# Supplementary material for: Bayesian inference of kinetic schemes for ion channels by Kalman filtering
Source: eLife. 2022 May 4;11:e62714. doi: 10.7554/eLife.62714 (PMC9342998; doi:10.7554/eLife.62714)
Supplement: Figure 10—source data 2. — The number in the file name indicates the brightness. [file elife-62714-fig10-data2.zip › 005fluor.txt]

-7.255311611088158252e-02 1.437200453829806657e+00 -3.970878886779801165e-01 -6.645357174035269043e-01 1.057088235690728739e+00 -7.954159743423981910e-01 2.552624574188629841e-02 3.419553769052935399e-01 8.727276541722178704e-02 4.828093127529668460e-01 -2.179535346603791168e-01 2.426665264218619278e-01 -9.464070230638271797e-02 7.445991424796136737e-01 -4.532229169083883957e-01 8.595251221306914324e-01 3.221439667686623598e-01 8.080103025204978806e-01 2.767972913209194030e-01 -3.560985065700246199e-01 -9.132646095846053136e-01 -4.039110136067953216e-01 -6.419774650731140397e-01 -6.987102112114280672e-01 1.928937242256697715e+00 1.899175159229297360e+00 7.834460949566103283e-01 1.101266380127839117e-01 -9.213674043399769920e-01 -6.227490778553111950e-01 -4.217640424620073408e-02 -1.192941961061860789e+00 1.989487978854466821e+00 -9.671412310362609288e-01 -2.263329607098332641e+00 -3.387904273784658749e-01 -5.207894639879314669e-01 3.816815037096694119e-01 5.416147386417957676e-01 2.538479475927714613e-01 1.235189932269744384e+00 -7.564391773645028350e-01 2.092219147012488456e+00 -8.602659892505158945e-01 -5.864502597936095685e-02 1.119674376485610079e+00 1.947636630899939769e+00 -3.026912235171063115e-01 -1.491758535796451346e-01 1.487670750391488550e+00 -3.946903155494702053e-01 9.323857700591886566e-01 7.773210594857317135e-01 3.126153709856422935e-01 -3.454558833029673925e-01 -3.747896829045693767e-01 -6.337787187128764987e-01 -5.217648280821187701e-01 7.739909488252584291e-01 -9.091496982641937841e-01 1.827966694065101594e+00 -1.745750257490814306e-01 -4.559421800213001898e-03 -4.549176974144405472e-01 2.058619497387948194e-01 -4.886271541196240409e-01 -1.518711011986496051e-01 -5.390924030595441868e-02 -2.496796880573203925e+00 -4.016971193526459871e-02 -7.751932779876068158e-02 1.421433035188044217e-02 1.394511158483060509e+00 -2.535372894008929845e-01 -1.765420739862422428e+00 -1.603021638810781413e+00 8.213599863440773641e-01 8.649476009112518904e-01 -1.265309906506860038e+00 -1.177113035194123247e+00 -4.395673404860344635e-01 -3.054561815310012918e-01 -2.431579783438107545e-01 6.443516122066882401e-01 1.262212664626302550e+00 -1.677412116601822989e+00 1.087930438593472493e+00 -2.407173828270014748e-01 1.833931663574511761e+00 -3.365155194307670738e-01 -1.209650815049821276e-01 5.890777058232697927e-01 1.452837513761518151e+00 7.198213273271890644e-01 2.102883088542041534e+00 4.942668186434738820e-01 1.701944523252977015e-01 1.866527118620486814e-02 3.069347770533349395e-01 1.006935933277251172e+00 -2.022270587193766733e+00 4.987673715839322508e-01 6.411550443457653126e-01 9.511601739248062293e-01 -1.644948438680058578e+00 3.680664920165382936e-01 -2.855609206702175995e-01 -6.479215568467577846e-01 -3.666701693926627259e-01 -1.813999541927423298e+00 1.941157005626845455e+00 -1.603273258586130900e-01 -2.383788191014434288e-01 -4.508761002537362006e-02 -1.964599809436556876e-02 -4.991962652572414227e-01 1.335831267313651897e-03 1.134193270919323648e+00 -1.765658493965702736e+00 -2.096069260534820233e-01 8.298945378876971812e-01 -6.027083116615916669e-01 1.870640478303414511e+00 1.504867426824942900e+00 -9.804686660559667200e-01 -3.763397581608148856e-01 -1.041553172583390641e+00 2.206507144547329879e+00 -1.396277428628059702e+00 4.629537030783615337e-01 2.263884919150266073e-01 7.107525515724055776e-01 -1.038923677587309635e+00 4.548930663278762387e-01 3.647175646234633861e-01 3.327301890635880888e-02 -1.057483143513863411e+00 6.768062337434185283e-01 -7.300754336186529025e-01 -2.482575785060965046e-01 -4.749985782461073058e-01 -9.698574824731445165e-01 -1.253117799073536043e+00 -2.559622354880027872e-01 -1.266112038285473806e+00 2.799519427847233510e-01 -1.576916682007660220e-01 6.270197819625868974e-01 -5.751011651914245126e-01 6.529568202575896096e-01 -6.754174780443339410e-01 1.005319183773464520e+00 -1.167561251483906881e+00 1.779787243128585494e-01 1.518584121280815713e-01 2.240099210812351860e-01 -1.061420580811964776e+00 -8.263429642428570254e-01 -1.601683138897944669e-01 -3.608348038200190899e-01 1.890612970046943175e-01 -8.549939559269588152e-01 1.187688159384996833e+00 2.682495062752293102e-01 -9.759832304882674059e-01 8.261374177396693108e-01 -1.628496891106986588e+00 3.007771082757994541e-01 2.263288556596008139e+00 2.019562314709353323e+00 -3.036773511954881655e-01 2.135926663832088401e-01 -7.099594831326120348e-01 -1.413964433653041919e+00 6.176441168190739406e-01 3.105374644165553866e-01 -8.706578473192775336e-01 2.056970518670604986e-01 1.975084210294211079e-02 -1.340747781598395916e+00 -6.173977998286316327e-01 -1.805287256287269881e-01 -1.288435148485756132e+00 -1.635343930258450262e+00 1.872443607589845405e-01 -2.134532426475449496e-01 -7.413851152844315173e-01 1.704938321996488204e+00 9.780220437383871923e-01 -4.794503590118491809e-01 -3.777724384591338858e-01 7.331602639695311563e-01 1.539939495507184619e-01 3.997446314761897712e-01 -2.539921882387101704e+00 -8.153282587769191680e-01 1.006166494698264025e+00 -5.568543149406824933e-01 -2.247877041972221046e-02 1.291592663827148213e+00 8.650866666316250342e-01 -1.813695207643629015e+00 -1.944234169522318867e+00 1.502472451015885113e+00 -1.269272238949795018e+00 -9.144960929871120969e-01 1.659266963548163387e+00 -3.407877753069633031e-01 -9.149718481082939059e-01 -8.485256097630123895e-01 2.477791222306776842e+00 -1.656854484158329921e+00 1.116149334871471055e+00 1.479711436738636365e+00 8.190252233099085677e-01 -6.925379721489799412e-01 5.269150772347858114e-01 1.407346397447429620e+00 1.619017654800384565e-01 1.133948680835095146e+00 1.137210834401586990e+00 -1.158600718899095217e+00 -4.542427095514686708e-01 -1.370961634481824953e+00 -4.940247188349850688e-02 -1.896008782330214304e+00 3.694734848801685678e-01 2.641195169726777148e-01 -5.964151182350042601e-01 1.145563727783361838e-02 1.860290700506281869e+00 -7.770539183782754211e-01 1.546369788431660452e-02 -8.629702956780189727e-01 -2.771920915880080605e-01 4.589758494575861825e-01 -3.013709129299119160e-01 -1.643161935150222019e+00 6.778165725101287231e-01 -2.609989112241499765e-01 -9.856447016555457408e-01 4.494944010237091891e-01 -4.215162605572208010e-01 -2.029541483598712170e-01 -6.169191417960182555e-01 9.615546219679048379e-02 1.038740322625303802e+00 9.402679984846916694e-01 5.075731348857478453e-01 -9.343220895929001957e-01 1.452825122130317337e-01 1.272683216775271908e-01 9.584480181441129565e-02 -8.929625669883646255e-01 -6.311134946374756804e-01 -5.644507352732266448e-01 -8.313446437309481851e-01 1.459200334923055786e+00 9.436194216118496403e-01 6.282249219449258515e-01 -2.905211858948855141e-01 -1.595729213403675462e-01 -2.992713933054612641e-01 8.855724080456596203e-01 -4.966605621788969804e-01 9.392450401777371338e-01 -2.880884511573073570e-01 -3.020850322269609811e-01 3.904592147660501666e-01 9.794959941926517644e-01 8.901122855701276704e-01 2.594984513054978681e+00 4.259416205896014995e-01 -9.229656268812131970e-01 -1.441222532578175786e+00 -1.665366572187262140e+00 7.885186007298474742e-01 -3.258037010254225763e+00 -9.706204080167677439e-01 5.345038214283616140e-01 -6.329122849715000942e-01 -1.118845963511558017e-01 2.827613951089852917e-01 -8.986170453446271633e-01 2.252910798604274678e+00 -1.665721104023025978e+00 1.381851843728548301e+00 1.017675020823693766e+00 2.085950525157699520e+00 -6.590680763037745082e-01 -5.322745886417730166e-01 9.823875748023858101e-01 -2.928054266452584375e-01 -3.613943872335728669e-01 -5.250820431396252541e-01 1.069526915724229532e+00 -2.253158283610783852e-01 7.741063719206661142e-01 1.850632483192200251e-01 1.081089492825054510e+00 1.441565513780132202e+00 -1.228677628201002126e+00 -7.853435928399916943e-02 -3.984652043052505088e-01 1.288492824141278303e+00 -8.250218582480406404e-01 -4.667463287285970042e-01 -6.823775296889320607e-01 -8.156181829707549458e-01 5.662339614674279098e-02 -4.659682224124524208e-02 2.858869800856931320e-01 1.546456780379484586e-01 9.620992376880496133e-01 -3.084545753040830451e-01 -1.283429399938604609e+00 -1.932115769898412050e-01 -1.176323728834199445e+00 4.252918986222846143e-01 -1.717749091982997411e+00 1.696934954620306968e+00 -1.454266380353860022e+00 -3.381143212423668581e-02 1.280333350174715390e+00 4.043158380520088246e-01 -4.368863409250165475e-01 2.448984104516903404e+00 1.587254994034893008e+00 -6.395843227280896548e-02 -5.413613451789539566e-01 1.508001836831002862e+00 1.647669466480979616e-01 3.481151433084037627e-01 1.882862432537460995e-01 3.161847731898527747e-01 -6.757343006718599110e-01 -2.057188138096544550e-01 1.003851337799706256e+00 -1.017095090106819200e+00 4.567522427465248724e-01 -1.835696813519454684e+00 1.563215185366635174e+00 -1.280489095924911835e-01 9.305858978057439668e-01 2.617602943643857927e+00 1.120304637630989308e+00 -1.696876569474342844e+00 1.884656822177480873e+00 9.368675465271639746e-01 -1.367984863805416618e+00 7.023646239937196833e-01 -6.159993817340876365e-01 -1.544997150235909444e+00 -1.811470881009562994e+00 8.139330453674675780e-01 1.081895073811490304e+00 -2.255196986745074295e+00 8.801931470022930082e-01 7.145901427900611669e-01 1.352171576340575498e+00 3.064933752738416284e-02 1.346841562947297621e+00 -1.173178740968941369e+00 -1.286645369180412057e+00 9.826513118053253892e-01 -1.808045833118986923e-01 -2.440893923197667570e-01 9.193152133133525306e-01 -1.242042536186460211e+00 -1.350945894047186346e+00 -5.060284130802829017e-01 -2.381510413046974972e-01 1.239576733874704795e+00 4.499816222180543224e-01 -1.182910006109549883e+00 7.363250165953518778e-01 1.241551067594735269e-01 1.521869406320595530e+00 3.849706982751698869e-01 5.079551174204071096e-01 1.761341098411604578e-01 -1.188870306922688691e+00 -6.799894583598150577e-01 3.664638666248343224e-02 -6.219876900100700379e-01 1.486105380638220730e+00 -1.092685755851798168e+00 -9.217458050433826600e-01 -1.414246941008532543e+00 -7.168905734660799833e-01 -5.049210895690166012e-01 2.256505431114800508e+00 -1.913043444195447473e-01 1.957763862343564754e-01 1.024352834875868590e+00 1.031580143507498493e+00 3.934474417316284889e-01 4.479286489099319757e-02 2.539033088065347221e-01 4.978168474818605027e-01 2.473960390678378585e-01 2.458668732103249654e-01 -1.428829894321524518e+00 2.098747770367804577e+00 4.450570495630056245e-01 1.799872993975745628e+00 -4.475445892682737292e-01 -2.175513142641490205e+00 -6.336272669141180813e-01 -8.193425358248792589e-01 6.354260155717545988e-01 -4.337921022592942100e-01 -7.719077121865243994e-03 2.144294874095861447e-01 -8.856147880807790918e-01 1.058243184500577527e+00 1.060028548144220206e+00 -2.016476666175763821e+00 2.041224769266128947e-01 -4.723072850703338155e-01 -1.702624361255431207e-01 -1.518479214709905323e+00 -1.764271823699944952e-01 6.256857656787634392e-01 1.472574506701200547e-01 8.892187820184654923e-01 -1.830219974443336251e-03 -4.204746102347165504e-01 3.758206190184809614e-01 1.822688858610674423e+00 -1.335219850940207786e+00 1.621972474133889230e+00 -1.092583193302954836e+00 1.477626881150332805e+00 -1.538145809454616875e-01 1.136692028058386317e+00 7.824320062688218114e-01 3.355134858758218042e-01 1.546475100252352908e+00 1.016473480579349165e+00 -5.904601959652462373e-01 9.402985109451231782e-01 -1.425298373884044789e+00 1.698180434614235956e+00 2.592620474540116016e-01 -2.158823605904068577e-01 2.924612063971290810e-01 -1.144144700971137851e+00 -4.765098085398464245e-01 3.503231793765602120e-01 3.906536408711723252e-01 1.639826335783746369e+00 8.191246442513311354e-01 1.377960990822802989e+00 2.604175098861211679e-01 -6.072219129806831761e-01 1.497975799149317888e+00 -8.419342734947803386e-01 5.206455570309822534e-01 -3.649178448767481098e-01 -2.698988064403546328e-01 -1.797356348071437182e+00 2.879588324928814558e-01 -8.842640651510867977e-01 -5.178778437833178039e-01 -2.308840131388524508e+00 8.292655644144064642e-01 3.363893131250885737e-01 5.730457497170903247e-01 -1.100533895134163886e+00 1.668979618435381951e-01 2.780585824519173910e-01 1.656181409332288246e-01 -2.317412160219005021e-02 4.072450615509011773e-01 -9.736540080038609268e-01 -1.061904935015998142e+00 2.510726516646445694e-02 -5.304361614904663513e-01 1.090346084432544937e-01 -3.947708331660019360e-02 2.515261089343451273e-01 -1.782131341927649382e-01 4.476321935041372435e-01 -1.264699943430096951e+00 6.301883365946927551e-01 -1.133766061803733960e+00 2.532741734759822894e+00 7.825800655399328676e-01 3.400220852999480958e-01 -8.497934766708954424e-01 -4.315584537510220864e-01 5.768739985836491835e-01 1.605151695883680008e+00 1.052120051481468366e+00 -1.287586459458788690e+00 -5.387609033102180867e-02 -2.937459638645495419e-01 -1.938394278615038768e+00 -6.679264165923268770e-01 2.165109888287927442e-01 -4.357761655622495733e-01 -9.084019147231353619e-02 -2.191353270060639458e-01 -1.260984430222425789e+00 -8.549409971419624776e-01 6.522445929155987754e-01 -1.135352688756911643e+00 -1.408884443356289262e+00 5.232664847191996760e-01 2.878956545024692337e-01 5.037214207108053898e-01 -3.096688434414595070e-01 -8.542288156765737162e-01 4.914943519455507448e-01 1.618051906422247332e-01 -9.160874272632417714e-01 1.287808112964200724e+00 1.452419269952087255e+00 -9.174764376541277855e-01 1.938479525377853618e-01 1.274905932375693718e+00 9.057497233649093593e-02 -4.310778933590806994e-01 -8.134918589678966638e-01 4.033740310129866891e-01 9.124713361454390714e-01 -1.298026042469367924e-01 1.133771192741500400e+00 -5.360908381117807098e-01 1.679278698378450896e+00 -3.545957588503815816e-01 -9.629090453283836171e-01 -2.119500812648545285e+00 1.309019250315255900e-01 -9.432727065389532317e-01 6.328647236256511599e-01 5.148120264608091468e-01 -9.686862511160672096e-01 1.206540138190647315e+00 3.669071163018999271e-01 1.403572234247269623e+00 -6.004501615576719464e-01 2.237677888070572330e+00 1.658039515535556951e+00 -6.311529112389374641e-01 1.277229379247990737e+00 -1.164190036557939623e+00 -1.047390361766558531e+00 1.414263269884742380e+00 1.010341522021013017e+00 5.916511695148680972e-02 -1.170975003753550459e+00 7.063039480221603439e-01 -6.943772619718279193e-01 8.212166419428077457e-01 -1.009341210398827293e+00 -1.480992529344651976e+00 -6.547142831503166560e-01 -1.135488501913531012e+00 1.445139887537340240e+00 4.590990319298119959e-01 -1.045613547153287470e+00 7.441749808221548301e-01 8.997950868526510826e-01 -8.051703101748792779e-01 -1.580768279352835204e-01 1.261257978166176741e-01 2.567969283428690019e+00 1.076161184690014316e+00 -1.510024722332219405e+00 7.135839441997957611e-01 -1.853059567379812256e-01 1.168150486176281921e+00 -1.572901333216711883e+00 -7.097879637329693736e-01 4.188441937500504419e-01 1.270462195315825937e+00 6.673892391714364436e-02 -9.080340373868613923e-01 -7.284537013623464397e-01 -2.480665392272282110e-01 1.018096927269503515e+00 -2.219687697855670105e-01 1.786238376913479531e+00 1.713418659205810934e+00 8.883411174629669560e-01 -6.374871629527231187e-01 -2.374622319290847494e-01 -1.127698446132434862e+00 -1.278793637515764914e+00 -1.453241665642054148e+00 -8.801619334666516137e-01 9.946020628416249454e-02 -1.444058007269415356e+00 1.166326453219654447e+00 1.144769891712521942e-01 1.360737461332650167e+00 9.410355850329749083e-01 7.932861907625431142e-02 -7.691076260090777827e-01 -8.681877039995780088e-01 -2.345587848883245563e+00 -6.080176685194546016e-01 -2.318335410707916822e-01 1.140761059926419102e-01 1.407699619963162618e+00 -1.018682059223222636e+00 1.565832792952681185e+00 1.751083811309973592e-01 -1.648284722085834542e+00 -3.298340414155762623e-01 6.924439437082627880e-01 -5.171566417274513494e-01 -8.041176694054273932e-01 5.712830645728441681e-01 -2.090963271443595062e+00 -1.070847626328260693e+00 -1.132643300720796997e-01 8.859357016067495039e-01 -2.469082893683366767e-02 1.352544741022968067e+00 1.204405217700813546e+00 4.233519432791124082e-01 -6.100591161076837077e-01 -9.536751767186388840e-01 1.059466336881410342e+00 2.021787042945910606e+00 -8.757437500282048148e-01 5.146993905598823416e-01 2.978345164348639718e-01 -6.774736688788044470e-01 -9.593633608657324563e-02 -1.264322048000261489e-01 2.940957941251243213e-01 -7.493721444996198633e-01 -5.899808166361131256e-01 -2.718256639018361565e+00 1.289490390381932361e+00 -4.406181222103184303e-01 -3.387901032041377158e-01 4.354714765893817896e-01 -8.107437984917077456e-01 -1.178714622315845784e+00 8.295249416443940538e-01 1.162427042373399999e+00 -1.461133015507922184e-01 -1.166267604899288379e+00 -8.841166267823492575e-01 -1.010576021883938580e+00 6.025568011800330748e-01 -5.044447105298331957e-01 1.871550601756942989e+00 4.109643256999621630e-01 -6.985438894056834602e-01 -1.941216201181534540e-01 3.553551650312791743e-01 -9.708810894572077466e-01 3.548257738632062397e-01 -2.591574607970800748e-01 9.700014202958373577e-01 7.311033854134394439e-01 1.175948382536055048e+00 -2.477364117597039006e-01 1.551107637721507393e+00 -5.863182805961092425e-01 8.062037265626950111e-01 -1.457268968262987741e-01 -6.765107160197790792e-01 6.512749954485815840e-01 -5.530426099196764089e-02 -1.629796916196422085e-01 -6.549295926465811268e-01 3.619339510239417690e-01 -8.652047584628990151e-01 -1.434479964435049659e+00 2.045804753609446358e+00 5.203807638521545931e-01 2.519924869268885814e+00 -2.631400916396408121e-02 1.340238839383308400e-01 8.815314520204214910e-01 -2.243033287997358016e+00 5.913362276928042505e-01 4.511317616401922526e-01 -1.992519437599735432e-01 6.488258177168345631e-01 1.907985959515881014e+00 8.022853150151619817e-01 3.570265941022851552e-01 4.099159422983369438e-01 -5.165130038939709234e-01 4.264222277416676588e-01 -5.095091991033732226e-01 -1.821091088807177849e+00 1.062445696013082808e+00 1.947892114613499537e+00 5.628250206732581251e-01 -2.767103603311210080e-01 -1.698447325657553186e+00 -3.196324247590167644e-01 -8.793082413260161490e-01 1.268043614175794476e+00 1.474313753061849530e+00 -6.226811575752184691e-01 1.073528690624726833e-01 9.452604882566585653e-02 -6.880962719557767171e-01 -4.899946252789083023e-01 -1.306157787015729932e+00 5.409735424520605296e-01 1.720110929740129802e+00 -1.983841124106075826e+00 7.742217851669550566e-01 7.097927949197833097e-01 -7.819218693401285281e-01 -9.049855189938673661e-01 8.588099514289938563e-01 -9.094252709251656741e-01 -7.799753225988756977e-01 -1.048437228383508391e+00 -1.969706907949005936e-01 1.001715835067834348e+00 -5.295115954491130816e-01 2.569507040771524253e-01 3.339749574568754986e-01 -9.816072204403377688e-01 8.066215145701274292e-01 4.704452696665198386e-01 1.922458343923928670e+00 2.684390769009201150e-01 -7.234736572212058237e-01 -6.058027957124168666e-02 2.233805215601155414e+00 1.215571517438666760e+00 1.577631206739025904e+00 -1.617125409228923782e+00 -1.024150951658410413e+00 2.874335889702779312e-01 4.114989537810978537e-01 -2.127347163056461307e-02 4.961288715173567399e-01 -2.813246660690080225e-01 1.337082775189967432e+00 2.536589723080744818e+00 -1.104256376231493864e+00 1.193450809846577476e+00 1.865557636933194707e-01 2.556973237343403427e-01 7.285074287334160070e-01 1.425493810772223036e+00 -1.366563302194278240e+00 1.835005293231174672e+00 2.058225575650526995e+00 -1.590646655369591489e+00 -1.887657988853459062e-02 1.537008773542222428e+00 1.961227119239430605e+00 -1.251573650472491250e+00 1.266380626369588702e+00 1.068197152793024657e-01 -9.888396447715236404e-02 5.697507824228807000e-02 9.402220669203277537e-02 -1.196578374968813030e-01 2.681805211456695925e+00 -1.503031929853165527e-01 1.894611839776109141e-01 -1.044956440271633813e-01 1.266403079150235866e+00 6.686188542060124140e-01 9.168720826038252447e-01 -1.878625376344964737e+00 8.354579638386576690e-01 -2.355613407239303125e-01 -1.205626512746046375e+00 -5.853176724996616009e-01 -1.171347315349324569e+00 -9.608245121833812741e-01 3.080250537719614670e-02 2.898952953621423134e-01 3.550309036014100972e-01 2.993771768741920747e-01 3.415900659351087110e-01 1.349731375065817696e-01 3.050357100286327922e-02 -8.148607225871047355e-01 3.433282433522398813e-01 -9.709384526341752197e-01 3.360856417531521423e-01 1.131722797913595535e+00 -9.900359198819651541e-01 1.103519897231366897e+00 -1.087340390327028672e+00 -4.124399267151243054e-01 1.456995233847341031e-01 -7.820742778805803708e-01 -1.027527773670155353e+00 2.034577510548964963e+00 -6.359550686459868041e-02 -1.482782922110269741e+00 -3.959582572122693489e-01 4.498461257428619797e-01 -1.588013384063693967e-01 -9.447535325021587382e-02 2.524788699632057529e-02 -4.561698041158467887e-01 -1.214275638506616406e-01 4.189091106729606051e-01 2.020489314159005373e-02 -3.773305989342028988e-01 -1.455638766008470641e+00 1.075697695628346384e+00 9.934446917597847815e-01 -1.078153756485568326e+00 1.231784740031153902e+00 1.170605661811347842e+00 7.798394326454058390e-02 -6.555654617372459469e-01 -2.731348533676198342e-01 -3.644087703069483486e-01 -1.517243068837365483e+00 -5.964325738281053280e-01 -7.556286273568052492e-01 3.396382342245719554e-01 3.913504489463707214e-01 2.003516354817359346e+00 1.301637736281449631e-01 1.309792824687222024e-01 8.923174539294833618e-01 -7.218197499803892248e-01 2.040584233114990931e-01 8.835887783777418569e-01 9.480146767916338701e-01 2.853443091208298199e+00 -1.364320011186471060e+00 -7.753415251405970654e-01 3.187901420326876512e+00 -9.972185282126421191e-01 4.092789614626668460e-01 7.529567924341991070e-01 9.396211430175429591e-01 1.372647882831269373e-01 -8.998180224026186558e-01 3.875819674444765384e-01 -3.529454666253559747e-01 -1.111522448733091029e+00 -1.381944085993720206e+00 -5.298239174825560838e-01 -1.236238826607469532e+00 -5.469837852285328594e-01 1.538831239105567406e+00 1.738778022483594254e+00 5.498037809203031312e-01 -6.900762457445090703e-02 1.105867256319069125e-01 -3.049587948667513704e-01 -2.442771738847295260e-01 1.114350022199035450e+00 -2.476538752824915424e+00 2.366707416659363794e-01 -9.082637660634003129e-01 -4.864989965237092040e-01 3.105914575130763744e-01 1.322507282395672501e+00 6.549415079891877101e-01 1.343377983335776737e-01 2.260559541296298658e+00 -1.175340609941543768e+00 -1.024208436825384316e+00 1.451824413215995424e+00 1.246137562477221739e+00 -5.324095580613401602e-01 -1.048008584402767118e+00 -1.758076641135424001e-01 -6.318324712100752416e-01 -2.279024755115483192e+00 -4.257782092908394822e-01 -1.814498921072750459e+00 1.669867960465422074e-01 -1.514289053714654165e-01 -4.890600184075739598e-01 2.435350893229120961e-01 -1.442669307584924843e+00 -5.525575844692640626e-01 1.070240723529441107e+00 -3.594518289320215998e-01 -2.734926172620881779e-01 2.891026388324153817e-01 -2.054810463850681668e+00 1.651387126720226250e-01 1.442335433998733096e+00 -8.680201829866103502e-02 5.459297990254305954e-01 3.318923133000696302e-01 8.362442408522179349e-01 -9.989938203591137988e-02 1.633895330713270200e+00 -1.723706983190901099e+00 -2.449409442478018561e-01 -1.162360441741090433e+00 -1.249219467903396330e+00 3.015569252874084616e-01 -6.064060182750514727e-01 7.601670172535379688e-01 1.359647610503587289e+00 -7.360687879220847440e-01 -2.683715579662855344e-01 1.170129423243281064e+00 -6.274439769350971252e-01 6.027529971386563767e-01 -7.990606268009941004e-01 -1.785212320350745563e-01 7.140656461815597655e-01 -7.355403892313736591e-01 5.539702749042018093e-01 -1.124553427112447768e+00 6.214097060901552227e-01 9.426762036820737212e-01 7.056729104504573247e-01 8.357623452976877809e-01 2.203140217656951172e-01 -8.572670999372006273e-01 6.888275886854500207e-01 -1.334943307580438721e-01 1.869097636102966531e+00 -6.592295024552559113e-01 4.189211654585732192e-01 9.449192570995166296e-01 -6.327325368710533526e-01 4.296259068361701905e-02 8.797883678672786811e-02 -3.044920698953451077e-01 -6.251939211616670544e-01 -2.975306046433791596e-01 6.891985474774975362e-01 1.096614557910029625e-01 -1.332936460779610588e+00 4.853510213563561604e-01 -8.627266096641299509e-01 2.351659616675583653e+00 -2.039293715388260431e+00 1.127939210723380992e+00 -1.334452519400356266e-02 5.765182201010855129e-02 -3.079056620058029936e-01 9.471685373883870218e-01 1.419769453950172622e-01 1.161761075630624251e+00 8.934907998418036845e-01 -9.981915757722183979e-01 -1.581555574017638577e+00 -7.235403336631714977e-01 1.767287346098354472e+00 1.799803473936036347e-01 2.538179132167190377e-01 -8.738917335222323723e-02 1.871991136675943190e+00 6.605216244450783369e-01 3.675437535310173143e-01 -1.192903157341961284e+00 5.912184069345806092e-01 1.828165977537804299e+00 -4.731057755671655429e-02 1.920271524361925330e-01 -2.840013040047997817e-01 -1.592925429287602723e-01 -2.195254376477381975e+00 -1.522861117374121775e+00 1.222303693125710522e+00 3.269016981096855012e-01 -6.376066531257406078e-01 -1.171043438974664896e-01 1.737161912674550779e+00 -2.837160298613443654e-01 -7.789950729376430294e-01 -1.061934306836480157e+00 -7.688805107917804360e-01 3.488487103152337898e-02 -1.797060370936950147e+00 -2.074108765104422325e+00 6.653054653281854636e-01 -2.114054913719049189e+00 1.231892992111453200e+00 -9.505978309249846214e-02 2.163965770315266823e+00 -9.037624666993318012e-01 6.430506410593860300e-01 -5.693583467117980801e-01 1.338704215478753179e+00 -8.731274972863394268e-01 4.091139364036456838e-01 1.085014609826192356e+00 -9.497828895472290034e-01 3.192357110684677091e-01 -1.595628812290726062e+00 8.078155390210219888e-01 1.117345539813414890e+00 4.602632882397612035e-01 1.421184023643902838e+00 2.310035145132499412e+00 7.128033617411159151e-01 5.525938954593302199e+00 1.505318889201776811e+00 2.843526002603217417e+00 1.315424165597807615e+00 4.685458570301150871e+00 1.585040490194701501e+00 5.749525283020501476e+00 2.716939151516641893e+00 2.378339741895082238e+00 8.501398426667504893e+00 3.884085572198594072e+00 6.001284189111949274e+00 7.725510119752453164e+00 9.558169239939623196e+00 6.360024598092228310e+00 1.209865528532138157e+01 6.504225681785870350e+00 4.265621021257191892e+00 7.426853519676255289e+00 1.113438202729036419e+01 9.368078438375377459e+00 8.136071632740067727e+00 9.757848299137476644e+00 1.162620792473193454e+01 1.333674218731660588e+01 1.227838328067567986e+01 5.782086639041867038e+00 9.395748729911023389e+00 1.468604493816924617e+01 1.651527418264868530e+01 8.398426376742067490e+00 1.041179041085425006e+01 8.478051674958443584e+00 6.894392415822917286e+00 6.691387910319916088e+00 7.709228523230232000e+00 8.273709783971288090e+00 1.042746729914733450e+01 1.122866589099432488e+01 1.713988646104133196e+01 1.130752033781483590e+01 9.766744558563880574e+00 1.129421581185570744e+01 1.027176621230701237e+01 6.448163627874405002e+00 1.248138555673866001e+01 1.467754406460709937e+01 1.088598600892036572e+01 4.683695098639139687e+00 1.770848170017298528e+01 1.593194897570487711e+01 1.291729035326711283e+01 1.417003047680544370e+01 4.751355730217148299e+00 1.174072315817529955e+01 1.508974525903889052e+01 1.890049333509102425e+01 1.329779253710845488e+01 1.327017038840350338e+01 1.135142830681528814e+01 1.764572571611139651e+01 1.537341352039834774e+01 1.504719843553120029e+01 1.693219972467261059e+01 9.253499014158956371e+00 1.526201938301369943e+01 1.057057078921299187e+01 1.694639803752167140e+01 1.546774981515068248e+01 1.534527144713550229e+01 1.650837707630673634e+01 1.573489829681597563e+01 1.301783887093439240e+01 7.930057407802189040e+00 1.240568298198302699e+01 2.000553798556896723e+01 1.824204674782982138e+01 1.583474642912450747e+01 1.388820457950117770e+01 1.866051368120047727e+01 1.738466122386796542e+01 1.534827546288672018e+01 1.459196159559147787e+01 1.567315354450647291e+01 1.136456115167869463e+01 1.595830786177972627e+01 1.319897906478042771e+01 2.039221173187872083e+01 1.409195976478374490e+01 1.873040471917425975e+01 1.705947319029566955e+01 1.181923977901051082e+01 1.811236900501413771e+01 1.143064285594705254e+01 1.411639661499779663e+01 2.125956593737461020e+01 2.159614418022838933e+01 2.843096008010718023e+01 1.163651838418648055e+01 2.677776646304826258e+01 2.083872196069999205e+01 1.937699680768784560e+01 2.022941733048782709e+01 1.664991777535696116e+01 1.328027500921038140e+01 1.042942962677505037e+01 1.293963384976678554e+01 7.236544963786876394e+00 1.861082078453148725e+01 2.171851660335903844e+01 1.167138985841313215e+01 1.817819480195464621e+01 1.521263332727184903e+01 1.163678731543407352e+01 2.320461108500954950e+01 2.044155702755494275e+01 1.889463751629991606e+01 1.202326353931971603e+01 2.300867817925986714e+01 1.625564802085498073e+01 1.459297003966743489e+01 2.689440015897896075e+01 2.438088893837465676e+01 2.058319454179406449e+01 1.717720717968358457e+01 1.781666467607547588e+01 8.711764203983355159e+00 2.744234117913078919e+01 1.536118330184001302e+01 1.631291779359166938e+01 1.442930125951205511e+01 1.808564969446550563e+01 8.842671980702451862e+00 1.101238796503319506e+01 1.826879395983625898e+01 1.920619855920793739e+01 1.645161289330080834e+01 2.359481870516806623e+01 1.150169696963901700e+01 1.706819360871127600e+01 1.552090898626308224e+01 1.503543401140497160e+01 1.792884345841350324e+01 1.389807833385212632e+01 1.679509872072825871e+01 1.801388812901922876e+01 1.531152363485610834e+01 1.434042716891711855e+01 1.982319707102119111e+01 2.343694793176175395e+01 2.098591069620164973e+01 2.040346801261981824e+01 1.694645323547556970e+01 2.528839687645158918e+01 2.160065570021340875e+01 2.518931100430338788e+01 1.120203268815793152e+01 2.233832882965167954e+01 2.100613091416389366e+01 1.426032986078540432e+01 1.164005891284051941e+01 1.457466420127101436e+01 1.911283837963047816e+01 1.369333470062952074e+01 7.679682870606288958e+00 2.305952950926473832e+01 1.232058244404039726e+01 9.743595293718515293e+00 1.987304779197082283e+01 1.656861331030126649e+01 1.322072993184963252e+01 8.663956700057145355e+00 2.146197208089864716e+01 1.738629845819092523e+01 1.025308319745625063e+01 9.948852298798398053e+00 1.343581130314030148e+01 1.582456331266541127e+01 1.450861880888274413e+01 1.444568582836841841e+01 1.489007151174780752e+01 1.362535962170023041e+01 9.109084346232590335e+00 1.716243410577289552e+01 2.224636858106773474e+01 1.170392217488458542e+01 1.372672977551979656e+01 1.136995969872769230e+01 9.959040923260062073e+00 2.178102941514316271e+01 1.846564851822898490e+01 1.567723325105947474e+01 1.724903179897798822e+01 1.884278345044306846e+01 1.811389246143198761e+01 2.397273603436646283e+01 1.369102602533530089e+01 1.474631708431720867e+01 2.308380339028838435e+01 1.980655320047439005e+01 1.854051548333193367e+01 1.669811428987505764e+01 1.684834622314379260e+01 1.958058465839637563e+01 1.710538715581913038e+01 2.023989938945118183e+01 1.299510066764491256e+01 2.179522337467922100e+01 8.989865232217404412e+00 2.020769557138785544e+01 2.023657695474095775e+01 1.123803259032020030e+01 7.569298189427945189e+00 1.510367184262573836e+01 1.788729216712726355e+01 1.139035312493297170e+01 1.950201905720766860e+01 1.467759499258992761e+01 2.285720715089792066e+01 2.220987946486798137e+01 9.867867362729231928e+00 2.213529568968458250e+01 2.261605744696033327e+01 1.583856121319642973e+01 1.005188098178576439e+01 1.319714053211997928e+01 1.991316140699060000e+01 2.274210971433797823e+01 1.939388923855090141e+01 2.016044619012046013e+01 1.515445717123596658e+01 1.900118589806697855e+01 1.479335767059878570e+01 1.948765900048973876e+01 1.768257706594721412e+01 1.602973915901053559e+01 2.059511985770597065e+01 1.874612803202232669e+01 1.289405755655674035e+01 1.920118799508364305e+01 1.796669017722049944e+01 8.312087368810505694e+00 1.053824842303271758e+01 1.873166226561295744e+01 1.519153715296436680e+01 1.060907624231035129e+01 1.718581141529217859e+01 1.978351500430489907e+01 1.741489757131662941e+01 7.555828627535642106e+00 1.320632426655927283e+01 2.122721689852277294e+01 1.631588573937440501e+01 9.953443962003873935e+00 1.125937727915248132e+01 1.161428636867128716e+01 1.697669359184395077e+01 1.560041845122265158e+01 1.720339597239839691e+01 1.595690468678679075e+01 2.103428115797400366e+01 1.532934340199522261e+01 1.449141575780739899e+01 1.344129197914999629e+01 1.773587651652908903e+01 2.285386386006446102e+01 9.825672951989833592e+00 1.529480137785139604e+01 2.247402927813016404e+01 1.439026944227840765e+01 1.855247445519191629e+01 1.402370450798651547e+01 1.229766700881650543e+01 1.864421532551114069e+01 1.434526979752490128e+01 1.386512045579703845e+01 2.243122533737506785e+01 1.166055973258643697e+01 1.190952123112687744e+01 1.543535523642267293e+01 2.024538154032891413e+01 2.341073203162642713e+01 1.611786274125513074e+01 2.722070307121178345e+01 1.807438244194837651e+01 1.919347861408194689e+01 1.380193890719626282e+01 2.208193993893812745e+01 1.618263173962645496e+01 1.785194062316203301e+01 1.624298530210246128e+01 1.119651298607356793e+01 2.072865273716891821e+01 1.934193691501562995e+01 1.374374118408183421e+01 1.682061492259376223e+01 2.707110781214097983e+01 1.666373324170147185e+01 1.601758551019820231e+01 1.582934925527096759e+01 1.655189763123122404e+01 1.202603187158362275e+01 1.366019232397309580e+01 1.974762315569347493e+01 1.619557970133569924e+01 1.272524603067246396e+01 2.077251040894828549e+01 2.075783445305752650e+01 1.845040372330783995e+01 2.187473096306138487e+01 1.420604000504696884e+01 2.282654551379213004e+01 1.568481326647192375e+01 1.787586252464078740e+01 1.966766960817458099e+01 2.967436697757551656e+01 1.620726291113818007e+01 1.626672928547760932e+01 1.427410607403315623e+01 1.428303184557814021e+01 2.034524220533773686e+01 1.820644980227899623e+01 1.933438855335417017e+01 2.395563588847039682e+01 2.266124132238603295e+01 2.084291043379300490e+01 2.370579732777432724e+01 1.955320393767697595e+01 1.393998339446370949e+01 1.893548454655235602e+01 2.089188002326886817e+01 2.842538903191816502e+01 2.199160660474317552e+01 1.814119716182394626e+01 2.220848546592111461e+01 1.593141500517603504e+01 2.005182837939591778e+01 1.963974698046441603e+01 2.162182186377739512e+01 2.033083949554928083e+01 2.091789836359611598e+01 1.774642510401604412e+01 1.571266657375363529e+01 2.049692708446823275e+01 2.344969266063132451e+01 1.591118240549388574e+01 1.427513858429273697e+01 1.521183153227147145e+01 1.967997486694109455e+01 2.283965614866404792e+01 1.567805365413803997e+01 1.549873010030532861e+01 1.889425154716884236e+01 1.819046351300528386e+01 1.333264109259634722e+01 1.596541591095577317e+01 7.765556621242986957e+00 1.762575204448373256e+01 2.216341807815325282e+01 1.415748284153801784e+01 1.914452664912559854e+01 1.864807429321631460e+01 1.980436188303742284e+01 1.889595567065684278e+01 1.172391879338522358e+01 1.886130206354719618e+01 1.729749117598558783e+01 1.635189847852940659e+01 1.419448495045969239e+01 1.693991084625994148e+01 1.803732030098022321e+01 2.137213192227349623e+01 2.798685266958202433e+01 1.998857887856588533e+01 1.881110746444922910e+01 2.393454340584244022e+01 8.035047783059354742e+00 1.445289320989394533e+01 1.735685102556057302e+01 1.588901731506400949e+01 1.934673982194574293e+01 2.259688589428608552e+01 1.642735361568562524e+01 1.621470245565324575e+01 2.261958378262883329e+01 1.819224101201434607e+01 1.702376096878034417e+01 1.588293078524279700e+01 1.673846633285982577e+01 1.925976802247546615e+01 2.378301009095839902e+01 2.126750084077144720e+01 1.549156485172747111e+01 2.208081692620414671e+01 1.863835202932865087e+01 1.817673786673333680e+01 1.588094041897597464e+01 1.553139149218566217e+01 1.579011527206967003e+01 1.090299465572053528e+01 1.847418001725086611e+01 3.047796885636612529e+01 1.989481842117712418e+01 1.659231527375331083e+01 1.315844695244461171e+01 2.044515625945368598e+01 1.007625815965996274e+01 1.182757396259937543e+01 1.661921517302054596e+01 2.002682054642142262e+01 1.544851352859686067e+01 2.110389239968955621e+01 1.383306995546605833e+01 2.093233677624429134e+01 1.287441214309079207e+01 2.282983970938845886e+01 1.447265906434897076e+01 1.998456405400008151e+01 1.793414720237924698e+01 1.503424623325484610e+01 1.163751916591773394e+01 1.889647552728560242e+01 2.269358450517484727e+01 1.949279630553669662e+01 1.220473806750642254e+01 1.964215051014366509e+01 2.149459173915757404e+01 1.154230713935579367e+01 2.282446789837658585e+01 1.711888855930140352e+01 1.772276051827932619e+01 2.121864343240804374e+01 2.397522418040963998e+01 2.192339816577686307e+01 1.831455963627275807e+01 2.258680408927816785e+01 2.207184273136020281e+01 2.025701848465730137e+01 2.033426155414462855e+01 1.667707550384756843e+01 1.389621366196917407e+01 1.497981776427204714e+01 2.371609578564196141e+01 1.130459635722757916e+01 1.708133600493270876e+01 1.596450042185841944e+01 1.364855302763204747e+01 1.554920228817424821e+01 2.092073068328992136e+01 2.267567187109476023e+01 1.362099490205457286e+01 1.722143315364009553e+01 1.809533706095831818e+01 2.720672521808270972e+01 1.191679942442010010e+01 1.472164852191971463e+01 2.514085046545208257e+01 1.507178697009068635e+01 1.501676065755813561e+01 2.212066062528931809e+01 2.103353151838441448e+01 2.312944811961948943e+01 2.268224913100742413e+01 2.791815268852908005e+01 7.722287877483480223e+00 1.290773235563887589e+01 1.205125366140828191e+01 2.276434537833807781e+01 9.887234395602149561e+00 1.271341625013767285e+01 2.136524091523954993e+01 1.216604016411211120e+01 1.900241809220045042e+01 1.609695262823229456e+01 2.085843626673889162e+01 1.606844924298058075e+01 2.234434635351249909e+01 8.350674767510108509e+00 2.402656502717045228e+01 2.429628246224959298e+01 1.521306920775749560e+01 2.013783790884601288e+01 2.137370846792776646e+01 1.373363522228571654e+01 1.998458371407258127e+01 1.182362147547076781e+01 1.061611148823704909e+01 1.537576781788458646e+01 2.148847782098824410e+01 1.268704088988200240e+01 2.104777603579346135e+01 1.557799732707979778e+01 1.916415909293927200e+01 1.246481194798581704e+01 2.021098208652487571e+01 1.795175049255455946e+01 1.969009089052964256e+01 1.555704175220113328e+01 3.037192789436448948e+01 1.493757480811997951e+01 2.505291913493557487e+01 2.087599014468229086e+01 1.776692901457845508e+01 1.551420198637919690e+01 1.319950352003003324e+01 1.920827454827170655e+01 1.183885100899671805e+01 2.625477707146279727e+01 1.862990411026913762e+01 2.431250647515466667e+01 2.147484247690431047e+01 6.026234828016725054e+00 2.053115122464856412e+01 1.536161223686771571e+01 1.657144539574473185e+01 1.617167043288677775e+01 1.319972082605768016e+01 1.146478198765588452e+01 1.392796179449324256e+01 1.772388552779338511e+01 1.414641797617916552e+01 2.544900717188758676e+01 2.882547681360802372e+01 1.957166033690838347e+01 2.307294845388612714e+01 2.583846465387507507e+01 1.553978174795769718e+01 2.200539586911553513e+01 1.827131411793146398e+01 2.034938642463063019e+01 1.856382786436411791e+01 1.665059232818503432e+01 1.934487106280284507e+01 2.070176362817214510e+01 2.151408182302633421e+01 1.884335878827653943e+01 1.925322650403433755e+01 2.159722793852406042e+01 1.667535531573700425e+01 1.326507477821148484e+01 1.384747130437706808e+01 1.750430312397633870e+01 2.856293642987570536e+01 2.478714298029242613e+01 2.101375988959950547e+01 1.943068429115161422e+01 1.216682975988988247e+01 1.561479701523655450e+01 1.767777148275068555e+01 2.051780673339327521e+01 2.573415839771407576e+01 1.319019156968526829e+01 2.199548457646366373e+01 1.204365088560102848e+01 2.201203649144700236e+01 1.736138510674393842e+01 2.311886787075085437e+01 1.913347017870345823e+01 1.338457573586016736e+01 1.687571257966271787e+01 1.251840191816275905e+01 1.777995399140220911e+01 2.324371653700950802e+01 1.635256463210422950e+01 1.225971771844301905e+01 2.132878479446411646e+01 2.573116674968516193e+01 1.786678266100786061e+01 1.785209644554764097e+01 1.795853069518035383e+01 1.368879968785659429e+01 1.680669957054311325e+01 2.142573873561426012e+01 2.161716765635923920e+01 2.631709405312630423e+01 1.545532220601474549e+01 1.613646919076353115e+01 2.216157875008300238e+01 1.955116171969546812e+01 2.241271339591908429e+01 2.238041304503914830e+01 1.048357916095593900e+01 1.657997076328216224e+01 2.050687686984137059e+01 1.530257939620277519e+01 1.597270384582022373e+01 2.116610914892955719e+01 2.184424757470582890e+01 2.662961588281451242e+01 2.962002887931919304e+01 1.212708626502585219e+01 2.152334335163538981e+01 1.792142915465390729e+01 1.799858663580689466e+01 2.163188139670201693e+01 1.662443496024508249e+01 1.971025808485101649e+01 2.010856120291980176e+01 2.331371047925781781e+01 2.091442949664269335e+01 1.423402704413234865e+01 2.355266654274732829e+01 1.433296887380761575e+01 1.739399786307574303e+01 1.442276546466213460e+01 2.807262417180225711e+01 2.117840210823484171e+01 2.410669084206474366e+01 1.994433983341420458e+01 1.660044398207861960e+01 1.411356096297227403e+01 1.936071572927601636e+01 1.948559725565836942e+01 1.042531569397739588e+01 1.357718782368393384e+01 1.521850028537168953e+01 2.059826054678159579e+01 1.526034479450413528e+01 9.660128193366283256e+00 2.444636852979514074e+01 1.106791328881922176e+01 1.764553078695596611e+01 1.805734244544437317e+01 1.400073652637079213e+01 2.797486702922744684e+01 2.169405622800638866e+01 2.207562041345521564e+01 1.527139904603227549e+01 1.490094533888283657e+01 2.174483729314762925e+01 1.586816436942379127e+01 2.643276416563902131e+01 1.336395561600989268e+01 1.608876363869101311e+01 1.872660855382615708e+01 2.893518291440750900e+01 1.361712849149243176e+01 2.263916438622146643e+01 2.680105056420200071e+01 2.666087687111172855e+01 1.463984753562548491e+01 1.683440722407730661e+01 1.976947551627875299e+01 2.290911992310574519e+01 2.220635149156066035e+01 1.363217372555653562e+01 1.590786687989957926e+01 1.770837502955843235e+01 2.138970215248087925e+01 1.997600965424013708e+01 2.919145441433195387e+01 1.775458540067066693e+01 2.161004570216289622e+01 2.268187398636904462e+01 2.197099045112086912e+01 2.310633507086159710e+01 2.229977385901404929e+01 1.619252733711821080e+01 2.481480929997206530e+01 2.489831952541887716e+01 1.562325178484440258e+01 2.309531491236284495e+01 2.226785906202999499e+01 2.176635188284712896e+01 2.275920250235522246e+01 2.369094755614797165e+01 1.928004664219463393e+01 1.991033494274427440e+01 7.801613176636060132e+00 1.915750388577470886e+01 1.976777082114191231e+01 1.872077536964794575e+01 2.048693607725974175e+01 1.758504981678910539e+01 2.621963991373683811e+01 2.004881302961140932e+01 2.513324843043296752e+01 2.198678107591548070e+01 2.126152894193840481e+01 1.805269777504368989e+01 2.150027472221387725e+01 2.606776928047812092e+01 2.636307336320938788e+01 9.775773405439217356e+00 1.348842842455887059e+01 2.326465674867045763e+01 1.639346018841898101e+01 1.565368989716993653e+01 1.725302476024226550e+01 2.128644397880740513e+01 2.497481029105471251e+01 2.368051223180441056e+01 1.572897943320494107e+01 1.348277491343930024e+01 1.962587976425972869e+01 2.006941264105607914e+01 1.941308829530721169e+01 2.448430092010082149e+01 1.984018550347498788e+01 1.605565746728373711e+01 7.630883238280135039e+00 2.405227133742490153e+01 2.096200332913569397e+01 1.543967021376750814e+01 1.595707900920307054e+01 1.276096053922058537e+01 1.477893564271771432e+01 2.072084950688109117e+01 2.158728441429058265e+01 1.981157100021998829e+01 1.528360483332400399e+01 1.918362509058496812e+01 1.986777441047236792e+01 1.425942427471293428e+01 1.348694717907842389e+01 2.331956765237015361e+01 1.992536119388550375e+01 1.290233611672891456e+01 1.404227524272554284e+01 2.931300178123217748e+01 2.565949130700110459e+01 1.699433289931991808e+01 1.217978796064870650e+01 2.530510405667927998e+01 1.578996606524866309e+01 1.574995171617469580e+01 2.398523474677190137e+01 2.024715590790719588e+01 2.184273172962059206e+01 1.663301349391138828e+01 1.982299936223131454e+01 1.952524933367292803e+01 1.208718543116115818e+01 1.910789266290075972e+01 1.938307616431068681e+01 1.615594660963630957e+01 2.063211043941623046e+01 1.456253293477502275e+01 2.060074658589432772e+01 1.416458525595039220e+01 2.512342500356597341e+01 2.268961059528339419e+01 2.867563952164334395e+01 2.450983716088886410e+01 2.407591694108308999e+01 1.779898222259731000e+01 2.042155163153508468e+01 2.214311043720760708e+01 1.665146429615024104e+01 1.677038216767891754e+01 1.999982562285237009e+01 2.686427502105978249e+01 1.913148727415850203e+01 2.846247039300713766e+01 1.768501970716041782e+01 2.394783921668907212e+01 2.255073904979693111e+01 2.520535681722923371e+01 8.954618835737468530e+00 1.827293767260232471e+01 2.895633751879899265e+01 1.997827035906443527e+01 2.578930539283581425e+01 1.412252933694374590e+01 1.732381020161391660e+01 1.761595201832267676e+01 1.445749098812875744e+01 2.066876348423587828e+01 1.491161473516567604e+01 1.410440242259318744e+01 2.226206632155971121e+01 2.196790751265659125e+01 1.538359588957890267e+01 1.611665689055063666e+01 1.597946935436530147e+01 2.070532468193302833e+01 1.647330786199824360e+01 1.242925892867721593e+01 1.677689980495498290e+01 2.256259108116054790e+01 1.739185979930329395e+01 2.205410886228389344e+01 2.496853892102279104e+01 1.411772982456590064e+01 1.480905320921293722e+01 1.747511113952171513e+01 1.941545688163382266e+01 1.400334804446111114e+01 1.654477596745564227e+01 1.481438646024138883e+01 1.100222552805835541e+01 1.376558474627080031e+01 1.975217108626126716e+01 1.684655191794858453e+01 2.351482382825121320e+01 1.788695552102178254e+01 1.382324406053639976e+01 1.475800517937420508e+01 2.147892989579973033e+01 2.851789600913351919e+01 2.116464566106911604e+01 1.854915745437461538e+01 1.796002598104589509e+01 1.231934681153860112e+01 1.339833765527072984e+01 2.476157030742132292e+01 1.454329965112547107e+01 1.998431038204581967e+01 1.832641790721637776e+01 1.998091635382860076e+01 2.287777899796022041e+01 1.688235337352614707e+01 2.368588691646437283e+01 1.485447005037356405e+01 1.608429146279761923e+01 1.601923362007045881e+01 1.967122929070528770e+01 1.447028494119922293e+01 1.823149457748361613e+01 1.572041845690945294e+01 1.225302706452456647e+01 2.296276472726571072e+01 1.756709670526274181e+01 2.804037299417602114e+01 2.277496151352896803e+01 1.432193026774992539e+01 1.883090618943514727e+01 2.103607272544573803e+01 1.298940793215127698e+01 2.319057424553640701e+01 7.745500828673318239e+00 1.185262014339912184e+01 2.540106586507388542e+01 1.820884896329189218e+01 1.782389252132847801e+01 1.874866217099796728e+01 1.551615443614273815e+01 2.560422332011236080e+01 1.994519704675924032e+01 1.850418502247693553e+01 2.197234948217958461e+01 2.562201942028571722e+01 1.190979759888452350e+01 1.746581839540512249e+01 1.522642650037948187e+01 1.877825989848146193e+01 2.289920822566625702e+01 2.322232412094687248e+01 1.609028474260071206e+01 1.532785995813047997e+01 2.041480290022494870e+01 1.620129728199427888e+01 1.449630159498908277e+01 1.350777117899453117e+01 2.694822986203098480e+01 1.932862639386327430e+01 2.476935905379588121e+01 2.831486508818031211e+01 2.379016939387952689e+01 2.026050572584444964e+01 1.597381161352895873e+01 1.822954688093993170e+01 2.749837392039791339e+01 1.650614056336792856e+01 1.591729979383364402e+01 1.795932590382291139e+01 1.682824386814411710e+01 2.428981462271630676e+01 2.220135283200755794e+01 2.042729412451068427e+01 1.159538789623110411e+01 2.069504768588680577e+01 8.779755427545330448e+00 1.918166615361149141e+01 2.669158552695944664e+01 1.366854981313645112e+01 1.956089032799522087e+01 1.666516029715846159e+01 1.831818976117084929e+01 2.058334692270746302e+01 2.292643654735995185e+01 1.667662206633281130e+01 1.951489209960158178e+01 2.120404922564948436e+01 1.874693654726750580e+01 1.847305652243253959e+01 1.854493469421501928e+01 1.119233585996819436e+01 2.409714948163063397e+01 1.743145345383249634e+01 2.901885200514847440e+01 1.810271388142291471e+01 2.475579498886089169e+01 1.302617387317651421e+01 3.333399579463719675e+01 1.797024716920583032e+01 2.123817119761315553e+01 1.397209915726873142e+01 2.758002759049360009e+01 2.022747827840910162e+01 1.633104811458392192e+01 2.112540020537231555e+01 2.783343860039940054e+01 1.879269376007444592e+01 2.074883362996767744e+01 2.323033841434261149e+01 2.984021468748065331e+01 1.667598673429294465e+01 2.123985397309974488e+01 2.214562338159349508e+01 2.132564359840114321e+01 1.410932976754845924e+01 2.555672211381071435e+01 2.057101810923401786e+01 2.214906013436821652e+01 1.765301648165543824e+01 2.513900907422193498e+01 1.634370529060889510e+01 1.711629222130121875e+01 1.511240010226091535e+01 1.820776721462084069e+01 1.348831169445835521e+01 1.372261106437463418e+01 2.007134506772864668e+01 1.973077593598378954e+01 1.049972020511444271e+01 2.110771132379886339e+01 1.488440130316574717e+01 1.136022305148321010e+01 1.347568423684658256e+01 1.762397296478339470e+01 2.319577484916474930e+01 2.273103945669432946e+01 2.500490874742762415e+01 1.482378502602047199e+01 1.716060980946169678e+01 2.644735641070083787e+01 1.574622324146137053e+01 2.083479873991535669e+01 2.008640095598346420e+01 2.078145333141070239e+01 1.681742504117178072e+01 1.697503030546938163e+01 1.968334696093218383e+01 2.677467201838744870e+01 2.434486039837420179e+01 2.287098596568819175e+01 2.134873047921701072e+01 1.247538852370669638e+01 2.014656117216762254e+01 9.152788738477667607e+00 2.515965113086453542e+01 1.996587727125115208e+01 1.315386522153387183e+01 1.930683650259632245e+01 2.078344669852453919e+01 1.893631339951439685e+01 2.174526980384545638e+01 2.410690326316222354e+01 1.980939734878285918e+01 2.205458518005311674e+01 2.370488029195565716e+01 2.541339385606644896e+01 2.824579002324360744e+01 1.050796947624006705e+01 1.522180512430206534e+01 2.067908507559740983e+01 2.105625326528013375e+01 2.390893796889748657e+01 2.594013315750893511e+01 1.486943927598208859e+01 2.382164079189149675e+01 2.779767223368729390e+01 1.061984851173323285e+01 2.410833717808795029e+01 1.631695911027401991e+01 1.393637408817585310e+01 2.281505878674276744e+01 1.682720207445274596e+01 2.619612313138456727e+01 2.092333384182194322e+01 2.158485577410903034e+01 1.687440966957045774e+01 2.462646349141913760e+01 1.372571356119981090e+01 1.932633413462185601e+01 1.708981987576621719e+01 1.301765227345569542e+01 2.231372083031148890e+01 1.685992622673150976e+01 1.983996769837100516e+01 2.326114998268203138e+01 2.679950286834861473e+01 2.422079378030170815e+01 1.348263223382561549e+01 3.431167458780318213e+01 2.709786797814019366e+01 1.573366582528695545e+01 1.140408748550310669e+01 2.013486854721753616e+01 1.489501381355431420e+01 1.787442221764279182e+01 2.764700899796410738e+01 2.249593669403548901e+01 1.810056101094661329e+01 1.519897523461805733e+01 1.912885503933043552e+01 2.081260058823193049e+01 2.101899616849883756e+01 2.471698236463646126e+01 2.139805545151270394e+01 1.166400828507133625e+01 2.241068799036476378e+01 2.306936758300662405e+01 2.287036878594309286e+01 2.520187321545851589e+01 1.094215693571526593e+01 1.906808615162214338e+01 2.133144463749703590e+01 2.439474477761902449e+01 2.281583624474992078e+01 1.894898949197704141e+01 1.517479455226151508e+01 3.122939052056238296e+01 2.154614021160202952e+01 2.208090261885901739e+01 1.823080725145333503e+01 1.521416887670265794e+01 1.355144475847794183e+01 1.890088276701773395e+01 1.918260927453868447e+01 1.544552957595704967e+01 2.795570692632541210e+01 1.459181661970487021e+01 8.336675694418442362e+00 1.815449960259012485e+01 1.633758249211374647e+01 1.504794884924015541e+01 1.532697469201169405e+01 2.419175836030948545e+01 1.932841734906407538e+01 1.666790065648801900e+01 1.577890162799906193e+01 1.763948999532994222e+01 1.807512526343157688e+01 1.810157112765862308e+01 2.671204727103381060e+01 2.262889921549831129e+01 9.443022084960183804e+00 2.009396887306570889e+01 1.732105407854563950e+01 2.508873458627137509e+01 1.691784465095313550e+01 2.479764835152285585e+01 2.090012197812625416e+01 2.271280120857514362e+01 2.475305133841222016e+01 1.710503085323372829e+01 1.301815878207659694e+01 1.647086303416564945e+01 2.135763740850281778e+01 1.717267920714669671e+01 1.210799951285540565e+01 1.707242296608698240e+01 1.909351735333590483e+01 1.738933149272855871e+01 1.808052781361715944e+01 1.787295850136242237e+01 1.992244306903866402e+01 2.541837314691415983e+01 2.497295178328799992e+01 1.701349499713377966e+01 1.678522459313380466e+01 1.499310924516396604e+01 2.013392132380927180e+01 2.814325809278207657e+01 1.750151845656909799e+01 2.659546438073310171e+01 1.839774309425995469e+01 2.015064061595896305e+01 1.790907762792601332e+01 3.175557795309923748e+01 1.293345474809650142e+01 2.110506889741372305e+01 1.618831449321299232e+01 2.043815673287500090e+01 2.408017274107776018e+01 1.808858111504719801e+01 2.069731340995193847e+01 2.161788290674624591e+01 1.656285253966278503e+01 2.108651842715440594e+01 1.621586810561478131e+01 2.543013812291844644e+01 1.595431408828003583e+01 2.633829362192005163e+01 1.982746216464501643e+01 2.166242626189711729e+01 1.541623444393494147e+01 2.090788020968138028e+01 1.027098025945946169e+01 2.914192759503084318e+01 1.237098626228360487e+01 2.370852628819964991e+01 2.175014488872907847e+01 2.058967173913219639e+01 2.212022950723705605e+01 2.321278505812060544e+01 1.831258948152108346e+01 2.636774304120023515e+01 2.100076103390245308e+01 1.705557194605129467e+01 1.275658776271262340e+01 2.448968844074516937e+01 3.187241984537869044e+01 1.759135794457925428e+01 1.891454373147164958e+01 1.752307300689539815e+01 2.724721114022616675e+01 2.156243743581323002e+01 1.940778984183460310e+01 2.374037181307906508e+01 1.203337037558765488e+01 1.838264084633406270e+01 2.194726027474493080e+01 2.360254585350087453e+01 2.164202926685758044e+01 2.290388017896827222e+01 2.324376987149236484e+01 1.854351238822135528e+01 1.911184124701756559e+01 1.887512037360862038e+01 1.211306565199075180e+01 1.529223130061709668e+01 2.005644556941893342e+01 1.577369826465694480e+01 2.166112345658633132e+01 1.640675218357977627e+01 2.728767056277015612e+01 2.307649859536246950e+01 1.101009956535758150e+01 1.146130674491091739e+01 1.211627868154742771e+01 2.296733307363117049e+01 2.751010920357148137e+01 2.235062238578805704e+01 1.849612802985693705e+01 2.299096911998772086e+01 1.944481024863089402e+01 1.157662871654781078e+01 2.408827694695032307e+01 1.814666921515340903e+01 2.250921740117153647e+01 2.226252235189539519e+01 2.187658588915134672e+01 2.981535768653516882e+01 2.268952977090737022e+01 2.634133992236159116e+01 2.506234605346048028e+01 2.491574694962119807e+01 2.046776991398264300e+01 1.885466537034820078e+01 2.152214862594469835e+01 1.525427244655348957e+01 2.128681533457414332e+01 1.495555236666971943e+01 2.817848804411893582e+01 2.150632823476752264e+01 2.321516144680374794e+01 2.238590754641058567e+01 2.277676904871150398e+01 1.239057689580950239e+01 1.924015091776824704e+01 2.770375441508483405e+01 2.195278229837921558e+01 1.549736324756378103e+01 1.989804308839683245e+01 2.032133144583909612e+01 2.233961151419565283e+01 1.934544262275614557e+01 1.895332228086851956e+01 1.729873563050709961e+01 1.723651239731098528e+01 1.946994946616631950e+01 2.002317357015346033e+01 1.399245540894827755e+01 1.520057246919823335e+01 1.702508244193255393e+01 1.507281237159235232e+01 1.794728866593611727e+01 1.904537648396264515e+01 1.966511454883927357e+01 1.422749897639598693e+01 1.936047229371649436e+01 2.581736389538720999e+01 1.822057045176792300e+01 2.026988573382316616e+01 2.057791058484691149e+01 2.723852402825900043e+01 1.917684093005165025e+01 1.787176036698785708e+01 1.410876939323964230e+01 2.050784553292468004e+01 2.056517275431018277e+01 2.019914915139688460e+01 1.946530463955291879e+01 1.968938596728886381e+01 1.870461634839118048e+01 1.767650078947632508e+01 1.740922107431685362e+01 2.810565908366642418e+01 2.133731159571468083e+01 1.765419777026998105e+01 1.931526634725318203e+01 2.455950769200618566e+01 2.324756171507191027e+01 1.889738740600724753e+01 1.820862037003672640e+01 1.613314884325123089e+01 2.175305743224835808e+01 1.143530879541214595e+01 1.911542767760075634e+01 2.755337923867548255e+01 1.402864616221891936e+01 3.368544935311062716e+01 2.422199753011092582e+01 2.070180769854834324e+01 2.495339498476314333e+01 2.248211939718642682e+01 2.799550473303399301e+01 2.184562263580443542e+01 2.427586059654965567e+01 1.791691809320644069e+01 2.332821080959981686e+01 2.307513840889132695e+01 1.582395511567170843e+01 2.193271485383131036e+01 2.098183062816194422e+01 2.261102459834247824e+01 1.600068196316457403e+01 1.779278960359868833e+01 1.700748575212480063e+01 3.412715172859835633e+01 2.152459373668135711e+01 2.774303291287735718e+01 1.535974015672971227e+01 1.321933847850340982e+01 1.228238692662281117e+01 2.340259040048339756e+01 2.303383877531349455e+01 1.376106534639024659e+01 1.578745837216926162e+01 2.193299045682034532e+01 1.671177032563357301e+01 1.407665979582251659e+01 3.189839097266417411e+01 2.569236596573056985e+01 1.973273328791516334e+01 2.116693672749023492e+01 1.854992498593968264e+01 1.795919739348899569e+01 2.030964698073755059e+01 1.834611435756101727e+01 1.867994858103545397e+01 2.477283450495392714e+01 2.231428672063409380e+01 2.515519419636222409e+01 2.436672040632414848e+01 2.511168702806507369e+01 1.892866566201187339e+01 1.828081907055456767e+01 2.912593914920737248e+01 1.697138235165163067e+01 2.192939076371391849e+01 1.841399639665236521e+01 1.755318686696723063e+01 2.118066116111261366e+01 2.009919525206349533e+01 1.779481962416735996e+01 1.837991792565996718e+01 1.667833217392097112e+01 1.618533474968387864e+01 2.143909751316808254e+01 1.744283193753350503e+01 2.900172887364747965e+01 2.229145656833484779e+01 2.313244483258369755e+01 2.484543243013411740e+01 8.518982194153780441e+00 1.932330236918404154e+01 3.415210509109336812e+01 2.114773881409735168e+01 2.064783092508398354e+01 1.617528081958360175e+01 3.216323022665837073e+01 1.750251592936667322e+01 1.430072128033546797e+01 2.020278050665979919e+01 2.546031536203603096e+01 1.863688175528557878e+01 1.907743299080643240e+01 2.150991056745129981e+01 1.884971244009608071e+01 1.802998705197468610e+01 1.902754407207556753e+01 1.726122684016328890e+01 2.611476034665101409e+01 1.483342235139856236e+01 2.196894219074527754e+01 2.467263943374517154e+01 2.760178837920179973e+01 2.067920777419576694e+01 3.354580550403306916e+01 2.878931785492750350e+01 2.422108877042360930e+01 1.602524977884060320e+01 2.062730413180768352e+01 2.108137855447575504e+01 1.922081201338064105e+01 2.278613744934708052e+01 2.978622217117600357e+01 2.560573151655343338e+01 1.550744009205634022e+01 1.492952619927640434e+01 2.742905796982000766e+01 2.275208035359731085e+01 1.453622730910504046e+01 2.075633027259152286e+01 2.121713663686795925e+01 2.978107478167906308e+01 1.727490027149116258e+01 1.200914170843721429e+01 1.681153975090316166e+01 1.815985391646507097e+01 2.398378722758965154e+01 1.557869769630669055e+01 2.448860296711747608e+01 2.008908931972492695e+01 2.234517737944412019e+01 2.148433373648132161e+01 2.537366954064385993e+01 2.416802015003112558e+01 2.483745894368276197e+01 2.491517457960936710e+01 1.797471081489229761e+01 2.634214982924218518e+01 2.472763226159909067e+01 2.447736124534500135e+01 1.582712974128313732e+01 1.680154279839974052e+01 1.234282539348107299e+01 2.692435635276741834e+01 2.635156958872364896e+01 2.654730149357872904e+01 2.365540067473939345e+01 1.422933529367790939e+01 1.859658013139966215e+01 2.379545651819484675e+01 2.215122456049053667e+01 2.620909560190603571e+01 1.911055637978378030e+01 2.276144168413870261e+01 2.430658583423791086e+01 1.827998680095822337e+01 2.238852365358119201e+01 1.783239271329696507e+01 1.609199681890207856e+01 2.763906445944761003e+01 2.704879783385987935e+01 2.141008267894216033e+01 1.933532952823501461e+01 3.004165373326759436e+01 2.341711848165322607e+01 1.522367241375138214e+01 1.770942725699386955e+01 1.402956646479489500e+01 3.193425669452386018e+01 2.235605997760997710e+01 2.881791542914895032e+01 1.826126356589410449e+01 2.700709730474975601e+01 2.640274252188964255e+01 2.266533991136171977e+01 1.695272015763255524e+01 2.687591689728188626e+01 2.737519949349080406e+01 2.281753102474694828e+01 2.136082663992795361e+01 2.357430539678292547e+01 1.555675832951444981e+01 2.074301396227916428e+01 1.633581292839601318e+01 1.963717034007400031e+01 1.582739332539841470e+01 2.379770316122095508e+01 1.583962529824270504e+01 2.133241180547911142e+01 2.172071002359981051e+01 1.719574648184702781e+01 1.201078905252522055e+01 2.209445169762702932e+01 1.470649115252469308e+01 2.567117531561414623e+01 1.713091960737929753e+01 1.532550841199997649e+01 2.866741722373423329e+01 1.997838254973179772e+01 1.286823717954290203e+01 1.744022602077239270e+01 2.936403837526371419e+01 2.696500932088032698e+01 2.285665487744068258e+01 2.401149794642507374e+01 2.311849831682970802e+01 2.464180987723028338e+01 1.841675932405625105e+01 3.246882803504548320e+01 2.052319907580447733e+01 1.769615832834504943e+01 2.469608890561807613e+01 1.587447446009916696e+01 2.500401070332910436e+01 2.252984794303607430e+01 2.432893143980855299e+01 2.040780864759465985e+01 2.751782505116419131e+01 2.000601341433863922e+01 2.638738353364223599e+01 2.090746410065469618e+01 1.965069686978446484e+01 2.058235029208396938e+01 2.361010652226205053e+01 1.926565587976199723e+01 2.113151688065336486e+01 1.713226475443969576e+01 2.231713230200329434e+01 3.205860024035274591e+01 1.293659486145189597e+01 2.407683475845541921e+01 2.432863141418327402e+01 2.506585340125440808e+01 1.813878925229890626e+01 1.388218468686137008e+01 2.626251809421021832e+01 2.031554420326040145e+01 2.198203845224525210e+01 2.125210068227053384e+01 1.895919838769505361e+01 1.747238514141138666e+01 1.529389226024266257e+01 2.075919888647853995e+01 2.725599766981479632e+01 2.089170264736737082e+01 1.881512320488490886e+01 1.659264905113169064e+01 1.213478255155890650e+01 1.490407102537112216e+01 1.579491963598373516e+01 1.601603974765467342e+01 2.380021927909201906e+01 1.859363590368349151e+01 2.562572189266662903e+01 2.078058497648032343e+01 2.506893307054450304e+01 1.981099404786426987e+01 1.911413077835090135e+01 1.794560766035802857e+01 2.492868290162948597e+01 1.894804669977389011e+01 1.852238489623510276e+01 8.054989752637139233e+00 2.737386008943792604e+01 2.652039889506763259e+01 2.539189601909617267e+01 2.662320842605516802e+01 1.884312474453365027e+01 2.660468665365499064e+01 2.142442032215864600e+01 2.537176446225050697e+01 2.526441164075525947e+01 1.379819917575944110e+01 2.323361671531402095e+01 2.320811782591928107e+01 1.844332224306657508e+01 2.282448674582775183e+01 1.961603323659176468e+01 1.181791611388167595e+01 2.385176835491562031e+01 2.546691260104006105e+01 1.764406974867062061e+01 1.675949512128403640e+01 2.737115025451967654e+01 2.093088892626341746e+01 2.028129321201915047e+01 1.976007346568822598e+01 3.142349747262915116e+01 2.870506426876679384e+01 1.804549436861908873e+01 2.721882006004493348e+01 2.529864882579573759e+01 2.497259753864673826e+01 1.736997008905971285e+01 1.512228543395868741e+01 2.087617723089820387e+01 2.459303565634083455e+01 1.637298298185577750e+01 1.811104594092480724e+01 2.768851330277110989e+01 1.673225433703778009e+01 1.510048701264816984e+01 2.563330144856416126e+01 2.018378085061032934e+01 1.651570441023906000e+01 1.701307668383681460e+01 1.654012434337024473e+01 2.546319445389379510e+01 2.666740770184407694e+01 1.506372945582758760e+01 2.144073777843379247e+01 1.786058118902154135e+01 1.840873830645794840e+01 3.588031043651404417e+01 2.137698196529123607e+01 2.265251117331485275e+01 2.000198675059902698e+01 2.231963512567789110e+01 2.665655385489860052e+01 1.510226512245906783e+01 2.619190391960249897e+01 2.754881019869948844e+01 2.127108339578612828e+01 1.743988797140900360e+01 2.519229580973070881e+01 2.251449208494076615e+01 2.614306779801262337e+01 1.690792888929254190e+01 1.712728490667038983e+01 1.994464713531724698e+01 1.985637801035207062e+01 2.192874107458624522e+01 1.703071545929660147e+01 1.662291695318608475e+01 2.039937089984007557e+01 2.043334796781244478e+01 1.901616476496627683e+01 2.212483975255298674e+01 1.921826039462442637e+01 2.699058128094142361e+01 2.692794625393760199e+01 2.068311142057924101e+01 2.445089094290702292e+01 2.692158744054320962e+01 2.448051082350075092e+01 1.893839251889664865e+01 2.059921821677424347e+01 2.381795802192828049e+01 2.275666631020437691e+01 1.645597445805680081e+01 1.838727954873626302e+01 2.212734914307057821e+01 2.655917927499824671e+01 2.097119799855425626e+01 2.475386053391481767e+01 2.241859509420390850e+01 2.494458223925814622e+01 2.942058025149915323e+01 2.194065711987956036e+01 1.798854311560909736e+01 2.076154281680814506e+01 1.950511847655425868e+01 2.182675726554547069e+01 1.720821847751098943e+01 1.876081816782062717e+01 2.554485435494552448e+01 3.320800666911269161e+01 2.215887353566814255e+01 1.037312352566331874e+01 3.222460394588406274e+01 2.184405809478954907e+01 1.968972175827406090e+01 1.799388449156030489e+01 3.071713048800313217e+01 2.671823698970081651e+01 2.738771767504090704e+01 3.056981459091068132e+01 2.191156199103451385e+01 2.950086883279667660e+01 2.374395959294174574e+01 1.579357191267622085e+01 2.477891560685463546e+01 2.283144792577755311e+01 2.192221325021908029e+01 2.653746652971475228e+01 2.269966363217059424e+01 2.353343765594134496e+01 1.407759409828805985e+01 2.466411098461511386e+01 2.733241421963816720e+01 2.534875931968111828e+01 1.807031235124033941e+01 2.880139127533515619e+01 2.632449541307828511e+01 2.237158065326961776e+01 9.518046527937071843e+00 1.652967821580757857e+01 3.050108008772397028e+01 1.653025998226011595e+01 3.198141649214180404e+01 1.805035395229652906e+01 2.325721839768969090e+01 2.076455964546167010e+01 1.566550271618117662e+01 2.627240164471643524e+01 2.199463842571065442e+01 2.700127989387953775e+01 2.668144609195205774e+01 2.620872998171676116e+01 1.954555193190456563e+01 1.159008093220106694e+01 1.671192221128844935e+01 2.206027054709324275e+01 1.970926914735979807e+01 2.339293649026624067e+01 2.632434785382201170e+01 1.693705578496197006e+01 2.246985204177152440e+01 1.941009001729351979e+01 2.967875920153357683e+01 2.781622754556561716e+01 1.691795026353829456e+01 1.432861133201337367e+01 2.530511866692124912e+01 2.395095610446597689e+01 1.824479857914861114e+01 2.508475355468958767e+01 2.309504233846756449e+01 2.341193972659811351e+01 1.990001710721874062e+01 1.980554166216676393e+01 1.725734449324256303e+01 1.861719495979417971e+01 2.105477699059449748e+01 2.349954412366697554e+01 2.188599411575971132e+01 1.683342020632611025e+01 2.355516953017528081e+01 1.962580747873425935e+01 3.027044791955538017e+01 1.494451051986709089e+01 1.629124611075513940e+01 2.747577332937298422e+01 1.950621195257547313e+01 1.744630820377720326e+01 2.570493067101353901e+01 2.037529846566324565e+01 1.699955364438406136e+01 2.865853167366253373e+01 3.221192935383994183e+01 2.127858569359681340e+01 2.811203269079817346e+01 2.898650982271015408e+01 2.163670496003421206e+01 1.773479803937669885e+01 1.880435325937859758e+01 2.603111814603879282e+01 2.015294545779595126e+01 1.295118670653316784e+01 2.401725298484443982e+01 1.731218049134544401e+01 2.684458810582689381e+01 1.746942014383140673e+01 1.232743129147398164e+01 2.231581191641223683e+01 2.711138971642867190e+01 1.633396892548906365e+01 1.820704974786398012e+01 2.998252444608525380e+01 1.418509068400214801e+01 2.853547306412754025e+01 2.724847089273531608e+01 2.377296560295416583e+01 1.524055121721988471e+01 2.008148332776729461e+01 1.791336774297744228e+01 2.143484745607478814e+01 1.920945875397361746e+01 2.719125787788522430e+01 1.825654626014127047e+01 1.589728219149710320e+01 2.065713798652402744e+01 3.037753772727551649e+01 1.644114655928979118e+01 2.627879462646785313e+01 1.725527699696332817e+01 2.607934640307301422e+01 3.147204743877551536e+01 1.872130743264075647e+01 2.548076838904509955e+01 2.178758065513153497e+01 2.202722029607535248e+01 2.012243971625408534e+01 1.137614585000359035e+01 1.587071515516545084e+01 2.320365910462414405e+01 1.631419113174024815e+01 2.452340742343931979e+01 2.482124122164282198e+01 2.161252867130280109e+01 1.874605396615646669e+01 1.486046071641819211e+01 2.616041130849234264e+01 1.747416751436551863e+01 2.408339969680492487e+01 3.239521933251212005e+01 1.893645144566748684e+01 1.803582418346523752e+01 1.767014816288548928e+01 3.484856362719941814e+01 2.466252448367906780e+01 2.250873638544842237e+01 2.491470402460219447e+01 1.671153953717233520e+01 2.259437948857164713e+01 1.805867090490273696e+01 2.082637339948693622e+01 2.850374574971891661e+01 2.153674845294798601e+01 2.241109503403052017e+01 2.280542791415170711e+01 3.083844538923855438e+01 3.446275160453384245e+01 1.857840096384325790e+01 1.861348587298606105e+01 2.615639409794950154e+01 2.420903962283688671e+01 2.104684316835455604e+01 1.820891877618254284e+01 2.441344738084697141e+01 1.736753635301325005e+01 2.687984264698597769e+01 2.216532155752630473e+01 3.224362040536905027e+01 1.871378438514179976e+01 2.234853409224152543e+01 1.868071536322608495e+01 2.915486760516584752e+01 2.375134317432224051e+01 3.103948943557288231e+01 1.818629903463774866e+01 2.797482926177754337e+01 1.902591458190205742e+01 9.481415162925573625e+00 2.158389544840799346e+01 2.588812143354201822e+01 2.161640137007105977e+01 1.840562667634015881e+01 2.507677181575192904e+01 1.695563660085010227e+01 1.359152688521314367e+01 2.661930902952612144e+01 2.038118344868861698e+01 1.484949531901872888e+01 1.200575332058418709e+01 2.010017657302828908e+01 2.190154374188104924e+01 4.027267444434914268e+01 2.526013393838764642e+01 1.734921850707113578e+01 1.120955017799260922e+01 2.031462780184454431e+01 2.222343238708801749e+01 1.554720667452532901e+01 2.034325953534350617e+01 2.890403780218575847e+01 2.620808491254551598e+01 2.314822370799739915e+01 2.157797873113316456e+01 2.403366727968095518e+01 2.375043576684952384e+01 2.825147528091268612e+01 2.308437145060917928e+01 2.087714171928257656e+01 2.680277502904482034e+01 2.633035483414194999e+01 2.168680077362857972e+01 2.831392832659851422e+01 2.382673192232953241e+01 1.699846774112125658e+01 1.762241249297245815e+01 2.473968685934500300e+01 2.330341582986266147e+01 2.174231279780690684e+01 2.549233871392341300e+01 1.857819920469519914e+01 1.917964558015336962e+01 1.481736823072321130e+01 1.498532551665706158e+01 2.224752407669062748e+01 3.282373289572856123e+01 2.885674083145479685e+01 2.820573177500574857e+01 2.944944556469737407e+01 1.941112966934882067e+01 2.185374070543024061e+01 2.320131406954058662e+01 2.897767525518528231e+01 2.259638289933348076e+01 2.081135145601005831e+01 2.880957631237029659e+01 1.563334988401646797e+01 1.686903838491916474e+01 2.439768252431267115e+01 2.652303241972544967e+01 2.198185486055077220e+01 2.709569354835017307e+01 1.984929160271189374e+01 2.284941084100159969e+01 2.274546561685027868e+01 2.541028470980349852e+01 2.419862013869657602e+01 1.857747465298696810e+01 2.969323839571163148e+01 1.930387818972415914e+01 2.532090920993997685e+01 2.101305588799434076e+01 2.293019858715278758e+01 2.076150358138935204e+01 2.610454412928157097e+01 2.334915000979068012e+01 2.751458791765668010e+01 1.321017304362335842e+01 2.348212134549767782e+01 2.565812194239153854e+01 2.741526726346154064e+01 1.948782254891445120e+01 2.486812760603820394e+01 1.742336699189899463e+01 3.210443538377217720e+01 2.661660879542421299e+01 2.084124918333375476e+01 2.556971823108382225e+01 2.976860911999505888e+01 2.471187604188319398e+01 1.578086823662171412e+01 2.926185653943186438e+01 1.933753996085238214e+01 2.120921547881335911e+01 1.452192915948865171e+01 2.060306642040792013e+01 3.345103535890746116e+01 2.248338324409629507e+01 1.403216035303108988e+01 2.977546502618745450e+01 1.865729224795819619e+01 1.573051817476456904e+01 1.802744866019928338e+01 2.156527310771273420e+01 1.756471406047190698e+01 2.382834959206613945e+01 2.193333246242269396e+01 2.638858648602454338e+01 1.566068967123891120e+01 3.269305356404075269e+01 2.299171221598469828e+01 2.343937596649423227e+01 2.111114831321760832e+01 1.581833783211207844e+01 1.950264876832324035e+01 2.304036077033245888e+01 2.441249048461662241e+01 1.168746953874299166e+01 1.201238484041902765e+01 1.727576480211782339e+01 2.641781577981600293e+01 1.850985101013163359e+01 1.454044360944080339e+01 2.366131894373846478e+01 2.404971562863107692e+01 1.606194238235653771e+01 1.499148088907698728e+01 2.636618231020297642e+01 1.552983947314160496e+01 2.172297299931489434e+01 1.946207427647368959e+01 1.937726164737488332e+01 1.538521471871248991e+01 2.146716079806562050e+01 2.335679936685480129e+01 1.585988910902950622e+01 1.652355290612696948e+01 2.726893749559877023e+01 2.704962709663094955e+01 1.854397647469931698e+01 1.724460242469126925e+01 1.642524135522753070e+01 3.219251379588328632e+01 2.737381965769746728e+01 1.414521225069530530e+01 1.242668003419975520e+01 2.336930451146028176e+01 1.453779826502989891e+01 2.183018078616605706e+01 1.323905685195554582e+01 2.328476776932396675e+01 2.240065086644706582e+01 1.920567061000584630e+01 1.815989378049790304e+01 1.547282315787517781e+01 2.154641898252274501e+01 8.735515379287312143e+00 1.970515855642619130e+01 1.978705830391557541e+01 1.932185057292334918e+01 1.704083919914404177e+01 2.782000715668874236e+01 2.340854080527329018e+01 1.554884966986934991e+01 1.489794020529398466e+01 1.692812333016215831e+01 2.039166159426422098e+01 2.170395292709830670e+01 2.590204511777267626e+01 3.088593730923963321e+01 2.177198123745199254e+01 1.757169511916608329e+01 1.968963951101618903e+01 2.657754283095609438e+01 2.790774195035531235e+01 1.903329845892266192e+01 1.824420109964646386e+01 2.443284252863362127e+01 2.011576249842844888e+01 2.009705279263228306e+01 3.058175925988397736e+01 2.044116570716053971e+01 2.062171243138875454e+01 1.999844567107645688e+01 1.405128869657998791e+01 1.547020440369490402e+01 2.043837487175815326e+01 1.862992279335647083e+01 1.589991934086732250e+01 2.221241628965589143e+01 1.806869566975941410e+01 1.667498787672061766e+01 2.175830672962232981e+01 1.931155989968744890e+01 2.181547653847815837e+01 1.285867496986744385e+01 1.894490464431274646e+01 2.749320393391603190e+01 2.095373779585105822e+01 1.990388519549212987e+01 2.492130713481284232e+01 1.765512914889132645e+01 2.133376821407945556e+01 2.101755341754633477e+01 3.229687838505195430e+01 2.495388391230679659e+01 2.175247972657425066e+01 1.809218388643610353e+01 1.622125421592084393e+01 1.650323579608732771e+01 2.277987296327220079e+01 2.048323840725011280e+01 2.202174691576329835e+01 1.752785414961552490e+01 1.730507136433270432e+01 2.499963103214670568e+01 2.508746683618150541e+01 3.092359375639578190e+01 1.861263855062324524e+01 2.547650937603251720e+01 2.208444368385376322e+01 2.351383231120476225e+01 2.634928788764866425e+01 1.708002392089469978e+01 1.415835543542266883e+01 2.048012852338285583e+01 1.241636838188361835e+01 2.821322047100228758e+01 1.450720110929936268e+01 1.622415157282274834e+01 1.984963738699526559e+01 2.173757553339371995e+01 1.303889947214728373e+01 2.658748900237496571e+01 2.171487702597349667e+01 2.551332788248532069e+01 1.786240771654155779e+01 1.863731575206151447e+01 2.307894191763539737e+01 1.932779644877554759e+01 1.839384159051909151e+01 1.945846470699200026e+01 2.040629008596405924e+01 1.703008619875653906e+01 2.236701216634142853e+01 1.588103716641101748e+01 2.485601967783150101e+01 1.284190647246337846e+01 1.889167137067113345e+01 1.849030858918689901e+01 2.945078682774211032e+01 1.596482639891542377e+01 1.946133650039875462e+01 2.398809467407830809e+01 2.170212639144630984e+01 2.561846671880443438e+01 2.355921853053850157e+01 3.399732943096100968e+01 2.473001566317620714e+01 2.753338994819802110e+01 2.408276844555800622e+01 1.973928413279513450e+01 2.485173634699518175e+01 1.913360366726242390e+01 1.857211284183980027e+01 1.998296683504788263e+01 2.060420568005077158e+01 2.303493015945762323e+01 2.110026640347696514e+01 3.078637161718480897e+01 1.864158592763949684e+01 2.833566433568291032e+01 2.506339970970343245e+01 1.492659350863781498e+01 1.727519853087358115e+01 2.132664566485805935e+01 3.289876303388557233e+01 1.931249050070707085e+01 2.290652121566644439e+01 1.991386968511023525e+01 1.807397732422811742e+01 2.391758892397831815e+01 1.767250078827563087e+01 1.867527234947292669e+01 2.254849955956749952e+01 1.623154158980067052e+01 3.309980714094905352e+01 1.392143443430472161e+01 2.861927441111092563e+01 1.977443727322518541e+01 3.181916388291856279e+01 1.808346753509588467e+01 2.147004429779652668e+01 1.835682751795638268e+01 1.644468953329289818e+01 2.601822225279403256e+01 2.531375331142101004e+01 1.576184018543485621e+01 2.022137812045241745e+01 2.130720896232353212e+01 1.442172575271721158e+01 2.877485551381880668e+01 2.511831931264117657e+01 2.346427706948907854e+01 2.272188291384477310e+01 1.892313868602109395e+01 1.906650349304038272e+01 2.354174572297719337e+01 2.088676991040798470e+01 1.650653498817543863e+01 1.987982500437101407e+01 2.650919741340151248e+01 2.360583729845555467e+01 2.928075695046279492e+01 2.613964039364678982e+01 1.962436262904058282e+01 2.460387972633440867e+01 2.195549474484148078e+01 2.801330412327711628e+01 2.115371437933990251e+01 1.905290469620413418e+01 2.604491265830798596e+01 2.597399152856154458e+01 1.505658452257908309e+01 2.834981475042363641e+01 2.760949663053911252e+01 1.942154732539808748e+01 3.862979100498991869e+01 2.117969279548216477e+01 2.285821250903529034e+01 2.549179570489933866e+01 3.457146797451293452e+01 1.857229470228414314e+01 1.779839756547839968e+01 2.103026534732513397e+01 3.217335233754440083e+01 2.730847853161970917e+01 1.629786003034640274e+01 2.236950155032955934e+01 2.430934339290327628e+01 1.773518751900526880e+01 2.404762201864835447e+01 2.905463589523030876e+01 1.967332543052263816e+01 2.784114606260116886e+01 2.011643109072447189e+01 2.271876841428390392e+01 2.114249224101838465e+01 2.275711822509830640e+01 2.037466050593313227e+01 2.330585535580007317e+01 2.210721650266473404e+01 2.145233800430389337e+01 2.323722904822427182e+01 1.830180095895227410e+01 2.357387663293426527e+01 2.146014121046768608e+01 3.190081504842217797e+01 2.035441428148525844e+01 2.055631304039398799e+01 2.963355171832530033e+01 3.155261522844192257e+01 1.847354637886215656e+01 2.132939068468871469e+01 1.784982269670267385e+01 1.975474726058420316e+01 2.702519672842631948e+01 1.831889660008502574e+01 3.364242869836569128e+01 2.595877851629800048e+01 2.744452784832650138e+01 2.933391969173440472e+01 1.692719535785679241e+01 2.558247814814213683e+01 3.442801176841400235e+01 1.224311164233791160e+01 2.012401531693776846e+01 2.718628323990893847e+01 2.684521249000385623e+01 1.668941759079378784e+01 1.886111900442040934e+01 2.440229045760783322e+01 2.359098378300702237e+01 2.865805078471412060e+01 2.544536977278648493e+01 1.541363990618275714e+01 2.998514699844118070e+01 1.509533735171164714e+01 1.876996510999283529e+01 2.509755712161008390e+01 2.173105215493520248e+01 2.334684681869923750e+01 2.277444609558117250e+01 1.886960339997499858e+01 2.109696121262629731e+01 2.343040525757008652e+01 2.720970159125541699e+01 2.564130901543028429e+01 2.269211591372995684e+01 2.940618079360066162e+01 2.276186931414142478e+01 2.284972958853963121e+01 2.218363052671922020e+01 1.659305878480454055e+01 1.731638625845040380e+01 1.345946081045264542e+01 2.914383957858576935e+01 2.138804627885814114e+01 1.859412167349637812e+01 1.893650049965230764e+01 1.937431160690174536e+01 2.043648187461794308e+01 1.563412989495273919e+01 1.921389220636434203e+01 2.422237771999681044e+01 2.681443202254359903e+01 2.321832610588270640e+01 2.018686350515460148e+01 1.547455902795420002e+01 2.192859853480362986e+01 2.646185784534320007e+01 2.071161916665650793e+01 2.418635018880747722e+01 2.613201937739614067e+01 3.215309587227201149e+01 2.783757704557023871e+01 1.765619909684596323e+01 1.675924912889090734e+01 1.798714249864544357e+01 2.228149679915803461e+01 2.037208682065485021e+01 2.854679830253145667e+01 2.074793423063006870e+01 1.444643392936417925e+01 1.895273687879087987e+01 1.850099500407736386e+01 2.403714519542682027e+01 2.061106945621115827e+01 1.861051535438421567e+01 1.870582961592934623e+01 2.807190993456602968e+01 2.486126350167259957e+01 2.115538433127721873e+01 1.737057405605937177e+01 2.378213083713169596e+01 2.119539232028078146e+01 1.692092515242939044e+01 1.242421120798188205e+01 2.060518326031276004e+01 2.513997760314708074e+01 2.007281443720404468e+01 1.924790439131685815e+01 2.881645197298266226e+01 1.153129283059984722e+01 2.274518062109001448e+01 2.379915411940314129e+01 1.711565515034549989e+01 2.739217599275594139e+01 2.577496005134996082e+01 1.610997393991210913e+01 1.158485542602334029e+01 2.898982777652099330e+01 1.731180648869134586e+01 1.915064686509950675e+01 2.416264155265682945e+01 2.043958057701310693e+01 2.362918789513856410e+01 2.107603943163021754e+01 3.032432613084626993e+01 1.814899612552782315e+01 1.580674957862136409e+01 3.391464788827293830e+01 2.085141794081362931e+01 2.178843999956609068e+01 2.582821070995000667e+01 2.184043245706309122e+01 2.473910418735452410e+01 2.446145514474319071e+01 2.450932971912938640e+01 2.463817382610086071e+01 2.279830865104457160e+01 2.756394616854990076e+01 1.988418363337964934e+01 2.247169502266491392e+01 3.378807702097093113e+01 1.560856577358642561e+01 2.275873983847733584e+01 1.820030705159308937e+01 2.197284447967244603e+01 1.658489089672571026e+01 2.557196902514585446e+01 2.297604311874367511e+01 1.556495784628590329e+01 3.015560826073300049e+01 2.038628720751998813e+01 3.144918889150173769e+01 2.060274504263557560e+01 2.528221874432708205e+01 2.616495710944372988e+01 1.966720911991426490e+01 3.039959377552371222e+01 1.846458114333578848e+01 1.475097134060533755e+01 2.300632977561897263e+01 2.020421594735274340e+01 2.095437578799293021e+01 2.481874083368645501e+01 1.956512837820616824e+01 3.315629033139552462e+01 3.125976099456438462e+01 1.375703696177531832e+01 2.859941935421655401e+01 2.816762269555791320e+01 2.661919724966666934e+01 2.084555218626735140e+01 2.196221675573155707e+01 2.468659856070539504e+01 2.378665451194583369e+01 1.711632255158696125e+01 2.255578801126524979e+01 1.573312144145664604e+01 1.661138829917524617e+01 1.595132670084263005e+01 2.421349107914868526e+01 2.267356343908243232e+01 3.358032486446369091e+01 2.361936434404920959e+01 2.428668897533843207e+01 1.872331883565979993e+01 1.924523584853852043e+01 3.279798484137260317e+01 2.057282422007333267e+01 2.744710607298593530e+01 2.252070121339057707e+01 1.287793532553814480e+01 1.948020170874903911e+01 2.031478800626128489e+01 1.777990214686447956e+01 2.128992592759099267e+01 1.822690626226464872e+01 2.106755938473713030e+01 2.425648758498303081e+01 2.799939771010534173e+01 1.763694295641255394e+01 2.526742423703778684e+01 2.000566084310145243e+01 2.288710712300712302e+01 1.941509271882869925e+01 2.224718074868898299e+01 1.142230688251975401e+01 2.662418279979458902e+01 1.993688177629434932e+01 2.155721875282760180e+01 2.134546717789269721e+01 1.686380210466798601e+01 2.749091167696039051e+01 1.545202261481787787e+01 2.385296865751258721e+01 1.927627558197716695e+01 1.509276463799929324e+01 1.994452014825264285e+01 2.259222127854016193e+01 1.894268143628967138e+01 2.487783502270252711e+01 2.494877626306429974e+01 1.524395829926956658e+01 2.037052976045029951e+01 1.635760924548259254e+01 2.330539785087320581e+01 1.857087069982055993e+01 2.056732530815127191e+01 2.283320728657787768e+01 1.742509676634396953e+01 2.520472108214363161e+01 1.827617507777267036e+01 2.470544569703587712e+01 2.164991493333210570e+01 1.742366864289263617e+01 2.689409651933014089e+01 2.713922720872336569e+01 1.963231682711248638e+01 2.662453568514318647e+01 3.408227246886976047e+01 3.118839892182235474e+01 2.427974633242927993e+01 1.832263878879613372e+01 1.529976940855709167e+01 1.240959417121277042e+01 2.187385321300033780e+01 2.439762614675763785e+01 2.736759107432972726e+01 2.870283773142503492e+01 1.265784452170417040e+01 2.060487438857777320e+01 2.932290603068796386e+01 2.603796172810243803e+01 3.058344142357113782e+01 2.136326841696813972e+01 1.147880435781866737e+01 2.400030872820981642e+01 2.973475976306825075e+01 2.913983472190454194e+01 2.092358034074718631e+01 2.436725830089064004e+01 2.798993134100604507e+01 2.759151013996230617e+01 2.113960962446283887e+01 2.319085378891881533e+01 1.642096339423922302e+01 3.130480744397906889e+01 1.535686691960906458e+01 2.630589500496280664e+01 2.031822567968761106e+01 1.751078759371581484e+01 2.979903390243899963e+01 2.480709139950445064e+01 1.748496087139059796e+01 1.453607183648037804e+01 1.814767273550079807e+01 1.452758205385907786e+01 1.495594109532024163e+01 2.290702645210963340e+01 1.870355576098769745e+01 1.485434074959800554e+01 1.531647351958364212e+01 2.599190752467754706e+01 2.033912812351898936e+01 1.972258974979792612e+01 2.246156266110208222e+01 1.445898467976671142e+01 2.565673326919035091e+01 2.138353653380113784e+01 1.716576843032885691e+01 1.677662415820645592e+01 2.137802472504261786e+01 1.637650505635139453e+01 2.580878285852136855e+01 2.779256050578319304e+01 2.325733696295561259e+01 2.179464469068186361e+01 2.082285389506261097e+01 2.197038846570669790e+01 2.045480151999656826e+01 2.360606836480245718e+01 1.736152038673126441e+01 2.291682710824358082e+01 2.667695660241709987e+01 3.412912783264634697e+01 2.497781653005795377e+01 3.035118312273215224e+01 2.185363024003809684e+01 2.815902489641574391e+01 1.759076610884091707e+01 2.153529634375388468e+01 2.294418136332686942e+01 1.630273248836664735e+01 2.913218264894301512e+01 2.290042053716963011e+01 1.793254859861637840e+01 2.001659526000585743e+01 2.150904744975630578e+01 2.128694893202745320e+01 1.782721046332219217e+01 1.561542968394491027e+01 2.323681857437107112e+01 1.512668384389619014e+01 3.027971423557201547e+01 1.745559923068549679e+01 2.538983909638042746e+01 2.659787864691429604e+01 2.368144550053737873e+01 2.277309687958266338e+01 2.900945111118019781e+01 2.152364776882948050e+01 1.692074908013278645e+01 2.075259728595588982e+01 1.970740663492074418e+01 2.587730323267409105e+01 1.859305506566394328e+01 1.866603359079300617e+01 2.539486364721108913e+01 1.447009841960753818e+01 2.692464061049812685e+01 3.009917753748934288e+01 2.590878554080584806e+01 3.070682809405080960e+01 2.112434343904764233e+01 1.560246119062430559e+01 2.116139715614850658e+01 2.327068988931919691e+01 1.446152851823088525e+01 1.192807430339959573e+01 2.335292878496684565e+01 2.641462546201664807e+01 1.963517498426633168e+01 2.140402951993640812e+01 1.888684852736841435e+01 2.727199228192401037e+01 1.160051365862185335e+01 2.971572213127682716e+01 3.053607845833575851e+01 2.277382270165501055e+01 2.318130834146098351e+01 2.547131788250218776e+01 1.665808834962613005e+01 2.748875525772551143e+01 1.667380347505616456e+01 2.461910186845132387e+01 1.257559799448215720e+01 2.635097803665951233e+01 1.697210220133036174e+01 1.854869143225861094e+01 2.145553310762731769e+01 2.331414196508938375e+01 3.645752899005809411e+01 2.584383714125284115e+01 2.681421458043968542e+01 2.405864193891980563e+01 2.948345799102365916e+01 2.758491708335957782e+01 2.162232727009203970e+01 1.456097164050900972e+01 1.685703220620043297e+01 1.767001653102218484e+01 1.422741599886791697e+01 2.520242605801593072e+01 1.616775778505875394e+01 2.704649045907921234e+01 3.011158473678941405e+01 1.638733177975065658e+01 2.986227119135265085e+01 1.846654816485229489e+01 1.987938446784448843e+01 2.338904523202771202e+01 1.643357387974626960e+01 2.359539347689030464e+01 1.772388223439363131e+01 2.095188075747417500e+01 2.838135743646456177e+01 2.696596434643827678e+01 1.717840469081242460e+01 2.821739503289955664e+01 2.736826216293305336e+01 2.438851194935659095e+01 2.026853363455312262e+01 2.022993019549260652e+01 1.951711390194292406e+01 2.369475496877786824e+01 1.763571072378579885e+01 1.504070888861439137e+01 1.335362692947989949e+01 1.718094721243040013e+01 2.011121446066722740e+01 2.123853279839657660e+01 1.904799613995571406e+01 2.328878331334416174e+01 2.825428365424671995e+01 2.828093639795322645e+01 2.013799671940893887e+01 1.611018946393096840e+01 2.576241471119540449e+01 3.073079940957110523e+01 2.646560581233704568e+01 1.980334349447356246e+01 3.058888444062790057e+01 2.383196133673100903e+01 2.312223338449955889e+01 1.492415026091159191e+01 1.953496128283795130e+01 2.019805016495417860e+01 2.374472530018581651e+01 2.363803519822393540e+01 2.544818630066547271e+01 2.075534547102719785e+01 2.343213708009254859e+01 2.126265256595859654e+01 2.343050803311346542e+01 2.684782546308705520e+01 2.260184038855423339e+01 1.994427383982626267e+01 3.063609682516882415e+01 2.104270562069925887e+01 2.284373409682659428e+01 2.721559097122804260e+01 1.363687971388597830e+01 1.933778593790010802e+01 2.062287610286320572e+01 2.592664186364907408e+01 2.562068820942134550e+01 2.227262458321136052e+01 2.127808101355267567e+01 1.717426377659613124e+01 2.462207354742387011e+01 1.895841251804682059e+01 2.653702858928617658e+01 2.315131286797462451e+01 1.749689325145357799e+01 1.696355363127683802e+01 1.600179414716871307e+01 1.818958515704059664e+01 2.262530361930586054e+01 2.084927865211715670e+01 2.330020613952663311e+01 1.944472168945499391e+01 1.967100564427964926e+01 1.971590811587911318e+01 2.121107707162534695e+01 1.782053814760355692e+01 2.846461226073919093e+01 3.340757409465894767e+01 2.275938094487544205e+01 2.120175569152475603e+01 2.330678661078809100e+01 2.509962926124067550e+01 2.271993124337187098e+01 2.427778234922813638e+01 2.798613047782341567e+01 1.299563295802224516e+01 2.548679226610561699e+01 2.574309239431688567e+01 1.371513309480995524e+01 2.583564485324280469e+01 1.924752758123100804e+01 2.219570240021469232e+01 2.034781751729681787e+01 1.720329507348779430e+01 1.811938690925413198e+01 1.702493357054694201e+01 2.669262776620549715e+01 2.688575043237585405e+01 1.681501729861623318e+01 2.297729795310488399e+01 2.463827595588088215e+01 2.459286344671074787e+01 2.869728639900887401e+01 1.866649526495506350e+01 2.459984467757612236e+01 1.306625637729753109e+01 1.788179712843453828e+01 1.024996226594834248e+01 3.044347152063235740e+01 2.575897775595745287e+01 2.091164849570010276e+01 2.413625279038931737e+01 1.825332917593198090e+01 1.837262195132662868e+01 3.352017775288313572e+01 1.585978818469792273e+01 2.602143797665161173e+01 1.468281853141963467e+01 1.892117900099966832e+01 3.333882782275234291e+01 2.058429039976838482e+01 2.728631760960618280e+01 1.400995255859307065e+01 2.533872463815611553e+01 3.250634332751478439e+01 1.420694626828613316e+01 2.197709083146534326e+01 2.124733245333616694e+01 2.325599595172443301e+01 1.905456797806625957e+01 2.002019172604528663e+01 2.753606199439824564e+01 2.036469232704395438e+01 2.146057139548646120e+01 1.716847993684534757e+01 1.951529070004177058e+01 2.013229580890912374e+01 3.334641336362515318e+01 1.579244015781269717e+01 1.868592161824503961e+01 1.810349393866250622e+01 1.809522892011509398e+01 3.864701505389907510e+01 1.517947418467320198e+01 1.764060465879088468e+01 2.838198666315389929e+01 1.080994826012480914e+01 2.084978374967492343e+01 2.230039606366390004e+01 2.059688185058409005e+01 1.652252589021844287e+01 1.610742288665035460e+01 2.453743965235637248e+01 2.826780260243641862e+01 1.606883977841807010e+01 1.445310429068596036e+01 1.974182396102534653e+01 1.550412024085347618e+01 1.932202664412862347e+01 2.483217577624290584e+01 1.908436519659019481e+01 2.726393620105588411e+01 2.235954490879140977e+01 2.186067927520744547e+01 3.258323358282920879e+01 2.405650955760822640e+01 3.192938500988286066e+01 1.953875793695755192e+01 1.846088716843794586e+01 1.555795650174393252e+01 1.935718544085836612e+01 2.072777290317256771e+01 2.939452723958857661e+01 1.470787366123423645e+01 2.083374051914382363e+01 3.258886756635342152e+01 2.262880043186395795e+01 1.772722977234500874e+01 2.653368658832348359e+01 2.341466817217781937e+01 2.084184244845874900e+01 2.601436811975551677e+01 2.346570398988603046e+01 1.996627516126661561e+01 1.494920048712191907e+01 2.162983031452931115e+01 2.506879396232271162e+01 2.665501863303088115e+01 1.847456993793010938e+01 2.712583409477035801e+01 1.476466466703371694e+01 1.911860686305200119e+01 1.449782946282471130e+01 1.745775918003910121e+01 2.011280330996268617e+01 2.813279880989325221e+01 2.443812947621512777e+01 2.496312920056119822e+01 2.014866012376859317e+01 1.730064503382391905e+01 1.975449266693882677e+01 1.585219267653285513e+01 1.661627542866270346e+01 1.713635795584481869e+01 1.956746299937649880e+01 2.318696924248091662e+01 2.877240645912711159e+01 2.538801726757301225e+01 2.640601856084197507e+01 3.289403830094943970e+01 2.217228390092971324e+01 2.270273252561644028e+01 2.466356215121982842e+01 1.958728161365294795e+01 2.022371647622716395e+01 2.449301920093019547e+01 1.973130159946977358e+01 1.941706055310639911e+01 3.045871779196467699e+01 1.620078186453698876e+01 2.172608227993781327e+01 2.057395352235720765e+01 2.543907275247294564e+01 1.710790666193887688e+01 2.865195295312885548e+01 2.744544451871922064e+01 1.555104585012013807e+01 2.800142811077481397e+01 2.641879717487763202e+01 2.022885195258386659e+01 2.388816378524052553e+01 2.872889837834376081e+01 2.206563535201700432e+01 2.320451119805498053e+01 2.316800735005426404e+01 2.120180967090571755e+01 2.436640524064232594e+01 1.804929472683137348e+01 1.811046521884729898e+01 2.002370394134747755e+01 1.749221902464346812e+01 1.727712262537562182e+01 2.157164827063282786e+01 1.737059053169446088e+01 2.771960687253125855e+01 1.987924890013464818e+01 2.330676565304128189e+01 1.965656831186295861e+01 2.324677551624833782e+01 1.906768982622922337e+01 2.911882330214070791e+01 2.118058520398249200e+01 2.709458556071145807e+01 1.897675245383534559e+01 3.717978097770758694e+01 2.167136653853147266e+01 1.764016119884946221e+01 1.736162569583897408e+01 2.201232936176877075e+01 2.211500531258731783e+01 2.682944251187263873e+01 2.029544055520815959e+01 2.407654445083018757e+01 1.244311945203739711e+01 1.812911314018435149e+01 2.150972899860525089e+01 2.324080460987449115e+01 2.419859409066728873e+01 1.622670999125208624e+01 2.548152675131302303e+01 2.729864195541689753e+01 3.414457199258638553e+01 2.633233613794451600e+01 1.271846467471464592e+01 2.346195731105249394e+01 2.664895567967738543e+01 2.449469088548842421e+01 1.327430901999519541e+01 2.774090739023496255e+01 1.548222224326997676e+01 1.623010871913810860e+01 1.954625931359916535e+01 2.886732172142623654e+01 2.551649790084490377e+01 1.553965248582420422e+01 2.507947974394224389e+01 1.961948963649439648e+01 1.813767781307666738e+01 1.817702931117002407e+01 3.303751795948225123e+01 1.790691053280681899e+01 2.259201606452544553e+01 1.967198910019545721e+01 2.165047175314030525e+01 2.321087400444581661e+01 2.477563501473249019e+01 2.297097330567662610e+01 2.516314377702753546e+01 3.245601828308176096e+01 2.424389352554168653e+01 2.538346258625152174e+01 2.068048892816423034e+01 2.505259324406195987e+01 2.735936180656827332e+01 2.100136249832049273e+01 1.907044998574846062e+01 2.038471929980605779e+01 2.698089198431465618e+01 1.909169482861095801e+01 2.479469905126422802e+01 2.386226896136998832e+01 2.519464877102548428e+01 2.543717573983809288e+01 2.089642730592802522e+01 1.732438673716342947e+01 2.284618082773512171e+01 2.509336099443845924e+01 2.854637494412302701e+01 2.043371041705805524e+01 1.161990664294366837e+01 2.223654071373669794e+01 1.795649653003898649e+01 2.114814793478185351e+01 1.997259827866119863e+01 1.989269350083331389e+01 2.310771992016978515e+01 1.884536685319522675e+01 2.131309783901085808e+01 2.348598663140963083e+01 2.727626288113897957e+01 1.604537572050578831e+01 2.401975697671873888e+01 1.766546200455093540e+01 2.116269672647415945e+01 2.104601283100316067e+01 2.330006925263108286e+01 2.389688840047488227e+01 2.308311891727907650e+01 2.274304411014891159e+01 2.375194889657309361e+01 2.703106341126744283e+01 2.964779546008367461e+01 2.139789261896271100e+01 2.462713586735705462e+01 2.479903993836272136e+01 2.975011684206704743e+01 2.068881365547498774e+01 2.181757059306067248e+01 2.317141765245408536e+01 1.366688073833841699e+01 3.061105734380181431e+01 1.322533995469183665e+01 2.547957557766389769e+01 3.034647774035265044e+01 1.886232897710002376e+01 2.011678936417071029e+01 1.793520822338208376e+01 2.084017908265534658e+01 2.508955419716760815e+01 3.585082658755508334e+01 2.817936158140793168e+01 2.296213214853717943e+01 2.121035269832559678e+01 1.838802420692996975e+01 1.737122773315651614e+01 1.609932795170425734e+01 2.091260792203743080e+01 2.297724685034478398e+01 2.719660686838451369e+01 2.164766863423433918e+01 2.744046237723087245e+01 1.684868508703699774e+01 1.725869974108925575e+01 2.677816208466992975e+01 2.580033802451802316e+01 2.566513949686619611e+01 2.667734974931485681e+01 1.882162382665634226e+01 2.163969145969119623e+01 2.162336920415275188e+01 2.456114170902717575e+01 2.313559262781375025e+01 8.511072254420989580e+00 2.167795752032681023e+01 2.530088126385999203e+01 2.281538718920934627e+01 2.080279860976533257e+01 2.194043168446707526e+01 1.531526861086925528e+01 2.463010418284883585e+01 2.827690989296561241e+01 2.305179109567632523e+01 2.181287713902509395e+01 1.546304015762527762e+01 2.905105011300199180e+01 2.198382810936035270e+01 2.446458451506754272e+01 2.192331317448096328e+01 2.390337809073073316e+01 2.476669610592265869e+01 2.045905506658490225e+01 1.532437013717204799e+01 2.588966550434503233e+01 2.647474591988648029e+01 1.780673013270035554e+01 1.121239108373244520e+01 1.524962176811820491e+01 3.593599013693015820e+01 2.776482982593939397e+01 2.291397035861137255e+01 1.788658465811801079e+01 2.183808911863435043e+01 1.729181897576577853e+01 2.689564970331831617e+01 1.929677044690004450e+01 2.351806092869689735e+01 1.883804122533611647e+01 2.428001377342012645e+01 1.709664037378280455e+01 1.853965404013644047e+01 1.964805197786622770e+01 2.849458774580302745e+01 2.007099523159289234e+01 2.280097916754167642e+01 1.981133219260349421e+01 2.089737868777542573e+01 1.310721604159072839e+01 2.527145896854397478e+01 2.705606207341140745e+01 2.354699950491693983e+01 2.256628942474628374e+01 2.096888663889481208e+01 2.533819975548186676e+01 1.592672583164875100e+01 1.119857883185176739e+01 2.418515499150506898e+01 2.028550529476615694e+01 2.212887281957728902e+01 2.378972386655735605e+01 2.061674043374797094e+01 1.560758911390163384e+01 2.186740442019200614e+01 2.581791963329683171e+01 2.394477626472068010e+01 2.435671241461406211e+01 2.236060948781240754e+01 1.850534068270616217e+01 2.455290171414881328e+01 2.854802918679813928e+01 1.472047237597937475e+01 1.895150581874146667e+01 2.603808735275465480e+01 2.323702817379279395e+01 1.749202228387431290e+01 2.594886058890721614e+01 8.844202907848194073e+00 1.901250659589839387e+01 2.360800051652320164e+01 2.791451511864183388e+01 2.168401128001560352e+01 1.518628449759250465e+01 2.542741679911626917e+01 1.626454071387919598e+01 2.343139573127586317e+01 2.380866385921493844e+01 2.118116581473503146e+01 2.285005761206998542e+01 2.101548087713866053e+01 2.522417973739050367e+01 2.229293990233299283e+01 1.830603845155498277e+01 1.909395603418283827e+01 2.199862838094190565e+01 2.673280570846346649e+01 2.370559494424901459e+01 2.279736027905608253e+01 1.994693939836554009e+01 2.168879563964293311e+01 2.422539425128623947e+01 2.691079182695317229e+01 2.213108924962420332e+01 1.953225473012794922e+01 2.150007763726893018e+01 2.343492880779035303e+01 2.609463366657653438e+01 1.999764136293330807e+01 1.988917907190378642e+01 1.955614154914951897e+01 1.866332459502230989e+01 1.626048967531091449e+01 2.025411190530068950e+01 2.417781641624694089e+01 2.211839992752188877e+01 2.002589352412238455e+01 2.066796889188293918e+01 2.491900382779542866e+01 2.256895882746049864e+01 2.241290220366851216e+01 3.094331134626829538e+01 2.248019499313910785e+01 2.843395307091886792e+01 2.620811842844572581e+01 1.353930520304093221e+01 2.079822118599905778e+01 1.961352866902831238e+01 2.868206671999138280e+01 2.636347399008986514e+01 1.669932351429854833e+01 2.127983165711744817e+01 1.476702063178562163e+01 2.249600488100667661e+01 1.941671995466798251e+01 2.292883045018243138e+01 1.658734172202926516e+01 2.921098989833631876e+01 1.799761631473691992e+01 1.460385646489956457e+01 2.611443233967843014e+01 2.451879189476734311e+01 2.943607323781878549e+01 1.351303982126816727e+01 2.526996786553758767e+01 1.682844019590258355e+01 2.131479693518889817e+01 1.765096858444659844e+01 3.070199391500331032e+01 1.669734534647203006e+01 2.116721190883675874e+01 2.021855042151090487e+01 2.269712020312856993e+01 2.094605074344359252e+01 2.106490566814292009e+01 2.506308151295411335e+01 2.166318465055951137e+01 1.945653058481480358e+01 2.092439857787728741e+01 2.766298433894204223e+01 1.915334225535502810e+01 2.145448975473637176e+01 2.139892371303265151e+01 2.520568516413929672e+01 2.998993934052887766e+01 1.797091672982970323e+01 1.919954514178666827e+01 2.407821737997529610e+01 2.596595761181409401e+01 2.853191538454258591e+01 2.591343035837205022e+01 2.442285519481840694e+01 1.927882725987401713e+01 1.831186189961934474e+01 1.945029678598965361e+01 1.584005785041191494e+01 2.480428949891635426e+01 3.071763744643049066e+01 2.366045921899026183e+01 1.924841504450189689e+01 3.599387041750398453e+01 2.269490343858499770e+01 2.161478974425807209e+01 1.163269158332707498e+01 1.771277832675684749e+01 2.188050214749716460e+01 2.884272961613613973e+01 2.270934302026668661e+01 2.150558390194791158e+01 2.057577360592598126e+01 1.956722746153733183e+01 2.002123216715244425e+01 2.142717239924733974e+01 1.334563392951679006e+01 2.299150737148737988e+01 3.143016657150880278e+01 1.874383412295948759e+01 2.455190274317321908e+01 1.639800708463238266e+01 2.367276467494090397e+01 2.137034595475392962e+01 1.959255068209901651e+01 1.238394409937277096e+01 3.006498856494394545e+01 2.901888861101264538e+01 2.373648031866844121e+01 2.069653915108700204e+01 1.772842159261179518e+01 2.013450322849529783e+01 2.394836224415403692e+01 1.423182680753973273e+01 2.597965793954337599e+01 1.992575570896548953e+01 2.086301759646581999e+01 2.146734992317568214e+01 2.655520095056292007e+01 2.378502455213682154e+01 2.029374834761986790e+01 2.030743937598994009e+01 2.216208035940115195e+01 1.858192591467581423e+01 3.007890042287327503e+01 2.026584683235263640e+01 1.812511680806471048e+01 2.655592225159008990e+01 1.886468907370726811e+01 1.963805403272234074e+01 2.474211571032737211e+01 1.976559525848539778e+01 2.208870044968730895e+01 2.312504992435428264e+01 2.235975707843413574e+01 2.014575795183711904e+01 2.751384675149542858e+01 2.100388673862035560e+01 1.485174769949276907e+01 2.791064155090653287e+01 1.855158127695681358e+01 1.462729602340893109e+01 1.689671878791336113e+01 2.375182971744444416e+01 3.147699194404274081e+01 2.074681122324517446e+01 1.584640568631630231e+01 1.956525287286464376e+01 1.967057630922309741e+01 2.388816368126228795e+01 1.338594493452974987e+01 2.841719064255383742e+01 2.005933225129055231e+01 2.550577308735456938e+01 1.894701547184627088e+01 1.538925610850880332e+01 2.364350571070725593e+01 2.488822379407219643e+01 1.603780503850312300e+01 1.822070901783493113e+01 1.867953975898508290e+01 2.800922297517825044e+01 2.095531267066974124e+01 1.838765476939094867e+01 2.181000127588308146e+01 2.546554960952962432e+01 2.192076795339285056e+01 3.088876652179688165e+01 2.468857679603484456e+01 2.230891567664247077e+01 1.867498464446472184e+01 2.003278616676396595e+01 1.744077302147366737e+01 2.442505450017267066e+01 3.165534199550614147e+01 3.029450770484317701e+01 2.686345952172407792e+01 2.584580315643484383e+01 1.721266253517493183e+01 2.481009067647532618e+01 2.652665142715000002e+01 2.240434533250283522e+01 2.295786207433249615e+01 2.205715715863812321e+01 2.663002009087289679e+01 2.655947460559111661e+01 2.585635627936308367e+01 3.136574906711918587e+01 2.979767379551830686e+01 2.754914811080993076e+01 2.263221280038172267e+01 1.572084973173111955e+01 2.857754260858121498e+01 2.618267560786599191e+01 1.318868831102400740e+01 2.658127872165432493e+01 2.681094111312483363e+01 2.110658322512626128e+01 2.654638736439862257e+01 2.227245513228684004e+01 2.464909440667882734e+01 2.286566325429471291e+01 3.449473185242772644e+01 2.964422803844128040e+01 1.677391116174252161e+01 3.102916260372312607e+01 2.773640231872412798e+01 2.086834228494964094e+01 1.778837761597928235e+01 2.646086059828282089e+01 2.674380851137016535e+01 1.305596237242180635e+01 2.442172636597225477e+01 2.602174429391838828e+01 3.088677066052041909e+01 2.288636300945309898e+01 1.712941767122348224e+01 1.991313407313727524e+01 2.126036009429360263e+01 2.090321087430427482e+01 1.865359814620271450e+01 1.861547360877598578e+01 2.561488201417219202e+01 1.506614707595473313e+01 1.499461140813314586e+01 1.972130907657638943e+01 2.104510308277741260e+01 1.398854119380743910e+01 2.528646727974549435e+01 2.226075493066322508e+01 1.460557733632425403e+01 1.765554900658874615e+01 1.958922311505641289e+01 2.082100394181678382e+01 2.863604413684108962e+01 2.895474035763198373e+01 2.615214536597975936e+01 2.742286634434865888e+01 2.448734725497044096e+01 2.246541504220588692e+01 2.360363949514123760e+01 1.442407449003402675e+01 2.450594938419396485e+01 1.457563153654078647e+01 1.750678688254741644e+01 1.754803690305266528e+01 1.397729798898244979e+01 2.494072476322543253e+01 3.093576521911374044e+01 3.359491133996669276e+01 1.731801580070453284e+01 2.915502783574319778e+01 2.072612509135040426e+01 1.696588377256842151e+01 2.847265644274436980e+01 2.837539556269150509e+01 1.584590307297152734e+01 1.307290173160508573e+01 2.232203302591590699e+01 2.045267180064831081e+01 2.868526701568802650e+01 1.733354412218745821e+01 2.294080291236976521e+01 1.690771351048012860e+01 3.533191716050277620e+01 1.561237317355362642e+01 2.093001362029765033e+01 1.641278403300645650e+01 2.393948666502669553e+01 2.054119897008005680e+01 1.937386121279548590e+01 1.363702434239693595e+01 2.545950327289250836e+01 2.762639107608137223e+01 2.504425573224171586e+01 1.475168105492724990e+01 2.677001654650451457e+01 2.825787196500282406e+01 2.307970200133847882e+01 2.827088401049919852e+01 2.064124212986054374e+01 2.245671565124322910e+01 2.306343635566884842e+01 2.137649401727211185e+01 2.197160876971171106e+01 2.716245188402389843e+01 2.090155928121662043e+01 1.736908088084260626e+01 2.420074938683357146e+01 1.453670784091426071e+01 1.538635022366382543e+01 2.301152121708776122e+01 2.497416905103352036e+01 1.989975692552406272e+01 2.164032600998217504e+01 3.062047312355558404e+01 2.967684762157195877e+01 2.449890621992825146e+01 1.749725922830209868e+01 1.378650902454876181e+01 2.635219250032578842e+01 2.809155138857404310e+01 2.135941213394147553e+01 1.642628865182100384e+01 1.558135005501946146e+01 1.851907411558116578e+01 1.580165407614211048e+01 1.751776872927862527e+01 1.830311328762374501e+01 1.825586694749805616e+01 2.520927845540351342e+01 1.956346296195191670e+01 2.526043350760082618e+01 2.730088187479540451e+01 2.104374751972655488e+01 2.415100885467920833e+01 1.936476451425155432e+01 2.339459709478328975e+01 1.945437743751851656e+01 2.482852642309943647e+01 2.455501618611508263e+01 1.870006969362756521e+01 2.102251613625801241e+01 3.358171428446127038e+01 1.872070581550107704e+01 1.506646907886519315e+01 1.522750038877075340e+01 2.233113103497395713e+01 2.031517298821487216e+01 2.630600273242797726e+01 1.733875971468160060e+01 2.699921025986012424e+01 1.602628399088892763e+01 2.535122623910498518e+01 1.976449304891731984e+01 2.249024765325498976e+01 1.938163785062727840e+01 2.026977166125584517e+01 2.220090325737226777e+01 1.332242820223465074e+01 2.295394186829214078e+01 2.237684578208827446e+01 2.077474989708737496e+01 2.306282290002342350e+01 2.258051147728279773e+01 2.045296731738262253e+01 2.601668813681424197e+01 1.678712009226744684e+01 2.589529902329677924e+01 2.331764672075946976e+01 2.287333791383141701e+01 2.664679146956494904e+01 1.601406054313397220e+01 1.888150479474177956e+01 1.587121435105116873e+01 2.094009858248496769e+01 2.321522909802105517e+01 3.889841041915141773e+01 2.163176107414829730e+01 1.598854893822837653e+01 2.236711117364250967e+01 1.367756751827653261e+01 1.936596064448083254e+01 1.779111321200316453e+01 1.976744036361011680e+01 1.721155277678708018e+01 2.367585835558491070e+01 1.480074676713500814e+01 1.604370866141485408e+01 2.672588182172586002e+01 3.042139043789489250e+01 7.810941181709846859e+00 2.239791286716784313e+01 2.149169844889188496e+01 2.156234860076631321e+01 2.452853648561749722e+01 2.909357823138384447e+01 1.922076201909985471e+01 2.883587141222275818e+01 2.826904094233283971e+01 2.293538392065557119e+01 2.361079412781693421e+01 2.611739160725624131e+01 1.550977835493746149e+01 2.136822916455584220e+01 1.692260042678517351e+01 2.750697435990372952e+01 2.379692166752694504e+01 2.319785390753794019e+01 2.653226536142600978e+01 2.261512204736245835e+01 3.089628690061123351e+01 2.550372712769877381e+01 2.355951709777549041e+01 1.590824820655713800e+01 2.379685043154889357e+01 2.167726195626540076e+01 2.162666298778622220e+01 2.963791113080007378e+01 2.758724883580902087e+01 1.575882394968225952e+01 2.642902172998897470e+01 1.587816877170320851e+01 2.440927514908588591e+01 1.900263063495545879e+01 1.882089888461421623e+01 2.140858258776513878e+01 1.953796837507891127e+01 1.384377114067960868e+01 1.727709089293924549e+01 2.326924961603252484e+01 2.607319294906028162e+01 1.918473348537071033e+01 2.481464462705602259e+01 2.731609059123911720e+01 2.161296963602505983e+01 2.127866829625840239e+01 2.539368791603104114e+01 2.083875843384193161e+01 1.723297280295764722e+01 1.539333009487085491e+01 2.898285907288926921e+01 1.569283228792439289e+01 2.886335238377192169e+01 2.695275483601144018e+01 9.890009761726549442e+00 1.558270945593837276e+01 1.592524874179435557e+01 1.934464429734574864e+01 2.472338105810641551e+01 2.841663301621493432e+01 1.995023931337243539e+01 2.181227548924250570e+01 1.776216239700582022e+01 2.406617478648679054e+01 2.262742719628643684e+01 2.736589474340447836e+01 2.384200625849350175e+01 2.116888502990093102e+01 1.988702466904665656e+01 2.087758141282523994e+01 2.319037320165006122e+01 2.599276625744644065e+01 2.517151637197468972e+01 2.305819447207835537e+01 2.768422389957414254e+01 1.701576719569286311e+01 2.504312197554250830e+01 1.909049421169423866e+01 1.882929186786322617e+01 2.481055187391270422e+01 2.773792910972013104e+01 1.435181728255250988e+01 2.242036948834310195e+01 2.153365283600087565e+01 1.696657303503773662e+01 1.381999500141033188e+01 1.527345020557708111e+01 1.535321528739130770e+01 2.096073871563957880e+01 1.985496370463139826e+01 1.161041432313372290e+01 1.605455363842672512e+01 2.060825260640825363e+01 2.378466299461343425e+01 1.758564844808358885e+01 2.273651627541373799e+01 2.159937522901191187e+01 2.517758735747095855e+01 1.278952144234983734e+01 1.936807307342940376e+01 2.373280080178634677e+01 1.806022866781367853e+01 2.517110315877370752e+01 2.153122064136416824e+01 1.846012533558207380e+01 1.772438430100837081e+01 2.855003929174234756e+01 2.627065731369390633e+01 2.796384526794039616e+01 2.169601628255933079e+01 3.092345086545591215e+01 1.837216846990850172e+01 3.180025908293273318e+01 2.468885560812449853e+01 2.087827273708855813e+01 1.626434612172903016e+01 2.523481613228375409e+01 1.811987344794777144e+01 1.939250110048530473e+01 1.724022453455725667e+01 1.800562726509435407e+01 1.942211982926665215e+01 1.898121755356092066e+01 1.505581891088557533e+01 1.778148367733008683e+01 1.114954319799095117e+01 3.115241337140664157e+01 2.927285753379463529e+01 1.690549979527432356e+01 2.184285782773327611e+01 2.151717469170262831e+01 2.390573637447351629e+01 2.323178537369570051e+01 2.141466189794335051e+01 1.666132177215702370e+01 1.628684363155752024e+01 2.367410810070179039e+01 2.464777581860391464e+01 1.955098051164261008e+01 1.979149933905668490e+01 2.644346059024925211e+01 2.648204413697969173e+01 2.079728074351375966e+01 2.137532415658819929e+01 2.617927719621513205e+01 1.910539055898473748e+01 2.515222806244574016e+01 2.049934795227400741e+01 2.253614838135754184e+01 1.757003720757414555e+01 2.230401913255309410e+01 3.131300721754592686e+01 9.552670131578340218e+00 1.692350867431707684e+01 2.286136473785691337e+01 1.592913907161016951e+01 2.554567372690279115e+01 1.885344529544470049e+01 1.618642983700131666e+01 2.498676228093739127e+01 2.589411088938950201e+01 2.060307576575957356e+01 1.953108702160329457e+01 2.162020953395770917e+01 1.473310579474823534e+01 3.466722736226364532e+01 3.237915409766115715e+01 2.114921184274082577e+01 2.604967810687266194e+01 2.287750014858834291e+01 2.552292592764591106e+01 2.987013175891031125e+01 2.715543037203733689e+01 2.176098831141150924e+01 2.262469715888541089e+01 2.265001528070897763e+01 3.141891343382319235e+01 1.755816177727222893e+01 1.893355729597087489e+01 1.737019977676639826e+01 1.889051342084528429e+01 2.608792871896042342e+01 2.209463676974085189e+01 2.025856332060939380e+01 2.278186914025490850e+01 2.139329636213008357e+01 2.744601606272653527e+01 2.492549351705093486e+01 2.594393008282409596e+01 1.939114156802903466e+01 2.187979391494505421e+01 2.722148085813403995e+01 2.146625137436519637e+01 2.324355428656332023e+01 2.235326357708268574e+01 1.544871032127541177e+01 1.606318377687147603e+01 2.455448168676013054e+01 1.776484841812258253e+01 3.688749523754570703e+01 1.890338195416467926e+01 3.245757725692784135e+01 1.950323460983930701e+01 2.498614053197099238e+01 2.112980150353580200e+01 2.754121933080611839e+01 3.104401464430493363e+01 2.394022006014660775e+01 2.717577679420401537e+01 2.006440900760936685e+01 1.784685307115598363e+01 2.031314536516420333e+01 1.967639966069410562e+01 1.354283285988494256e+01 2.527079732690508962e+01 2.560682786841672609e+01 1.399745600743533913e+01 1.713849501807272802e+01 2.392495141142265780e+01 1.483394880986532272e+01 2.343436724198396703e+01 2.123916496925313879e+01 1.962014408315598146e+01 1.625529499421701018e+01 1.673466949107814372e+01 1.776645550626461301e+01 2.409445692533467565e+01 2.338184536059015173e+01 1.895545385053384635e+01 2.229909502165851620e+01 2.704250055863836266e+01 1.385527468788807859e+01 2.565142364164152511e+01 2.474715719526888336e+01 2.939736726011905077e+01 3.155907096577340099e+01 2.163778764693973855e+01 2.398635169558660962e+01 2.176576647772434114e+01 2.118804757379696824e+01 1.538587953747621384e+01 2.033649268154566059e+01 2.627202611939547339e+01 2.305473932194269082e+01 2.900878522467596454e+01 1.541595713210576335e+01 1.736150402585907671e+01 1.956891952354143527e+01 1.790597075171026731e+01 1.954803866513919886e+01 1.878977032721723361e+01 3.098325224608656470e+01 2.107542886088048562e+01 1.960669017768930189e+01 1.459914934072229187e+01 2.657995266322594929e+01 1.077878436499221237e+01 2.481802277468779039e+01 1.668673592993857824e+01 2.276024822575661233e+01 2.818198826981731031e+01 2.721018834423554722e+01 2.282240869592772370e+01 2.152910413979333981e+01 2.010529321154595195e+01 2.995741774677665603e+01 1.440254644167154474e+01 2.462213248284265887e+01 2.994400351460786780e+01 2.064592102352509073e+01 2.639617978352826810e+01 1.964641000554973616e+01 1.844148421508213787e+01 1.935130018697248033e+01 1.539854868329848969e+01 1.625915895946260292e+01 1.547805666551017367e+01 1.424035817188775788e+01 1.729562762832496503e+01 2.527867811394962771e+01 2.570468154932816063e+01 1.572972824456885377e+01 1.951228646278088874e+01 2.675869373887421432e+01 1.808511252875693032e+01 2.219048316806189192e+01 1.933526672784915235e+01 2.735360511061443134e+01 2.124394324813467350e+01 2.084333279967657404e+01 2.640491263092233609e+01 1.968749456008384158e+01 1.738902949872794679e+01 2.221303101001124247e+01 1.493187103508932978e+01 1.767385638269661996e+01 2.461633536762078478e+01 2.857787645406375177e+01 1.283502302789152338e+01 1.980702750978734983e+01 2.125653728212676796e+01 1.638346920811044072e+01 2.262379702614435928e+01 1.888516114922515499e+01 2.518737257641299365e+01 1.535907729297296065e+01 2.455866424861759256e+01 1.616175609955862669e+01 2.842729539389302218e+01 2.113544034750169587e+01 2.634012755217436208e+01 2.395082603432707202e+01 2.227213823261275394e+01 2.066297661216788484e+01 2.488629366092701289e+01 2.277287252196142475e+01 2.678750335170369112e+01 1.873293506501591565e+01 2.331574224698157138e+01 2.103685768287209257e+01 1.536797303172301810e+01 1.494090822446853117e+01 1.838830398888725881e+01 1.674406907200081562e+01 2.010356057891645065e+01 2.182215705588738786e+01 2.342019043808829437e+01 3.027354301351209642e+01 1.643940271966627975e+01 2.501634955558257900e+01 2.092388119578228967e+01 1.180753844364298821e+01 2.480048842679309118e+01 2.143094927833106667e+01 2.645694802583420824e+01 3.373281316796373375e+01 2.187951976921276298e+01 2.850304044525940483e+01 2.083657051189506504e+01 2.944488659372455430e+01 1.575597605038029059e+01 2.157040615677280826e+01 1.604636510880554923e+01 2.400871838209718945e+01 1.383963169171588170e+01 2.513332722964748811e+01 1.446184939860604679e+01 2.037087536453216075e+01 1.536167978034240633e+01 2.010766607219885316e+01 1.377121788883984799e+01 1.886947879013437301e+01 1.885119656820348766e+01 2.715259519450966863e+01 2.616963413339002287e+01 1.813967229781943047e+01 1.972389353583277227e+01 1.975198261761901009e+01 3.233503177907563497e+01 2.129845377806639561e+01 1.610609886587057815e+01 1.904819489754395789e+01 2.308471738540436391e+01 2.355668560935444589e+01 2.413575392096880989e+01 2.028851614423581040e+01 2.871340651542706368e+01 2.588007009275908388e+01 1.142051792493379736e+01 2.267528459336797297e+01 1.356835761156140308e+01 2.184345055701782456e+01 2.391846310171751711e+01 2.635543476902421389e+01 2.508439242450032935e+01 2.901075131171106136e+01 2.590462843191910025e+01 2.162477082391161787e+01 1.809297417053202395e+01 2.158488001481711294e+01 2.304800779571038305e+01 1.474080045161585950e+01 2.054501301571584193e+01 2.526291873917264041e+01 2.883309236818804422e+01 1.923906340325455488e+01 1.786814549357803372e+01 2.333655766000298115e+01 2.322540439523621458e+01 2.599982998646947863e+01 2.145919894608639567e+01 1.614488423911366866e+01 2.709852131914529139e+01 9.868192449691521873e+00 1.870391875309412910e+01 2.077817213632497939e+01 2.845057567659534214e+01 2.332434797637835189e+01 2.181683917072340151e+01 1.998950910601872977e+01 2.609450884404525439e+01 1.267877047221819531e+01 2.292638802383321206e+01 2.632586654765279732e+01 2.572796315629881292e+01 2.676593260305716626e+01 1.834009204734819320e+01 1.979986630165068107e+01 1.789506292535402565e+01 2.391478007765825353e+01 2.418667976713294010e+01 1.416735859053288316e+01 1.668588703773932380e+01 2.387096738618966896e+01 2.030898935697807417e+01 2.575930105358325406e+01 1.265221808800020398e+01 2.112553814982666722e+01 2.421893754336998583e+01 2.233918852452199033e+01 2.938614585756251785e+01 1.368436112194651244e+01 2.695106968676827108e+01 2.483754933408938470e+01 2.021784015637389587e+01 1.910264275715615412e+01 1.958332202378723608e+01 2.225751695882593495e+01 2.287967098750613459e+01 1.605450497883786909e+01 1.961167138752423256e+01 2.263571555520451284e+01 1.888210599508719056e+01 2.186034068589659540e+01 1.653751077311223483e+01 1.759963253260828253e+01 1.579091383991670661e+01 1.928597506577967025e+01 2.077247388564560993e+01 1.499961361529184600e+01 2.816288467758700165e+01 2.417594966445304294e+01 2.680657159839819315e+01 1.946213330060537672e+01 1.710676845661443579e+01 1.140013348193145681e+01 2.588388589195445277e+01 1.793689964851395402e+01 1.706122941128889181e+01 1.741796806152872534e+01 2.280721882998908612e+01 1.361513371115749393e+01 2.075757856430671922e+01 2.615669737340408574e+01 2.728202765526618379e+01 2.623157160429452261e+01 1.829013463945927853e+01 1.602806770784699353e+01 2.115522906576127937e+01 1.652477202163665382e+01 1.942576681017268569e+01 2.248082966852389575e+01 2.242825818759526157e+01 2.257889495294837801e+01 2.461637699100741372e+01 2.193252672356145538e+01 2.861680962993465371e+01 1.676609087184380797e+01 2.043627146421666296e+01 2.057325503773481046e+01 1.705041043179733151e+01 2.475541682536187693e+01 2.190596720152460009e+01 2.095850841270827303e+01 1.761317635288179417e+01 2.832052356537176507e+01 1.866683011251432589e+01 2.991079542624649434e+01 2.383964791712558906e+01 1.790020523693091903e+01 2.116961397182267035e+01 1.975266398000599111e+01 1.803339696410483484e+01 3.027073507773313210e+01 2.599628978622503439e+01 2.162967263618239144e+01 2.087901099281105033e+01 2.029448722034554464e+01 2.107165776259871848e+01 2.307966701673411691e+01 1.797487888874872297e+01 2.916716654158716082e+01 2.747194836737384094e+01 3.131526236827984278e+01 1.610649189641020129e+01 1.798362876556782908e+01 2.030579361962392326e+01 2.195787591916456449e+01 1.845604936576504684e+01 2.215929906106966385e+01 2.549536961923580947e+01 2.230978716294812969e+01 1.792012053060539500e+01 2.263192195850769295e+01 1.443765717925120207e+01 1.234331412607206424e+01 1.902726798344090753e+01 1.313152742913655224e+01 2.575950076528521748e+01 2.933599941869594829e+01 2.398596034941805044e+01 2.139492696162997731e+01 2.583036102658546440e+01 2.112719534663044740e+01 1.451300320399524146e+01 2.235821516450033641e+01 2.507940644123420881e+01 1.791329808842059279e+01 2.128441494455188376e+01 1.576410245162766799e+01 2.721966600977768280e+01 1.837909993958912125e+01 2.000000374360408628e+01 2.618554700997074391e+01 1.712789705673866436e+01 1.488336801667779952e+01 2.674208708008905333e+01 2.582099036690071969e+01 2.355623474830828457e+01 2.876824770162155076e+01 2.080332202359892335e+01 2.385399506351579646e+01 1.771070072165685971e+01 1.782516072279652874e+01 2.135668518320879272e+01 1.705707138038192383e+01 1.423672277671833797e+01 2.638669032179613794e+01 2.443687580147478045e+01 2.303450940239680733e+01 1.902050216736921229e+01 2.748805030369349112e+01 1.515721287182226895e+01 2.023162504192540467e+01 2.000056933351696387e+01 2.003233070881291411e+01 1.961304065590496748e+01 1.792056580084717865e+01 3.145995136029463168e+01 1.701786683921100973e+01 2.423297653192274126e+01 2.049199746315068538e+01 2.331149634512424385e+01 2.873211800279747052e+01 1.393337572946606606e+01 2.097053779563998788e+01 1.814904457333631882e+01 1.559163248749937658e+01 2.155083233895257422e+01 3.353429529280225552e+01 2.467201150589836800e+01 1.782980855826280475e+01 2.406113891171343511e+01 2.181645153206581256e+01 2.784939948641700624e+01 2.284841873223630770e+01 3.626276054772856128e+01 1.697653240261015029e+01 2.630235642998534473e+01 2.046394850340186977e+01 2.269548270632407849e+01 2.512473685792105371e+01 3.625894068258489966e+01 1.301425272613957063e+01 1.472805384962057751e+01 2.175482354594667100e+01 2.855303717437105249e+01 2.007008373232704912e+01 2.825730696325906166e+01 2.513344195407012904e+01 2.498906176561445847e+01 2.335965557582068897e+01 1.669193858758338678e+01 2.109665998118106245e+01 1.718291423328795275e+01 1.721538849007105654e+01 1.804525051555051718e+01 2.185922542940642188e+01 1.919510169229537411e+01 9.584585736703587600e+00 2.666433830310947428e+01 2.428244692917631298e+01 2.385335979196390710e+01 1.920281479436711791e+01 2.916186416675908433e+01 3.229048433899798454e+01 2.030665107588772855e+01 1.723256990960749135e+01 2.512598585878336266e+01 2.286246628105928735e+01 1.956232368911371466e+01 2.535619593483017908e+01 2.111300566510155718e+01 1.406549157476022849e+01 1.996938741535595696e+01 1.406600042672969408e+01 1.616548952408358986e+01 2.184337795761117107e+01 3.165773934579555160e+01 1.470688082918528394e+01 2.791475212719629440e+01 2.250163497524399858e+01 2.885084676931753833e+01 3.436056290164925286e+01 1.994458309505026961e+01 2.662320602584529894e+01 1.827821519885877422e+01 2.489849110018320388e+01 1.825884920108382659e+01 1.262084041739961471e+01 2.150045444252866389e+01 1.925547882481387063e+01 2.479488972405669855e+01 2.265143786310714447e+01 3.164894051532115071e+01 1.347012296043947899e+01 2.467646281884821846e+01 2.597719605711022695e+01 2.476832353785172103e+01 2.042805170092249512e+01 1.649698741938128066e+01 2.243239867798588705e+01 2.604558661197469860e+01 2.402510963966323132e+01 2.036599653201975713e+01 2.039727637848983477e+01 2.648043535030457818e+01 2.213810894371765414e+01 1.805455357736144251e+01 1.735229936292622099e+01 2.584319212562643742e+01 1.920147838692397357e+01 2.471147574568597349e+01 2.167768072403830359e+01 2.524557803552534807e+01 1.213497470066151429e+01 1.748234274484529749e+01 1.552376948000872758e+01 2.676539783606044409e+01 2.118367135677115343e+01 1.425426719680556609e+01 3.688047805406285562e+01 1.946210415885331457e+01 1.474935579972025934e+01 2.586217693964037778e+01 2.207406980511237293e+01 2.750815696516243491e+01 2.901885539626542609e+01 1.834353147955804175e+01 2.942764904862770337e+01 1.991748619961309075e+01 2.021533773332149408e+01 3.070024708652692524e+01 1.772802259786787360e+01 1.821625921688120897e+01 2.803315568246591383e+01 2.261220082131251985e+01 2.478256328716393142e+01 1.780456096815552058e+01 2.084334129154289883e+01 1.864286485369106572e+01 2.877941556343553842e+01 2.997669291400951863e+01 2.153530519280215216e+01 1.930377726512071135e+01 2.686126325544200810e+01 2.105431739947066916e+01 3.076553100826236786e+01 1.396814755110942130e+01 1.930376183806583157e+01 1.992521038015780377e+01 2.004737371111990285e+01 3.020498291873532537e+01 1.766707752772266105e+01 2.917029638763457200e+01 1.962726122152860597e+01 2.238140291422822159e+01 2.307274495100834244e+01 2.543611042535343714e+01 2.335215095756951342e+01 1.449960006548707980e+01 2.718017899743091803e+01 2.220664115462693644e+01 2.416736224956737189e+01 1.740118718456355040e+01 1.305196933096001466e+01 2.307850815778474995e+01 2.131355695001832729e+01 1.952329493274218564e+01 2.590526858280912492e+01 2.736430643404966645e+01 1.460406639144183316e+01 2.507162442627653576e+01 2.326391566135436051e+01 2.747719343839733597e+01 2.687347798495416384e+01 2.667850455946889809e+01 3.016661191256335073e+01 2.550011643602232780e+01 2.828045154159110197e+01 2.261077538876431348e+01 1.520688374703673595e+01 3.024112281134622293e+01 2.078931617892649086e+01 1.895432100152259025e+01 1.397497108014999689e+01 2.382153350661671354e+01 2.058851226166949999e+01 2.948475542809850225e+01 1.424813648411365641e+01 2.081609359549269200e+01 1.756272095817659107e+01 2.090561841345621019e+01 2.471872935070954469e+01 2.234408578132953949e+01 1.871689293846182878e+01 2.084277779171368294e+01 2.056054388223851959e+01 2.428167892379540405e+01 2.621206901901278741e+01 1.557521766009342912e+01 3.628336787898452087e+01 2.445075871303063053e+01 1.705879247670510779e+01 1.554229186482586478e+01 1.472867096841761025e+01 1.944852877696210669e+01 3.256959288026737198e+01 1.912474962966005876e+01 2.179955304662117754e+01 2.323545477557269834e+01 1.847822687405149011e+01 2.412417685466528638e+01 1.862486956253986037e+01 2.081570757751931922e+01 1.936502986368280688e+01 2.071191854990948400e+01 2.162457119850041565e+01 2.346397578132668116e+01 1.987497678757538466e+01 2.470189588901488875e+01 3.773399344469203953e+01 1.803480556695521031e+01 2.111185022396302813e+01 1.865269027183689587e+01 2.366257313701377640e+01 3.106902613676076186e+01 2.631148435967790888e+01 2.384239420727347891e+01 2.406635307893431630e+01 1.958247332984652189e+01 2.712644107770187674e+01 1.836414451015047788e+01 2.940532086469630357e+01 2.775577440216057923e+01 2.938460717231594899e+01 2.033356062364742911e+01 2.035444902006057788e+01 2.400263270567478102e+01 1.593451661577310396e+01 2.464321745630860150e+01 2.973640164483395765e+01 2.575049330096595668e+01 2.062833228712735334e+01 1.617360281436302216e+01 2.061901580430098946e+01 1.974627187267196504e+01 1.787507832396735097e+01 2.642538968513494879e+01 2.075995840918247026e+01 1.449679323622854099e+01 2.247986938907695276e+01 2.345802371677295284e+01 1.737707215352099865e+01 2.918645994201288474e+01 2.236801626011212818e+01 2.001833190685957220e+01 2.599361627585619772e+01 3.614653213554132094e+01 2.318267147468388245e+01 1.590595136939440657e+01 3.295192212009914812e+01 2.542154595010190121e+01 2.533736070348309255e+01 1.877870420317846367e+01 1.714878255072281732e+01 1.826044999712307160e+01 2.330482343431965475e+01 1.273652458661270792e+01 2.057734082490106076e+01 2.098872040954953988e+01 1.916969068987992486e+01 2.506030687400883394e+01 1.939926744884404641e+01 3.136230236663971027e+01 2.339290638775367270e+01 2.550450180014237844e+01 2.352949574947574618e+01 2.362523420970062205e+01 2.387649148053671411e+01 2.399674691123608383e+01 1.873681424894531489e+01 2.388288601977825820e+01 2.343792207515859616e+01 2.001461129557627316e+01 2.479198072615702841e+01 2.565421315954659320e+01 2.478346433320196240e+01 2.032070131742910846e+01 2.100513406770078362e+01 2.503547324236244975e+01 1.890955599280852795e+01 2.351015860520179857e+01 2.181933483447552646e+01 1.926419042739770759e+01 2.272178774303454318e+01 2.432456046510784020e+01 1.503216176111531510e+01 2.562579876648024424e+01 1.889776395629630912e+01 2.489397735778839760e+01 2.125328662240926647e+01 2.720664892371273069e+01 2.474190479754989980e+01 1.824529448449592195e+01 2.821768301480284435e+01 2.490798289712824953e+01 1.995258284866520526e+01 1.742315721355478786e+01 3.597147718268043803e+01 2.521209550973572533e+01 2.798801158015252000e+01 1.879297048083185473e+01 2.797769409251274197e+01 2.994234492952470816e+01 1.937191573364573571e+01 1.674798297747033970e+01 1.909619186185088324e+01 1.946153539028259161e+01 2.960106263364151502e+01 2.462991157469785719e+01 2.813230658851935573e+01 2.069787029960985336e+01 2.020011095032836579e+01 1.621306256980973259e+01 2.037580091108598879e+01 1.838786232403908016e+01 2.544914466011445242e+01 2.369909462979423509e+01 2.116473115904656055e+01 1.724989823615234030e+01 2.286150715883680817e+01 2.012590156949352860e+01 2.433442953246835927e+01 2.698109757883087312e+01 1.818438617106206223e+01 2.633781091903128768e+01 1.090304274039734445e+01 2.663324530062464390e+01 2.726115300787247619e+01 2.676678892938764420e+01 1.282312752108708231e+01 1.489930510800131458e+01 2.782501949702557908e+01 1.517052105189171840e+01 2.138913946746349737e+01 2.526650262359893517e+01 1.955235913167065576e+01 1.728356891079055657e+01 2.154771994323790096e+01 2.255133397898557845e+01 1.492301020940867673e+01 1.501699101276556902e+01 2.113356163555171818e+01 1.879747755266159359e+01 1.553586698652704712e+01 2.105420760363646693e+01 2.257503723768621029e+01 1.784161952625381531e+01 1.286349367910249342e+01 2.858210767859181445e+01 2.000572435073395994e+01 1.833291186378810522e+01 1.171235777824058566e+01 1.788619071789657511e+01 1.885908296352786451e+01 1.537933674138643347e+01 2.469876820127211303e+01 2.503013448800614427e+01 1.551266301399684799e+01 2.439115772372439750e+01 2.631274418130854542e+01 2.892676046346432273e+01 1.834216547967503530e+01 2.014765249480894838e+01 2.118658941646519978e+01 2.806903732192961343e+01 3.268371782905731493e+01 2.146428758013586702e+01 2.511723287548500139e+01 2.607742992310992491e+01 1.846606439232371955e+01 2.084029266461475416e+01 2.410933520809973629e+01 1.905439728701760060e+01 1.969443868915907814e+01 1.780833142736359775e+01 2.176537169701918728e+01 2.077531785663171249e+01 1.918086444665428303e+01 2.314422190111642408e+01 2.078439301482303847e+01 1.699267638448532125e+01 2.323457309559484685e+01 2.031506535061520324e+01 2.162086658074403545e+01 1.786376755732893784e+01 2.043524537462980817e+01 1.527841186768603698e+01 2.280819332376746900e+01 2.447065571493894254e+01 1.822500518463676755e+01 2.607016395253207364e+01 2.167779011046495086e+01 1.310568234477394256e+01 2.113944022868762218e+01 2.056484639765051625e+01 1.884957015044746598e+01 2.658370403426507877e+01 1.560755652410585625e+01 2.487556852008309960e+01 1.739614581515755276e+01 2.992699148927837172e+01 2.346575380160452440e+01 2.307067393488132723e+01 1.885864964832698831e+01 1.627285249066124706e+01 2.108761919832343068e+01 1.587796237866393412e+01 2.388897993406891729e+01 2.491441462058844891e+01 2.113372142684300314e+01 1.825258171944525287e+01 1.773540010428763480e+01 2.063911671832355310e+01 1.778179637775940947e+01 2.893695131815792365e+01 2.562850090261617808e+01 1.956042005051003940e+01 1.753811776136336675e+01 2.660518505120305477e+01 1.808112287373017679e+01 1.736855601719559417e+01 2.346675125737579037e+01 1.985981058190906623e+01 2.833321678172737634e+01 2.341369612551788393e+01 1.600918642847699758e+01 1.695985293915401826e+01 2.090516657674985623e+01 2.389767406976531205e+01 2.307024490216908319e+01 2.704942169681746122e+01 2.480266288421243459e+01 1.699769899364892822e+01 2.066127557228313094e+01 1.822831556268267050e+01 1.857477527119338134e+01 2.075944213945638239e+01 3.059253983069095995e+01 1.342224946504276772e+01 1.673961699807159675e+01 2.007748153976754679e+01 2.360601109125532560e+01 2.467888198028924052e+01 3.027343752831486157e+01 2.654437488474112072e+01 2.472275324579440081e+01 2.569114622498151235e+01 2.114321472353194409e+01 1.617721799980073882e+01 2.295806352993365351e+01 2.108472892451370129e+01 2.219104242437999730e+01 2.948071124726160974e+01 3.017259638979906455e+01 2.386707779617345793e+01 9.202055420022313470e+00 1.904810685528545378e+01 2.689517383388935912e+01 2.695350613589008404e+01 1.865942594731143700e+01 1.977799267628670776e+01 1.880678133878733860e+01 2.254328967464457989e+01 3.277851923228995901e+01 2.035060009823335747e+01 2.732593219459945644e+01 2.773146014966579642e+01 1.975095364590573510e+01 1.668761553726683289e+01 2.430920105668827702e+01 1.537757233717235650e+01 2.222383437856084143e+01 1.587907947043571966e+01 2.114225447548481895e+01 2.890352682914657478e+01 1.787065415041099214e+01 2.489815016086062727e+01 1.956620661464041433e+01 2.877390301826332220e+01 2.201169241604489812e+01 2.484202729449905434e+01 2.488173711029324053e+01 2.148092038110670288e+01 3.072209106274673118e+01 3.042637026032000946e+01 2.689880218362886311e+01 2.069319188960063371e+01 1.958045103034396917e+01 2.762572912091418686e+01 2.844140078421546747e+01 2.084030870750857289e+01 3.358251608457033655e+01 2.116642173095421242e+01 1.439891351694866017e+01 1.836545237734254243e+01 2.100964345640632303e+01 1.836538664385698283e+01 2.271670582952467043e+01 2.328817709986655160e+01 1.338492815620529441e+01 1.768952494691346189e+01 2.459877946349897826e+01 2.766674662915809790e+01 2.875261670392256974e+01 1.611139383921423374e+01 1.864478001825080611e+01 3.330104296230018690e+01 2.237616503809423207e+01 2.002978997931831628e+01 2.226884823767527877e+01 2.046237036077815930e+01 1.026754010443913856e+01 1.544292347597982129e+01 1.271122760318329092e+01 2.262874420282625465e+01 1.817889700443700463e+01 1.849501033509742243e+01 1.911809988676155214e+01 2.222849502449498260e+01 1.977824558374403097e+01 2.800282181452527652e+01 1.921753308442409391e+01 2.714371763174613505e+01 2.561667359086950313e+01 1.754021729987983846e+01 1.967517784943095194e+01 2.398387523374733377e+01 2.414436712753526848e+01 2.647247437769362222e+01 3.300252143805689542e+01 2.222968507740322153e+01 2.798465521524136435e+01 1.713404636480824550e+01 2.892885091527996977e+01 2.498973685735729333e+01 2.309383282493331890e+01 1.550379172013624718e+01 2.520855052023900100e+01 2.834457550301320339e+01 2.245564942950504062e+01 2.944346392169454774e+01 1.198107690109294055e+01 2.665833767106729368e+01 2.177281181112940800e+01 3.432768495660123875e+01 2.265060762540952055e+01 2.353648810577395878e+01 2.762432147848178232e+01 2.193781558320079483e+01 2.085469593923646059e+01 2.119670493034190173e+01 2.670912339341770547e+01 1.779326719978535110e+01 2.087671240124178951e+01 2.111241891444415231e+01 2.280124937083674652e+01 2.829460997864804028e+01 2.207596557218934308e+01 1.730440935518649681e+01 2.237134362514142083e+01 2.045370417830612553e+01 2.670376557211890756e+01 3.081512782768749403e+01 1.824823018183170831e+01 1.980907968372645200e+01 2.420959606913012152e+01 2.206143654838449564e+01 2.802546865712261237e+01 2.032821284493574510e+01 2.071687763503770796e+01 2.733101688761193060e+01 1.673958705748612630e+01 2.818331261426733647e+01 2.511679598820334647e+01 2.509397536455839983e+01 2.629903329842174386e+01 2.103107000654227576e+01 2.792023251599342260e+01 1.814631608162608956e+01 2.893840788945697540e+01 1.381460015752469417e+01 1.846228127047116274e+01 1.871245190122819935e+01 2.027441497279691518e+01 1.862149744124894113e+01 2.817852357611537784e+01 1.445273587592495801e+01 2.873497599555546955e+01 2.856091317969356425e+01 1.173207231628626523e+01 2.330427594001033853e+01 2.544055269115860796e+01 2.466581701063741860e+01 1.664068515942485860e+01 2.537739822914503307e+01 3.025419899759232578e+01 1.728568691736529672e+01 2.454896193862628095e+01 2.453052709975132117e+01 2.672144263372862483e+01 1.713638399078966046e+01 1.246693226366900120e+01 2.250387613076110682e+01 1.527121629192096464e+01 2.325096442189780177e+01 2.867529000091789015e+01 2.142367254074239469e+01 1.980038794211990094e+01 1.675618123595226550e+01 2.336105287430515887e+01 1.648210687618225379e+01 2.877905943070320305e+01 1.580870574098563708e+01 2.471735536261270028e+01 2.687980369300041872e+01 2.006785460062165427e+01 1.937144994364572526e+01 2.246873165481368773e+01 2.213445911954403655e+01 2.321718126109098179e+01 1.519607956198227861e+01 2.191337649157373590e+01 2.310648729430094050e+01 2.259949269089030466e+01 1.561345913836614940e+01 2.075161616636937012e+01 2.189592919963351747e+01 1.559274871181458622e+01 2.178384042547150301e+01 1.745928533081590928e+01 1.807991684539222277e+01 2.988615793537457321e+01 3.223906344099008692e+01 2.018286083978036061e+01 1.670855261141840487e+01 1.682676173565732469e+01 1.933274840053094579e+01 2.372087501725583181e+01 1.226420532660781859e+01 1.904689190151854206e+01 2.828546465343001515e+01 1.721149940636563613e+01 1.128706373399119478e+01 2.490769951042545927e+01 2.521371582779824294e+01 2.063479604968367198e+01 1.862596507849193017e+01 2.341748296197244272e+01 3.128994838302661208e+01 1.917449564991949273e+01 2.098256685312348324e+01 1.656354224962521826e+01 1.628557504269389611e+01 2.288992038932924444e+01 2.081776730178373214e+01 3.191402754953982424e+01 1.276833906307575539e+01 1.047962193221154870e+01 2.493526809780588138e+01 1.618855396314453543e+01 2.409376175403787101e+01 1.513514499042602779e+01 2.973811845918581298e+01 2.489234137621668097e+01 1.694206266505114655e+01 2.641098958698416865e+01 2.007198262480699569e+01 2.560920830112641511e+01 2.237799983343113297e+01 2.090439004039955506e+01 2.271193214263595905e+01 3.411117484053296778e+01 2.390759505120536588e+01 1.961587793540273594e+01 2.716071225755519691e+01 2.154119958163155601e+01 2.522307179944961675e+01 3.285751435367524209e+01 1.909367361352110493e+01 1.530654482580209219e+01 2.723859738478378389e+01 2.260614878420559748e+01 3.294370497371669160e+01 1.931262463788709027e+01 2.364952378107056319e+01 2.846182749010201007e+01 1.523987585052135074e+01 1.533446366661078741e+01 1.968780654329951929e+01 2.335153880968120887e+01 3.085015572783920490e+01 2.052262625977552091e+01 2.395133460522417224e+01 1.578876971885549096e+01 1.977339739814863506e+01 1.919799378032948667e+01 2.512538153327145451e+01 2.037503191896047028e+01 2.432705990516451067e+01 2.152285337814732458e+01 2.584543926276812442e+01 1.140313761511515978e+01 2.221785563090654136e+01 2.799708338828173027e+01 2.865568954050369754e+01 1.035205963289217124e+01 2.030567390561174435e+01 1.326149832951703544e+01 2.559482057838432212e+01 1.973154299488577124e+01 2.408327426491146994e+01 2.738400717973415865e+01 2.250545162570691815e+01 2.476612247946489376e+01 2.520549739203987372e+01 2.170573449425830148e+01 2.268445324692467224e+01 2.233142773949110094e+01 1.941015425615415069e+01 2.843475394141029966e+01 1.689692565786788947e+01 1.663778983162215752e+01 1.985380318351632667e+01 1.885407589964978570e+01 1.938744445564769947e+01 2.258248134342498759e+01 1.762038082440264475e+01 1.933774803240104134e+01 2.151752938417638106e+01 1.473914135783091872e+01 1.562000902896247467e+01 2.383848479026431377e+01 1.990937213918294546e+01 2.254458607783358204e+01 2.925097531672958340e+01 3.246323904753324996e+01 1.712593158425999107e+01 2.610221706405009456e+01 1.579780897866744560e+01 2.619850713148856869e+01 1.268111910183725399e+01 1.614752565581200372e+01 2.270841589418590800e+01 2.635137387754927474e+01 2.180022960885115424e+01 2.350863103286171452e+01 1.783324668127396251e+01 1.258680269901530657e+01 1.902975456338744209e+01 2.352407396726303546e+01 2.535628581242223234e+01 1.580435355366004124e+01 2.337770473327890741e+01 2.351143542984882018e+01 2.056774089406436445e+01 2.300050042690504526e+01 2.311540829652105344e+01 1.747667007223729740e+01 2.230486538700849763e+01 1.990604848575428676e+01 2.110235838381874629e+01 2.161232677051965823e+01 1.888216611465896122e+01 1.138365027621607162e+01 2.100134754379652335e+01 1.815905833456080742e+01 2.050717077519272991e+01 1.462655500383083407e+01 2.038931255247403129e+01 1.619981824655855007e+01 2.349698031087739380e+01 1.770346749169669209e+01 2.095287845405099958e+01 1.787712890259034992e+01 2.011347417558285855e+01 2.126948009586444854e+01 1.498564918537332069e+01 1.369014916245098057e+01 1.825708812161067485e+01 2.675573885795237672e+01 2.162806177003332309e+01 1.671164719096704943e+01 2.601730841423790253e+01 2.588292086277736104e+01 1.549896109403078448e+01 1.484541681049099715e+01 1.267920334058956300e+01 2.162860223937917681e+01 2.802400807607232380e+01 2.672629877494630790e+01 1.865044700388552101e+01 1.758511471821915961e+01 2.449845518003954581e+01 1.972751851542939860e+01 2.397727195692755942e+01 1.771460970740167440e+01 2.222530472219677833e+01 2.328105347549273318e+01 2.186312638361065908e+01 2.155328309092602268e+01 1.343861610795669570e+01 1.342074057882390647e+01 2.512824053709505989e+01 1.171202529581176499e+01 2.772904543291121371e+01 2.206496262454610147e+01 2.062371897590560721e+01 1.430543907450060637e+01 1.560603949465754425e+01 2.444979044870148854e+01 3.696346293858938736e+01 3.638833084391475126e+01 3.174022975580870209e+01 1.870586766438017179e+01 1.627891334931664247e+01 1.354222496946039911e+01 2.463825306000020277e+01 2.297908492683019688e+01 2.638529462968472572e+01 2.475488194968678357e+01 2.411412748871204315e+01 1.619783961123726357e+01 2.878718655029128470e+01 2.268006826583925672e+01 3.146243498565492303e+01 2.338570505267183464e+01 1.282931868767167671e+01 1.757559479014203774e+01 2.934936412187843757e+01 1.858638640306379486e+01 2.523217215144128645e+01 2.395619704674921735e+01 2.301794985544515271e+01 2.239531443618126616e+01 2.175164456641200061e+01 2.567078916542855538e+01 2.478017368923655184e+01 2.702360104856040479e+01 2.412318916752943565e+01 2.350892939233494872e+01 1.122942164806283039e+01 2.285247785578663482e+01 1.445001617828814311e+01 2.362900584997457543e+01 2.592416370831791284e+01 2.845304328815747752e+01 2.169035759661733564e+01 1.551478288195631805e+01 2.547585227592076862e+01 2.624619636197564176e+01 3.490590986597354828e+01 2.138038853386592208e+01 1.446891824199974153e+01 2.458248832222601266e+01 2.290461454215841997e+01 2.162325315852311647e+01 1.384515071473588677e+01 2.930991452763203853e+01 2.042244779700414981e+01 2.127621893097735395e+01 2.299730417670413374e+01 1.885901822446907161e+01 1.652846641288762441e+01 2.447558136087533143e+01 2.093562354875573206e+01 1.971513038982565291e+01 3.175275546003634020e+01 2.011127149292856942e+01 2.824402855893615438e+01 1.618054907056847114e+01 1.975201074872428109e+01 1.788899265786978887e+01 1.756308730343904045e+01 1.828768456729500969e+01 1.820608322367926135e+01 1.974958557831618933e+01 1.392828238475514269e+01 1.925995165498116890e+01 1.856701236924307352e+01 1.844462128450100735e+01 2.764767039550768146e+01 2.361912295681752028e+01 2.364033796329967529e+01 1.610073755408765450e+01 2.289395086787359190e+01 2.106183419744749230e+01 2.215179143643891280e+01 1.703843112585079567e+01 2.068148587540714445e+01 2.035681632465241009e+01 1.795596711643565158e+01 3.673785457695598211e+01 2.079825043408244767e+01 2.784818354735511647e+01 2.255915096596425684e+01 2.218825311993916571e+01 2.457401179853087925e+01 2.631621887612750044e+01 2.395983052387000001e+01 2.852470957466328016e+01 2.546363397087034741e+01 1.970827807171716373e+01 2.000072535059015877e+01 3.258221720702186275e+01 1.602664449704294825e+01 1.780041168566612342e+01 2.660487051415034543e+01 2.406440344729194081e+01 2.177838690132212918e+01 1.946177347818209569e+01 2.865657001627483780e+01 1.910646130579054969e+01 1.924433212414692917e+01 1.691736859141059668e+01 2.474655832084470219e+01 2.461302653072112179e+01 2.106049008335404338e+01 1.773083755928706040e+01 1.939278328745254498e+01 2.235507614257982567e+01 2.164680548830749274e+01 1.978204971808726498e+01 2.199892018333883215e+01 2.479757949767923009e+01 1.812637449999664696e+01 2.898653216597648097e+01 3.007410209300191539e+01 2.466745419929900507e+01 2.565587071575484401e+01 1.192050480126253120e+01 3.242939111081999926e+01 2.215919750880686223e+01 2.842155326071056010e+01 1.972391295677922685e+01 2.268768123307147633e+01 2.029255844349085436e+01 3.003775356608699809e+01 2.491721261141271881e+01 2.213203861831994601e+01 2.345623632602181630e+01 1.890574429799420386e+01 2.298436484668328816e+01 2.030607528138543927e+01 2.615920754901806333e+01 1.972325162713473645e+01 1.853373235035886424e+01 1.901887426786470314e+01 2.447161178600602938e+01 1.793969140112000105e+01 2.834433772924674599e+01 2.720040543143507250e+01 2.778374307900496021e+01 2.200148101689974922e+01 3.019785579178835278e+01 2.586968152113107422e+01 2.515634345585155529e+01 1.745522836113345733e+01 2.639453294958313023e+01 2.199009037812792755e+01 2.379863144244610140e+01 2.217602717928436107e+01 7.534786886925306071e+00 2.792176542266371442e+01 1.847258378975638493e+01 2.234861683127467202e+01 1.801828879676120820e+01 1.120693091257315999e+01 3.159984491605779766e+01 2.104877771321165270e+01 2.182682861816446263e+01 2.028478723712480303e+01 2.632389277266334204e+01 2.240130443538691551e+01 1.796329828887996882e+01 1.201256312235800117e+01 2.416820924265416082e+01 2.588421335703270643e+01 2.654896266262383620e+01 1.583327582614234075e+01 2.218273419284096803e+01 2.264159438592881202e+01 2.828572172183149291e+01 2.052677308227861275e+01 1.903036131826160826e+01 1.923732658965101550e+01 1.984638719990079281e+01 1.593104685048649216e+01 1.839339999826476912e+01 3.147903887221337627e+01 1.749687930467841568e+01 2.665892541105688451e+01 2.734998310723069892e+01 2.948370060209395049e+01 2.406106974495476436e+01 2.425927708166788932e+01 2.660719883336481217e+01 2.533462115411650473e+01 3.087279470119197811e+01 2.195688713001720771e+01 2.613813521228798820e+01 3.067522438323495848e+01 2.545774136398156529e+01 2.230656458759919403e+01 1.987165210845504859e+01 2.862329981026278958e+01 2.968221465401449777e+01 2.207799403312251840e+01 2.706617174767352196e+01 2.715195253540221998e+01 2.469522404502723489e+01 1.483813476337652482e+01 1.923210146577056889e+01 3.199073810258990846e+01 1.884838444927749990e+01 3.285793738941907094e+01 1.608845880843865217e+01 1.716311634371662009e+01 2.780799892677344687e+01 2.650700880226555967e+01 1.920950716622132504e+01 2.523364581660117878e+01 1.747711446802264135e+01 2.511547563462717392e+01 2.551247165434708464e+01 2.908074768538492449e+01 1.962642474944801663e+01 1.834670630081350495e+01 2.978782130625913638e+01 2.774119663243504874e+01 1.586531031869313857e+01 1.742394226692606196e+01 2.159336825449510400e+01 2.039968352416400066e+01 2.197805494894790712e+01 3.514787270289613730e+01 2.164853169079677642e+01 2.752015487612133526e+01 2.680852464680796743e+01 2.454247366092545946e+01 2.489984249989994325e+01 2.595173706440404260e+01 1.893631994049232503e+01 2.838327151523431269e+01 2.511243987586477289e+01 1.839795865457982771e+01 2.039206678038084775e+01 1.711953212456547035e+01 1.693128168009672763e+01 2.489771616110735764e+01 1.744456594092080337e+01 1.886040011695541807e+01 2.147671303191135550e+01 2.683973529489841781e+01 2.087436639043587761e+01 2.475384954520209391e+01 2.623167800081747458e+01 1.572743337428871158e+01 1.443978876457292593e+01 1.903650446041228506e+01 2.200417118899875035e+01 2.622557535496066805e+01 3.096816490988248916e+01 1.958880231270290295e+01 1.959868253279902106e+01 1.481988598614785957e+01 1.738430569752265953e+01 2.340604840477999815e+01 2.241546094131075506e+01 1.719672163988106917e+01 2.469718039764143214e+01 2.171291985383689038e+01 3.344164890609240359e+01 1.667114099636294355e+01 1.571149023572874981e+01 1.434200624062819962e+01 2.366299319449002070e+01 2.133001829643053782e+01 3.247430508762879242e+01 2.001661812914868932e+01 1.708016032183385491e+01 2.155536044491590530e+01 2.371664887626308271e+01 2.568894490654595231e+01 1.810030583186504671e+01 1.730402018713107637e+01 2.848157526309374177e+01 3.261914191835651167e+01 1.681668537899196636e+01 1.877428267303442055e+01 1.982888020992818667e+01 1.812715333098497439e+01 2.256860327612813677e+01 1.906794556462626744e+01 2.147351858563185445e+01 1.548520389347699400e+01 2.622584608930410965e+01 1.719157090811092203e+01 2.397453028732180513e+01 2.638111390785197941e+01 2.339049676431869784e+01 2.814314162634307337e+01 2.789602924656703209e+01 2.504143880217003826e+01 2.004820701703297203e+01 1.415085066686794057e+01 2.018844751048708375e+01 2.531465772854105012e+01 2.010539070620023949e+01 1.979719977428957378e+01 2.263386688381081058e+01 1.724871469515673539e+01 2.783923499645707977e+01 1.489335262190436993e+01 1.362992143557776359e+01 1.897252112576334326e+01 1.240867382195671453e+01 1.858776173071185056e+01 1.183241274596017334e+01 2.017276246906959614e+01 1.847996079014439275e+01 2.282593487709963753e+01 1.764277762781850711e+01 1.524195381808237926e+01 2.470752269911080390e+01 2.285613256220149836e+01 3.102697455688006656e+01 2.178624408293859815e+01 2.032993091033749167e+01 1.845888261042413703e+01 1.879891251729131341e+01 2.120384805770186532e+01 2.091251957177508558e+01 1.829660836708964666e+01 7.735505594929747986e+00 1.999347279590188009e+01 2.487083234492789785e+01 2.146941508224504958e+01 1.877446429653271665e+01 1.618169014417764018e+01 2.093596207206894988e+01 1.545051185427571561e+01 1.893269287998759509e+01 2.105062219065800022e+01 2.180268703692001608e+01 1.490971789429951500e+01 1.648319927168763854e+01 1.293063619176318291e+01 1.106173228031634537e+01 1.760261659017909963e+01 3.042638418469433859e+01 1.874821758521116877e+01 3.285919254271165357e+01 2.270715146722422517e+01 1.464698189276873386e+01 1.496966949327688745e+01 1.520206567136281883e+01 2.034275875943115253e+01 1.985838688221800652e+01 1.519716282831688936e+01 1.495145229131100884e+01 1.584512021519659619e+01 1.279799245087067305e+01 1.769336783082389886e+01 2.339337610879930551e+01 2.440608337225355839e+01 1.387398314827193069e+01 1.815098500873682497e+01 1.460134468226760518e+01 2.113450345595009594e+01 9.253891798722422735e+00 1.564615887182022824e+01 1.097841732918089974e+01 1.539466075243099041e+01 2.047678291571263287e+01 2.428741114978400262e+01 1.295083125409876601e+01 2.134602076414627447e+01 1.264105125952750086e+01 1.003632523543741506e+01 2.210526252842744555e+01 8.074292229467367576e+00 1.565342666562996854e+01 9.808424344751681900e+00 1.874382864594376130e+01 1.580007479460560660e+01 7.074149653167912888e+00 1.649962264371490761e+01 9.588987379682023970e+00 2.742020829843048801e+01 1.052741609412919033e+01 1.358052993915577922e+01 1.453950704195823818e+01 1.009756485736292042e+01 1.610271489674434520e+01 1.749703633894257138e+01 1.051815663495244912e+01 2.186156320952044041e+01 7.126052959241264695e+00 2.009152918423234269e+01 2.184058569434817443e+01 1.885811734698213726e+01 1.435872116321789882e+01 1.029354389243180634e+01 1.088630368817875649e+01 9.350956579436573435e+00 1.112551013342480211e+01 9.099707234886334817e+00 1.996389815147090019e+01 1.538062663618734049e+01 1.078933641400459109e+01 1.226475455315612528e+01 8.803857379513413406e+00 1.142023819850369470e+01 1.044305132087429122e+01 1.495335404298587889e+01 8.348742995446853499e+00 1.296455565988363468e+01 2.013868022993119666e+01 1.055040865285928398e+01 2.029116440469345761e+01 1.326191027690024882e+01 1.526241986287478625e+01 1.020072607189978697e+01 1.673117877794571129e+01 8.464810039191810631e+00 1.819662024820210888e+01 1.046385891628411002e+01 1.546563720194418323e+01 1.776947757632449054e+01 9.463549703045980976e+00 1.613279457770902425e+01 1.075197316175131057e+01 8.394282170318568603e+00 8.986056400092103047e+00 8.023276220562712169e+00 1.568278610297855913e+01 1.596159656051929510e+01 1.283953236900958927e+01 6.044336754613333973e+00 7.806967356996591612e+00 3.639452458399471180e+00 1.185096295297213054e+01 1.476764572738441217e+01 8.054574538275897311e+00 6.256332144918649085e+00 1.336937008851987585e+01 1.398707506496156050e+01 7.751409187529226585e+00 9.877961771119073475e+00 7.176544533200901910e+00 1.249660530730331409e+01 1.020323718989252804e+01 1.086430846333189670e+01 1.037877735878947583e+01 1.383968664891999900e+01 1.488517461727430202e+01 1.747962902985543110e+01 1.063727733746650372e+01 9.068435435761651675e+00 1.736143923248297227e+01 7.866111069441116932e+00 1.255627681713674271e+01 9.507667678036927583e+00 6.489349743099239731e+00 4.603934923519598321e+00 1.186661483064799327e+01 3.980658031682360765e+00 1.258890791484206417e+01 9.872611293199776483e+00 8.848882694079431843e+00 1.454438187578419317e+01 8.346913154362797016e+00 7.268054308932548224e+00 1.532084824180292770e+01 3.182274931416652297e+00 1.059343183448608272e+01 1.051382953368259088e+01 1.341495637897559945e+01 9.739410878845379926e+00 5.917806905382436256e+00 6.021276429247050643e+00 8.866621061804638160e+00 7.318914542003845725e+00 1.041754440115326652e+01 8.391871407361053414e+00 7.932982275994059584e+00 9.020264490488360209e+00 6.335967506740927568e+00 9.086125356948443255e+00 1.062793656566293699e+01 8.098009439694864753e+00 5.133807436320010353e+00 1.128151033927662006e+01 4.380489216954511100e+00 3.770833813918154753e+00 1.283941066976372980e+01 1.134957810524254818e+01 1.477624260160916236e+01 7.084589335833291202e+00 9.699367828188773188e+00 1.098936230762389954e+01 1.188459187998615718e+01 9.750970084219121148e+00 7.372497379829499486e+00 1.010504388137734288e+01 1.377034867529342677e+01 7.754734000773428448e+00 6.052977889556515834e+00 8.722123603992795182e+00 2.480909766006414774e+00 1.084360403000635031e+01 7.053462766384944516e+00 1.400718676015379671e+01 3.337479944147469624e+00 9.833767879970991999e+00 1.119437366928487698e+01 6.250610776667608448e+00 9.876184421273460856e+00 7.613550641669530883e+00 2.680517874373677500e+00 8.299579420711692634e+00 8.330417020541842632e+00 8.794876903877311136e+00 1.265933988979552538e+01 8.547399392014829900e+00 1.148508644950081248e+01 9.176656557373286560e+00 5.742931598197346332e+00 1.140735397600789014e+01 6.708317250165062973e+00 8.939856513503380953e+00 6.963153832456192127e+00 4.070944228275705790e+00 1.032301829460100606e+01 1.144733122673298098e+01 1.017108482562514737e+01 6.958705986139145594e+00 6.250642146481538930e+00 6.669723154725036629e+00 9.980035523548179910e+00 6.079939801239073738e+00 1.053054127582765709e+01 6.520421084685919411e+00 8.218762417805505649e+00 9.079774798944791669e+00 1.345158811700638246e+01 3.849341983087603225e+00 2.326362160018582426e+00 1.060182557229283518e+01 4.595648742193431779e+00 5.995001419064729831e+00 9.876164229789647919e+00 9.069427533529681895e+00 3.337691102001610677e+00 4.823218075460466103e+00 1.013790635909153792e+01 4.825635138472687657e+00 4.896527679219758511e+00 8.488591843757632205e+00 8.956783733787409219e+00 4.030536077268497941e+00 1.071900969738394949e+01 1.358653869888588694e+01 6.006954573564900812e+00 7.912067473561991804e+00 1.574939061818330899e+01 1.340127001973948140e+01 1.030315321724897260e+01 5.958031751874285575e+00 9.482991069950987395e+00 1.314442970596437199e+01 8.044348667435784250e+00 1.158658504431109826e+01 7.539204919656699033e+00 5.851763225035085725e+00 7.053264664906006232e+00 1.051136865204104964e+01 4.658919494136967820e+00 1.138576796721169693e+01 3.816489591708973173e+00 3.720530081654686683e+00 4.998442720228155167e+00 9.867631179759220217e+00 6.259061279658635790e+00 9.259152752683041498e+00 8.035299758825688698e+00 6.472891193413509825e+00 2.501301302844112229e+00 1.151462203608473089e+01 9.367383417966248516e+00 5.485850100630228710e+00 1.021146774978407556e+01 6.685916102225545110e+00 9.981106140923484915e+00 4.867649637407624574e+00 5.913294596738635889e+00 5.039593693598121149e+00 3.685446208554687075e+00 4.234827618008791816e+00 1.027813026386949247e+01 7.716434894758554819e+00 4.003016158328030372e+00 7.838232738277380207e+00 6.514385258238979404e+00 7.903308587174354471e+00 7.270313385095448666e+00 9.459627874222999111e+00 3.156454284418543033e+00 9.881798909962586919e+00 9.665091701842722927e+00 5.978002964761284233e+00 7.588020345726669724e+00 6.540184255832948601e+00 7.094462371305309212e+00 7.241949332147999741e+00 3.739895049706090546e+00 4.171795826877831459e+00 1.575316840124071804e+00 6.900741794225040415e+00 5.947029727974644686e+00 8.271807873921819265e+00 4.668107164370922213e+00 4.250392137780653279e+00 1.038368019851809265e+01 5.632973484661181196e+00 6.639229178772668938e+00 7.117829067145623689e+00 5.009672067779717963e+00 6.937617429994573648e+00 5.148338864840951601e+00 5.942540712182670326e+00 6.455772243588159043e+00 2.596539783924410649e+00 4.015628157555575228e+00 7.149343418269868522e+00 9.772933737605059790e+00 9.769639303676942887e+00 6.951513781612134402e+00 6.855272972831169653e+00 7.038267244797823174e+00 8.621770190880114981e+00 6.283486673964674196e+00 8.047221679702516450e-01 9.573454196127576310e+00 7.793186635988209154e+00 5.161734513269156999e+00 4.838215882091789766e+00 8.659565870040562885e+00 5.469741030063644871e+00 6.406342798462393517e+00 4.649575187614631844e+00 6.710186891064822134e+00 7.128818790153053087e+00 7.562904110002329539e+00 2.912433742594033426e+00 6.984482352791908433e+00 3.634439970838366118e+00 5.016382947239920398e+00 1.219524688055628125e+01 6.776567068700798835e+00 3.362862130917394055e+00 3.804396931353039690e+00 2.840128593821648728e+00 4.269694049857761797e+00 7.438330948381495666e+00 8.605401068408140119e+00 1.015493268186386366e+01 5.656004749359262007e+00 3.961546051325412154e+00 1.066229947680473167e+01 5.854531938479723863e+00 8.959490479339509150e+00 3.039617893252429592e+00 2.306947051399264037e+00 1.222321221334914298e+01 6.493130927756361359e+00 4.475251263260019208e+00 5.600779600553211779e+00 7.314298607904900607e+00 8.583044107649449472e+00 5.766893099028392200e+00 3.583197660134657347e+00 7.376241315595273740e+00 3.915302077970557626e+00 1.080685908845792298e+01 1.170985038361305897e+01 1.975025319397120116e+00 4.641657834549652861e+00 4.889070673728892480e+00 4.877567104442746881e+00 9.157412304299509032e+00 2.634529902747647867e+00 4.574236428538122290e+00 6.798673083669756423e+00 9.463787496077951999e+00 8.010880140022559104e+00 3.223551917475494744e+00 4.037088496710286911e+00 3.272320730909767050e+00 8.208530257081006809e+00 3.925105048871209590e+00 4.208375192417995514e+00 5.191838215633156395e+00 5.564751080534802163e+00 4.874728735699159543e+00 1.193129269255702418e+01 9.957747171764875560e+00 2.204700391981605723e+00 8.431326862935952349e+00 5.433896173235064353e+00 2.823303301596528314e+00 4.810770043660807183e+00 6.808438648864814979e+00 7.962549013839858247e+00 6.902400522717224263e+00 6.704002074196419692e+00 1.200000339411598738e+01 1.099753653001260645e+01 8.711694862074200074e+00 4.582795147812205094e+00 5.863350753881699795e+00 6.286097171033905973e+00 6.417227480575109055e+00 5.378147754215645726e+00 9.417750060665458278e+00 3.215250270027875779e+00 3.442162968411832669e+00 2.122674017383803680e+00 6.930742001938424934e+00 8.819702621661592801e+00 8.321745860113907156e+00 6.551757854141236237e+00 5.112597237336720113e+00 4.555989523287746756e+00 2.507796970755824972e+00 7.207337324452010918e+00 5.890724859431944793e+00 7.506658977005500333e+00 7.183913462235306469e+00 7.384790448185620804e+00 4.085169410178384197e+00 4.640222249591319681e+00 9.104443218000660920e+00 5.306978596810977500e+00 8.499710379664511706e+00 6.607996970363446465e+00 4.565742622822833496e+00 8.552010696994232219e+00 7.163815108389279374e+00 3.236610903509363979e+00 2.609272962517795946e+00 9.537696146248707763e+00 1.807904117727280102e+00 3.852435754741811103e+00 4.872209224128789096e+00 5.740701428236015147e+00 5.279092021258279033e+00 7.025388631090070390e+00 1.008582967666388974e+01 3.211268027986067697e+00 6.764039403535196726e+00 3.132492561831502709e+00 6.382709505413086681e+00 7.247049883226108768e+00 6.126617079520486620e+00 6.740281820911914856e+00 8.861016103529467003e+00 5.663945996217385037e+00 8.035432657495649167e+00 3.796954092536669823e+00 4.540429524813172968e+00 2.385013985840399808e+00 1.992733514923676230e+00 1.023257288723994129e+01 5.180871835785610280e+00 5.476489795833369811e+00 5.273612153418941517e+00 5.863187474090195472e+00 6.092390256431189144e+00 5.286574820034061872e+00 3.790393907548768038e+00 2.189325986436295501e+00 3.942173133847949984e+00 5.103664776924325075e+00 5.179916303161187230e+00 5.965922869400678508e+00 4.244815838795791052e+00 1.445365813713955028e+01 4.284376060360552074e+00 5.178318253110325564e+00 7.651399722111871249e+00 2.082989889642214987e-01 2.700341689167538028e+00 4.901332260614807090e+00 6.393582676642306062e+00 5.560896550444812902e+00 1.012321571710101509e+01 2.860757236810249182e+00 4.413285372569985654e+00 3.406716285903991004e+00 4.141029426629443400e+00 5.827972749806741071e+00 2.161895402142747891e+00 2.777202178443106906e+00 5.970262442246241363e+00 5.367410737990836012e+00 4.463024206907016733e+00 4.683672366006902621e+00 4.445196030484448002e+00 4.670166235992881276e+00 2.802890354255501926e+00 5.988550796151907996e+00 6.414382643310387877e+00 3.727194997567692347e+00 6.834071210782200367e+00 2.167443494152317740e+00 5.462214898545708408e+00 4.865949000013312542e+00 2.390470732661604814e+00 4.287881167943774940e+00 5.789561926682933013e+00 5.866713017092417104e+00 4.355357741361909341e+00 6.705527598588400195e+00 5.369051236098053792e+00 5.771094409224477140e+00 3.325037354231440645e+00 9.424708321062320593e+00 5.153949206757937773e+00 8.223776158960307114e+00 3.654376163282044399e+00 5.706757666601903978e+00 6.860596625446881092e+00 3.717274629760637605e+00 2.541822000774607293e+00 7.902833049285980849e+00 7.270379331311370485e+00 2.239234819098252949e+00 5.496583490097989966e+00 1.169333561820681311e+01 1.553739403972552724e+00 3.984205921583369392e+00 1.092272998495147185e+01 9.593178897950872752e+00 4.957448193660814795e+00 2.705938380794349118e+00 2.369737502150651487e+00 3.715782838649179354e+00 5.321396430242756104e+00 3.094780566175455938e+00 5.894149562520484942e+00 4.315146349197883424e+00 1.034316341138852202e+01 5.018981964256703066e+00 8.700142438386155419e+00 2.645648351811591859e+00 8.532854492800845847e+00 5.067908895478222320e+00 7.730161260811871493e+00 6.861882563005614166e+00 6.969659847517598372e+00 5.264948237465516989e+00 2.817798985284222457e+00 6.878380881509927214e+00 4.132946190258820707e+00 5.373153515921210932e+00 8.244573035250533088e-01 4.024272454910795993e+00 3.225015628307405180e+00 6.080422956752165042e+00 8.301665234329668408e+00 5.169152310147566709e+00 6.671796520961954968e+00 4.378261661622190992e+00 4.443901999296855365e+00 3.445526251626040537e+00 6.090766649749921768e+00 1.439225216626831783e+00 8.251098608158821790e+00 7.849304017667188660e+00 5.406653831123028553e+00 1.988485772290056630e+00 3.141968903989742490e+00 4.061690441301859522e+00 3.231016330943738524e+00 4.644256933821434785e+00 4.328674125250976168e+00 1.164751929466476543e+00 3.999895400978513038e+00 6.291109972561418573e+00 4.179466049248595994e+00 7.827154923264124875e+00 2.867212589427485803e+00 3.368358524711402957e+00 3.891540337426950824e-01 6.170661570519515138e+00 5.657650040972875827e-01 7.764590416330087175e-01 9.251426928899178392e+00 2.209352687803933346e+00 1.514752974760124937e+00 5.279898246335592127e+00 6.186417389094773789e+00 8.230454512642049636e+00 4.917022860780669191e+00 7.603067489365441745e+00 7.517594983589710012e+00 1.487541054244179151e+00 4.382055671310109979e+00 4.266859578204203807e+00 4.451547537718003156e+00 2.258820926297453902e+00 6.139048143724616047e+00 5.615462897052423408e+00 4.575169834949130099e+00 6.089665412332062822e+00 3.670924356358546081e+00 3.261515029128204013e+00 3.132487504401100686e+00 4.327134073436724293e+00 4.494051226670156218e+00 3.651412884754767774e+00 5.326396693751487277e+00 3.903500800783135993e+00 4.744507719624354358e+00 5.414229595983607979e+00 1.461886562755962959e+00 6.873279767436963006e+00 4.483532519333929045e+00 5.374555208806981454e+00 3.334628431348114486e+00 4.609650089704628861e+00 3.705697574343811418e+00 2.561138074471563719e+00 6.178541223647841640e+00 1.510734274288838330e+00 6.099827320453758972e+00 5.568919743696414848e+00 2.244443715884050228e+00 8.333147743055583589e+00 3.384179879235404975e+00 2.129523714772310505e+00 4.632528895495387822e+00 5.410917200107729030e+00 4.278796802124352538e+00 5.247190577647314669e+00 2.777634671212650286e+00 4.417171190627479760e+00 4.011375024817963819e+00 7.354962567269842211e+00 6.368674075829389380e+00 6.798358292077335108e+00 2.685774133371169548e+00 6.260158794094865087e+00 7.270560597617443221e+00 7.632201300863706628e+00 4.146671269219780243e+00 7.464153524819152175e+00 5.043352734864802400e+00 -1.310313842583315846e+00 -1.162043083839711333e+00 6.507740535885996103e+00 2.266009288852801618e+00 5.761582471956160134e+00 5.849925706359421440e+00 3.938835785646634058e+00 5.735880229674269692e+00 1.255699128437107293e+00 1.858626865337831946e+00 3.746792771371397546e+00 6.318111043047900388e+00 5.984191216982971184e+00 5.777947829601098206e+00 3.341800543884095642e+00 7.616420249160197997e+00 8.220450051762419719e+00 2.916738862039794711e+00 1.595479771001549141e+00 6.539968831265218441e+00 7.764328528571804000e+00 2.514978114158903821e+00 3.339619521695042614e+00 4.455294902264229862e+00 3.539620860860356544e+00 4.412445088109135050e+00 7.771739149077652620e+00 2.731181000262630221e+00 6.294351734312270352e+00 6.374284948245836802e+00 8.315873222947127275e+00 1.614585191876912962e+00 2.122423621885701550e+00 1.213174571803206536e+00 1.418786630876249344e+00 3.705317624491701434e+00 2.936769079500615831e+00 4.631458569992000562e+00 3.242441034331597915e+00 6.826237658596377322e+00 2.945751863940833548e+00 5.387201772935859445e+00 1.119945294244724110e+00 6.754512981157043683e+00 5.706931170275979959e+00 5.714371827147671112e+00 3.224756231508669302e+00 2.690200047106605652e+00 2.927372076354315844e+00 1.265035580253355718e+00 3.348459435646855553e+00 5.586374323568901623e+00 9.125464618634921976e+00 6.755364869492384017e+00 8.523353930267690615e+00 2.486126263560949567e+00 4.269886733293509984e+00 2.766481146317470774e+00 8.093862363229911594e+00 3.360258320138083121e+00 3.990745798249770715e+00 6.624399306886209260e+00 5.455934817974756434e+00 4.324446638832091239e+00 2.281759940013424526e+00 2.490700947111201380e+00 4.350886499545491004e-01 4.993962784726125648e+00 6.195574405400677165e+00 3.306319440513264318e+00 2.998645872160224712e+00 2.595501954317207982e+00 6.479313029271621893e+00 8.553966842762026346e+00 4.167235939422679003e+00 2.084310591882249764e+00 8.180029705240916549e-01 3.346751571350885968e+00 5.380586984682021345e+00 7.003446761564328327e+00 2.803550051977752755e+00 3.221413923338634966e+00 -6.791006362936385932e-01 2.936692654012163395e+00 9.407093420072600853e-01 4.946886202136319355e+00 5.974489241846056231e+00 8.300926254224215484e+00 4.188755445290859747e+00 4.211202184657418357e+00 5.278517820767732793e+00 4.220609100213280840e+00 4.552013623516900864e+00 5.317112936679012414e+00 1.105038749483043814e-01 6.756556174928175729e+00 4.308535630663027582e+00 1.795147845016783261e+00 2.892290293539519830e+00 4.042161807848536625e+00 2.195945812646843631e+00 9.486117579378900544e+00 5.599747896555405724e+00 6.679424721078846439e+00 6.017088009581247121e+00 4.488224204010108132e+00 2.990629981812559457e+00 1.356791244632039817e+00 2.657971845908387643e+00 9.872093301766531326e+00 2.162899884082103874e+00 1.064988288240395153e+00 5.284157226076824365e+00 3.891737898771149062e+00 4.603433449353200757e+00 6.970705942522741339e+00 1.196837925874259412e+00 3.850961861367107275e+00 1.095956753825789676e+01 2.835528433522372715e+00 2.836797588445037377e+00 2.844220404579552941e+00 4.665158592434926810e+00 3.165355567092374756e+00 5.841283654039222117e-01 8.912609210219541112e+00 6.336019305251205935e+00 -1.258857237441524113e-02 3.441142741957905038e+00 7.590091635641212697e+00 7.482390851460873016e+00 2.456646101650640013e+00 1.503208004663493469e+00 3.604404180911229716e+00 3.025253466319079543e+00 2.754470759850785377e+00 3.434265400265304358e+00 5.903377961714524780e+00 7.169837995479348081e+00 2.418419276309946575e+00 7.753696922267945268e+00 1.249684909388439014e+00 7.245501778792061920e+00 2.928052334835872017e+00 2.395298156427531744e+00 7.235477436165688836e+00 6.379461520055007995e+00 3.161133407245408034e+00 6.866566570074045472e+00 5.859745153421393127e+00 4.482386954750078978e+00 5.251455690529617470e+00 3.680651068107410495e+00 4.921274478969366761e+00 1.266320613283680840e+00 2.150865040538029405e+00 3.312994727051203903e+00 7.610154439419760664e-01 1.403590481223347730e+00 4.643739616582638341e+00 2.746259590241868942e+00 6.224481602539186476e+00 3.968063658670030414e+00 5.677646015383618128e+00 4.249163918016011898e+00 7.682274883721263770e+00 3.483953555893810616e+00 5.127598763230702517e+00 4.447107535586575899e+00 5.254389927659793180e+00 1.639771302333408176e+00 1.469870239921148070e+00 4.999589179781779968e+00 4.508783898478569085e+00 3.625109186400784278e+00 1.139320807165686844e+00 3.796885359379126079e+00 9.887288113822894076e-01 6.000987803126744957e+00 5.553251289196615481e+00 5.965713298158153322e+00 3.476597675276083432e+00 7.419547821402102450e+00 7.577398626139745019e+00 2.787007914472456882e+00 7.893456891635572070e+00 5.154206774000729574e+00 5.262294411533496863e+00 2.564506274265233809e+00 3.988669275723101038e+00 3.867959385805538997e+00 1.413374496213461340e+00 1.999407435591317173e-01 1.335359009364627259e+00 -1.661378218817221031e-01 4.971332015898292767e+00 3.879551644868974858e-01 7.182768025602524808e+00 3.583731456339984245e+00 4.456958886764895489e+00 4.409469793153926176e-01 7.441475608470398129e+00 4.469577625587399794e+00 1.965335016061310114e+00 5.297348280691224431e+00 7.018081303099900303e+00 3.302442857567845724e+00 1.218283584316990975e+01 8.112300141352926097e-01 4.605174145087022275e+00 2.452739946620506650e+00 5.052400151684903307e+00 3.821658689280621690e+00 1.196289915960214278e+00 5.241599323596124904e+00 3.024748423135876330e+00 2.577076064761152807e+00 4.260144952411849317e+00 -1.664769504835209357e+00 6.727171179708590465e+00 2.646110585430417217e+00 1.875925717059417019e+00 2.330943660979382770e+00 2.956582041865757127e+00 5.343485636100072433e+00 3.331009296377505535e+00 3.211759386826159357e+00 4.013670888028347150e+00 6.385543427888459966e+00 5.291616106162196687e+00 2.794737481809586033e+00 4.194073631704759997e+00 8.785938402699662308e-01 4.596320899023975670e+00 6.709021902165106965e+00 5.749061659617252573e+00 3.319218894849755408e+00 1.366596389281469426e+00 6.228406013332214997e+00 3.863136258393151223e+00 7.847029490024921117e+00 1.500956387059913411e+00 2.006201371272400724e+00 3.569083020170446208e+00 8.115019254722179554e+00 3.840665281981686885e+00 3.341012812999685000e+00 4.848759791492485149e+00 6.794326985200407343e-01 4.106510614022533368e+00 7.326468354210284417e+00 3.394905815732281340e+00 5.667912395969191053e+00 5.172170537129249901e+00 5.870119002945125786e+00 5.035892798570699824e+00 1.612360934947191460e+00 6.789375892142514246e+00 1.826982066656566150e+00 7.255685481123381741e+00 2.882920035804731995e+00 3.224371045979055328e+00 5.768550907510787695e+00 6.576816030656256196e+00 3.457443394987117280e+00 4.743207197959833366e+00 3.766189576763907532e-01 2.995528712083653122e+00 3.200255034426904732e+00 5.082882461357061565e+00 1.005183806660612245e+00 4.698329691260163088e+00 7.356608794773547899e+00 4.244769343315117904e-01 2.800027203295485823e+00 5.152371294927528211e+00 2.155073447571248302e+00 3.418210636543512315e+00 1.455728592366956065e+00 2.838313117907131922e+00 5.011350303896945135e+00 7.623924555771128375e+00 2.626908980544162997e+00 2.721436571986854513e+00 2.322635601828900054e+00 3.477238044799905392e+00 3.133817221777465356e+00 4.326309989338597894e+00 3.656166083931736033e+00 4.356388247034511885e+00 5.477480825263759456e+00 1.257269520215534619e+00 2.688170472824537693e+00 1.782587846394210196e+00 2.635885847637676971e+00 5.169984907016017317e+00 8.522927356026008816e-01 3.184927117239387151e+00 4.087592570072207998e+00 4.930019871562417499e+00 4.560113760615673861e+00 2.928386364776192519e+00 1.814155300295134721e+00 -5.968971928173729680e-01 2.534764222204633377e+00 1.668413311951213895e+00 4.319782814968765372e+00 6.802763892707504922e+00 7.358977528370134635e+00 8.581227069084823356e+00 4.059932438044118186e+00 5.774732210501695384e+00 6.097983279907992937e+00 1.884336910955427324e+00 4.761812481163373079e+00 6.430133876283201211e+00 4.260484352261274310e+00 5.560780902034156092e+00 -8.766416988498332286e-01 6.206942516887393957e+00 3.401259150049809943e+00 3.740924535328034484e+00 1.195556288973140147e+00 4.234629678112423079e+00 3.453639138233838501e+00 7.820328637474086575e-01 3.117497426802997573e-01 2.174036821427846711e+00 8.690159483749363645e+00 2.780893485670902443e+00 5.289263538204594717e+00 3.088274107550036174e+00 7.649611377914213861e-01 2.088150661852687939e+00 6.132592239194190498e+00 4.739667955444565983e+00 4.006524578114555979e+00 -3.864454832416597263e-01 5.284777883765110484e-01 1.767133058698479697e+00 -4.984750941435452942e-01 6.512371693265299744e-01 2.712163401456018530e+00 3.703185258775235855e+00 3.465555650564850154e+00 3.371560855662789624e+00 5.195921402392320587e+00 1.627871122158856210e+00 3.453220415354592010e+00 4.661046812828484320e+00 6.445458047839184523e+00 4.572973327185887449e+00 2.657261187422080173e+00 3.353549591366165039e+00 5.545921049643943945e+00 4.987741790736575531e+00 5.313134497682147739e+00 1.617328810176448917e+00 6.151741987191739369e+00 3.029071023772262894e+00 1.481892115304233037e-01 3.202750202216005260e+00 1.225299723031288979e+00 1.949311011079170597e-01 6.645617360947328578e+00 8.712943996830270210e-01 5.848523830709541294e+00 3.483946211506375512e+00 1.257689274546758051e+00 4.424053425733434963e+00 5.948852243910495163e-01 2.488613220116847380e+00 3.935620976497737900e-01 7.265329762590861051e+00 1.284771119661861860e+00 4.715074734892690245e+00 1.007832193047354163e+00 7.118181437064002637e+00 5.535809378677380543e+00 5.788669043080808763e+00 1.260470102814197801e+00 2.870460422927277655e+00 3.324249126953136013e+00 8.282102683226058026e-01 5.058812420592637693e+00 3.114312254571651284e+00 6.422494478542058793e+00 2.394674255529413376e+00 2.805042599167858253e+00 4.443761898563396429e+00 4.663917590144198044e+00 4.950216270129951468e+00 3.758546083873966381e+00 2.749125778858775515e+00 1.899557580885880448e+00 3.231741958733269637e-01 2.532108074578551360e+00 5.971839591247762868e+00 -4.333687153200588837e-01 3.748554064965681221e-02 1.484382842345929099e+00 3.311749382323487367e+00 3.162120092427924245e+00 4.512269585246895254e-01 4.804164648079780164e+00 3.401683780354436859e+00 1.852179400127233588e+00 3.303418444425456624e-01 4.552234673811403454e+00 7.859437953962747914e-01 1.241031855251112148e+00 2.647205479671774775e+00 7.838097191896210347e+00 3.998672015819042080e+00 2.437788065810377880e+00 2.272509574244867547e+00 4.614562883354563105e+00 3.532647806150070124e+00 5.605043346310451646e+00 2.358908608770118764e+00 2.591052351991244063e+00 -3.594479585919332365e-01 2.118691571776914806e+00 6.465646475850039820e+00 3.020970539587126691e+00 5.077780301608970426e+00 4.652243147360772824e+00 7.400642453876618010e-01 3.334320337923794675e+00 5.031810743692977539e+00 7.013328337315275718e+00 5.088559407928394229e+00 4.633261763545069911e+00 1.022561767967854918e+00 3.510376556651702451e+00 2.361175157236541367e+00 6.625936931193090018e+00 -1.967166973325807033e+00 4.249041688524545890e+00 4.921754325741992453e+00 4.668233707171038027e+00 4.237754599573669623e+00 3.512738245527041503e+00 4.362282915284024121e+00 5.324280413910087439e+00 3.581930020121529612e+00 5.046362311074584994e+00 3.795882656652990406e+00 2.129242762552649992e+00 5.954222383448998457e+00 2.375595631312796829e+00 2.292969630466655140e+00 1.599382501198618467e+00 2.262724846827117720e+00 7.515750848440142740e+00 1.762580709695083625e+00 7.532239211541332580e+00 1.844129105384505474e+00 5.116324072659821809e+00 4.846248962276010097e+00 2.019567210173437211e+00 1.646572113504537915e+00 8.878865525914025891e-02 2.155925293848287794e+00 1.282443451191271677e+00 3.894399632827790114e+00 1.749878065063696475e+00 3.883020796560003873e+00 6.391101973544355275e+00 5.345501165747312378e+00 9.023677707467547826e-01 8.485926636390228595e-01 1.317766175930533468e+00 5.745488574702857676e+00 2.113621398549943020e+00 2.469728911747594680e+00 4.925742498452642337e+00 -2.639675428577827887e-01 2.795649722524501612e+00 4.111440107949427158e+00 7.293006402726755155e+00 5.055875541123810990e+00 5.953628942061682805e-01 8.258603718726240661e-01 6.384242523984101858e+00 6.116783069694767150e+00 2.197966778419399692e+00 5.654360611791290125e+00 7.363057196496763268e+00 2.377601164334742112e+00 1.359574374965633936e+00 1.617976185085711283e+00 2.638256306686670882e+00 2.189127735955278098e+00 3.278941672032381405e+00 4.260371735669207460e+00 4.175395121645816943e+00 -6.122699015860266769e-02 2.229121667697596454e+00 8.450226797094337883e-01 4.683968998800717820e+00 8.751176717243799530e+00 1.523440067024248057e+00 3.985653191466803413e+00 2.648889297930886677e+00 2.892183924580975063e+00 4.395939216679426664e+00 6.683457154889535623e+00 2.654513076845873343e+00 2.480598097656469214e+00 1.965197478989023416e+00 8.820768337022339978e-01 2.370674908159221772e+00 1.832498115314427967e+00 4.587227178018585150e+00 1.189486163639391414e+00 8.624975293632109796e+00 1.567677032091864042e+00 3.797556351011857512e+00 2.807963338454992019e+00 1.842815334724947407e+00 2.246006503655862296e+00 2.657328953572613006e+00 2.416958979117053818e+00 7.904392782510025306e+00 4.190033309775667902e+00 5.276805448318398817e+00 5.825723082374961059e+00 1.089059746692454755e+00 5.253836506623896341e+00 9.776049250802371082e-01 1.993096778527537083e+00 7.251452121755062485e+00 6.793368226348706962e+00 1.708708773120170221e+00 1.231605155178762123e+00 1.176932943079225025e+00 3.209262390385484220e+00 3.419733648491222411e+00 3.888142524947512779e+00 4.000317907668888395e+00 3.667656943714884932e+00 4.425260743770135008e+00 7.510754645726964718e+00 7.670980741079979071e-01 3.209129897164739287e+00 2.971539216120341109e+00 2.556771226615061288e+00 9.644012875662143713e+00 3.670029214000814832e+00 3.850444778069687324e+00 1.875372393045500186e+00 1.388392401488147909e+00 5.284782731932923028e+00 4.255177301869579320e-01 2.023716887706261680e+00 3.953999740281944675e+00 1.078270937327550527e+00 3.527958841817374402e+00 1.904891256019098478e+00 2.646328448464498440e+00 7.934903960968272330e+00 -1.605887136980324037e-01 5.095062424731462869e+00 5.454158629449160856e+00 2.022324211417673823e+00 2.991115093456480967e+00 -6.960184164161005438e-02 3.518480614818122909e+00 1.744217653981011251e+00 1.634750423358683147e+00 4.349698478944774571e+00 3.347948146435636652e+00 1.564399627032658113e+00 2.726134044817004054e-01 8.622113660262709089e-01 1.515536677532737464e+00 5.625870651799517397e+00 4.070991181463985420e+00 2.628091042128604116e+00 2.048084019347070406e+00 1.362545450451132956e+00 5.005664957794602188e+00 1.574279393509543379e+00 4.403252873542512269e+00 -8.533073727692974675e-01 1.068630212499567911e+00 1.748870718805547675e+00 1.960823525643571319e+00 4.966170776179832380e-01 7.473331471521853508e-01 4.593830917475158593e+00 2.292983971373093510e+00 3.564226522881507986e+00 2.372414858945841587e+00 2.991782694770834361e+00 1.473685193820024608e+00 3.620053887696669248e-01 4.600753901440600480e+00 6.274880284396357588e+00 4.078173296729593389e+00 1.236991297910164711e+00 2.792449062392835302e+00 2.855001250066688367e+00 1.164513941331670521e+00 2.636957762320069953e+00 3.704428873107433073e+00 6.187548864452435460e+00 1.369261222201919370e+00 4.677621066659960469e-01 4.323627958199115717e+00 2.408136104303987057e+00 1.842691603181727089e+00 8.771736995442800833e+00 1.264132813250645748e+00 3.984697110873277381e+00 3.415364205092719541e+00 9.355129518547500300e-01 2.315438049258434106e+00 6.663400898910787351e-02 1.014730600062670129e+00 3.567780863702362248e-01 1.686837030382285496e-01 1.466899713938424998e+00 3.942220726178055301e+00 3.952843504766833771e+00 3.105643123782015014e+00 5.831770980886086697e+00 7.301345416964494239e-01 7.125630538906622125e-01 2.712272830901197196e+00 7.718773123688950299e+00 4.636004679411819929e+00 1.490892585994363140e+00 2.139998768344441249e+00 3.251378087376071591e+00 3.582868825095784970e+00 -7.702700371215601693e-01 -7.744683837810343308e-01 3.405332955929146532e+00 2.728622423925959772e+00 6.984844132250729309e-01 3.946685340602052783e+00 7.268251827822413524e+00 4.106768008754871246e+00 1.321916590593831931e+00 4.374785327220051201e+00 -1.149206578734760509e+00 4.614036429012335461e+00 4.788748253948091005e+00 3.572234187197705690e+00 9.829081969740806057e-01 -2.179036052222777797e-01 2.118116533935289425e+00 4.533307864897995199e-01 2.510018189802521338e+00 8.858726329572652602e-01 4.582576495645639625e+00 1.197833582880870607e+00 4.520233487597962174e-01 4.689880140652252782e-01 4.796935858354300031e+00 1.719824844182566093e+00 2.822586531214103189e+00 2.682855503979011402e+00 4.194025046968968162e+00 3.159870696725324279e+00 3.397923575833516896e+00 2.926840767104118335e+00 3.073597285380719413e+00 2.605426892422719742e+00 3.508159199039046605e+00 2.951470493576728860e+00 2.548790829010066705e+00 2.854705379822734201e+00 3.542137745376007008e+00 8.552499580013762648e-01 7.059134255914250033e-01 8.124579490620103428e+00 -3.678621968432147504e-01 1.409177259122537551e+00 4.670739055093446890e-01 3.650045572713885633e+00 2.154389807245412847e+00 2.727184071151600886e+00 1.866895177564674713e-01 -2.452563083903986918e-01 1.550473573909467939e+00 5.442809834572434724e+00 2.852359124132939350e+00 2.096720154088739463e+00 -3.632698473598905409e-02 7.488947404191381718e-01 1.835246357950805152e+00 1.373329703468586960e+00 3.424611188875939849e+00 6.443944785076530124e+00 9.558992606260918734e-03 2.752481396228503741e+00 3.147383642387796776e+00 -4.773712748562797259e-01 4.230308945698531886e+00 3.991020592804072731e+00 2.756333530602831150e+00 4.677326113307141320e+00 2.673227325144770461e+00 3.664926934032175065e+00 1.573334137003999489e+00 2.020917536776777101e+00 4.561001923059190055e+00 4.673548874600003344e+00 4.422707092456518829e+00 -8.403527422484100267e-04 -8.290297405326407798e-02 1.293505785100740546e+00 2.968218036971006502e-01 4.668717442759427350e+00 3.971020067629302375e+00 3.567157042481079898e+00 4.067608222217439895e+00 1.329188021752763627e+00 1.921452205261906077e+00 2.325148937790026515e+00 -1.265630988075634455e-01 2.189115895492845798e-01 5.150442092893224633e+00 7.847733768278268851e-01 3.216941288924855424e+00 1.192026338469904800e-01 2.953614248389277996e+00 2.435596793655007808e+00 5.466042086231515107e+00 2.570228335734072722e+00 4.050752707510882011e+00 1.736354796709792980e+00 3.098783205805173413e+00 2.196939630752951622e+00 3.297568684819933704e+00 4.617284750188707099e-01 8.831507141570571484e-01 2.971030944192336154e+00 3.029264001139498674e+00 3.141194874343152144e+00 2.448742620566970452e+00 -7.513021534679880098e-01 1.350143725153446717e+00 9.932619232546973098e-01 8.982324408035349705e+00 6.855175599690462640e+00 4.547598060948926602e+00 2.178433621396166586e+00 1.746077896783913230e+00 1.464333771890933278e+00 1.928002872379968480e+00 4.046192949701347352e+00 -8.615342354420123527e-01 1.026855191401771172e+00 1.483639288915032939e+00 2.974539288324831166e-01 2.694341009862117886e+00 4.897006678976350003e-01 6.133475971174304320e+00 2.483097336639701336e+00 1.799612498159518514e-01 6.003226308035356507e-01 3.997035637327443602e+00 2.207236777872741307e+00 3.567196148821929924e+00 1.495061484854150358e+00 2.313573762479574913e+00 3.695311718842723359e+00 3.095458635257386515e+00 4.566241521821451599e+00 3.243256714035212873e+00 3.607561582916787746e+00 -1.395222689051505149e-01 4.294383297060819338e+00 -5.767238206735069150e-01 1.043062491777117184e+00 4.074739688883800781e+00 3.074584318453700504e+00 4.575268294719007756e+00 4.745046482722447223e+00 -2.241910851755079814e-01 4.006666953200515913e+00 2.526472895549953357e+00 4.508474876119071162e+00 2.075425565022467111e+00 1.426176017682792896e+00 1.716397297361599072e+00 3.185750375542339530e+00 -2.261438591130759956e-01 3.234538556693536293e+00 -1.069176541220515642e+00 -5.604007515061595335e-01 4.428897254159534391e+00 2.003736816788951547e+00 4.206981344483042839e+00 5.369473735832543948e-01 5.357314157610367999e+00 3.211532551455661633e+00 -2.220028424495534836e-02 4.648570020224430444e+00 8.285144869222667019e-01 -2.357429425532533707e-01 6.165180918995064374e+00 6.254650586576012472e+00 4.409980308081813405e+00 -1.871044683266510633e-01 7.223295311113406392e+00 2.126129294848432938e+00 1.794480444907283534e+00 2.623805912484768577e+00 1.329369778015225823e-01 4.131993356926050964e+00 3.873405136327884968e+00 2.534574770155018530e+00 2.795260361089548784e+00 2.116964513825910998e+00 4.093834123530592173e+00 1.529871312443655373e+00 2.904692932863005339e+00 3.871048070415414433e+00 2.262818774156571067e+00 3.891202543462112029e+00 1.797166316271930686e+00 1.241320796747239052e+00 -4.996416459132513310e-01 1.967868932614925903e+00 2.145065802404551469e+00 1.661558535061617770e+00 3.035951751334610371e+00 -2.536100394052822615e-01 1.324267942895213102e-01 3.343270879175554544e+00 4.014008801594015630e+00 -1.481299011735273341e+00 -4.950064358225770844e-01 9.724682192787210688e-01 2.576608594221147630e+00 2.097343503823674293e+00 -2.207534043474139729e-01 -6.332036219850242231e-01 3.730208843185570000e+00 1.259434430019791940e+00 4.554537047768863367e+00 1.863655088584954322e+00 1.585218612103106439e+00 5.446920373006118865e-01 1.365001343254188537e-01 3.789719231214090822e+00 8.750178326594333367e-01 4.155147726263541230e+00 2.292386147607482716e+00 5.202594701793084031e-01 2.456615966110712979e+00 1.632761993421002922e+00 -1.507955697678964313e+00 3.202703541950541410e+00 4.401543396178388079e+00 2.311942299773106946e+00 4.120192057441223188e-01 1.917400674902570934e+00 2.285799175161866259e+00 2.961516968180038845e+00 3.481360756131195888e+00 4.916337675349707226e+00 4.854512124867465417e+00 -6.602813887026584005e-01 -2.937074408245829091e-02 4.374627495910269559e+00 1.933586778965565856e+00 1.895579718931669877e+00 2.166054426987422676e+00 3.651090599019689298e-02 7.872466581935181118e+00 1.837093789271333044e+00 1.647677939042756279e+00 2.025482777372927146e+00 4.969605638645363754e+00 -3.397981675802919099e-02 4.044150512926389496e+00 1.313809562793897712e+00 8.567101980925431182e-01 -2.893685975360886786e-01 3.179606722297763088e+00 -8.415473024867562435e-01 7.072036978896164783e+00 3.519625999792122872e+00 2.439433207048033569e+00 1.123620518797051826e+00 2.552309621041325416e-01 2.570411364183619263e+00 9.597766539831984467e-01 6.749748936426930968e+00 3.413065411721150078e-03 2.005299661715078674e+00 4.941480701097736628e+00 9.552815511964254380e-01 1.382100629890699706e+00 3.514482162271569177e+00 4.108401714810048233e-01 2.128896465346204359e+00 4.104552735099185057e-01 2.696918280703617388e+00 3.776837093169851833e+00 4.879182776443024672e+00 3.601420221870721416e+00 3.647888350521532708e+00 4.249207097617474282e+00 4.022753775966900758e-01 2.049587807158640196e+00 3.165439495572917483e+00 3.595534377911254964e+00 2.861020086096139892e+00 2.734964918613281615e+00 5.576536276986026053e+00 1.618681773432987026e+00 2.089937019299854981e+00 3.466567541159949695e+00 3.022339582459920848e+00 1.897280373544955184e-02 2.508692287478921035e+00 3.702317076200147383e+00 3.272439697345153053e+00 3.303756839930635625e+00 3.046565783393838656e-01 1.737751437458180170e+00 5.841323723715554195e+00 3.555725640265231524e-01 8.035647640098575462e-01 3.116285214721115970e+00 1.448662905320728944e+00 3.617136398992624180e+00 1.487146111771644241e+00 6.695572258011852629e-01 2.869251606119719078e+00 8.256069868636017883e-01 1.564291407465385086e+00 2.075075216010496604e+00 3.332737521593119645e+00 2.583315459568926276e+00 3.001103789246741815e-01 1.054021281007360811e+00 1.117926960309832296e+00 2.327984659596795236e+00 1.131869331148749103e+00 3.191416311448657339e+00 6.869553192413722087e-01 9.869190835431208564e-01 3.487298093962223344e+00 2.585586281299334210e+00 2.164718702900085390e+00 -3.877639577736815557e-01 1.146014978387509820e-01 -1.728236206841317735e+00 3.132519773996176760e+00 3.247660152368239128e+00 1.853155084704660727e+00 7.756394664067707279e-01 1.867814966800519505e+00 2.603061406674316736e+00 3.140779782072857351e+00 9.226929015787812549e-01 1.966675229563016325e+00 3.764280805486637238e+00 3.541723681732371620e+00 1.418075792205555574e+00 2.298101882598296619e+00 4.261197976439825119e+00 -8.793931154722137711e-01 2.086389251842388326e+00 3.020891440974502462e+00 5.718454515621734124e+00 3.210928747507143743e+00 2.987699062960872620e+00 -9.326670845247275743e-02 3.297662685256612214e+00 2.160381391131870998e+00 3.576741498230746608e+00 1.639974420679578326e+00 1.170748674074799656e+00 1.226679442620528970e+00 1.116997480303378643e+00 8.654493636184688032e-01 5.009322537251360785e+00 2.700282202310713142e+00 1.109141817262141227e+00 2.675192251294848056e+00 1.197050632390009639e+00 -4.543538868504594097e-01 -6.181863189838956441e-01 6.034821119698238867e+00 2.374499857176192386e+00 -1.355579765773620160e-01 3.016539183882495312e+00 6.730808226999006605e-01 -1.215996840816480518e+00 2.221425260862907702e+00 5.107951272165559331e+00 4.111786732353250429e+00 1.539921190824356190e+00 4.383303444878213995e+00 2.569930794462795376e+00 1.011303981592889256e+00 1.911495756855611239e-01 2.467397121321301956e+00 1.657539288102650166e-01 -2.658484511870453648e-01 4.582261647249069370e+00 4.396395844405375897e+00 2.769668085246393741e+00 2.323817192550414745e+00 5.506945747534438551e-01 2.158884632768722334e+00 6.244823264417090236e+00 5.023016475270322800e+00 1.419854150131436565e+00 2.287887221561810236e+00 -2.249463973125116478e-01 2.384363692177809302e+00 5.355060245595873347e+00 3.411097092779549644e+00 2.579174438811410397e+00 4.290897081492064835e+00 4.642898962342536517e-01 -5.581459731335453034e-01 2.941291820787837352e+00 2.255793995005537234e-01 3.688420025497112675e+00 -5.735784229045678972e-02 1.183261988975793599e+00 9.037774989328948294e-01 1.279334970541801342e+00 4.474921702775890076e+00 2.503097563489534494e+00 -4.568016545517104565e-01 4.369583791315291066e+00 1.160751385216792997e+00 1.832530755032755865e+00 -5.690504387391714936e-01 4.990472450536742599e-03 2.447194651782675923e+00 2.514086143604092438e+00 9.538379136839920946e-03 9.863262093995825985e-01 4.290806989871162047e-01 1.303309662923995971e+00 1.559508049887593284e+00 1.890784705342897443e+00 2.412401326137992186e+00 2.305396936938302943e+00 5.064887726830777481e+00 9.071851298963613530e-01 2.057482595232020817e+00 -1.677145812342751285e-01 2.000690541328780991e+00 2.808422399623342169e+00 6.885544569456962805e-01 5.622671408212022826e+00 2.482591589933056397e+00 4.052843694265490626e+00 3.490654233469626888e+00 -3.229827796181117261e-01 1.507327315655181410e-01 4.330247471693442485e+00 2.069318974008134582e+00 8.575364247960133302e-01 3.295402765257636979e+00 1.865937717668018969e+00 2.177423950850675638e+00 -7.529095371380801760e-01 5.323852523712899298e+00 1.994802158420119875e+00 5.413587882256511996e-01 6.900648066645421075e+00 3.565440858127145063e+00 -3.677962461252365367e-01 2.905489711494471994e+00 -3.050649904241262700e-01 1.475201852947622072e+00 5.704272752675727531e-01 3.561025287078527501e+00 2.755979414424008844e+00 2.299041530959823554e+00 2.791605620563487822e+00 -9.064667195871907168e-01 1.758670469378222689e+00 1.581875980227138490e+00 1.321812499302027266e+00 -4.911877590399004734e-01 2.164600034986025712e+00 8.910231245046855708e-01 4.404844608774062253e-01 1.092031785769965957e+00 5.066572277769537003e+00 2.499355673065609906e+00 6.695668434393137192e-01 4.598632408989560716e+00 1.926188743051193697e+00 1.969589529607596257e+00 1.344047713380456477e+00 2.048986137465398094e-01 1.937963692080726608e+00 2.156283282386937561e+00 3.797931011948243007e+00 -2.095045119392815014e+00 2.077824385279570585e+00 3.796452116846003033e+00 2.931125235699437059e+00 1.229496059727822388e+00 2.386689087160844380e+00 1.978849529484771219e+00 -7.152736468488840593e-02 1.720441784261791840e+00 1.290998907870447798e+00 1.253397877108593850e+00 3.799407164953818139e+00 4.495266894355851583e+00 1.375376794141985437e+00 7.244930536157715428e-01 2.059844625171166399e+00 6.354048756610539250e+00 2.117800250504331405e+00 -1.495716948095282550e-01 4.168440670143574778e+00 -2.481814667454980139e-01 -2.778236734766431071e-01 4.564687537930832484e+00 -1.865943905276850057e-01 1.340664812837729425e+00 3.026258916494864781e+00 3.870497758467482896e+00 2.571966321504024044e+00 1.482611216063971726e+00 1.567530071892296872e+00 1.803197973418724898e+00 2.595217098572672576e+00 2.370805197672978260e+00 2.535028256574244132e+00 1.704937815140324053e+00 8.307381169422950462e-01 5.354622287777567102e+00 5.166475644245339893e+00 1.395194551343390321e+00 1.258418250495636714e+00 3.656764299153694608e+00 2.753815910035994019e+00 3.047149353935811433e+00 3.443351035355703083e+00 2.130828189219871938e+00 2.191998259432089480e+00 -4.057298594399116887e-01 1.285268551306575580e+00 2.512374830279514096e-02 1.960880240945645392e+00 3.614250759593849338e+00 3.815380415039244077e+00 1.651881995299518291e+00 4.187114463383886154e+00 3.659341620078296886e-01 7.289855460123129127e-01 9.971395116159387229e-01 1.710270067504521485e+00 3.789697548491471668e+00 1.426284218583002250e+00 3.574762021179102689e+00 8.271283429154808076e+00 2.365047550154030898e+00 1.856757940512440586e+00 5.725318495939310637e+00 1.351610146056374973e+00 7.957448306924767012e-01 2.485697088988604975e+00 3.013432904900052556e+00 -4.166736015210470434e-01 9.842663596271874482e-01 -8.469067036598068587e-02 2.128025198020867759e+00 3.484501631048843029e-01 2.181622401425603375e+00 9.989189959757244219e-01 -8.907500584533638577e-01 -8.916439922806040919e-01 7.717280620349953324e-01 1.813626242175221392e-01 -6.212163521285974932e-01 2.631211211855340792e+00 1.130152986412757965e-02 3.879262877071785631e+00 9.993666900050754975e-01 -1.262711209885707841e+00 1.101227547691960851e+00 3.361562659332729019e+00 1.819703513119039107e+00 6.293935430196823333e+00 1.161227344815657148e+00 8.838711034798569788e-01 7.480928553117363045e-01 2.818902539091510562e+00 1.132437946906744042e+00 9.283430455759477118e-01 5.406382007302035220e-01 1.873231184002286609e+00 -4.475517072705111066e-02 1.648775083681244702e+00 1.996939857780176464e+00 2.930749557133240035e+00 1.330340582806857963e+00 7.473425612384689831e-01 6.249417361961874029e+00 1.699808456035888593e+00 1.275674592892114045e+00 3.463702940832889876e+00 -3.680294344347274094e-01 -3.806441657592882222e-01 2.709963640799871065e+00 1.732105570334061317e+00 2.358905197176077717e+00 2.714896470978813259e+00 -2.335855573056928175e-02 1.107026373991174095e+00 2.364408016149516900e+00 4.784015705630049631e+00 2.193696849418244055e-01 4.694050474066564504e+00 -3.710968689615561367e-01 3.850487681952961427e+00 1.958436067326789098e+00 7.418919792488921638e-01 2.932215783775438123e+00 6.448298501454737819e-01 3.734726929687643970e-01 1.022745695333170612e+00 2.248000302994576760e+00 2.440548610911766225e+00 1.562409981561352357e+00 1.838802666157069332e+00 2.191296908193601789e-01 2.057358928750702365e+00 -8.305667453627521568e-02 2.190122068493592700e+00 -8.623285178414212826e-01 5.628182964778396524e+00 -6.782952236047792294e-01 4.983871711057844545e-01 3.894855899161437041e+00 1.888768311051596926e+00 2.098874367011120068e+00 2.056305400088630719e+00 2.206709505998461385e+00 7.630949695706471525e-01 1.602362866339492875e-01 5.624164632782808759e+00 8.107592305879733896e-01 1.538461853253028089e+00 -2.278267943072170842e-01 3.132146040583030366e+00 3.432881106105848623e+00 4.079663696051707866e+00 2.738278929083907798e+00 3.441273777008321266e-01 -7.358333565987704716e-01 1.006344319743456728e+00 3.122328927196253101e+00 3.645380083392506521e+00 -1.276934035619443408e+00 1.430053364394214155e+00 2.647790222473301647e+00 7.199290018323031282e-01 2.521326106505846543e+00 1.623172974994796736e+00 2.778185156100069886e+00 5.373412996768858640e+00 3.709994713623588347e-01 1.491899392156308179e+00 3.823077711584199179e+00 6.558504086794746613e+00 3.366422649998233929e+00 2.294005007799056806e+00 4.585218902488757742e+00 -1.996835441979045722e-01 3.455697492915792424e-01 -1.138078782640219444e-01 2.061143174910491815e+00 2.519526418261257561e+00 2.068559716460677933e+00 2.415457017946719187e+00 1.618797286598935292e+00 2.493312447664195464e-01 1.960671330961916148e+00 3.267541602178501314e+00 9.449365052977943824e-01 8.913094467401860843e-01 7.398031371338789075e-01 5.818357368019866360e-02 2.635067881445389393e+00 1.335126858096709501e+00 1.173627363635536547e+00 4.154096334262801449e+00 5.274905405288756732e+00 -3.611012585797053198e-01 5.063475659336429402e+00 3.416278484767242496e+00 -1.974836550660961088e-01 1.550511727042517940e+00 -1.073024369922609855e+00 -1.709112306928993463e-01 1.540713960974017471e+00 3.033800103135707804e+00 1.627699283398776231e+00 9.943273577315903111e-02 4.316765818667855914e-01 6.795563284432171614e+00 5.563930961037593104e-01 1.231726596289970388e+00 4.515376824355705754e-01 -6.267343295047287377e-01 3.358682222084755642e-01 2.890468850051361116e+00 2.952938832740850561e+00 1.656466055481478739e+00 1.245890420348605421e+00 1.969149039876415985e+00 1.852765829277098319e+00 1.597917717971804041e+00 1.396321621082189601e+00 8.148174941801000770e-01 6.902088554634935313e-01 -1.321916153059192078e+00 2.869870242797284643e+00 1.184714722041069868e+00 1.145083459085558975e+00 3.026984601325006796e+00 1.268330830751069449e+00 2.832111846247338249e+00 5.808039891286744805e-01 1.427482180393353950e+00 1.795788694933541318e+00 5.167224098871155968e-01 3.665442764676509313e+00 -9.212695889781574721e-01 5.635215442275570474e+00 3.694831168470854799e+00 4.510309354050651365e+00 3.032813346332549065e-01 -5.980365724674530092e-02 1.991231429419811239e+00 8.683712620881067767e-01 7.173773299168034745e-01 8.358264473908083581e-02 6.688222893118324075e-01 3.547748938129657859e+00 1.146418042292422168e+00 5.432392796663533474e+00 2.482371089005014131e+00 3.642035822999582617e+00 4.224012666073394762e+00 2.831836762078234274e-02 2.260987022395434476e+00 7.869264597360610125e-01 7.602030013597427249e-02 -7.020358406731639356e-01 1.470745930334853124e+00 -1.310198067103109043e+00 7.483574750105927986e-01 8.454115806203856831e-01 9.847309985286731848e-01 3.421980717029896035e-01 2.311206767472093748e+00 2.507889204454455179e+00 -1.287538336385809501e-01 2.305005362781781031e+00 2.327341277632533512e+00 -2.309259266781118480e-01 2.232103196171436377e+00 6.218213688536945449e-01 -4.233410693942925018e-01 1.921301293111240094e+00 1.266554527007785591e+00 1.087149708920967628e+00 3.308146963068520074e-01 1.699414240026148493e+00 1.135382463701685829e+00 9.428184610914709385e-01 2.883845374806707440e+00 -8.613915051655671729e-01 3.401897555934648487e+00 1.499829770058844769e+00 3.337426879064379293e+00 2.060300530628984550e+00 3.418166459683910308e+00 2.115084548584343693e+00 -1.761934968165193016e-01 1.669184468525623188e+00 4.893422546692863806e-01 3.851726528829702012e-01 1.941313547568485731e+00 1.896845621530248993e-01 2.551487084222933355e+00 1.677556789088790579e+00 1.903396908940090393e+00 1.404847497454750460e+00 1.933919550713115998e-01 1.261908208128953657e+00 -4.889011879683258233e-01 7.198928969826975388e-01 4.376072582537190669e+00 1.609295085754345322e+00 3.629317705077165224e-01 1.220055786654882901e+00 2.519611241623143982e+00 1.344088306296392421e+00 3.373746562875202581e+00 -5.532176413893431510e-01 5.905515619571831687e-01 3.018727189663608979e+00 2.816294513042155501e+00 1.981857488300746706e-01 1.138154800301899527e+00 1.775487429774001757e+00 -6.817468517704509123e-01 3.165419343639779726e+00 1.751694010350650199e+00 1.984631033319667281e+00 -8.480550796914096967e-01 2.666434306626796591e+00 4.842205497567920180e-01 2.305594222586331288e+00 1.543103940916182637e+00 -2.849249915459448751e-02 -6.091905289737201690e-01 -5.442389949716397446e-01 1.742289514872406686e+00 2.341508356227813614e+00 1.491360509803488776e+00 2.374216698516047330e+00 3.557676259491479698e+00 2.409571905707345252e+00 1.568655048017565168e+00 8.832445904205522558e-01 8.311799524185184973e-01 2.151042442487522965e+00 2.921700664605114461e+00 2.008203690902577776e+00 2.507716881617527260e+00 -1.984994182411588537e-01 2.371010305418161934e+00 1.515716680630863733e+00 2.637374115215878501e+00 1.808042286983072788e+00 -3.116497228288772625e-01 -3.136959588428300805e-01 1.675464743674502932e+00 1.128433583750343416e-01 1.376160242426355484e+00 1.609064294406340245e+00 5.435265482044182583e-01 2.513686033727397628e+00 4.518500417945409353e+00 1.011530383517046605e+00 2.390906446620339132e+00 5.855719147789552048e-01 -2.317460915231831231e-01 -5.613617761708895593e-01 -3.829190863337002537e-01 3.710816134830621227e-01 4.673097890234511276e+00 -2.055082737275328586e-01 1.183482333774449335e+00 -1.085320778614561332e+00 1.221303884456019784e+00 1.908092484504881892e+00 9.801615286360965129e-02 1.463950549742554674e+00 1.698108603878316636e+00 8.634689611809862608e-01 1.960766931045898609e+00 1.060484757864248007e+00 -9.015751211850187019e-02 2.374882675347214978e+00 -3.774888531405993231e-01 -1.647638996169292103e+00 1.326335501262050354e+00 3.996084395263117983e+00 7.014865818592013191e-01 1.700090776137139548e+00 2.460635146647893734e+00 2.060278024451457579e+00 3.849809661513551973e+00 -3.008333359123576134e-01 1.936733497664930193e+00 -9.668370988225890583e-01 -4.454567883258165883e-01 2.169289615237486757e+00 5.173721684108745222e-01 5.788862276962398745e-01 6.222807404248957841e-01 1.087122577854539029e+00 8.190748159519556371e-01 -3.658400248301019175e-01 2.690642781311778808e+00 2.129575493786719065e+00 2.775727868120458908e-01 1.280518688479250322e+00 5.968942928225480227e-01 2.878823965916605943e+00 1.517215035264941614e+00 1.905774588057661090e+00 3.652394511050360837e-01 2.085339314001784849e+00 9.295644207050989261e-01 2.840917945142184209e+00 1.298931441012808552e+00 2.106779539780487376e+00 4.756706785405124815e-01 1.047296665124924919e+00 -6.881344713693504644e-02 5.495192273296123364e-01 2.197061298692925657e+00 1.725998707802756771e+00 3.706001072359390580e+00 3.382926744761709514e-01 -6.054989187108036353e-01 2.719942805462149060e+00 3.113818131605624373e+00 6.933154681200446312e-01 2.307232064215981815e+00 2.103021674583311462e+00 -5.438819027158792174e-01 -5.799230477855514820e-01 -5.146476976532490255e-01 2.542826454424636839e+00 3.816183713902569608e+00 2.140933065608522590e+00 2.376066440967993909e+00 1.335548772688379460e+00 1.157720554794510637e+00 5.608997828413233577e-01 1.391291766658294460e+00 1.729473075169916108e-01 2.053680537876779510e+00 3.542280425667359012e-01 8.470534156276382509e-01 7.652613926182125770e-01 3.655763180574316262e+00 4.440741059123288537e+00 -2.336184381886539096e-01 -3.094084455226365216e-01 4.818045067469327591e-01 2.629167624921723068e+00 2.156852763047895305e+00 6.561219322434774792e-01 4.657391719114763795e+00 2.356212473425078890e+00 1.672814681002184445e+00 -1.083184099643203391e+00 6.677294646251804092e-03 1.061622161011415155e+00 2.195264175899106718e+00 6.834542692261150743e-01 1.568160795233393578e+00 1.061234427509004652e+00 2.509244910477903545e-01 3.409084562706278021e+00 3.669322455910994485e+00 1.636807256856872117e+00 2.534402805097530909e+00 3.870859158449129644e+00 2.529721697909426581e+00 7.744486242788117814e-01 1.134764738521633509e+00 1.466992912619354161e+00 1.577857425856168394e+00 4.171645529642860950e+00 1.058811763148991281e+00 1.012172585913121647e+00 -1.352413065319276519e+00 2.266309296473559165e+00 3.109048691336010334e-02 9.201745038885313921e-01 1.082153194108793848e+00 4.783401688376425209e-01 2.140916525246746360e+00 -5.284385104472748562e-01 2.520705697678290225e+00 2.648091479498806855e+00 1.709923323036782739e+00 4.413169379345164844e-01 1.652051376351921785e+00 1.796531319409341521e+00 -1.493211349095790563e+00 1.966942190734853879e+00 -5.800065429150333962e-01 -3.267514400690095799e-01 5.973479249518565126e-01 3.430374169913100069e+00 2.610015059575229834e+00 4.947909577309408946e-01 1.357808149955398225e+00 3.204953280848507724e+00 1.883142201204878186e+00 8.037697580449023604e-01 -1.025743661247721983e+00 1.059118709206068765e+00 2.609587988983916862e+00 1.068727743004925124e+00 1.173856823817478467e+00 4.887382999395728511e-02 2.169759110148312270e-02 9.423291264906348552e-02 2.974456020950155821e-02 -1.078311099108125282e+00 9.498486561993927380e-01 -1.441909588712580181e-01 1.828704530089977798e+00 3.302183915892632715e+00 1.510428013829343108e+00 -1.958904996794044173e-01 7.123934214656069130e-01 1.772008542377421669e+00 2.350026888847930984e+00 -8.995769384149916448e-01 1.879104832848040640e+00 -1.274148369206767883e+00 5.786581877778891325e-01 2.187119375816202194e+00 2.185884767293029718e+00 1.960519534759030513e+00 -8.712445496346132856e-02 1.342851544165344135e+00 4.246733637053040411e+00 2.096259340786892800e+00 3.479550038032311665e+00 3.727735220660048032e+00 3.042740539445457637e-01 2.120004265427342993e+00 -3.608811520980594878e-01 -4.230037682923483700e-01 -1.292564564345966005e+00 2.082274473235840695e+00 2.726014170738708664e+00 -2.395035403012362618e+00 1.580353977971083790e+00 2.036332290160076663e+00 1.132988550989973975e+00 -2.070001256773375431e+00 5.348685547229132808e-01 1.446017497673166563e+00 4.642254374947977213e-01 2.987622128153564205e+00 8.406519365795168675e-01 1.688957940122487456e+00 3.978398461882987291e+00 5.980654790360748763e-01 1.207488037580908058e+00 -9.561838063101180119e-01 1.668610424452604324e+00 3.983002947815922568e+00 1.315365816050436454e+00 1.843776967782752685e+00 5.465250864384532115e-01 2.025055825171424129e+00 1.172211922767505410e+00 3.874528828949019399e+00 1.964599193247179798e+00 -1.784014053821556534e-01 9.814541954795013012e-01 -4.292384185042752431e-01 4.337081849302586445e-01 2.323063032187396182e+00 -2.011333442964602647e-01 1.654172123729281019e+00 2.368048003168372162e+00 1.163512385969092344e+00 -3.831824524595928150e-01 5.332863740295953198e-02 3.037599072466943717e+00 2.431632236693398674e+00 2.767108736295641469e-01 1.403725833241806109e+00 2.685840615833326783e+00 1.468232958878818550e+00 1.449018990470435586e+00 4.264130140231431332e-02 1.841674144288104331e-01 2.686541916799924046e+00 1.388241054889221893e+00 7.694108524148819406e-01 -6.570169700963585102e-01 3.239081894095611203e-01 1.655450899288352318e+00 3.441614698836005459e+00 1.869263104284307087e+00 3.665075241053444843e-01 1.203228768250414804e+00 1.257666001973299919e+00 1.783557974195700391e+00 1.062978032442992937e+00 1.023753253966866783e+00 1.259517690312812466e+00 3.423544284159592888e+00 -2.054760793400146057e-01 2.360641589706824472e-01 -5.128906531544502601e-01 8.972581134599696417e-01 -4.939327655331419986e-02 1.055339586891200998e+00 2.660752340410870609e+00 1.563527024642273888e+00 1.102329714239356440e+00 1.738881351824554056e+00 2.243021546876672101e+00 1.364402150546589310e+00 2.165233741413794988e+00 1.080629222354456909e+00 1.394665186127083567e+00 1.403879243744450500e+00 3.006692899039443145e-01 1.806895737670340729e+00 3.135456049660736433e-01 2.840953521486764277e+00 1.001061235989707088e+00 1.381971418707780952e+00 1.409542033510107206e+00 2.316849669232676767e+00 7.718409266696458770e-01 3.172702122337233810e+00 -4.610655220030868140e-01 -3.458226465028760854e-01 9.426037754892341303e-01 -1.759889917373911539e+00 6.514092867448625923e-02 1.161056983325555514e+00 -3.965023628375332621e-01 2.873435135184142508e-01 -2.978701079064835500e-01 1.732126246083381282e+00 2.204954046701304016e+00 -3.723203454518057565e-01 3.353629496446156821e+00 1.617271214239784927e+00 1.704871188527367298e+00 2.768825153034199626e+00 3.754815260299890767e-01 1.340092238997821372e+00 2.417826168706393108e+00 -6.413298096018582584e-02 9.477706927903153389e-01 -4.485879473691617436e-01 4.856335990302400041e-01 1.969754793015733751e+00 2.043729309614336742e+00 5.641826519171609711e+00 -7.522769372455639925e-01 -1.632843657651284364e+00 -1.498630087335440786e+00 1.453392177842624644e+00 3.575363895342038134e+00 1.875013710851844539e+00 3.581719804617566894e-01 1.877096213534668045e-02 -1.072932437431204811e+00 4.968395469560096256e-01 2.036088720463931911e-01 6.997519881414372700e-02 8.228232400847413919e-01 8.956747899296817472e-01 2.128520120616235189e-01 1.428018242628731338e-01 -6.906798761198634784e-01 -4.691525817538909071e-01 1.949611909905881069e+00 2.853835269517989381e+00 -2.124537282202454413e-02 7.157836456125583613e-01 -9.525367924481291382e-02 1.215483382962081471e+00 -1.352284795999246114e+00 3.504889399637924008e+00 1.251291171630911636e+00 1.925102386896440532e+00 2.034535412105924035e+00 2.316195903331434547e+00 3.313628667515981174e+00 -6.718729519312967025e-01 1.358147281980188747e+00 2.035957428285811721e-01 2.812419456684424723e+00 4.631619954841881714e+00 1.114291783355906285e+00 3.367331286535339419e-01 4.584217799591531195e-01 1.717698101589224313e+00 4.210500942247399903e-01 -1.244795500059747262e+00 -1.084208576661006784e+00 -3.500171027905822907e-01 2.219773830246982271e+00 2.204230512209730541e+00 6.160737874495421096e-01 6.714686649963890197e-01 -4.415645357683708472e-01 8.605532746688678847e-01 1.731077268371403521e+00 1.196603075197514965e+00 -1.814739779797038821e-01 2.918673147207411667e+00 5.041740597791144474e-01 1.705191092520136564e+00 1.742322576248321209e+00 -1.622635334259372009e+00 -1.043886887548404641e+00 2.482595877519196748e+00 2.500299646451626945e-01 1.265219680031914873e+00 5.151126497188660558e+00 2.020590084616181059e+00 1.732711311924903130e+00 6.995734721497347541e-01 -5.890798795430027823e-01 -9.957872844868376205e-02 1.624051481311295841e+00 1.411718008224335019e+00 2.760309259698865980e-01 2.965601202860401298e+00 2.048106699123406926e+00 3.364714907090412765e+00 1.867295052709138758e+00 -1.118520102357637658e+00 5.595739194580466869e-01 1.045691072292664225e+00 1.461464085670637347e-01 2.028572551209681496e+00 3.537118299029365254e+00 2.011077822640539470e+00 1.759880994510033991e+00 1.804535102504839061e+00 -7.264957432664798098e-02 2.020954510282602090e+00 8.124888104612202344e-01 2.060293421387637824e-01 1.734959239530483366e+00 1.169445115377387934e+00 1.541087740262546024e+00 -8.273175680215300032e-01 8.144874965599364636e-01 -2.683111553510159619e-01 2.490862947716301790e+00 4.090759317359073943e-01 8.204689785041310301e-01 3.463114651086129925e-01 2.638421277305983192e+00 1.058057872845006964e+00 2.513578588171848427e+00 1.326626173322510649e+00 -6.159749567309349416e-01 6.417989067145177806e-01 2.711589506586183251e+00 -2.455975308255999412e+00 1.494647434282944776e+00 1.221451995547933489e+00 -4.249859212825679577e-02 -2.649666464962074919e-01 2.780159784624952057e-01 -3.498936737752467163e-01 -6.378150390786285762e-02 3.877676650417913873e+00 3.081160508179087376e+00 2.227803657684302441e-01 1.026507057942191103e+00 1.297790432653431081e+00 1.133569729553997263e+00 2.486009181120180933e-01 1.955534360185877896e+00 2.087079707713588750e+00 1.431379479902563645e+00 -8.501211985372263413e-01 -6.343101165678204367e-01 -9.235884286632560780e-01 2.194478578821793313e+00 2.429873015664583580e+00 1.912458677311414945e+00 2.156461435737618615e+00 1.286996916813144765e+00 1.498456419409148088e+00 6.358624529256809987e-01 1.217393473114836144e-02 4.421454862479885506e+00 1.610888816016521563e+00 1.074829288845371211e+00 1.486592095437433647e+00 -3.892329181099682400e-01 9.091417566251251969e-01 -1.381253465374817413e+00 1.427484976243421633e-01 -1.028380711605855868e+00 -4.099637701721214195e-02 1.872753224547943907e+00 2.020023938876596592e+00 4.263144610823998981e-02 2.256381800018888217e+00 1.532112866877224144e+00 3.365403357553027330e-01 2.654163535770788229e+00 5.714163597078596446e-01 -1.793741167752474164e+00 2.374837326027281925e+00 2.309251229805024064e+00 5.196447101614360964e-01 2.272555689688974923e+00 2.238981269772827076e+00 2.093344988221913283e+00 1.458873730605410479e+00 5.218293360349530730e-01 4.195769401054512127e-01 9.586170915079181287e-02 7.289075849910853222e-01 -2.730725174050929294e+00 -3.923509364214588513e-01 1.500487855861753816e+00 2.547169378609872581e-01 -2.014096523102584246e-01 1.970840656295265170e+00 1.520150088081618112e+00 1.222848171581753185e+00 -8.755700645722535036e-01 -5.431934665186903821e-01 -2.577242119030209166e-01 1.652549590515333566e+00 -7.056926999164617187e-02 1.726899908092822233e+00 2.658961854482287945e-01 -9.616802414197310744e-01 1.665652993996707742e+00 2.601936836604897607e+00 9.758542901760012267e-01 1.776701478682332080e+00 1.233398372886229000e+00 6.627789613647540046e-01 -4.198519222854356081e-01 5.691544104572923146e-01 1.612103324506081403e+00 -8.077416673037807193e-02 7.280681130623463115e-01 2.436782965294019387e+00 1.069824852829360795e-01 4.283414928564203694e-01 -7.788862724560566275e-02 7.165704940049936189e-01 4.077842718500523933e-01 -1.357279074228143756e+00 -1.864704506628780123e-01 1.192719935724362967e+00 -1.217177578136951599e+00 -3.904845988084852948e-01 -9.252591094404932770e-01 1.326981524161446435e+00 -7.360808087929393562e-01 3.428318893661684852e-01 1.532104518567882545e+00 -2.515332841336835878e-01 7.141089860769079811e-01 7.194861992910948079e-01 1.765468032603429327e+00 1.281240947938407704e+00 4.905540461566918475e-01 1.517858995672006994e+00 1.256664941249729051e+00 -8.584053687799051424e-01 3.446687668459128773e+00 4.494406763934082338e-01 4.395648628377428757e-01 -7.408709024122250852e-02 5.342955262190780541e-01 -2.047804509290791497e-01 5.416223575174216043e-01 1.247902180317904897e+00 1.052421947375921096e+00 1.525992421878398231e+00 2.805079049943667968e+00 2.184407200694391094e+00 1.070610285198346556e+00 7.392368749590950694e-01 -5.733831686870546340e-01 4.734073601623441263e+00 6.527512704792131082e-01 7.300195395774864426e-01 -7.346652776294243514e-01 6.638690236830922797e-02 -5.559372176781223196e-01 1.207147791874810805e+00 -1.029943817296492758e+00 1.054641323876122083e-01 3.491577016614970663e-01 -6.635021303419900152e-01 3.208334303122333253e-01 1.683964950029756436e+00 5.590465742758228274e-01 1.256619508599776447e+00 -1.686943814153314958e-01 8.715005719503160497e-01 2.453005320982469151e+00 -3.602551186417310980e-01 2.081898739261312414e+00 6.393974879685686563e-01 -3.982661428637319645e-01 -6.688957975772022446e-02 1.799906217190050395e+00 2.412775618809767764e+00 1.371211877268707191e+00 5.952047120874660591e-01 3.954231130543625627e-02 -5.607867998467259696e-01 1.939415362763226458e+00 8.007460764990916857e-01 3.638851641761792211e-01 -9.911897418576260943e-01 1.833294232734311802e+00 -1.276694949098740040e+00 -1.041876486855244810e+00 -6.464219841064938743e-01 1.378327050445181889e+00 6.550617159974697623e-01 2.420330078144724006e-01 1.398267533510386684e+00 -4.606975697590953156e-01 1.351681402829226997e+00 -9.978300653424018174e-01 1.024719370712960931e+00 8.825931508862797648e-01 1.606753649549689689e+00 -4.523129974348549243e-01 4.946878514028136276e-01 -6.775196098676394829e-01 1.402235716770163565e+00 2.748208586258196195e-01 5.454938799676879446e-01 2.713088115983500082e+00 -5.887853937291090967e-01 -3.801694214503762437e-01 7.914327835290042579e-01 -1.590547750633126145e-01 2.694685265124626472e+00 8.312845799894468257e-01 2.123020740342351775e+00 2.058680699691917138e-01 4.684671154283252537e-01 6.851194810206026053e-01 6.485651039661750605e-01 5.054348667741840329e-01 9.593373436748855454e-01 2.886126985820974822e-01 5.466260719560406267e-01 6.043869684111591312e-02 1.788441887656496920e+00 6.014411825218088925e-01 1.162364499230117643e+00 1.053544904323725717e+00 2.016505316352825705e+00 -5.907379989110570495e-01 7.735617906228585694e-01 9.824025888176983745e-01 4.891799571862054385e-02 2.515666538144906816e+00 -6.313905411582840799e-01 2.907373004293904106e+00 -1.151390885911941497e+00 2.774061671508747384e-01 2.857202272375996888e+00 -1.549492016051039034e+00 -5.875346107917025495e-01 9.574705373497280902e-01 -6.683451356659042553e-01 -1.296459284949780466e+00 2.010242799221752641e+00 1.760637990682358378e+00 4.340511928755784510e+00 1.353230397956868281e+00 4.023687311967577562e-01 2.696967536088800688e-01 -8.760811023836227729e-02 1.211616472278356671e+00 1.830267200870220101e+00 1.573471880556984726e+00 2.992548768191629627e-01 1.374738848123847390e+00 1.969067633084911284e+00 1.967331750352639963e-01 5.255705319019192412e-03 -1.699798899531370922e-01 -1.494026535245138732e-01 -1.078371550750614194e+00 6.968541623845185828e-01 1.235615793544460272e+00 7.522322332702725545e-01 -4.555153702158643569e-01 -8.808496576265247846e-01 -6.901276319370618362e-01 -9.096497959781641995e-01 1.951301343452452319e-01 -5.497045235952505160e-02 2.141781432372398264e+00 9.050179923273680149e-01 1.261668030153422881e+00 2.804955017107125581e+00 -7.600287547312216396e-02 1.276948545012910330e+00 4.554627268960455000e-01 3.310306233827117195e-01 9.195366578077258657e-01 -2.204011214044773848e+00 -4.047700021566873066e-04 -2.425643933959767407e-01 1.628026336604154078e+00 -1.232962284793610808e+00 1.921579143598994843e+00 7.087892825754122939e-01 1.186899246895818161e+00 -9.988977672428976939e-01 2.294144847351303196e-01 -9.401584348928918589e-01 1.578958912719612639e+00 1.509781307604952882e+00 -1.519524130810838147e-01 -3.504364493658637669e-01 4.422322878723822792e-01 -1.816146474899392294e+00 3.310378821711652098e+00 -5.153141753106873502e-01 -4.469291361333423418e-01 -1.714769733960059828e+00 -4.464307584013735286e-01 -3.404638944984024196e-01 8.344290031494310256e-01 1.287367470447246642e+00 2.861456985862059987e+00 1.651144653123874040e+00 1.417125200718781119e+00 -5.159626951235769532e-01 8.891418011372268504e-01 1.272486193532980980e+00 1.013997310015717135e+00 -4.980973580085344965e-01 -7.432480580094423805e-01 2.028279812625410905e+00 8.688610623008331535e-01 1.034079936424854518e+00 1.831569070437908842e+00 1.339644827226009083e+00 9.603707946759099112e-01 1.087806924558349930e+00 -1.558869681891658920e-01 9.979674558061768508e-01 -8.135335472094551434e-03 3.618972812539298922e-01 -4.401711958273283321e-01 -1.811230662957989512e+00 7.473369157272435892e-01 1.660098130852981191e+00 -2.171137731401543647e+00 6.215816583101050341e-01 1.556852693049829872e+00 3.846443331793527043e-01 1.821288548834698817e+00 1.490564959136100542e+00 -1.085115807144052980e+00 -6.327278282633133077e-01 1.294606047538303384e-02 -9.478876967402127818e-02 1.528840068094678317e+00 -6.787841949056290236e-01 -1.070312234882310864e+00 6.837638457483670162e-01 -1.912445033707520781e-01 -5.833244223783387028e-01 1.714543475128899264e+00 2.045481304256105304e+00 3.759831731786887232e+00 1.444465953999838570e+00 2.037068403265637428e+00 1.116768910353060640e-01 -9.930737407676734074e-01 2.923947358042388700e+00 9.821464887497448615e-01 1.405605066995234687e-01 -1.679666852880976613e-01 -1.783370945811665054e-01 3.218791620503795414e+00 -2.980018332599599917e-01 -2.504699417761068858e+00 3.254535877815318834e+00 -1.486232055065435098e-01 5.781162281503738898e-01 9.253427146606725273e-01 1.221170142654885438e-01 -7.646904058538430693e-01 -1.100920179940172661e+00 6.894206985576857294e-01 -8.059693332904780405e-01 -5.444844916324390605e-01 4.563346265755188202e-01 2.031174089845968922e+00 9.496721452561580623e-01 1.857914143877351654e+00 2.048955384362120657e+00 7.737446798849301199e-01 2.179135968139911395e-01 -3.957921056009197636e-01 -3.389639362821271762e-01 -9.486097964493426238e-01 1.614392582321755532e+00 -9.737281780050845992e-01 1.411292067481416890e+00 -1.016333474016761995e+00 4.077370860086235727e-01 -1.213419016464851063e+00 -5.831858744686136964e-01 9.648697229824235722e-01 -2.180005311238529531e-01 1.718091999665792180e+00 9.819677586641069045e-01 -2.799709347816085603e-01 8.603725561300594737e-01 7.908787207941542219e-01 -2.840803911168751084e-01 7.865463131342874670e-01 -4.962484685650900285e-01 -1.529750450209260482e+00 2.536394763808667019e+00 -3.109357359507224361e-01 -6.601399667537510840e-01 -9.802985241359740698e-02 5.172907046001702369e-01 2.765228510415837851e-02 4.877879760188237879e-01 2.978388839367638874e-01 -1.427210748743442670e+00 5.374849292730294881e-01 1.173938015848510652e+00 -6.647000765922336241e-01 7.429777942811837121e-01 -1.824700410747570167e+00 1.774798363789300559e-01 1.213647975378997046e+00 1.236622585141260000e+00 3.497175363643205692e-01 -3.108913911186860779e-01 4.428728278020570563e-01 3.705725856446647759e-01 1.829368242966866065e+00 -5.627648536623951481e-01 1.150530570328423430e+00 -8.618733536348183177e-01 1.904276727635515920e+00 1.208192034632783907e+00 1.103331908488965007e+00 1.457122106096051528e+00 -5.656432721028624711e-01 1.735578165787461158e+00 3.363719269354119579e-01 8.841592353521072756e-01 9.478295059220144536e-02 2.448342299648601506e-01 -9.917745028898421467e-01 -1.292567738733673588e+00 1.793948790255642578e+00 1.617618628665643765e+00 1.654696541456323056e+00 -4.855071125369587182e-01 6.600114138225963156e-01 3.330218208312587524e+00 -5.300131640017280432e-01 3.584561275962300786e-01 1.210660650095505053e+00 3.086729936194377188e+00 3.949260622550492261e-01 2.340213525956568397e+00 1.719807360827007303e-01 -8.712805772438375618e-01 1.774391921078636969e+00 9.470231219205518247e-01 3.149001236847444041e+00 -2.240127427914131442e+00 3.977670139143009154e-01 9.866209691635221546e-01 1.733315910745272248e+00 6.698446672088289588e-01 -2.087178988654837308e+00 1.714852377800096583e+00 -1.011168618300635424e+00 -1.277065282587145356e+00 6.881198282580955894e-01 2.033390256005581875e+00 1.947620693263306224e+00 -7.687337878940534441e-01 2.693247892075280592e-01 2.299462971518496102e-01 5.287195705366029008e-01 -2.742714066732410139e-02 5.101899443316941785e-01 2.634947953660144560e+00 -5.966755778382076131e-02 -9.301969197005682810e-01 -1.388116226312722468e+00 1.067509722290729934e+00 -1.594693771430082174e+00 -1.386633646482654525e+00 1.893363701755090833e-01 1.353091138616858286e-02 -4.195502513829793556e-01 4.110139403303822991e-01 1.548949546408555200e+00 1.738023576619420751e+00 -9.050000378599862838e-01 4.712958602794231622e-01 -5.174666011753397132e-01 -2.274535671149224392e+00 3.263524639163466468e+00 5.897954269675637073e-01 -1.379787935487311490e+00 1.514616393992526788e+00 -2.142206254875294036e+00 -7.035005437085376512e-01 1.742646787073174330e+00 4.236863622262640461e-01 1.520060436778103874e+00 3.160931767395511294e+00 -9.253745607679537688e-01 2.285746098123885517e+00 8.137659973996830276e-01 -5.044648981906578733e-01 -6.906147148818858605e-02 1.342524860559368260e+00 -3.093309668260799117e-01 7.738558394513207483e-01 7.135650369151916861e-01 -6.895989925593704051e-01 4.597322186364994900e-01 -1.249719784416573720e+00 1.888667191694131997e+00 -3.930205310804393282e-01 -4.529961065740084059e-01 3.253903090738073711e+00 9.664772999157855704e-01 -2.072896219571265797e-01 3.276721216352533328e-01 -1.171222823586171913e+00 7.614384133043852754e-02 -4.974511323397694529e-01 4.347845460432473441e-01 -6.310310792776193667e-01 1.580847417015746048e+00 -1.210374580504188113e+00 1.787550150812631244e+00 6.755940517655829591e-01 1.862853604326656809e+00 1.805431739811750536e+00 -2.693889455589125181e-01 6.883758841023107644e-02 -1.252910500831169172e-01 2.273713982367611575e+00 1.194198706430309231e+00 1.144507549312385325e-02 -1.281747901581413052e+00 -3.811674042675388674e-01 1.837026240277597408e-02 -7.346717411366684436e-01 8.967861650380178906e-01 1.031890081707770301e+00 -2.059935086999904463e-01 -4.818873499561058399e-02 1.330361674335573507e+00 1.243791479464672944e+00 4.188627380777399933e-01 -8.490861606881028312e-01 2.110454068038492004e-01 3.498228428174613436e-01 6.928448126248112349e-01 -1.516090545176575821e+00 4.067937073672978077e-01 -8.084261455428555232e-01 -9.390757725710600079e-01 4.820333529946318585e+00 2.139211200724496997e+00 6.991590105746970929e-01 1.127418232706982160e+00 -9.289032378413921709e-01 1.041341556008527958e+00 2.077058905677273692e+00 6.656765264430071216e-01 2.373036009109215527e+00 4.635179028127674461e-01 1.802080111885998592e+00 -1.103381436057030429e+00 -7.585326876525185780e-01 1.274804890878970864e+00 -1.034971863382084134e+00 -4.148600348325933163e-01 4.997820037329032128e-01 -4.128211148367972871e-01 1.890648148309198584e+00 1.428660809761324479e+00 2.681123489915176794e+00 -6.612787530071291275e-01 1.844709723644337496e+00 -7.719948898101743895e-01 2.385857192366765300e+00 7.769177674082128338e-01 5.950865755996409545e-01 2.327162312363508345e+00 8.352530580908663627e-01 -1.371136846258365072e+00 2.946810115118687623e-01 8.383802003373540535e-01 1.502699121814294880e+00 -3.309066392025485914e-01 -1.945082206275977388e+00 8.370743258552766353e-01 1.744756473038700850e+00 3.378582010684916259e-01 5.603790547258947763e-01 -3.341261988552692852e-01 8.655039216188453732e-02 1.764097439245417176e+00 -9.021720872654360734e-01 -4.092487863595957176e-01 -1.815223706247306668e+00 -1.203465566420068189e+00 2.367666821653911846e+00 7.447683637528790257e-02 -2.231278776104621109e+00 3.195921961612092410e+00 1.128854658427801416e+00 2.097809305000258584e-01 2.389625873601221029e-01 2.135702409876562680e+00 -3.105974978441248258e-01 -1.098406465297499857e+00 -1.101866656112179682e-01 8.340895500940082030e-02 -1.367918220737641410e-01 -5.068344515303058184e-02 8.910240939181097719e-01 -2.524735278125519455e-01 -3.787699688453421976e-02 3.706591535563299900e+00 1.424094632520719328e+00 5.064494017569586282e-01 -6.486801239393362450e-02 1.382702745372856645e+00 1.019927982954542012e+00 -1.334135723475889268e+00 -7.609163640414000618e-01 7.119515014359536487e-01 5.766997032783371946e-02 7.976827653738106927e-02 1.090918819684725261e+00 1.035285881786454976e+00 -2.360539040157375035e-01 1.626758705043721331e+00 -2.479646312357385862e-01 -5.656301511563748274e-01 -8.896713411807580796e-01 7.226925926639227171e-01 -1.367608789002643377e+00 -1.085887658132408840e+00 2.256293359067906845e+00 6.934370110366629980e-01 2.290343008305362471e-01 7.477394003856813187e-01 1.956096025609545208e+00 6.974026626223858161e-01 1.478024088616838094e+00 7.475638268203238512e-01 2.921582010897985637e-01 1.372751879850587220e-01 -7.696886867976848734e-01 1.678086383303944995e+00 2.698129427795054602e-01 -1.087717033355965368e+00 1.360913398236985206e+00 1.196713040913722326e+00 5.019703155378757442e-01 -1.852466539609019802e-01 1.855608122324733600e+00 9.522341384400595521e-01 1.027629519709110539e+00 3.714577804218109902e-01 6.308081048720148853e-02 7.850044357466824385e-01 4.174390257269272042e-01 -3.522686073883034008e-01 3.058411156114013707e-01 -5.809551019719844112e-01 5.408205061930199120e-01 2.201765687953678885e+00 1.997951973142118032e+00 1.673759341111476617e+00 5.030583196293092474e-01 5.212259326194316200e-01 -1.020649687711557174e+00 1.950984701447199543e-01 -1.058067714124593106e-01 -9.254462012631882173e-01 4.059430196523945988e-01 1.164517685252360213e+00 1.927348640277940783e-01 4.920285573352289887e+00 8.706243215689180026e-01 1.102964624310303954e+00 -4.219528501642386686e-01 2.785108050242161681e+00 -8.126171850786999551e-01 8.206219542906598718e-01 1.316321366174132423e+00 -1.137274402024140846e-01 7.701297193731093671e-01 8.113525117124432695e-01 1.420478898707753679e+00 -4.498346848510713369e-02 2.939136652713148834e+00 5.456048489232041554e-01 -1.524448604058832313e-01 2.775694858472280480e+00 -1.886232983825183229e+00 5.536477347072170652e-01 2.131722433348992585e-01 -1.448829184155936201e+00 1.919805990642722837e-01 -5.204393455909132049e-01 -4.924430508273079932e-01 1.481307971730918771e+00 4.016318326295312269e-01 3.043823788222613125e+00 -1.184484209832190160e+00 8.218951400350532621e-01 5.142235991608843509e-02 -9.766952856197069766e-01 -6.978523250900088293e-01 -5.346343579959638159e-01 1.321835431491462653e+00 2.248864381976880544e+00 1.563104665655938641e+00 2.660689670144728569e-01 -1.136161739227726564e+00 -1.229728516494546398e+00 2.557656759738347052e+00 -7.380743595129949375e-01 -1.077582389110456784e+00 -8.718753813676793918e-02 -1.796479940353280069e+00 7.104269529783679982e-01 6.113000993746626754e-01 6.533341774255538859e-01 7.618099285312494029e-01 3.114593780081140739e-01 1.043975207827716467e+00 -1.406821033892143635e+00 9.956554056058516400e-01 6.500509701341099511e-01 5.936610015470386026e-01 5.097967387943850293e-01 -8.876969551890667720e-02 -9.155230166033844208e-01 6.912502095541809277e-01 1.328927166198239362e+00 2.192601154693603061e-01 2.129615370501726779e-01 7.217560439021197816e-02 -1.227679757909273306e+00 5.581670187507966618e-01 -6.546115406274277682e-01 4.748355270657901306e-01 -3.752677441245032552e-01 2.056089277436339735e+00 3.074508784961944130e+00 2.019145105214189773e+00 3.741055251835438078e+00 2.216114877634996292e-03 -9.180968754064666726e-01 5.816689043008549387e-01 -3.944038204325915342e-01 7.316483111575878828e-01 1.619249392146782096e+00 -5.241376028743329751e-01 -1.454730539256912369e-01 -4.476677495674981078e-01 4.170182724951832509e-01 7.450622779205908763e-01 -4.676444837734768933e-01 2.441476991684843778e+00 -8.653974276813645172e-01 8.602383290772472879e-01 1.015458770854215764e+00 1.640810260685372723e+00 6.295913950219648170e-01 -6.435369410461159179e-01 -3.155901357864965839e-01 1.117627465058951497e+00 7.345436437583725553e-01 -1.319316852738660339e-01 -1.861082611771951223e+00 6.169162577564381023e-01 2.454914474185523332e+00 5.478461069419849894e-01 9.111001575834833111e-02 1.517196376072925013e+00 4.835947789634842398e-01 -2.115648418107292983e+00 -1.246650151439939735e+00 1.572695429956200375e+00 1.279791368777055904e+00 3.262399951545555954e-01 -1.043140957933510249e+00 7.173438746117082321e-01 1.123231516645559980e+00 8.342333889077679920e-01 -8.405597294457508584e-01 2.832609037841127719e+00 1.340803113194476426e+00 1.385026797852507485e+00 1.868834636148773709e-01 -2.582578468317956941e-02 -5.590023146239737617e-01 1.482195700863856214e+00 1.102208308274620574e+00 -8.598539411381578290e-02 1.305922324393494982e+00 5.583455277731669275e-01 1.658543203804339061e-01 3.386490781653671012e-01 -1.518766309872140452e+00 4.500651543345521310e-01 -2.148611764718591222e-01 8.434973653078681188e-01 1.278301514782078208e+00 -1.489565832170351989e+00 1.603642359641754001e-01 -9.169343387910662280e-01 -1.216533843691129102e-01 -5.299641081427198808e-01 1.730551110213873756e+00 -1.471072842063952946e-01 5.429748596156389606e-01 6.414368843016162725e-01 1.928703440096371236e-01 1.400372266120262443e+00 -1.058455968363511079e+00 -4.370682564244229851e-02 -6.119649255529223675e-01 -3.609362353325911155e-01 -4.665830405024458116e-01 -2.422708958616860642e+00 9.376691267349639425e-01 -5.412489190103741965e-01 9.464566489699739460e-01 1.225631106581696939e+00 -6.683200139285380703e-02 1.078500763408779539e+00 -1.081365478759173382e-01 7.020603170203147947e-01 -1.105493249762316665e+00 -7.420487335226105818e-01 1.022120633072874485e+00 -2.006941662871885246e+00 -1.845702484566467128e-01 3.771001551424681963e-01 -1.163100882235914124e+00 1.276159565421002839e-01 1.999196001947095847e-01 -8.843071447753854120e-01 -1.292900852424738734e-01 -1.062477292973061482e+00 2.317729880075959592e+00 -1.556357231492304205e+00 5.154476649130887433e-02 1.325372257874401827e+00 -2.206643928755102901e-01 -2.640192562624990580e-02 1.428536644526585464e+00 2.715921909561794592e-02 1.805514903860722109e-01 -4.953519592235989810e-01 -1.389751904146989681e+00 -8.003700181376725009e-01 3.063536725146357220e+00 5.217450174386127904e-01 1.587700263411131463e+00 -1.064621805881437622e+00 -5.993285920156120605e-01 9.750830019304441709e-01 -1.035422758617436517e-01 2.835911691349052299e-01 -7.963414559749820709e-01 -2.410798779102041323e-02 -1.342042076686221108e+00 -1.013015227207157698e-01 1.996002098553071757e+00 4.143258113353575633e-01 -7.381181088883516372e-02 -1.384916182773046405e-03 -1.229810013372058197e+00 1.026437092973225607e+00 1.184033242050407664e-01 1.492336302200763243e-01 -9.357494092512989026e-01 -1.247751800594920857e+00 -2.553600974905622656e-01 -1.115253244977596037e+00 -6.650805281299069227e-01 2.190664586605736985e-01 4.134344995149797364e-01 -1.572344838818101831e+00 -8.615984882464506889e-01 1.416635609090001857e+00 1.172654740042512023e+00 2.746519987726039336e-01 5.672385020086658791e-01 -2.214586353783686845e-01 -5.959882807767297175e-01 2.865226218386785276e-02 2.010188133530799615e+00 3.197980141946910049e-02 6.745525936817056145e-01 6.319118770014799935e-01 1.861013387059967383e-01 -9.407204399825067620e-01 -1.543432311512534794e+00 -6.514248015496715283e-04 9.128791247134676601e-01 -7.553885127828766644e-01 4.072297066194203174e-01 6.162705049379422206e-01 -1.962647035484670344e-01 2.848823346690313452e-01 3.604738380512729767e-01 -6.573729192753685613e-01 -9.553761280958222857e-01 1.843769522555000595e+00 3.014465802985506482e-01 -1.385304319495785252e+00 2.320615850537081304e+00 -1.175816441929922185e+00 -1.422574629402041380e-01 -1.201076708011962202e+00 -5.423263552456990544e-01 6.227619117660194714e-01 -2.945080092590759979e-01 -2.231967066158356827e-01 1.842426962835468807e+00 -5.031435766012062188e-02 2.234726396694117323e+00 1.276002454228297056e+00 1.232447661905767156e+00 -1.308726071286387127e-01 1.246239126431231657e-02 1.070479962649162786e+00 -1.410575138735557843e+00 -2.199325861179041830e+00 1.600913343321868521e+00 5.871620488071579991e-02 1.064881012048446429e+00 1.101330838801533263e+00 2.413702686121855123e+00 -1.312602066936479739e+00 2.727705494516516005e+00 -5.865135571081440125e-01 -1.857298509103103346e+00 -1.372065381096539749e+00 -5.550897713121013544e-01 6.983998129737283289e-01 9.824859839249625582e-01 1.653174332394970802e+00 3.648967538326700066e-02 2.380700558764903718e+00 4.069625379511365715e-01 -1.188007130979576775e+00 -1.455151380723473720e+00 2.826293304253995609e-01 -2.349434754827721128e-01 1.564450456285981783e-01 1.230492654736067948e+00 3.120070790094531810e-01 -7.991119487589877224e-01 1.472093756252354169e+00 1.653506781674908832e-01 -3.530582681606418971e-01 5.834189754609735434e-01 -7.510326567839011869e-01 9.398232193321612860e-01 9.468085473253184947e-02 7.506739584737935900e-01 8.194306535106382627e-01 6.147498388269490022e-01 8.745794021210294700e-01 2.782356211372218890e+00 -2.473653048448033187e-01 -3.305400171972441292e-01 -1.855927096295975964e+00 -3.181904889495270061e-01 -1.703244621425663574e-01 7.007753514657269478e-02 1.738332791902823304e+00 -1.481319986160065660e+00 1.347994219648695591e+00 7.578773151156111831e-01 -3.580946936890995747e-01 -3.048118467264144399e-02 -3.010469388541447966e-01 9.115945916535653226e-02 -1.183606206952391160e+00 1.239873047634810099e+00 -7.578690720870616682e-01 -8.692355196123335848e-01 -7.561442945008728378e-01 8.531741423584214834e-01 -2.583466166386733764e+00 -5.343457504628919275e-02 2.651139495598330842e-01 1.253862999055514571e+00 -4.637475439550033940e-01 1.762666788822492947e+00 -5.621526379750381164e-01 1.557940540941029628e-01 -1.229069915238798050e+00 3.730370134210256317e-01 -1.625350956990871731e+00 -7.495645933827036478e-01 1.986703997235120367e+00 -1.171785462015921819e+00 -2.162569930707808688e-02 9.630317655236434460e-01 2.354632116894885829e+00 -1.082883862962245924e+00 1.216624530996186726e+00 6.730465852646382308e-01 -6.766741555975681610e-01 1.322326469763804635e+00 5.540048018669990748e-01 -5.714732466217192774e-01 1.991011118343989583e+00 -1.249305175843342386e-01 -7.386198362770379777e-01 -7.422937274013140518e-01 1.218497489299561254e+00 2.085419503827357968e+00 -1.772991082969284315e+00 -1.418557823237568682e-01 8.672286816650003338e-01 -1.264523337880855691e-01 5.340636038091315374e-01 2.536107214092677253e+00 -6.646931706961745068e-01 -1.505014983178201371e+00 -3.693436563160993336e-01 1.402445653048359997e+00 2.641797722550746741e+00 -6.271921196922284336e-01 1.284424463877684275e+00 8.656321308504938417e-01 -1.056013459759928219e+00 7.222120787298832445e-01 1.231453266217022557e+00 -1.788975486453167063e+00 1.064835534022742447e+00 1.638422331320780634e+00 1.298014065635731407e-01 3.784537499747685274e+00 1.538028412164168801e-01 3.079924800044350430e+00 4.605353428996444287e-01 4.937432044653978225e-01 -2.132824011912357598e-01 -1.337299457956107884e-01 1.275638685496429892e+00 1.811410058467579631e+00 -1.001679373430549580e+00 1.985282505304536427e+00 -3.443990162199781491e-01 -7.039596926621384254e-01 -8.484509359854338628e-01 1.937027722066613888e+00 2.101961456153043972e+00 5.036205150039627793e-02 9.965055885441074235e-01 -9.455503665231289601e-01 5.954131880127854215e-01 2.447423013767870970e-01 1.256712139833396025e+00 -1.307555396296071655e-02 -8.535545254513556834e-01 6.703884421515589054e-01 -3.903304764159776230e-01 2.127917119070621421e+00 1.632482390819730289e-01 1.880034164268382657e+00 -7.046783649436363373e-01 -3.105034959854090504e-01 1.352471951144956552e+00 -2.645556262800705105e-02 -4.796632461838699624e-01 -6.314344289658786469e-01 -1.615014594383278324e+00 1.769317808091258826e+00 -6.708499984795026627e-01 -4.769023086629042285e-01 2.860341504355059072e+00 3.947703456697002622e-01 5.047387285964686221e-01 -6.226496217752035545e-01 6.578093690805582039e-01 3.586901799478445230e-01 4.502024224520346785e-01 -2.570444340707891406e+00 -1.038681451648092585e-01 1.004268722585719642e+00 2.414646997773851611e-01 -1.336817647375836859e+00 -4.077648340541362160e-01 -4.834842175007689202e-02 -5.911009864615524023e-01 7.044604836630442568e-01 3.228519891970191291e-01 -1.057706561804027556e+00 -2.425725991827882844e-01 3.179058989894362752e-01 4.827361314684752713e-01 -6.749779417660972669e-01 -4.894461772964300156e-02 2.499775841964160250e-01 6.059217064892431504e-01 -6.569659385022776910e-01 2.665415386961454969e-01 -6.488620410312240239e-02 1.997582258814065703e-01 7.696686947017064018e-01 8.655428255268529103e-01 -1.681065382343437387e-01 3.491374533339043351e-01 -1.438702200009945642e+00 5.711114451565099115e-01 -4.314417970886219034e-01 3.101949810782785311e-01 -5.748803707538844288e-01 7.846213516581973524e-02 1.984873623698077960e-01 1.104825874570401378e+00 1.075187511713125543e+00 2.203792574135876314e-01 -6.564271416392606362e-01 -4.206197283368103834e-01 1.205366520873637048e+00 -4.539557483573976593e-01 -8.589557617457805883e-01 -4.682649651809313585e-01 -5.042692931758124830e-01 1.125201765123350794e+00 3.642616370960488625e-01 -6.976729290057755994e-01 1.611314689750100060e+00 2.065962260897336922e+00 2.169073505141590197e-01 1.418929847822454571e+00 -9.164937719642214375e-01 1.244649375471451380e+00 4.262425367832833323e-01 -1.113722662215258369e-01 4.051389397859158636e-01 -2.534496456066842596e-01 -3.845067499518915466e-01 1.419059740921212176e-01 -4.510853096415666785e-01 9.707841683253182197e-01 -1.129390004424746241e-01 5.582501223979774441e-02 1.768052341985266729e+00 1.322355845428870302e-01 -1.536922312715142347e+00 1.650044296264869537e-01 -2.580601672820466597e+00 -4.341079781524442849e-01 1.503647702607595171e+00 7.506326294204076488e-01 -1.321711487931385154e+00 1.158118844053780183e+00 -3.474761678859698555e-01 2.856050470438935562e-01 -1.371040312441516473e+00 9.664507974301244086e-01 -8.007060207052464351e-01 1.738134869278361361e+00 -8.293840723535847448e-02 3.741418370100330765e-02 2.288983652067995589e+00 -1.094196296982053784e+00 4.349456397864366330e-01 9.083519840847581461e-01 1.535684803439800517e+00 -1.257582409602675977e+00 -3.508735063632776319e-01 -2.101931674959796603e-01 7.029958971058771766e-01 5.165237218306505396e-01 2.448902454706803677e+00 4.722931315926937046e-01 7.812112528892862784e-01 4.729142561112804066e-01 2.666156697354906679e-01 -1.064759274702746339e+00 1.198345122643826643e+00 -1.914347641598844463e-01 -1.096423123562745156e-01 1.417362420747418694e+00 1.289554733473331050e+00 -7.276765414624208894e-01 -1.574900277430819173e+00 1.100351882596523279e+00 1.940689330204588003e+00 -2.362556644455438837e-01 -7.532927033527561100e-01 8.319611336285001046e-01 -1.437696006615243549e+00 1.101788941478333284e+00 -5.976260154260275570e-01 -2.849004330479680894e-02 -8.959673628874509355e-01 7.203645555463866756e-01 5.857790339741885538e-02 6.381299943123059926e-01 -4.657293650379383254e-01 4.594754174763913679e-01 -9.771146491841186110e-01 1.112971091957132286e+00 -1.183578179336822078e+00 -6.845462873684072802e-01 -1.667312534000735313e+00 1.879751542964092748e+00 1.398405458677113300e+00 3.039507346553939060e-01 3.281367087091525692e-01 -2.194614414050882201e-01 1.532777263067532925e+00 -3.011144271503764513e-01 -1.495104489243553325e-01 8.026085145672811061e-01 8.018217531295708245e-01 1.204026922582747350e+00 2.149750865842166014e-01 -4.660852099570139129e-01 1.981758647922975625e+00 -5.281802126314560919e-01 -1.475915129510781965e+00 -2.512654498619922627e+00 -5.849990585767911311e-01 -3.842031493183634128e-01 -1.803557869484155196e+00 -3.337364221213754562e-02 -5.154592430092304056e-01 -1.746762930873638542e+00 2.905251101387408830e-01 2.347705946378670361e-01 1.269992532144968322e+00 -6.819589389935427626e-01 -6.990302296267485449e-01 -1.324205621190651438e+00 9.501435464589427227e-01 1.561501361828874668e+00 -4.715611986383705934e-01 8.977736497150673456e-02 3.239751804360228027e-01 1.521971450394332681e+00 7.614385493759419088e-01 1.181745695322346856e+00 1.484153427904852940e-01 -1.899611198502781928e-01 -1.012683140499828438e+00 2.872194708588818313e-01 6.871575642375776782e-01 -9.146338094631173421e-01 -2.322761264283041693e-01 1.620444883536978908e-01 -6.583167233977643695e-02 6.225118453714751920e-01 -3.691521631761218170e-01 -2.372265506443501648e-01 -3.072513425219326466e-01 5.216368858327606883e-01 -2.993387785243944443e-01 1.531233109721516161e+00 -6.743870100892791486e-01 1.049179760434947539e+00 2.981742082549687645e-02 -2.668835261386647950e+00 4.870147788631754016e-01 -9.291370869771201635e-01 -1.124224638784324437e+00 7.057574804539001878e-01 2.139155953949015032e+00 -1.293769660577553049e+00 9.055568623752708879e-01 1.896456619380434194e+00 -1.530956985240457646e+00 -5.240035216196559098e-01 -9.917427530790289270e-01 -1.294031225920139638e+00 1.892558535148785692e+00 4.550937057763686511e-01 -5.995069216397669321e-01 -1.076457738898931815e+00 -1.171036754448115530e-01 3.126590168900096334e+00 -2.040203252761442765e-01 9.528428483902627866e-01 4.890222106549617087e-01 -1.249624534702117318e+00 9.455677903458898914e-01 5.151829689466076445e-01 -2.000143889882286086e+00 2.045325570386832548e-01 5.116498107505770276e-01 5.071344721348862716e-01 1.984096816046375444e+00 -4.593166544343678104e-01 1.200399242633247487e+00 -9.487594779189368888e-01 -1.644165284992219478e-01 -5.540950554648277349e-01 1.778481767334670893e+00 1.373572292152562824e+00 -7.714391801070878962e-01 -1.656069676293646875e+00 7.062562472528128854e-01 5.639880877647944768e-01 1.071789261437634116e-02 1.867991765349059419e+00 1.339192006128853807e+00 4.382513915948651473e-01 1.678803331906054241e+00 -1.059675723025490957e+00 -4.579312303202544010e-01 -3.652812123272526357e-01 2.891374299365703671e+00 1.011676638403052886e-01 4.171389682850331071e-01 -2.295029023009959035e-01 1.465351125958346490e+00 -9.284405113669221832e-01 -5.584922474187019592e-01 1.835514121024662604e+00 -5.731011280712327016e-01 -1.136703062033407763e+00 7.915549351274388246e-02 1.215638858651800547e+00 -2.405011963846780815e-02 3.048817282909900284e-01 1.118236184500519315e+00 -1.697469318339245026e-01 1.863711959749543956e+00 -8.398110972056624934e-01 4.077238015981705099e-01 1.279377468522505668e-01 5.797146876700038920e-01 3.106222568686987540e+00 2.335851587558791298e+00 1.564278037382076825e+00 -2.939275998609244822e-01 2.072366878603799201e+00 1.431967145896259286e+00 -1.022001684574455338e-01 2.510545728639178797e+00 4.458030927246690034e-01 -1.313087745605557632e+00 5.472314135907754284e-01 -2.348702799873475799e-01 -2.898865713198641170e-01 2.839246689952867442e+00 1.948863801257208817e+00 -1.208603967971580095e+00 5.729199756319747205e-02 -3.889666361107631531e-01 7.800998339675225823e-01 2.031401636960540102e+00 1.387914081194108196e+00 -1.717895434867755533e-01 -5.970205486951887242e-01 -6.005503417693943691e-01 -5.364010497192510663e-01 1.859539089130351208e-01 -3.509631015763020057e-01 3.384798885372489741e-01 5.854089638411610341e-01 5.064771538052835753e-01 2.619742235432705790e+00 -6.935329495176671966e-01 4.689015688072499799e-01 -3.223212114441797449e-01 1.013964181141308707e+00 1.312307653492601478e+00 -1.698295249857446620e+00 7.959185397564825237e-01 1.977583966134132787e+00 1.350289520017257994e+00 -1.617090718993134946e+00 -2.332859021691406909e+00 1.366141051316020816e+00 1.426484827485724749e-01 -1.359431669428239120e+00 -1.555159997627018897e-02 3.780456168907119219e-01 1.955961004191282271e-01 -1.040189760127476104e+00 -8.451774430220462264e-01 1.079915375229801633e+00 1.195352880467926981e+00 -1.001197883496987018e+00 -2.593307060310745538e-01 3.849616784899356770e-01 -8.075313343448423664e-01 -8.801999776297674272e-01 1.428173663680137873e+00 -1.305761585176336281e-01 1.223005955674127732e+00 2.900591027382469766e-01 -2.076720402825871226e+00 -2.842854805216692982e-01 1.441195338279843030e+00 1.495511616229012741e+00 -2.561667398789863048e-01 1.132394247601396176e+00 -1.244918180933748175e+00 -9.935128832539649180e-01 -5.377446139059549601e-01 1.979692033934169260e+00 3.586267808821522518e+00 -1.551287118296423628e+00 1.971268762479940095e+00 3.732179131632773483e-01 -9.369067272237775745e-02 1.728735843356384860e-01 2.003708844708060877e+00 2.939404815509471192e+00 1.382158803798356095e+00 -1.389321967680806180e+00 2.624931008275296906e-01 -2.272916376508664182e+00 -3.811724944518541380e-01 -1.651879149462805563e+00 -2.385930740312703691e+00 -2.690309562407183774e-01 -2.024577596660760426e-01 -1.178479403478911003e+00 7.887574184900515706e-02 -4.366258539785282111e-01 2.534340506714636287e+00 1.824986827598603423e+00 -1.964914695847493453e+00 -4.596970092729562030e-01 4.976762669649461568e-01 -5.673299614518294565e-01 6.083752259483202196e-02 7.129160755054196885e-01 -1.341155953414943924e-01 6.357560587784993889e-01 6.592230016950900717e-02 -1.362204189810508614e+00 8.402948903326465380e-02 2.016844965476534579e+00 -1.629429123698578064e-01 1.045938927486782299e+00 2.227268166083349321e+00 5.826542385219806164e-01 -3.852930535323916827e-01 2.038807821607447612e-01 -3.792012266489647732e-01 -9.950966254303744707e-01 9.450921096634948837e-01 9.619452379292887656e-01 1.966037125867059254e+00 -9.751036959702031881e-01 -9.406858245217674108e-01 -7.546869071983215438e-01 7.589080392205557191e-01 1.908814924849990158e+00 -9.701560818142083154e-01 -8.012350807634222027e-01 -3.150573864463762641e-01 1.167523029867082673e+00 2.308428333173864200e-01 -6.738522622949441043e-01 -1.754717717045260750e-01 -1.279487514613583343e+00 8.737029321652652891e-01 4.403583341238094251e-01 1.369667514413858367e+00 -2.307804154954030462e+00 1.789944101519095110e+00 1.343455423544667848e+00 -3.431683800503567694e-01 -1.410684349467654919e-01 -8.305495381762270091e-01 -9.227478796700484542e-01 -7.193100976209637620e-02 4.989477755418405408e-02 -7.860398023545996926e-01 1.432879836785743988e-01 2.921577957651967927e-01 -7.806185002119516714e-01 8.568495375870346376e-01 5.695360325074518837e-01 1.145658297749452936e+00 -3.724351076309910802e-01 -1.723931536627416605e-01 1.458930422192279641e+00 8.270268672570468826e-02 -5.897641824565402757e-01 1.656694821291890829e-01 -1.872967479496495002e+00 -7.614104879351717321e-03 1.621564346884995400e+00 -4.989982022674312456e-01 7.713845156092848931e-01 -2.034443166536601399e+00 6.270932408272959779e-02 -2.057301439710434998e-01 -4.455292112265327731e-01 1.569964544213840352e+00 -5.154304638336566491e-01 2.206889689093040063e-01 9.267245148538786337e-01 2.814479999742384164e-01 -9.084972626948267793e-01 3.093237062573946095e-02 -5.839102995183966804e-01 -1.434566080143193645e+00 1.357386075099883405e+00 -8.968212096784777820e-02 8.196611061903155138e-01 1.731070634616891368e+00 4.540649448891625473e-01 -1.228561734454279630e+00 4.349196393718553488e-01 1.076856134631416273e+00 2.947766175032847435e+00 -2.247165088476244854e+00 -1.700888312307271555e+00 9.926075407839012044e-02 2.001140478272792844e+00 -1.237924193690149943e+00 8.561926384173147442e-01 5.283433975348663658e-01 4.123351218506191573e-01 3.752256273769406292e+00 3.693946999693071415e-02 8.571780803765809420e-01 6.284720607202014531e-01 5.481801644152424213e-01 3.501684029312259194e-01 4.232347857818707926e-01 1.416974963261314890e+00 1.603192386895214150e-01 -1.676407271665498966e+00 -4.208644886310149436e-01 1.505850095114366072e-01 1.189963371134894476e+00 -1.452823310827121794e+00 -1.968884959053531780e+00 -9.686178048007220154e-01 -9.239070438170396971e-01 -6.197344678384697492e-01 -7.499071674025955536e-01 2.873849396619121421e-02 7.402101112759931212e-01 3.529946719597722160e-02 -2.316156200693930411e-01 -6.196824904805112721e-01 -8.312941047787807125e-02 1.776861626579754105e+00 3.910030717134253125e-02 -7.976244296411426626e-01 -5.207411772317505072e-01 2.511043192624183851e-01 2.362689887426710822e+00 -6.762412083713174038e-01 1.317367892061010792e+00 -1.290397643080943624e+00 -3.566656041260929944e-01 1.789129035799394529e+00 -6.299256771925072496e-01 -2.214928150395560624e-01 9.665154490369047835e-01 1.138857942065296003e+00 5.428570309217705114e-01 1.178165493798399188e+00 9.676904812527880040e-01 2.503613189854778653e+00 8.722985750902184643e-01 -2.697189923558921398e-01 1.722120398779597883e+00 -1.912169879503074599e+00 -8.545804240317013134e-01 6.124477249650878141e-01 -9.153022601147614568e-02 9.755149029984834241e-01 1.798331038291753337e-01 -8.432420392758832595e-01 -1.310041983195566306e+00 2.651125779099241520e+00 -4.243125441432251121e-01 8.969296706199755276e-01 6.082501757500765605e-01 -2.777866898283604669e-01 9.995955280108708152e-01 -4.533658802990955250e-01 8.841156793538869074e-01 1.276245848756220713e+00 9.714316335492221288e-01 9.980530992981564431e-01 3.022329125979556164e+00 -9.050055270722385803e-01 4.045998870708131245e-01 6.285297393862683268e-01 -1.882212852539451031e+00 9.379330053353650554e-01 -1.181754245239853063e+00 -9.437046270579739493e-02 1.870936003136984382e+00 1.107380118873414698e+00 8.271554890403817195e-01 3.270019653702171958e-01 -1.168481339261886465e+00 -1.721515693182798235e-01 -5.716932974840299719e-02 1.261451531333035891e+00 6.486915748790680336e-01 -2.308186422445232810e-01 6.250572453851349630e-01 -1.986026810747999471e-01 8.451747816950562209e-01 -1.042821109441010585e-01 1.900265416663327267e+00 -3.727069534085566405e-01 8.749364106935729746e-01 7.088563345085416856e-01 6.116691581414596124e-01 2.433332845487973017e+00 3.059312394299869009e-01 1.015520615441713126e+00 -6.482037283270096761e-01 -1.100976578933561045e+00 -1.716915841790116026e+00 1.673184734906826732e+00 3.394582847416652838e-01 5.162895775606914928e-01 6.971977241925599866e-01 2.189736100716697109e+00 -6.674147492448060381e-01 7.897530482928181161e-01 1.146510047880515692e+00 1.205304932895051806e+00 -6.406552255586075127e-03 3.199937676033499101e-01 -1.957028423754579194e+00 -4.497985711063502423e-01 -9.812051594111258490e-01 -1.585318936636612441e-01 -3.581669370835183219e-01 8.274039193534372671e-01 4.144050756055938090e-01 1.458952203719056984e+00 3.907421152244779372e-01 9.559125991653666388e-01 1.837816664699404301e+00 4.146254536271873903e-01 1.513336576912081843e-01 6.745500245695389419e-01 -4.938107132758624007e-01 -4.074741797119410536e-01 -5.267341868388346615e-01 -9.692635966085916266e-01 5.584017547821334970e-01 -2.776167149828728253e-01 2.584366541371831971e+00 3.923197012688298679e-01 -6.244711108256129073e-01 2.120056534583725227e+00 1.321048972864783122e-01 4.618753321056308092e-01 -7.115112468384122701e-01 -2.098402114334960711e-01 -6.501935957841181724e-01 -5.732177565433489441e-01 6.764076780117003196e-01 1.521530989542248191e+00 -5.607737993330087489e-01 -8.728127286529210327e-01 -3.528998373815222522e-01 -3.667163483115608302e-02 -2.140134584087148018e-01 1.612103889104556043e+00 2.823926038066083555e-01 -4.877673127871631764e-02 -2.431008820877279764e+00 -1.323873340180123481e+00 -2.016929061790428968e-02 4.979116144764560992e-01 -1.635628423451092495e+00 1.612367596472557452e+00 5.435047916260367096e-01 6.682686269218869324e-01 1.240984318829692068e+00 -1.455468475776280135e+00 5.920495550016511427e-02 -4.542552533764314671e-01 5.133986518119103559e-01 -1.501764558380465964e+00 -1.054075442871085899e+00 6.127680277821130339e-01 -2.042165326477855647e+00 1.062740777851866047e+00 9.518285410939316682e-01 -6.245491739864358349e-01 -3.020219212737613179e-01 9.662022826210275861e-02 -4.694487503907034398e-01 1.490719367610143120e+00 -2.424834007397554392e-01 1.621560471450767427e+00 -6.908711980378312578e-02 1.268137420353329547e+00 3.593228491144797032e-01 -4.835312646731957376e-01 -2.541398822722407580e+00 -4.655336974830074914e-01 8.395119477985458767e-01 -1.559148870616094973e-01 4.072209723183148888e-01 7.754653859549088812e-01 1.253493491718201236e+00 8.154360319347025987e-02 -9.236458762029779723e-02 3.416556086817792437e-01 1.766432395794825805e+00 -4.210597255432037278e-02 2.317795017478392339e+00 1.010182131464197469e-01 9.638631296155586448e-01 -1.043413174013029798e-01 3.387411894431723303e-01 5.404171159662123358e-01 1.332515431312179810e-01 1.037441455714592786e-01 -1.688307526590493879e+00 6.789730326667570148e-01 -1.443328938955088792e-01 -3.401131375883607588e-01 5.557186139022082805e-02 2.376167035467444955e-01 1.525462932576978625e-01 5.912145223100037095e-01 -2.347105829035971425e+00 2.335863225183490766e+00 5.975970557558873963e-01 1.710617517203034676e+00 -2.880980277439446180e+00 1.724950348094460295e-01 2.610556009046688164e+00 2.365745858358009546e+00 4.296886574689335325e-01 -3.617696722001194631e-01 4.191193238275764954e-01 4.583898918413644163e-01 -1.235438189916193252e+00 5.676174360166124089e-01 3.638651847683764262e-01 5.991810124953147465e-01 2.078695404486865073e+00 1.244665875409208144e+00 -9.102792234182561781e-01 -9.677855744682968275e-01 -5.211784300222621624e-01 -8.899953589138567267e-01 1.652020130542894538e+00 -8.053814238788000734e-01 5.827299492434900863e-01 -5.951914320677836878e-02 6.704580690377833774e-01 1.578674560629462542e+00 -2.275200574766380324e-01 1.153421021234437793e+00 -3.097773450789247374e-01 5.301400547995009926e-01 -1.004536755686455951e+00 -3.009619454137250072e-01 -1.434081481738395780e+00 4.957303152281920533e-01 -1.808732577126036939e-02 1.507615034019934797e+00 4.046667228451640841e-01 -1.202797004611519283e+00 -3.718924963321663668e-01 -8.721370688443438324e-01 8.153255660806235650e-01 4.179748294462755642e-01 -2.816971558957607757e-01 -7.837222440534022394e-02 -9.823163943095154504e-01 1.658055506534868551e+00 1.750156537324502048e-01 -1.254244159789761559e+00 1.187112889755984391e+00 -3.974740649117360913e-01 -1.229536017949385274e+00 5.582879231407065213e-01 -1.372078590723833535e+00 5.191125442373101251e-01 -1.555338617041203686e-01 1.166841044518692527e+00 1.775195442030799375e+00 1.455177065644007062e+00 1.424542585416513907e+00 -1.255960987916350247e+00 -4.457143196958339160e-01 -1.903602509011124155e-01 -7.885290652477445761e-01 -1.520689271051713476e+00 2.168348011931423347e+00 -1.489668791655817781e+00 1.745738879372171759e+00 -5.118239751482517308e-01 1.301517435504710329e+00 -3.644753049877228479e-01 1.700987366496639508e+00 1.289560342410599469e+00 -6.906355509687134298e-01 -2.741357202502622936e+00 -5.382377819384325246e-01 8.260161864779088647e-01 2.295820403071741900e-01 -6.143470946547718858e-01 -2.129400166674888073e+00 8.744322293137309909e-01 -9.095718944505580550e-02 1.108248794658845515e+00 9.060304096793798667e-01 2.898187934887876960e-01 7.051112980940646979e-01 9.680445112420570375e-01 7.674501893245530004e-01 6.625090233726662614e-01 -7.481001042372708021e-01 -1.064763202615726989e+00 -3.669064450061823579e-01 -3.132994500404377436e-01 1.227279121134400297e-01 1.207293804678341020e+00 6.137626940915034135e-01 1.092313642630533543e+00 -2.436348635263349660e+00 8.342009759732110785e-01 -1.463512084623065819e-02 -4.494115332360807957e-01 6.954822783593096469e-01 9.670506838753568923e-02 8.672742587586301788e-01 1.706985459469334554e+00 5.511182090601260963e-01 3.124674446224414703e-01 4.289432639840806138e-01 -5.843087366161506813e-01 4.899966801525687532e-01 6.130320494978345192e-01 -2.016959085199176105e+00 -5.362430715822506799e-02 -1.366438445946759339e+00 5.778715886808560853e-01 1.311484584807276921e+00 1.031267748683374619e-01 -5.983295665576124356e-02 2.964998323636891184e-02 1.563620466282031218e+00 3.866428772446765111e-02 -1.187059456113482625e+00 7.788229682998821790e-01 -1.370886482416774577e+00 5.115831440185143464e-01 -9.071490225908767080e-01 -4.662614644311207507e-02 7.001030970570665257e-01 -3.237839035600655890e-01 2.596801423515204821e+00 -2.783192887883150779e-01 5.401529786707104375e-01 1.368763011651805250e+00 1.481440947088592974e+00 9.812914810588753145e-01 -7.202321558596220807e-01 4.541608239709557515e-01 4.077948451264407775e-02 -1.335433223041926354e+00 -4.379057309982299917e-01 4.496841818884106390e-01 1.053776379959948217e+00 1.289886281750506791e+00 1.542596641854145689e+00 4.290195376989689446e-01 5.523925783231763420e-01 -3.602253937966938269e-01 7.838743538256817134e-01 -8.083947875340801170e-01 1.271645625150078507e+00 1.572957425325683722e+00 7.023370412449898570e-01 9.387215050027349905e-01 -3.214564159547183553e-01 -1.507516477273367572e+00 5.547691870159796590e-01 1.993672257062415687e+00 -1.770946414210509134e-01 1.088999994632293689e+00 -6.570911444652055566e-01 1.451252623876584658e-01 -1.257129628334094251e+00 -1.994984422270744018e+00 -3.539500389021085214e-01 -1.600883801052309652e+00 1.586104772423262699e-01 -1.798039400821202172e+00 8.366114957375745398e-01 -4.964375796172005861e-01 1.244698870157619375e+00 6.647341146635357134e-01 5.289625808838999133e-01 1.584660916245839823e+00 -1.514775324690722791e-01 3.306117145012092418e-01 -1.488262501304796481e-01 -6.543915536698488022e-01 1.538882320446560925e+00 7.956277795913999640e-01 6.446902506436008595e-01 -2.096736249778377026e-01 1.744192756435682390e-01 1.365340347045886082e-01 3.536211816019803944e+00 1.894025168846727336e+00 -6.835871921565910281e-01 -8.156325698031767768e-01 9.229036941758143042e-01 9.482979523413277434e-01 -6.667458566529814445e-02 -4.217064981429542031e-02 -7.828549586782522773e-01 3.425907693848353475e-01 1.036117621375447717e+00 1.306961510629007339e+00 -5.857260702624582649e-01 8.899156279594094832e-01 -9.628839959286324968e-01 -1.205102922591907433e+00 -1.121467042803567349e+00 1.852121909626735174e+00 1.973291744902310407e+00 4.497645117848543261e-01 -1.539129218858885872e+00 5.387627278830215971e-01 -8.277703373788561914e-01 -4.610616254991262708e-01 1.822286359440585146e+00 -4.619521544737076324e-02 6.413313061893535227e-01 -9.652197495351726442e-01 3.450184141238158558e-02 -7.470945945951892875e-03 -5.667561386346857688e-01 -6.698221933469081235e-02 -6.930034442967983321e-02 -3.962737190024113176e-01 -4.367683323780736093e-01 -8.465487256037447228e-01 -1.910345030470171457e+00 1.023091968031890620e+00 -2.724758639632071655e-02 -8.730624168863344581e-01 -2.222219739238243119e-01 3.929576795923360732e-01 -3.820114484399967925e-01 5.762906473340750901e-01 1.306436352667066612e-02 -1.828444287107556576e+00 2.296022760843589694e+00 8.928077162294157931e-01 7.835304748815199449e-01 1.721361346841858708e+00 1.103187920552704648e+00 3.005035783019964324e+00 2.651367700395405258e+00 -1.024240838481508709e+00 1.492374704554662479e+00 5.155548257448886451e-01 -3.560607552227041395e-01 1.781512655072951645e+00 1.814981759198842193e+00 2.228667494976683261e-01 8.955294607422022990e-01 -1.526317273983994305e+00 7.001297052205091020e-01 9.754328792894735589e-02 1.321440846306137118e+00 -8.482538174935329023e-01 -1.202266371254312460e+00 8.964277148799566775e-02 7.201444482332480801e-01 7.118257075522815835e-02 1.127172714730398262e+00 -4.460467027573656873e-01 1.123875530743641660e+00 -8.384446669611527181e-01 6.562746866343163177e-01 -2.283279634481338027e-01 8.013289705530776130e-01 -4.342306663996757798e-01 -2.116445431672965061e+00 9.359384328788379337e-01 -1.113804304964119307e+00 2.092365967086719236e-01 1.330516685161508894e+00 1.209319837068165704e+00 -3.625137804500587202e-01 1.934170485810700890e-01 -1.118569434587389111e+00 -8.381962966095737322e-01 3.245697768196451061e-01 -1.076594053813007434e+00 -2.207590962361903608e-01 3.932586033984026841e-01 -1.586986262045938720e-02 -2.736820592589966905e-01 8.494668822800126584e-01 2.839999080858849334e-01 1.187923504751860149e+00 -1.601376069472508767e+00 -3.784806671743604772e-02 8.768539020298826703e-01 -7.218870578746745814e-02 8.376119285074633547e-01 1.109491286360287043e+00 7.729965240139052840e-01 -1.046131712466299574e-01 2.770609877987358360e-01 2.997970627211027361e-01 -1.063953076775858930e+00 -8.206973798456336233e-01 9.812687200803427157e-01 -2.801723281902645524e-01 -7.184385927261455196e-01 2.338920265066817272e-01 8.862221634689050331e-01 2.702764554313693779e+00 1.206662037708810253e-01 1.724834578931901508e+00 -1.071395110046542004e-01 2.348038163187751992e-01 2.936148252506061707e-01 1.558307090344475787e+00 -2.587766953948610338e-01 -1.293277288943999771e-02 2.633511668871996725e-01 4.898640433641602288e-01 3.541084715310646169e-01 7.552993033779773491e-01 -3.032247680810915558e-01 -5.710943268571105902e-01 -8.762474204926867793e-01 5.965523866596046387e-01 -8.818946954791311299e-01 1.019317783550864664e+00 1.427799860316792735e+00 5.763115321531465662e-01 1.071627007798320541e+00 -2.083318481332840033e+00 -1.124520488924946715e+00 9.604763233055285676e-01 -3.493697015578245413e-01 3.925026407887937663e-01 5.693637874410494293e-01 -1.013215980075759415e+00 7.668411724729436996e-01 3.673819463252555040e-01 5.684491211517178622e-01 -1.603615341356383062e-01 2.167084711076143755e+00 3.019616148637899178e-01 1.074473974123711234e-01 2.409258453840355252e-01 4.131278947882347508e-01 8.993901592781487764e-02 -8.378725128262729527e-01 9.281136728745853492e-01 -9.392879782995194882e-01 -1.593747797497347685e-01 -8.192084886866386750e-02 -7.479316236232435022e-01 -3.236613866927631200e-01 -7.455197829120534525e-01 6.267053393170749498e-01 1.316350295665538406e+00 -3.432090697227645482e-01 1.385863705119087519e-01 4.278973363925217543e-01 -1.724823906340176571e-01 3.359763308073998034e-01 4.552172285138800234e-01 -3.820805491618459726e-01 1.196818921922720547e+00 -8.974804453523086423e-01 1.854961967024518987e+00 1.435768530487216144e-01 1.716929580858299165e+00 -9.749571108659554897e-02 -8.989187855460896159e-01 3.196289018488880918e-01 -7.004619366504439837e-01 7.231570286065326369e-01 1.014319904256361315e+00 -2.657756588353480942e-01 1.124003570045264411e+00 -1.238859616762689186e-01 2.194567945290430977e-01 5.249349216172063404e-01 -1.088402520459694545e+00 1.391824026760645872e+00 -1.287612534101177375e-01 3.207699951833613561e-01 5.342729804063967025e-01 5.463583628179031759e-01 1.176120875910934505e+00 1.896273627764699210e+00 -2.162945762344405054e+00 -6.876831771365676804e-01 2.112958702182058945e-01 -2.117546808928782553e+00 2.825261798882554576e-01 1.570685984524756273e+00 1.024550629663909751e+00 -2.551144242073482560e-01 -4.852248010801111233e-01 7.996211248203981548e-01 1.542089009400988697e+00 -1.376072207842576001e+00 -8.978597847145017852e-01 3.013475964633593462e-01 3.931703604482238990e-01 3.535435205890012367e-01 -1.733462202357455850e-01 -5.117059163072321809e-02 8.256590230611372538e-01 -4.928234223984807039e-01 -5.493987535542877998e-01 -1.393352126238396327e+00 7.011411242538195809e-01 -3.781506088499271279e-01 -3.788699753848959184e-01 -4.075073135157816773e-02 1.819172307750941131e-01 3.075063802553708925e+00 -1.114788648013921024e-01 6.831753602138526116e-01 1.459435869101019856e+00 -4.402721871992367753e-01 1.572829585778090788e-01 6.672803905888047282e-01 2.648119688726156551e-01 -1.024962870503627776e+00 -2.095815436814490312e-02 1.711234806144444676e+00 1.241999850332439204e+00 -7.568648003716400563e-01 -2.719562322530892029e+00 1.538442789442334924e+00 -6.828527762156947345e-01 -7.844203791337461817e-01 6.444260264986499953e-01 1.157654392258616327e-01 -5.974772694208702051e-01 4.659269735715912963e-01 6.456361615369226037e-01 -1.090067248720921755e+00 2.640061117085615194e+00 4.360728411081814249e-02 -2.059803676987120025e-01 -1.956677521344472925e+00 -1.817637402560674798e-01 8.280891855987276839e-01 -1.672013548591668591e-02 -8.333410549639188591e-01 1.864199043236159647e-01 1.405394394751351417e+00 -8.874514410275415877e-01 -7.375477803463581505e-01 -1.941988160192759938e-01 7.846454170575795084e-01 7.196863220052316379e-01 -9.164372495041714917e-01 8.759511120616731983e-01 -1.221781170564734120e+00 2.387621754692891840e-01 8.490638386689741690e-01 9.201674976881485390e-03 -2.612587570725025121e-01 -8.826303630926035648e-02 -1.174513990352143100e+00 -5.782151984360912877e-02 -2.124140580685137114e-01 -4.352854964713870900e-01 -1.130769839452360648e+00 4.034543226273407668e-01 6.307331706439555097e-01 -1.832259761428024047e+00 -6.916378388079191808e-02 -6.610443677152065822e-01 8.877362638224825520e-02 2.374385929245770743e+00 -5.695889688751792912e-01 -4.502149499627884632e-02 8.631804252973959701e-02 -7.218545404483054373e-01 3.141531880410209365e-01 1.265657356115867938e-01 1.597782633409141173e+00 6.352181629693353093e-01 -3.722556817591998746e-01 4.679768113802055818e-01 -1.521652721901678218e+00 -8.424003177676494536e-01 8.120919395637115068e-01 1.446189310701480601e-01 1.304954472878236071e+00 -5.828408900514254753e-01 5.483259169790569154e-02 -1.452893350105383674e-01 7.471119669548552389e-02 1.919902887321813578e+00 -1.026061892322092106e+00 9.386546351721634096e-01 2.948946906330892070e-01 7.838734034079581914e-01 -1.052465177218007808e+00 2.198243795884682883e-01 1.567025267273786382e-01 2.915740612550430377e+00 1.042066932833087600e+00 -2.165488898299289922e+00 2.580598566029341789e+00 -9.890148084838280562e-01 1.584247408371955435e-01 -1.866959965340358796e+00 1.457483140058278837e-01 1.657824262708604279e-01 -5.768916864365414288e-01 -4.508335169909135631e-01 -8.381241241520677454e-02 -7.582307154338123745e-01 5.857655293868666013e-02 -6.013111389770916387e-02 1.443841974900738068e+00 -1.980784678452593983e-01 9.067374629092063154e-01 -1.434193786025349082e+00 -2.496684151138683916e-02 -1.930856015262891745e-01 -2.652107990737253007e-01 -7.077134482277281924e-01 1.834073925805017158e+00 3.842238973910340194e-01 3.970262308529273754e-02 1.565143145821535020e+00 -6.889539174036478884e-03 -1.840386331520743254e-02 7.864149688275712258e-01 1.737782903338433549e+00 7.204842129019849439e-01 -9.763813230549081568e-02 5.546479842021563300e-01 -1.872876672610189752e-01 -1.782949446568932450e-01 1.787584606920533004e+00 -1.096814980217757224e-01 -2.473692165904190610e+00 -1.834708489179736057e+00 -9.033651440452264980e-01 6.719716618953944787e-01 -3.792739593936588771e-01 4.203904284916242795e-01 2.295179503304836999e+00 -4.669008730954731234e-01 5.547415304557314908e-01 6.679753257294548385e-01 6.714870304541453727e-01 3.465875894283877212e+00 1.758499847054818099e+00 3.096882459212930705e-01 1.248552515528719153e+00 8.491741823763664376e-01 1.310755499503506449e+00 3.148016680574576842e+00 1.299359059714179920e-01 1.343688810328624861e+00 1.845982102205137587e-01 -9.522332701453986026e-01 -6.087834867412569295e-01 -5.498170683362072486e-01 -9.648422680943874452e-01 8.802418318355426097e-01 -1.744504255072981014e+00 2.738517484295571042e-02 7.291661784104283006e-01 4.457621045848103036e-01 -8.940611683545894861e-01 4.347891698755400047e-01 1.440852802413074008e+00 2.188577785588615154e-01 -2.246364431386806526e+00 -3.797749768570268247e-01 -1.363215886214650840e+00 -5.805822071514674665e-01 -8.020861536817488480e-01 5.700231344668019867e-02 2.440600535072990906e-01 1.024268634485754115e+00 -8.400859640718922883e-01 1.082121215288444516e+00 1.697569397216050380e+00 -3.245785661758435747e+00 -6.118337728787832663e-01 -6.963585877775027022e-01 -8.512650519746899347e-01 2.408637149229396202e-01 3.842585784724606990e-01 5.988714387157515473e-01 1.211782292284806495e+00 1.449655910361722588e+00 -2.354970460514340669e+00 -8.427360910574427377e-01 7.143618714072931253e-01 4.805835822564101245e-01 8.835921314972001728e-01 1.305025010683449338e+00 2.411978229370779492e-01 -2.058652013141672732e-01 1.899720629412486872e+00 2.973772484437128272e-01 -2.273154940355355536e-01 -1.165672659526801880e+00 1.744033922876025156e-01 2.200865799194470090e-02 2.128238522295380797e+00 1.745968399251271175e-01 -1.057597496594974373e+00 1.897261091368545705e+00 -8.537108425179475990e-01 4.864420972937283372e-01 -8.940079670724435656e-01 8.644413267115098609e-01 2.032796714964985263e+00 -3.049864205979918030e-01 9.740838388433441519e-01 -7.338065682109863319e-01 7.941067552599689883e-01 -1.075629231536175290e+00 -1.107657475373609174e-01 1.987522579202953554e-01 -1.311087524244113789e+00 6.957784843070705660e-01 1.927626262893093800e+00 -9.809483765048363502e-01 -3.581859925035119074e-01 -9.863681857342969650e-01 -3.883994834533583407e-01 -5.467057015352677629e-01 -1.882529409291769484e+00 1.153499450124988002e+00 -2.349693812568537155e+00 -5.960683997352289598e-01 -1.713571777193839685e+00 -1.182924802911053952e+00 1.099078876459690379e+00 -1.076025600202071608e+00 2.414501037628598301e-01 -2.030319500992095461e-01 -1.644436119497299176e+00 -1.955502981104910942e+00 -6.345539167853315732e-01 5.744484559921465561e-01 1.023226010038800204e-01 -1.013176815106072715e+00 4.618012907180199522e-01 -1.771927459898154478e+00 2.390454264041262711e+00 8.720167666448953581e-01 -1.595302249851355159e+00 -1.635537999491534444e+00 -1.552954697769320269e+00 -4.724168547246979100e-01 -3.410873392345166732e-01 5.659585966224747744e-02 -4.234666256301145015e-01 1.421293424006749184e+00 1.255390858592337899e+00 2.346390312529638700e-01 8.784214057041540569e-01 6.971330799913380560e-02 -2.568661858567590842e-02 1.191750224404625857e+00 -6.333761258059521226e-02 -7.745162509430784936e-02 2.351419763599778889e+00 -1.480350471587125849e+00 -1.251940766788619763e+00 -7.424471664611458355e-01 2.441887799075046217e-01 1.262546418375140256e+00 -3.734459705705877597e-01 1.126559780397000887e+00 -5.083903596103446221e-01 -1.776494511168729584e+00 8.647409524146004722e-01 7.379508251056997592e-01 -7.592963442643206884e-01 1.245333188049853934e+00 -1.399635553384316111e+00 3.458566940558489011e-01 1.814901799581765951e-01 -6.962783865464453603e-01 -7.058831358732506889e-01 -1.464125253036606455e+00 3.661309917949485682e-01 -8.637988300556599386e-01 -1.287685985273255396e+00 -4.117236826181214226e+00 2.068658608653092923e+00 1.811474021387900368e+00 9.897530091736627123e-01 8.285263077735202097e-01 -5.896381704993337580e-01 -4.132485620745827148e-01 4.434122445798716061e-01 3.328315645559809521e-02 8.279124067167981105e-01 9.878366266537644824e-01 7.443313775378945785e-01 1.110323217804074503e+00 2.041808355023028154e-01 2.101929329478855468e+00 1.093445377716069977e+00 -1.381688945194641027e+00 1.188424094778836593e-02 -8.466241602322521764e-01 8.046320026352146160e-01 5.191112149364789791e-02 1.171353098851356522e+00 2.258366871883248916e-01 -4.795179536578427770e-01 8.470494655336247014e-01 1.287489776005623199e+00 1.060466038370728725e-01 7.525894822049085109e-01 2.367432198751539818e-01 6.830808439136484278e-01 -1.276823383051146621e-01 -2.395583953469448968e-01 8.413440821024682492e-01 -1.223821877627648130e-01 5.792501056740780863e-01 1.091964763171039854e+00 1.215972166056127790e+00 1.266943688640566723e+00 -1.121694166474770604e+00 9.843582519844081835e-01 3.965929216294721699e-02 1.285907410701942588e+00 6.120897955769359911e-01 -1.235907305755278962e+00 -1.018572533757789556e+00 -3.817495907388153142e-01 1.115246070307028825e+00 -1.380793073209372945e+00 5.080157233147732099e-02 1.956039392567341662e-01 1.450417743569197560e-01 -4.834983374849703419e-01 1.399887919836495076e+00 -1.095905753305359775e+00 6.029211931250241241e-01 -5.342573231855085591e-01 4.392459634788362099e-01 5.164009615555248400e-01 -2.887367925821272552e-01 1.716208899222869011e+00 -2.884473069429946079e+00 2.240283297399602858e-01 1.033296067538901353e+00 3.945579765179422771e-01 1.144388930911831137e+00 4.213572975402488097e-01 3.592223504982973714e-01 -6.519224785247518597e-03 -1.699327981810788146e-01 6.366227424813772351e-02 -4.778054410318767764e-01 1.752935086490488015e+00 7.670691884982938635e-02 4.297805975946196178e-01 -3.990123202380691514e-01 -1.017043068414965390e+00 3.319854495091864033e-01 8.590868915559725094e-01 -1.294853636569311295e+00 4.205115538357261373e-01 1.525990883348241622e-01 1.069868532973350161e+00 -1.128484023256717705e+00 -1.197613626011842625e+00 5.501570431404744638e-02 5.599581006187183130e-01 -7.393709271548069006e-01 1.752629827583755073e+00 -1.395946445179840067e-01 1.117608584874399957e+00 -2.671875419520766681e-01 4.737511705426698527e-01 -2.782283744804426306e-01 -3.379237966622660738e-01 -3.412141303053278230e-01 -9.506628679054911490e-01 1.904500691405691393e-01 -8.832891707396883785e-01 -4.574409043473605559e-03 5.515406943007583607e-01 3.342596267879989758e-01 6.820655394912704672e-01 -4.789978634414670533e-01 -9.924178424210081118e-02 4.659247257938836095e-01 -1.118276870702941572e+00 1.866807653698622449e+00 -2.609420764465086515e-02 -3.218043980535875703e-01 -8.399159762930463735e-01 1.064598543090808258e+00 3.887435414021697677e-01 9.750077581355848233e-01 -1.293074483769528216e-01 -4.821489698575118221e-01 -1.709776720980539011e+00 -8.970524975172086135e-01 9.090176285182851590e-01 -7.577655643192313661e-01 -1.309921968880503940e+00 -2.427923058198283801e+00 1.607027511446236012e+00 1.318751313084672860e+00 -1.767041211839980863e-01 6.193821814461316633e-01 5.776530859492375880e-01 3.286247442307566602e-01 6.716331494857530338e-01 4.564859094251941252e-02 1.360700146636125707e-01 -2.836599082695316354e-01 4.726905326396482754e-01 -6.533898055911449010e-01 -1.156447787232503632e+00 5.876725027132478907e-01 5.058177593311442566e-01 -5.934624162856058094e-01 -3.188107450571946444e-01 6.418643790470907051e-01 -1.471249935614151072e+00 3.867794317637170132e-02 -8.552187840696054977e-01 1.752603048761674387e+00 -1.052512578064384696e+00 -1.618241029061597835e+00 -4.905798516068645698e-01 1.067605987359014241e+00 -4.212001395989732888e-01 1.377352561646199014e-01 7.711853750749368686e-02 -8.198780279890495459e-02 2.185822800075059857e-01 -5.497551045779388579e-01 1.426718519797304685e+00 1.523538094023928757e-01 9.397841489906412840e-03 -6.222197072904730453e-01 -1.948733965580174976e-01 -9.793447492014111244e-01 -8.007838226097360179e-01 7.536581941067530543e-01 -1.470456427069733563e+00 9.136448410692583622e-01 9.703261315852398372e-01 3.469684640773431084e-01 -8.065571623782374910e-01 1.318730562687603913e-01 4.434312427545419877e-01 -1.009253386553591980e+00 1.173811174864392459e+00 -4.922611526682900696e-01 -2.203442734239707546e-01 -2.509109775037393630e-01 4.511469668733362193e-01 -3.114962287517529238e-01 1.824566811140938272e-01 -1.266060527667599356e+00 -7.654174178065540346e-01 -1.934244833421114196e+00 1.080983012890748052e+00 -6.049184261164429754e-01 6.207532918636423647e-01 -6.832318249358774187e-01 1.747052014046749813e+00 -9.039526106906381475e-01 4.928733005553541102e-01 -1.038592697030042089e+00 -1.044591335611343208e+00 9.307399234300023361e-01 -5.063258735720650439e-01 4.872726349235452226e-01 7.626603708334652731e-01 -2.923108370441280801e-01 -7.503776091311904484e-01 3.285509572554756730e-01 2.029977922751662334e+00 1.545290270878310890e-01 7.982705978011735981e-01 -2.227005337785581851e+00 1.775364007668248423e+00 7.583544357453723128e-01 2.172779466956328065e+00 4.424552671742529864e-01 1.114940189495115197e+00 -5.099995857909880304e-01 1.480918595052083342e+00 -5.598082759904876582e-01 -1.079394841564322999e-01 -1.115443293547078579e-01 3.994681847247524287e-01 1.066147062673321821e+00 2.895776446689691253e-01 -4.823586676354546521e-01 6.405286863710146772e-01 9.524313410519339440e-01 -5.803820556216464366e-02 -1.217386199813637271e+00 7.518511592825734002e-01 -1.971030123944454093e+00 8.449462025678615706e-01 4.311863096597556844e-01 8.012313167577364559e-02 -7.978482370863766715e-02 -9.120113246877888935e-01 -1.120623073338458564e+00 6.468452634598331752e-01 -1.521310022308581811e+00 8.409483465147259418e-01 5.929885427180946467e-01 -2.262856843774298521e-01 -6.727698372186667886e-01 3.739439198548642485e-01 -5.594210257576306411e-01 1.955689821658507466e+00 -1.200370929444972257e+00 7.780887528132907072e-01 8.450762519297532194e-01 -9.802245873627114525e-01 3.034220383353674125e-02 3.763664911364511534e-01 1.053895688421164323e+00 1.434220846886261835e+00 -1.216030984512251001e+00 -6.368717658666214199e-01 7.294819736571046542e-01 -9.955011243943790999e-01 -3.978283261564015683e-01 6.299678834812137973e-01 -2.193862628962978956e-01 1.011430210702986221e+00 -4.164325046617388670e-01 8.652921124514000306e-01 2.513698484394440991e-01 -8.432598442641804359e-01 5.245076761717443192e-01 -3.546364234476831467e-01 8.934004594689287648e-01 1.195514120729763291e-01 -2.613973136767441807e-01 -9.082851654064043601e-01 1.510483012590163598e+00 5.651668393436599658e-01 -4.659012496123635105e-01 2.433149024976112573e-01 3.657850042500663257e-01 -1.910618963551377503e+00 1.027576461429707821e+00 1.439763170674225989e+00 5.416873328039810698e-01 4.727377282203015091e-02 2.462160213855765500e-01 -5.156087956271893091e-01 4.440931771313261223e-01 -2.095192441071573874e+00 4.042470204524540311e-01 -1.044838267525628694e+00 -6.662865394898671578e-01 -1.260763894650527087e-02 4.635219235922927172e-01 -1.927625194517265328e+00 2.181687183597876611e+00 -1.405980406905978364e-01 1.925690159971555016e+00 1.087319718116156686e+00 -1.788337431900552499e+00 -5.058598005832820599e-01 1.754640286453596154e+00 9.610122983734201707e-01 -5.472046786869439600e-02 5.617610050223853513e-01 -2.383210247858838157e-02 2.442236055804597683e+00 -6.128144732157517760e-01 -7.191389708806118497e-01 -1.943486483735283876e+00 4.467208510743966854e-01 8.581674083584966972e-01 9.767944422232895940e-01 1.893827582897109341e-01 -9.559490749640515705e-01 -1.328733841429173612e+00 -8.049355350033912115e-01 -1.425777094015521218e-01 -2.003469251874362422e-01 8.038499461007786451e-01 7.748379996028540440e-01 -4.394456966176403800e-01 5.630355314371177089e-01 -1.949623737578621285e-01 9.221102737118989090e-01 -1.672022567003775384e+00 -7.403464724657258245e-01 2.557941119560094845e-01 -5.150094643813329931e-01 1.675349886508794350e+00 2.382779470579635017e+00 -9.305063630936208918e-01 5.107375833252321140e-01 -1.871142420106034487e+00 -9.961786571561334069e-01 -3.021397880438997929e-01 -1.521197941507635099e+00 -7.361451915354839948e-02 1.763401765187231574e+00 2.092435297093537372e+00 -2.108269525772109354e+00 1.739555750486460717e+00 5.142962559938130118e-01 -8.734956066808637898e-01 1.227732206765177692e+00 -2.652553747397937700e-01 6.055347482233123385e-02 1.901472890179301878e+00 -1.817707484845899890e-01 6.656261122165141320e-01 -1.404419348153971014e-01 -9.134986633830610714e-01 -1.136648896109516915e+00 -3.623386194598364751e-01 -1.584863493378515509e+00 1.540429511670036611e+00 -8.832805978487573428e-02 -3.577067209731499275e-02 2.340274159710071356e+00 -9.453449158382525308e-01 -1.755212781656790400e+00 -9.285099720880566343e-01 1.434186289676614212e+00 5.242350047714074979e-01 4.151013051862468828e-01 -9.323652541386115433e-02 4.019789317873188605e-01 -1.083537889003703292e+00 9.273125700469845301e-01 3.217900527403996791e-01 -1.195752699577726230e-01 3.783646297777576994e-01 -1.142766566009362078e-01 -1.477358023173696577e-01 -5.184059369648494897e-01 4.087386532740067691e-01 -1.927245822291591693e-01 -1.830703567522298514e-01 3.448388757462842458e-01 -3.636088951997811236e-01 -8.933550098555764762e-01 4.937462033381304072e-01 8.966575452980669603e-01 3.359211731797022149e-01 -6.944484702623462957e-02 2.400249962626745670e-01 7.468134023520607290e-01 -5.023555700264266122e-01 4.094707249874468546e-01 -4.857244487080596418e-01 1.902803363641591305e+00 -1.481000321258633678e-01 8.048539720147601662e-01 4.820409071508424126e-01 7.915337841570433408e-01 1.103710563066288231e+00 1.571377261684165472e+00 -8.224129347826801828e-01 2.861082524986753306e-01 -4.652904260951526982e-01 4.519253028127090399e-01 2.672972714590949872e-01 -2.504309929779327537e-01 -2.147052552911744572e-01 1.077102628875502122e+00 -1.405379681017577598e+00 4.695987289928418296e-01 5.879400088777871902e-01 -1.902742701427657390e-01 -7.372374117514645109e-01 -1.997334953750627140e-01 -7.373976180221369914e-01 -1.004267763666799373e+00 -5.667261212230974010e-01 -1.046985263493884211e-01 -4.137075708266978458e-01 1.853928026995508960e+00 -1.957407286714712091e+00 -1.754337862614291810e+00 6.119123562790242943e-01 -3.353554333409329846e-01 -2.296834068354956238e-01 2.074927018425417602e-01 3.163024527200606340e-01 7.465483280964519963e-01 8.139675048554553261e-01 -5.267536829262137177e-01 5.152052021975679352e-01 -1.839291769452490732e-01 1.755767379452241317e-01 1.912336704872700910e+00 -9.682263279652100763e-02 5.790960158338093189e-01 2.518535776417875294e+00 1.424848553740263091e+00 4.127279196222399249e-01 -2.317421468152189024e-01 3.117098193222446745e-01 1.238973067478083667e+00 6.388203901074049895e-01 -8.156180668064527683e-01 -4.308642778266851825e-01 1.185499931884387848e-01 1.607138617342416531e-01 -2.243480508787187577e-01 -1.033430207917088589e-01 8.578053759743606843e-01 1.043037159042199624e+00 2.397046109515226786e-01 1.154126887805395185e+00 -6.088450331495687262e-01 -3.339705610990345019e-01 6.129691408592353730e-01 -1.745645094522525698e+00 -3.618879078885177125e-01 8.121040684567026879e-01 -7.943483290526116569e-01 1.917772390692275897e+00 4.157528208527832003e-01 7.489271542132859283e-01 1.678133202183556882e+00 7.864368998296088487e-01 5.916835615800094539e-01 2.908497257802255653e+00 -1.118122733742091084e-02 5.657751700852873267e-01 4.433732923934484704e-01 1.316743247467807576e-01 -4.886848438764557767e-01 1.481416072158443065e+00 -1.062580937177373119e+00 3.319965663691754054e-01 9.128208734452908368e-01 1.838516330111327646e+00 5.453254112045354818e-01 1.604070450368479284e+00 4.571057275176133583e-01 4.237176166745034722e-01 7.394276494408770217e-01 9.111332054163667760e-01 -9.578715715553788312e-01 -9.622402090413099129e-01 -8.878003861324644808e-01 -9.202775831235294746e-01 -1.398012068013834153e+00 -1.006692112735803057e+00 4.820549127027392577e-01 4.143511998892013271e-01 5.483302053266913001e-01 5.659267152777109899e-01 -1.148659773386866978e-01 1.157294303495196297e-01 -1.479276715172439305e+00 -1.475672647907894763e+00 5.813757207181514675e-01 8.400087777665832256e-01 4.082485985312301890e-01 -6.422537384761481394e-02 1.368743446151671206e+00 1.659791156317025340e+00 9.104876808001693966e-01 -6.379998195667543337e-01 -6.512999068564194749e-01 5.926727429945778391e-01 1.896882334230259204e+00 -5.829636295638207510e-01 -8.036147968030267208e-01 2.518993952509816836e+00 4.006276632662496007e-01 -8.084743148919057987e-01 -2.880280203575554587e+00 7.231906171491312429e-01 -4.212086261064630910e-01 3.657031888777529383e-01 -8.208886141703911621e-01 1.479367024160614497e+00 -1.094560944287329196e+00 -1.490211614149506758e+00 -1.441320967665506103e+00 -7.000120247756257408e-01 1.334906342991948991e+00 -3.520425558516664388e-01 -1.772012695431599560e-01 1.039982450197011632e+00 5.737132111316785021e-01 -1.424433125789828836e+00 -4.370569173926480144e-01 -3.095380454077999444e-01 1.315201854819348037e+00 1.121630205968271898e+00 4.640646840547154039e-01 -4.690113944269738711e-02 8.978920742803977451e-01 1.097740601472886102e+00 -7.662289377045526928e-01 5.175636041691347167e-01 -5.831330290928560256e-01 -4.680860575746972896e-01 1.877312177394612203e+00 9.584650863886546857e-01 -1.127756840689565720e+00 1.625305752450215135e-01 1.600143315319905724e-01 7.926458204477000447e-01 1.303266872131149556e+00 -1.438984007749484206e+00 6.278271936322514790e-01 3.115431983317588083e-01 -1.536937364790483540e-01 -1.234159134791561717e-02 -6.164198792014148331e-01 -9.303615598395663655e-01 -8.559747640678703196e-01 -1.482580887369123190e-01 -7.380354344681336887e-01 -4.123410263031905276e-01 1.503238374193522020e+00 2.235568936625840664e+00 -7.853864352284949113e-02 8.438533329800268490e-02 -1.011063957869870800e+00 2.349672166933637341e-01 -1.309625767759893256e+00 1.040476610896260423e+00 1.130908878293150233e+00 5.606392520539704716e-01 -1.459695255429489968e+00 -1.075457200965245441e+00 -7.415728386446305276e-01 6.493714912591402877e-01 -2.018111303907775156e+00 9.390194568201599701e-01 1.157674438372129355e+00 1.449715152988480804e-01 -5.643056912779192968e-01 -1.372307220367288694e-01 -3.988093124236569698e-01 -1.769038484201594930e-01 -1.125128806327539532e+00 1.738568160297145615e-01 8.528355870422446028e-01 1.129583193480736325e+00 -2.304495275961535028e-01 -7.428222155872910015e-01 -5.400153786739687600e-01 3.190751406070967966e-01 2.812494879279974214e-01 -1.677680318217315891e+00 9.647489014054763112e-01 -7.673773296561324786e-01 1.486428204538716713e+00 1.655468053919592286e+00 -7.321834174866002076e-01 1.487891802125171914e+00 -1.723458065636989944e-01 3.492873433850368636e-01 1.593950365061763241e+00 9.444347443270885156e-01 5.402990484889080847e-01 -8.580505011524108827e-01 -3.531611649707201983e-01 -1.349893333560834519e+00 -1.386093009042308255e+00 8.883393187657439016e-01 -1.872194250902275070e-03 -1.662833833436290432e+00 -6.332120792156201716e-01 -8.647200919463672308e-01 4.924217276520199138e-01 -1.332991814602949132e+00 -1.071580409629614650e+00 -6.987273340426073398e-01 1.678279777195389899e+00 5.648019571840537378e-02 1.252014208548531404e-01 -1.852408466770905440e-02 -2.500883727971819237e+00 -6.091932074768748873e-01 4.650441448721273630e-01 -1.289982773299563727e-02 -8.226041420923929648e-01 -1.161100650684093294e+00 1.226868448831468728e+00 1.282771625652131320e+00 -1.099707476258087624e+00 -1.993221527765962620e+00 1.163739721990411757e+00 2.025521849287511333e+00 2.377664548679444323e+00 -7.198317393198172542e-02 5.453504753005370409e-01 6.145310301443397405e-01 -4.910453942010453710e-01 -4.308871570618805907e-02 1.437857158333028629e+00 2.318919267269682616e-01 -1.099321755719780080e+00 1.867250803437625617e-01 -1.196273686633277045e+00 1.620635237454753463e+00 -2.516000352786043059e-01 -8.819411403531589588e-01 1.300045583566547536e-01 -6.933178587315877994e-01 -3.266685169629243157e-01 -1.637782995402943698e+00 8.232837918186775017e-02 1.852145314490235117e+00 -9.808043059774990136e-01 -1.901630982038221340e+00 6.433251331140363849e-01 -1.701787943112487156e+00 1.428952007084916431e+00 1.891126718537335938e+00 -1.500156536219314996e+00 -1.214254525388776207e+00 -8.681990492240347912e-01 -1.953452743027764282e-02 -1.304882411108706730e+00 -8.745959205385245294e-01 -1.938933563111754077e-01 -2.173922603475247628e-01 -6.784975450623701443e-01 9.530199914994360588e-01 -3.066947080149902694e-01 -6.482076315039090320e-01 -7.410108740735868449e-02 4.324692354782765369e-01 7.992797543929673898e-01 1.175844089643687695e+00 3.796755221746189179e-01 9.641290624554491595e-01 -3.440080612428058071e-01 -4.658922589203879361e-01 2.616500507895477945e+00 -1.902381257117436109e+00 9.035110019003773918e-02 -3.179123521342875486e-02 2.015239719432456500e+00 5.774745435759468526e-01 4.037999726176623172e-01 -9.231199683954752766e-01 3.894121406288400013e-03 2.340948765594049463e-01 1.467099143563090458e+00 4.752720219863882517e-03 7.475798856384775481e-01 -8.018953653603706766e-02 1.030487558812033688e+00 7.513459431265604449e-01 7.163352480513226483e-01 -6.652545993559250137e-01 -1.625794571268473376e+00 -1.791185074386369314e+00 -4.120710989408905012e-01 -1.601662216042507136e+00 -4.131621650003691193e-01 4.857528514576802126e-01 5.753473497295452654e-01 -5.929925533467736987e-01 1.541387274649800743e+00 4.393047339180701782e-01 -8.622669362006676330e-01 6.031587460355651853e-01 7.718213852458484237e-01 -1.869217244099024677e+00 -1.136643662296483948e+00 2.255361315991937232e+00 2.133894553418080431e+00 2.404007937945522144e+00 3.445337705242819681e-01 8.198798076996006712e-01 -3.143136660131630178e-01 -1.037370019674496824e+00 1.986711474875344774e-01 9.421592600619000946e-01 -4.208798719645455710e-01 -2.687292726045968916e-01 -4.732505182083356909e-01 7.553342043145727658e-01 3.406979557937561687e-02 -3.344133011117850773e-01 9.299315958330073295e-01 -4.875529762655289590e-01 -1.140337082857585116e-01 5.159513494601523087e-01 5.860801177562396241e-02 3.345287873621728414e-01 1.832836424468035741e+00 -1.087142052061121217e-01 -9.330068695745855623e-01 7.874466498712376916e-01 7.128050599148076927e-01 -1.701247054817498938e+00 2.902607273978364266e-01 -2.032180482696241061e-02 -7.527700060206543586e-01 1.276643840849443823e+00 -5.349373189506926307e-01 2.027797174885891951e-01 -4.154825959410506919e-01 1.769942624969786715e+00 -1.779369400836125159e+00 -3.856907417038045183e-01 -7.478164569712643095e-01 -1.507819754524452716e+00 1.204611784125964924e+00 -7.938208452661955628e-01 -1.226227941680423615e-02 -1.775758625011429892e-01 -3.869180630970862067e-01 7.269832651154450875e-01 -1.031459006613576479e+00 3.674195851463545326e-01 -1.158711997300367447e+00 3.014815539862633065e-01 -2.129991492645656737e-01 1.376196356989019209e+00 -2.417889028308614352e-01 8.241296926968343373e-01 -8.270164665018829853e-01 6.356444012124541354e-01 -6.722080732831333671e-01 -9.564830160687169680e-02 -5.308391016225598724e-01 8.790106750469103281e-01 1.596998310283183953e+00 1.323167933701709709e+00 -7.222506117812771409e-01 2.184751163265260310e+00 8.282243369225271712e-01 3.059053665917743636e+00 1.720317300838264618e+00 5.981188429780259774e-01 -6.378522512890021368e-01 -7.770910015596698139e-01 2.139363956770388153e+00 -7.340996560311686958e-02 -1.172909169737839541e+00 1.090896748692877560e+00 6.842531968839303813e-01 -7.461516484467344279e-01 5.392293626986355282e-01 9.021301827781830207e-01 8.117424624610347639e-01 9.716186574474768856e-01 8.966540552088891891e-01 -8.217905728212558936e-01 8.890663336645668879e-01 2.548743094593445946e+00 2.833545386000771993e-01 -5.924241994648672405e-01 -1.105115369217416710e+00 9.472090517454089253e-01 -2.368495195428958755e-01 -7.186587905679961974e-01 1.082241015744237034e+00 8.545094673867992263e-02 7.007758563102233218e-01 8.262747523996244459e-01 -1.585664095480334490e+00 3.358353447468155895e-01 3.058080170784657770e-01 -2.794181016964989994e-01 -1.519443520156203431e-01 6.373031045157708796e-01 9.927098026007294962e-01 -7.096875870359384830e-01 -8.883512411416618626e-01 -1.201044528830348845e+00 -8.894383275698316549e-01 1.618508972534695722e-01 3.687944187467603885e-01 -7.724459817626825320e-01 1.342623845650354308e+00 -6.804431282002831871e-01 -1.002748138638264619e+00 -6.725401510455872867e-01 -2.621252362990829365e-02 -1.073555176352954721e+00 1.681868579963194055e+00 5.692431893905466334e-01 8.126432792858995224e-01 -3.421370408989151124e-01 5.703281440241777522e-01 5.014472689375437664e-01 -2.569240604073227963e-01 -4.393875326143083238e-02 1.563210025987776586e+00 2.111299646138828923e+00 1.215888223221596315e-01 -2.210317678336412239e+00 -5.079469045431697083e-01 -2.831633002572527258e-01 -3.831031830488149659e+00 5.456837252963884222e-01 -7.781391523382386044e-01 -1.534068142822754277e+00 7.192796587842642531e-01 6.948654177918580643e-01 -9.240467290952351087e-01 -7.730945172706091828e-01 3.136958900815981277e+00 5.477071144008653913e-01 2.001615532113927731e+00 -8.596259932278780269e-01 -8.207473102741419391e-01 2.403447429861922835e+00 1.160564608879480486e-01 1.026686339967784189e-01 1.961224826545308275e+00 -2.488839730962719710e-01 2.188462804728710243e+00 1.057209998981088889e-01 -1.225419959247059598e+00 2.613031680164099035e-01 1.351387196458185280e-01 -2.376956437405438383e+00 -8.972740568735136923e-01 4.064438088284746953e-01 1.967776229800913823e-01 -3.275185372115874127e-01 -1.639071739488620894e-01 3.576659255574513724e-02 -5.767890322150818205e-01 -2.076125089466519975e-03 4.399011534675466017e-01 1.144279267796736832e+00 1.958079035240368082e+00 -7.280890910473856170e-01 1.321035828049917038e+00 -2.975070243786913649e-01 7.115301062743925042e-01 -1.551117349834669756e+00 6.043304599977211700e-01 1.040118457147324538e+00 5.489602290658320838e-01 1.176776523851839729e+00 8.656511321871457332e-01 -1.156907198455169095e+00 -1.234958407845797718e-01 -5.744249197507261817e-01 -8.508223352400493544e-01 -1.399504515790878756e+00 -1.617338097724250190e-01 7.147861737734483301e-01 8.369129723032406876e-01 -8.403148279273091603e-01 -8.930737539372218814e-02 -2.701646388450446024e-02 -1.162099022795551218e+00 -3.240936312757413673e-01 1.790635082500403819e+00 -9.764312666766157278e-01 -2.359602383486871346e+00 2.868085882888887550e+00 -6.361256327608545424e-01 -3.709363456252644936e-02 4.666538497808082053e-01 -1.267791463940278474e-01 -5.428881927684652275e-01 -2.112232756559998759e+00 8.402043080991430379e-01 2.286696608125175223e-01 1.042876011562931415e+00 5.918589608061938234e-01 -7.796564665540505201e-01 5.255611319767766743e-02 2.323655371109162537e+00 -2.658747224545299215e-01 -5.431244861341606445e-01 1.059926134356633298e+00 6.539384658546059104e-01 7.799436620961002209e-01 -1.189890700840667392e+00 5.756489029881210057e-02 -2.727432650874831929e-02 1.980500674321780119e-01 -9.779234630338916601e-01 1.226208693173864717e+00 -1.162784118495741210e-02 -2.314123695749467358e-01 -1.389292536643997877e+00 -4.595090548357322335e-01 3.661116312487522340e-01 1.458917177562123912e+00 6.701398024075743143e-01 5.719889084995097850e-01 -1.565387474537293100e-01 1.304575424586499777e+00 -3.369874470019174062e-02 -1.891680929551768697e+00 -1.350389993027695024e+00 -1.052910485266294272e+00 -5.097657396304681177e-01 3.065217843277123211e-01 9.913606838936277199e-02 1.402838953807983735e+00 -7.925115481531406214e-01 2.890173321655250538e-01 1.824077697191947012e+00 -8.783467697460366486e-01 4.231047443285529397e-01 9.187683730057620846e-01 1.613233025962055756e+00 -1.145951736911440477e+00 7.259618866835200190e-01 1.335889655588278435e+00 8.701684770750207631e-01 6.599637496105058565e-01 6.237395823979261511e-01 -7.521689030980943658e-01 2.877639362641621346e-01 -5.648452088524893305e-02 -5.035409233342966751e-01 9.815532832327564794e-01 5.027073014536281859e-01 -2.862417042696342728e-02 -1.229081138065205359e+00 2.777343522513989527e+00 -9.913977519376639957e-01 2.980048922441699277e-01 1.859188502076744576e-01 6.194250960749421164e-01 6.108122514636074030e-01 -1.286544126736525850e+00 -6.045767218401308651e-02 1.208814300237023076e+00 -4.195492192006697874e-01 -1.876473565965033785e+00 -9.405829017533015590e-02 -2.499307467737632127e+00 -1.741343128691357434e+00 -2.134002455459576897e+00 7.337832546483991081e-01 1.535075488389624709e+00 1.146248371337110328e+00 7.244844437932540342e-03 -2.384592722449832003e+00 -1.040947342789138919e+00 -4.350683340420920531e-01 2.034926715216039128e-01 -7.375556888718818316e-01 8.663799813829760332e-02 -4.589341331792783779e-02 1.491044625330543716e-01 8.222153770153096675e-01 4.434200233107909311e-02 -1.914777269353987177e-02 -2.459589991171734269e+00 2.419612076812571455e-01 1.150244991713752940e+00 -8.928551983865157249e-01 1.821479087064545421e+00 1.046514006108625106e+00 -1.520612326374666035e+00 3.410002414654614844e-01 -6.214658876595893222e-01 -2.744577284964329622e-01 -1.534981679363753182e+00 1.381107472224553767e+00 4.282983034382135124e-01 2.081160136820524587e-01 -1.251804831738847712e+00 7.931742734283913077e-01 6.822536977218521814e-01 1.459710236356716928e+00 1.093463383668435540e+00 -1.650767392233015371e-02 -9.656638847240853751e-01 -5.707075057470292201e-01 -7.206922528426472629e-01 -7.133665344125957875e-01 -2.317990860766947769e-01 -7.578852179986775850e-01 8.455366337506834418e-01 8.987487958040762948e-02 1.410857013936198445e+00 -1.531601544849400920e+00 5.422728051189321663e-01 1.012909081762001451e+00 2.682524857358983827e-01 7.734041616393441121e-01 2.600822751802354560e+00 4.734500764729519529e-01 1.858551644491908406e-01 -7.796608827312510037e-01 -1.396953684522249661e+00 -3.191607535520181171e-01 -2.180665254032505107e+00 -2.113338495907894909e+00 6.054090488813748117e-01 5.631112335772774369e-01 7.422036906571334303e-01 -1.024839650723043727e+00 -1.651106120807508404e+00 -3.964289398387073615e-01 -1.888345378535212449e+00 -4.633106541281881152e-01 -1.118494170401606258e+00 -1.979094575374398535e-01 -6.341257034931450098e-01 1.023190088410756982e+00 -1.657616364429881806e+00 6.081087246148504377e-01 -2.749316155548435225e-01 -2.815373390411503585e-01 -1.340004588829131871e+00 1.347825922930987907e+00 -1.419271577028350939e-01 8.461119638151546329e-01 1.281097100123630872e+00 2.401077408685218240e-01 1.688150287357386592e+00 -5.926693833191999383e-01 1.344728705101431609e+00 -8.950290094650195094e-01 3.096767163866753214e-01 -5.374336264532845187e-01 5.200577689293764960e-01 9.166894212961674837e-01 3.675459178059218845e-01 -1.039466366308275658e-01 -5.757790608852269010e-01 -1.404147532284676370e+00 1.430499025995153106e+00 1.721138271140924436e+00 -1.355199857373292627e+00 1.050557007395886533e+00 2.270559617384840578e+00 9.798702322857359703e-02 3.485236812875809886e-01 -7.899645289347846377e-01 1.351114074506068574e+00 -5.398982857824736747e-01 8.737026925115687348e-02 3.383732151585690517e-01 -4.552475370467426452e-01 -2.304920431134751535e+00 1.443490726938372604e-01 7.010543589355295868e-01 -1.232400703232338746e+00 3.422588153449868109e-01 -1.270525254536791326e+00 -1.793434479230075207e-01 1.365374988631456142e-02 -8.219995615004107581e-01 -1.012968867308159826e+00 9.339931535338045210e-01 -4.246142104681531748e-01 -1.045549424747030942e+00 4.552736354805886898e-01 7.019817363480106431e-01 1.014070709183841207e-01 5.932756517511837968e-01 5.804104140830114167e-01 -1.057245797512826657e+00 -2.910470091489618660e-01 1.940597534245460221e+00 -9.171463652273091904e-01 1.994417176794191171e+00 -8.623171576829170848e-02 -1.509166346200408348e+00 -4.237758676264090640e-01 -1.630009690157792068e+00 -4.768359262510328822e-01 1.174855603983127272e+00 -1.361575676630767395e+00 -7.433597999291816638e-01 1.106317355751741394e+00 -8.681229139459584188e-01 6.418838515130022015e-01 -8.047160766604729565e-01 -9.528955220472830057e-01 -7.454272891733298989e-01 -1.891557133618851083e-01 5.197894579665380405e-02 -1.826521344542275105e-01 -5.175457178139072356e-01 -2.749587283389258729e-01 -1.236325087641749310e+00 1.443092454471883279e+00 -1.176842497705548496e+00 -2.442223114150815499e-01 1.560776456791710176e+00 -3.920521313145508557e-02 1.428280015889926480e+00 -2.560868637626365629e-01 5.934038842225364263e-01 -4.180692698415239272e-01 1.133702281874529261e+00 -1.033380870560952847e+00 1.873517062663579702e-01 2.046604313600332847e-01 5.494697952057843171e-01 1.183749915853440582e+00 8.860645860385015782e-01 -1.253736950756166646e+00 -1.068346570990981625e+00 -3.234246080826449488e-01 4.007395008810903936e-01 1.784863311367529182e+00 -4.582416219652342693e-01 1.622622414072983910e-01 1.542433242761955592e+00 -2.696800627170131692e-01 -2.143284028947821440e+00 7.101666470441097001e-01 6.997743477385208744e-01 1.410156913306131132e+00 3.147862828378528155e-01 9.456296201036453741e-01 1.180399078775868082e-01 -1.321113579463838894e+00 -4.548735199582603639e-01 9.931558369589493784e-01 -4.303096492095475623e-01 -6.451439380300749704e-01 -1.331953103307071729e+00 -7.455751733289582850e-01 -9.359657544229091908e-01 -1.419546124711225987e+00 -1.143036291565688867e+00 -1.523697942244472692e-01 -2.462984482682659682e+00 5.812921882857599032e-01 4.920839392216153629e-01 -2.878935424234797535e-01 1.010645986339221841e-01 9.507663714166642022e-03 8.519267516412434293e-01 7.804234632693046736e-01 -9.858135409942631044e-01 -2.332556433958763997e-01 -1.806903995655188888e+00 1.489102288661185769e+00 -7.445221196714940648e-01 -2.930300308509578011e-01 1.737217909928529425e+00 -2.366024488881260268e+00 9.676484286069734209e-01 -1.343071221494732237e+00 -6.709694134618588990e-01 -5.869662422564422277e-01 2.068635629594939740e+00 -8.727985370101148943e-01 5.651953076627765915e-01 1.564659978335187107e+00 -2.299093708791277724e+00 -7.720908888485081834e-01 -1.479627751227916121e+00 1.367373125537273693e-01 -1.275930645595498569e-01 1.530251086258625604e+00 -5.722670390573837418e-01 6.143504139444954104e-01 8.190174101009065621e-01 -8.064488691618472427e-02 -4.606709135595404292e-01 5.174529851802567304e-01 -7.617517798978137300e-01 -1.804050731289398302e-01 1.834044751579260446e-01 7.887694381914744923e-01 -9.250903395484388891e-01 -8.217171676359747989e-01 -2.076688286237876602e-01 -7.755008651966378563e-01 -7.399404155505795444e-01 -1.392211449402510404e+00 -6.202141750515933749e-01 -9.987753704556996404e-01 -3.562912255880868462e-01 7.646582917314960204e-01 -1.374830254866198143e+00 -4.395577891122258718e-01 -1.037470051023558604e+00 8.426965329340494471e-01 -2.108416199688403422e-02 -1.480010150932666857e+00 9.420142594299705241e-01 2.252917285087669530e+00 6.880604387237983233e-02 8.520249626233646900e-01 1.030935092582597301e+00 7.206897150897649817e-01 -2.558428670197838151e-01 2.853342772833273311e-01 1.234377382553639046e+00 7.697316107226649662e-02 -1.205568243851468546e+00 -9.324328332851382628e-01 1.016147517603523065e+00 3.510021121580864101e-02 8.654850858943706760e-01 -2.729222807703480247e-01 1.655564366752494687e-01 1.868964239269580163e-01 -1.417556833608367928e+00 1.099373837178479807e+00 1.269126387270331779e-01 -9.345316177082637621e-01 7.707842334456929123e-01 1.372867638549646607e-01 1.062616056844583268e+00 4.048836069323419884e-01 -3.025940781380673794e-01 -6.313554109461856356e-01 -9.453309363066065840e-01 -2.609493099491901336e-01 1.868571602930117148e+00 1.108053689597465974e+00 2.698276858680689561e+00 8.583235617538730322e-01 -3.771977981766014287e-01 -2.509379475858947162e-01 -4.613166353677180531e-01 -2.624215157563872247e-02 -1.424699025119063656e+00 -1.115970140995828697e+00 -1.129859559097727617e+00 1.019359986362853299e+00 2.992380054028677058e-02 -1.224967937324246692e-01 -2.139141583607041319e+00 -1.319094671404842378e+00 6.654230487496649582e-01 1.227565372435866831e+00 6.744694555374795009e-01 8.478137313665694563e-01 -9.134557895486498102e-01 -1.105684596802751551e+00 1.248565718308924488e+00 3.359890872957562585e-02 1.060308616615291966e-01 5.634398674706186938e-01 1.371110515356349473e-02 5.468288692082313995e-02 9.352710840669755665e-01 -1.860620091230578699e-01 -4.708216731993958987e-02 1.164627845731282807e-01 8.558772266113491289e-01 -1.524759010174192575e+00 1.223187989092511252e+00 3.624639614389336129e-01 -5.077591367711266068e-01 -1.192975045834941517e+00 -5.158729040431694335e-01 -2.607163971948462500e+00 7.210871069003376155e-01 2.592085984187484815e+00 -4.146088520469800587e-01 6.954414866111203741e-01 1.012310767083950402e+00 -8.578388218526226128e-01 -4.804835731937915910e-01 8.854552464473822715e-01 -2.507893870505568668e-01 5.576879795600030443e-01 1.746587045941028427e+00 -1.858508592056258568e-01 -1.115602755462652418e+00 -1.245319107417171001e+00 -1.025914079239529375e+00 -1.905539311582828965e-01 8.720796302740009276e-01 -3.277660143967360828e-01 -5.368838446392162206e-02 9.243092488325654887e-01 -1.524814680610791194e-02 -4.557592593789572266e-01 -3.537080685740455754e-01 -1.247729687924432174e+00 5.911331819630947226e-01 -6.200881910405570130e-01 2.050551538219436698e-01 -5.200389344471756381e-01 -1.653218962594305896e+00 8.324847650580192993e-02 -1.959678982845420303e-01 1.600799543660768320e-01 6.242456103560529712e-01 -3.924450065869622417e-01 1.502452812183558140e-01 -6.051356408699763989e-01 -3.741301561065905057e-01 4.987888405577401985e-01 2.534979355309869842e-01 -2.257380669168317588e+00 -5.020549110097779488e-01 1.400335437381851955e+00 1.559579634302614704e+00 1.980411875012997591e-01 -8.211285464985852434e-01 5.800746825813184876e-02 -2.967538701733141160e-01 -1.819654688395729285e-04 5.989151610954746019e-01 -7.879393523059295967e-01 1.028871031035759165e+00 5.250974488006297097e-03 1.021073746946133731e+00 -6.691219712097948857e-01 -1.560615341828899827e-01 -1.379732392653630235e+00 -3.378291012050357867e-01 -6.871890723487323882e-01 -2.651535033053822876e-02 9.760172967584668235e-01 4.745982340744515082e-01 -4.863007392058115164e-01 -7.884489098222182690e-01 -8.614257771136678565e-01 5.388987945517591943e-02 1.194234805053391926e-02 -1.055947346941185812e-02 -1.432041500974933212e+00 3.934788410643417778e-01 8.204523659141584047e-02 1.556927373420449845e+00 1.495964563406181336e-01 7.930348899816015429e-01 -1.338231421833106505e-01 1.277035286408372272e+00 4.763111193546214484e-01 6.487490119534621291e-01 2.199550486184169151e-01 1.103975503071982667e+00 1.340593312352821087e+00 9.196414246831862149e-01 -1.399201098589792691e+00 -1.080221931777879618e+00 -5.738750231826961201e-01 1.281233510555319866e+00 -7.597907004930833930e-01 4.955038088304247745e-01 1.094512854329259710e+00 1.993056840600190727e+00 1.434018768382002929e+00 -1.136956133468232544e+00 -9.069231911257188417e-01 -4.191255258604023037e-01 1.032736565691300568e+00 -5.590118680192974754e-01 -3.883254549905086894e-01 -1.845942910205434218e-01 1.812351881613639470e+00 2.778894106331334934e-01 9.829841538180726923e-01 2.480485178062142027e-01 -4.401273897801312174e-01 -1.199896088641045688e+00 1.030307370228554120e+00 -1.254534902126259954e+00 -7.508807399124482751e-02 -6.550276352190010920e-01 -9.879930798648646206e-01 1.078892865951282198e+00 -5.450882122999135548e-01 -2.470574684160264101e-01 3.150898184993712881e-01 1.368677269554193110e+00 8.924608939232294702e-01 -1.296205059685611616e+00 -1.908034312864049717e-02 -6.452173353995024341e-01 -2.770355945901651906e-01 1.068597195376351561e+00 8.013970739983499181e-01 9.068107896539964186e-01 -9.868387209360692802e-01 -9.640495191435349831e-01 -4.890212628797860894e-01 1.072437312276210086e+00 -2.624235945857683050e-01 -2.863868996402476053e-01 -1.010763277240269570e-01 1.227377371059934323e-02 7.981075292517778585e-01 5.402523512808219408e-01 -7.466720265209120244e-01 4.710342060991890012e-01 -9.544702567453658970e-01 -6.848583697521694047e-01 -3.223535275224073682e-01 -2.973694738573000151e+00 2.136365169672348185e-01 -1.186062624253602538e+00 -8.569697826640669813e-01 4.039766339630252445e-01 -6.874843597438099474e-01 7.611339832993045951e-01 -2.085444669585636568e+00 6.449606107724723536e-01 1.802193459246593576e+00 6.188852791688111976e-01 1.321696964546017039e+00 -5.940574559697425761e-01 1.329534769206810907e+00 1.970303793855698649e+00 1.165526415201884713e+00 2.768526126753240515e-02 -2.207695208814193233e-01 -1.082994514933295349e+00 1.017806271859657885e+00 -2.298720335241604407e-01 -2.129785053395855943e-01 -5.918980586494766438e-01 1.433181268270517394e+00 -9.822969766327450253e-03 -8.637595023873335665e-01 -1.501059720093574079e-01 1.009178843488325317e-01 -1.635578940738225073e+00 2.237923511397981624e+00 -2.339408866123443342e+00 -1.683496464111887692e+00 -2.295004552180909818e-02 -9.980554176645444198e-01 -4.564101686732616181e-01 1.089642188246600973e+00 -9.258098082628930525e-01 1.213636280435971937e+00 -1.865849753863689564e+00 -5.065306974581168520e-01 -7.174221552582624728e-01 1.751092602910230001e-01 -1.212422418459879886e-01 -1.409366714155241729e+00 -1.735971377388015213e+00 3.022174456726373082e-01 1.072362860301538268e+00 -2.156153470938929062e-01 4.776311305151572650e-01 3.846406545394407406e-01 9.139870615138426801e-01 -1.382743097843155411e+00 -2.896327250734636038e-01 -1.361546312364042555e+00 6.746563172322947999e-01 -6.510222752607012220e-01 1.564408937116722909e+00 3.211924869157842255e-01 5.615218625464082347e-01 -7.167687162180823579e-01 -2.839209944828388066e-01 9.152832774099067814e-02 3.145565848647602358e-01 1.807831066378392804e-01 4.644697196201896250e-01 -1.617859897037479344e+00 -8.993690613371646547e-01 1.326132400671043321e+00 -6.168130716090604038e-01 -1.139720046651771623e+00 6.849438999556914931e-01 -3.092704928994035041e-01 4.680319258322410136e-02 1.060004870072769334e+00 -6.780870618761354329e-01 -2.492482355368616620e+00 9.642232208280700212e-02 -2.040355784953807650e+00 -5.797135303537163109e-01 -6.578990032792094711e-01 -2.259241530021164485e-02 1.036724468806672572e+00 -1.429500879398765578e+00 -1.103655869136731971e+00 -1.948875015520259157e-01 1.973346757425806508e-01 -1.039209348932413013e+00 4.683751757462254472e-01 -1.370921113785332102e+00 -1.620182790573863330e-01 8.555733456798992886e-01 3.069944468189913511e-01 -1.457802133467821504e+00 -1.047356144003497747e+00 1.701592466738122589e+00 -6.602124486257555658e-01 7.037439463974801690e-01 2.439345088605419321e+00 -8.993183233447261948e-02 5.719019980218968957e-01 3.774292430625764139e-01 9.004409142903935237e-02 -1.886764621258281371e+00 4.351860504181417344e-01 -2.985859155891576466e-01 -1.209005391886578185e+00 1.215815744290019929e+00 -3.532146105683531823e-01 9.919668607788804104e-01 1.006738621409066781e+00 3.680736815255575972e-02 -1.052470077146404170e+00 -1.117362320715817647e+00 2.992611627839956157e-01 3.605927251782812260e-01 -1.241336553908592766e+00 2.047110779995740426e+00 -1.674348384804373646e+00 5.566889592693589073e-01 4.114882356753102877e-01 -9.497708094090628883e-01 7.806767610799608681e-02 -6.380114238397849302e-01 3.950898047970410332e-01 -2.052989628107983577e+00 -2.313078143151932053e+00 -1.441395347855196907e-02 6.333666229876060427e-01 7.696560256153810453e-01 -1.019922926694355692e+00 -2.426024227287690849e+00 2.056590332276462818e-01 9.271343326730309142e-01 -6.305879169539232443e-01 -1.938444532373678975e+00 -1.691948604540332912e+00 1.568395123591123097e-01 -1.052388717381098848e+00 -4.047461937224632877e-01 1.219345430804259500e+00 7.450962456641674336e-01 -1.959553241020125736e+00 4.839388916729076007e-01 1.002639277274161689e+00 -2.091800841473953898e-01 2.501458385833908449e-01 1.232284990991523888e+00 2.706422160662937393e-01 -2.789088631977564292e-01 2.059257006386536800e-03 -6.291187841365063482e-01 4.167325996989620918e-01 -9.663748153435318677e-01 1.699484933480208237e+00 -6.850576920932518465e-01 -8.881574789865879227e-01 -3.123994550984276475e-01 -1.102004397000885483e+00 1.326488066122680332e+00 1.097524848243796480e+00 7.669779498551533292e-01 -5.245584513717036490e-01 1.955387932854025124e+00 1.410736342610644956e+00 4.452412051624911604e-01 5.694025685443018236e-01 1.225942909452689689e+00 1.940750205437531850e+00 1.991622778721722220e-01 -6.485395096550414795e-01 -1.434985830016109742e-01 -4.753512149277691057e-01 -7.487540516220118070e-01 6.371058592695104661e-01 -2.614831543315410123e+00 -3.067422845190609371e-01 1.430312663095177017e+00 6.203152656586526925e-01 8.612514314107473368e-01 -1.607147055996747120e+00 5.026249692746105335e-01 1.982538461736220059e+00 1.543275203733845524e+00 -1.188913549948339421e-01 -1.469431468899138116e+00 -1.857120092604964245e+00 -8.191413212929693488e-01 -9.832013811119056923e-01 8.332321401835685037e-02 -2.857899482406863201e-01 1.440998926725220564e+00 5.293787443494379907e-01 1.191148927769351662e+00 -4.566468693753684693e-01 8.322731026993848008e-03 -1.040254936239150219e+00 6.267587835200427726e-01 2.516096378129460409e-01 1.970968351788606299e+00 8.808245202755839998e-01 -1.787632745441753546e+00 -5.159818447544518571e-01 -1.260235663708083598e+00 1.372689752601432112e+00 -2.054355659887335817e-01 2.947570529127185868e+00 -3.474892541761609790e-03 -1.531317335506018784e+00 1.291116985490063040e+00 -4.666101323690742264e-01 -9.100160639629153447e-01 1.677051317065537672e+00 -1.009951226080641057e-01 1.586918549855025784e+00 -1.273899520326397194e+00 -1.489521382223425450e+00 1.216271447637441216e+00 1.163853287647973245e+00 -2.917810110900059817e-01 8.281267208788715140e-01 3.581037422246581281e-01 -1.362911072896798359e+00 9.257316886540807310e-01 -2.863200973203635646e-01 6.268922369329331667e-01 7.979594518767015865e-01 1.376197383817127529e+00 -3.029183358080123623e-01 4.406018438885340727e-01 1.486161067259684776e+00 -1.076106539150208707e+00 -1.047913610933278762e-02 -2.186037661742403493e-01 2.414041369667649650e-01 5.172038984252483873e-01 -4.969847086616457910e-01 1.178741580802886157e-01 -1.657529479631601355e+00 -5.624366407408060153e-01 -6.151012485318169132e-01 4.350602980678006104e-02 -1.282981239244741944e+00 2.478013536714978871e-01 6.644092240891621426e-01 9.655443794162814342e-02 8.977890530355386867e-01 1.088773287097045683e+00 5.668956261924619489e-02 -4.888420245247181994e-01 1.622785056755247535e+00 -5.363134307093333497e-01 -7.231299093125705957e-01 -1.045189634271349033e-01 -5.216671578318443636e-01 3.742217019881551865e-01 1.045892477868702652e+00 -1.106692501886019864e+00 5.393992140272354519e-01 1.104938851610191231e+00 -3.234809516623756709e-01 -1.134650193098817983e+00 -3.035443927467279535e-01 -1.096082472994255763e+00 3.700098977780817699e-02 9.408291795929630830e-01 6.548926042831971772e-01 1.683658676576589963e+00 1.580627102340278700e+00 -3.888060076143119437e-01 -5.851035055966041787e-01 1.261942745033995283e+00 -1.162320134707065300e+00 -9.593630643176859207e-01 -9.221693581821377439e-01 -6.841348530709528974e-02 3.701685588549431527e-01 -7.842613241301593652e-01 -7.576503596933359397e-01 1.291942819621826555e+00 6.691216759117087909e-01 -1.651981179817671452e-02 4.722746925342236612e-01 -2.761709372741517621e-01 9.482276485387540754e-01 2.013737450199809320e+00 1.459152710700001021e-01 -2.765289874578136242e-01 3.202540148677450182e-01 -1.723830680575352270e+00 -2.731189460108855105e+00 1.433046925887760392e-01 1.267541867037201564e-01 1.252908350090998546e+00 6.965153142128042152e-01 -2.648696118154244772e+00 3.722388549255474244e-01 7.731140165080870874e-01 6.266280447156734601e-01 3.730475023564902015e-01 9.361319986688324546e-01 1.993977748212887535e+00 8.385790298199021775e-01 -5.336365143295964675e-01 -6.334839492777597503e-01 2.227676478339412736e+00 6.109082469639660617e-01 6.849292989424109190e-02 -1.820762609138586230e+00 -1.115844420407894999e+00 -1.102455211311643007e-01 -7.066293773639773512e-01 -3.971798308074809825e-01 -1.196907537492592821e+00 -2.493450953844842388e+00 -8.641299613259489920e-01 -1.709348872735390934e+00 -2.032907441936926851e+00 -1.767468355116152301e+00 -1.419027713847873517e+00 3.817127342943877899e-01 1.413111988952578280e+00 1.030874571044568810e-01 1.809755144341325339e+00 7.708489778046440088e-01 1.119750204408109795e+00 -8.599638618076661523e-01 -4.796278825620498704e-02 -8.959360179000429580e-01 1.109625872677604486e+00 -9.041410424621580955e-01 7.215991058990449403e-02 1.195604259281288495e-01 3.411267294519272630e-02 1.726250351382824455e+00 -5.006869390833538214e-01 7.852766972795210965e-02 1.185059893590933777e+00 3.471603167841671445e-01 -2.044622329563642871e-01 2.805109043856793827e-01 -1.087946569098606764e+00 -9.237731192056417573e-01 1.286946770976074905e+00 7.252571501068075244e-02 -1.074697282786587715e+00 -1.600164430660580894e+00 6.023830059175934171e-01 -1.752557136478303912e+00 -9.043466058727607226e-01 2.051197393283142212e+00 1.732329142044113368e+00 6.856776644446697100e-01 3.132126245795380237e-01 -1.560212663576046488e+00 1.704968267227770576e-02 1.989786888843171786e+00 -6.937391387060447556e-01 1.756585667333822709e+00 3.925274262033006528e-02 -3.501304685617096513e-01 -1.546495542294210823e+00 -9.502902380979595387e-01 1.294544505871354501e+00 1.385324139698244306e+00 -1.217185565498496214e+00 -3.339644562550622142e-01 8.920241127628572020e-01 -1.216402641661730399e+00 -1.204209892548691180e-01 -4.451776164030884358e-02 -1.578953782824429553e+00 3.449200888622905303e-01 -2.446077365785160218e+00 4.034633395836385167e-02 1.519223018117299207e+00 7.743925441897595574e-01 -2.155534933998401459e-01 1.916200989259284060e-01 -2.327957765564830084e-01 -3.617312045315635438e-01 -1.511298111026953217e+00 -4.596873454778893642e-01 8.549270571959733944e-01 -3.732063099436579434e-01 -3.962000771058893922e-01 -9.688605362947651234e-02 3.477822523823475565e-01 -6.316054492782606777e-01 5.842697984588700599e-01 -8.890648574828685646e-01 -1.800008078079673446e+00 1.464947743853743045e+00 -6.901544947297678645e-01 5.585063275005477251e-02 -5.433098478883896520e-01 -6.673904278542852619e-01 1.587754023134333448e+00 3.580043067533961176e-01 1.112166952765642591e+00 -1.100332658517439999e+00 3.463861874162653121e-01 1.513626143151592718e+00 -1.453630253898750224e+00 -1.525681405546994052e+00 1.227659186241477851e+00 -9.857100451416076492e-01 -5.907110353894934329e-01 -2.885857558671146572e-01 4.379175272564706511e-01 7.091918833044351667e-01 -7.430189541334289993e-01 2.869419799267519111e-01 1.770921626593831677e+00 2.792516162056058793e+00 1.263010024240885487e+00 -4.507415092399874590e-01 2.100108521201637046e+00 -1.151459438279534231e+00 -8.434474775688961812e-02 4.930347519935425193e-01 -2.501493122977954675e-01 4.815495210508006774e-01 1.078604499460174143e-01 -9.091513320536551701e-01 1.120224415435814080e+00 5.629360344178304665e-01 -1.875243932632187083e-01 3.016499285200880953e-01 1.336339098655952906e+00 6.666638876805999203e-01 3.155680573350588158e+00 -6.071040707252260971e-01 -1.532485927601431985e+00 8.729499341250492872e-01 1.872818071351468605e-01 8.652927051429057936e-01 -2.306104129809624759e+00 -1.183745758191266706e+00 4.765438870971868690e-01 5.521461197787939090e-01 -9.282310439879338793e-01 -1.665571227033015855e+00 -1.248019080544195525e+00 8.590789638294195063e-01 5.550460599887314661e-01 8.886963500227226254e-01 -1.430507005297943612e+00 3.109205585777799485e-01 1.208734290194177552e+00 2.823530345537972330e-01 -1.835221087493386527e+00 7.666403414053131193e-01 -1.861835363490674355e+00 7.615091288829406446e-01 -1.227497395753037068e+00 4.448333126626712319e-01 -1.694962925468912751e-01 -1.175710997379990852e+00 9.828177433819988984e-01 7.749186730662188660e-01 2.955655014662249003e-01 -1.355611584497699917e+00 -2.728645530725894441e-01 -3.638193937105620862e-02 -1.544647492107680709e+00 -1.973380062359667356e-02 1.911798569845598039e-01 -5.870231591991552644e-01 1.789848874236776188e+00 -5.420642415647837220e-01 -1.096310226536213461e+00 -5.422219352282151572e-01 1.612939537930011991e+00 7.780193092896396934e-01 7.263158155796065607e-01 7.465002577689451302e-01 2.414122784876360506e-01 -1.560874110554682503e-01 -7.038608069688417901e-01 7.786039598963974129e-01 8.475005514141679130e-01 1.281689691818013455e-01 -7.081986682721732596e-01 1.575344289593768599e-01 6.050509083584897363e-01 -7.178283684576362011e-01 1.937108304438125206e+00 -6.585973986812434511e-01 3.577620435179986735e-01 9.316478800770422453e-01 -3.280520643417977888e-01 8.315124592331127884e-01 -1.142911544827046821e+00 5.740946998720962702e-01 -7.458822212358041659e-01 1.426356884327705021e+00 1.562388718338891591e+00 6.690278533152455367e-03 -2.955545075005859834e-01 -2.774301303296256016e-01 7.432123557297464211e-01 -1.303550833208893200e+00 -8.551488421512865035e-01 -1.179010286035612060e-01 1.667086879848514169e-01 -8.281337835176129092e-01 1.052525649160995114e+00 1.265855208658571929e+00 -9.553441431871833034e-01 -7.963269749694920074e-01 -7.772797542101163026e-01 -2.384983884361479567e-01 9.025721399917256971e-01 -3.155880073677172493e-01 7.830871892012991609e-01 1.136899526481136569e+00 1.241817566031257813e+00 -6.584549191052415651e-01 2.538285903969456747e+00 -1.149796254115774907e+00 6.557130433280761173e-01 8.764888316854797801e-02 8.186295730318986497e-01 -1.334238926766575517e-01 -1.875208265608276914e+00 7.269485150212701141e-01 1.113395005308809721e-01 -1.107511336588452355e+00 -2.504553260860333808e-01 -2.396679394715143380e-02 1.129792614515274352e+00 1.636857915465809388e+00 4.502892591589791604e-01 7.255792235783765642e-01 3.843233977798079959e+00 6.768285131330108451e-01 9.522063510909334338e-01 7.034881361967155744e-01 4.271646842847861003e-01 6.176429401565056848e-02 -1.524532825672742786e-01 1.200096995482875517e+00 1.551622994527079191e+00 -4.862987417443356136e-02 -1.484601920521511298e+00 8.376301405888877394e-01 -9.963492766506168996e-01 1.416358672794614526e-01 -5.852350297389776745e-01 -1.088517991074338775e+00 -1.396890808677333728e+00 -5.506784655320328542e-02 1.187790518924016325e+00 -5.791735976514370554e-01 -1.275916412726773030e+00 8.062927072107061166e-01 4.074290944297098011e-02 1.900766998956432197e+00 1.507652013697451665e-01 -3.830821650465744410e-01 -1.026384089412520462e+00 2.773532190904131056e-01 -8.660802485718760435e-01 7.282125372110080930e-01 1.442249797395241395e-01 -1.592119376766414574e+00 8.813974133437049163e-01 2.018844079056650587e-01 1.564479268526397515e+00 -8.687242579346001747e-01 1.667151920141448362e-01 2.787641033390409473e-01 -1.789806419048630692e+00 -2.910500203339942971e-01 3.844327497437763919e-01 6.825173052358909365e-01 -3.644051181316931842e-01 1.081592436688353365e+00 1.576862291758435397e+00 1.584857403006590948e+00 -6.582338247695505018e-01 -2.994717141386016301e-01 1.766574154669059427e+00 -1.933101725706607876e+00 -7.157623622809300423e-01 -6.993236516934993041e-01 -6.600646053291063797e-01 1.325150396608704151e+00 -1.900643815818764681e-01 -1.039449441041400801e+00 -5.704657569620473767e-01 -7.019739182447516379e-01 -4.062146492307431439e-02 -7.315304360604703016e-01 1.530273371904347368e-01 5.081304794744383457e-01 2.360436522053302344e+00 -7.751997751312799112e-01 4.408864084856937149e-01 2.605779111919388491e-01 -1.297716586133084604e+00 -1.130424023400111055e+00 5.058920571505313157e-01 -1.791446706223763563e+00 -4.256312757423776350e-01 9.243012078846428725e-01 1.458539625211149771e+00 -1.021463470210685287e+00 -6.171957607757712072e-01 -2.021993727739578972e+00 -2.610722090766467440e-01 -1.633341726583841247e+00 -9.225768826812424939e-01 7.177450384643410120e-01 1.296894857845670046e+00 -1.807743014256902592e-01 1.908582836751857359e+00 9.281051904735371227e-01 -1.382652983322675277e-01 1.355561231768606323e+00 5.687179690906076779e-01 -1.507389192612682560e+00 7.208671710640904839e-01 2.819788808512146971e-01 -6.272609219726620056e-02 2.788730168663109965e-01 -8.701427584429695106e-01 1.570668085121622815e+00 -1.221692324943415731e+00 -3.862956914043815804e-01 7.427633754520744924e-01 -9.826119984731755963e-01 5.122374017153236841e-02 -2.992732508962189786e-02 -3.363634889166853825e-01 -1.842568142563391076e-01 4.004036328329216299e-01 -1.923039064089835382e+00 -2.297627139347796277e+00 2.468316241633270014e+00 -3.432946001389742818e-01 -1.899609843580370716e-01 7.219675734633227426e-01 8.498572550111458401e-01 -3.864518288408760327e-01 -1.442045606881869890e-01 4.834555846950228108e-01 -7.066422010983978153e-01 -3.629635314685975694e-02 7.456269050555142108e-02 -1.095780287161505440e+00 1.374906669342834009e+00 -1.075238753602326458e+00 -5.321753493923614062e-03 -8.483354129063147564e-01 -7.497857481729132134e-01 -7.199308802621390280e-01 -1.212922097901772522e+00 1.419262184657544168e+00 -1.270819363833346038e+00 -3.687798057192351875e-01 -4.571580140777075640e-01 -8.511513887773733966e-01 3.364641809267049366e-01 1.482855311629940553e+00 -2.723609679556666108e-01 2.006371971231524221e+00 -3.683398771436490748e-01 5.189630227046861943e-01 -6.633581344360138798e-01 -1.745286941672280046e+00 -4.491923682934861883e-02 -2.530160292173764258e-01 -1.020713058540424906e-01 -1.864171834962400354e-01 -6.518303416640242043e-01 -3.084510004912769388e-01 3.134592820166221538e-01 -2.875308685076047865e-01 1.223964185837177920e+00 -1.894364343669616035e+00 -8.624201329536711480e-01 5.848680569394297812e-01 9.629465891715257575e-01 6.932289614732652927e-01 2.251337597427190695e-01 1.061885631283746134e+00 1.100644868564854884e+00 2.217907392357715946e+00 -2.530224458566690426e+00 1.094197167246151597e-01 -6.748343692323711673e-01 -7.081912442663591545e-01 3.190553547422653735e-01 -2.143617860062969172e+00 1.427774296384864083e+00 6.167028783868941932e-01 -6.492832782623157994e-01 1.192145826172992251e+00 -3.956194700525085262e-01 6.627591327368448360e-01 -3.818925434704351640e-01 1.554176955122077985e-01 1.183394551225866120e+00 4.144907264321639473e-01 -8.324433510742990094e-01 6.250760199082315838e-01 -1.668782652958658685e+00 1.332600696761079062e+00 -2.605429715934408641e-01 2.736396655588954618e-01 -2.075698459410428853e+00 7.458512038264210053e-01 1.365685081665091394e+00 -1.300101848346166544e-01 1.265037596911764428e+00 5.828400148157204530e-01 2.686659150688139874e-01 5.610178954259541495e-01 1.026505268182233088e+00 3.038459069335865959e-01 1.317463698200159294e+00 -1.046030901240341038e+00 -8.898704140711637400e-01 -1.226644863650487194e+00 -7.363106517446795785e-01 9.263466045125128001e-02 -2.837703867681385383e-01 2.265610180129652984e-01 -1.950067568308793964e-01 -5.338757805898537434e-01 -5.900413049916798380e-01 -3.067798974300099402e-01 -2.641056069144268048e-01 -1.826188193591739006e+00 -2.668526605433277910e-01 2.333700393425492958e-01 6.349796004379291148e-01 -9.624156086604793714e-01 4.874717678711311120e-01 -3.264177705978883459e-01 -4.892429414685028899e-01 2.795799939496500519e-01 2.181228821986194999e-01 1.274723833419903363e+00 -1.050434371309704851e+00 1.805273992253123794e+00 -1.631724836489411246e+00 -1.386724154808366194e+00 1.329378560055072711e+00 -1.519728430398822994e+00 4.431576068733807383e-01 -9.373838639605910350e-01 -1.377651239560295782e-02 6.514899241246410178e-01 1.393092038517873110e+00 9.600102234484617636e-01 9.186678017476785918e-01 4.147639239261624033e-01 -2.406324013960464414e-01 -4.117152672429513771e-01 -1.198139034839864614e+00 1.114432221919944066e+00 7.832171088143843329e-01 1.542417421566325109e+00 2.185919188123706947e-01 -6.955357514089848259e-01 -3.448186649266095083e-01 5.015458925187921135e-01 -3.619742412371917961e-02 1.818187560142283873e-02 9.287958551049620981e-01 -1.701363920327699120e+00 3.003367987304199627e-01 1.982295561919099891e-01 5.150182483097760500e-01 5.551214642216356632e-01 -9.945133077013355027e-01 1.012757845567920700e+00 -2.774969876016972203e-01 9.197970646283462060e-01 -2.982103111798619643e-01 -1.704391351528378729e-01 -3.892589272794702016e-01 7.502903240593927769e-01 8.979838069000588563e-01 7.016115131489699674e-01 4.834753701876157717e-01 1.568378888105699254e+00 -1.143249565365416220e+00 3.403038555021505318e-01 6.741331970656292416e-01 1.066389023730632379e+00 -6.616948370492005127e-01 -1.446163996785561068e-01 -1.144895837811889194e+00 -1.914492529974492374e+00 9.566196696695883350e-02 1.629915015598080164e+00 -1.598380461274489850e+00 -5.292374032149053109e-01 1.143551516902950871e+00 -4.114512054030339261e-01 5.380403310593492860e-02 -2.372384367077732537e-01 -3.738828696517961792e-01 -3.280641445843808790e-01 -7.041424129342652716e-01 7.892846317025750125e-01 -1.588737011496672291e-01 -2.891008263435876358e-01 -2.800607034503507786e-01 -4.077739190200415642e-01 -6.042235559975738246e-01 -1.044355510951650245e+00 9.018332440158599583e-01 -3.856582929747612298e-01 -1.706006537308656368e-01 -4.103937109910178460e-01 -8.122684925804324330e-02 -2.468114329044285959e+00 -1.941731937448948564e+00 -1.589773031322170072e+00 -6.176977452735534779e-01 1.423899380293221606e+00 -7.226122320325496506e-01 4.534281270899846034e-02 1.059193494816701442e+00 -2.699697006699662838e-01 1.288876540577632124e+00 2.983138865579975652e-01 5.157081220124150045e-01 1.434793173627428586e-01 -2.815083435483130558e-01 1.003553176572365757e+00 -1.161974569223365616e+00 3.800247834278515646e-01 4.112117778052359340e-01 1.901617295812359776e-01 9.715765066894459512e-01 -7.447970458038791763e-01 1.097486755207849551e+00 -3.146709261217139342e-01 6.823572931112535933e-01 -1.820418460233780733e+00 7.359079379625639294e-01 -7.536479341296041801e-01 1.746126364215937699e+00 -9.504318632967492797e-02 5.284821880758162616e-01 -1.893650440770237864e-01 3.172272039117399189e-01 5.853250714243057873e-01 -7.916720424826813041e-01 -3.761162100521580065e-01 2.183772801243310191e+00 8.474274680409963345e-01 -4.610106813755127653e-01 -5.083375494348333357e-01 6.941340629601608914e-01 -3.010244317856797247e-01 -4.736693049814650336e-01 -1.484059369336455658e-01 -3.870113239666177485e-01 -1.408004427881129450e+00 -1.278177178353426258e-01 -9.091692543378900038e-02 -4.954541728144589152e-01 2.759011012206546432e-01 8.746298858669190324e-01 -1.539731967740839869e+00 1.437475861201091609e+00 8.019299089231105571e-01 5.560169335370754827e-03 2.973956249704134414e-01 1.008073949681729919e+00 -4.290042115173722803e-01 1.277976023860304622e+00 -1.251403920417445859e+00 -6.164435969487623845e-01 6.533046125485686417e-01 -6.115666306198479507e-01 1.428128968189792625e+00 1.989993836680915562e-01 8.883766054588700112e-02 8.146662269960751601e-01 8.426638199021166953e-01 5.244073797781471091e-01 -7.913704904762376424e-01 -6.379847282414659038e-01 -3.831619867575983829e-01 6.761789389808887663e-01 -3.649073892038594003e-01 1.357708002672668668e+00 1.037093582005987003e+00 3.284908639028762817e-02 4.329940120833067341e-02 -1.833329505489532663e-01 -4.826301094083594867e-01 6.529640327863094340e-01 2.318920880542329754e-01 -5.938854233608558131e-01 1.418783857476371701e-01 -1.903194146828109945e+00 1.007742905217114071e+00 8.788822622943053275e-01 -4.174341611451499179e-01 5.950333168155960140e-01 6.573183782602091130e-01 -1.287218032479038543e+00 3.512943269352393205e-01 1.458866445815950819e+00 1.142994431591057181e+00 1.690999927822353310e+00 -3.872498374757051831e-01 1.227424074561691558e+00 2.813299495113173454e-01 -2.547088431225320582e-01 5.311193309696654596e-01 1.963006458267264609e+00 3.709532890861257787e-02 1.832447264091432645e-02 -1.093930743077019319e+00 8.564665612196196154e-01 4.837204018763662794e-01 1.197117197408382516e+00 3.407985900643318300e-01 -1.641585753368420830e+00 1.522310712071254901e+00 1.848280019136838981e-01 1.064169423357443911e+00 -1.364925578303070319e-01 5.485238123493382974e-03 4.515580623686765160e-01 1.216722874512858737e-01 -1.845687190061698901e+00 -6.968032579462827281e-01 5.859167632247763713e-01 -6.666701188135947254e-01 -6.299130801394102475e-02 1.581793735353799635e+00 -1.313529818636460345e+00 3.490902801265362010e-01 -2.053794513474963834e-01 -1.661030466834766961e-01 -1.548637761578914307e-01 2.400300142098123757e-01 -7.477038732438090474e-01 -2.020108890911345989e-01 3.120543833829934610e-01 7.223195141210659864e-01 9.598684888447662766e-01 8.817815854225997674e-01 -9.377972845770881083e-01 4.025671033457705050e-01 3.830100872028133208e-01 1.883317655723363071e+00 6.347015005627925088e-01 -1.314358563575269478e+00 -1.664522755629865403e+00 -4.920776767418000297e-01 1.066156079749520924e-01 3.750933953301699431e-01 4.774485908631778130e-01 -3.194860904905223453e-01 8.640917267142340652e-01 2.193116493135381706e+00 -7.401815574641108786e-02 1.157518377357073414e+00 -6.531974239102426028e-01 -1.645353285639287177e+00 2.817613982256917726e+00 -4.687038120547861175e-01 -2.372873738874078153e+00 -2.518970762964454768e-01 1.918548718854636626e+00 2.607384000870237584e-01 3.158828695178015344e-01 -3.690321263093067072e-01 -1.189520304482133861e+00 1.681568739668666823e-01 -6.528676159170460069e-01 -2.042903381091398796e-01 9.217039375829365611e-01 -2.018751163801245863e+00 2.252844699140903018e+00 -4.436796161756826340e-01 -1.574207368886023417e+00 -6.995136060302825642e-01 1.706769060106743396e-01 8.382851648418290780e-02 -1.260214205444837532e+00 1.365774816812967085e+00 6.201593481259928264e-01 -9.198171849245591059e-01 -5.777595361793179674e-01 9.131894933316924146e-01 4.671840410476516547e-01 -8.034832387993559033e-01 -1.236971350343185139e-03 5.292832720067510710e-01 1.534403634534598826e+00 5.497754649842406804e-01 -4.880487794906535615e-01 4.885703699968289848e-02 7.148155116961040223e-01 -7.369504158624270995e-02 -1.735181200596360718e+00 -8.044519903601238253e-01 -4.635630094447995009e-01 2.548248525646863438e-01 -1.129953252741381364e+00 -2.118405183177711759e+00 -4.703404349477718904e-01 1.228846711947190334e-01 -2.429225616944746535e-01 -9.021830585737453667e-01 5.963376475194972492e-01 1.259249136308838501e+00 -2.056892055406718267e-01 -1.409999007501573920e-01 -1.344686069674875473e+00 9.011307184399321990e-01 1.471321051862243934e+00 1.209235652766604829e+00 7.548248065735874146e-01 2.269519430576603658e-01 -6.850509154487941510e-01 2.221218159474373621e+00 1.505878092305386329e-01 -5.055079207147354925e-01 -1.449184811987410670e-01 -1.078788448623576313e-01 1.613750922564665957e-01 8.260231289179882641e-02 -1.354576402546630698e+00 1.536791431840475175e+00 6.275631136441577329e-01 2.057908697034143142e-01 5.339073665430674742e-01 9.955176492531644383e-01 1.768796788463661951e+00 -1.118972277591703923e+00 3.901744406251941855e-01 -1.434760242808611197e-01 5.335131322348449778e-01 -1.390251914418002777e+00 -1.344756499706539765e+00 -7.249429064794995492e-01 3.553430258709521228e-01 1.335050824367519651e-01 -1.303600625633780374e-01 7.302329954705751858e-01 -1.069898907460420823e+00 -9.737586186412590106e-01 -3.387867133183587037e-02 6.553714550472936051e-02 1.326412748974225897e+00 -2.744141172296611586e+00 1.260356217214966823e-01 2.445380129503498257e+00 -3.062744287228423290e-01 -8.308813151016245513e-01 4.812873762876689887e-01 3.204604935306448049e-02 1.543910909105592255e+00 3.375276027735639173e-01 -3.140533465687199155e-01 -1.038434219503389988e+00 9.488365091711680188e-01 -1.625924310116742211e+00 -1.554498674863301622e-01 -7.536939657690105987e-02 4.762109822811051996e-01 4.063872751494320701e-01 -7.699789821919611477e-02 2.603002541861427210e-01 -4.005194094793667614e-01 1.781158295296169536e+00 -8.671164898136896060e-01 -5.766488318714862310e-02 6.832277369125390187e-01 -9.175280135560535122e-01 1.838823406512140934e+00 4.058814737577109283e-02 3.872606221966892193e-01 1.525805764599992287e+00 -2.639023974323880251e-01 8.824494871603877355e-01 -1.370366565268806625e+00 1.901995260504153462e+00 1.468469286590229905e-01 -7.375713868501579951e-01 -9.351109713341837493e-01 -7.911092442332622321e-01 -7.289970304893100828e-01 8.973505771379511886e-01 1.099227743550651004e+00 3.220884136351827021e-01 1.450877908789227844e+00 4.973361103912674608e-01 1.172749546707059887e+00 7.515193693499764294e-01 4.845817268218428620e-01 2.774949681958865932e-01 1.248801183262872871e-01 -4.022009212777389875e-01 -1.206082448202791202e+00 1.426415143954033564e-02 1.031129068997993059e+00 5.048671734709898606e-01 4.997662087223815330e-01 -3.066796134991620626e-01 -9.713013348058306962e-01 8.208310648167724821e-01 8.094627217611845005e-01 1.006289602544048423e+00 2.153477444595845447e-01 -5.181759779098671359e-01 5.566878199364464486e-01 1.240999973200974660e+00 2.149231161025421777e+00 7.760023865719243297e-01 1.062193250121007404e+00 -5.255256380624698798e-01 3.891667503991765864e-01 3.383075652097608521e-01 -1.833477823251419725e+00 1.724208107697966952e+00 -1.065360587871054365e+00 -9.205724651158090355e-01 9.706909477479826187e-02 7.050491746864302745e-02 -3.893895151003429755e-01 -7.818927059647097222e-01 3.585853604359646729e-01 1.109799219139764537e+00 1.645775016080779640e-01 -8.399915876693928585e-01 -2.422605616651010985e-01 -1.326795771464850171e+00 -1.049146819692596155e+00 -1.589933597234423068e-01 2.495646524299521551e-01 6.368071493671771943e-01 -6.800685195248254988e-01 4.468430832026852872e-01 1.819611154160090394e-01 1.315635670544194280e+00 -2.527131907179027137e-01 1.104765138847378037e+00 1.343132907443526536e+00 6.714933054537031154e-01 5.270302982897778765e-01 -8.606767820642072242e-02 1.804106882322562833e-01 -1.341176290380858394e+00 -4.745962893209023092e-01 -9.637849357015862983e-01 -4.741225499086216821e-01 -2.082631346030177077e+00 -5.186778083918686111e-01 -6.037064848303996811e-01 7.868730568277273463e-01 9.760580801222853431e-01 -3.608257033130255476e-01 1.210998454918517764e+00 1.469721886463459581e+00 7.563159864050321701e-01 -2.319817055624158464e-02 -9.901495122409610383e-01 -7.092246228475111991e-01 -9.214296055775447192e-01 1.616868576562795479e+00 -2.339129423444554323e+00 3.214799760322787497e-02 -5.153777452191176112e-01 -1.498082221229308231e-01 2.187708829684437362e+00 8.192453876195336937e-01 -3.984187671419770621e-02 4.606501170791903466e-01 6.583710013833019570e-01 5.130648070035492836e-01 4.128767999655572618e-01 -1.505205267418785464e-01 -3.720731522035196082e-01 4.755236452162527883e-01 1.530270816136206635e+00 8.877820372640573554e-01 9.072384580056304104e-01 2.912208912816656170e-01 8.029025535481780773e-01 -2.578242765535012637e-01 3.322638306402689312e-01 9.606806807941657977e-01 6.778731265226571878e-01 2.154968975348615090e-01 -2.587350015828576710e-01 1.165350507190535678e+00 -5.589319906835242824e-01 5.676071872891714776e-01 3.536647239529192022e-01 5.351532027869805308e-01 -2.116809049964436973e+00 8.474302324950867549e-01 -1.699264860845619785e+00 -1.748837308698237392e+00 -3.069593091403630680e-01 1.294558742280045749e+00 1.695736084947264244e+00 -6.791403955945514159e-01 1.662445243217984259e-01 -1.148669451499811034e+00 -6.590377686847604943e-01 -1.014712918896999883e+00 6.727844301063216070e-01 -5.752505297064366419e-01 -2.925871435111196961e-01 2.960886579388676831e-01 3.562998833067105436e-02 1.252493833000577927e+00 -8.620283021204530050e-01 -1.158397693149950225e+00 1.570251286508373756e+00 8.028395926205722510e-01 1.635232530523554439e+00 -1.261663846953888113e+00 5.307257659545321360e-01 1.309869241399425288e+00 2.253674180993700538e-01 -6.052475079789167989e-01 3.886955879417710591e-01 -2.281471170813051952e-01 -1.449914637736455514e-01 2.000676980911971548e+00 1.042752005497740581e-01 -1.109860563512667264e+00 -1.341086056683207017e+00 -3.589646192190824037e-01 -1.489752657799087721e-01 -4.254897096266899159e-01 1.872363023426410367e+00 -5.733689755075104255e-01 3.249797596055689075e-01 1.858396280104610998e+00 8.009569781253167431e-01 -1.563692375855854078e+00 -1.416536694086379500e+00 -8.393082825248519008e-01 -5.182760400956152314e-01 1.523159013407473505e-01 1.369956387923197960e-01 7.196269668099575245e-02 6.099941288154167029e-01 6.933745149654139128e-01 6.722917177374202469e-01 2.454236786392972325e-01 -5.013694873504607186e-01 -7.773568547222210467e-01 -4.581607011010762620e-01 3.653172201676316289e-01 2.222366156515129809e-01 -3.182034981992815093e-01 -1.734206926035928853e-01 1.166885599501408244e-01 -2.045392043658695869e+00 1.394140087514182724e+00 -8.762364900207367802e-01 1.709153380712615578e+00 -7.861882217606072087e-01 1.014926618840217565e-01 1.285730592825255814e+00 -2.202711176815854155e-01 4.928498607136940768e-01 -5.489197855667217185e-01 8.429871723941357864e-01 1.640307894554710599e-01 -3.574057179852889732e-01 1.721788953700728486e+00 -6.009160010743981317e-01 8.097536762283263911e-01 3.424121957937361627e-01 -1.997842379815351899e-01 4.033074921535801938e-01 -1.118991944309520425e+00 1.072859179871339164e+00 4.257613706177797441e-01 1.014554638986677748e+00 -6.789786760129994381e-01 1.002110100129749437e+00 -3.981746597101715746e-01 -5.724912997478530663e-01 -2.688793908408700917e-01 -8.592422012864129321e-01 -5.953828276347095105e-01 2.979222386382330279e-01 -6.690254776536953829e-02 -9.075934769867550767e-01 9.030386348321821632e-01 -8.937653863018064637e-01 -1.322128121398097045e-01 6.738999035324839681e-01 -6.934762213670984110e-01 1.559329860995898598e-01 -7.843279018593048990e-01 7.307019794283496905e-01 1.543170209491780964e-01 7.129159120328902588e-02 4.343212214007056704e-01 1.821706911842275733e+00 -1.386133204717762357e+00 -1.639203155270991807e-01 7.263500484741279850e-01 4.840335815632575978e-01 -7.279061676659263425e-04 -5.553152559124718834e-01 -1.864709352960836411e-02 1.818998601324197883e+00 1.431054757105087560e+00 3.635508967280131065e-01 -1.259260564296700080e+00 -1.629341830585730566e+00 -4.020487965101545158e-01 -5.778530428780567219e-01 -1.127595685366936218e+00 6.180950679772475587e-01 -1.599416300068588592e+00 -5.861807172328126203e-01 1.471394800629731048e+00 8.466888021623699689e-01 -8.821977499701657566e-01 8.343553553824438751e-01 6.189990581557058141e-02 -9.992867992747527239e-01 1.828655914043703312e+00 -4.490536527680261680e-01 6.188191552215288604e-01 1.157607179596122249e+00 1.166351826763947441e+00 1.127866863548060872e+00 4.023327880815038005e-01 -5.890962067119875911e-01 1.331156359766192843e+00 -4.022900297624242838e-01 6.809522854398171454e-02 5.008340306895795596e-02 -1.235364084001012497e+00 5.280018462316431460e-01 1.265890980769298180e+00 -1.564584164693719970e+00 -4.380259064439993577e-01 -4.750685096433631127e-01 -3.451625560905202117e-01 -1.240537569287956110e+00 -2.248415653121213165e+00 -1.407075526986994118e+00 2.628649670696338037e-01 -9.045548269334496849e-01 5.833568651905746139e-01 -4.170954951307564995e-01 2.207086312009577111e-01 -7.421429245459987278e-01 1.134756585291501807e+00 -7.996947227523681923e-01 -1.159355293418964816e+00 1.032411986516343250e+00 -7.593404493969040381e-01 -1.075247642522952907e+00 1.615638752861281169e-01 7.582433305394546963e-01 -1.316026844308650912e+00 7.017396228877049724e-01 -1.275596942178566451e+00 -6.868677133745866303e-01 -1.766500939956106297e-01 7.158007805880013397e-01 -2.777303571070530164e-01 -1.210299557868256493e+00 -9.308594789860849539e-02 5.716805604250932982e-01 -1.164302975362781156e+00 1.548220098378281007e+00 -6.646713526995008392e-01 2.495221930675290412e-01 1.966916278483632485e+00 -2.775200791252569466e-01 -3.989681147459637756e-01 1.779874796778141866e+00 -1.661872010553653578e-01 -6.679898945392538367e-01 -6.353518950340419913e-01 -7.908334187644071311e-02 5.727673462652654868e-01 3.337707520956110230e-01 -5.022762557278762641e-01 1.532684968486089705e+00 8.337954916487465562e-01 3.895418667067697682e-01 -1.599763586362652479e+00 3.166221480668600374e-02 4.788609464525572790e-01 -4.990187042732617019e-03 6.687334191102823899e-01 -2.413463300842437764e+00 1.315156530841752637e-02 8.131211937062449158e-01 1.046305233671059653e+00 -1.170315556507703775e-01 -1.861628406130780622e+00 5.394095862316817813e-01 -2.490372085070706454e-01 -4.066925239332382369e-01 1.139203696335820526e+00 -4.263941157053894315e-01 7.575789908610998102e-01 1.539301759361030308e+00 4.451080788722329706e-01 9.169987304724606936e-02 -9.321047562662954089e-01 1.470893847076354677e-01 -1.983991535873986800e-01 1.440030068511948036e+00 -2.238095191529828332e-01 -9.463589923669423615e-03 1.226714527553506295e+00 -2.535339628277838653e+00 -9.560579467341724369e-01 -5.843173531740391002e-01 5.322582323481086369e-02 7.674891159271378382e-02 7.126284022045593636e-01 3.115554798379750745e-03 1.078122189496022454e+00 -4.290125166566591264e-01 3.023779819517152800e-01 -1.120320511341480918e+00 -1.097952284410957102e-01 4.501016284180484606e-01 9.619477800730086292e-01 -8.303300995429543363e-01 -4.830884512190141700e-01 -9.454987103037461038e-01 5.378369184416015303e-01 2.759748959863850826e-01 -1.386566042978304658e+00 1.551170328039561896e+00 5.582177090374863815e-02 -1.253299642968475958e+00 3.318665784466930391e-01 -1.275253675051403857e+00 1.667773747020591557e+00 -1.104316241497470097e+00 6.260868470459283186e-01 -6.776341024325044371e-01 -1.634754937382415785e-01 -1.687822509275665184e-01 5.956526104449476611e-01 -1.295743734527235347e+00 1.201010402329244720e+00 -4.158359806182820306e-01 3.922678720777180716e-01 -1.598188737707196161e+00 9.802433060597421921e-01 -6.130991750811913832e-01 7.838763168937227244e-01 -1.587519125664353492e+00 -9.560831016143990224e-01 -9.514799344121162017e-01 9.801495069878447541e-01 2.703739412929719865e-01 -1.097212309973821576e+00 -5.035635692009278186e-01 -9.937970046781721134e-01 -1.043313465108513638e+00 1.189184474474037412e+00 -1.015721428441663576e+00 9.179110533242300640e-01 6.290772648495829289e-02 1.158127971242930876e+00 -7.157389114836832933e-01 -7.835806375792536693e-01 4.505485308194956406e-01 -3.722666618902765734e-01 -3.599635404841197150e-01 2.142281731933493860e-01 -1.508698368930519562e+00 -5.654357005975146899e-01 -9.988989462200852099e-02 6.423954350127830670e-01 -1.172417428283657193e-01 -7.603255889423047309e-01 -4.201338596796345137e-01 8.231277472576542520e-02 -1.873678697220543032e+00 2.795687998700686627e-01 -2.767758239769284034e-01 1.798232462813826649e+00 1.915537575321380359e+00 -1.821722525297422568e-01 -6.414557373374404348e-01 -1.923848047116994531e+00 -1.603986942533552451e+00 3.694613929734245072e-01 -3.733296174898255160e-01 -1.512941204255538574e+00 -3.438813698410887465e-01 -7.784108938736757910e-01 1.554403299216966072e+00 9.744585011258664053e-01 1.500410743664844782e-01 4.128625899092413370e-02 6.507775366653938409e-01 -1.515074693540123141e+00 1.006498219245037573e+00 -2.401648393225898293e+00 -3.852679995197166307e-01 -6.797517720138263053e-01 1.141927568095316259e+00 5.379782675258269059e-02 2.125971249318813872e+00 -4.061716219726455024e-01 5.707794659995333447e-02 -1.544746237962803193e+00 -4.900624844149584769e-01 4.393151287779443748e-01 -6.317084018423334557e-01 -6.033735875505078505e-01 -2.559301140462577617e-01 2.405601866686343460e+00 -2.200538391492602663e+00 5.869274781448472478e-01 -1.276452852248229464e+00 3.402460158737233842e-01 -4.254039803950815934e-01 5.602515359012412155e-01 6.953643310321319104e-01 -1.141746523757864562e+00 1.431698768831756174e+00 -1.767096480283239790e-01 1.531665018370443221e+00 2.323238667840885896e-01 2.663628847820422307e-01 7.375650859857483255e-01 -5.058136177908124920e-02 6.722894551541681585e-01 2.207644102269414432e+00 8.564430741473456898e-02 3.753711853402348364e-01 9.032019580641043044e-01 2.179251096266413779e+00 1.632146576996582388e+00 2.985916412017986521e-01 1.156805644241077680e+00 -6.931481873891540690e-01 4.754630886328602979e-01 -1.096158511414328629e+00 -1.235287831107048317e+00 -7.004235550563085999e-01 -2.064854894794371787e-01 2.944483231873634699e-01 -7.934448402522271682e-01 -1.279477995042458127e-01 -1.036379975064575243e+00 -6.850219017902794416e-01 2.353442211607804646e-01 -1.773794432867756621e+00 5.341280011596871713e-01 7.934674262652976484e-01 -7.755679578689806952e-01 1.553399167135773862e+00 1.519875398191143256e+00 1.360812118674512572e+00 -1.877375345039784094e+00 7.341298009809551495e-01 -5.014582971150799429e-01 1.116243134164864426e+00 7.688894896968099246e-01 6.440924907328392512e-01 -1.032713577949461448e-01 -2.100478075405815270e-01 -1.273304909542815722e+00 -4.380362985237817308e-01 1.991175285785208304e+00 -1.095854083608679197e+00 -7.120145982235279725e-01 -1.272732204394356526e+00 -6.080959932770420018e-01 9.043847233549164866e-01 1.128196684798540961e+00 -6.569444022543623196e-02 -5.740966216701630653e-01 -9.278534142797179030e-02 5.722581970993950717e-01 8.052922329097117471e-01 1.270598200908974684e+00 2.011870132657041399e+00 -6.955156828546238401e-01 -9.468741037752869127e-01 -7.872606092616851736e-01 -1.185105658713889953e+00 8.079723723122513857e-01 3.725153555187226684e-01 8.813235032553045079e-01 1.219741326672497544e-01 -6.744228335022327547e-01 -2.551634455886889752e-01 6.832232872857548767e-01 2.444734789644306960e-01 2.241244493739084298e+00 -3.612502407931639237e-01 6.114957814546108095e-01 8.364023635151205394e-01 2.382167108539871569e-01 1.414122820064775521e+00 1.641085947656627742e+00 -9.287497641937383364e-01 2.076995701911457548e+00 3.977982752572775116e-01 8.138931252532252136e-01 -1.741668939461339161e+00 -9.870558063543639626e-01 -1.688746029738867671e+00 -8.073673093818030111e-01 6.217131815744781909e-01 -5.378785238484514730e-01 3.758832769679181229e-01 9.967100305910161495e-01 -3.987442268966254200e-01 1.154339195284877162e+00 -1.172168459397192164e+00 8.990132188819717485e-02 2.678210637747857614e-01 -6.370833141260078269e-01 9.369078723293118305e-01 -9.276436907255618536e-01 -1.005321062446961733e+00 3.472276593403811340e-01 -9.527813913382334743e-01 -1.180080393049742105e+00 5.014924107254687957e-01 -7.287507553675471872e-01 7.467538053251686625e-01 6.631328022734545025e-01 8.994129476402933088e-02 -1.181842453598247022e+00 -5.092679053824945568e-01 4.880899696152042437e-03 -4.123576162678292967e-01 -1.041227537995480956e+00 1.568501109024958762e+00 1.276412685988402185e+00 -8.934880394155293726e-02 1.844940008930309738e-01 2.168930332087041501e-01 3.652652556838630327e-01 5.926554330062739906e-01 2.766649770768815353e-01 -4.300448832126783083e-01 1.323397732154255380e+00 1.518524922985319270e+00 8.347325747717479483e-02 2.244000727437543141e-01 1.362423852010087588e-01 5.687858385001157840e-02 2.591793817092090113e-01 -2.617948051728592684e+00 2.086952691557066308e-01 8.019892415380678319e-01 2.842770405791154587e-01 7.017089148479178640e-01 -1.366830157622155095e+00 2.635925310126285392e+00 5.510277677283535736e-02 3.989979260566970387e-01 1.456050179619217955e-01 -6.756694575704053074e-01 1.008007506775138618e+00 1.088360018264375340e+00 -1.685423480203216418e+00 3.152766375534551413e-01 1.380740908036206527e+00 1.104830054778876081e+00 6.284318380579174690e-01 5.803870269018012173e-01 -3.339469315816969708e-01 1.822597749119821309e+00 -3.053047702394333207e+00 1.507825487014513133e+00 1.026589640395818126e+00 1.432533666965439378e+00 -1.264603396832882365e-01 4.791792415441128439e-01 1.298123540211229887e+00 5.245838351933512778e-01 -6.714836123528494793e-01 -4.218139130516605495e-01 1.708646520963206905e+00 -6.967475216840881558e-01 8.620972820320939034e-01 2.585775016872073895e+00 -7.155662379363201264e-01 -2.664698623624612780e-02 -7.606838786152138043e-01 1.627532667297315605e+00 -1.228086688667659354e+00 -8.784744122855486781e-01 -1.154133694517241127e+00 2.483075279362669252e-01 3.813214428407412648e-01 -3.765871051263766645e-01 1.259140430063929061e+00 -7.530423429409981440e-01 1.151254199977321591e+00 -2.580644666691888078e-01 -3.206598616210283303e-01 -1.430034715498989639e+00 2.117783464082916733e+00 4.454484277959590566e-01 -1.584170694163119508e+00 -1.756252742191507787e-01 7.471913218133880985e-01 -5.390313378028990243e-01 1.156004983225501270e+00 1.071941702072904956e+00 -8.988532237571972283e-02 2.646023015521083432e-01 -1.769074731335603112e-01 3.952311039608844556e-01 4.898515951881764474e-01 -4.311854200703595097e-02 6.187966998056947387e-01 -9.524049662131961469e-01 -2.632023382331808228e-02 8.080267781950867256e-01 1.399140863849236638e+00 1.426929350097768445e+00 -1.072549161190066380e+00 1.287759353074892310e+00 -7.018430163641398156e-01 -4.720622608609262860e-01 6.213159466757561811e-01 5.704118615863967845e-01 7.213788112266036334e-01 7.594593495557059315e-01 -5.090922206141492712e-01 3.783113549232327011e-01 -4.217700939546480954e-01 7.385128409317245346e-01 6.419300312328778124e-02 -3.204462496947294015e-01 1.554544499551613779e+00 -3.550498831379844678e-01 8.876358917052959985e-01 1.839196534989393728e+00 -9.384184881734217720e-01 1.690659163009580190e+00 -7.971010418140596077e-01 1.991119450167887772e-01 -6.822720646602628003e-01 1.309297909539139493e+00 -5.868141064078781222e-01 2.213908611997852383e+00 -8.571372076322170130e-02 1.521864938058898664e+00 1.467310363062011014e+00 9.315968602678628141e-01 3.922548344452331803e-01 -1.088223340467936673e+00 1.530831037628611613e+00 -1.589339980285404463e+00 -6.672817591399704540e-01 -1.528319311710891748e+00 1.455622959353231494e+00 2.100297900869203094e+00 1.031110787526587247e+00 7.581339034294015677e-01 3.417426841499358603e-01 -1.625600917872146889e+00 2.582732245275140004e-01 8.657143517165285518e-01 9.732632927858302363e-01 -1.112931521714515926e+00 -2.294262454703765719e-01 8.455680267705523168e-01 -8.894403291627973607e-01 6.189207323350915946e-01 -6.801591148300512035e-01 -9.114433185844673657e-01 -6.500611373827267503e-01 -1.183321861506642647e-01 -1.255391839015693511e+00 1.486346995356500056e+00 -8.661935844034325260e-01 5.897441133223499943e-01 5.883213307210829468e-01 -4.087479826304458164e-01 2.725196793845543475e-01 -1.143555857912119444e+00 -1.786100662662059302e-01 -1.239032900980139074e+00 1.114925939410122302e+00 -3.229508108133194444e-01 6.911895304675071128e-02 2.238514397402573408e+00 -4.418202589980492201e-01 1.693944255329237425e+00 3.250818850571482455e-01 -1.422622072893363621e+00 1.578170273296178205e+00 1.366740096796580595e+00 -2.072938756448481079e-01 -1.973028574033566518e-01 3.574805143817989528e-01 6.063073383378687620e-01 1.481356210550561214e-01 -9.076055072867006412e-01 -1.172626748679346020e+00 2.016763490451656704e+00 -7.378718383269039505e-02 -5.793700814743741878e-01 -1.095161062780249051e+00 6.337247620856205355e-02 1.276215380981277625e-01 -1.610264252909337834e+00 -5.833649533086051470e-02 -5.722185423452830211e-01 -1.093866452137010503e+00 5.854894600742169969e-02 -9.285016842324073094e-01 1.237765359514559460e+00 -8.861166797963146990e-01 -2.066150846124671148e+00 2.414096497349867698e-01 -1.752227152868629165e-02 3.615795653165844170e-01 -5.645295978638978918e-01 3.020169794616573422e-01 -1.828947533338415976e+00 -2.013489112020647176e-01 -1.371071550283621820e-01 -2.509548030020630760e-01 6.004525030863065993e-01 1.145347130818161890e-01 1.213309201563629092e+00 -7.110304960694969756e-01 -1.424866270661269363e+00 -8.769268148829582055e-01 -2.355328482779262544e-01 1.690648555070488834e+00 1.975356298867022575e-01 2.769511330199840859e-01 -6.054855267539434038e-01 6.258235645748257969e-01 -1.154631404122858473e+00 6.533942294355565839e-01 2.412876408414293405e-01 4.618589357828793984e-01 7.160656823577600250e-01 -3.339677747608021247e-02 -1.338973490360601537e-01 6.621402212376102936e-01 -7.197116897057588281e-01 4.856738778157331238e-01 -1.713640809374495255e+00 -8.080846673086452547e-01 -3.968239306810301126e-01 -1.320171739149831325e+00 1.608931732358105660e-01 4.210544384533809747e-01 8.118900924748477799e-01 5.280579477212736794e-01 -4.765001466831573773e-01 -1.618321408096679903e+00 -1.122196764561228299e+00 1.012946467154619334e+00 9.149394225398411740e-01 1.196942737958747394e+00 1.555198677631865145e+00 2.187595646175504727e-01 5.672410938878685860e-01 -8.953689381231604294e-01 8.096935477006772519e-01 9.342499975758359332e-01 -3.349849782263927267e-01 -1.110992740434193049e+00 -3.388644459941202447e-01 -6.478441436381614515e-01 1.368217487808993438e+00 -2.999113270134237674e-01 -1.754861124324769595e+00 1.032497851333041394e+00 -1.330217773050824670e+00 -6.636869576206411159e-01 -9.701477352796011866e-02 -1.709445574891663489e+00 -2.487378367489408992e-01 -8.135293184390082200e-01 1.694826593909523060e+00 -7.434036445703235962e-01 -2.127011252580031098e+00 3.731682313004452967e-01 -7.631685940299830495e-01 2.025748189812670130e+00 -1.052760914757265021e-01 1.438108994822238973e+00 -1.043795277818750034e+00 1.155671363444523259e+00 2.625794517820383422e-01 8.220073670214734785e-01 7.949071293157861096e-01 -1.803546696807279748e+00 9.634638257057984712e-01 -2.513549442646752508e-01 -6.967005380142048399e-01 -2.050927159384078324e-01 -1.873021408376805974e+00 -1.714616246333722671e+00 -6.611329687156638490e-01 2.530342367668688697e-01 4.964492279933709340e-01 7.682375739978993812e-01 1.364891992110518704e+00 1.096776407885532878e+00 -1.405854268116255357e+00 -1.393389989710943411e+00 -1.042892829146139011e+00 -2.539325181530302511e-01 -4.118845437340680760e-01 2.562658502200978461e-01 1.606736604926949918e-01 1.229610562657609929e+00 9.183962439358493990e-01 1.036927401687933958e+00 1.283385402502423278e-01 1.200067204365755869e+00 -6.435544595517335154e-01 6.239578009990883745e-01 4.208945716200317433e-01 -1.132528399017210141e+00 1.412115032660437863e-01 -1.867015186671104610e-01 -1.810524694652288380e+00 -3.036437851567617280e-02 -4.755097479215876777e-01 9.752787842453887190e-01 6.915557929944460280e-01 -7.840413296821828748e-01 7.514710629988995416e-01 5.910653214467517236e-01 2.387849321926409640e-01 2.188067315184789141e+00 -2.056324382395122718e-01 -1.357322025511626284e+00 -3.189420638290999532e-01 1.780915901296354020e+00 4.330153228001020760e-01 -4.572993984354432606e-01 -4.107506641573872019e-01 -3.085356965516877548e+00 1.037944871068667979e-01 1.069861791094711911e+00 2.652361824881152019e-01 -3.173044281730795502e-02 3.975252290466028127e-01 -5.401928653683887166e-02 7.249414946607670718e-01 8.453218803261359771e-01 -3.681671940219832795e-01 -3.108216457510765696e-01 8.063807580822013321e-01 1.130693899994020146e+00 8.127300766931470216e-03 4.239065975904270367e-01 -1.781357222748719993e+00 8.773843877982619999e-01 -4.625103089367307296e-01 9.670170605810313180e-01 1.337215184371436161e+00 3.564618013626896231e-01 -1.302224860862922551e+00 1.052638447204316874e+00 6.613686869505255306e-01 1.456271527505935248e+00 9.198861280379702077e-01 1.396010180539714041e+00 1.343821684465727195e-01 5.790081171106391256e-02 4.139646696313546981e-01 -2.445546830478138034e+00 9.294105460240438266e-01 -5.773501845270544441e-01 7.743245313845271705e-01 3.812123149719067600e-02 7.297988311715047915e-01 8.686519291669341225e-01 -5.277948019368075006e-01 -1.081168666481735707e+00 1.732255803374750103e-01 1.955626195695620906e+00 1.825196079072180178e+00 -4.046821475430480430e-01 -9.173709535280257787e-01 1.113832947115334093e+00 2.940277212340441926e-01 -8.860310516363635314e-01 -1.285877301657055050e+00 4.305503017011437228e-01 1.434038216837332680e+00 5.184046590235863450e-01 -9.552575135428532649e-01 -1.195420509130343395e-01 1.115902336327622979e-01 -1.229156309503031785e+00 -1.323498856117211409e+00 1.561217033688747202e+00 -3.898521279180715560e-01 -1.756250562888022726e+00 2.140962128916848339e+00 1.010095943212349079e+00 -6.996576277345650796e-01 -4.655804520384379530e-01 6.483404133981496287e-01 2.994450368542119767e-01 6.915981516811744445e-01 -1.986879925071727948e+00 -7.751612699716063926e-01 1.347148487442757281e+00 -1.104377575582560000e+00 -5.213800033397345546e-01 -5.858082563409193755e-01 2.730030944191606523e-01 -1.052955507693227766e+00 -3.042922048003607674e-02 -9.620611012113451377e-01 -7.842655264825173500e-01 -1.039402294374381919e+00 -6.823961216890823689e-01 -3.838370591695251105e-02 2.905753446835412923e-01 -6.639358799360812746e-01 -9.426689778104332396e-01 1.200815698220090849e-01 5.795582133154016935e-01 -4.909400496457803631e-01 4.883424930694330590e-01 7.960006777516114296e-01 1.859479692105357351e+00 -1.191987562158693059e+00 4.978706523484391355e-02 -5.799998359692646321e-01 4.092809650863251103e-01 -8.024091199054949053e-01 -1.021645127954867505e+00 -7.531334776694807998e-01 -2.575537965669361107e-01 1.458382925248201678e-01 4.023494621654991055e-01 -1.790771723199406917e-01 -1.011521815826155413e+00 -5.037545140474090077e-01 -1.385127623258475049e+00 1.227402706615863925e+00 1.615548572996161836e+00 7.906516207484400871e-01 3.198077807556575225e-01 3.725533969302783355e-01 -1.800302538757941440e+00 3.218035662635698041e-02 7.897368333352414727e-01 5.773467429461708322e-01 2.327194721735106775e+00 1.219344850551918658e+00 -5.767477622613661481e-01 9.800881076330248964e-01 1.570478702333278076e-01 -4.756868410011623749e-01 -6.532833660711692136e-01 1.879079998325001055e+00 -8.614510507069039758e-01 -1.822303790496569986e-01 1.029431080005940302e+00 -2.947462614615824553e-02 -7.153540115933084698e-01 1.543635292613174670e+00 9.641269893468045193e-01 2.653573195563070919e-01 1.148205788907458835e+00 -3.382702461359598511e-01 -5.368100665256926307e-01 4.092712821729226902e-01 -3.340467610729453418e-01 -4.642750207646476612e-01 -4.541057874101080416e-01 2.257894996749863215e-01 -2.754064185995205305e-01 -8.195348872842607157e-01 5.093611710354967181e-01 -7.896083581654315120e-01 -1.160428289826264114e-01 -1.474373148561220592e+00 -2.245630067167311505e+00 -1.058325645278601401e+00 8.875894425634319740e-01 -6.145455741637591007e-01 -1.224877719299228618e+00 3.550239024970827661e-01 1.544253279210605401e+00 1.756336359210113884e-01 1.327090060699545049e+00 6.059172063162921590e-02 -1.420707306481339138e+00 -1.006055965321988460e-01 1.759440037106347221e+00 -9.540763012734001514e-01 -1.161916507262066967e+00 4.951646457828583481e-01 7.706630096534913266e-01 8.119342498540577102e-01 3.731431285404290810e-02 1.054101953404318781e+00 6.109649175960373269e-01 -8.625805280585502333e-01 1.423142189507114672e-02 2.035430452221318021e+00 -3.917569151801197358e-01 -6.527150010871666241e-01 9.894754272482828572e-01 2.614981722795468588e-01 4.728655401530775793e-01 4.768859853808121163e-01 2.983923848691046321e-01 1.251457225643729965e+00 1.300098690443592719e+00 -7.587591672949023369e-02 4.453368864650951164e-01 1.310301439585809247e+00 -9.684927551042511462e-01 -1.434117485341130260e+00 5.530940991905666237e-01 -1.036314373438747216e+00 -1.085689096474518056e-02 9.720652133731888522e-01 8.334412002138996689e-01 6.142384248717153161e-01 -1.186073706330841748e+00 -1.310329594185981605e+00 -2.129641211993474226e+00 -4.895556474468292785e-01 -9.795855449619230715e-01 -3.683367344987909520e-01 1.216419166861801848e+00 1.679303304417235410e+00 1.233250507845650379e+00 -9.946031715224258329e-01 1.438688564344503540e-01 -6.431402190828138243e-01 -3.010620307591103106e+00 8.146833186493973589e-01 -6.770687441666575213e-01 -4.203992907466875262e-01 5.003403392665008859e-02 1.421335767379350856e-01 1.060120439629271161e+00 6.573827057858111500e-01 8.733882388587911327e-01 -9.069785043435659722e-01 1.537378831544527202e-01 -6.835270385237195434e-01 -3.696553833296883917e-01 -2.650535209383162449e-01 1.022000776269057720e+00 -7.684272123058877302e-01 -4.309886864140493601e-01 -1.684318996294818849e+00 -1.534229390478188959e-01 1.462807036610844102e+00 -6.256583169124229071e-01 -1.450721294074400203e-01 6.265038948923297157e-01 -2.536609656967738768e-01 -6.293817507871494188e-01 -1.420945920357072234e+00 -9.285675098635617353e-01 1.088587785841885314e+00 1.555302479936150617e-01 -4.306781358004557192e-01 2.480062982610482247e-01 -1.632237973459357061e+00 -2.534524236318532520e+00 -3.312539650096401056e-01 -5.950221013613579135e-01 3.488174192796729689e-01 5.586922867770892642e-01 -9.937796653865702545e-01 -4.672411459703647019e-01 9.867567965603891711e-01 -6.094727160868355087e-01 5.963317692556803218e-01 6.038819142167285436e-01 6.043571795107341993e-01 -7.162629847765430435e-01 -8.337691985258776084e-01 -3.021954546466288916e-01 -4.225743419987103011e-01 1.552807553868804424e+00 -1.140328705924517516e+00 9.066187420536262476e-01 -1.106738968843408166e+00 -4.597612998190082623e-01 1.297177328459918066e-01 1.084118117094569511e+00 9.060741806198728820e-01 -5.742948423601152985e-01 5.144259304949531098e-01 -5.140491617763900262e-02 1.678543144972948431e+00 5.934248249265232644e-01 2.859770503783460871e-01 -3.529875886355113845e-01 5.414237355355686065e-02 2.433640309647377431e-01 -1.726336394355452164e-01 1.699275823204819069e+00 2.581103404268832335e+00 8.237041904605536535e-01 -5.431897053364223016e-01 -1.044706591648459693e+00 5.629509097108825744e-01 1.236110331580229982e+00 1.402856956241494979e+00 1.255769156510389672e+00 -7.261301531073167670e-01 -7.233986136499060970e-01 1.331701267767636088e+00 -1.947853292539000469e-01 -3.800561058316750951e-01 2.350298321455832895e-01 1.148303065260770417e+00 6.269873231942784120e-01 3.219454333961917214e-03 -1.363482048336926322e+00 -1.848747407712693636e-01 1.314989958375690215e-01 -2.485148299518009640e-01 1.438604645490306755e+00 3.342733934516075450e-02 -1.161124636403304988e+00 -1.560480156478790237e+00 -9.051198443775575475e-01 6.952385714525410876e-01 9.888395886677848745e-01 1.528733343267361544e+00 -1.263288935162865112e+00 4.870720632293118468e-01 6.428074887797644577e-01 3.734848266314504950e-01 -1.661769605740099354e-01 -2.814280682507188658e-01 1.311638885640447130e-02 2.928739819603655703e-01 -1.012435750735972473e+00 -3.367117562644354467e-01 1.459504220978809386e+00 -2.734879437198051377e+00 -7.656811073049575311e-01 6.880076851012575379e-01 1.244580675076180365e-02 3.950755900570138146e-01 4.872404741258118954e-01 1.044266700094142603e-01 1.871550905824493904e+00 1.007734877096819970e+00 6.371974553518890971e-01 4.697953537432742604e-02 2.950528868699124896e-01 -4.101938101326887409e-01 1.162671344007204288e+00 1.644331977414207335e+00 1.878056164298632924e-01 9.616443980065835229e-01 8.629309786708594388e-01 1.295559759641482733e+00 7.863239622483174651e-01 4.761916141427234850e-01 1.258573743458121785e-01 -9.871319491354445530e-01 1.490630895295256553e-01 6.194074411374542732e-01 7.428280934505974153e-01 9.301158322943896550e-01 1.822344866272904929e+00 -1.109418610995217769e+00 -2.795732783324195725e-01 -1.644842281404484519e+00 -8.436625766805867510e-01 -3.964827105403581631e-01 1.746156791495892202e+00 1.526052171542624070e+00 1.013333904688336062e+00 5.221782901269724775e-01 -8.472203120251541320e-01 -8.659544838761831231e-01 -9.606366452336521089e-01 -5.203332925368788775e-01 -1.200648387894845515e+00 2.533804318463188099e-01 6.669717613089480857e-01 2.024017037513073269e+00 -5.587779876037786142e-01 5.321735572025331207e-01 3.234930526028376718e-01 -1.610472616276006130e+00 -2.290748856062205352e+00 1.139558697506094065e+00 -2.061435447694741185e+00 -1.152232948216833197e+00 -1.045797058293216342e+00 -1.214327881321438651e+00 -9.626568470416509982e-01 -7.391701181324451531e-01 8.134901149091392503e-01 1.144745446460125882e+00 1.021957497284317951e+00 1.749048250712424757e+00 -1.286165634175964190e+00 1.999644593687459893e-01 -2.710306360682325222e-01 7.685439780971700108e-01 3.622005759639394529e-01 -1.061876351633917581e+00 4.304346270241370953e-01 -2.337601231470968433e+00 1.330191686104820636e+00 9.137645969135548274e-01 3.172617925980646958e-01 -2.286800290354577547e-01 5.779330622012233132e-01 5.261719749798953183e-01 1.653288293643780715e+00 -2.064476490300231948e+00 2.470944005214616157e-01 3.122988491430990776e-01 1.385546567029045661e-01 -6.364782478209082828e-02 5.102433262222035859e-01 1.018224095910294613e+00 -2.363905818061950104e+00 -1.489609513509384975e+00 6.386655067188534707e-01 -1.104996736208974650e-01 8.741043332489896178e-01 -1.745948769993929117e+00 9.557165714675294188e-01 -2.462609602168077394e-01 1.610244198696656914e+00 -1.946340536834346047e+00 1.829906831115443444e-01 -1.233719966557958125e+00 1.242010141865768968e+00 -1.051937458228202837e+00 -3.375362288549473289e-01 -8.761494467248713558e-02 6.712793938626702150e-01 -2.742286638136560706e-01 4.329386251038925826e-01 3.495233488949362477e-01 -6.726317803775719861e-01 1.997368832856207810e+00 4.195880389805551336e-01 1.054745667247488861e+00 5.509663539431468582e-01 6.141273183995344942e-01 2.945684833821251569e-01 1.082123257290577428e-01 1.837218429878087811e+00 -2.403915802378152389e+00 -1.039924191490211092e+00 9.920196033616134335e-01 -3.640511298988237110e-01 1.014322061457006541e+00 2.092775708411590274e-01 -2.441067052202917642e-01 -1.309183264673639657e+00 3.253957560198859067e-01 1.072050518202388281e+00 -1.179901278552378363e+00 -5.178509513552152083e-02 1.317245661254841105e+00 2.971475017055610124e+00 -4.237610891207758690e-01 -4.532472145462821400e-01 1.566796864304299097e+00 -1.068207364093975154e-01 3.156496670274029914e-01 -1.214366256082480167e+00 4.220229315832095818e-01 -3.336255000879762012e-01 9.857286831869171984e-01 -7.879353998414155846e-01 -9.060842261123250863e-01 -4.003268692146930707e-01 -8.783130479528472589e-01 1.358321904120220136e+00 -9.741841694399165918e-01 1.623191929904970188e-01 1.607761739432875370e+00 -6.215685987570627180e-01 -7.273451115536061495e-01 -1.064362532898742941e+00 1.080662067171882512e-01 -2.185538687923203938e+00 -5.243745954167952084e-01 4.285160835008789415e-01 1.051793197267454794e+00 -6.716226778862952607e-01 -1.155154511716586230e+00 8.085699791227991540e-01 -1.693523316618206209e+00 6.798234868535401043e-01 7.984041314927511346e-01 2.439848681034630373e-01 4.631838477489044759e-01 2.103721522883647832e-01 -9.058895380175805423e-01 4.839564982043316754e-01 4.117341177474824754e-01 9.269333988094413668e-02 3.872144570545883041e-02 2.457340181648978994e-01 -3.988864827958522596e-01 -8.860650372233394023e-01 -1.051409139969394363e-01 1.081383948680070484e+00 -1.102234842807825910e+00 3.906402816538322442e-01 2.446241359576529106e+00 -7.107634703611045435e-01 -1.728675956859372809e+00 -1.098452457531260862e+00 1.352670465531610466e-01 6.930262280998248370e-01 -7.064233277896523333e-01 4.512401006105544454e-02 4.618579294382864076e-01 9.392556972030180473e-01 8.712600331633583994e-02 4.338650956762980793e-02 -1.352003539429611934e+00 -4.284285510704363004e-02 -1.732122463560897385e+00 -4.731783253435017933e-01 7.412544289396933994e-01 -5.390746324211579399e-01 -9.793182630578259884e-01 8.043957100199549126e-01 6.159129795846102207e-01 7.592289310598530072e-01 -1.217866076050653446e+00 1.574731955561750052e+00 6.111417795725410107e-01 -6.335762182015219901e-01 6.643043182183994144e-01 1.527877875412087492e-02 -5.099359390767173039e-01 7.896706411182944363e-01 -7.509724590966391222e-01 -6.799725184681237877e-01 7.527629883205468886e-01 3.930510517389079056e-02 1.193218079427721179e+00 1.766068382442599116e+00 -1.759249138478862662e+00 -5.103900191498111916e-01 -1.211673157929696432e+00 -1.479566181427578453e+00 -2.407432864533674832e-01 -3.781510976199232710e-01 3.093694316660227095e-01 4.851462801348623843e-01 -1.754871621324146092e-01 6.025354849305258886e-02 1.714450252078310699e+00 -1.175173524038052725e-01 -6.030257993900171171e-02 -5.196789143312001702e-01 1.374200767690974656e+00 -1.381059467142436992e-01 1.367020567267892284e-01 1.218566854483833950e+00 1.221528992097772881e-01 7.678601085377410040e-01 -6.344325835290359761e-02 1.869204940787670521e+00 8.007827215714594105e-02 1.065294525622311195e+00 6.214872103245849821e-01 5.302539391192868656e-01 -4.678594624429472937e-01 1.788017663586121797e+00 3.457934662548287075e-01 1.562681485383509150e+00 3.455919123540824867e-01 -3.635142799962077231e-01 -1.318655456701696815e+00 8.127376100815867366e-01 2.117920768330305847e-01 -1.385146824101324947e+00 -5.500418601578329625e-01 7.334651735145787388e-01 -9.639508815503271544e-01 1.073341041752339686e+00 -1.323953675908554617e+00 8.094573942388406662e-01 1.422904721419931295e+00 9.957288147898997188e-01 -1.149049481112087712e+00 -1.279192577906244910e-01 -1.313760779857134908e+00 -3.237756450311572554e+00 1.519486093933937410e+00 -9.509968133116573075e-01 -9.544231968134522237e-01 -1.984366669150241513e-01 1.751021589731244887e+00 -6.118293218342870654e-01 2.376956669106704001e-01 -6.039536987375027782e-02 1.006791252321618035e+00 -3.026619831303631880e-01 -7.637784343115893160e-01 -7.894121844821480050e-01 -1.321831703175069039e+00 4.591189820042291814e-01 -9.714584400958068411e-01 3.541531756679452969e-01 2.355960511005362967e+00 -1.078940415773501638e+00 -1.454571909372469163e+00 -5.936629882559436577e-01 -8.412311816021084132e-01 4.458283130313355214e-01 3.013969027563288827e-02 -1.079658043009377039e-01 7.861320306052606011e-01 1.307906290013287343e-01 6.399038305631975232e-02 2.153232716315193473e-01 -2.378314856999835802e-01 2.242197330316976878e+00 -6.787335676067667023e-02 1.276062304406494041e+00 -4.639041811539880711e-01 -6.673833267204890007e-02 1.272701436740789394e+00 -1.309777697923526496e+00 -6.286906412822365064e-01 -1.252841400643439074e-01 2.098613621569247023e+00 8.142051662837600512e-01 -3.880461543754955556e-01 1.499266972032076151e+00 8.434037680306402107e-01 -1.530334222822250512e+00 7.345552704108441189e-01 9.157201850333848148e-01 2.708360812736286816e-01 -1.380587248827142677e+00 1.692213242113377758e+00 1.430208466048228100e-01 5.004461823666532805e-01 3.648370078937771543e-01 7.057582750019500417e-02 4.371492057215872751e-01 -7.454732809431655616e-01 2.239576034146998573e+00 4.967115226389166339e-03 5.334340134002936162e-01 1.214729676744130238e+00 5.174632454696206363e-01 8.616043427347389039e-02 -6.510571736451901126e-01 4.406461125269732770e-01 3.546179430243052155e-01 9.274651351197025217e-01 -2.742384639938052482e-01 -2.295170120365714883e+00 2.617350945496791370e-01 -5.925750572121222248e-01 -4.379477471929535404e-01 -4.894761050729535823e-01 -4.621565802492349356e-02 1.115958642166725134e+00 5.458678727657868129e-02 -3.171550245819883956e-02 1.189225668862519569e+00 3.962245774636394269e-01 -1.837553627221276131e-01 -8.863068281978944141e-01 -1.066779180959189777e+00 -2.024944022834201385e-01 -9.608813074803240761e-01 -2.038098441729832844e-01 -1.821489904087583600e+00 -8.005231650354200923e-01 3.353430355757646142e-01 -1.686050492005794155e+00 1.348570328610688707e+00 -7.911669882734241321e-01 1.569433121507432416e+00 1.189118478865864414e+00 1.825414806357549047e+00 7.461279836940523102e-01 1.915510156730724889e+00 -3.331896527975168443e+00 -5.564079252976155132e-01 -2.577660122344247462e+00 1.734276863680302844e-02 -2.067050450318416721e-01 -6.267954949232079631e-01 6.929601181844765589e-01 2.078390693987714588e+00 6.522926555439785279e-01 1.203229381922666041e+00 -1.612118726282932402e+00 -1.714269469685877623e-01 -7.323499686839958223e-01 -1.777627450655010044e+00 1.754405196366938924e+00 -6.119278201546968221e-01 2.906889375209563073e-02 -1.181861870037655748e+00 -7.940731186847664880e-01 6.881193699594360114e-01 -1.357203597216888541e-03 3.820520411764528057e-01 1.791971646783895034e-01 1.420609271444462085e-01 -9.459614069799718306e-02 -4.997100310318114968e-01 3.948196237804833530e-01 1.047867914780750143e+00 1.465385280425398652e-02 -4.322494061933377374e-01 -1.393442462557521466e+00 -4.172521734185010711e-01 -2.186248785942924641e-02 1.110005241034968559e+00 7.333983437723086141e-01 1.292790373919527003e+00 6.295411030063348123e-01 1.475986979409787958e-01 -1.301901384518408200e+00 5.063008105503374878e-01 1.440316902444543468e+00 -7.573764389184004520e-01 -1.167642102976221397e+00 1.704794419048375920e+00 1.132176514792778477e+00 2.923686525125645530e-01 -4.243095865615674200e-01 -3.762643866418088900e-01 2.249901430581432160e-01 1.223809411310220197e-01 -5.411521380615292864e-01 9.192687185144963191e-01 8.159669938529366950e-01 1.156245433486299490e+00 9.859124064593385306e-01 1.647849988647997199e-01 5.524588984405452985e-01 -2.014087685103464476e-01 4.652199120803803822e-01 -3.645049040784206773e-02 6.292151521743266640e-01 1.125239650121152124e+00 -6.586163672994033158e-01 -1.327591672394888622e+00 -7.902755096985434324e-01 4.205926363494990050e-01 2.735700797226041092e-01 8.450697993845693867e-01 -4.555399801586769160e-01 -4.179934718641726832e-01 -1.299729090138461274e+00 5.458273524219454664e-01 1.348401513469648538e+00 1.761944763960431093e+00 1.592100577006866080e-01 1.095679915650962677e+00 1.390785406143751679e+00 4.166182954054259424e-01 -1.803425276090487583e-01 -2.067690055264024274e+00 1.015762137912836982e+00 -5.237184025020295008e-01 -1.431389817062770131e+00 -8.539665773238879209e-01 2.230246842778572103e-01 1.306646674623136439e-01 4.116783757474065109e-01 5.843887323139254075e-01 -9.297413129161656853e-01 1.107020272857130561e+00 3.145462054743086155e-01 -6.654269359865416789e-01 1.115331068263063052e+00 -3.271677892561272172e-01 6.136253678485953378e-02 1.777133165259591752e-01 4.150971752972974493e-01 -5.767912232910595849e-01 -1.054138133483166540e+00 8.041834657671297348e-01 9.805499681182966443e-02 -4.095026540371517476e-01 6.388523084943635855e-01 -6.063177442516127780e-01 -1.320189585028758161e+00 -5.198857970233974335e-01 -1.981619874059130204e+00 -1.840315568773139843e-01 -3.966425013031495417e-01 -7.557532606751520277e-01 1.502827916378064899e+00 7.551543441171228999e-01 -7.818033077397374964e-01 -2.263324467437750342e-01 6.213897680205393570e-01 9.936967276280663786e-01 3.529245683643707221e-02 -7.088813708039563011e-01 5.165703625398777588e-01 9.204876999504431057e-01 -1.256548124102319086e+00 -1.965834021517527619e+00 -4.084300360325437973e-01 1.532183147919008226e+00 -2.773509864700825389e+00 1.012533260124664602e+00 -1.581946323748739891e+00 -8.325114277470294644e-01 5.360017938650117886e-01 1.810629882089791032e+00 3.464106223295385090e-01 -1.228190665699443906e+00 7.693914081781606518e-01 -1.276586131337571484e+00 -2.572247197877622349e-01 -5.994899343479169751e-01 8.140564877887863926e-02 -8.784275456630514789e-01 1.962682722782395750e+00 2.104561712649724581e-01 -1.629449559055916374e+00 -1.808567494200307380e+00 -2.062058052714913270e+00 -2.404464486202100015e-01 1.395527953156491252e+00 -2.297850070948448398e-01 1.679646625585677011e+00 7.370137068755620857e-02 8.132660925327060975e-01 -1.764846946667400607e+00 -1.152063992606522147e+00 7.156699956579660737e-01 9.638539008418943732e-01 1.473839548335112104e+00 -5.463511178986745626e-02 2.207440229640294405e+00 1.619510490969064520e+00 7.076267811744691993e-01 7.479047163538198040e-02 -7.360758524401571357e-02 -1.606143871181325566e-01 7.148794825624054106e-01 7.544704826618292559e-01 -1.178791641533837531e+00 4.893574617410088867e-02 9.504384136509542724e-01 -5.072194534884537642e-01 1.508931693189714818e-01 8.927857645683022758e-01 7.066692740503152104e-01 7.408064995960169652e-01 4.849840828169832418e-01 -3.470097125242070368e-01 8.876163474504056294e-01 -4.520924866958996868e-01 -1.199991338653971784e+00 1.202969285058344134e-01 7.541539645253565460e-01 -1.362438968976952269e+00 -9.592640932018530187e-01 9.465238474922107459e-01 1.407281496652660335e+00 4.711231394370597458e-01 1.684832150434642406e+00 -7.738630477879307468e-02 6.180595740481193978e-01 2.481431476009883230e-01 -3.029422115527772852e-01 4.787147907445981482e-02 2.039947548157748092e-01 4.388011322228742572e-01 -1.425145068477192689e+00 -5.409610519507177528e-01 -1.416183182042022537e+00 -1.473743012404933772e+00 -9.190151284730383938e-03 5.214266835840537517e-01 -9.140825640446923472e-01 -3.546278544964939772e-01 2.018399731659363816e+00 -2.607674056563471510e-01 1.659137537665072160e-01 -3.319860485372040371e-01 -6.319605639134485697e-01 -6.227457998197231115e-01 -1.695028074539008500e+00 5.042540969161549702e-01 -1.284899601650427714e+00 -1.694152185715540881e-01 -6.918252655183626532e-01 8.288553984512905259e-01 1.339089425549200296e+00 -1.727112073785841639e+00 -1.235442817988211678e-01 -2.381598227673565604e-01 1.970566744436814455e+00 3.698771664992851482e-01 1.030641725079192383e+00 9.913937801815894124e-01 4.186062199302435505e-01 2.986349339163914540e-01 -2.736297896530855756e+00 -9.124728406662778457e-02 -1.757136953644114763e-01 2.870869692551226149e-01 -5.253531288002026567e-02 -1.387465325649316794e+00 5.940707106523820391e-01 -3.274505640643444321e-02 -2.666065181084681934e-01 2.603966786497498020e+00 4.053324222194534254e-01 7.751833879078482425e-01 1.424652100917606523e+00 -1.637581781788821911e-01 -8.065123113887429085e-01 1.338181080916040488e-01 4.212909951571046085e-01 -2.777882332499295726e-01 -1.236268777368813021e+00 -8.307164937845310515e-01 -2.445996123248710408e+00 -5.245911586296232443e-01 -2.577182338393407268e-01 -4.801832508699196977e-01 3.127640601264226605e-01 8.804365662821110883e-01 -2.765274303654862830e-03 -1.364720898570757290e+00 6.871659429533074626e-01 -1.417802017189719876e+00 9.674806336623330560e-01 1.511514895169920221e-02 -6.780795324255869394e-01 8.111505729193659864e-01 6.114257851973545765e-01 5.493143018349905260e-01 -2.415589546120838482e-01 -2.490723997243200760e-01 -2.152785299852166823e+00 7.345035732085279934e-01 -7.710521189587047353e-01 8.861338753435294979e-01 -8.616004075448526756e-01 1.376715819999605461e+00 1.784443684505471195e-01 6.559424618361942017e-01 -7.769150915928985102e-02 -9.263859171951982496e-01 -1.385331287075769469e-01 1.324097837779172560e+00 6.208417956425675843e-01 -2.482392941068942704e-01 1.392791900356278090e+00 -1.524127154843172294e+00 -1.873193099577494136e+00 -5.828244894388623365e-01 -9.682045551855387178e-01 -1.883535067026805176e+00 2.582865617917841639e-01 -1.032438037907084993e+00 -4.852577608507910867e-01 -7.535221403851700694e-01 -9.209573594195599178e-01 1.279312101699515258e+00 2.960190438290769555e-01 2.287168693811862663e-01 1.482949123165776095e+00 1.093106201731806504e+00 9.935811577729619648e-02 8.006547135464551213e-01 5.006802035599727807e-02 6.491367975602467810e-01 -9.073168070781927330e-01 -6.666062615324237495e-01 4.669706419041023265e-02 -5.132596779530175235e-01 -1.001247954854096900e+00 -1.627466181292349656e+00 -3.888233795720430486e-01 -9.753864855111653576e-01 -2.623113902433745759e-01 -2.360886534847244644e-01 -2.288889043378875554e-01 1.837399275705905666e+00 -4.021853777327868279e-02 2.370288806825533723e-02 3.638926740092321421e-01 -7.398183847693341475e-01 -9.160785137961384716e-01 -8.150910432483162715e-01 -1.073434660508435501e+00 7.730871857926175927e-01 8.387439969667116468e-01 -1.001363739256195262e-01 -1.287635792803557555e+00 1.880913514107164231e-01 -1.256036938542959454e-02 9.228779173531795887e-01 -9.479132493719816255e-01 -1.653104934406740778e+00 7.016424268847334944e-02 -6.833289852436472689e-01 -1.642067851129654255e+00 -7.903912793170971840e-01 4.702816039804756376e-01 -1.173956112444301869e+00 1.107803862908055770e+00 2.101494871336296102e-02 -7.298871934138979611e-01 -4.864638321559514589e-01 -1.389829069802327233e+00 -8.764871404690756096e-01 -9.817495051156398533e-01 -1.030633122852743222e+00 1.842465195261938637e-01 6.838333759806163314e-01 -4.350368281823764893e-01 -7.858502313909445647e-01 4.515237574127632381e-01 -1.043472322262270824e+00 -3.571019951974571671e-01 -2.039832397061991931e-01 1.854624789273211283e+00 7.895342417232280585e-01 -7.375384692904255468e-01 -1.030168390453622296e+00 4.321884956828200841e-01 1.383118140609307822e+00 5.502000510495718144e-01 -1.747062464235001056e-01 -1.214858714364170256e+00 -2.250263265720468642e+00 -1.382618056807192186e+00 3.655775060954548628e-01 -8.733352931782983886e-01 7.321216445001565987e-01 -4.277713489749033760e-01 5.318712166123267249e-01 -7.018410940780858143e-01 -7.362245690156788980e-01 -9.002370780021052843e-01 -8.275274225210791368e-01 -6.797508178558095970e-01 -2.131891188570654183e+00 -4.096829201778344198e-01 4.716031971667631884e-01 -1.198996241337153101e+00 -2.589326337863488980e-01 -7.774322868408040099e-01 3.197104415735398941e-01 -3.198377179530024206e-01 2.213626827847411160e+00 5.481026421248177405e-01 1.824187003116393591e+00 -1.599862515437163180e-01 -1.453676461825967325e-02 1.516402709833095885e+00 6.936024680882800775e-01 -8.478715355874901771e-01 -6.323769602212760965e-01 -1.004270433770272142e+00 -3.156886179358004973e-01 -2.388828100119869124e-01 -5.614676814970999130e-01 1.506384059344840209e-01 1.375135042771063465e-01 -9.541862347369104436e-01 6.849519931011049945e-01 -4.076519171148185183e-01 9.375363768085823515e-03 1.920198278368465017e+00 -1.077041398171992848e+00 5.305394067082895848e-01 1.009901288157599719e-01 6.729615157047871277e-01 1.103423569208100252e+00 -1.738728786229740975e-01 -9.659230707151137407e-01 -9.721527862788048591e-01 -3.085365439829983458e-01 -1.266569801829633857e+00 1.225914412599595327e+00 1.401677572748421863e+00 -2.083941079153324161e-01 -1.407434320726518751e+00 -2.790692959209809532e-01 9.889550089360814589e-01 -5.567373588911344040e-01 2.093019439581199848e+00 -5.312841609661120845e-01 -2.853615807029262763e-01 -6.607206124154157978e-02 6.392536020804990837e-01 9.316761995984899070e-01 8.761111697221249939e-01 1.530393065666540431e-01 1.262996340928826733e+00 -9.000454876350464373e-01 -2.279989484639964592e-01 -1.400555717880609174e+00 4.285151585727430823e-01 9.281881730520443741e-01 1.050252206415965700e-01 1.503701402852583024e-01 1.526854448935518471e+00 8.991584715956517648e-01 4.866664082979903216e-02 4.887190683763296267e-02 7.353133346124258729e-01 9.800334059607358483e-01 6.488129982468524570e-01 2.407915801582349857e+00 -4.540672982530264412e-01 -3.664946971261976438e-01 1.418689520065200271e-01 -6.706177685138465794e-01 -4.791152283820989677e-01 -3.668549955284310382e-01 -3.095182600372837212e-01 4.042265239598418769e-01 -1.904350543143917551e-01 -1.773755746415608403e+00 -2.289085432495632677e+00 -2.156671458145364095e+00 -6.198650670448805355e-01 -2.306742131836430065e+00 5.904873509629512407e-01 -7.524798116416693272e-01 -7.542050084916349650e-01 7.331133025387204238e-01 -1.088248402549315097e+00 4.132592639829931608e-02 1.359302554119650619e+00 5.749346459269051579e-02 9.619581851051670074e-02 -4.150601400089957704e-01 4.538774346703004781e-02 -9.429488539477463016e-01 6.132133223971937275e-01 -7.826698623069706651e-01 -8.375125559847279577e-01 -2.126999523114814494e-01 1.443526262003284932e+00 9.872517571859413810e-01 2.708416321856612186e+00 8.013235264388136880e-03 2.657025047766354287e-01 -2.585992451793360236e-01 -7.164793078742209831e-01 1.321752370447735192e+00 6.271838999858320163e-01 1.997727005175257420e-01 1.094238145790317640e+00 1.920212552423645469e-01 -1.277009025636253403e+00 -5.717552305129358636e-01 1.930079294346640939e+00 -1.180244075209290422e+00 1.131162697204969092e+00 9.998040777021709458e-01 3.377689927207921383e-01 -2.926135039112269243e-01 -5.834288441312760476e-01 -1.078239761402284419e-01 9.425839283566518345e-01 8.981408002915639566e-01 -1.884296641914049664e+00 2.232209820152263102e+00 3.054563006988673252e-02 5.521468494889821832e-01 -1.931720879138877356e-01 -1.009181379804974937e-01 1.284551482469802997e+00 -2.236150134932797240e-01 -4.370350744775670648e-01 1.803433576571387698e-01 -6.226848919971220142e-02 1.098905909040703843e+00 4.293137662590617576e-01 -1.579865599790734043e+00 1.564401420455432679e-01 -6.678681423092616143e-01 6.070106135266119946e-02 -5.511729350116818527e-01 2.152624564823833186e-01 1.184538928927076018e+00 2.896874165979752003e-01 1.365191419462173372e-01 1.138311822501365117e-01 -5.214150955786202024e-01 1.141334673283394441e+00 3.204570009422430532e-01 -1.781908315561531730e-01 1.394153008917588810e-01 1.331539797162580419e+00 -1.490550081226066359e+00 1.108883096122355916e+00 -4.028792564323711162e-02 1.086070477423980662e+00 4.857502009615768945e-01 6.875496378474998949e-01 7.514644414865672140e-01 8.545671783992989656e-01 -4.268774650209447019e-01 5.338331206435864562e-01 -1.063188173913855727e-01 -9.136008692053723124e-01 5.879828342424599230e-02 1.094322191380480813e+00 -1.793331268532702083e+00 1.024184277173665114e+00 -4.572000696162157873e-01 1.100887947403121236e+00 1.248739208890769170e+00 8.045278889833087366e-01 -4.363275112034274428e-01 -4.050427960937588168e-01 3.330710825041773848e-01 -2.394479658936752853e-01 -1.283525194994492802e+00 1.274979930154314101e+00 1.393147082425164163e+00 -5.939577010336235530e-01 3.695389773698526947e-01 -4.690713834226905576e-01 -7.452251039692935342e-01 -4.697207423307366847e-01 5.550898832837151131e-01 2.074846210109535238e-01 1.734915272953303778e-02 -1.160193926689275123e+00 -3.078655066568803944e-01 -8.113135119013644703e-01 9.123581388908981460e-02 4.960341414965430684e-01 -2.061843569323287717e+00 -7.724599745205745771e-01 3.947141307633902918e-01 -9.714860869336935378e-01 -1.731640188039494099e-01 1.086657163859797270e+00 -1.803471477925485233e+00 7.156628579089329145e-01 -7.222681186680985667e-03 5.325525776895471131e-01 -8.312938970955296991e-01 8.829965458571334969e-01 1.061237556892123512e+00 1.541482410734018038e-01 -8.864099257540021259e-01 -2.596219101037369192e-01 -2.784681582135983824e-02 -1.694310703196765244e+00 3.556951509912295584e-01 1.132182682329357037e+00 8.236000787453106042e-01 1.723721213209222336e+00 1.041509619353754745e+00 -2.240788680337460370e+00 8.087911774760386807e-02 1.030613403691836183e+00 1.070182563891114713e-01 -4.498765969161053757e-01 -1.159930227679558667e+00 7.294051295870033202e-01 -2.644838207971521360e+00 -1.943660603536451204e+00 9.047832503090590395e-01 1.487619091627709222e+00 -9.627898883989135514e-01 1.827688980331375834e+00 8.937044984617280585e-01 -1.134777998276948141e+00 8.629919681810195586e-02 -1.044150542444384877e+00 2.229528528152268096e-01 3.089018836818496760e-01 9.584506249117753507e-01 -4.270027028814946113e-02 8.813989549250023092e-01 1.326103546120696475e+00 -6.657610390958242919e-01 9.907354929181613201e-01 -1.262182349905288881e+00 -3.934217300895462843e-01 1.078716524253941156e+00 1.099219494739810177e+00 6.248946787266027592e-01 -8.981274863620350990e-01 -3.004865561983452449e-01 1.302399222925679778e+00 1.329108921621385164e+00 -6.519926496675402250e-01 -6.969709190721652403e-01 1.300970279126651086e+00 1.854874950044720805e+00 -6.554302429570585398e-01 6.571590614948945586e-01 -1.459172226037193543e+00 5.512300172443239665e-01 -6.015342315897964642e-01 -1.668426801553781091e+00 -1.067787334618158501e-01 -2.295707529135698477e-01 -5.628006222408743486e-01 1.290748166187034141e+00 1.173099882396975824e+00 -8.450457957224032091e-02 -1.654813616199839466e+00 -3.719452727812772586e-01 6.793612934669807091e-01 1.041541914175392769e+00 1.316270297839604808e+00 -3.953420780443667182e-01 -2.265238736712767320e+00 -1.094470966711020399e+00 -1.200971054519112791e+00 7.104535126542653456e-02 6.546635943440433092e-01 2.226580310587014999e+00 3.792643956828488649e-01 2.485499841545703248e+00 -1.516319383034268609e-01 -1.218642287047813522e+00 1.117412706283323676e+00 4.671416669059846316e-01 3.377270040418708930e-01 3.187320626640876564e-01 9.142596788183575685e-01 -9.258951510231234749e-01 7.408351543458474575e-01 3.597740785238521255e-01 4.096971659288382028e-01 -8.780098602766018834e-01 3.864646066322842688e-01 -2.314808168315432846e-01 1.334233562585964483e+00 1.164426022468823874e+00 -1.578710936882954829e+00 -5.285037237164227353e-01 2.123727644604653353e+00 -8.332380431403045851e-01 1.040695566911808090e+00 -9.109308552444780882e-02 1.796841074389526005e+00 -1.147885152992066837e+00 2.669262945240900575e-01 -3.464121890374410317e-01 -4.033524718058422720e-01 1.956398530883755704e+00 -7.666705802971831574e-01 -2.193386550316189787e+00 -3.818341988276076071e-01 2.675989636721147757e-01 5.993181828020062163e-01 6.617744591533544218e-01 -1.423414872617730031e+00 -9.576457834979822392e-01 -1.194911639631870554e-01 3.368471786409351632e-01 2.622172010419828725e-01 5.213446633377195605e-01 -2.489415307242484054e-01 1.286814145368510243e+00 7.088135493439375878e-01 9.854757555967591509e-01 -9.099688048762630821e-01 -6.606428491778546831e-03 -2.812012794839707785e-01 8.247814164722817587e-01 7.168438032077834032e-01 3.338085856220347064e-02 -1.179676859453036908e+00 8.449708916135657832e-02 9.556745261023020799e-01 7.116217316201776111e-01 -6.133725868872099557e-02 9.448707468499959461e-01 -9.969632646424861910e-01 -1.879316879460307399e-01 1.559854588215593196e+00 -1.164665941969755592e+00 -1.458740415500476562e-01 -2.154166102834009222e-01 -2.976822941528906585e-01 1.104021197728704239e-02 -6.680214032772296973e-01 3.109586309350721445e-01 7.509012116453500640e-01 1.561429195257076463e+00 -8.127715786022415845e-01 -1.637366381889692191e+00 2.163593419145692642e-01 -9.005015664810678278e-01 1.570270331456673718e+00 9.243359784808505841e-01 -8.971459840248799944e-01 -4.894684795909146069e-01 6.173782065316129053e-01 -6.854934801695441449e-01 3.340716157141864207e-01 -1.081727297969533819e+00 -1.231998889089935961e-01 4.402875899265120373e-03 -6.412255176260934775e-01 1.137036501445203518e+00 7.089236509676711817e-01 -1.232651116012269732e+00 9.447164061427945070e-01 -6.710711906984594133e-02 3.495609254791517961e-01 1.299433175683760044e+00 -1.068591432137910413e+00 -5.342825669544290501e-03 1.162677526154046737e-01 5.138466176256463180e-01 5.069373886319100686e-01 3.921735784293168270e-01 8.834456297889987653e-01 -1.275163932904067154e+00 1.140596271422670283e+00 -2.425473958723000367e-01 1.447362895696346019e+00 -1.604358955006307985e+00 -1.636420663143218768e+00 -3.206910034592629355e-01 -1.242182358534711817e+00 4.153091531309122120e-01 -8.134601568815613692e-01 1.006879941600839379e+00 4.544705916432386639e-01 1.443007333208298215e-01 -6.292382706598349529e-01 3.108508281770440140e-01 4.074119683396119629e-01 1.581480378925431474e+00 -6.053186958772649451e-01 -1.921464107709196234e-02 6.412923869497594298e-01 1.055583053367914914e+00 1.707565482401443013e-01 -6.201901879522855321e-01 -1.629531791701040178e-01 1.517787011161641830e+00 7.232896175202754296e-01 9.228788292466221233e-01 1.822389757911761610e+00 1.003521681071042337e+00 8.980241214481486656e-02 4.639222223814746804e-01 1.072616173066314321e-01 2.437137738965042377e+00 1.551681865945497285e-01 8.150514453682903282e-01 -6.205784120483480715e-01 4.158916977140866833e-01 1.384762493984678544e+00 -6.880535075006747325e-01 -1.012688899557663280e+00 -3.278897665620997270e-01 2.555416019662212768e-01 -1.214063031451641100e-01 5.663505166936804169e-01 -2.028467452457450637e+00 7.120314347451698334e-01 6.312342230255900688e-01 -5.776600571583015986e-01 -1.076431250430374797e+00 -1.763084615043954140e-01 -5.688026477777418100e-01 -1.259786190097140990e+00 3.907044461155147475e-01 -2.087936170926191493e-01 -1.019387430813257556e+00 -6.208205263360079273e-01 7.159232716988628287e-02 2.074081472950312754e+00 1.688286631203788968e+00 3.368342466309537375e-01 -9.787894298500013912e-01 2.620835954186694905e-01 2.040950254101973727e+00 -4.551828682212913499e-04 -9.883670005844562290e-02 3.986337296004486830e-01 3.229942558766873278e-02 -7.621528589022463773e-01 -2.477566291624985872e+00 7.525757584078266449e-01 6.105863263879371949e-01 -5.791374450117854344e-01 1.168099441218716644e-01 1.755121506126595898e+00 -8.207165920025913941e-01 1.200789543711966792e-02 1.083871370987490756e+00 4.366001494975078057e-01 8.654066459530145305e-01 2.088095744324163672e+00 -3.621940163602493934e-01 5.716466699242993554e-01 -3.370234692229498452e-01 -7.740234941200018447e-03 -2.216380388944246688e-02 -1.544846819886470213e+00 5.096241952185180946e-01 1.822884936662637623e+00 -2.161149030682166128e+00 8.980977352128654001e-01 1.168984485906015669e+00 2.260777400610566312e-01 4.475149327984823677e-01 -6.984170266685483242e-01 -1.579440025881970744e+00 -1.440170903937625368e+00 -1.026452287433029964e+00 -4.158126091086916665e-02 -2.263822807426576489e+00 -2.406571389539667316e-01 -2.011801795011211869e-01 -3.218446476309674842e-02 -7.107092651709620568e-02 -2.853503002178886527e-01 -6.754538630335121807e-01 1.993606609357087278e-01 1.477542181700984392e+00 -1.494527675447346216e+00 -1.494463327077524495e+00 -1.502336129178905688e+00 2.965152633981802399e-01 3.964859506331567252e-01 -6.457598139790351466e-01 1.875471501843101740e-01 -2.144374960067701730e-01 -9.533008094425252099e-02 4.075586631516610603e-01 -6.613474828137632100e-01 -1.136599845523087682e+00 5.732454663557703389e-01 2.135357532894484045e-01 -1.163047036520150179e+00 -4.769397035922978145e-01 -1.271072687298128168e-01 1.163135933619985796e+00 4.111651136613107826e-02 -2.360081837977507924e-01 -6.669312306244631894e-02 -7.227240527705304229e-01 -2.104578034607724191e-01 -9.411328542323295077e-01 1.387999628334098734e+00 9.865056561552887349e-01 1.761448430557619738e-01 1.011846842507455602e+00 2.406697827236643217e-01 -1.882259625106953160e-01 5.396852194833945404e-01 1.185677239182802101e+00 8.916287058926097853e-01 -2.402254370025469765e-01 -7.211582948313144392e-01 1.817382704040314545e+00 1.552064208177920124e+00 5.459362764942620183e-01 8.038176029083283769e-01 -9.754807555977763611e-01 -9.408645619098510160e-01 2.242292745035591450e-01 -4.992735335326321106e-02 5.824466043537608329e-01 1.301322820750493658e+00 1.409240428827844838e+00 7.996595200816307702e-01 -1.556499028150495123e+00 6.151402841570666746e-01 -1.387210172613409231e-01 1.080114237423997064e-01 1.301834096553154518e+00 8.998652644850771987e-01 -3.558504601644463250e+00 1.041505541717382188e+00 5.828645998887809210e-01 -1.655888500082929593e-01 1.257806634116106048e+00 -1.501035693623083311e+00 -9.232593000065757172e-02 5.052789847915585275e-01 9.343652478863282429e-01 6.258943117232996789e-01 1.681740051572463868e+00 1.847880074928225647e-01 1.368410057575179251e-01 -1.618270696177007251e+00 1.136370290827199536e+00 5.494135769516146350e-01 6.987297278451910509e-01 -1.033432726328128715e-01 -1.775503515884432337e+00 -6.995619011034924783e-01 8.574716456904886153e-01 -2.812880932414246082e+00 5.475315637750747255e-01 1.370624298027909749e+00 -1.021576621873827584e+00 1.629149309726376227e-01 1.996086430844510318e-01 9.987043312652783555e-01 9.025416881076365749e-01 -4.142499097427780885e-01 -2.664108471434343262e-01 -5.020587707800706623e-01 -6.738369069392879940e-01 -4.859045538039195866e-02 -1.151780360550765714e+00 -6.875751718180703742e-01 7.032521977624028864e-01 -1.546937232555845476e+00 -2.257670798207978446e+00 -8.33755549511776
[truncated: 3,634,805 more chars]
