# Supplementary material for: Bayesian inference of kinetic schemes for ion channels by Kalman filtering
Source: eLife. 2022 May 4;11:e62714. doi: 10.7554/eLife.62714 (PMC9342998; doi:10.7554/eLife.62714)
Supplement: Figure 10—source data 2. — The number in the file name indicates the brightness. [file elife-62714-fig10-data2.zip › 0075current.txt]

1.376628580485916020e-01 -1.064650582157874226e+00 1.120927971827044400e+00 -5.120122325655271922e-01 -9.498841253555393438e-01 1.284612108032714417e-01 -2.785080838785622057e-02 1.366129426100594735e+00 1.724883422769874219e-01 5.562217747586166716e-01 1.048045164429427245e-01 1.187023977222182031e-01 7.916759379278272002e-01 1.528318263658702270e+00 8.988185738660975366e-01 2.192774877956800428e-01 -3.468294560935393789e-01 -1.501369652523039999e+00 1.106917839464192976e+00 -3.065285404337371178e-01 4.970367963182475979e-01 4.956762273660323403e-01 -1.669212117156094743e+00 -3.620056740395594108e-02 -3.326441830023253998e-01 -2.134843763072980793e-01 2.619784226508261593e-01 -1.160381977576778967e+00 8.052125549904726176e-01 -1.594365206574045901e+00 -2.453220951889487911e-01 -1.341042661043219397e-01 5.970167859686527079e-01 -1.681143502794385514e+00 -1.463881502152378777e+00 1.866131442940899277e+00 -3.804901716776471488e-01 4.226436089655367101e-01 -1.967862466080213757e+00 -9.144638449492669130e-01 -2.535713816651887775e-01 -3.441130067185572683e-01 -3.852228759758829502e-01 -1.462322623784150233e-01 9.651992187208042751e-01 1.109903379500151860e-01 -5.794416046489547778e-01 5.733775394790026070e-01 -6.844479357898051175e-01 -3.412447851165991142e-01 -1.382788394409086297e-01 2.874867995723008884e-01 1.884440142332469426e-01 -1.373306397949600466e-01 -9.727296873164172908e-01 -2.020625474933184229e+00 1.194760198523720646e-01 -4.391265850068252208e-01 2.685742581621272662e-01 2.231963482471486793e-01 5.800205448296037458e-01 -7.019014048455540777e-01 -3.307928917211128694e-01 2.619167107679183926e-01 -1.015925398476977826e+00 -1.082610074415210066e+00 3.008065477803807397e-01 -9.046623231792438879e-01 -9.850926046244388168e-01 -2.350666917958707192e+00 -5.936722105192980548e-02 3.073564528485734360e-01 9.660712542624498855e-01 -4.816353176393575186e-01 -5.584587355603969350e-01 4.693193602638252027e-01 -2.074997581171575955e-01 -1.097479310608985070e+00 5.982313508343584801e-02 2.171564486846357667e-01 6.393130470687706790e-01 1.708524212300153611e+00 1.622267856621273374e+00 -2.531083121733148644e-01 -4.443286436606191381e-01 -4.120832944351616733e-01 -1.204189535120175902e+00 2.327363546698340280e-01 -1.434563128691809908e+00 -1.961116835253401858e+00 -6.795897585603001279e-01 -1.707739632837865229e-01 6.878025851988072148e-01 3.572665021273934566e-02 -4.825123852415563741e-02 4.057688736785525219e-01 1.415481269757195015e+00 7.937217332320855023e-01 5.826054925598060930e-01 2.561467393822964844e+00 6.738073165946341092e-01 7.917345539139589716e-01 -6.295114278265006025e-01 4.823903153812871825e-01 2.559270135855694628e-01 1.329291248014245141e+00 8.832347673261053966e-01 1.239793415239150765e+00 4.821164765122061269e-01 -1.551178167281107023e-01 -8.421904141043825565e-01 5.049845476141971989e-01 -1.553193323387380920e+00 1.057592912980185318e+00 -6.590410209630613858e-01 -1.016590193504524953e+00 -7.133194237943905058e-01 -1.828322665707047268e-01 1.195398399716775639e+00 -1.034880052656686367e+00 -1.424178861261053086e+00 -2.323561495529099297e+00 -5.621480504409475110e-01 -2.051568060731049581e+00 6.917433172187529289e-01 -5.467129347256430849e-01 -2.062196973241935960e-01 4.427239641512307200e-01 -4.856617942477206573e-02 -1.271603197843169886e+00 -6.567562540983322705e-01 -1.069007054080758801e+00 5.280951617589565439e-01 -1.401386816056229279e+00 -2.198188050262511462e-01 -1.298293068179706689e-01 -1.201845151581764082e+00 -5.926378843772880378e-01 1.463736706639977347e+00 1.285307049187542905e+00 -4.039006049353224825e-01 6.742053310947611067e-01 -1.650747146696469603e+00 -5.773468309202415272e-01 -5.050374701196317373e-01 -3.121508616701682559e-01 4.702317493130452886e-01 4.812328603015635364e-01 -3.824547760442569277e-01 -9.617083512295701020e-01 4.761843303097532676e-01 -3.411844473555138979e-01 -3.200737811068586347e-01 1.514548293745785923e+00 1.745041154139181705e+00 -4.747691750615666284e-01 -4.286593956810654249e-01 5.093171960454868641e-01 1.212585453628070242e+00 -8.322080974245853191e-02 5.876088923057267710e-01 -1.027976917324223471e+00 -6.953576887998706990e-01 -4.207318614394567891e-01 -9.389869964715698292e-02 -8.267863841886170517e-01 2.934430863756502528e-01 -9.351464687085416783e-01 1.162145541698097917e+00 -4.203294455356181292e-01 1.276005764130753617e+00 -7.363493774932696745e-01 1.110500031191287595e+00 3.899799923534896240e-01 1.736759257208901230e+00 -8.392735877697006242e-01 -2.346604624697922858e+00 -7.003667256514706230e-01 2.496078044243440347e-02 2.397308587903377308e-01 -9.278596429452995453e-01 2.854151299325947688e-01 -1.694719989893105627e-01 2.613878456832197661e-01 -1.982553203775403450e-01 4.437282383342427278e-02 1.414011465573526527e+00 1.180275648316438941e+00 8.459027725991438151e-01 -7.278125695969609454e-01 -8.584303987440952133e-01 6.518836904913479779e-01 1.232050736792219547e+00 -4.653761763796779305e-01 6.660912728438279640e-01 -3.413533178426064185e-01 1.602282426207870258e-01 5.850055607557191895e-01 2.023955845882470864e-03 4.913959295618213208e-01 5.377433587217457234e-01 7.098834602456401965e-01 -9.276688365961031080e-01 3.002749078785299508e-01 4.650025779134825954e-01 1.952701718982337575e-01 4.494642693474104056e-01 -6.995189369771928067e-01 5.535729119835796075e-01 1.737956660960286337e+00 7.112368338801851042e-01 2.012282392628814698e+00 3.858475812345045775e-01 1.158912957802479965e-01 -1.279410818557143448e-01 1.631825177236130575e-01 1.575972317749572582e+00 1.442446298769864521e+00 -6.902016189119367432e-05 -2.466832762048284944e-02 -7.096390348449701513e-01 -5.122794608456191501e-01 1.857533700875294347e+00 -6.522080008427344477e-01 1.613592756056282607e+00 -9.878607496831732782e-01 -9.306652887410963304e-01 -1.194190449418267352e+00 1.157850097189779687e-02 -4.973751030630091385e-01 -1.026908870551427322e+00 6.821884784949790170e-02 1.030680641324792202e+00 -7.185073098984208484e-02 -2.636959629577776965e-01 -1.548602316855841821e+00 4.072812715317757348e-01 -5.157137336903818703e-01 2.781471938607659178e-01 6.835638244475653602e-01 7.063724869916146454e-02 -4.914721133314034485e-01 1.196056980133064274e+00 -6.444239464374180715e-01 -4.668213726203871428e-01 -2.792169911702835350e+00 2.813525107513200618e-01 -4.953434691553999514e-01 -1.799472124612316426e+00 8.182425323947671580e-02 -1.019683965598437769e+00 -4.313364814226158805e-01 2.230565807797827149e-01 -2.306516218388876827e-01 6.268935044474420459e-02 -7.770612532634590952e-01 5.882085766908118352e-01 -4.281814209841943719e-01 -6.045975252115622922e-01 -5.875197040208608723e-02 -3.126742218119020755e-01 -2.658998269177553220e-01 3.428928046633193949e-01 5.973649570173150680e-01 -6.207329814525189837e-01 1.622584210813213593e-02 7.366330868011087274e-01 9.893682572333122732e-03 -1.008810363919058206e-01 8.560736236653395670e-01 -5.445097933606741769e-01 1.856843491185476536e+00 -1.264794151764901065e+00 9.285018237171490663e-01 -2.324984431901252258e+00 -1.701501316957253929e+00 -9.700738605488801181e-02 9.685991525191793849e-01 1.351781849812920544e-01 -2.377335064906411499e-01 -2.012343986607542656e-01 4.143179252557984693e-01 -1.912020795448386712e-01 7.836136197590918284e-01 1.082266893270183106e+00 -5.610879504831899345e-01 5.001881454420956663e-01 -2.854474448026089739e-02 -1.596734570514139195e-01 1.923992628171243391e+00 2.028538487871302254e-01 1.768104363002025892e+00 -4.851294161555915196e-01 1.212594932374790213e+00 5.753881710351030909e-01 3.564608604358208144e-01 1.049645148241002746e+00 -1.673151416699924399e+00 1.249353452561646760e+00 -2.538572231427755899e-01 1.649727108373249429e+00 -5.430910255848064860e-01 -4.107693248638046302e-01 5.039758446962679939e-01 -8.971509597284023085e-01 1.365068066309959027e+00 5.988018216261133814e-02 3.015421656797647176e-01 -1.122769569253982747e+00 8.141963522232896766e-01 7.987175042249825552e-01 -1.312264939487763904e+00 5.752104548089895797e-01 1.700236897977437156e+00 4.422834268527741641e-01 -9.333960143835946521e-01 -1.139296221723292035e+00 2.225098601594306391e-01 4.960607922477485165e-01 5.850273076445127174e-01 -9.343466288573634149e-01 -8.843056900492195505e-01 -4.235294724836134450e-01 -1.014004461979099103e+00 1.951522746648881368e+00 4.055506631805590873e-02 7.507846631740966448e-01 -1.048935652625975629e-01 3.480122833986929454e-01 1.340462195166238768e+00 -3.411274158792522715e-01 -6.308962041275218979e-01 6.236758419700069167e-01 6.972385213926017844e-01 -8.163321043221227757e-02 7.809323051175063313e-01 1.197215624558840785e+00 4.561063219016316950e-01 4.822877587122246790e-01 6.677207381405112496e-01 -8.410459107434468118e-01 3.579339826163785432e-01 -1.285338474586485535e+00 -1.686372292255318983e-01 -8.590956214856634299e-01 -5.452029496317928325e-02 -1.858753554830271826e+00 -5.281896259356801959e-01 6.190734203788286205e-01 7.146566093423442068e-01 -6.169876000295616315e-03 -1.709659803322366445e+00 -4.143443128794143671e-01 2.200083681738719932e+00 1.829388163517985666e-01 -2.418418442975290183e+00 3.874762617612966253e-01 2.631612775776817625e-01 -1.718415134708968228e+00 7.874637356844564895e-01 7.712489043656360899e-01 -1.900141169100099559e+00 3.718747823760076288e-01 -1.812740583424552743e-01 4.013514249224800490e-01 6.164851119129917123e-01 -2.310017422560110834e-01 6.558347940630264716e-01 -3.396831223158723878e-01 9.723911976071891727e-01 -1.378819341997797876e+00 -3.863407189885417758e-01 1.749117443088904489e+00 -3.032493520741539328e-01 1.314153698436513196e+00 1.020222773001208394e-01 4.580083447523516232e-02 2.476721439933009944e-02 -2.885131504069355368e-01 1.007263506553467858e+00 -6.172353030070749647e-01 -4.321191464057413389e-01 6.147396155610207469e-01 1.009034048120040356e-01 -1.335389823598342129e+00 1.695494113156948535e+00 -5.198277181806171265e-01 -8.536088948320149639e-01 3.289578815463547468e-01 -5.463055681253007334e-01 -1.262337707005815268e+00 -1.011374652052440481e+00 -4.461953386093822083e-01 6.402748570729158706e-01 1.053508956797362561e+00 -8.276846433526318103e-01 -1.720932155469838243e+00 1.569484366024556765e+00 -2.217330774113315528e-01 -7.158164219263134509e-01 5.430080172966869068e-01 -4.874808585100399716e-01 -2.383835047186304290e-01 -1.819882898806512772e+00 -1.346149083263877611e+00 -3.199096059660541669e-01 -5.619355472344865765e-01 4.696817432693180527e-01 -2.307468970952345710e+00 -8.484388783861083194e-01 5.781695268646006580e-01 4.503779478037974598e-02 -4.610960716950046612e-01 -1.715716920832001335e+00 5.531053582261524770e-02 7.571800407272130107e-01 -8.897444992645201500e-01 -1.076931056791325669e-01 -6.327344423075318414e-01 4.869181269431865355e-01 -6.843555307463753401e-01 -2.838130173448435989e-01 -1.184165157890024300e+00 3.388194974435795315e-01 1.425410022898810636e-01 -8.668161340197730880e-01 9.494355017009632747e-02 2.698537832257955071e-01 -9.983270315931264127e-01 -5.673226235955673991e-01 7.708542217007107178e-01 -1.396827316484492987e-01 -2.511882565585125127e-01 1.896496853839078067e-01 -4.493413845432677745e-01 2.479370842662080854e-01 8.109295086759233939e-01 -1.419435148178279094e-01 4.478045126322335867e-02 4.616605995707438459e-01 8.211236956500730377e-01 -1.662985328110203886e-01 5.045615190186526489e-01 1.578098233833012329e-02 3.271102744079010249e-01 1.498636103000976272e+00 -1.493259338854399765e+00 7.012710005414425352e-01 -8.112379913271795528e-01 -1.659389798796469639e+00 -5.583833742147847889e-01 1.075326073373409352e+00 -2.386752680552877148e-01 3.926472133068570347e-01 -1.878928602704769801e+00 -2.154631604474797957e+00 1.737378167613627122e-01 2.552250921208571555e+00 4.751205966237118661e-01 -1.384811972782149736e+00 -6.876074427670216815e-01 -5.345892938874950984e-01 -1.642257296864923610e+00 -2.751000320256982601e+00 3.634985731500761097e-01 -2.786951696712400284e-01 9.056556374027830980e-01 -8.306296310601796185e-01 -3.607859850657582079e-01 1.591482693078926980e+00 7.768960789188548155e-01 9.227197319300445288e-01 1.316184989782608616e-01 6.393939674641085924e-02 -1.933644821637225508e+00 -1.198510355911820424e+00 7.368103402614274711e-02 -9.718479409500786759e-02 -4.106182417436103904e-01 -1.926338515685370512e+00 -5.619115499909358435e-01 -3.892126100110409048e-01 -2.303878613942804687e+00 -1.327889142745200646e+00 -1.005605527851204384e+00 -2.604102792705932368e-01 -1.376187641733279399e-01 5.426561858481762091e-01 8.355501210263430734e-01 1.370215014374214002e+00 -6.077556958230946327e-01 3.110952665016206153e-01 -6.234717579540460797e-01 1.293451954104543278e+00 -7.873485655327306931e-01 -1.432684242468964975e+00 2.458256435340145096e-01 -1.383514272566780612e+00 -1.374164507600455221e-01 9.074917735810386077e-01 -1.473555246593598322e-01 -1.853886177455211504e-01 -3.335251365165481929e-01 -7.163836484149149753e-01 1.977620065318625775e+00 -1.077207208670413197e+00 1.502527254652540611e-01 -1.696146564643835897e-01 5.363086205018756658e-01 -6.857439875041529964e-01 1.968234548930439254e-01 8.828831482162112776e-01 -6.054099996936103123e-01 -5.758529761082373799e-01 7.092118584617418398e-01 -5.819135455325076256e-01 -7.750009300483168273e-01 -6.462472140663149123e-01 2.094599524104721500e+00 -6.870425880129915619e-01 2.827349949407200261e-02 5.452625588681287994e-01 -2.355223718796004118e+00 2.787977506998750785e-02 4.927356806268991529e-01 2.238322548235952780e+00 -1.380266492257326449e+00 1.531983139703158248e+00 -8.707028409378019251e-01 -5.768544103871989792e-01 -1.826546789119753988e+00 -1.094548670824583292e+00 -1.044975736804252264e+00 1.227685659026178433e+00 1.043998162894709036e+00 -5.711055527852407776e-01 2.069240875155368142e-01 -5.495412393240622917e-01 3.973467501945594504e-01 -4.246976951222918850e-01 6.162057321287536249e-01 -5.760694706874195381e-01 -3.847750859096294440e-01 -1.026241607007666312e+00 -8.258357175507595738e-01 2.551657375417192841e-01 -8.226839048815267619e-01 -1.384442171963765622e+00 2.644756991428426574e+00 3.720639527425403936e-01 -8.109693710271108635e-01 -7.808595362756565184e-01 2.087107359157926167e-01 -1.490337454918088389e-01 -1.189297850857360395e+00 8.405719003791217725e-01 -9.819063601511212047e-01 3.328639842796667359e-01 1.080890350918655596e+00 -1.796700408111831238e-01 -1.031874761461565093e+00 -4.633781030472769458e-01 8.715287528071765655e-01 -4.494255539433546498e-01 -1.550559101978073562e+00 8.359627786517200843e-01 9.775759389500712215e-01 -1.361374609166808414e+00 6.418094752307440531e-01 3.803985575371826022e-01 -1.332960926066126817e+00 1.509446020987886383e+00 -1.009391847058220382e+00 -1.071850074419412824e+00 -1.266745794288769711e-01 -1.096558219768648756e+00 1.722639305165700740e+00 -3.451561241034142302e-01 -6.338067878160638102e-01 -4.594226882877348872e-02 -1.168828524544115677e+00 3.177578191703232108e-02 6.930925528031722793e-01 -1.043296051076541220e+00 -7.309132237684824451e-01 -3.085547977613305459e-01 -1.296530265350053446e+00 -2.859742372563557344e-01 1.227231890852496399e+00 9.884445032755435623e-01 7.970158916052075826e-01 -8.375746391639676824e-01 -2.292995842318208410e-01 3.032627242962213088e-01 -1.851780198057151772e+00 1.275018895336492486e+00 1.548360818750398771e+00 6.708157029193131393e-01 4.106718200490168114e-01 -1.360938545286072276e+00 -6.668645845063627675e-01 -1.123935650326725710e+00 2.222564648337678417e+00 3.294083629376007294e-01 -4.377561010420793347e-02 3.799672074698747792e-01 7.930855729898759199e-01 2.153532900743112821e-01 2.833036095574166802e-01 8.003774078316399088e-01 7.858936380388498177e-01 1.272848054546465324e+00 5.143124796355470485e-01 -2.278622898553649689e-01 3.888151689632722285e-01 -1.154945618203498059e+00 -1.526753925870997231e+00 -2.094199004236567963e-01 -5.619899901838453227e-01 -7.686509896653803686e-01 -8.915533894580495167e-01 -1.309572508236569177e-01 8.257763929028836269e-01 -1.136601744609378573e+00 1.060954511233323183e+00 -1.174734937151085790e+00 2.498757875574237619e-01 9.694167696227901088e-01 4.182060794534997461e-01 -1.264792578926545064e+00 1.230050805235102240e+00 3.643991343515282644e-01 -1.160154408468931919e+00 -7.680478898238302099e-01 -9.153204196791114855e-01 6.744478892265546310e-01 1.695561854406021807e+00 1.360522767246185927e+00 -3.092084792720352082e-01 1.192764685113544276e+00 -7.565545657295983384e-01 1.546105648128824672e+00 -7.226336633350062266e-01 2.327396692632890396e-01 1.062425904491935302e+00 2.090871030345943904e+00 1.374433184822933418e+00 4.166883721162721321e-01 -6.821550915248396629e-01 6.484207908977830392e-01 -7.477071577058710949e-02 4.213029015371779762e-01 1.462026509107778205e+00 -8.356056071205784086e-01 1.086315680823691121e+00 2.420914402848045877e-01 1.397400265183168511e+00 -1.707492577818986890e+00 -2.931017999268333840e-01 -4.167024390836726599e-01 -2.056067635980618480e+00 4.337189322494455213e-01 -8.755716322291796638e-01 1.691383482098845759e-01 -2.721633359718504397e-01 5.937829938986648876e-02 3.046121620020770387e-02 8.498889559314050102e-01 -8.122642580364618226e-02 -7.059927631407031390e-01 -6.757847732630651860e-01 -3.209448205087900297e-01 1.143559730532059948e+00 -4.073431597891408740e-01 -2.935884745389479633e+00 7.703769004728356906e-01 -1.427713396754569208e+00 -5.780028122923953626e-01 2.403274322254950190e-01 4.156936712957602365e-01 -6.725726409964136177e-02 -1.059215518071040973e+00 3.755490807539239029e-01 4.986516817173788918e-01 -1.520196743210945091e-02 3.948558541983003545e-02 -2.326134727221785548e-01 6.852810540424794095e-01 9.901139324622444393e-01 2.184573523887919588e+00 6.568834318238558900e-01 8.115026302358559207e-02 -2.295011703131596192e+00 1.307533493444550832e+00 4.963047352345049679e-01 -8.393849244678607269e-01 1.524440720687640916e+00 -6.750676797127342921e-01 1.237623218451364915e+00 -1.088164997128058697e+00 4.425665331399045166e-01 -3.583725157196120947e-01 -1.099994579278745555e+00 -4.583255626423898277e-01 -4.997529209765191327e-01 -1.044265515831693802e+00 9.617146844284508722e-01 -1.093856199013188313e+00 -4.437214349632555010e-01 -3.153801257044834827e-01 7.328196301803348023e-01 -2.259042439619879938e-01 8.128117405834420772e-01 5.040746780503232438e-01 1.050820136357657614e-01 1.070026589424874608e+00 5.741008210477339668e-01 -2.152366500196943241e-02 -3.954817034687694299e-01 5.776045005215593164e-01 1.435528298515148737e+00 6.016310926383642288e-01 -5.553306665618887861e-01 -1.970385377748633537e-01 -3.752301638112798821e-01 -3.945415071666477647e-01 4.814009871773635707e-01 3.163739999175493867e-02 2.073454949162085281e+00 9.747922592250982676e-01 -2.975319971386641615e+00 -5.984310773961130092e-01 -1.449642562235844867e+00 8.076665504750579760e-01 -1.001289408643640355e+00 -6.684396411762697499e-01 -1.413885438497829161e-01 -1.965363041862910665e+00 -4.992103494368283489e-01 -7.199384521011942262e-01 -2.575665419443937815e-02 5.646297183024315824e-01 -1.312146615812380401e-01 5.351221047466696579e-01 -4.020718365940506023e-01 -9.855262820233944288e-01 2.442477905430799456e+00 8.058385682307513953e-01 1.058030305761758383e+00 2.575352995241332876e-01 -3.940525993102914071e-01 1.960765655918237371e+00 -1.491894105478372090e+00 1.159465140828073171e+00 -5.872518690930106366e-01 1.285363816034874374e+00 -4.585824940120242776e-01 -1.268924433449378331e+00 5.577334218216522393e-02 4.905935422442847527e-01 8.142896032636560699e-01 -2.832574747811009153e-01 -1.002465953904006613e+00 1.641037119350786222e+00 3.384670922838537432e-01 1.071091267887631648e-01 1.118590461625847743e+00 1.617266236867700657e+00 -1.553226914787231516e+00 -2.385059527045100491e+00 5.474912344952230780e-01 -4.851421240307840499e-01 -1.519011298347504590e+00 -2.158972098412140550e+00 1.303763441028944481e+00 -1.191943968324972181e+00 2.333411376685707098e-02 -1.926993574717239976e+00 -2.830106415227025551e-01 -6.747666316234541828e-01 -1.415496785366136212e+00 9.785298126067909497e-01 -8.006767880438060425e-01 1.842371682214432260e+00 6.809978603474925452e-01 6.009403153101404715e-01 -5.386426896572978906e-01 -3.399280909775080906e-01 -1.684203769926657435e+00 -1.366935387482118180e+00 -5.847413081548586966e-01 -1.492061731597995600e+00 -7.646461708841459926e-01 -4.358387913338485631e-01 1.149488884287852120e+00 5.354130396042273698e-01 -5.179470050155727812e-01 -9.184508502101054739e-02 3.213481755578156407e-01 -1.949847497247248485e-01 -3.372013776707228905e-01 1.676618498404576441e+00 -1.360698812735672947e+00 7.774216533794620076e-01 -1.064598716661319333e+00 2.451932351499922294e-02 -3.829016576694902474e-01 4.545790183870601631e-01 -4.940865467630264907e-01 -8.946100330404350709e-01 3.823271604951563041e-01 1.601981381743642491e-02 4.343416522413267589e-01 -8.503682869865847316e-01 4.501214512759302844e-01 -9.208996226633332505e-01 1.005656536069045481e+00 1.309357933663323204e-01 -7.257431656800739095e-01 -1.807704219463389883e+00 1.751372774734452964e+00 1.414830656836232547e+00 1.223189488301307692e+00 1.575800341440329655e+00 -2.018416982397922332e+00 -1.342228472771009651e+00 -6.981503829184838583e-01 -8.238305786830598665e-01 -4.243665680439908661e-01 -3.532153075055590175e-01 1.652194231939542846e+00 6.341469929554061080e-01 -8.016997201821963737e-01 4.175200909546489814e-01 6.905618391695647063e-01 -5.458049633086838881e-01 -4.464850259136894373e-01 8.524447556781094004e-01 -4.585154603236246684e-01 3.967262278419401156e-01 -5.343870730540297709e-01 -4.931056146050470934e-01 7.226463284568350742e-01 -8.655123831194462269e-01 -2.916856722398928903e-01 1.402627261168077455e+00 -1.145815602012334233e+00 -3.082854699129335962e-01 -1.766357780580411818e+00 -9.768241434183476679e-01 -9.861886348448158923e-01 1.472574579992549926e-01 -7.896062678619920616e-01 -1.588134549342568036e-01 -2.914489528515635045e-02 -5.310788525625136369e-01 1.037815138986094343e+00 -7.272318907054313719e-01 6.017640273875451973e-01 1.792292929350923769e+00 -8.680463312741455439e-01 1.445257871556132612e+00 4.846685063982191788e-01 -7.000757583705079501e-01 6.343391366231806439e-01 -8.365004692484965254e-01 6.623323199172286291e-01 1.295655715408414954e+00 -3.518552209629537963e-01 7.914824943188135675e-01 -4.411308185589023489e-01 4.658550276076165592e-02 1.533840762755736886e+00 -1.877190101623571819e-02 -3.788461727681405877e-01 -1.089006802846895328e+00 4.775397246566563947e-01 2.145656783112448007e+00 6.085426539699989590e-01 2.522756107805781411e+00 5.142647126635808696e-01 3.165716871627463069e-01 -1.245009959830504664e+00 -5.854699367245829178e-01 1.175632845870332455e+00 8.178173418543767115e-01 -1.042645633487518264e+00 -7.266040921514252959e-01 8.896192876644311021e-01 -1.237489638969962780e+00 2.423743006837756564e+00 -7.341382409838359546e-01 4.407077995035860174e-01 8.519499908404611910e-01 7.618072301258910217e-01 9.643777462229043140e-02 -1.001713302984756915e+00 -5.800857204037694892e-01 3.445216975516557367e-01 -9.564028058742453098e-01 7.841994248153346531e-03 -6.689924174471237883e-01 -1.647115701266412602e+00 -1.696954805449673032e-01 -1.444002685206720482e+00 -1.496187677102996383e-01 -1.493479115215475828e+00 7.547084233737402226e-01 6.400665866502016632e-01 -6.790924492107860422e-01 -9.320386277254132379e-01 -1.678329806043623029e-01 -3.320425169755439332e-01 -2.105227644956126493e-02 -1.570031662368627678e+00 -3.088383378475255014e+00 -9.593869560429266197e-02 -1.988204999711866927e+00 1.396318642812306221e+00 -4.715017991038296663e-01 1.761818690716992208e-01 -1.612700258545810561e+00 1.416744427376473769e+00 9.897606106604069920e-01 -2.183409986024797522e+00 -8.064478047240609682e-01 3.212619331694876318e-02 -1.319160763047949159e+00 -8.249696455434797349e-01 -1.450007800956542026e+00 1.252192574246089540e+00 5.991987412260543211e-01 8.357477682594259827e-01 -5.955173296113898118e-01 -9.687613765476162930e-01 2.636903920599638629e-01 -4.725508988097101293e-01 -9.921018148136538928e-01 -5.385712727245454134e-01 1.621445824410838510e+00 -2.675319328148554887e-01 1.093968346309971862e+00 -6.995136094045873998e-01 7.936192551385685690e-01 3.662956724105010942e-01 -1.553660996005079120e+00 6.924340451334095592e-01 -1.032391978008382116e+00 9.512294971356695730e-03 -3.211139313063396394e-01 9.156248139782546813e-01 1.514696033124944385e+00 -6.029611334033492254e-01 -1.182124040918415275e+00 1.076357077006686369e+00 -4.273246387617348208e-01 3.571716464883975539e-01 2.466823452289986118e+00 -1.806687188894792392e-02 -9.471072593755397451e-01 2.942906603093566331e-01 5.096466390413282310e-01 4.674025313785975556e-03 -3.120414011447643077e-01 3.423047925150141113e-01 7.608722412884819652e-01 -1.014743723229257322e+00 -1.367147923261639475e+00 5.072562780388399917e-01 -4.467655786438893273e-01 2.071181710885187766e+00 -8.908381170610809585e-01 1.022506230757562973e+00 1.041545935259034605e+00 -7.928664734460287855e-01 4.982529855874571756e-01 1.183824330501899169e+00 3.859006799906732343e-01 7.449942960084932064e-01 -1.067039845981620605e+00 7.429134180075597227e-02 -8.400116255466698600e-01 1.316757416897601507e+00 1.754421885808400861e+00 3.621451496751156851e-01 6.513503503634552327e-01 -8.085397111345347110e-01 1.225636847880205549e+00 -1.546502881522680450e+00 1.613956148082398734e+00 1.140354811875437246e-01 -1.555357533816369209e+00 1.069525026784971661e-01 -2.074219324168140144e+00 4.029827295581253077e-01 8.280346068939842263e-01 -2.724642405870610906e-01 -1.231847963316084149e+00 -1.732218410819714172e-01 1.951330927690271944e+00 -3.418311525837932074e-01 1.552638471421148081e+00 8.387860301575181809e-01 5.453013844685932199e-01 -2.167037747521311231e-01 -8.974763863661252561e-01 4.949120715320668995e-01 8.854202393007927219e-01 -6.323135549033901404e-01 9.899160827123899553e-01 -5.471194662871954328e-01 -1.122764429972515021e+00 6.356076736970402985e-01 1.001500907819808051e+00 1.095359674915852732e+00 3.658277221353390729e+00 1.327537268748292920e+00 2.358308880898085658e+00 8.930383257712470879e-01 1.655168239565009802e+00 6.154560336669709919e-01 4.357338283541487001e-01 6.757205155418477549e-01 1.022174448871387309e+00 9.828814358448481059e-01 1.968656889208874938e+00 3.052285461471182959e+00 3.205837789581294395e+00 1.580523040445644956e+00 2.337976117910871121e+00 7.917647886251870659e-01 1.694051317901014597e+00 1.913722822856524841e+00 1.267037792217571290e+00 3.164758039232836051e+00 3.834592236985830294e+00 8.646182586841155704e-01 2.506448935451888183e+00 3.373121434553656872e+00 4.203227983915769350e+00 4.494912279824862189e+00 3.577023007350467854e+00 3.752714182670393583e+00 4.369629042875096125e+00 4.638820667577157053e+00 3.642898514829608025e+00 3.133761238528562920e+00 3.451733830761269051e+00 4.437238991462590931e+00 3.365472762308451937e+00 3.826510701790072133e+00 3.755120407319484155e+00 2.849584898978313685e+00 4.204784183069988579e+00 3.758690723955608437e+00 4.850816238481014508e+00 5.586952289088536361e+00 4.348064810043998030e+00 4.446012586548497403e+00 4.328699190138315167e+00 4.349238554699853765e+00 3.703310539612863828e+00 5.375244619792173495e+00 4.695969410024677160e+00 9.049011604851578738e+00 7.186005215805447932e+00 5.413214452859121728e+00 5.896424050952495222e+00 8.001656537284567605e+00 6.882409247932513630e+00 6.325743531177832502e+00 7.108572970546065406e+00 6.734959677714733139e+00 7.036674244108607645e+00 8.413742964503670763e+00 9.786844123909252957e+00 8.509840735249840193e+00 8.764415981307248416e+00 1.085542524260959141e+01 9.297168677681233007e+00 1.166831153791197195e+01 1.122771032680661030e+01 1.071079907348121907e+01 1.067463685254602623e+01 8.171397344003400676e+00 1.073796069137392450e+01 1.111253182051649446e+01 1.131749595364008698e+01 1.390617793042573425e+01 1.311831677676454611e+01 1.111560712757839653e+01 1.066008688670867599e+01 1.127752530265281550e+01 1.115677649695637363e+01 9.071682477654292143e+00 1.101715757930629991e+01 9.628443580105162880e+00 1.117211287476752979e+01 9.586114007275684301e+00 1.105559773774531962e+01 9.684566850484547018e+00 1.101456303052062857e+01 1.146424198325724575e+01 1.198357814236022634e+01 1.000426763064802671e+01 1.138661554323757841e+01 1.402780177240023285e+01 1.126116883092388932e+01 1.088445838242367003e+01 1.181783419411958214e+01 1.199792962123134465e+01 1.293266233405480925e+01 1.276887295889666696e+01 1.269672337675896578e+01 1.225912093206004982e+01 1.183326023910308145e+01 9.890917874290137135e+00 1.416685332214261450e+01 1.253926320779617676e+01 1.265984506163311352e+01 1.266936988558043531e+01 1.372422637306615734e+01 1.306443692070513940e+01 1.374238863683805256e+01 1.493799172893308125e+01 1.396611998262497245e+01 1.170330351441205607e+01 1.286701522274683818e+01 1.371856447061430018e+01 1.480548890931490646e+01 1.326915764976094536e+01 1.127104258718015473e+01 1.415081426679684107e+01 1.068057230859562878e+01 1.310373886658492637e+01 1.434549136130707936e+01 1.433164473547114248e+01 1.494330378465701514e+01 1.546814233471616262e+01 1.515327970883978459e+01 1.379159734812190230e+01 1.560028372127232821e+01 1.459238444640855370e+01 1.723995579759502306e+01 1.614714897325130849e+01 1.535098169928974876e+01 1.629198974083735152e+01 1.474229161481616401e+01 1.467253930188370425e+01 1.396095666169457949e+01 1.505422983557174099e+01 1.752381340989065350e+01 1.571721172037645076e+01 1.706370607885929402e+01 1.784763561916983576e+01 1.689887346485238950e+01 1.672314655557204333e+01 1.481469307362777421e+01 1.922551133938498680e+01 1.749221675269058096e+01 1.568778548139296980e+01 1.779059497209110319e+01 1.765408084393946453e+01 1.805579983394840937e+01 1.782842372937892605e+01 1.864498027137916125e+01 1.930474382664913691e+01 1.753070904535464081e+01 1.701661585006006661e+01 1.873478139420113919e+01 1.715236011491029444e+01 1.679076561581885585e+01 1.796412154441664200e+01 1.630763852291194738e+01 1.759090287345421899e+01 1.624259907801134517e+01 1.856642702171086867e+01 1.738344000144844514e+01 1.753338573541072165e+01 1.765800833479945808e+01 1.643377689400251285e+01 1.797823172233249522e+01 1.945738140772099101e+01 1.952133441333509367e+01 1.530131417668763483e+01 1.946042306491634122e+01 1.805462257223208411e+01 1.958800596392352489e+01 1.901433968696742483e+01 2.141109314360028648e+01 1.870183005857095893e+01 1.893951309623503931e+01 2.133938953659847826e+01 1.884091516240271602e+01 2.114567490038769648e+01 1.984946651433490672e+01 1.742852613594439504e+01 1.789809280624980659e+01 1.881693366866173989e+01 2.005197141105474401e+01 1.628845446326486268e+01 2.065633370275007863e+01 1.905221294874514726e+01 1.942031083967947325e+01 1.898727889878433217e+01 1.722736289576598523e+01 1.899872159544025862e+01 1.989213516271979643e+01 1.889384879158599162e+01 1.827098384460683533e+01 2.005284061430836928e+01 1.967576604701116239e+01 1.995308168991492437e+01 2.109291563390543800e+01 2.100173358428855508e+01 1.938024263026561300e+01 1.789560689678923211e+01 2.112942019926817494e+01 1.746760506471175489e+01 2.044082949726263010e+01 2.072946424201172633e+01 2.049698445235388888e+01 1.934098438539759357e+01 2.098210757455309405e+01 2.015892597165299094e+01 1.993971251697645286e+01 1.903694338595074953e+01 2.250524440300690188e+01 2.010739415608540526e+01 2.287494089962679311e+01 2.324852507933453438e+01 2.234380724448808664e+01 2.274638478718988566e+01 2.418220301963632224e+01 2.411566156907328207e+01 2.386805845685842797e+01 2.461207502915577194e+01 2.404539600979622449e+01 2.535277626738517043e+01 2.451229339977231803e+01 2.662840215738844662e+01 2.556234820938582430e+01 2.436456959060767957e+01 2.529729907415769219e+01 2.449708690151456381e+01 2.714590064237005151e+01 2.244807586142277600e+01 2.395680892039179355e+01 2.457219159232374395e+01 2.686843871534586370e+01 2.475370244870775238e+01 2.589250755778345336e+01 2.685038734804755833e+01 2.907877873582203065e+01 2.718276650919284165e+01 2.538467522983894042e+01 2.749270284951687415e+01 2.668024259435385659e+01 2.606875995162588922e+01 2.826673048486705397e+01 2.520729607751971102e+01 2.592281274451928041e+01 2.928061665676823822e+01 2.995420847164513845e+01 2.883346806672225782e+01 2.637898251594473464e+01 2.675888574945449960e+01 2.855184729860835091e+01 2.630241788042537721e+01 3.119155076469039756e+01 2.946058241989775439e+01 2.973856172445757906e+01 2.949692381711857081e+01 2.916024337233862340e+01 2.856683509268398780e+01 2.838035591288914716e+01 3.233369188272202166e+01 2.891349867774923510e+01 3.206382310975386218e+01 3.022601872729882899e+01 3.325949352484894206e+01 3.180079817819815347e+01 3.219372456155011264e+01 3.246274794185131185e+01 3.292037848641248132e+01 3.421611410431030009e+01 3.400475236239883969e+01 3.190920893404846481e+01 3.265092173084115501e+01 3.427723071491037388e+01 3.388818485974390882e+01 3.503871526319719010e+01 3.264176732190453833e+01 3.199664616910242643e+01 3.250034414973618624e+01 3.299143465475397363e+01 3.298092951180284871e+01 3.383814259258329571e+01 3.356858440235342300e+01 3.128533265982228428e+01 3.415963044730744969e+01 3.421376404197485499e+01 3.385611390450427649e+01 3.378387302804225101e+01 3.444186171986410727e+01 3.036159751350328762e+01 3.404869491143895743e+01 3.397438552851525628e+01 3.367448933917588505e+01 3.432377836211197319e+01 3.780236299582872306e+01 3.519647546842779207e+01 3.559840519685764093e+01 3.534661705322353953e+01 3.822181390627057596e+01 3.641392749256574035e+01 3.422983640373396241e+01 3.698872953364285365e+01 3.453042165857799972e+01 3.554029809145726659e+01 3.535855402523361590e+01 3.572174227585116313e+01 3.584144582099917642e+01 3.600134661917503109e+01 3.680666994483503629e+01 3.546950513806831395e+01 3.582570745846992111e+01 3.693891785860910204e+01 3.654443656489313241e+01 3.646104886957150626e+01 3.573168253950059636e+01 3.768293596112198429e+01 3.843089949014557050e+01 3.680005099016404557e+01 3.698830732128899967e+01 3.827699345063228975e+01 3.885928467239278206e+01 3.841676149880463242e+01 3.791743348217447362e+01 3.735273242468806387e+01 3.960934464096719410e+01 3.834455150196267681e+01 3.700997956005651446e+01 3.854536945889169886e+01 3.787589111684105347e+01 3.704376928042251649e+01 3.882586793962941840e+01 3.949632083885369838e+01 3.867388519344810049e+01 3.724702187364675865e+01 3.858053656387774311e+01 3.674140511866362147e+01 3.917493262169554669e+01 3.882835529648613715e+01 3.773571220876418408e+01 4.037915047424530712e+01 4.039930975633394183e+01 3.844937421553900236e+01 3.917109239685834154e+01 4.336978178036871867e+01 4.302267511936491928e+01 4.141584532192695178e+01 4.320075700484092351e+01 4.402855005756700990e+01 4.527179543875534762e+01 4.529175067670107779e+01 4.598989810351580587e+01 4.696388461063226316e+01 4.654332349087255949e+01 4.608971953005814726e+01 4.359762910947034698e+01 4.753837485303527899e+01 4.695713713922462063e+01 4.694458276796277119e+01 4.616569906192706441e+01 4.751726147555594792e+01 4.734685774109151168e+01 4.891755327470845316e+01 4.926999788297173666e+01 4.893045980837452902e+01 4.669160361964349448e+01 5.139515728895109703e+01 4.746478075467659608e+01 4.767431942172185444e+01 4.620347222091857020e+01 4.762903562298016880e+01 4.582891679568301413e+01 5.124812776131154379e+01 5.018101105748112900e+01 4.967370271018586436e+01 5.106941574592768518e+01 5.096743464402759116e+01 4.917513147807790119e+01 5.187593710377279166e+01 5.188500992834806880e+01 5.089768742027936099e+01 4.933134319870907802e+01 4.920957080774319792e+01 4.903299114907863299e+01 5.055477043038531804e+01 5.189704560676506873e+01 5.007943970621506935e+01 5.192969027670982030e+01 4.936168482254972645e+01 5.032325203839950944e+01 5.462094045305050116e+01 5.397618188883410539e+01 4.891307242837225999e+01 5.585603445869686823e+01 5.323456290830466031e+01 5.388958860211890567e+01 5.425575060456760923e+01 5.432280667895103932e+01 5.551665009504898762e+01 5.498763730073135036e+01 5.535502353713671653e+01 5.463679284929767022e+01 5.546278485343707843e+01 5.656806015567591572e+01 5.645045655333369439e+01 5.590579520119709400e+01 5.676308963002936991e+01 5.642170969778322842e+01 5.632719833698391199e+01 5.715203379749338808e+01 5.549404809780007497e+01 5.436636290736634436e+01 5.863629854830723787e+01 5.910402248649747037e+01 5.805424928519695271e+01 5.813337641617889062e+01 5.943751560144432489e+01 5.633970007240320399e+01 5.632588680173488171e+01 5.826362344971154528e+01 5.794377015741252990e+01 5.960005911003619161e+01 5.866917750704040202e+01 5.937673295255703465e+01 5.887344452741050560e+01 5.893651899370659208e+01 5.802346031731372022e+01 6.015019743900405302e+01 6.042167356306769932e+01 5.912449742903817906e+01 6.170428391548621505e+01 6.330988530246732182e+01 6.392853755396431836e+01 6.442786478576802267e+01 6.810558791606148077e+01 6.268419983796002981e+01 6.573883375801284501e+01 6.666602859571958106e+01 6.564912564442101939e+01 6.859285278748038195e+01 6.871948159592598415e+01 6.741028203463477553e+01 6.850066053917163345e+01 6.636664571578643290e+01 6.478321801115998824e+01 6.575038733291412996e+01 6.623898941403936647e+01 6.571639093737550752e+01 6.530881630358092593e+01 6.613280362374641186e+01 6.873708792415366986e+01 6.460652204469272419e+01 6.535904384787936294e+01 6.604701227598376079e+01 6.686989044183592057e+01 6.759287242838891530e+01 6.609935548471437983e+01 6.524106863539543610e+01 6.626157921957246799e+01 6.441072999662581822e+01 6.449415281594897920e+01 6.462871649225535009e+01 6.715331238107521017e+01 6.334388315209630349e+01 6.557338182893629153e+01 6.568629602647482102e+01 6.564674449279550572e+01 6.730723550824059487e+01 6.570883307357607350e+01 6.638497308830017118e+01 6.553058327570410313e+01 6.637294968307524812e+01 6.605431969010415116e+01 6.535032290402817523e+01 6.302003422388586529e+01 6.279706303049793092e+01 6.186329847254155112e+01 6.116494074360996080e+01 6.300160046869665109e+01 6.201146470230981578e+01 6.228843352579152537e+01 6.186940609565892402e+01 6.350019736478613197e+01 6.155483529134986753e+01 6.299330241567709976e+01 6.379243573874954620e+01 6.283241620571081398e+01 6.327313107718186558e+01 6.271775387244906597e+01 6.536438247537539326e+01 6.446139779612350651e+01 6.220051598250883984e+01 6.358267197601347931e+01 6.452503802575836289e+01 6.302018419674006111e+01 6.280663949857491701e+01 6.655737410101234275e+01 6.284423083890257544e+01 6.512418197801706299e+01 6.336811368402648981e+01 6.236013507003836764e+01 6.442748335029131113e+01 6.338070058852719058e+01 6.406830906989053176e+01 6.369879921153534497e+01 6.614400470868498871e+01 6.239821796965106415e+01 6.294227415786739499e+01 6.582201749287955295e+01 6.480540035453311987e+01 6.297929596074601477e+01 6.450336342315773663e+01 6.238189310144774424e+01 6.494037126848567709e+01 6.229277815960057296e+01 6.316110825945221308e+01 6.701005400011035817e+01 6.398041224193446652e+01 6.644912742748277878e+01 6.503641554710823414e+01 6.516160933448070125e+01 6.564446100299559816e+01 6.408571907147818081e+01 6.700907315344282722e+01 6.776654248181228013e+01 6.792820819497997320e+01 6.609997135975307003e+01 6.644003322837613723e+01 6.716202653318610771e+01 6.448625089729361548e+01 6.468392417776361469e+01 6.639918661229877728e+01 6.684672845759119753e+01 6.945634415479439383e+01 6.840029082712767661e+01 6.905647798940773896e+01 6.869398628832124132e+01 6.757682394520075775e+01 6.640473526286656636e+01 6.818837484653124648e+01 6.930258350915498511e+01 6.636600531110542533e+01 6.911817165651875428e+01 6.904079657953376170e+01 6.855941110666223892e+01 6.698987147532467645e+01 6.759880086257615517e+01 6.534513641834159614e+01 6.787329272139785985e+01 6.984919779697203523e+01 6.999889794491778616e+01 6.598345643115989390e+01 6.780676571433396305e+01 7.027525728000911442e+01 7.138841039210653605e+01 7.025008072869502485e+01 7.096004248015368887e+01 6.952452028515340032e+01 6.973172452364195806e+01 7.107064189332676563e+01 6.830068424335382815e+01 7.113447199071302407e+01 7.013848049055258116e+01 7.000976412303687368e+01 7.025333279993995461e+01 6.902879491697818537e+01 6.996350979680869386e+01 6.831331122010979584e+01 6.834288477681489837e+01 7.156387278688313813e+01 7.229192920578681480e+01 7.224155756600083578e+01 6.987785748443167222e+01 7.119524225229177716e+01 7.182783005376361984e+01 7.071372967152596800e+01 7.220486118704073419e+01 7.198079528934736970e+01 7.024520442187873925e+01 7.171425964314113344e+01 7.248009303373565615e+01 7.215710833414165393e+01 7.201652897612864024e+01 7.412432822268424104e+01 7.426342468578809530e+01 7.156668190681121189e+01 7.433976966819889753e+01 7.475377307386033010e+01 7.471546416383583278e+01 7.384891249321474049e+01 7.409767094128349640e+01 7.538404811566243779e+01 7.420272646970417441e+01 7.193639337927922384e+01 7.063899174763109556e+01 7.632917655486772901e+01 7.091673078719354351e+01 7.330842753370603759e+01 7.461773622732748379e+01 7.414701594209290647e+01 7.344805717963149050e+01 7.582786015710514960e+01 7.455259753449215054e+01 7.458123751059714834e+01 7.992975042102297323e+01 7.596386067180939961e+01 7.626951485375305140e+01 7.744446620898077072e+01 7.809611219490672340e+01 7.768024713636799561e+01 7.636072896831336720e+01 7.736214964473116140e+01 7.617433366425869679e+01 7.819888380290318253e+01 7.701923980362612099e+01 7.791893510581068938e+01 7.750605763197100373e+01 7.928362590298243617e+01 7.755811080348475173e+01 7.670548799841107268e+01 7.733667359621559001e+01 8.006864877566134453e+01 7.857689889322276144e+01 7.641237011200264817e+01 7.974802821026348454e+01 7.912982502467228585e+01 8.065805680724420768e+01 7.935325157804450669e+01 7.783490935506941355e+01 7.814826605505386681e+01 8.020493527243259280e+01 7.996226742827018086e+01 7.893978284274631108e+01 8.036006254150784400e+01 8.019451130305347419e+01 7.846620317227488783e+01 8.029002867788939568e+01 7.944375697067088993e+01 7.833232246267178311e+01 7.856772196635301952e+01 7.773437862855872993e+01 7.878776925984217883e+01 7.753110480083594780e+01 7.737636017622575935e+01 7.735026847860456201e+01 7.945084506403684088e+01 7.823929235371716118e+01 7.806397016137300682e+01 7.871344943387590831e+01 7.663302945134009292e+01 7.826051758070045139e+01 8.017568578870402973e+01 8.000075499817704383e+01 7.793698130166545468e+01 7.958776842453261224e+01 7.840676274137621249e+01 7.920727383674302757e+01 8.260180531689553618e+01 8.168869314535893977e+01 7.988908014852297867e+01 8.203294604172312177e+01 8.228296574439592348e+01 8.109396877460081043e+01 8.028880718733138622e+01 8.360146431138312551e+01 8.084000441077715493e+01 8.153685598434367421e+01 8.062681582160762161e+01 8.132229591198031926e+01 8.127610098582968590e+01 8.445853547587236676e+01 8.146350210401745073e+01 8.349103727137547537e+01 8.085873549735887877e+01 8.139983111904936663e+01 8.214420699168651652e+01 7.955109315394082614e+01 7.779471098038641230e+01 7.903065395039810426e+01 7.695993297266842603e+01 7.940221045203894334e+01 7.849582947281443523e+01 7.872312102671880041e+01 7.989315163946977805e+01 7.995108980022773437e+01 7.942131565368579516e+01 7.971472866073344221e+01 8.291106949177009255e+01 8.233036821821669093e+01 8.476522888822935897e+01 8.307888391347744061e+01 8.247550397300837233e+01 8.221541796581010431e+01 7.782386333264378209e+01 8.361303518784178834e+01 8.124705290120584777e+01 7.897091603228533074e+01 8.012216273587357307e+01 8.221179111807852280e+01 8.491014735261823887e+01 8.105707489802576049e+01 8.373087538660229256e+01 8.247502297913698044e+01 8.166813370824549168e+01 8.308687730975891839e+01 8.273127270432092928e+01 8.050966920476682276e+01 8.127771926022630566e+01 8.286133476594388014e+01 7.998358047457782050e+01 8.137685463189349377e+01 8.150392656281933057e+01 8.470974562017174492e+01 8.203257163728912360e+01 8.211180565018834443e+01 8.120598970682988238e+01 8.610010590586392709e+01 8.353115659778816848e+01 8.305627039963947311e+01 8.262706216118672842e+01 8.220909322162162880e+01 8.253750795263803752e+01 8.143852768189603353e+01 8.270558465371395584e+01 8.392519029074186676e+01 8.436207140530453330e+01 8.210592349359465913e+01 8.271476114801164670e+01 8.520890742700417775e+01 8.447645885552586265e+01 8.225568017758482142e+01 8.303408469162276617e+01 8.505511640930471629e+01 8.649570829092991175e+01 8.247032023973572734e+01 8.537860471843657706e+01 8.409757004947715586e+01 8.361064364818577133e+01 8.420776700800035997e+01 8.433323100027625685e+01 8.371684826847778993e+01 8.341408041681984287e+01 8.433208503643487575e+01 8.480709457305418653e+01 8.614425408953904650e+01 8.496804010749615088e+01 8.450765639336341906e+01 8.462052355707973561e+01 8.522942938817426750e+01 8.436769971748472585e+01 8.306348001329081399e+01 8.637498616682779584e+01 8.233082534797176777e+01 8.262419840941517180e+01 8.411796751813498929e+01 8.364047444922299235e+01 8.286808556783822155e+01 8.430925824684447889e+01 8.116586001928135374e+01 8.363607151006087292e+01 8.578705547612379689e+01 8.466170357397669477e+01 8.289826265079976508e+01 8.350027027745029784e+01 8.843737422396516479e+01 8.590371959138963120e+01 8.521765821870283730e+01 8.486584711428625383e+01 8.635669339852292126e+01 8.577666002030031223e+01 8.691830879571752178e+01 8.718883708400758792e+01 8.670262294538677850e+01 8.561996423829558012e+01 8.510297381728231869e+01 8.718995696001941553e+01 8.759916774179076526e+01 8.820471052552019842e+01 8.445329888216137704e+01 8.837286361926939549e+01 8.913718962208487540e+01 8.955057023279904627e+01 8.975888780518332055e+01 8.696486800103046733e+01 9.230409238338788214e+01 8.708829537734693815e+01 9.122762300999978891e+01 8.885327616742161183e+01 8.696651857909796490e+01 8.832752812735962777e+01 8.757665123478088276e+01 8.738975340637891520e+01 8.915559103566997123e+01 8.894638924634702448e+01 8.946723051169134067e+01 8.930821035700461152e+01 9.059407589461629584e+01 8.874577637188619406e+01 8.913202034404147867e+01 9.042503744288644896e+01 8.596677810760064631e+01 8.784220694622841563e+01 8.752802493518163374e+01 8.776514569724938042e+01 8.976313931711129612e+01 8.928931190455008959e+01 9.032610132135475567e+01 8.921113232000620030e+01 8.843785906126940688e+01 8.976369970530500098e+01 8.698795961272280408e+01 9.260486462646674966e+01 9.051096004140570983e+01 9.093874197241787272e+01 9.030217782547683214e+01 9.231881913436180298e+01 9.041298593441227638e+01 9.011968086834811231e+01 9.175769103682567618e+01 9.027294187676760373e+01 8.942311123610016921e+01 8.523121212713016348e+01 9.034129220667524862e+01 9.359131530306446223e+01 9.492670436544962342e+01 9.194333459698609090e+01 9.144192340699109423e+01 8.995516502815851823e+01 9.277924829807632534e+01 9.218593304739269456e+01 9.080891824135434831e+01 9.410369270011176468e+01 9.239101354233312691e+01 9.139552006427622644e+01 9.144396605974073111e+01 9.033213866817042970e+01 9.290072598541682680e+01 9.231299709657800179e+01 9.061230952183157683e+01 9.051187439742781748e+01 9.068146506522219852e+01 9.054934535452115085e+01 9.300326620770263730e+01 8.974908790206944786e+01 9.139230482174598080e+01 9.215210091532640035e+01 9.057863773445137667e+01 9.102946446766878807e+01 9.091410540043126787e+01 9.073440731333373321e+01 9.103632849021681750e+01 9.105035463079593683e+01 9.187091821065781971e+01 9.076762727950382725e+01 9.069151051573054190e+01 8.963491372075763763e+01 9.186493652850198544e+01 8.903339399457181003e+01 9.143906899462103866e+01 8.779288679801517503e+01 9.163917171846696874e+01 9.176886554765985693e+01 9.077238865785210464e+01 8.884509950715276716e+01 9.108434374260016853e+01 9.115216710265637801e+01 9.212173132879436821e+01 9.113051294175369321e+01 8.991213641544766233e+01 9.009163139099352691e+01 8.808538366801293762e+01 8.804888288907481808e+01 8.800559563875458480e+01 9.151929602855214796e+01 9.103531630261493035e+01 8.643071242669519449e+01 8.987252221905153249e+01 8.754760405440708837e+01 8.861201609844782467e+01 9.069368836832806835e+01 9.205338513569853376e+01 9.193450332194585428e+01 8.865683328081000525e+01 9.065670105558369585e+01 8.847114098529434045e+01 8.972411371421983972e+01 9.372483813451962931e+01 9.006053750860961316e+01 8.856786538842244738e+01 9.083208978183208160e+01 8.953731235693193469e+01 8.934942524913147111e+01 9.161887942183159339e+01 9.179337245582770777e+01 8.972897306178786891e+01 9.330458301962818268e+01 9.250984493233151795e+01 9.051279517047926504e+01 9.223170081470640014e+01 9.281009233713538720e+01 9.479626891879344441e+01 9.236523268229943540e+01 9.275461382354632178e+01 9.151657549863455188e+01 9.076019037945140155e+01 9.340641761738307025e+01 9.309367731304226368e+01 9.211141470450129987e+01 9.263321809746581437e+01 9.147383445190105533e+01 9.573097141944171540e+01 9.548545933023257248e+01 9.525413401873598218e+01 9.520713678595154761e+01 9.405135094094310944e+01 9.529378586186420819e+01 9.610663333018702303e+01 9.753160965297007579e+01 9.483619624990116392e+01 9.617998397271915678e+01 9.402466314884235032e+01 9.521407550097369210e+01 9.531054767705694530e+01 9.393459095781433632e+01 9.631281392285694665e+01 9.401390698661140277e+01 9.897884928336560506e+01 9.824465728597287750e+01 9.868582323874387896e+01 9.788498433899104612e+01 9.825102628987858111e+01 9.871061768398989500e+01 9.959171786049515163e+01 9.823674047425872402e+01 9.628690020582621401e+01 9.724580366582945601e+01 9.733384510962299885e+01 9.956172809898767184e+01 9.688204428531049928e+01 1.011517445788952898e+02 1.006697703922577034e+02 9.928792062495209336e+01 9.774324304011534537e+01 1.003703521453612808e+02 1.020852820015282845e+02 1.021596071050462200e+02 9.844288752025826739e+01 1.012435251000597987e+02 1.016711844449187225e+02 1.014601440783880975e+02 9.934617824506274530e+01 9.966938658449433319e+01 9.939115583082339356e+01 1.001977157894996537e+02 9.935457393484884392e+01 1.034526173135632376e+02 9.851028048213117927e+01 1.010522992558165640e+02 1.016054385675240326e+02 1.020955838083349789e+02 1.023598032616294660e+02 9.933116830816267395e+01 1.034937627104347797e+02 1.012044733399494021e+02 9.976805917538180779e+01 1.004776716749887555e+02 1.009314169212953942e+02 1.021497419670916287e+02 1.021099194740871923e+02 1.027888614652522961e+02 1.001203421422695641e+02 1.022562038635707751e+02 1.030905306099105161e+02 1.050241342994239915e+02 1.050237386849111658e+02 1.021532299715759819e+02 1.040507953081930452e+02 1.033365356495045972e+02 1.010046532283782028e+02 1.041325145409477244e+02 1.019991387901836077e+02 1.048402816126878889e+02 1.006915909511247804e+02 9.895684819245140318e+01 1.029053948038637998e+02 1.033193608795217671e+02 1.035089939293612815e+02 1.056909603544559388e+02 1.021708173490623039e+02 1.038507112132901682e+02 1.057536916492975791e+02 1.048109086053263184e+02 1.058558455326383694e+02 1.032714728007100717e+02 1.088087717146301969e+02 1.052063030554861882e+02 1.078715649001456569e+02 1.077100229009843275e+02 1.067900809408577629e+02 1.092647038582212673e+02 1.083526439821223590e+02 1.085941498240207039e+02 1.113120461020250787e+02 1.098169814454820994e+02 1.077453213135675441e+02 1.083969959314748053e+02 1.088331548585020698e+02 1.072531942028037690e+02 1.130755581432029828e+02 1.099724131885495382e+02 1.063629849740274267e+02 1.114420310107675931e+02 1.098417640529669512e+02 1.098956647784880545e+02 1.100840131608702563e+02 1.111232602436116963e+02 1.095824541512847929e+02 1.091787968716637351e+02 1.070135560244048634e+02 1.105855944328974658e+02 1.102028999029274274e+02 1.135968770991003396e+02 1.104817118955181741e+02 1.107590454458991047e+02 1.089618011341758290e+02 1.110593369830637869e+02 1.089042409169902612e+02 1.092537521745664577e+02 1.086803302599899865e+02 1.111322450700394029e+02 1.098582575231844203e+02 1.108935451177135008e+02 1.109080177707066923e+02 1.082477772319855376e+02 1.128849903031088786e+02 1.119685937808485647e+02 1.075917550720841831e+02 1.094992748903214874e+02 1.130759147523836674e+02 1.128173425908801590e+02 1.114600705666431395e+02 1.131591291703120703e+02 1.119415692214495124e+02 1.105128397713899631e+02 1.122698373175242352e+02 1.140004212558439889e+02 1.123020831199201126e+02 1.120070858448873707e+02 1.143146208410075388e+02 1.138346554024198696e+02 1.134799465230437221e+02 1.114258787234543888e+02 1.134844857595559944e+02 1.117899698356100515e+02 1.120338799376749677e+02 1.117466822593648885e+02 1.136812181680471383e+02 1.167957387978821657e+02 1.131864823179391237e+02 1.154429234211270625e+02 1.152350633441351277e+02 1.141824745712082887e+02 1.147436811511861663e+02 1.132393811645125794e+02 1.136558638415633169e+02 1.157915130377599553e+02 1.169727163332493660e+02 1.154285959727128983e+02 1.177858909034417820e+02 1.147921842190034596e+02 1.168780948649244209e+02 1.179124512276360548e+02 1.174704572557013336e+02 1.192033428405004258e+02 1.182283502405404647e+02 1.209870462052444964e+02 1.179522403817546063e+02 1.191665394256982324e+02 1.169786036747192952e+02 1.201389536393135984e+02 1.198912169451663203e+02 1.172931730272977262e+02 1.156312110978431065e+02 1.161995232969066336e+02 1.188471776072126289e+02 1.196903995840799695e+02 1.194255527231887584e+02 1.205194526987985455e+02 1.200121387461984312e+02 1.217477320670465843e+02 1.178951768810497356e+02 1.186271979605534312e+02 1.205837012434349873e+02 1.178413686542749730e+02 1.204505152170447531e+02 1.193786639323410981e+02 1.188804983343533905e+02 1.209312004174772852e+02 1.216618385012210695e+02 1.174092448686586749e+02 1.238949592491151463e+02 1.197992479529537349e+02 1.215019049157244666e+02 1.222842289439198140e+02 1.223099150541428344e+02 1.226077829070071346e+02 1.218546936792616293e+02 1.214659969797189660e+02 1.276915696491616785e+02 1.228989693788750657e+02 1.227174834436327870e+02 1.247371924364547624e+02 1.244058363481586440e+02 1.224929319346533418e+02 1.237619699471119645e+02 1.226403822042397707e+02 1.261299139006657413e+02 1.281622661000311609e+02 1.264249215582778731e+02 1.283645778354145648e+02 1.273484650021538300e+02 1.302109551824533469e+02 1.268151366246099201e+02 1.279811658825016139e+02 1.278300205003953067e+02 1.286902391551176663e+02 1.279379233395546436e+02 1.298182255838567301e+02 1.278913432477140617e+02 1.276566539479584321e+02 1.296681957892240291e+02 1.295472450071051753e+02 1.271274219335106892e+02 1.299255681769389810e+02 1.291547272772797896e+02 1.295340943437699366e+02 1.310703669324380769e+02 1.295201090594513857e+02 1.307704897404679798e+02 1.294920214996741947e+02 1.290651699337010427e+02 1.283773505061690798e+02 1.315993342437317892e+02 1.287379740053220587e+02 1.338996329503536913e+02 1.310594476202529677e+02 1.313286439310628850e+02 1.332485690456277609e+02 1.315829826736401174e+02 1.322345396632555037e+02 1.305463161506598055e+02 1.309241469432180338e+02 1.343791768701610181e+02 1.314093716135970737e+02 1.336617397142065045e+02 1.319043331536789481e+02 1.301333871321351694e+02 1.316864604177739579e+02 1.325315570877808113e+02 1.335855567207717911e+02 1.302598365357452508e+02 1.314791802776395571e+02 1.345031672487895946e+02 1.306183710765255910e+02 1.328909051589944568e+02 1.314416569345903270e+02 1.319057146937495304e+02 1.319880750800746227e+02 1.300485644272318382e+02 1.306391634275582874e+02 1.323058066135477020e+02 1.327418338749322118e+02 1.340185878915771127e+02 1.292198322693969033e+02 1.316717402911612567e+02 1.300497266307466191e+02 1.332913388522359242e+02 1.319591880885413104e+02 1.310024427142451486e+02 1.329328435889394484e+02 1.307936149133550998e+02 1.335314181939647540e+02 1.332359514516273009e+02 1.294460329728734678e+02 1.331371329727461159e+02 1.304486791681289333e+02 1.332592877965971638e+02 1.339338217069910684e+02 1.349078951630037579e+02 1.306836433239990924e+02 1.326606737971355585e+02 1.327070287448433703e+02 1.355250267873333314e+02 1.308194256112722087e+02 1.334845190928981253e+02 1.295286051619072794e+02 1.337124497260743965e+02 1.351541775399823280e+02 1.337091188614038799e+02 1.350128879858962705e+02 1.355446713591772152e+02 1.346783842171552124e+02 1.366872968813979128e+02 1.339767972560842679e+02 1.352369537022323982e+02 1.360443858976697129e+02 1.340819370510729414e+02 1.333389473519770547e+02 1.324639506550076931e+02 1.349920875650286405e+02 1.382174788837582184e+02 1.369586862400780660e+02 1.370684143461107567e+02 1.366765856196267919e+02 1.365597888767609618e+02 1.338935837035380700e+02 1.351984255562277610e+02 1.393821724313820596e+02 1.357839060710053900e+02 1.363949279101946672e+02 1.361670283970614435e+02 1.353991915167544562e+02 1.361445873165169758e+02 1.346477216026559347e+02 1.349190864810006474e+02 1.357857848249896904e+02 1.341639359464423649e+02 1.358359757882518579e+02 1.359112740072407064e+02 1.337397582375938896e+02 1.365401890471245281e+02 1.338997853986399775e+02 1.349969126973156506e+02 1.341583341441913717e+02 1.343702553610374366e+02 1.361393664683614020e+02 1.346595680610374188e+02 1.365455204895414170e+02 1.359753826501843434e+02 1.363247341050218324e+02 1.377925689559642137e+02 1.380524939803385109e+02 1.372344963924404908e+02 1.348976033492630222e+02 1.383869151230207422e+02 1.366228667394714762e+02 1.352279521641529527e+02 1.333797394665155878e+02 1.358089788061014929e+02 1.352181999801706240e+02 1.377618695360164054e+02 1.368265955484965559e+02 1.345490778215884689e+02 1.333932118293270435e+02 1.336578087221641340e+02 1.361311578137176355e+02 1.347815625060555362e+02 1.344486472170768252e+02 1.353979962235324024e+02 1.353003811268804384e+02 1.377396009824420560e+02 1.347105066087983118e+02 1.351646319795545708e+02 1.365642210435405843e+02 1.360956750051607287e+02 1.337941280552881267e+02 1.367810902838539846e+02 1.362515421654431123e+02 1.353891271419863926e+02 1.337634344265327400e+02 1.374557676674365041e+02 1.366141878475334579e+02 1.389682096217357810e+02 1.349897793113611613e+02 1.322872451050347422e+02 1.364775583636290719e+02 1.360434341230819655e+02 1.329408045181052103e+02 1.349027173745431867e+02 1.317612725620110155e+02 1.336911521732127426e+02 1.308708549018273857e+02 1.325257387924952184e+02 1.329311184596497526e+02 1.319564284014882105e+02 1.340499999139391036e+02 1.324156339576477990e+02 1.315463384707710190e+02 1.311786448470316202e+02 1.320800922529100490e+02 1.324311096180446441e+02 1.372734029760300700e+02 1.340421651785378856e+02 1.362132660723422362e+02 1.341805941363047907e+02 1.356177877795680899e+02 1.350668657624189848e+02 1.341748451511767257e+02 1.329120787706288240e+02 1.372928865501180553e+02 1.357834903514259111e+02 1.332849378157348781e+02 1.354519247290068620e+02 1.389835803533501348e+02 1.371693910735997122e+02 1.364913108390833543e+02 1.372547290713359303e+02 1.340029836113452291e+02 1.377330842188860345e+02 1.348937000505407013e+02 1.362254206391159812e+02 1.377972353492237687e+02 1.367982716546694348e+02 1.365208812510616099e+02 1.379814170701218359e+02 1.372958809089631700e+02 1.369588309105172357e+02 1.399475792860644674e+02 1.359946339112654243e+02 1.371123126187110302e+02 1.350200568388184479e+02 1.374902631205925445e+02 1.389252113261150612e+02 1.390917338786939013e+02 1.365543630617560495e+02 1.404595165817550253e+02 1.382042618642448417e+02 1.352822731416990507e+02 1.387889317719772464e+02 1.386010180015491642e+02 1.410162756782473252e+02 1.394276240847691497e+02 1.436947300151719560e+02 1.386088168536456919e+02 1.432921530722068155e+02 1.413585206414981030e+02 1.401064451650401281e+02 1.442531578775654566e+02 1.424752091411557728e+02 1.433302534143829519e+02 1.429948418264368684e+02 1.437247930262568332e+02 1.420729262495642615e+02 1.425150279129076409e+02 1.412251483651795354e+02 1.444040848678539533e+02 1.440707679809666502e+02 1.461277024709297905e+02 1.436418261436504906e+02 1.438399551617402778e+02 1.424825108687354884e+02 1.440094920850790459e+02 1.422559635276755898e+02 1.433849935407464784e+02 1.449400796268828913e+02 1.413982835317411855e+02 1.447353619837648466e+02 1.437974978789183353e+02 1.467039623143872689e+02 1.436776883501230770e+02 1.458314865060309273e+02 1.483278557991172022e+02 1.436415020634481152e+02 1.448046514182960891e+02 1.426857323892733405e+02 1.445759511930639292e+02 1.443234294183577617e+02 1.440497262143320256e+02 1.469046325079261237e+02 1.429033510873981641e+02 1.478857707862336213e+02 1.468305869976559848e+02 1.462225836564730912e+02 1.475630006829883598e+02 1.483701067127146018e+02 1.481569717116079232e+02 1.487665994285530928e+02 1.442114582009721744e+02 1.454863458738454938e+02 1.447805829214058235e+02 1.447385155519725970e+02 1.502702551965369366e+02 1.487344845923028345e+02 1.485529631328508913e+02 1.500049368330826951e+02 1.468229528905912957e+02 1.460370603852226736e+02 1.473309419310690487e+02 1.450898287860109974e+02 1.459739879894852095e+02 1.486618098441979612e+02 1.481119027346954624e+02 1.488496912459588088e+02 1.468643102475141973e+02 1.496631900157718178e+02 1.525101566746176616e+02 1.518597942240099883e+02 1.488840133275595576e+02 1.502157988105334425e+02 1.517293432832294968e+02 1.499509236767596008e+02 1.487211713559040618e+02 1.483520330682485451e+02 1.485108291561089402e+02 1.518062592853095794e+02 1.490166357366829004e+02 1.524068199824428973e+02 1.496630497792016001e+02 1.519320587114869738e+02 1.501675516127909873e+02 1.493275538077264741e+02 1.506353729560488546e+02 1.499832381617686394e+02 1.540151517641048713e+02 1.512730125800174790e+02 1.521020792700641664e+02 1.533156751611655864e+02 1.528612515408601666e+02 1.521154142121615678e+02 1.537843770500326173e+02 1.528400706110721217e+02 1.482771963515305060e+02 1.531416977405221189e+02 1.555483344535424806e+02 1.518847961315098587e+02 1.545035368267253943e+02 1.559246557584275479e+02 1.522796636889329704e+02 1.500356373534083332e+02 1.537732676945194044e+02 1.536634342070281605e+02 1.551355552840045391e+02 1.554386828533229448e+02 1.564374735832955139e+02 1.532235869191673885e+02 1.528905796461979207e+02 1.521858192113830626e+02 1.542917004969072252e+02 1.540518779559095321e+02 1.523935735870562667e+02 1.533518691099655484e+02 1.562945229391728788e+02 1.524832981931474478e+02 1.553482614534929098e+02 1.530174747922357312e+02 1.506172322498921403e+02 1.533689538178231828e+02 1.512991805833367494e+02 1.519233807611279303e+02 1.530483357612149291e+02 1.503019330445880257e+02 1.544560911941127586e+02 1.525615210453206601e+02 1.550872608061198150e+02 1.522317609215678829e+02 1.527972621310312888e+02 1.510948510767207154e+02 1.516910635254050419e+02 1.557200115530764322e+02 1.532664743308640993e+02 1.557184182229807163e+02 1.544827407117464872e+02 1.512249336653550529e+02 1.561373661580913961e+02 1.529261918340503144e+02 1.553425260036940188e+02 1.588621371551076038e+02 1.583106879083625245e+02 1.529592296311707287e+02 1.526124612804230480e+02 1.556323499550096585e+02 1.553813053156243882e+02 1.535417244072177141e+02 1.543191482224959543e+02 1.563643840612155032e+02 1.559486734198035549e+02 1.536674712993085166e+02 1.522470444099956239e+02 1.535392238975310022e+02 1.524140466351882708e+02 1.544667369226903304e+02 1.544996570133507419e+02 1.540049420474486226e+02 1.532091897484610570e+02 1.542203567464392222e+02 1.529250996608773789e+02 1.526665452931129323e+02 1.551642077099797916e+02 1.503576157979291565e+02 1.539514919440763094e+02 1.528497311444488957e+02 1.537561103978362667e+02 1.516518258272916739e+02 1.540593516838061134e+02 1.511168752291777935e+02 1.567097340293980494e+02 1.534772214587476640e+02 1.514187161282514467e+02 1.550138392784480459e+02 1.546176859073693777e+02 1.529269229422041576e+02 1.552110955979750031e+02 1.495600012210286422e+02 1.538308141077116034e+02 1.513971291654885647e+02 1.531910510782689983e+02 1.532098297219412473e+02 1.546496348302840431e+02 1.546123842737211760e+02 1.553391797666758976e+02 1.558392873793849560e+02 1.551085290686904727e+02 1.523700751211571571e+02 1.530970496686576610e+02 1.544752358669517491e+02 1.529237800317080769e+02 1.568507016348793854e+02 1.555277536525192374e+02 1.572798826527243534e+02 1.530902673632724316e+02 1.529513243345144531e+02 1.508465656832454727e+02 1.553086990843333126e+02 1.539676756584537998e+02 1.524408443580017263e+02 1.539757732302130933e+02 1.530513211198399972e+02 1.522739179897399424e+02 1.539407013718322617e+02 1.542954709471432864e+02 1.548949999294572422e+02 1.562239452185321511e+02 1.546003060834418363e+02 1.544570162919947052e+02 1.507580105893405573e+02 1.473470504991447854e+02 1.505785978980627533e+02 1.516423958031195980e+02 1.470997594236762041e+02 1.521812960767802281e+02 1.482740292434227172e+02 1.506500761319080368e+02 1.501276003521764721e+02 1.498969047505344747e+02 1.477541444350803204e+02 1.491393540784430058e+02 1.487600609327024017e+02 1.466266948350735504e+02 1.520995995532099130e+02 1.519092710544155125e+02 1.523980251076444290e+02 1.537242858954801363e+02 1.506438461514961205e+02 1.499159091176864820e+02 1.501504152750879939e+02 1.539934385376849661e+02 1.540577064542043217e+02 1.523044738995513399e+02 1.495828918578755236e+02 1.525421952857215615e+02 1.483376984097459115e+02 1.470714523163237288e+02 1.526821598600633081e+02 1.508048392907760729e+02 1.507411106688009568e+02 1.506544467112005918e+02 1.518759118375872390e+02 1.497065549126180883e+02 1.526769053611490676e+02 1.515069539680259254e+02 1.520828495774628664e+02 1.515038340489090558e+02 1.517789815059268506e+02 1.515911620667828856e+02 1.516391366223500654e+02 1.515386718293016486e+02 1.493067841688099691e+02 1.501415339076066857e+02 1.512811086045055617e+02 1.496618410884083801e+02 1.497972812580902371e+02 1.503077438992626185e+02 1.530887953618977519e+02 1.505524919081212261e+02 1.506683839677463084e+02 1.547241347921805925e+02 1.511780666094860521e+02 1.534994501441716466e+02 1.521782133747041144e+02 1.499231523565524355e+02 1.529198359981888018e+02 1.513018014700857634e+02 1.553731287596260984e+02 1.532468648401579117e+02 1.529707876415511123e+02 1.539421385533114801e+02 1.553334645043924240e+02 1.532633594321788451e+02 1.525079029212573687e+02 1.548906956199103604e+02 1.530739067922961851e+02 1.537886971911852356e+02 1.517554231954517263e+02 1.553223238645598769e+02 1.541559085018252517e+02 1.531402381167443139e+02 1.557287313678823182e+02 1.556290332938922063e+02 1.521401966072293988e+02 1.520933306938177907e+02 1.540121314917200266e+02 1.527790654135329476e+02 1.514390596120483679e+02 1.509744532112493118e+02 1.500816419801533357e+02 1.521829538978662981e+02 1.554494897107514362e+02 1.547557010434219364e+02 1.556799579612300590e+02 1.583722869647446601e+02 1.567992382292514719e+02 1.525164360546206694e+02 1.537093238118652891e+02 1.576347800795257399e+02 1.543371385850952606e+02 1.552661293101031958e+02 1.551123698709785401e+02 1.541002820342537234e+02 1.572532948802005137e+02 1.537032892805404458e+02 1.548288299383739002e+02 1.601190189734095668e+02 1.567387769594325277e+02 1.572553997075620487e+02 1.550034310478948782e+02 1.571062933943209430e+02 1.574230261083464484e+02 1.556088695629250083e+02 1.545927746630401032e+02 1.566893063541363347e+02 1.555283311567183659e+02 1.580150455524638176e+02 1.577939535256383294e+02 1.595715275455751510e+02 1.553516624096224916e+02 1.551326137177530313e+02 1.552830305781279208e+02 1.563842258126769877e+02 1.561805648880884689e+02 1.555147809643211190e+02 1.538480524145230959e+02 1.545033997577524190e+02 1.555821589214625078e+02 1.552543872939601783e+02 1.568841853004579718e+02 1.564572675195333886e+02 1.545472641569391214e+02 1.581186807639992367e+02 1.549048330760906254e+02 1.585783697680394653e+02 1.570896452277636968e+02 1.602122735166710754e+02 1.571242310092595176e+02 1.573436628720746455e+02 1.585253028114423444e+02 1.586393703152114369e+02 1.595117328915019641e+02 1.567842043754117753e+02 1.553075904033228767e+02 1.561025290311429785e+02 1.572108220488553627e+02 1.583162122429993133e+02 1.568240375077758131e+02 1.530117204244693880e+02 1.565265028406377894e+02 1.569704771720541316e+02 1.575415542102091706e+02 1.595129296748646652e+02 1.589685342790823199e+02 1.590312561060000291e+02 1.579119233246555325e+02 1.593477141620383577e+02 1.568863011290382872e+02 1.575514834747613122e+02 1.592618169481677910e+02 1.579465696891469975e+02 1.578430696439446592e+02 1.576762788253238625e+02 1.600993018529356107e+02 1.592463765044983575e+02 1.587610216072606306e+02 1.592110181771276416e+02 1.594365652936232038e+02 1.622532263863189996e+02 1.572073903760086750e+02 1.582231106419628759e+02 1.619145906760775517e+02 1.621091254172497429e+02 1.580062405008144140e+02 1.607116514386549682e+02 1.629975899363043936e+02 1.586481481407704450e+02 1.608216148642574694e+02 1.593218122383375999e+02 1.600229359974215697e+02 1.616733566648092051e+02 1.621716427450276967e+02 1.632776369333805917e+02 1.616662555158046928e+02 1.625807101423367840e+02 1.625365004070081625e+02 1.642479875632207325e+02 1.620356071661651356e+02 1.622287369197448754e+02 1.620687003316436972e+02 1.621567350929954614e+02 1.649569136225115074e+02 1.611102357409902766e+02 1.625359136502181912e+02 1.614207302268878834e+02 1.635811810180619545e+02 1.638240596674012295e+02 1.659524498702582775e+02 1.637351376597176795e+02 1.630201194134086222e+02 1.649168002953618952e+02 1.650565685215622693e+02 1.648737110282350500e+02 1.632364728342164426e+02 1.684808352822806512e+02 1.663724133716930567e+02 1.646659755480453953e+02 1.626625418195386885e+02 1.693889014217153317e+02 1.655609777361196109e+02 1.684035418891197935e+02 1.662052102030257856e+02 1.692593761617525558e+02 1.659612800375791153e+02 1.676177053838551956e+02 1.676617984122372320e+02 1.677520135116203051e+02 1.704198085336592499e+02 1.696644544257309519e+02 1.667706030414841791e+02 1.689305053931408338e+02 1.678805985999357802e+02 1.661890386877362005e+02 1.693452814063086009e+02 1.662162698008733344e+02 1.699752191004335202e+02 1.685489766814114603e+02 1.681096747432428060e+02 1.666872753739730229e+02 1.683849054753576411e+02 1.680827168058856955e+02 1.655198034856136644e+02 1.674865184862862009e+02 1.699736351827194483e+02 1.653393926086471879e+02 1.681371005130316121e+02 1.684404764043227090e+02 1.668832451398618275e+02 1.633570828125080254e+02 1.649354430496338182e+02 1.678905636413005311e+02 1.687456692513137568e+02 1.672348833053335397e+02 1.676131648930325468e+02 1.702567809401212173e+02 1.679762295047083285e+02 1.623227333791944602e+02 1.683954436147434990e+02 1.662569861311638988e+02 1.669088192230527739e+02 1.680717370298802678e+02 1.668225721850417358e+02 1.691064422418431832e+02 1.647345161717987025e+02 1.627246877267994876e+02 1.642838654814226800e+02 1.647443399843124610e+02 1.656457241579880133e+02 1.653094456450478731e+02 1.653020862790246213e+02 1.672637410102887259e+02 1.665068142961992237e+02 1.639049070525450134e+02 1.658448524888509610e+02 1.649796137032207639e+02 1.680968074381314352e+02 1.667396421896130221e+02 1.670980413943208589e+02 1.630149796823710915e+02 1.643399604897165034e+02 1.652929740558083154e+02 1.640047140992374466e+02 1.645723314502978383e+02 1.640388078478943612e+02 1.617077977898385086e+02 1.623307835978179412e+02 1.610078430036040231e+02 1.649940894074734956e+02 1.644832729613111155e+02 1.624502746423250414e+02 1.620074213359066277e+02 1.610815033521679993e+02 1.612085652200334209e+02 1.627317662084060998e+02 1.605737432353269298e+02 1.615565287253872100e+02 1.614417938516486117e+02 1.577978162657327061e+02 1.602375407542415360e+02 1.624407331561606043e+02 1.594962530770168314e+02 1.632661230129354237e+02 1.601870625208532886e+02 1.609432739058883612e+02 1.612932575901357950e+02 1.625383361419279993e+02 1.643794211516812425e+02 1.647974907084828260e+02 1.680554502209462271e+02 1.627882621098861478e+02 1.645853012278039955e+02 1.602849638633271923e+02 1.624500606576841051e+02 1.615990697299555450e+02 1.621869844052372684e+02 1.651775788664229481e+02 1.618036514615761519e+02 1.629263345696364240e+02 1.601247323318244469e+02 1.643335427957879062e+02 1.647153568621329498e+02 1.621580365632233338e+02 1.636566015198886532e+02 1.632467201642166970e+02 1.644553345761113974e+02 1.632065435699153113e+02 1.628982623091923472e+02 1.645189437001482986e+02 1.629488587716568873e+02 1.600220960516298589e+02 1.593611648475740310e+02 1.609200198213599151e+02 1.615409636283516761e+02 1.621747099664085567e+02 1.596260890805207282e+02 1.629414745505210362e+02 1.579801559056808173e+02 1.596595822699169673e+02 1.600273819956128989e+02 1.634397309390188013e+02 1.630467108346820169e+02 1.611336094733399023e+02 1.585813641318943894e+02 1.580934995306287476e+02 1.586005350276112154e+02 1.599985853210174298e+02 1.592227453014246237e+02 1.598502775848708950e+02 1.618979513053072026e+02 1.599116964452535967e+02 1.620003531963843670e+02 1.636505249303129688e+02 1.652119579155998395e+02 1.646798987012131192e+02 1.642251629709773511e+02 1.596956008853997275e+02 1.599033710233328236e+02 1.609489771900062181e+02 1.626519096612462079e+02 1.628069496161091934e+02 1.628926750933362086e+02 1.621647401146904883e+02 1.617848186447468208e+02 1.598584889788758119e+02 1.611995801847156713e+02 1.632259567475411188e+02 1.644839955921407579e+02 1.601454677155279001e+02 1.656596695996458095e+02 1.607480226711212765e+02 1.607384652553784292e+02 1.627570318311980202e+02 1.617053925588791685e+02 1.591407622945388596e+02 1.641168311635369719e+02 1.612703597941719522e+02 1.636898629582186970e+02 1.595371475858899259e+02 1.591108841841533774e+02 1.583994465921518042e+02 1.594533814911513048e+02 1.587502895135831125e+02 1.541589319169172825e+02 1.557314742804313710e+02 1.558076743614004158e+02 1.597846354726081302e+02 1.587518445038321886e+02 1.572929159833471715e+02 1.609819267009106625e+02 1.564495810540042839e+02 1.580037085564885331e+02 1.557329021547407706e+02 1.550033442802892125e+02 1.569317762690947120e+02 1.566638857220853822e+02 1.591222534217894520e+02 1.573640710514018792e+02 1.550657949643849065e+02 1.552996681080480244e+02 1.568760274398570687e+02 1.548689766607220690e+02 1.586262922490048481e+02 1.547800241847006646e+02 1.547166687783107193e+02 1.562456896088165479e+02 1.572480074850490155e+02 1.558436239152985934e+02 1.555543576026745711e+02 1.532574868173441871e+02 1.566314391829787098e+02 1.552194255705536534e+02 1.570459937670779880e+02 1.513287554087619071e+02 1.563121157234928944e+02 1.574430688705124339e+02 1.561413668394206411e+02 1.581822841629249012e+02 1.559393758203104596e+02 1.581559079519931004e+02 1.568086195638532843e+02 1.600816188467595964e+02 1.562552865675114617e+02 1.567583482466635587e+02 1.562343095512829905e+02 1.615061194232519881e+02 1.591695034312583914e+02 1.580149629227773005e+02 1.603541508446693342e+02 1.614460644096762678e+02 1.597388032923485355e+02 1.566004014960340385e+02 1.630954936858544784e+02 1.624117145401594087e+02 1.607636853239649213e+02 1.587609543005225419e+02 1.568987238683227474e+02 1.573796773426146274e+02 1.584055067676906106e+02 1.598430633835725985e+02 1.595641259990360936e+02 1.578356173388968386e+02 1.586511703067429266e+02 1.603532731706630727e+02 1.606918964326401067e+02 1.571296540105603299e+02 1.597666056008491466e+02 1.582125074511390039e+02 1.619661402204190495e+02 1.638326057347136668e+02 1.606103956056566346e+02 1.618086100154337146e+02 1.613706730780423300e+02 1.599546526982564387e+02 1.585970450414446020e+02 1.592306413685112148e+02 1.579721485231414135e+02 1.628043318625979623e+02 1.597814530413221519e+02 1.596907778562627698e+02 1.616343342247123473e+02 1.630931771358150684e+02 1.631601580063893380e+02 1.581006855756874643e+02 1.603824640626773714e+02 1.588583620817165922e+02 1.568875202991417837e+02 1.576306620356803592e+02 1.544609165576894725e+02 1.567430772936140215e+02 1.589606713126791249e+02 1.575005876025985003e+02 1.545098899276193265e+02 1.576273034489777274e+02 1.587042171638063621e+02 1.573677394250295549e+02 1.614647124410213621e+02 1.633243831624429561e+02 1.591695653153975627e+02 1.591627043697085639e+02 1.565112274221263817e+02 1.597330190667835268e+02 1.591992496366420653e+02 1.582307717782162797e+02 1.611524477779017559e+02 1.623377929500058201e+02 1.636824854988410607e+02 1.588693763268525743e+02 1.602858605158845080e+02 1.619109737186616655e+02 1.621968083044277478e+02 1.625759330773446152e+02 1.621065507991900176e+02 1.610961260209544719e+02 1.643874928642746340e+02 1.623699141766631158e+02 1.659302324292719675e+02 1.628958842548791210e+02 1.660172284952241455e+02 1.629356704852114035e+02 1.666118681444328899e+02 1.659495592441252541e+02 1.646313202491174650e+02 1.638151878681381390e+02 1.684672590661358811e+02 1.650416777442914622e+02 1.646086037252650556e+02 1.662320385396405413e+02 1.634648385692021293e+02 1.669607517460588610e+02 1.641547761831773471e+02 1.659538438668243145e+02 1.718376787118204447e+02 1.711078415264240107e+02 1.687014391293790823e+02 1.693349662605481569e+02 1.660310059966514586e+02 1.673627779537906974e+02 1.691131290875226796e+02 1.680074362007432001e+02 1.728624644986382748e+02 1.714643506566415283e+02 1.687369234492340695e+02 1.697114455777520163e+02 1.705332622717054107e+02 1.693589631594931859e+02 1.702124452333091824e+02 1.699315745097821093e+02 1.720781386709378467e+02 1.733772823693626890e+02 1.697506434864797313e+02 1.682989763754272587e+02 1.686356600975014715e+02 1.708550187757213052e+02 1.701498514184379474e+02 1.708229795409871485e+02 1.669666459534660987e+02 1.700513235261182388e+02 1.666434326443987857e+02 1.672426875375125803e+02 1.676043987784948115e+02 1.671412448325351363e+02 1.664948740821128865e+02 1.658380171168069808e+02 1.643077676236634659e+02 1.632542298466894692e+02 1.661586023698838801e+02 1.641679462412117800e+02 1.647200086234233254e+02 1.649883244398172337e+02 1.665531697850317983e+02 1.648331519230155209e+02 1.700368792024664231e+02 1.672025948375403459e+02 1.673857068508005739e+02 1.666370375167825273e+02 1.647997788436150870e+02 1.685404882165631761e+02 1.682061819887707088e+02 1.668261985838765042e+02 1.673215979786044727e+02 1.676137011646887345e+02 1.715206886848779106e+02 1.674856828046767703e+02 1.710941517863729473e+02 1.697416083660117749e+02 1.725044449496217283e+02 1.728787774970409430e+02 1.725563731324874368e+02 1.711223223425895696e+02 1.737703952517696564e+02 1.709929424772946334e+02 1.761197522832586628e+02 1.711156891093010870e+02 1.741121053025102299e+02 1.725339524071457618e+02 1.726313379450734544e+02 1.742491061595981137e+02 1.743060388736061839e+02 1.720370157326996718e+02 1.743037613480840946e+02 1.741753463593016136e+02 1.733175817994497550e+02 1.757776982917968667e+02 1.768499584495975796e+02 1.756246694208416557e+02 1.759499350546427934e+02 1.774564024236739783e+02 1.727574229292370660e+02 1.758651105120499665e+02 1.733268948283809152e+02 1.764666916207379188e+02 1.737017186231924768e+02 1.758756419410463536e+02 1.757851595529189979e+02 1.767930701526234714e+02 1.755303070721339793e+02 1.735697702309643660e+02 1.752728837061002594e+02 1.753025453419489281e+02 1.752213430289149869e+02 1.750207857026251475e+02 1.750606650414812577e+02 1.736841423182754340e+02 1.737338103930028410e+02 1.745204087983022134e+02 1.755172154664340951e+02 1.762140240673250560e+02 1.744402497567876651e+02 1.739706381745434385e+02 1.755632890252932725e+02 1.746757100711151054e+02 1.754700488072414828e+02 1.725020851153250874e+02 1.773816264226573196e+02 1.767633933614762611e+02 1.723650123525603988e+02 1.746001113510790788e+02 1.710447025883685512e+02 1.728086914109198347e+02 1.742086340830066433e+02 1.743763486934503533e+02 1.737591130077926209e+02 1.737598307818071532e+02 1.756455080172562759e+02 1.744422060599256668e+02 1.745588723985921149e+02 1.722081492571410877e+02 1.715536112891279572e+02 1.712596218815147608e+02 1.692198584708562237e+02 1.691995254717754449e+02 1.735113394787215100e+02 1.688403900130149111e+02 1.699035508149156044e+02 1.724646704255740417e+02 1.696615836848305889e+02 1.690794632269995930e+02 1.696186470364674221e+02 1.689683161513582661e+02 1.733559171089425490e+02 1.736241147015040838e+02 1.712029616307590061e+02 1.739434086297985687e+02 1.687574414599872057e+02 1.710181811085537049e+02 1.714787274753750808e+02 1.729863061236476938e+02 1.725561168939877064e+02 1.743652744996354045e+02 1.710752023009140714e+02 1.731491899107095094e+02 1.688341376778505776e+02 1.696854302610593379e+02 1.722221030956116579e+02 1.713263759281377929e+02 1.736157385238659572e+02 1.706366187898546798e+02 1.726241658304043085e+02 1.734830583454185557e+02 1.733464282748472272e+02 1.691506444118182912e+02 1.694969314505217426e+02 1.710982841889613155e+02 1.711210759866665398e+02 1.707623918146812514e+02 1.714226521357561239e+02 1.724254657868139304e+02 1.735508095380014879e+02 1.739636748993795266e+02 1.752745758184202316e+02 1.732571152720285284e+02 1.710968783105853674e+02 1.718447627585296402e+02 1.718331932287744053e+02 1.701923183912646493e+02 1.732200098339438625e+02 1.701976995787169358e+02 1.726787902233822081e+02 1.742968725053447656e+02 1.743330884444049218e+02 1.743385161019328962e+02 1.720865506600824801e+02 1.749990658766965339e+02 1.744241368691959053e+02 1.748053643919174363e+02 1.707699447837013622e+02 1.761847796168938203e+02 1.719069547568695668e+02 1.747990150653677688e+02 1.739749010742714006e+02 1.792535864005461974e+02 1.786464877119649657e+02 1.765785729307183942e+02 1.763450002364495504e+02 1.765222067291520318e+02 1.741940207735107151e+02 1.775291498353039117e+02 1.753726844511634226e+02 1.797201936642241549e+02 1.780685653286861339e+02 1.780785468813478190e+02 1.776340077077762771e+02 1.796218274712087748e+02 1.792037796929099613e+02 1.820052344975736389e+02 1.826124272084257427e+02 1.815132119631747685e+02 1.808614691808060684e+02 1.778467648211785104e+02 1.755940524862662357e+02 1.768230248748784845e+02 1.795530794988994785e+02 1.799559817338449648e+02 1.811487525105938232e+02 1.785037521096977287e+02 1.778901079955196565e+02 1.771020067273181553e+02 1.788166718690888501e+02 1.766509912095901029e+02 1.789443056932265677e+02 1.812635218083204052e+02 1.810662506041151403e+02 1.793222651590608052e+02 1.795242147034030324e+02 1.821611805271360254e+02 1.789113382582357019e+02 1.775705008653000903e+02 1.782244539577989997e+02 1.789751748970832921e+02 1.768665845768810527e+02 1.798021309670492087e+02 1.777058737255514984e+02 1.753466445188298053e+02 1.764521506923895231e+02 1.801533900813700200e+02 1.772367086543312951e+02 1.753823486902218747e+02 1.735135146466027436e+02 1.757324459307511972e+02 1.773072263988066197e+02 1.750882365346791403e+02 1.736735430574873646e+02 1.764246403037325592e+02 1.771315011398185959e+02 1.768152745480847727e+02 1.755308175530369112e+02 1.724969954504070984e+02 1.721316448705474329e+02 1.773589029901486924e+02 1.735111083896885305e+02 1.759020365324364832e+02 1.764708838908134965e+02 1.693022405853872954e+02 1.730397004250276041e+02 1.771050896887313684e+02 1.767066140771540290e+02 1.739328637062243672e+02 1.733027047791488542e+02 1.716213699884071389e+02 1.747600423068887210e+02 1.722327804154293744e+02 1.721002200634569590e+02 1.725523926294700061e+02 1.764488144022321308e+02 1.746160775821151674e+02 1.747803262464883289e+02 1.752906236708447807e+02 1.745939703934481031e+02 1.767692003064549056e+02 1.737657514911786052e+02 1.774920565132212573e+02 1.738468243948494774e+02 1.755675624244639152e+02 1.723740167369307699e+02 1.772583229537719660e+02 1.735476810945777402e+02 1.744519285895424616e+02 1.758755796685681787e+02 1.742209704333982359e+02 1.760477116007643303e+02 1.745407028207715427e+02 1.738151663361251451e+02 1.741457439363680351e+02 1.748756922647597776e+02 1.755459200387971350e+02 1.777414589444350383e+02 1.759657256235551870e+02 1.773227331917233585e+02 1.751885286176231773e+02 1.770542053462313561e+02 1.718736741192525699e+02 1.742020014028798585e+02 1.759840866540376965e+02 1.748414595129866314e+02 1.750568562085922224e+02 1.746158715015761231e+02 1.750844788109746446e+02 1.770197643640214551e+02 1.763546306879396752e+02 1.767074342826632005e+02 1.697116777355866759e+02 1.698106853372649141e+02 1.732935883433308675e+02 1.731924610166059324e+02 1.743602078221180989e+02 1.744402170938472239e+02 1.743261355775960340e+02 1.745235906685782652e+02 1.742173245431543194e+02 1.748121977659543234e+02 1.760769447816810498e+02 1.778569813930549799e+02 1.772773977444366551e+02 1.727131827897331959e+02 1.762044072830802577e+02 1.789349930395094646e+02 1.762531468592236763e+02 1.756783265907954217e+02 1.767720350491892134e+02 1.776412183201877326e+02 1.742438253082905533e+02 1.779992597194834616e+02 1.723821505815859041e+02 1.749031617267285412e+02 1.812580991991902692e+02 1.764511444038566026e+02 1.768804710542514727e+02 1.799525879997523248e+02 1.762553252750527406e+02 1.815621758338490963e+02 1.782821760417042469e+02 1.782592950635378486e+02 1.809059115059669125e+02 1.783049291138399326e+02 1.789697867050728348e+02 1.788290314538146788e+02 1.772936195330254918e+02 1.773889085282897327e+02 1.780350320039783867e+02 1.780300062407541191e+02 1.780224952062036152e+02 1.791339163341975791e+02 1.771678045974625775e+02 1.796763175991183346e+02 1.777362995840825874e+02 1.765606471680798961e+02 1.761196383568270107e+02 1.778462298429916189e+02 1.785945776826907547e+02 1.811162966153773652e+02 1.737688146625962702e+02 1.759053132041918559e+02 1.733972356387676257e+02 1.759954720279921503e+02 1.758620547752819050e+02 1.824799163332126284e+02 1.761455739448143447e+02 1.777910067088899098e+02 1.759326663393572119e+02 1.746070904473388623e+02 1.757863650926222476e+02 1.755179528586611468e+02 1.779304566527202951e+02 1.765346724973111066e+02 1.752506503522533023e+02 1.778170394348726688e+02 1.764212560172698829e+02 1.745996865353006910e+02 1.787819713426038390e+02 1.775827118583030426e+02 1.751011791230837957e+02 1.774221073168409362e+02 1.739831075048185767e+02 1.767166197269384327e+02 1.760950654949382397e+02 1.739721558953367833e+02 1.785914330676934867e+02 1.760894681283980958e+02 1.786684402503811953e+02 1.773242077034130944e+02 1.764719641558116621e+02 1.803075044311083843e+02 1.800224554001570993e+02 1.780790664068677245e+02 1.764904690561006078e+02 1.780061255642837352e+02 1.804051633191856467e+02 1.826612336688680216e+02 1.766121447348143079e+02 1.774235243197403236e+02 1.766093055661128517e+02 1.765597899777778821e+02 1.782140508663228786e+02 1.799238553750908522e+02 1.764871777975017721e+02 1.799649808761749057e+02 1.822751122608939625e+02 1.781795000265422573e+02 1.806096540820574887e+02 1.826899041443873273e+02 1.779389465190123190e+02 1.816066749905128006e+02 1.810254032565169098e+02 1.782484939136601554e+02 1.790242701488284638e+02 1.776979944817928185e+02 1.808215213928027367e+02 1.772792580402719977e+02 1.765139951161425245e+02 1.768231949476681280e+02 1.766505002763148298e+02 1.782577700429272909e+02 1.786129638947031708e+02 1.773417614120193377e+02 1.805351433763921705e+02 1.792292139473812540e+02 1.785512992974771009e+02 1.769163016006169755e+02 1.786022691989553266e+02 1.778918400272376061e+02 1.775774907024023150e+02 1.773547138529745268e+02 1.776463405518680645e+02 1.778132056355866268e+02 1.785293272127038335e+02 1.780563808948395206e+02 1.745716987741437833e+02 1.806998888759878810e+02 1.785504891855124754e+02 1.794768706390721320e+02 1.751702840488929667e+02 1.772986817876580403e+02 1.767424500571787007e+02 1.766461275865021037e+02 1.748301264478534449e+02 1.782256752025896560e+02 1.761709461872923441e+02 1.771099578032543604e+02 1.817482054691897133e+02 1.763792769869217807e+02 1.762745688487486859e+02 1.746803793867071306e+02 1.824529721725843388e+02 1.793964526796104053e+02 1.740389153068996393e+02 1.780545782676788349e+02 1.733288445381978136e+02 1.756437719421543022e+02 1.752616435783998554e+02 1.754879836853861264e+02 1.731897571107946874e+02 1.758773597499620394e+02 1.714885300744165306e+02 1.784131370036424187e+02 1.741232347814982688e+02 1.741140592380192800e+02 1.712881188549459921e+02 1.736831906272587105e+02 1.755452807261278281e+02 1.689614901195593006e+02 1.754931192845247097e+02 1.753267781208981546e+02 1.717106183007122979e+02 1.791052173348489021e+02 1.791424983804056410e+02 1.777782344881476604e+02 1.779137367460524217e+02 1.741289106856294495e+02 1.746657755889384305e+02 1.761095394919883859e+02 1.725897242223882984e+02 1.726460923084941612e+02 1.705624177876926240e+02 1.727899335221837589e+02 1.714374685817988677e+02 1.752865520732075595e+02 1.728627837018298976e+02 1.736063984637541466e+02 1.765835844955350353e+02 1.752047507325358140e+02 1.752638174204770678e+02 1.738408863561613487e+02 1.762838875787722088e+02 1.756753706792091521e+02 1.756233005694256519e+02 1.736422100813216503e+02 1.781218895565895650e+02 1.775602824503090176e+02 1.783229612138883908e+02 1.777516503637291407e+02 1.790978446733993508e+02 1.782176563262539162e+02 1.828674706174772666e+02 1.833426599748896706e+02 1.810803642534544906e+02 1.797412681756895836e+02 1.804254043883134671e+02 1.806334888778642949e+02 1.827275250884691502e+02 1.806642216668583103e+02 1.831093035364672232e+02 1.789929880507925191e+02 1.782994809797139055e+02 1.828832812003998924e+02 1.778941084823632082e+02 1.761116602887914269e+02 1.769579297144526038e+02 1.782577341055571765e+02 1.780932619693051890e+02 1.770830992067829470e+02 1.754930664448549749e+02 1.757913430900025560e+02 1.759046777102412875e+02 1.779885801188728749e+02 1.763796220603435927e+02 1.783926862790412144e+02 1.759393047054468582e+02 1.754379007789468403e+02 1.777215088349260270e+02 1.800285946618896560e+02 1.788816288825969139e+02 1.788481637106373796e+02 1.737324002248061561e+02 1.754954760978545778e+02 1.775071464341892238e+02 1.797378246337313499e+02 1.746827985023194287e+02 1.764820396409863008e+02 1.768988807982531739e+02 1.799118200167337989e+02 1.793808165629155269e+02 1.796266425442313164e+02 1.823058202858850905e+02 1.806405399085840315e+02 1.821366442242819517e+02 1.784170065060723118e+02 1.805876395975043351e+02 1.789862494923852978e+02 1.757301810077884170e+02 1.771319477222053536e+02 1.796876930202597293e+02 1.787048589508884220e+02 1.769194410415537391e+02 1.770876865142554095e+02 1.764080375872754303e+02 1.797591912683747921e+02 1.792401376323349211e+02 1.828062959784304837e+02 1.784955170295534970e+02 1.773735962587869892e+02 1.778924576759186778e+02 1.775878609019826229e+02 1.805529926078851304e+02 1.777911882873580964e+02 1.780322129161003772e+02 1.790802723511874319e+02 1.797686316116279954e+02 1.788911947667567688e+02 1.776906057038987115e+02 1.741708559390456230e+02 1.788331614454932037e+02 1.750961400996726809e+02 1.775282132027922160e+02 1.721714667281565312e+02 1.728124335829855909e+02 1.757691335069506806e+02 1.764350987682285279e+02 1.745250111671632567e+02 1.751308008832779421e+02 1.729694597103197680e+02 1.737561782855039212e+02 1.711368402364997792e+02 1.723926983262139174e+02 1.723874245586833069e+02 1.698141710792977506e+02 1.733901410082014820e+02 1.750402261582383119e+02 1.729524638067235287e+02 1.707223981860479682e+02 1.716697211942952777e+02 1.730444967151387914e+02 1.711000491179761127e+02 1.703940577551693707e+02 1.716012722098872700e+02 1.721288350781738075e+02 1.710597300050315255e+02 1.737445971171844974e+02 1.711010636212212717e+02 1.756700908934516576e+02 1.756546072575600022e+02 1.756246653492419796e+02 1.731109943380805305e+02 1.743805668206448729e+02 1.743818671377154601e+02 1.742489400932291801e+02 1.715241384023231319e+02 1.728020846751514625e+02 1.723925396128711895e+02 1.760999391941719239e+02 1.743351562478391088e+02 1.739312375756373967e+02 1.741951453710901205e+02 1.725488418573125671e+02 1.719776107263551523e+02 1.698511644147642983e+02 1.731455923651359967e+02 1.732303494098272552e+02 1.742237103413204125e+02 1.712228084918027378e+02 1.739130838085809216e+02 1.706756176560402594e+02 1.725806276176363667e+02 1.749034064930889656e+02 1.723764166475004345e+02 1.703636079652445119e+02 1.725104433538733417e+02 1.737466214655733268e+02 1.702254127266749890e+02 1.734077463506251604e+02 1.733916012152580777e+02 1.742548541077054267e+02 1.747137568959406622e+02 1.739954892467997070e+02 1.741493920218670723e+02 1.754179093290049138e+02 1.752695606804664124e+02 1.762725261307722917e+02 1.727873868976031133e+02 1.766781730974063009e+02 1.765418643861066528e+02 1.762815664153686157e+02 1.703555804803770286e+02 1.739451518044032525e+02 1.756664900821175195e+02 1.783416973357788606e+02 1.745000733221314420e+02 1.747333481034689271e+02 1.762463349593424482e+02 1.756379045863802162e+02 1.782311615080294018e+02 1.762142599976125155e+02 1.778816031015032877e+02 1.740869655044189699e+02 1.735314389898157117e+02 1.738265500394886658e+02 1.751705278177500134e+02 1.734118031987417226e+02 1.766623122323688904e+02 1.758459613029061757e+02 1.719594825958173203e+02 1.730858063716020752e+02 1.746292350831785427e+02 1.723371224772693893e+02 1.747231259031527770e+02 1.788531879546973187e+02 1.771808603432779137e+02 1.790154958437633752e+02 1.839457978407025678e+02 1.790292563510257082e+02 1.770914053045861181e+02 1.801060144362369613e+02 1.787544405990290954e+02 1.799828277675700292e+02 1.793812921661983921e+02 1.800949312685843324e+02 1.772930106907716095e+02 1.788929021147343121e+02 1.793113851276541766e+02 1.751788241179054921e+02 1.814128262653759407e+02 1.789456588180861161e+02 1.792943346666324373e+02 1.783253622314500149e+02 1.813431635835251541e+02 1.801772640035978554e+02 1.771109617671624790e+02 1.807223239434846676e+02 1.774899945084682713e+02 1.778087834050836022e+02 1.774110290143543693e+02 1.751719193091866771e+02 1.797292306546335396e+02 1.751518084591981506e+02 1.784168826562344634e+02 1.764967874130286134e+02 1.778027833061717899e+02 1.795281590146589394e+02 1.760075708068003166e+02 1.750776214316337303e+02 1.771995439164436732e+02 1.748833437875319419e+02 1.772413256262416894e+02 1.766063464423690448e+02 1.744548057205998361e+02 1.759746600302221964e+02 1.763202099251315360e+02 1.745303379469821436e+02 1.772575500366235417e+02 1.774988061376855910e+02 1.767881966956076099e+02 1.778213112511481029e+02 1.768014782912002545e+02 1.769135866209014409e+02 1.777716475385836645e+02 1.716813403275550343e+02 1.756428986819037164e+02 1.785180176855467096e+02 1.750229293735627039e+02 1.768055553293634148e+02 1.756151479065920853e+02 1.755027594886408906e+02 1.732244019753370878e+02 1.736090611317687546e+02 1.773267541156473044e+02 1.762889092371878519e+02 1.747653631329719701e+02 1.754441660497381577e+02 1.753344038912518954e+02 1.777649208466370396e+02 1.735883328131599512e+02 1.766339192658682578e+02 1.764639600236725130e+02 1.752732031515107280e+02 1.756764833089305569e+02 1.723994133843751229e+02 1.711601481962372304e+02 1.700870705529454767e+02 1.726367094398426332e+02 1.721166738405615320e+02 1.723909146171413909e+02 1.717813104510751998e+02 1.738969041808343263e+02 1.734092954548858359e+02 1.765042712300172809e+02 1.733099700884332321e+02 1.736333754658048178e+02 1.715793954150249192e+02 1.731931301797547746e+02 1.716444848138777388e+02 1.728962992305393414e+02 1.713979288710428079e+02 1.724562159702599331e+02 1.705406371253263274e+02 1.725535459233995823e+02 1.743390052554914575e+02 1.733069449748202544e+02 1.767142150938137490e+02 1.728928909059537773e+02 1.764861827248819850e+02 1.764354605749854557e+02 1.768552333389888531e+02 1.782502160161240283e+02 1.754590924229289897e+02 1.774839236401007270e+02 1.756392585453025674e+02 1.748752881452061558e+02 1.794632061576379272e+02 1.781395094019390228e+02 1.783470065266509721e+02 1.737230779729419510e+02 1.725789033697275556e+02 1.805148855271322077e+02 1.765964988454109914e+02 1.733643142698792587e+02 1.738829435181292524e+02 1.755288445370582053e+02 1.758095717651832501e+02 1.748681478790240647e+02 1.763715548741649570e+02 1.737013620081027057e+02 1.733617547159858532e+02 1.710537703463998582e+02 1.722630376666061238e+02 1.739104526922085654e+02 1.713519283814597429e+02 1.711918869042454787e+02 1.694752064231377062e+02 1.715221443100112424e+02 1.703699312982554090e+02 1.697926864107877236e+02 1.713852363894258133e+02 1.720404477464805382e+02 1.736476711674638693e+02 1.745110793472296677e+02 1.743960855553995373e+02 1.747873547880643628e+02 1.742039841936332039e+02 1.722542475724214341e+02 1.735725941115609032e+02 1.741687564472170777e+02 1.705882710597757921e+02 1.774265066109291524e+02 1.729552170728328520e+02 1.753395287293145373e+02 1.753494889202866602e+02 1.727179664990149774e+02 1.760072473029993319e+02 1.743084696866121135e+02 1.765446160664438935e+02 1.762331278994072363e+02 1.771922218269114921e+02 1.747885721495649420e+02 1.751089231718875681e+02 1.753912481925691793e+02 1.766800466219871453e+02 1.772984148822780810e+02 1.794311134134938470e+02 1.779989233987321597e+02 1.809543640038609169e+02 1.798500555794800277e+02 1.775015821086600170e+02 1.753566009513697281e+02 1.788953095131663247e+02 1.772440040726155814e+02 1.777938673892700479e+02 1.770065083090273106e+02 1.759155780131989104e+02 1.782772106024139589e+02 1.780266476138466487e+02 1.777683039424326807e+02 1.814823743867325163e+02 1.800808585520738063e+02 1.755186049646202662e+02 1.781977489104405095e+02 1.755072057917267330e+02 1.784760630372525725e+02 1.798243705320309118e+02 1.769107053772047209e+02 1.787773030300745347e+02 1.776131498986789552e+02 1.763321577972983221e+02 1.771473030296417619e+02 1.803695258730991782e+02 1.802208942293735845e+02 1.780871064251750511e+02 1.791968995385571759e+02 1.759513822210355727e+02 1.754664308786041715e+02 1.779865833168808251e+02 1.792649138628391654e+02 1.793589995785836209e+02 1.794600687556886385e+02 1.816695762793865470e+02 1.812515748849033344e+02 1.813361876063483180e+02 1.801872068212282727e+02 1.798548729937953681e+02 1.738512035991084588e+02 1.765056502413730755e+02 1.770313777725248769e+02 1.775259739330320485e+02 1.766359904005038288e+02 1.769029627711132377e+02 1.748202959890645900e+02 1.746525347909613401e+02 1.739803502765774397e+02 1.740730991243224821e+02 1.745756205343909642e+02 1.749118340863267349e+02 1.727608824182829323e+02 1.751772530556579284e+02 1.737370527672092919e+02 1.782927733859530122e+02 1.758781041486320191e+02 1.773232118270354079e+02 1.744720091548295784e+02 1.759885101099643521e+02 1.771391164225234434e+02 1.782129273014775492e+02 1.761253977649960518e+02 1.767944051152422276e+02 1.758448719306244641e+02 1.769744821781746111e+02 1.751578431131873117e+02 1.759714065702111441e+02 1.778465283614546593e+02 1.737635935608383306e+02 1.754466244958903474e+02 1.766713817205787791e+02 1.736477276095117759e+02 1.752201293699664291e+02 1.731344848755324222e+02 1.779616798783364118e+02 1.760997069250439893e+02 1.731785077726603674e+02 1.755687377023397744e+02 1.711700572870463475e+02 1.751191714768695533e+02 1.758885919837911729e+02 1.778367935566705569e+02 1.715658015372227965e+02 1.743513232374296251e+02 1.725335498945620145e+02 1.743219414627517097e+02 1.736188195624483228e+02 1.739713489702844527e+02 1.741072720293643101e+02 1.716308442680040685e+02 1.715711169529553501e+02 1.721919630100815652e+02 1.739774937410518874e+02 1.739322880749393789e+02 1.707937045675248555e+02 1.762419113526113108e+02 1.748750538878612701e+02 1.725903298061076896e+02 1.717241468862904696e+02 1.732545334895386588e+02 1.704532153787108371e+02 1.697236977914136560e+02 1.782732582873634044e+02 1.726751914553299230e+02 1.731777995955200709e+02 1.694270185106322799e+02 1.711745028561255424e+02 1.743762422471614286e+02 1.733438164552812850e+02 1.714563598257587671e+02 1.703972990556777631e+02 1.719232613795734608e+02 1.703974079783115201e+02 1.696534630961340042e+02 1.722262952987161384e+02 1.715805729503521775e+02 1.706917424901996014e+02 1.755873175234494568e+02 1.725132027356143567e+02 1.745161036363912785e+02 1.723969680382494118e+02 1.744739442462335148e+02 1.742337910655766677e+02 1.701406468695880392e+02 1.730192794373854781e+02 1.772694980950570880e+02 1.725431924996202042e+02 1.721309998244175574e+02 1.711650420418773422e+02 1.740131251510628090e+02 1.725227005882459252e+02 1.720628790922835378e+02 1.747467571254407801e+02 1.747710450682243106e+02 1.755823625106616248e+02 1.755031009760929237e+02 1.724367407112297883e+02 1.705136614548874832e+02 1.734334497102370278e+02 1.721177705150756196e+02 1.741685006842543260e+02 1.752483865152006786e+02 1.746528505237992590e+02 1.704705545998982075e+02 1.776132137717553405e+02 1.740781817392231403e+02 1.733932464666620206e+02 1.728706376406249490e+02 1.731674879782675873e+02 1.741638024943071912e+02 1.736825308566081958e+02 1.694415093119084759e+02 1.704858517794271791e+02 1.747555995589734152e+02 1.684433350412677157e+02 1.703046680722404460e+02 1.719817406986594222e+02 1.722866325763783664e+02 1.748405812589144261e+02 1.707406529950634706e+02 1.731583353866228663e+02 1.724080486914039341e+02 1.741106518922225632e+02 1.715230861501767379e+02 1.685296743773033086e+02 1.727575680764938397e+02 1.678431519649441555e+02 1.697853519880961812e+02 1.701870607523781871e+02 1.671401300046530878e+02 1.676428233814574469e+02 1.667591842423803996e+02 1.679411686464494835e+02 1.677593433534580072e+02 1.686058873113917116e+02 1.662738658340507243e+02 1.646573233301956236e+02 1.644629922801621547e+02 1.672095891253410400e+02 1.666180713604409220e+02 1.663223862033944727e+02 1.634001590255121528e+02 1.625178466769812644e+02 1.623271527027588377e+02 1.641410012119798978e+02 1.617825250790255893e+02 1.644922359206616989e+02 1.657161484570326024e+02 1.648295241082930431e+02 1.636375474083807262e+02 1.654291300822258961e+02 1.634037754747438953e+02 1.648205430917668366e+02 1.663240343475531802e+02 1.625967623525322665e+02 1.645105744502252776e+02 1.671544669613787164e+02 1.690130381806804110e+02 1.669007809808872196e+02 1.694683458104686338e+02 1.680287864063385825e+02 1.669856933038648208e+02 1.686862201807691122e+02 1.677855222434239977e+02 1.690077923313261579e+02 1.673926624989038032e+02 1.671611243282504233e+02 1.739173551024951792e+02 1.688025130459396053e+02 1.731414994967474570e+02 1.703850025716160133e+02 1.686338190559470718e+02 1.728638358214430752e+02 1.706376946109496373e+02 1.696052877878233573e+02 1.739255361490753558e+02 1.759225593031830783e+02 1.741665957620935785e+02 1.714184223941553000e+02 1.769567922402268891e+02 1.714508014422101496e+02 1.725007860504093173e+02 1.720251551595139006e+02 1.689830297905341183e+02 1.744343303169225408e+02 1.742482170048241130e+02 1.735898693206994778e+02 1.746200635273646640e+02 1.749166386226050065e+02 1.756041039180882990e+02 1.737463835970851846e+02 1.777854843727362493e+02 1.749339021483885119e+02 1.756111440064382521e+02 1.784246487535177437e+02 1.750330104967617899e+02 1.721403053578035554e+02 1.728631814071193844e+02 1.743020379914926536e+02 1.724313237335315137e+02 1.738485679611422938e+02 1.747573864567910960e+02 1.744058578850984986e+02 1.765758531235318287e+02 1.749063253982397157e+02 1.789697413118554721e+02 1.743482436344904727e+02 1.771729820920508871e+02 1.720286942161817194e+02 1.733641198705315389e+02 1.744240233370372835e+02 1.744495689708779480e+02 1.738393684400816710e+02 1.747997837015176970e+02 1.757117657764028706e+02 1.708933429055053068e+02 1.723397698850878328e+02 1.715824485614287198e+02 1.731086294308794606e+02 1.713115332203695971e+02 1.703865906760570113e+02 1.714727449307135032e+02 1.722267532140159858e+02 1.754645757552975169e+02 1.727374093784698346e+02 1.734172525845560813e+02 1.755954808686602462e+02 1.755898414134582310e+02 1.753784733097964192e+02 1.727300216277046161e+02 1.751899996819729779e+02 1.760648482957548708e+02 1.742983495840631463e+02 1.727824589363342511e+02 1.754537579608517603e+02 1.741693197152712003e+02 1.718276015253807998e+02 1.723031794058252899e+02 1.737824001144056467e+02 1.751954007599571241e+02 1.733330773741593305e+02 1.776285273123739898e+02 1.759670949549847876e+02 1.709292338658403310e+02 1.737679426010751627e+02 1.731932041759775984e+02 1.723481463340196171e+02 1.717267261915217205e+02 1.728090941945417569e+02 1.715819108548327279e+02 1.730331403085881448e+02 1.700128149312790526e+02 1.712724123815577002e+02 1.732189656007087990e+02 1.734753836877194146e+02 1.726535856960787498e+02 1.746794446764275790e+02 1.735444356309875786e+02 1.783900524890537440e+02 1.730200683008869476e+02 1.750503565704607638e+02 1.745289981523602023e+02 1.711759150909574316e+02 1.762111144624473127e+02 1.711429393981877354e+02 1.700095513913524314e+02 1.751578358656197452e+02 1.709990668909384226e+02 1.725724820228126646e+02 1.697875425611416347e+02 1.693526464562410752e+02 1.713319525046039189e+02 1.714894770189845019e+02 1.733247315677807023e+02 1.730839128900920514e+02 1.728559111616714858e+02 1.718970084637301738e+02 1.752316029183814976e+02 1.711268625807714443e+02 1.702338423208915970e+02 1.682732263900241207e+02 1.740395550371394222e+02 1.718523391815663786e+02 1.715253539034314940e+02 1.704835391304202119e+02 1.719902733471006400e+02 1.709782376558001715e+02 1.720141478640307469e+02 1.725545159173167065e+02 1.737120242569485526e+02 1.715332178872349402e+02 1.750443712250212513e+02 1.755575299843302446e+02 1.728656970393248002e+02 1.730018608975715040e+02 1.755620892907525104e+02 1.737579536451845854e+02 1.756208862749413413e+02 1.772372925984952303e+02 1.757178614150449505e+02 1.790212995852824349e+02 1.725832117413854974e+02 1.776235531456806598e+02 1.770703355456427346e+02 1.720646387346174322e+02 1.748372087709228708e+02 1.766764950503323064e+02 1.748885781121705634e+02 1.760605442110564809e+02 1.747450174835388168e+02 1.744601026081079453e+02 1.734972387422885163e+02 1.741920442795010615e+02 1.734941946988349741e+02 1.716972520443612780e+02 1.750776989792448433e+02 1.726900363214060690e+02 1.798625589202777064e+02 1.752613543281669592e+02 1.736681874523275155e+02 1.719650327959222977e+02 1.715320327255438997e+02 1.734030938679336771e+02 1.734423832532496021e+02 1.733236624942241235e+02 1.709575224048681150e+02 1.713502325520252612e+02 1.751204787056605312e+02 1.708238849483554702e+02 1.703602328816337774e+02 1.716916735350382623e+02 1.704716287299663406e+02 1.721305615970163672e+02 1.697752823952467622e+02 1.735433525205149294e+02 1.703474072530155183e+02 1.733406922747597605e+02 1.742736291434358122e+02 1.731976096937722502e+02 1.699463122661891532e+02 1.729078213601546850e+02 1.723048749511352185e+02 1.740176767750057536e+02 1.745832920938336201e+02 1.703218864177566445e+02 1.729111753605232025e+02 1.708729710100573413e+02 1.730890048596555744e+02 1.725920649844807144e+02 1.699208622873379113e+02 1.696866685156148264e+02 1.673653519713531352e+02 1.658176996339974210e+02 1.664300164530493191e+02 1.648279233831322301e+02 1.659965223314503930e+02 1.663809294436304071e+02 1.684701889352290323e+02 1.714229341261483626e+02 1.643867284004038538e+02 1.662014158365234096e+02 1.647732352159879099e+02 1.667486705866024863e+02 1.649471370171912668e+02 1.676216536849255192e+02 1.636713722086950327e+02 1.684549977506723621e+02 1.690893750734562389e+02 1.684538713549833062e+02 1.688307583507757386e+02 1.716290120971221143e+02 1.706298328249264955e+02 1.686201010820645934e+02 1.683054291943972487e+02 1.729495419071856190e+02 1.694907839763808681e+02 1.693687705620353654e+02 1.738217633757861051e+02 1.684951084029626998e+02 1.703451400810987479e+02 1.663575902978533634e+02 1.669930489912430573e+02 1.699010036485161947e+02 1.683702954721504170e+02 1.708588139366986809e+02 1.683739099325048301e+02 1.709024522539030500e+02 1.708807586629027639e+02 1.660303271450703733e+02 1.671959518737372719e+02 1.649269364963058138e+02 1.689790343314762140e+02 1.676870414485749450e+02 1.701449274361007156e+02 1.675091694613940376e+02 1.691657125809517481e+02 1.660007681458885713e+02 1.652893120592437128e+02 1.684005298459100572e+02 1.677139085919280319e+02 1.698154013558954603e+02 1.673385146914365862e+02 1.666655060718109382e+02 1.701663506941540049e+02 1.677037012127058802e+02 1.692128569797248190e+02 1.704303505519966393e+02 1.677353477430369821e+02 1.674469584695602009e+02 1.685670051114082071e+02 1.687944026281840877e+02 1.683068914034055581e+02 1.644702656570179897e+02 1.658491532364534180e+02 1.643019785576260290e+02 1.643921025118416424e+02 1.680453152831252623e+02 1.684551189274992282e+02 1.608461083573033363e+02 1.640652605731090148e+02 1.664994669503233808e+02 1.640744078408985445e+02 1.661710433470502437e+02 1.650380321280632359e+02 1.654958054642790444e+02 1.655022892402165553e+02 1.661681977362222824e+02 1.661990019784836647e+02 1.672894081232519170e+02 1.664106430371951433e+02 1.660480527418070267e+02 1.659076378442369730e+02 1.662340405985881375e+02 1.687673278068472484e+02 1.679719392089122607e+02 1.666765318905201241e+02 1.689944720288456494e+02 1.684470732518128102e+02 1.681274126288454340e+02 1.679863499868014287e+02 1.661435011949949399e+02 1.693668393908847634e+02 1.642324104375565810e+02 1.676601260084744069e+02 1.676053546971970150e+02 1.652909154392310427e+02 1.672271902142995827e+02 1.668589919346989063e+02 1.671385388233113645e+02 1.695882496104555912e+02 1.675079959213190079e+02 1.642112341822259225e+02 1.683221737711677690e+02 1.650562834662641478e+02 1.648888177692904833e+02 1.625151506913456956e+02 1.643398764315822405e+02 1.645477145856110894e+02 1.657069269778512250e+02 1.643355386019209732e+02 1.642328642470461091e+02 1.659168937097782077e+02 1.663157342086156518e+02 1.677291928588263943e+02 1.656970681275371646e+02 1.667268805363189017e+02 1.667523840059668601e+02 1.650180160502179945e+02 1.675728751947735020e+02 1.697908146062464425e+02 1.700258860960713605e+02 1.654696977100214781e+02 1.662763614792152111e+02 1.691594854800719361e+02 1.653521597092336606e+02 1.645143224844276233e+02 1.668691367859018726e+02 1.687879943798121474e+02 1.680565027653956918e+02 1.664469060882258589e+02 1.662751403864841961e+02 1.643186964150126244e+02 1.635120485294897890e+02 1.663433455106004715e+02 1.684550457580880902e+02 1.683990359851490268e+02 1.654582582297467184e+02 1.687357396171438495e+02 1.710016782660047454e+02 1.661959874371813726e+02 1.692985486474711081e+02 1.710332299867880010e+02 1.715212572555631425e+02 1.690081171840705281e+02 1.665623955900048543e+02 1.686727565789556138e+02 1.729501755981660835e+02 1.681642665409450501e+02 1.668583195102465027e+02 1.687157819982540445e+02 1.687805200282487021e+02 1.661043816829458990e+02 1.672685228452945978e+02 1.686170122565439726e+02 1.654678210295815006e+02 1.687179899669608574e+02 1.704342450076677267e+02 1.695227350195510212e+02 1.694356385318047558e+02 1.682944678174792443e+02 1.645739807725996684e+02 1.650973479759246914e+02 1.704956633371186854e+02 1.642896017406037572e+02 1.678936949345689413e+02 1.623623805274460494e+02 1.680936509291821039e+02 1.625724641194335618e+02 1.674619121328859421e+02 1.656107849928026212e+02 1.646617341251828464e+02 1.639334425995765798e+02 1.658099726254388031e+02 1.663076725200050703e+02 1.662239301709775816e+02 1.651117486548913007e+02 1.662115379625011258e+02 1.641976183162120151e+02 1.652170332143313090e+02 1.651181650807718313e+02 1.648553580191756112e+02 1.605414394941450666e+02 1.611615970415647610e+02 1.635679297783182449e+02 1.645630516824098493e+02 1.627798096973125723e+02 1.630500261215819364e+02 1.609977117593272453e+02 1.603944128624554537e+02 1.616670399096416588e+02 1.626115016641242619e+02 1.597614317603026848e+02 1.594591610640448209e+02 1.608334458055763605e+02 1.589844745400361887e+02 1.603826659751723014e+02 1.608727088930329785e+02 1.607278553237828760e+02 1.634340179321616233e+02 1.617791240869674994e+02 1.600736880223618073e+02 1.600594771230498168e+02 1.630005872080658094e+02 1.637074481015641254e+02 1.582655373459521115e+02 1.589181696927702774e+02 1.614897703025018814e+02 1.606295355335121826e+02 1.620698205316699330e+02 1.632826393964572844e+02 1.599605940281234098e+02 1.659382349183667031e+02 1.614480624092479104e+02 1.632933100535076107e+02 1.635696388131832180e+02 1.600224209521419425e+02 1.598878043101316848e+02 1.590008521131250916e+02 1.633943813981608457e+02 1.622129943617978256e+02 1.596875603518788864e+02 1.620954842440565358e+02 1.598984952994392188e+02 1.627329424533593851e+02 1.629103300240510350e+02 1.587137015828486710e+02 1.629646886095680429e+02 1.645891319618889383e+02 1.585617472792703495e+02 1.603300354328989101e+02 1.601057926004530430e+02 1.618401859785475665e+02 1.612809427367949411e+02 1.629560892905772675e+02 1.623013320712124141e+02 1.589803579740703015e+02 1.641421548870987692e+02 1.666447408634629710e+02 1.617919242389847057e+02 1.648328983891850896e+02 1.623716316576996519e+02 1.634364380974629967e+02 1.641448620650720329e+02 1.635878512599900603e+02 1.665079186953568922e+02 1.661136662963991739e+02 1.688261370545194779e+02 1.661896679100701135e+02 1.664185726356448640e+02 1.688688381380735279e+02 1.660424965072726309e+02 1.658445080977940336e+02 1.646510131456555257e+02 1.615094589423454181e+02 1.643197433771868816e+02 1.645516719882827488e+02 1.662901779000448528e+02 1.652744740921047821e+02 1.638403956591619988e+02 1.637483910472775790e+02 1.653486304662100110e+02 1.626927129183507077e+02 1.663362287709676934e+02 1.643122773728136963e+02 1.646094861240157172e+02 1.665961858754584171e+02 1.654556323285259509e+02 1.624692590056609731e+02 1.638372435211786069e+02 1.673841541581960257e+02 1.615342525711145356e+02 1.669029808106183168e+02 1.643003171534778630e+02 1.634500999273340938e+02 1.648590491384401844e+02 1.643433722061969888e+02 1.658836509762925573e+02 1.636050221971006238e+02 1.618985862383359517e+02 1.657950631103095702e+02 1.624944237111833445e+02 1.607145906931119157e+02 1.656300152739727309e+02 1.677264452460951247e+02 1.652445198765181260e+02 1.643561872206886108e+02 1.640936418971774060e+02 1.652655888630694392e+02 1.660601220554500799e+02 1.666680899167600387e+02 1.619922204522992502e+02 1.636567006625438125e+02 1.659169990590079919e+02 1.636195411033758944e+02 1.648547058921325856e+02 1.664397056157256714e+02 1.667139714029154618e+02 1.638203211367084862e+02 1.647388594237289681e+02 1.647228201721634662e+02 1.640112341212708884e+02 1.656741038398453156e+02 1.616692905832640008e+02 1.645321674011378832e+02 1.641523291015397490e+02 1.645086382328938726e+02 1.635902855304211414e+02 1.639798672948821263e+02 1.669367767232654671e+02 1.633371268533172724e+02 1.647222714138731021e+02 1.638231907671546708e+02 1.631956527656100491e+02 1.630807689533040730e+02 1.621227171592969967e+02 1.646633088186677583e+02 1.644765186680081399e+02 1.615388933555350093e+02 1.608128546204504232e+02 1.623023707233986954e+02 1.599562410735503022e+02 1.647996166471720585e+02 1.656388119689553378e+02 1.658608648262603822e+02 1.651052126763616741e+02 1.655069881321134062e+02 1.644905681729331093e+02 1.656658064900792908e+02 1.682004438007674310e+02 1.671006381786150428e+02 1.629540659301010237e+02 1.664798300310299624e+02 1.661026358866999146e+02 1.637049203633620209e+02 1.633791829768964590e+02 1.649904518030973861e+02 1.640307266415363188e+02 1.634456354025281826e+02 1.615972862497156939e+02 1.604144528976066226e+02 1.626754275756051413e+02 1.612089301885764598e+02 1.634878647579816686e+02 1.602396405288209849e+02 1.612619412174218212e+02 1.630576692179916165e+02 1.608206735823165729e+02 1.635464676699053825e+02 1.637922107254314881e+02 1.686332606665316405e+02 1.652094037097966464e+02 1.641615187837724079e+02 1.652716184212643782e+02 1.643625235906627609e+02 1.653113949698871181e+02 1.629491325678054636e+02 1.622524753727632287e+02 1.693269986426471121e+02 1.649503108107232094e+02 1.661131071170379698e+02 1.635441063406184128e+02 1.640348650872256826e+02 1.647991262183336971e+02 1.656821536319909285e+02 1.632707456210099224e+02 1.638798110045193255e+02 1.664603683387970250e+02 1.598078733287556474e+02 1.658120050411135935e+02 1.622458572862263111e+02 1.610774996685136671e+02 1.604387109325213032e+02 1.584896326339946313e+02 1.583231098886907660e+02 1.607624734217371554e+02 1.543200943385056689e+02 1.574795451652373117e+02 1.580573146054188953e+02 1.576461591316714248e+02 1.593778201849378320e+02 1.593081178237845563e+02 1.576250366612441383e+02 1.577592473854531363e+02 1.584553114593424823e+02 1.596870639938305771e+02 1.614475329908476056e+02 1.607449625863040126e+02 1.637937835405249132e+02 1.582309964118758217e+02 1.597326142169503100e+02 1.593072893916949511e+02 1.569292830837796089e+02 1.580535861386734382e+02 1.571353977906626653e+02 1.542573994497466856e+02 1.556321838161682081e+02 1.592652344847427628e+02 1.560230625929762596e+02 1.553640785681960494e+02 1.612739822105393444e+02 1.568470995850883298e+02 1.588749985448022244e+02 1.570179163573098435e+02 1.598284881868682135e+02 1.555128668501499476e+02 1.586134552270594327e+02 1.583427092333369330e+02 1.550895752033879091e+02 1.587077299525842591e+02 1.580143698989774350e+02 1.567150578856691538e+02 1.554489317232777239e+02 1.573866952086843298e+02 1.553568517023746551e+02 1.580555348312054491e+02 1.573956951322236932e+02 1.539654614747006462e+02 1.571446745963445721e+02 1.536062615345219342e+02 1.542061797611897305e+02 1.568991561994102426e+02 1.552131631697052114e+02 1.549432067810319325e+02 1.567205419410643685e+02 1.550283591956629152e+02 1.565956310165952345e+02 1.574387088367452066e+02 1.569538544019326025e+02 1.569953735800187360e+02 1.542311388707175013e+02 1.539860119876401257e+02 1.567564593667506188e+02 1.509907017795191848e+02 1.537981758621862127e+02 1.559419415368796251e+02 1.521261787183513263e+02 1.564455424852887973e+02 1.529589604700250050e+02 1.568722595720340109e+02 1.570467082822806901e+02 1.546136788482287159e+02 1.555557260297590005e+02 1.575370353352237487e+02 1.558917729296021264e+02 1.584552438554374305e+02 1.563199997045757073e+02 1.582457505865041583e+02 1.586001175094685607e+02 1.547899895042137928e+02 1.566272126090051131e+02 1.598722864663491805e+02 1.580996772570451867e+02 1.561323821635682236e+02 1.539339503896901249e+02 1.580929893097576269e+02 1.566359181638524944e+02 1.608530782024134282e+02 1.560396189104281177e+02 1.569388654942752623e+02 1.543545835487228146e+02 1.564971929148408947e+02 1.560722254962614102e+02 1.561977127550382534e+02 1.590119029344281216e+02 1.572974733153608611e+02 1.559386568354189535e+02 1.558952952645203993e+02 1.570208750675447220e+02 1.544710537602845193e+02 1.555312190693705929e+02 1.572250113370181452e+02 1.579037932888667797e+02 1.574995893408840004e+02 1.564519433822521819e+02 1.589941620548025298e+02 1.563446439817109308e+02 1.568908658600541060e+02 1.590621349233895785e+02 1.573644169087166915e+02 1.556110957112784945e+02 1.548077267798855701e+02 1.568830740859337425e+02 1.560938831224182479e+02 1.562810126813405134e+02 1.556997608606006054e+02 1.550426719081587237e+02 1.574517678628228907e+02 1.568647820280485803e+02 1.555125407400294080e+02 1.598245835804035551e+02 1.577178955093238528e+02 1.561295731580835309e+02 1.565004588761460695e+02 1.594096375113871602e+02 1.570121758155182761e+02 1.571429866409916372e+02 1.569276662986018778e+02 1.583829236184891158e+02 1.566561741201247742e+02 1.582825702506966934e+02 1.584634619244286569e+02 1.579123290305673493e+02 1.625820120183165329e+02 1.601692442193522652e+02 1.609528586773722338e+02 1.610325140452713129e+02 1.583695496308391171e+02 1.574992109592933502e+02 1.576975274059453795e+02 1.575366401798047775e+02 1.626227210546860533e+02 1.620922031870009050e+02 1.590905441600248480e+02 1.606942581127032099e+02 1.594383936809007025e+02 1.577978876718428580e+02 1.592433116071923678e+02 1.590899745400896563e+02 1.592778865885745745e+02 1.620180883212237006e+02 1.620623019225220389e+02 1.598568150331080915e+02 1.598569130177509976e+02 1.577978790135802569e+02 1.591317709311609860e+02 1.586551087329012262e+02 1.559223178814552853e+02 1.572822756588948607e+02 1.564004265618163174e+02 1.574164128614739582e+02 1.581154166161418573e+02 1.577340601659502397e+02 1.570363622674975375e+02 1.561352095427320990e+02 1.537510116556129276e+02 1.547187907151257207e+02 1.574742959428863571e+02 1.558190149187890654e+02 1.516507018597276613e+02 1.536262663964008084e+02 1.567637075149803536e+02 1.533246471520623686e+02 1.563027306037296000e+02 1.583394211448079147e+02 1.537549647331051403e+02 1.546904149461668965e+02 1.534033301877640554e+02 1.541488410594564868e+02 1.541034846477507756e+02 1.537873449203380574e+02 1.544435849316243434e+02 1.571231785232933760e+02 1.538818584278825483e+02 1.544257329928016702e+02 1.539825717726504024e+02 1.553200599906265040e+02 1.514238551796261731e+02 1.524613823500727392e+02 1.529407771031558525e+02 1.518998065419465036e+02 1.539484858063798924e+02 1.539350997158849736e+02 1.565118513735082786e+02 1.529926447401977896e+02 1.564952605016987377e+02 1.543533579886232587e+02 1.548112018237972336e+02 1.550866174179367647e+02 1.569746296795023568e+02 1.585844088518448984e+02 1.549269054200900939e+02 1.558849512539314901e+02 1.567485972909846055e+02 1.579406380478280880e+02 1.561792635649221666e+02 1.586826045951474100e+02 1.571638225503459978e+02 1.570820492441876013e+02 1.589974723696975332e+02 1.583442159762074652e+02 1.569509274728993091e+02 1.577773877297715899e+02 1.587959760268443006e+02 1.600296095645427101e+02 1.627895918365452701e+02 1.624672403216688110e+02 1.614008171835388055e+02 1.625691485704880961e+02 1.593771269717978782e+02 1.632118843467846716e+02 1.619798865762437856e+02 1.634862385175068766e+02 1.623984930544583847e+02 1.624078090919940394e+02 1.637340756901829479e+02 1.622012721340740882e+02 1.639754409716900057e+02 1.596792896792360921e+02 1.629240405126434439e+02 1.629073267039124460e+02 1.645758335074944227e+02 1.643842896633182704e+02 1.654196671587284868e+02 1.653587275070723877e+02 1.650315318867260999e+02 1.650404141775558742e+02 1.650171206410553850e+02 1.659588753533402041e+02 1.616315545463203023e+02 1.669873775556717703e+02 1.619949273223354282e+02 1.632047437214898196e+02 1.618610580159892436e+02 1.620665930961955894e+02 1.593281433973574508e+02 1.649939508860971955e+02 1.618339623306509907e+02 1.609293741159721947e+02 1.612419417913544919e+02 1.631481329368649540e+02 1.615935678134561329e+02 1.625317346142650763e+02 1.621953145501580593e+02 1.614919602665422929e+02 1.634551250402678875e+02 1.642782595804540904e+02 1.634912502606135547e+02 1.626504292271117720e+02 1.621348842188799324e+02 1.630788068163510047e+02 1.597032026504480484e+02 1.649154057553557493e+02 1.608071054812310194e+02 1.618788991062440630e+02 1.650826462040128320e+02 1.622286122425714723e+02 1.640109618106707501e+02 1.628172916373178509e+02 1.628695364468009643e+02 1.624000841940944042e+02 1.607956554006185002e+02 1.581181469193038822e+02 1.604965731419912629e+02 1.604383189959399658e+02 1.630607520870888720e+02 1.609566954010137181e+02 1.597807228802349186e+02 1.605607927822056240e+02 1.597049880147448562e+02 1.614524288817137005e+02 1.599599370979839534e+02 1.588286574170449796e+02 1.544197830628782810e+02 1.593211132789149644e+02 1.564530404724565358e+02 1.581830607596980940e+02 1.583118141102580694e+02 1.586035916275629347e+02 1.582217440103738397e+02 1.589036850878395342e+02 1.595332582631697278e+02 1.583335860922969687e+02 1.597339567768698032e+02 1.565243504936009060e+02 1.585349520141797939e+02 1.598606988856268458e+02 1.586921745878422598e+02 1.573863092655039964e+02 1.592201458171393824e+02 1.591396210136284139e+02 1.590057056717215573e+02 1.567033972554678485e+02 1.545946459032030020e+02 1.555150606458225582e+02 1.565504123678465476e+02 1.568797875012328973e+02 1.577952895100280841e+02 1.542263827702569756e+02 1.547875395889797403e+02 1.538022166332469283e+02 1.577351625996977589e+02 1.582247465426045210e+02 1.571468223040444059e+02 1.574571062732224789e+02 1.584502128390332416e+02 1.592402785539520096e+02 1.586639896987289831e+02 1.568374092750887314e+02 1.592218460785445302e+02 1.562911507089295640e+02 1.590847020429523866e+02 1.600978112008825462e+02 1.592214582824969114e+02 1.565857290483772886e+02 1.601038627565073682e+02 1.615911297213499154e+02 1.589475945288422736e+02 1.624589969074807811e+02 1.609548904627831121e+02 1.603061626504754997e+02 1.596592986840524304e+02 1.579135823610904765e+02 1.563251875787630922e+02 1.600666766402482608e+02 1.586427270516390138e+02 1.592679772582478108e+02 1.573376167412876612e+02 1.550970418675439646e+02 1.563577194544805593e+02 1.597127562346909428e+02 1.599933598488939026e+02 1.582610836373416419e+02 1.575895103612923833e+02 1.549523487056429474e+02 1.578349826866945023e+02 1.598878056976057280e+02 1.602759354157277016e+02 1.602638528073049713e+02 1.620277651260874734e+02 1.596670186248534833e+02 1.616285458719594317e+02 1.589775737313532318e+02 1.603735946629191176e+02 1.589202106184614536e+02 1.606751755750109112e+02 1.620860249569027758e+02 1.644838582142136545e+02 1.632407874649545647e+02 1.612275769852929557e+02 1.632904889709022598e+02 1.626652533744866389e+02 1.642705488403546497e+02 1.660498062974523066e+02 1.642800923397552992e+02 1.617341676929942480e+02 1.651350673895199179e+02 1.617652992114766448e+02 1.636280220018581701e+02 1.613553032012545145e+02 1.625644886875486748e+02 1.639022580920005225e+02 1.635660588073302790e+02 1.593058838958348815e+02 1.599714559233946716e+02 1.627815680850214619e+02 1.622220598071249640e+02 1.621930070265322854e+02 1.598539119292796613e+02 1.628579894037693236e+02 1.618632569486508146e+02 1.619738788810590222e+02 1.594491291257341743e+02 1.613479242992778495e+02 1.580989136934138628e+02 1.593791204951070313e+02 1.629257102499892369e+02 1.608004520650097220e+02 1.602132039082050312e+02 1.636145430408641062e+02 1.586584435532968484e+02 1.637597317333297440e+02 1.597579714335910239e+02 1.603813963913910072e+02 1.605416046846478935e+02 1.586259664933745341e+02 1.616584540926443481e+02 1.580874678925876538e+02 1.603269758001572427e+02 1.628992394663320056e+02 1.589737047612919696e+02 1.594813371602037932e+02 1.618786149702411876e+02 1.637595150960972035e+02 1.607326630804512604e+02 1.570059865235429868e+02 1.583682930398135511e+02 1.613487087194432945e+02 1.592280276992103438e+02 1.617341350752327287e+02 1.619128834534009513e+02 1.603609880277912225e+02 1.596217803171045091e+02 1.560065812056393781e+02 1.595222998162591921e+02 1.613934015699086331e+02 1.583763247230317290e+02 1.595556087421400093e+02 1.584013732896719375e+02 1.599978106165482075e+02 1.578575675988599016e+02 1.604517297398510891e+02 1.563748937355401551e+02 1.617907463079413048e+02 1.624796797526392709e+02 1.639570385859324517e+02 1.600324468849200343e+02 1.628620109895593373e+02 1.603599672717325006e+02 1.600606411915132696e+02 1.605168233880609421e+02 1.590281964354487911e+02 1.616331983626248245e+02 1.590184236688625674e+02 1.633433156788326812e+02 1.606897169597301342e+02 1.621395357760463867e+02 1.591771350096312858e+02 1.622406417586482803e+02 1.619984655702869247e+02 1.648586803597971198e+02 1.648443668524414818e+02 1.653587641499629513e+02 1.646080446007348428e+02 1.624522965601773876e+02 1.644003954361269280e+02 1.616012513291832136e+02 1.635675482853301332e+02 1.611220287817251062e+02 1.633380481610096240e+02 1.615598800490719498e+02 1.636998224174850236e+02 1.600401390700505146e+02 1.633868856502419078e+02 1.656060216814568378e+02 1.650635497553087419e+02 1.608995587788485295e+02 1.640577732002439291e+02 1.627017580297705877e+02 1.627599263091820774e+02 1.609293482866226270e+02 1.611033398930769351e+02 1.614378963777674585e+02 1.633180934388200569e+02 1.614217902945106289e+02 1.602649686194821186e+02 1.596467343148943598e+02 1.585092512612995392e+02 1.607887089081584122e+02 1.600472734727991622e+02 1.605278762726595971e+02 1.582793868140969664e+02 1.595003000029456359e+02 1.574672476719950112e+02 1.560995502028290502e+02 1.608978239481888863e+02 1.599553437267284721e+02 1.606860878635715437e+02 1.574027122012708730e+02 1.580615858026216358e+02 1.589973977794419397e+02 1.594875039152641136e+02 1.601200494412660760e+02 1.586795810443559560e+02 1.600808407781168228e+02 1.594328057919505852e+02 1.616674778838122677e+02 1.600901846443352667e+02 1.595703511571806246e+02 1.606296865204670326e+02 1.615363599507432184e+02 1.583449264367719422e+02 1.629455571752492062e+02 1.623193682828264173e+02 1.637290400220536526e+02 1.643592172366488739e+02 1.613211865390221931e+02 1.618299804361841723e+02 1.614282387156685843e+02 1.625340859245343950e+02 1.568073373234608425e+02 1.623949827511132469e+02 1.616177398939297234e+02 1.588608245257776161e+02 1.624516843719387396e+02 1.613484198701497689e+02 1.608979854392207187e+02 1.604433802364754627e+02 1.620946499669204854e+02 1.628656951255898377e+02 1.630600215747827804e+02 1.641930058076693797e+02 1.625953286338097143e+02 1.631017862291561755e+02 1.649877342693009155e+02 1.602320286272816645e+02 1.617051470043596169e+02 1.607492900050455944e+02 1.621280415143517644e+02 1.615853691017131268e+02 1.605019698660718177e+02 1.607334605476987690e+02 1.605014003864104666e+02 1.626934248622738437e+02 1.571920238570618835e+02 1.606484447216305682e+02 1.615916922816780072e+02 1.614427213009926732e+02 1.607622585169198430e+02 1.604868719435448838e+02 1.601932316773719549e+02 1.597089912378614542e+02 1.633509392137331133e+02 1.590363846975783133e+02 1.598897543940176718e+02 1.580018758151753673e+02 1.594847171724106829e+02 1.587687301453792941e+02 1.617032753237974987e+02 1.616190692643503439e+02 1.607587040719742504e+02 1.617302466402798871e+02 1.611434826279478614e+02 1.616769849449250955e+02 1.673148032650477433e+02 1.616962357607868057e+02 1.641586956646863484e+02 1.622293049708441401e+02 1.652488363268667229e+02 1.631371601120731611e+02 1.648951978170612733e+02 1.621845711749589043e+02 1.617772405824058808e+02 1.568485678733174780e+02 1.615549291324301464e+02 1.601762074108257536e+02 1.610017482730078484e+02 1.653770485522755394e+02 1.598272792136848466e+02 1.573299438344139958e+02 1.625902203590218846e+02 1.593999423834788445e+02 1.575227422352720623e+02 1.603958626059507253e+02 1.595667328018911064e+02 1.621587890734914481e+02 1.604797447278977813e+02 1.639050708164455159e+02 1.604091602842586042e+02 1.646102595469417338e+02 1.608564730641728318e+02 1.621814014440716392e+02 1.596847210967992794e+02 1.623623724600163314e+02 1.615133462155890243e+02 1.635163234046292757e+02 1.617103337724364849e+02 1.600091477124155688e+02 1.607136940649468784e+02 1.600162114082851588e+02 1.620323731168338952e+02 1.615587147864323185e+02 1.617806323526647532e+02 1.589936884251453932e+02 1.614018783686618974e+02 1.628888575139197599e+02 1.629980017828494852e+02 1.615984347254408533e+02 1.644499599449688958e+02 1.632325462430827656e+02 1.625142193775477324e+02 1.618858182297953761e+02 1.631518222891825474e+02 1.655809759191604087e+02 1.602378677925352690e+02 1.619353411820944189e+02 1.607261060120710283e+02 1.646921737853237460e+02 1.643562981688515094e+02 1.609623439005221428e+02 1.592238859073658546e+02 1.641127703705562624e+02 1.622093367613615840e+02 1.595503087042265804e+02 1.610409118877873311e+02 1.612583276845542741e+02 1.637631785205571759e+02 1.626199424454418647e+02 1.558571348400710690e+02 1.636109668943406916e+02 1.623579464974913549e+02 1.634112173801784422e+02 1.609466602202056720e+02 1.634107876295177562e+02 1.603348152369121919e+02 1.635436895635362475e+02 1.621386141998792709e+02 1.658342926003471973e+02 1.635542654681741794e+02 1.634680383699789274e+02 1.631716926559870160e+02 1.596779338525988976e+02 1.637437120597278124e+02 1.605940091985803804e+02 1.600108049260203416e+02 1.609411970098402662e+02 1.586076299098747597e+02 1.580107816294179202e+02 1.633851567772623810e+02 1.599743330505575898e+02 1.619959865828143961e+02 1.611357834005607401e+02 1.576698446081903739e+02 1.627970716967901694e+02 1.601280216528494122e+02 1.647844824758410880e+02 1.582793468285792642e+02 1.594508955378364874e+02 1.575862785838122875e+02 1.585184583929390101e+02 1.598306243605937027e+02 1.587770770673684808e+02 1.595479376393106463e+02 1.565462411170680355e+02 1.566687605397765140e+02 1.604596397624846986e+02 1.585475300329308084e+02 1.579626504941096243e+02 1.567261318564722217e+02 1.551035869957187572e+02 1.597261374276109791e+02 1.589658119719269678e+02 1.556114795899176784e+02 1.555208202343792721e+02 1.564337368493814324e+02 1.571430341305262743e+02 1.597075215442178262e+02 1.591307887029850008e+02 1.615131557774463715e+02 1.593194844785507485e+02 1.598859186928164888e+02 1.605586371310136826e+02 1.621892427000940700e+02 1.582806885304306377e+02 1.594961300778945770e+02 1.575209002272187035e+02 1.591753824952615730e+02 1.602121815143744925e+02 1.570444263736946482e+02 1.559119694982833551e+02 1.606925299540585286e+02 1.600410130657059824e+02 1.583361571758096886e+02 1.581954767875250241e+02 1.600974334805287356e+02 1.579873630602316439e+02 1.637130126210052197e+02 1.616999857973617623e+02 1.577648366264784840e+02 1.650998114830298391e+02 1.606377702065743165e+02 1.616181091715626792e+02 1.589236273709610714e+02 1.587099740863173736e+02 1.621269051498262854e+02 1.636470321655758653e+02 1.614001345260408300e+02 1.632588661663195921e+02 1.648579858607909330e+02 1.615196223824819413e+02 1.625631479333810319e+02 1.638803818281751603e+02 1.640318162789608039e+02 1.663555688363107663e+02 1.654847956782506060e+02 1.689485797065424322e+02 1.674628795226498141e+02 1.683549607573662286e+02 1.630118854761126101e+02 1.594093511032684205e+02 1.642991062914393581e+02 1.638398589087408936e+02 1.635184213570520058e+02 1.651934638842985521e+02 1.663734208250873223e+02 1.651455611818736884e+02 1.676423078553892765e+02 1.618649976262684618e+02 1.634622162507229177e+02 1.632912015595884441e+02 1.657987954835305686e+02 1.657478779019981516e+02 1.641631718923813423e+02 1.621907620975567283e+02 1.620357807137800705e+02 1.614699748500526084e+02 1.603485015541768917e+02 1.630875303050308389e+02 1.601623870548831974e+02 1.602861749329153156e+02 1.633887196925326180e+02 1.637526546430213727e+02 1.623932259854494475e+02 1.593942044716483792e+02 1.611630143874466796e+02 1.609596446377363179e+02 1.587243726276713289e+02 1.604079870553019589e+02 1.580310783155763943e+02 1.637791613368508763e+02 1.600644200665835513e+02 1.603269671048271903e+02 1.565237096194167918e+02 1.582428676148912530e+02 1.584003185656108599e+02 1.610676513801384431e+02 1.630359718799320206e+02 1.611380022210767606e+02 1.593293140567806461e+02 1.618051620300859952e+02 1.597319330724796487e+02 1.637767711972094844e+02 1.618625349120931105e+02 1.623430598847148474e+02 1.612266761504302508e+02 1.617148776212298174e+02 1.639325408747539257e+02 1.638121905369793581e+02 1.645542993225983253e+02 1.665232341708387196e+02 1.675755086605036865e+02 1.651303799393839995e+02 1.677222594949735424e+02 1.673728404123453686e+02 1.692299550025561246e+02 1.667720579584445773e+02 1.686527315188650675e+02 1.682911889153345157e+02 1.652581222875224967e+02 1.671538939776480106e+02 1.669000336258800701e+02 1.657569734839332511e+02 1.672312493161145426e+02 1.639982649747478263e+02 1.638188477098088640e+02 1.649257185021754140e+02 1.667184236572524298e+02 1.651333971419551006e+02 1.672897383696471820e+02 1.654970982133315829e+02 1.654096716355039405e+02 1.630229584830322267e+02 1.617799431770253307e+02 1.627632614571259637e+02 1.652098116710604643e+02 1.642908415549163124e+02 1.633711990542408046e+02 1.664909725670301555e+02 1.666468647527740643e+02 1.659324231835290959e+02 1.634645718872828297e+02 1.641311856876414481e+02 1.642443713368515716e+02 1.641504765513004145e+02 1.626423998710206433e+02 1.634473259975271446e+02 1.623517093798848521e+02 1.626594956858774594e+02 1.690426507110131524e+02 1.653194241840440100e+02 1.647055042426501643e+02 1.640652126564637285e+02 1.681365009726133621e+02 1.641963428991533078e+02 1.671383050561967991e+02 1.634312802271248870e+02 1.636690087897063677e+02 1.632198387061858682e+02 1.644425548153083980e+02 1.629644428189251357e+02 1.660422821611816744e+02 1.661460369544929563e+02 1.654604616404697879e+02 1.635696361467591657e+02 1.658310423123710393e+02 1.664841861420544546e+02 1.639961008699402498e+02 1.621659532224760198e+02 1.642284257223178656e+02 1.656091051939408203e+02 1.659760667490423884e+02 1.673120001722918460e+02 1.666175699489350279e+02 1.668846594694647365e+02 1.655963283578871028e+02 1.665965559967640388e+02 1.642157947224426380e+02 1.664366652104171180e+02 1.679106466239699671e+02 1.686628805559159616e+02 1.677979824381678213e+02 1.689839178241591355e+02 1.694308334034482755e+02 1.651202315752337313e+02 1.640564720532659635e+02 1.677704932163960621e+02 1.655786753471824397e+02 1.630001807568455661e+02 1.634546968933146047e+02 1.624300394571310449e+02 1.619104190028078563e+02 1.610938115970908768e+02 1.602626788853208666e+02 1.627532521051315371e+02 1.608051917460090579e+02 1.626907096060426738e+02 1.631664200563845952e+02 1.650974904789275683e+02 1.601612049820367361e+02 1.639866630719249940e+02 1.646068925740086968e+02 1.609885626129309344e+02 1.622571752246374217e+02 1.608163317194576507e+02 1.596550369247280230e+02 1.652103658997951356e+02 1.616254803626044634e+02 1.635111641041494295e+02 1.647610653714547482e+02 1.626505634226108725e+02 1.630926908677575682e+02 1.609236624517394603e+02 1.615163296597932856e+02 1.611405468880291494e+02 1.641799889897005187e+02 1.598983289624027293e+02 1.603899216862164678e+02 1.634009548225851916e+02 1.612156949376106070e+02 1.605818985062832667e+02 1.624948801355890282e+02 1.631752223357487992e+02 1.614169239660799917e+02 1.614838664687353003e+02 1.613152394732915127e+02 1.630764023272242014e+02 1.638171468169194611e+02 1.632860390568241087e+02 1.615507915436426458e+02 1.660673079657940150e+02 1.638058496509341353e+02 1.611469152028913356e+02 1.619997359982560283e+02 1.627325494175921108e+02 1.624676304833931795e+02 1.615861757378245898e+02 1.644872655786865607e+02 1.611848912981331239e+02 1.630961159327003429e+02 1.617909438764971242e+02 1.653932302544311597e+02 1.648306528000746027e+02 1.638270980769955258e+02 1.642759125637407749e+02 1.647446608226429419e+02 1.626584141487574868e+02 1.599422507948428347e+02 1.640141886234985122e+02 1.609730357646080279e+02 1.632535225690320999e+02 1.594960296792368979e+02 1.637169278548124964e+02 1.586088901179073218e+02 1.635751728591184815e+02 1.604252659822931832e+02 1.639650356687986914e+02 1.622891492649749523e+02 1.623311469488643013e+02 1.623823840314682627e+02 1.602109099479197596e+02 1.618900416590082045e+02 1.621463623059177621e+02 1.625105251237079358e+02 1.649806917314861323e+02 1.627327808223765260e+02 1.633508837621712928e+02 1.640115696027276897e+02 1.637405035393823027e+02 1.645850360959988734e+02 1.640421616211510241e+02 1.657317091187792926e+02 1.635645651911053733e+02 1.672065963615689839e+02 1.656575648530921399e+02 1.633524205663015323e+02 1.666704953927360577e+02 1.665408459652538795e+02 1.646007808780359483e+02 1.626361907847650343e+02 1.655649440021161638e+02 1.649679490905811008e+02 1.622983010368587315e+02 1.665996725005204837e+02 1.643001399101661946e+02 1.658565753827587343e+02 1.650040322697060162e+02 1.645582118973283059e+02 1.678721738676457562e+02 1.633258794293410858e+02 1.655798531730343370e+02 1.630700102420999826e+02 1.625065524949486075e+02 1.661713202666896052e+02 1.660154471834680123e+02 1.657582105767582732e+02 1.657214811522500497e+02 1.632587186406513524e+02 1.679397110940041387e+02 1.639905625665052185e+02 1.646454070731878687e+02 1.671171712549875394e+02 1.654759425907138848e+02 1.667595462139136373e+02 1.656524411061406283e+02 1.666175360052741610e+02 1.631379630843425161e+02 1.650960162966758560e+02 1.603942673607946858e+02 1.624315121028348017e+02 1.648937061189531335e+02 1.637848013318983078e+02 1.635676480173546850e+02 1.585817737635022695e+02 1.643445399858068185e+02 1.614482269792312650e+02 1.664540288853077072e+02 1.611132440950919715e+02 1.613431955128271227e+02 1.597129465100163372e+02 1.659360603386132595e+02 1.630579436198983956e+02 1.661356173451972040e+02 1.600299045690110802e+02 1.607719357101653657e+02 1.635248876781857632e+02 1.591125933074131069e+02 1.613759368022325305e+02 1.592538511638545060e+02 1.616448133362649457e+02 1.599989328447676940e+02 1.585615329098384336e+02 1.630468743656397521e+02 1.643194122572057836e+02 1.604976242515274691e+02 1.621857117572087077e+02 1.611628119687002538e+02 1.622181033331841320e+02 1.604031735518341009e+02 1.605994322913069254e+02 1.623559255257381722e+02 1.651956562924892751e+02 1.621994518388811457e+02 1.642909628996976608e+02 1.656897138642821403e+02 1.638377896730819430e+02 1.637136807144239015e+02 1.649187889440670460e+02 1.660889286295366389e+02 1.655993196129031162e+02 1.626504356774799476e+02 1.624473814658289257e+02 1.635679681570289290e+02 1.634344376684551037e+02 1.668764393032118960e+02 1.622026233848758636e+02 1.624839154969519655e+02 1.643869059666747319e+02 1.612034986733508219e+02 1.647838048071234880e+02 1.659739559091013916e+02 1.641425908455514104e+02 1.655570369450006467e+02 1.636300340857712001e+02 1.639896763718691943e+02 1.634331201519005390e+02 1.613580729584150788e+02 1.638196751528379025e+02 1.631955754052818293e+02 1.626159010542246222e+02 1.587803496856963079e+02 1.623890168467200965e+02 1.600403904712207463e+02 1.608406159785113232e+02 1.607448598915298135e+02 1.620494651143778526e+02 1.620926414884977476e+02 1.608630254938354938e+02 1.622868089864831234e+02 1.631091139159355237e+02 1.614387943291835938e+02 1.614112640766757920e+02 1.621294352649211419e+02 1.647793729195388437e+02 1.604395954013955361e+02 1.654097927015873779e+02 1.665194240971944737e+02 1.639171673196468646e+02 1.629221372644282155e+02 1.603841307008345609e+02 1.654805140628015465e+02 1.613143438599600188e+02 1.609527952980802183e+02 1.617764428868055404e+02 1.655961148752977863e+02 1.612112785544897804e+02 1.624558638577054523e+02 1.632594598462663384e+02 1.607237357278350771e+02 1.626183390360562555e+02 1.636808882030501309e+02 1.656041636180149510e+02 1.621330331054232659e+02 1.621928576007479705e+02 1.618942128095395674e+02 1.644820389373278999e+02 1.628274463779289931e+02 1.639243181351656347e+02 1.621770149239025329e+02 1.624744817583999748e+02 1.626944441485251502e+02 1.598265378466648485e+02 1.610257657121699140e+02 1.603595018167555111e+02 1.638479610864644656e+02 1.636345856717591118e+02 1.642047991195049406e+02 1.621496337329651567e+02 1.664103784332390603e+02 1.645347071668927867e+02 1.632530005021170894e+02 1.640561881711470562e+02 1.608672113138833595e+02 1.647731764531184240e+02 1.614896939288901194e+02 1.603489580358333058e+02 1.626922991294082124e+02 1.603851632619416137e+02 1.614648708938078983e+02 1.602725120764884821e+02 1.603772990537234193e+02 1.595668439697407734e+02 1.579350744973108931e+02 1.586841627920587712e+02 1.588464344313157142e+02 1.590106951086537777e+02 1.629965619255691252e+02 1.622210619628314419e+02 1.594581633521631829e+02 1.604171638887791858e+02 1.618356227194599342e+02 1.626803028359674386e+02 1.615125942856963945e+02 1.635958991160401581e+02 1.650772848804002138e+02 1.630999472324126316e+02 1.617997812311372456e+02 1.655404706024770292e+02 1.635848162486755086e+02 1.631063951949720661e+02 1.612352022613803229e+02 1.632348002873785617e+02 1.636339951778092541e+02 1.640773126822977019e+02 1.635013436277986614e+02 1.603527169200617664e+02 1.627167788355119740e+02 1.594002646363076394e+02 1.607186941914733040e+02 1.615422375174514400e+02 1.610256884476212633e+02 1.629148186153821314e+02 1.624543706882506910e+02 1.590701151678478595e+02 1.651011568413090913e+02 1.602452547222615920e+02 1.596540532128957466e+02 1.610062487713626922e+02 1.611881478980761813e+02 1.634167664458015281e+02 1.628296411108971142e+02 1.607709129986927508e+02 1.620895137624273445e+02 1.601129208068280434e+02 1.607511463797302156e+02 1.575713869738487460e+02 1.576967819653813763e+02 1.606856388369211572e+02 1.605545180185412164e+02 1.579629281489352763e+02 1.633287787236713200e+02 1.614532572384000844e+02 1.619113662520392722e+02 1.611588531075354069e+02 1.604377397935157887e+02 1.632141828947737281e+02 1.676359455335241648e+02 1.659910547672931500e+02 1.641435770282173507e+02 1.615609900472759648e+02 1.613413950396485177e+02 1.630272073649057063e+02 1.654875424203144405e+02 1.669863961304346560e+02 1.658370144355805849e+02 1.660143486562368764e+02 1.639470989885453491e+02 1.676362687857001390e+02 1.640690442137907041e+02 1.642659896560845425e+02 1.647712420745456825e+02 1.665627258929675634e+02 1.664538866612848551e+02 1.658615955791409817e+02 1.638946643299033497e+02 1.654750730185454586e+02 1.643394821619218646e+02 1.639417545530006919e+02 1.628458249325765337e+02 1.653219707196044226e+02 1.647474641428073028e+02 1.661118686369145792e+02 1.634326168333415410e+02 1.634138884988365987e+02 1.627064394615396736e+02 1.647279262737565091e+02 1.616079904323141534e+02 1.612740421717224422e+02 1.656673743154639169e+02 1.665287305324869180e+02 1.653127942536515604e+02 1.644756933174831204e+02 1.666449073985841665e+02 1.652229469465247575e+02 1.676874244296496954e+02 1.674552357564042211e+02 1.675007693698032369e+02 1.668470940020736180e+02 1.674502344717582787e+02 1.656471767383189615e+02 1.646582330597900068e+02 1.648515860304394494e+02 1.650926878823737809e+02 1.634089893515868539e+02 1.657218213037597820e+02 1.646449239519951959e+02 1.651373580154944136e+02 1.642433506714058353e+02 1.690945094307721490e+02 1.658753553664040510e+02 1.639168237756904318e+02 1.661958063351763144e+02 1.634926693928927364e+02 1.655075287411235934e+02 1.641342178007948007e+02 1.665905473006512523e+02 1.642535704188236991e+02 1.648750448409283536e+02 1.657962561700946935e+02 1.644827084162658082e+02 1.636811026357353001e+02 1.633707354532872955e+02 1.643545410486858600e+02 1.692567079240512840e+02 1.650800859585008311e+02 1.649090887644773318e+02 1.632633877839789136e+02 1.630038815836594779e+02 1.658766090104961108e+02 1.671365897389379711e+02 1.641737996735646732e+02 1.637773661366099418e+02 1.639610708596135851e+02 1.648699444789888844e+02 1.627459373629783101e+02 1.641919108626981085e+02 1.647592394717214290e+02 1.632539617797010862e+02 1.655215780850893168e+02 1.618157141031262540e+02 1.669115638401580384e+02 1.692192248428216033e+02 1.652877143191840048e+02 1.670961364301583956e+02 1.645413478792771400e+02 1.656259278776842052e+02 1.675855954800050824e+02 1.666185799413844109e+02 1.675527726798389665e+02 1.649955028885073034e+02 1.647539205644385163e+02 1.662985568942116572e+02 1.654012629764230269e+02 1.639794101331264358e+02 1.630424115792523594e+02 1.667822040231615688e+02 1.636420791747933379e+02 1.648224603914100328e+02 1.644638710375578796e+02 1.599484494947154190e+02 1.650262826298104528e+02 1.645212040870343344e+02 1.648859127676643652e+02 1.630585774506286327e+02 1.649448483301201520e+02 1.616169335723382403e+02 1.597839833006167964e+02 1.604703489429848275e+02 1.631183986572524418e+02 1.620060921716526536e+02 1.607773072903917182e+02 1.592884861565397330e+02 1.655292704684250111e+02 1.622834831309604340e+02 1.620291980685862541e+02 1.619330496195544526e+02 1.609445139236857472e+02 1.607698524047309832e+02 1.653134732591429383e+02 1.663471597332382714e+02 1.631827689831561656e+02 1.654694454812574520e+02 1.640384110703975580e+02 1.653626205323622287e+02 1.658153493206047244e+02 1.675199776899057156e+02 1.672475262914589393e+02 1.653263336495352576e+02 1.684816994502202760e+02 1.650495670787954623e+02 1.663278495250679896e+02 1.680878121795497293e+02 1.648169911641526824e+02 1.666385366121357947e+02 1.650964801986538646e+02 1.674954288455032554e+02 1.693363574535796090e+02 1.630530359098247857e+02 1.653947373114176287e+02 1.638561945527328589e+02 1.632322647502764710e+02 1.622746159337597760e+02 1.622837399525388378e+02 1.598790912346059656e+02 1.659322721106493645e+02 1.620924247427283831e+02 1.615196708535412426e+02 1.586512358924292414e+02 1.600495165491897467e+02 1.627619104123783131e+02 1.615707309494536617e+02 1.598371853593866376e+02 1.618192290343833406e+02 1.595212496297120310e+02 1.613284173769097265e+02 1.612415945597997791e+02 1.625423503102659595e+02 1.612495256386808933e+02 1.581015655175979759e+02 1.578116706431970897e+02 1.632400124452458101e+02 1.615158925616474619e+02 1.611498848907115757e+02 1.607019669104863908e+02 1.619706072082817911e+02 1.615861587481613810e+02 1.596414886641548492e+02 1.617076273946999834e+02 1.613744726425712201e+02 1.650779985788298063e+02 1.614414273345098536e+02 1.637978702109801361e+02 1.633838689732775720e+02 1.615402108627169753e+02 1.638492226501791151e+02 1.619925539505346421e+02 1.603867593068470967e+02 1.590574191246857936e+02 1.590108842676732479e+02 1.621444502066235316e+02 1.626674134927161504e+02 1.599880020032365451e+02 1.616802015397645960e+02 1.615164853196138779e+02 1.615193250381440464e+02 1.630392773767539722e+02 1.617386403896527725e+02 1.625563550826659309e+02 1.612318027155180289e+02 1.628321479819569220e+02 1.607142748369500964e+02 1.634851017563869675e+02 1.605181081161852319e+02 1.614158875959093393e+02 1.604200231809338106e+02 1.610916784758182985e+02 1.622468542297255851e+02 1.588972709534401702e+02 1.601361633850531234e+02 1.617817188013093812e+02 1.581223546740498023e+02 1.623700296305330824e+02 1.594938551631924497e+02 1.610644892903180221e+02 1.619694710850414481e+02 1.603658103604969654e+02 1.620169279375389522e+02 1.600418780409858641e+02 1.597213663259888392e+02 1.619220850316468443e+02 1.604644566094489164e+02 1.637294884971807676e+02 1.648262505927732775e+02 1.606257625235362241e+02 1.599027215454145505e+02 1.607682412218631214e+02 1.637190556712203602e+02 1.643691194741244033e+02 1.615096279898019702e+02 1.614820335829427620e+02 1.588874121478841630e+02 1.608300686448215515e+02 1.612885622056463149e+02 1.616285104678898392e+02 1.602334799240421432e+02 1.607470256765074907e+02 1.597951014764923912e+02 1.620112493088787744e+02 1.588065452173040910e+02 1.620663851809051437e+02 1.587819454407233764e+02 1.601591366628079527e+02 1.597654792419127148e+02 1.610903356604356418e+02 1.579295626933455878e+02 1.619166761559931160e+02 1.598892817718063952e+02 1.604281591523445343e+02 1.614479357239707156e+02 1.604389517429185048e+02 1.614349959535723826e+02 1.659002171145137936e+02 1.660776945221489882e+02 1.634140816748812597e+02 1.635557645193597125e+02 1.623272957977931412e+02 1.655536833573958120e+02 1.648752254584688615e+02 1.648896588122171352e+02 1.637431218927623320e+02 1.623074155318750513e+02 1.617134404882257002e+02 1.586829514622530723e+02 1.594084859462587929e+02 1.603509583726525989e+02 1.619046642315916245e+02 1.640629442468695061e+02 1.630258402544867522e+02 1.597921561442851441e+02 1.612677609541430002e+02 1.642123502453974311e+02 1.631782452302063575e+02 1.629309674991555141e+02 1.603548104470001761e+02 1.641457240982883832e+02 1.618681658950644646e+02 1.589861118472357759e+02 1.604307705159979776e+02 1.629886331394824879e+02 1.615435708992712023e+02 1.593373823460856897e+02 1.617449456457401027e+02 1.611371941539418344e+02 1.581113147201650122e+02 1.599144111292620494e+02 1.593255403548172922e+02 1.630223822146562327e+02 1.582735373496643376e+02 1.591470569187427770e+02 1.608484778188357041e+02 1.606736236763023555e+02 1.618085391218617417e+02 1.591104711113954124e+02 1.594874737424330817e+02 1.603347207407022097e+02 1.558791043217067340e+02 1.589986094742184832e+02 1.562691450903301416e+02 1.622831742691313934e+02 1.574349526360063010e+02 1.586819759244130523e+02 1.579382974934302695e+02 1.564176226481824585e+02 1.594498178425816945e+02 1.562388350863728306e+02 1.550107929349478582e+02 1.547883675312020841e+02 1.591238558863019250e+02 1.564571801563281497e+02 1.569134031733049142e+02 1.580522286995112040e+02 1.546944334877950666e+02 1.577276328405666561e+02 1.579949398219705756e+02 1.571951310111755049e+02 1.558561139283782211e+02 1.617073462414612663e+02 1.617023776435195259e+02 1.595508822210281039e+02 1.562932317600656233e+02 1.579411100956380665e+02 1.576435207135539542e+02 1.578072636181187818e+02 1.532442013433959005e+02 1.537184339105299102e+02 1.564368598879106003e+02 1.526911350422924443e+02 1.577428742798943517e+02 1.517291523122376304e+02 1.524609656703367193e+02 1.536590841957273028e+02 1.544470987297228248e+02 1.544372790686874453e+02 1.546985291354121443e+02 1.541626305897714815e+02 1.551946815070024286e+02 1.543465434800783100e+02 1.552224209623740308e+02 1.507338469361723412e+02 1.523578551601955553e+02 1.545984366183369616e+02 1.512778720735987292e+02 1.491168372435655556e+02 1.505238266010958625e+02 1.508969605269880674e+02 1.492900389681217348e+02 1.502358673190455534e+02 1.507250459652859433e+02 1.488731163512875355e+02 1.473113768361002087e+02 1.493215882322031689e+02 1.477628457702484468e+02 1.505286288363266181e+02 1.467015779756789584e+02 1.461266657654742289e+02 1.467069580195584706e+02 1.480273682138168851e+02 1.486939597859410469e+02 1.426004852560750749e+02 1.469515409456070358e+02 1.507030706583935000e+02 1.480827356106631782e+02 1.477204098758305690e+02 1.508600794710455375e+02 1.471204851965587750e+02 1.492702421779380870e+02 1.469956485298938276e+02 1.473009132358915281e+02 1.446389215874191905e+02 1.466022148506420990e+02 1.451660292639654131e+02 1.457147962839921433e+02 1.465079651430203000e+02 1.467602554263606578e+02 1.482243675137800665e+02 1.451185117558847537e+02 1.439857568076813266e+02 1.469253185248684019e+02 1.456341587210274611e+02 1.467235532324592668e+02 1.448400521188260370e+02 1.464168952492730682e+02 1.431574377045474478e+02 1.413662059067805217e+02 1.451693095839274861e+02 1.457697229992141104e+02 1.421057644729069693e+02 1.471760994753018394e+02 1.454064018883519509e+02 1.479387038874864118e+02 1.416745655517769364e+02 1.440353143644043143e+02 1.461944228153549545e+02 1.408362913051484497e+02 1.435359486588290565e+02 1.444993303141773993e+02 1.411779274030996589e+02 1.450699786269946685e+02 1.458607515165618338e+02 1.425596946137222858e+02 1.457260603754699559e+02 1.436563792106230437e+02 1.445265394640254613e+02 1.416246671535007522e+02 1.432785630892476547e+02 1.434886264746046152e+02 1.445837222033024716e+02 1.429286061765078557e+02 1.416414958164481845e+02 1.436818229710931973e+02 1.421672306063020699e+02 1.383474906224438712e+02 1.400080773650586252e+02 1.426885836734348629e+02 1.386789453817573303e+02 1.406090212942469577e+02 1.408454797280001856e+02 1.392756063989716324e+02 1.372799834413410451e+02 1.365884851260701396e+02 1.380474954804063543e+02 1.421704263758585114e+02 1.363751622503977217e+02 1.403793702254525613e+02 1.388260081918398612e+02 1.398897467082519199e+02 1.377787211149807831e+02 1.370482036568630519e+02 1.381381996630455831e+02 1.384388361938618743e+02 1.371457855089983013e+02 1.391462538627057484e+02 1.369501749679878913e+02 1.404760457888650080e+02 1.363527927908320976e+02 1.352489773832912761e+02 1.382056907059528328e+02 1.374932304614859504e+02 1.385061038780007152e+02 1.378323394623144793e+02 1.353027232298390459e+02 1.385889792654751886e+02 1.368960862090585522e+02 1.373172843560900844e+02 1.403870003026384268e+02 1.382875238897041186e+02 1.387600085379470443e+02 1.381039815619076592e+02 1.395832262745769015e+02 1.379596332605053988e+02 1.366312197536150848e+02 1.331611340601088500e+02 1.395790398885043544e+02 1.351303502134436201e+02 1.349581713539833459e+02 1.338638411520865645e+02 1.345071120230053907e+02 1.363591924111736944e+02 1.380240427831728027e+02 1.351949283369376928e+02 1.352932112931274276e+02 1.342629812767472117e+02 1.342483072462396478e+02 1.347726030710066425e+02 1.329370544310829985e+02 1.352972706542052208e+02 1.346886452569255823e+02 1.348889944066759199e+02 1.324957957907323021e+02 1.330279557983544692e+02 1.356628375446412633e+02 1.361251411794786748e+02 1.327810253258358273e+02 1.319499939656910215e+02 1.325692964887900587e+02 1.332109922069285517e+02 1.347174375559434623e+02 1.306289203296521748e+02 1.317304420118353789e+02 1.326483424509899010e+02 1.295282048996321009e+02 1.306383794655930615e+02 1.324016068776005852e+02 1.298433030840030256e+02 1.296497803861335569e+02 1.275276257491370444e+02 1.287813279173408603e+02 1.321655632602862909e+02 1.292001461595289129e+02 1.313281611917828116e+02 1.292359388506029916e+02 1.324381918647657130e+02 1.319757604592207372e+02 1.317487489203639939e+02 1.304221638986691403e+02 1.318166287262865524e+02 1.312819793525910370e+02 1.314599461671459153e+02 1.289597080881174236e+02 1.297976408553589636e+02 1.285324805407767883e+02 1.293618503206736818e+02 1.322278850979951130e+02 1.289185155547604325e+02 1.275188065569931695e+02 1.300399352997302742e+02 1.289877275533230261e+02 1.293378674514872557e+02 1.297155742380104186e+02 1.263651196918103210e+02 1.284805707453136563e+02 1.268452153906288089e+02 1.275553797250874197e+02 1.259861536035468532e+02 1.232882850449302339e+02 1.226205588386634275e+02 1.259353040682503746e+02 1.240891703129284593e+02 1.231960304706425546e+02 1.224492602443375091e+02 1.241373788373063007e+02 1.235447601563158315e+02 1.227797337966416222e+02 1.247841711950606935e+02 1.251705868608256367e+02 1.221657645683337421e+02 1.208746276964708528e+02 1.218597664718078022e+02 1.224827268932122593e+02 1.226686425920706967e+02 1.212722558926236900e+02 1.252353048622550773e+02 1.218824192858390063e+02 1.207197837616109410e+02 1.205490103120341701e+02 1.221516241666519278e+02 1.232682439695675072e+02 1.216681407602967511e+02 1.223102740487802009e+02 1.208285396735822133e+02 1.196456340456933418e+02 1.199023814474277145e+02 1.218849830140846819e+02 1.212343710805341033e+02 1.205265541217062832e+02 1.227179180078509546e+02 1.212423773283274642e+02 1.212708008851203800e+02 1.210369332669862530e+02 1.205521954260284900e+02 1.223937441585204908e+02 1.193280730111196135e+02 1.187565678577981174e+02 1.231022637101341672e+02 1.196418992716677963e+02 1.202430030878885532e+02 1.208104307392367645e+02 1.235351308785975135e+02 1.196692372924666756e+02 1.192020031741373600e+02 1.233730167951624708e+02 1.174644394937695608e+02 1.200627040955062768e+02 1.205511087972290056e+02 1.203427156808581771e+02 1.175194501365608346e+02 1.189352146514963522e+02 1.186553623335816496e+02 1.195948086867837077e+02 1.197599027522084754e+02 1.167025067921526897e+02 1.181016207029123564e+02 1.190393895856679052e+02 1.185449044222443007e+02 1.185519911869224501e+02 1.172962585565421136e+02 1.165144982039751795e+02 1.154369890957257354e+02 1.175816955171801936e+02 1.165452316202821095e+02 1.180688953736415812e+02 1.170241529921086396e+02 1.158219241403507169e+02 1.129520068093668925e+02 1.179023928352298896e+02 1.163496249051562188e+02 1.154668420390694337e+02 1.187644845409081000e+02 1.183262865291091401e+02 1.173209105566381965e+02 1.160280845697815835e+02 1.148656822796101835e+02 1.177959978156599021e+02 1.164929778409240555e+02 1.157239706970279514e+02 1.145226035908383579e+02 1.149950173520772267e+02 1.152429600228106921e+02 1.131350211525845140e+02 1.140689871844341070e+02 1.148268848921376843e+02 1.161866555406549111e+02 1.154316886765408015e+02 1.144419743447053150e+02 1.155657247727768464e+02 1.136455502031824807e+02 1.158109939439284659e+02 1.152895063748943301e+02 1.126065444958152995e+02 1.156854838734708579e+02 1.153468997084300440e+02 1.136738237565734266e+02 1.147665766146320436e+02 1.134532807101882526e+02 1.157721391734816336e+02 1.128251670378580513e+02 1.144804725906198968e+02 1.175540107972032615e+02 1.147508706094572659e+02 1.131849721316973216e+02 1.131619694573855952e+02 1.140591211186542040e+02 1.158831096072323135e+02 1.123086706895609694e+02 1.147573843586620370e+02 1.146810359221623941e+02 1.139327452763563713e+02 1.170938591909628173e+02 1.159656893193151319e+02 1.117547972951794009e+02 1.145014797938898710e+02 1.129308133180392844e+02 1.152899186274264736e+02 1.109889362739053666e+02 1.122172760182532159e+02 1.122581623752232645e+02 1.133952982966123386e+02 1.121955555739966570e+02 1.121584347973194724e+02 1.116548247410655819e+02 1.155334855866716168e+02 1.153493494295733512e+02 1.126882898920295446e+02 1.134217570330785207e+02 1.123976006189205492e+02 1.101703258028519343e+02 1.124290071664761967e+02 1.123967090918135767e+02 1.110229290561321989e+02 1.117527111547103402e+02 1.143381507885099779e+02 1.117529058608910049e+02 1.127340972570893882e+02 1.108064280030614270e+02 1.117173785561106172e+02 1.101975107445235835e+02 1.113010766142040069e+02 1.082731498933287497e+02 1.144565752185306877e+02 1.137497047168052688e+02 1.127218569585520243e+02 1.127122600365389502e+02 1.127681398273623756e+02 1.123607135517958255e+02 1.106611018893032536e+02 1.132258823278198747e+02 1.099320431423327875e+02 1.109633170206459454e+02 1.089178092239499875e+02 1.082523254064817309e+02 1.082437300508037055e+02 1.095983019160337619e+02 1.086981316003254818e+02 1.092395498578729303e+02 1.100731851117258060e+02 1.105850036876714313e+02 1.079822552441045502e+02 1.102941609058772059e+02 1.111008038161936042e+02 1.085662127213507233e+02 1.073035864877418533e+02 1.078053664900501474e+02 1.067056953354852169e+02 1.085105012852393145e+02 1.076410500310469303e+02 1.043484490177105783e+02 1.052500317066608915e+02 1.027521333222312023e+02 1.084069317761519500e+02 1.064985043166174705e+02 1.063533358806691069e+02 1.096800075430279691e+02 1.077570431697832873e+02 1.095065028242400444e+02 1.096399292357926640e+02 1.076658959132397655e+02 1.067718654497767830e+02 1.050301159894836900e+02 1.073993408111570318e+02 1.068984318054810103e+02 1.055734796847993948e+02 1.054381855758689994e+02 1.043923047306784611e+02 1.072032364693204443e+02 1.074224036907839803e+02 1.061192916718542847e+02 1.066798289772472259e+02 1.045766397923677005e+02 1.066811153030480597e+02 1.049033879091710446e+02 1.046102390451543442e+02 1.054890413743937501e+02 1.078234367166718926e+02 1.042342439640053300e+02 1.050855618089756973e+02 1.069377959645566563e+02 1.051344546041369625e+02 1.065040910462408590e+02 1.065250206328191211e+02 1.055752585489268540e+02 1.037695018515152441e+02 1.056148823187110111e+02 1.040698777960278250e+02 1.064321647256951877e+02 1.051932844009266859e+02 1.029893068043955537e+02 1.042306363019581852e+02 1.025532196122674833e+02 1.069837425109562332e+02 1.045333646772112246e+02 1.067908867357970735e+02 1.039493420281375364e+02 1.061391931753617968e+02 1.030252343395170413e+02 1.034144934653088370e+02 1.026688698837708387e+02 1.044726816085688341e+02 1.051805799142900071e+02 1.021421248918569660e+02 1.018629403625633785e+02 1.048947589319685818e+02 1.012808617407313392e+02 1.029964574157614692e+02 1.008635146233146145e+02 1.034635948340777816e+02 1.010177308176052406e+02 1.018499681948408266e+02 1.025698456435765991e+02 1.033944444061919796e+02 1.015743310015550236e+02 1.051602394798195235e+02 1.027080574903709760e+02 1.032694931908466600e+02 1.004881088092625561e+02 1.032509298477646240e+02 1.022528908518112587e+02 1.027460632633703597e+02 1.012123995296114458e+02 1.018331790703917790e+02 1.018641533735696072e+02 1.045276591609090531e+02 1.017210196405844300e+02 1.019404462310186688e+02 1.030780261692005553e+02 1.014129854007252760e+02 1.019987169704166377e+02 1.020821064171506549e+02 1.016984332030595084e+02 1.014767976202933113e+02 1.019568315412177242e+02 1.012124588194807728e+02 1.028942112177376913e+02 1.010182179767452766e+02 1.023257759617354026e+02 1.022584446843042087e+02 9.969707775139239914e+01 1.011626509718157081e+02 1.003883421726443714e+02 1.014806662702016240e+02 1.017838490374760028e+02 1.004726205837069273e+02 1.021848899623719831e+02 1.004302204576587627e+02 9.928954522752231071e+01 1.003205548425566036e+02 1.012269435632460244e+02 1.000226784008488750e+02 1.032305585603160551e+02 1.009594698082456716e+02 1.004048854147047081e+02 9.984845262520023823e+01 1.008129086449575311e+02 1.014912390217500615e+02 1.018671484713891573e+02 1.023577476108940516e+02 1.017712964522980172e+02 1.009549797293364719e+02 1.030402801639616968e+02 1.038989229592282300e+02 9.988330773766516302e+01 9.792864316538947378e+01 1.012041929783634657e+02 1.017313889750812734e+02 1.005312433429264871e+02 9.859805538851969686e+01 9.894331486081267713e+01 1.015222192732674671e+02 1.018401492549404281e+02 1.004562521740719063e+02 9.967159643728334117e+01 9.751348704242028020e+01 1.014668712992271935e+02 9.835900570309784996e+01 9.636147545271040826e+01 9.761237141339420020e+01 1.015792921222243450e+02 9.899992291499115993e+01 9.966672789416847422e+01 9.908654681707120915e+01 9.633682510297606427e+01 1.022838857533456292e+02 9.911364553676074252e+01 9.796094472913499374e+01 9.929125755915200102e+01 9.855009575019759893e+01 9.955681905707555757e+01 1.028482782780004783e+02 9.608085325349338746e+01 9.967495187807921297e+01 9.677302454544154386e+01 1.006423566767855533e+02 9.950197313878672389e+01 1.005610138960075801e+02 9.799875970909607759e+01 9.887837610578121428e+01 9.844742902727028877e+01 9.932674325485045586e+01 9.613853546128508754e+01 9.922466922893310937e+01 9.570606411543639069e+01 1.005606867849164843e+02 9.858411850470568538e+01 9.871252875675905614e+01 9.766913715364579218e+01 9.727314748879568640e+01 9.977158538191032733e+01 9.805044585103030386e+01 9.797162454250700137e+01 9.537534842837753501e+01 9.681435023423850339e+01 9.620264885538188082e+01 9.612022505006481765e+01 9.296025606148455722e+01 9.558320265185943754e+01 9.533381249095529597e+01 9.329975931354415764e+01 9.196547285378076708e+01 9.352917457214685726e+01 9.298636907750965008e+01 9.150813903017785833e+01 9.595978075973349064e+01 9.554430043161876540e+01 9.204112376074434110e+01 9.266685882485107584e+01 9.495222402003172135e+01 9.167926928461049840e+01 9.439178183217117635e+01 9.310361000788164176e+01 9.174676573076132513e+01 9.114024453145242433e+01 9.191044135371215873e+01 9.117148006528891813e+01 9.003613548995494398e+01 8.940026965386111613e+01 8.933973209789979819e+01 9.197580341305311435e+01 9.119872136735618540e+01 8.865080997016067954e+01 9.146419512702966870e+01 8.993838582035334639e+01 9.148507948404919432e+01 9.170186088184408391e+01 8.828197018346041602e+01 9.019991911717987421e+01 9.183254524804020491e+01 9.062847201521434215e+01 9.097086627531972169e+01 9.006812555650445518e+01 9.047025269037933981e+01 8.870903710209809390e+01 9.270542458954601273e+01 8.984138578061582336e+01 8.940651099471509156e+01 9.001964039393838846e+01 8.949177914951530965e+01 8.721883763543817736e+01 9.049349255183945218e+01 8.936238528196277286e+01 9.052290831217706568e+01 8.834414831108887256e+01 9.094094277225559608e+01 8.970703596867366514e+01 8.772179611930494048e+01 8.792103716319888917e+01 9.103314696468764566e+01 9.138223743798560861e+01 8.890332224295616470e+01 8.738857840572073599e+01 8.812989078463398585e+01 8.706015142812003660e+01 8.516932879052968985e+01 8.842793544946694340e+01 8.793140663199072549e+01 8.633875121329415947e+01 8.606942421289510037e+01 8.641144177973549745e+01 8.550260978242967269e+01 8.560967249648334132e+01 8.702232689268389265e+01 8.675155409429572728e+01 8.648261734416129798e+01 8.560705548818899047e+01 8.598397572743274964e+01 8.821030872028534020e+01 8.648350901401578028e+01 8.636512426722504188e+01 8.476719999570144637e+01 8.391951249314870154e+01 8.489079847715872518e+01 8.778757247370495520e+01 8.892555553886261066e+01 8.505386421035422018e+01 8.533071896393950340e+01 8.736943850966945035e+01 8.427481695192184930e+01 8.320545621677113957e+01 8.534937688370268916e+01 8.647955644203351255e+01 8.504890499026461725e+01 8.239604618704817085e+01 8.270560621894219366e+01 8.372235180912373664e+01 8.490808009386159938e+01 8.589763020319183795e+01 8.193547936646129415e+01 8.644617118349749774e+01 8.250416356516339533e+01 8.409437721554179745e+01 8.594559927272642597e+01 8.385526291420249834e+01 8.218759622700909517e+01 8.566718038425045734e+01 8.345754010764225939e+01 8.369627933369945083e+01 8.267417060509235682e+01 8.529673479488074861e+01 8.479626267455765287e+01 8.684234744452126620e+01 8.272957314353052993e+01 8.449737247045119659e+01 8.199819882305908436e+01 8.249459981142032916e+01 8.570122211395906220e+01 8.560318165192593654e+01 8.633837597565134558e+01 8.202709634107932857e+01 8.316951546041737231e+01 8.479258352860050252e+01 8.286495297696784235e+01 8.379412212057921749e+01 8.272188368224590249e+01 8.370753599576129034e+01 8.473813609056666962e+01 8.295588008398605950e+01 8.623404079790535093e+01 8.426809361039707369e+01 8.459908338801366767e+01 8.241287761416766955e+01 8.184619896759261337e+01 8.547940303514353388e+01 8.262158230480049781e+01 8.532034104148198139e+01 8.410722156400977667e+01 8.507147413915113532e+01 8.413233701913966911e+01 8.455034966180470235e+01 8.363798285554855738e+01 8.361123799101982002e+01 8.364421421089707565e+01 8.277967019980735586e+01 8.502437714957595460e+01 8.301875394345407244e+01 8.258486317805063948e+01 8.357146447553442670e+01 8.240705811107550005e+01 8.177461145668594611e+01 8.150785815335080997e+01 8.442404249114701997e+01 8.509727488459657252e+01 8.313886679521566236e+01 8.067145031009862066e+01 8.231728846007558786e+01 8.219476314066838540e+01 8.101434583445799831e+01 8.021140718951441784e+01 8.404927776212947776e+01 8.265732225978057102e+01 7.910796637248463981e+01 8.246205935103714069e+01 7.986915494799855253e+01 7.957827304665434553e+01 8.023253889728282218e+01 8.031163861764881062e+01 7.764232863143278962e+01 7.914715762187952919e+01 7.891736877315354093e+01 8.032484598072538517e+01 8.030749382563342920e+01 8.316725700032921509e+01 8.125259798397179622e+01 8.068540627815418986e+01 7.737921618607568064e+01 7.687404316142911398e+01 7.893765064109841489e+01 7.731305697608416949e+01 7.547878535677926948e+01 7.714519024839673023e+01 7.898890939955114732e+01 8.084135027286960451e+01 7.834493100915162245e+01 7.831225600662466491e+01 7.854475743585862801e+01 7.534254152929990767e+01 7.800281419817235928e+01 8.027439086279646574e+01 7.933000834390678335e+01 7.646454407009424870e+01 7.903286070524914919e+01 7.747286736007494312e+01 7.806558972051189471e+01 7.930773667541991756e+01 7.754592493029305444e+01 7.577467450477510624e+01 7.807768121638569880e+01 7.813838288993768799e+01 7.843459408436027047e+01 7.824169507457322936e+01 7.949528205185953311e+01 7.783021105691987884e+01 7.716109432593988515e+01 7.434716671825030687e+01 7.798142598562223782e+01 7.755691169298711429e+01 7.631633646319606612e+01 7.768177392109532775e+01 7.698644402628819705e+01 7.672695019038894770e+01 7.844133644553677698e+01 8.023531210677555237e+01 7.767990521748241406e+01 7.965714847930117060e+01 7.908366827304227797e+01 7.467173471541980234e+01 7.581309268569152948e+01 7.500736292428450724e+01 7.907787974892697491e+01 7.696548929435159891e+01 7.618960184937533597e+01 7.719436855448698509e+01 7.416135748514527393e+01 7.675891422928377494e+01 7.561609666347111158e+01 7.427332735029195021e+01 7.518307344047512686e+01 7.396672301104705127e+01 7.615259192668632693e+01 7.323061348937581272e+01 7.453263338426110352e+01 7.445600653340009956e+01 7.683856486289040788e+01 7.252002973695724108e+01 7.628475062778667848e+01 7.494773545585375985e+01 7.279158892198633168e+01 7.484417242690082617e+01 7.035560318382933076e+01 7.447413690626424909e+01 7.571524037596104506e+01 7.583694696524946721e+01 7.236064400089438209e+01 7.451878832620246840e+01 7.392401283242814714e+01 7.507864778904958314e+01 7.599052116867662221e+01 7.635909828595900706e+01 7.439486538443982511e+01 7.427212983389600254e+01 7.297516775016769941e+01 7.479210161929657374e+01 7.511380057256087639e+01 7.259706701187990063e+01 7.229994023885926424e+01 7.198865034092646908e+01 7.213073601702174642e+01 6.922649461630905421e+01 7.396393137075563118e+01 7.135221991995396706e+01 7.321681875786366334e+01 7.303126604550185164e+01 7.134077334311372454e+01 7.059190540205854347e+01 7.113127130716073054e+01 6.903796683433679959e+01 6.965241018084040547e+01 6.871517842710076707e+01 7.115935715504760140e+01 7.309152540309509050e+01 7.239785201329145536e+01 7.159341924630358278e+01 6.932608049917661219e+01 7.154169902619388210e+01 7.105117205467533381e+01 7.072055262448954238e+01 7.120771304622724074e+01 7.074908060767475604e+01 6.986054975361906827e+01 7.278984437390806761e+01 6.923344884733560889e+01 7.152856995702768472e+01 7.054250337149618133e+01 7.325720188356258689e+01 7.286131492931311016e+01 7.313607187070238069e+01 7.033973545800219540e+01 6.976218037482777845e+01 7.107785672654237885e+01 7.106492957407068900e+01 7.158388270663030539e+01 7.127537379470213352e+01 7.333074567527590659e+01 6.931333117701724689e+01 7.082298832846390724e+01 6.927423975500214226e+01 7.017107222995316818e+01 6.951928365552419109e+01 7.129022615885621406e+01 7.074593618466212774e+01 7.098669054267398337e+01 7.002374332791637812e+01 7.153381515440635496e+01 7.229569653472663049e+01 6.781360550621535310e+01 7.162170554421804525e+01 7.031900081000183889e+01 7.143951618958124072e+01 7.006427582883195271e+01 7.021117738135669128e+01 6.951114997837967735e+01 6.912478747235230969e+01 7.134594885552098731e+01 7.030077202193641028e+01 6.807119990095125672e+01 7.006398567237911834e+01 7.088798974989008173e+01 7.033399447858116105e+01 7.200980491145350015e+01 7.058709583850655633e+01 7.003295082421976758e+01 7.188347379574545926e+01 7.078690848187645202e+01 6.926651650626330081e+01 6.955804732409082192e+01 6.928887945609643850e+01 6.991793870262873156e+01 7.094874136038787071e+01 6.943951973954683865e+01 7.061207760115541987e+01 6.911257499495152956e+01 7.227913366160962028e+01 6.844828718120422195e+01 7.103698807896918765e+01 7.137795042963882963e+01 6.978873444405138571e+01 7.029002545664094725e+01 6.973482862752580047e+01 6.979528853797521037e+01 6.864935719982280204e+01 6.943687333298250053e+01 7.150424109406263540e+01 6.774958971647666317e+01 7.151508946943690148e+01 7.159665064212212826e+01 7.037752829939161359e+01 6.776624459981401571e+01 6.933578444929968043e+01 7.155602187153567684e+01 7.042563800971184662e+01 7.105898979537893467e+01 6.704977929241147194e+01 6.918626331833560528e+01 6.984750010084971450e+01 7.000986577029833313e+01 6.911340646233671237e+01 7.234144285498888394e+01 6.930904227437387988e+01 7.134229005104292298e+01 7.185757225874469611e+01 6.883209317512543635e+01 6.611726218612626838e+01 7.147619916415769126e+01 7.034800670598166050e+01 6.961275260057577441e+01 6.947485466748764793e+01 7.070853141756792581e+01 6.863078676046194460e+01 6.830886504398793591e+01 6.811143713007960798e+01 6.855347269998922854e+01 6.912420708602689956e+01 6.776403504190777483e+01 6.799394135002877704e+01 6.747142947516140055e+01 7.059013376856296418e+01 7.049870329890414666e+01 6.951833605723994935e+01 6.638842709102874551e+01 6.712437932093459381e+01 7.180128729721303671e+01 6.959447335421631919e+01 6.669016101786600359e+01 6.685684831178673448e+01 6.822543171481406432e+01 6.762280104304373651e+01 6.514079096984842465e+01 6.630368007166755717e+01 6.477008019977840547e+01 6.569232014601320202e+01 6.447405767398322496e+01 6.535991456580556758e+01 6.625063656423542113e+01 6.427214654563536556e+01 6.637465662896367746e+01 6.469184230676145830e+01 6.496477419614147664e+01 6.323160294237872847e+01 6.378332690596972299e+01 6.532716389994098449e+01 6.388286315870855958e+01 6.351894641475281134e+01 6.254273387428581543e+01 6.272044950772865946e+01 6.452579483858976062e+01 6.415486295935191663e+01 6.561974941550677443e+01 6.647535617779003303e+01 6.358304975970028039e+01 6.550461597131412361e+01 6.190181913303081984e+01 6.449503196753767043e+01 6.479652984314063247e+01 6.285037099991571097e+01 6.285580565402612763e+01 6.569073973795947552e+01 6.342311446332012537e+01 6.447823183206631370e+01 6.444089474327847711e+01 6.334599433449843531e+01 6.303978550256622526e+01 6.466554080073113653e+01 6.313083693598473900e+01 6.528843637777964659e+01 6.152841142175913802e+01 6.368193918745719628e+01 6.354883744460870076e+01 6.453505723184815679e+01 6.314449818500263234e+01 6.407097024780965455e+01 6.413371376322406547e+01 6.706056188747743363e+01 6.288729104069755493e+01 6.462411257735055869e+01 6.409584110456654571e+01 6.223793768608454968e+01 6.527094386352430888e+01 6.433493277043397995e+01 6.474049801464957454e+01 6.389124915359924728e+01 6.260958488920537945e+01 6.432197311958582020e+01 6.499492804681919722e+01 6.407635012016314136e+01 6.218904391212178950e+01 6.247745670191279288e+01 6.335207731538578457e+01 6.299346664902470394e+01 6.380703555023007567e+01 6.311963526114364242e+01 6.446266667465741307e+01 6.548352548283695285e+01 6.206061604794546582e+01 6.140287328611280060e+01 6.273976653216602983e+01 6.372335235377076401e+01 6.329474731959906109e+01 6.543367707197235461e+01 6.392079273011230356e+01 6.220541741706204419e+01 6.355836977038289604e+01 6.227354085109511317e+01 6.318910240961470492e+01 6.292667036028809946e+01 6.485607998447231637e+01 6.078994471975487102e+01 6.188722161542183642e+01 6.155686363832561625e+01 6.112393487283493698e+01 6.291884123650466876e+01 6.075401302123781733e+01 6.035038303268679982e+01 6.072861121591964917e+01 6.113184322785389213e+01 5.986648726647067065e+01 6.059190789659864151e+01 5.941329673035934889e+01 5.976299555560758137e+01 5.703853050653455625e+01 6.000162076901014530e+01 5.969394877178341829e+01 5.904199546662302822e+01 5.809386453135859796e+01 6.180807350672780132e+01 6.135284151327601165e+01 6.122043704836465139e+01 6.270907812998822095e+01 5.784886832952477675e+01 5.931291567732495196e+01 6.181240101444129209e+01 5.976575337963681989e+01 6.210877976963769953e+01 5.960489375594061556e+01 6.210906709973690454e+01 6.334801591117817310e+01 6.000974804756240388e+01 6.377307584238824489e+01 6.313843922665301278e+01 6.219738823681703366e+01 6.033563472067662303e+01 6.127795976328076932e+01 6.054878006920403521e+01 6.012638867461708969e+01 6.100824335540546173e+01 6.313734479763598983e+01 6.071596690443079325e+01 6.141147089860442776e+01 6.155547767098727974e+01 6.137911265153503138e+01 6.234836012356118573e+01 6.141047566485316622e+01 6.234809593747321799e+01 6.139041355443488612e+01 5.962069719737900186e+01 6.197518774066887204e+01 6.188318013810590656e+01 6.223861881222700987e+01 6.296509007500774402e+01 6.077122962947465368e+01 6.192777885294657381e+01 6.063117220613376190e+01 6.072429013651706953e+01 6.121574755309816851e+01 5.958627068425880680e+01 6.080608857695768421e+01 5.808905738025839582e+01 6.149533486115038272e+01 6.163350216845142882e+01 6.077114304060297201e+01 5.918805512742459030e+01 6.118412104740342272e+01 5.887767470525044189e+01 6.266613172523006625e+01 5.907428179815068603e+01 5.766444030772900220e+01 5.827433406906347102e+01 5.861919056485189117e+01 5.621911370419636711e+01 5.799770836244378103e+01 5.913652458417599433e+01 5.922440017253600075e+01 5.855970729327275848e+01 5.897914124327354557e+01 5.792668694723219858e+01 5.881801929704527510e+01 5.965271891589295450e+01 6.047603860223770766e+01 5.908521256524754506e+01 6.058371504282585818e+01 6.153286594354265304e+01 5.980187900705610105e+01 5.823484539176254771e+01 5.780088480549085261e+01 5.814313541295287990e+01 5.714292380906383073e+01 5.678394482846498903e+01 5.662330556773905244e+01 5.697865199070797360e+01 5.609980479434867817e+01 5.565376360946693524e+01 5.573722277948498771e+01 5.899498977768628549e+01 5.445565440423390413e+01 5.734658375147282072e+01 5.672389717443883939e+01 5.702589915612844607e+01 5.640974402802068965e+01 5.794928329051818139e+01 5.658172677656034466e+01 5.405906384179573365e+01 5.583375905472789213e+01 5.619030827279115670e+01 5.368166097768362732e+01 5.277751369666830072e+01 5.485473318373614404e+01 5.449163364109557506e+01 5.559698019099835875e+01 5.383559319630496276e+01 5.473043745517398406e+01 5.457752243030851247e+01 5.630139578937386347e+01 5.463202686623437643e+01 5.534136600970912667e+01 5.804296849660285318e+01 5.415467103036875329e+01 5.665718581393250730e+01 5.462335156964158500e+01 5.452124730929336494e+01 5.455687204458791228e+01 5.222408012882294059e+01 5.441000903195152461e+01 5.310135126513304726e+01 5.385145822328811249e+01 5.329591545035533784e+01 5.417276613631059234e+01 5.298304847750817714e+01 5.359738558583065782e+01 5.194776224129961406e+01 5.239220511822393433e+01 5.320913707634009882e+01 5.342046685547979479e+01 5.564224135201458665e+01 5.397403242915161314e+01 5.488714943463974549e+01 5.382219883814590133e+01 5.326998608584923289e+01 5.486369565630766232e+01 5.452039206257315840e+01 5.320788103881179154e+01 5.577605467130394601e+01 5.413225616336855239e+01 5.398638539671860315e+01 5.494018249628371109e+01 5.422060729819733638e+01 5.462807334476760701e+01 5.401171755653394513e+01 5.289526397645456512e+01 5.408117534122818171e+01 5.522372307056404139e+01 5.327718880936230761e+01 5.415744214311820315e+01 5.424116368741658789e+01 5.495197696607691995e+01 5.526353167445812176e+01 5.299688168400811605e+01 5.417920742457021532e+01 5.482816606716861685e+01 5.513715982190051079e+01 5.363537409946457046e+01 5.301632305962534986e+01 5.288078076771131464e+01 5.353702699997901249e+01 5.530069119356281249e+01 5.380150427680373326e+01 5.289070125692145297e+01 5.413351114666559738e+01 5.503242936738644886e+01 5.361304528525089808e+01 5.408909444037099945e+01 5.149059698895742798e+01 5.441370818936221099e+01 5.613344776696303740e+01 5.474748687348049714e+01 5.243661822840657294e+01 5.226168526043105089e+01 5.326778407935816517e+01 5.420529814838469207e+01 5.363232435625498340e+01 5.449136909016237240e+01 5.287739653534399764e+01 5.192621274574364065e+01 5.185622328161257855e+01 5.263829312816052663e+01 5.488555175922845564e+01 5.163018029453545665e+01 5.273792809637541268e+01 5.475574653642996736e+01 5.281966578569478798e+01 5.280320123741162064e+01 4.992554116161643663e+01 5.223103166245513052e+01 5.009468265788395058e+01 5.064707861042165860e+01 5.016238538796778812e+01 5.264967248832272873e+01 5.067662129607915489e+01 5.428542659694131345e+01 4.933028906257921165e+01 4.822391937657481975e+01 4.671595299949628100e+01 4.910937765074265116e+01 5.004921705158846379e+01 4.981492108740994951e+01 4.917055161755935444e+01 4.902711734304509150e+01 5.069008770670625807e+01 4.833922743906593666e+01 5.157716633446204924e+01 5.018245227511764028e+01 5.139415237950709781e+01 4.746379185907848353e+01 5.002844951068770740e+01 4.742040163116102036e+01 4.867444632592469134e+01 5.058818379825645195e+01 4.985822860678543123e+01 4.947533914190058368e+01 5.154766567562887047e+01 5.137319453810999192e+01 5.050477880480932669e+01 4.929945772092060707e+01 4.865826051060761870e+01 5.078983074198426806e+01 5.022078436544979496e+01 5.036298319527099210e+01 5.188344010749452906e+01 5.064827023025829078e+01 4.982278785564594870e+01 4.981389819521275086e+01 4.944088981415690398e+01 5.021319253069842858e+01 5.126380773147283065e+01 5.055744612550147110e+01 4.933883291417284767e+01 5.150604972027124973e+01 4.902751679810457830e+01 5.021431640345429059e+01 4.709485450185361088e+01 4.939316817084930733e+01 4.901414945436335557e+01 4.990378772552200104e+01 4.776407806332608885e+01 5.004856353518766099e+01 5.015970233413848689e+01 4.896314516279640827e+01 5.066398631619856019e+01 4.893339217501485194e+01 4.827600888137946100e+01 4.733288279886249228e+01 4.781081048591260441e+01 4.839836364786358303e+01 5.128749600565794253e+01 4.832893725583453204e+01 4.862651285737357654e+01 4.952704525776143640e+01 4.954560660996100552e+01 4.876708908239589846e+01 4.839323173359098718e+01 5.065791996766307648e+01 4.966040693443700604e+01 4.908438240438304945e+01 4.707838934379116580e+01 4.929663687095471403e+01 4.944294791986109772e+01 4.932952328480572390e+01 5.095045555292634987e+01 5.054071167536686460e+01 4.921355590170477967e+01 4.853004609715917184e+01 5.057326448729937596e+01 4.671198599767766524e+01 5.017805146016051054e+01 4.836272111373887839e+01 4.885087464724468731e+01 5.125269864116189922e+01 5.056955368015277941e+01 5.103727199877459952e+01 4.842697249576585961e+01 4.876133189162241877e+01 5.111950251433877668e+01 4.816045852498213264e+01 4.880985987663141401e+01 5.023016422018999094e+01 5.107907134283311024e+01 5.089463689983789152e+01 5.095897320271033948e+01 4.889572059416806127e+01 4.989284903625983247e+01 4.748175341173445929e+01 5.044416766053147683e+01 4.798593044788297135e+01 5.009437545140900028e+01 4.727872751512642679e+01 4.987442591434970751e+01 5.069628716754931474e+01 5.111793164112695109e+01 4.981125534349542505e+01 4.857944291930299840e+01 4.968638050731201616e+01 5.017088538297316802e+01 4.952384365562555502e+01 4.807245102337375897e+01 4.989003045477416265e+01 4.987286181730191004e+01 5.101214695365914764e+01 4.956617363270412824e+01 4.959152861434174753e+01 5.038453373708060923e+01 4.516885667094636148e+01 4.881389627828382061e+01 4.806172472298150211e+01 4.797808239838742139e+01 4.834134093470353832e+01 4.889385872445203063e+01 4.807785498231302768e+01 4.945424661161820978e+01 4.872679843835277325e+01 4.700316381393848530e+01 4.855686774561576158e+01 4.811287929031220045e+01 4.942224145315266526e+01 4.974629287517335285e+01 4.462070656592069184e+01 4.566847958223463166e+01 4.499698499322661860e+01 4.747057791045784825e+01 4.578010583997321703e+01 4.716696804925131659e+01 4.500047552521816385e+01 4.490657117206767168e+01 4.669428213841040787e+01 4.874930763816054480e+01 4.507554425254634367e+01 4.708162373043008131e+01 4.629091295003084383e+01 4.954823137101431030e+01 4.516007726999329464e+01 4.528584865144292593e+01 4.409821060034173001e+01 4.326100654741426155e+01 4.364086608809740397e+01 4.441110628645799352e+01 4.515778267177879002e+01 4.539532027340585074e+01 4.429122270717409293e+01 4.513373143589406311e+01 4.190926357424358173e+01 4.405962309394814724e+01 4.405337646536701612e+01 4.362254292258217703e+01 4.232511617580926355e+01 4.352632945056438984e+01 4.427022666313719412e+01 4.415503682804136787e+01 4.452186871432753179e+01 3.999828282930561585e+01 4.320822828996359277e+01 4.279621035108432636e+01 4.458954629265414127e+01 4.266569467939945071e+01 4.515882899749642831e+01 4.336395023547605376e+01 4.109106756410264438e+01 4.454496374432152805e+01 4.500431583244839828e+01 4.160087653412584530e+01 4.377694955469429772e+01 4.312440421570695293e+01 4.080796725753110366e+01 4.209198926893735404e+01 4.271759020189214340e+01 3.967143015930100347e+01 4.157362162009876272e+01 4.133452321147641584e+01 4.062855962971401880e+01 4.235295482050405269e+01 4.152758365075380453e+01 4.310529827024507199e+01 4.125375719796861063e+01 4.277408713554403619e+01 4.078476446121987209e+01 4.055746410930879620e+01 4.182219348103670598e+01 4.075892350050844470e+01 4.267378867525381025e+01 4.125857756667792131e+01 4.203616904943727661e+01 4.105622580213838546e+01 4.206202878412767632e+01 4.237198314953277389e+01 4.278962298281817311e+01 4.244741958201055354e+01 4.079978686683134725e+01 4.230210104060341791e+01 4.139519149886668714e+01 4.216945584881889886e+01 4.319456331123385695e+01 4.175563189765040306e+01 3.878182069463136372e+01 3.879014954046471786e+01 4.005840004021084866e+01 4.169350497659440435e+01 4.052553321485588356e+01 4.291367337204307830e+01 4.251076736103048859e+01 4.021161662763427813e+01 4.201208434794322955e+01 4.006196887918081728e+01 4.069293843243635678e+01 4.256276044123731594e+01 4.124437119621957493e+01 4.101516501504057288e+01 4.340907010428797719e+01 4.118570795348971814e+01 4.067232867320289103e+01 3.934090389587075265e+01 4.274666315062589916e+01 4.104324291770760169e+01 4.057726759924277360e+01 4.161009864556323379e+01 4.269656826452339971e+01 4.082660938726561284e+01 4.079530258036653123e+01 3.997365880396860405e+01 4.254414052890039244e+01 4.306349216028804960e+01 4.051452544986531734e+01 4.119319243361178451e+01 4.071849474029948368e+01 4.219228849229344291e+01 4.114506020761674421e+01 3.972267467883692404e+01 4.113556474640080296e+01 4.033775111794537338e+01 4.005411547315460297e+01 4.078744696388761071e+01 4.194945092271976250e+01 4.110142626284225997e+01 4.147770297900397196e+01 3.989461292818979388e+01 4.169179782445261395e+01 4.115169009352045748e+01 4.029382539496321414e+01 4.084201422158848516e+01 4.245187866746582017e+01 4.033914993272696137e+01 4.133779129259853846e+01 4.146940038828472552e+01 3.913803195247070477e+01 4.223810987493385483e+01 3.927204071239869876e+01 4.031365914367511039e+01 4.028060708589462990e+01 4.049393434592110452e+01 3.889496369674236576e+01 4.006851023630311914e+01 4.097123513750667456e+01 4.046552717280914635e+01 3.880247076247692206e+01 3.974991461392072978e+01 3.956325750687143028e+01 3.915070914186707540e+01 4.039153192800048231e+01 4.216843529357107201e+01 4.088237784763731497e+01 3.979713676576597692e+01 3.904721416677075752e+01 4.231469653704223788e+01 4.062573020277014280e+01 3.864638296981131305e+01 4.060350622065805481e+01 3.964781590232021102e+01 4.371478421084719912e+01 4.026196717571640704e+01 3.877709255240501562e+01 3.873622848462338908e+01 3.986621049051293397e+01 4.112803289402259566e+01 4.087230452106224021e+01 3.726905732207902844e+01 3.814239582935719852e+01 3.660109856172697107e+01 3.850116350701943446e+01 4.054747765445689822e+01 3.855361592875762966e+01 3.771205035120384963e+01 3.894750735016008036e+01 3.902983742165944392e+01 3.892562173797606562e+01 3.902298992144895351e+01 3.912371505406085959e+01 3.669352423008274400e+01 3.955863115518470607e+01 4.025703785240818178e+01 3.872404131759730461e+01 4.021322131883589890e+01 3.884123335132692034e+01 3.733792891358861965e+01 3.852807307974573092e+01 4.001524208876784172e+01 4.086825484184212343e+01 3.848614276456352457e+01 3.777776348062445066e+01 3.830080596255961467e+01 3.845072798405625747e+01 3.896197773230924355e+01 3.838514871491773306e+01 4.003371564092665125e+01 3.960163762892741346e+01 3.684407546963362989e+01 3.969118235060847866e+01 3.936446093099369392e+01 3.931350852091319581e+01 3.736728611799760102e+01 3.550299292195091283e+01 3.803415093250530532e+01 3.574079759157888958e+01 3.655618676377610399e+01 3.799341847592319255e+01 3.534846699442611850e+01 3.747016829259835902e+01 3.726513143192024557e+01 3.722899954597608030e+01 3.541700938537476873e+01 3.888438228455121504e+01 3.790787228931963426e+01 3.459435842117180471e+01 3.864763382955683824e+01 3.745944775980905916e+01 3.720919436394703439e+01 3.710093050559680705e+01 3.634800103438953300e+01 3.758637772161060298e+01 3.616596202496154433e+01 3.741733059661298455e+01 3.767016860689196989e+01 3.565280765039625521e+01 3.590790402170183171e+01 3.707736976685584551e+01 3.962943972362231904e+01 3.884426306982735611e+01 3.672447343613806936e+01 3.617160849943225287e+01 3.574102252171964977e+01 3.794186218296127322e+01 3.513544689539290289e+01 3.831391095084619991e+01 3.547497645528389398e+01 3.721097275845399110e+01 3.806038978686400043e+01 3.723754609247573200e+01 3.661697847042301390e+01 3.503966576924087661e+01 3.691212397167689829e+01 3.644215226350070935e+01 3.558020971634282148e+01 3.685314311042195357e+01 3.689099870767444145e+01 3.498577684339657878e+01 3.640408263714806480e+01 3.468785874400932556e+01 3.587134883342153557e+01 3.381949660807097757e+01 3.819284540422505358e+01 3.753793185574032520e+01 3.671431170919994003e+01 3.575155852464089179e+01 3.317067212145449417e+01 3.545386560147475308e+01 3.472328834682082999e+01 3.473646763292143902e+01 3.600871263414365586e+01 3.669956641893035965e+01 3.654377274321669944e+01 3.589507499712702554e+01 3.571863937239420039e+01 3.448623118851904223e+01 3.504684056463177200e+01 3.531665568019032264e+01 3.556843610323360849e+01 3.530543046832251974e+01 3.386471319616322972e+01 3.232070051783562548e+01 3.286930207751807131e+01 3.331499221977863812e+01 3.436713159323780076e+01 3.479096722240977613e+01 3.429599474133964065e+01 3.531883353614933441e+01 3.334359252101677384e+01 3.525469536899490208e+01 3.366009973474692174e+01 3.229395336374636116e+01 3.469926760316195669e+01 3.517749606912438054e+01 3.439346844655346302e+01 3.397403699080867767e+01 3.553336771241083625e+01 3.749295591221113000e+01 3.525877588306250487e+01 3.654458230473073854e+01 3.386843898414918641e+01 3.516454944853940390e+01 3.781973356374521700e+01 3.424273940102475677e+01 3.361749328275049464e+01 3.421962588044946330e+01 3.678875840001631303e+01 3.514782027109099261e+01 3.482958761417491900e+01 3.609992968759125631e+01 3.649301677789569709e+01 3.537429571938094597e+01 3.489121929870849215e+01 3.599314822819323467e+01 3.598064295026362913e+01 3.603294730290718206e+01 3.570906151478941126e+01 3.376296508577715372e+01 3.576322235666390981e+01 3.341438421670130765e+01 3.361911344492693843e+01 3.464100962955988905e+01 3.644826997226142140e+01 3.296374145451231641e+01 3.522099461335784554e+01 3.273642939457887024e+01 3.478823334776772214e+01 3.258899764146545408e+01 3.222809800860180474e+01 3.530121816651102762e+01 3.550207646272149020e+01 3.500683565922002316e+01 3.615763375935652135e+01 3.339743037441360229e+01 3.606923213956193308e+01 3.607454445652029307e+01 3.414045335806546433e+01 3.641182416235542263e+01 3.367881319857494304e+01 3.317210811401752579e+01 3.472518833962289619e+01 3.228356085456908176e+01 3.243609685842920953e+01 3.253261442289210947e+01 3.222303560938290445e+01 3.346574268509986894e+01 3.284201842134533678e+01 3.497993771682646269e+01 3.376693270964810978e+01 3.191737281059084097e+01 3.126726792955654588e+01 3.496891630093652736e+01 3.291629919505268020e+01 3.329218896376690395e+01 3.353150815830228737e+01 3.152221854975652349e+01 3.301431969823538282e+01 3.194548290460384266e+01 3.469787170773646068e+01 3.367899292542578848e+01 3.308586057140737324e+01 3.337773634706402248e+01 3.361791486292326425e+01 3.319911614660903609e+01 3.343404025988812123e+01 3.309704262066820490e+01 3.351314063883487648e+01 3.265060521044843256e+01 3.234180924343947083e+01 3.207704635696347140e+01 3.269407046353605750e+01 3.405726000317984870e+01 3.221814598815987551e+01 3.118594602377149272e+01 3.288898298607387005e+01 3.471714781803117233e+01 3.099631832881676274e+01 3.332004047176163652e+01 3.294081731190971141e+01 3.168164173457761734e+01 3.463869745693727964e+01 3.241777995849747640e+01 3.142116112311812515e+01 3.360438588127390602e+01 3.317916770392731252e+01 3.146548927369396864e+01 3.233406656958111824e+01 3.426702989348704165e+01 3.459488198472754306e+01 3.505340349423575219e+01 3.403559704458749735e+01 3.155738195037249483e+01 3.269972351097128183e+01 3.262147519464517131e+01 3.197828027517971705e+01 3.318201851607170028e+01 3.159491380264078941e+01 3.265366329619796204e+01 3.382850139281961788e+01 3.342058247489448064e+01 3.463081870038838161e+01 3.267258405259383380e+01 3.350773988847792140e+01 3.361623499425429173e+01 3.055479753867965087e+01 3.313810904891774101e+01 3.356016205203514602e+01 3.187990747546608006e+01 3.264641164220651604e+01 3.509003822727423483e+01 3.110182154935466414e+01 3.240435806237988459e+01 3.184123883247979592e+01 3.142934758826096697e+01 3.225221103909950671e+01 3.255995832840388005e+01 3.243666886176381325e+01 3.002610863285645237e+01 3.486927052414935702e+01 3.201220043880276478e+01 3.255647592735064677e+01 3.285491695374380328e+01 3.180764591795074736e+01 2.934712689878011105e+01 3.182321802010831391e+01 3.141639173315722644e+01 3.362934894633592364e+01 3.312927516653378746e+01 3.049552661539259191e+01 3.287046253029249954e+01 3.295603779917277620e+01 3.248960174561671010e+01 3.092363964429584655e+01 3.190974072920953120e+01 3.221332164939143183e+01 3.300106995919584563e+01 3.245301584082358914e+01 3.315224482501578507e+01 3.117091143299787248e+01 3.096350008113067886e+01 3.244426301376893207e+01 3.281561384514472479e+01 3.068286865017638831e+01 3.152244962982798171e+01 3.223079303556770014e+01 3.155099350781121004e+01 3.499130523756749511e+01 3.106638986120302093e+01 3.284063442790348830e+01 3.114765058185910718e+01 3.531954625919054536e+01 3.333799405597750365e+01 3.261741073100299815e+01 3.066837297073008983e+01 3.104186993950704121e+01 3.267707806808546422e+01 3.285162114938552236e+01 3.263327465181152576e+01 3.164358001302148793e+01 3.145974547329283055e+01 3.254939317058301640e+01 3.106126851926457988e+01 3.310855790954873612e+01 3.211187890970693104e+01 3.007787321592428142e+01 2.865473819329497474e+01 3.322221909664188644e+01 3.326404343257025431e+01 3.255151743834255740e+01 3.302470278309647966e+01 3.089983325550301885e+01 3.205411488490542382e+01 2.843012748679906565e+01 3.092254661793896631e+01 3.210388302858743259e+01 3.161601644777174513e+01 3.169960356127466738e+01 3.199979367688512966e+01 3.290560899348025004e+01 3.140084270118154564e+01 3.221839791240147122e+01 3.219898703653825578e+01 3.204915426487804808e+01 3.126745770204294672e+01 3.173411961943685711e+01 3.322154904558767896e+01 3.010534571044366459e+01 3.246093305097920023e+01 3.249541761720980304e+01 3.388324721906974446e+01 3.058227007583405310e+01 3.297969211569703418e+01 3.103362691747577529e+01 3.285436238771617212e+01 2.998055827389358186e+01 3.346625111233876027e+01 3.132869115816736638e+01 3.390517642702118195e+01 3.153542365627502519e+01 3.305701611374146154e+01 3.112063457424272173e+01 3.187017727132871414e+01 3.254602920405594091e+01 3.394822386598359287e+01 3.109793792216630592e+01 3.243431685446553558e+01 3.436761733033550570e+01 3.013042922340258301e+01 3.078953444315668619e+01 3.295448969809231698e+01 3.107861878704607150e+01 3.136622510604788516e+01 3.227285036418213338e+01 3.250485040878584186e+01 3.244370574528306150e+01 3.041674923899989125e+01 3.020213714338390432e+01 3.042087868762177649e+01 3.002741896898685070e+01 3.026183794345599409e+01 3.076600227636681240e+01 3.166419250474023528e+01 3.276245702938408044e+01 3.226161887257364924e+01 3.087039167915074245e+01 3.152279909311848627e+01 3.018039205225653987e+01 2.997758507453133703e+01 3.050634173387367554e+01 3.351320958170081354e+01 3.158495695133407466e+01 3.054292816299453150e+01 3.044446858746049500e+01 3.135352978140357649e+01 2.892112953351126947e+01 3.078077246254955668e+01 3.281136160550386194e+01 3.078197918208812567e+01 3.053622300684636670e+01 3.185733489349265213e+01 2.919839615512064412e+01 2.873099823792854579e+01 3.104482946171253488e+01 2.995508236515622968e+01 3.022903638180003938e+01 2.989607279265459638e+01 2.865618602171607421e+01 2.875178332198603925e+01 2.759240808284365443e+01 2.913360670697888821e+01 3.086785141729606963e+01 2.868424883715522355e+01 2.731906593044854858e+01 2.686289668131172448e+01 2.879604620699213768e+01 3.030682741994234419e+01 2.996677538984215872e+01 2.774807784963588730e+01 2.757916163679864141e+01 2.920118671775415464e+01 2.857019425934181811e+01 2.915535887938924375e+01 3.138742451155132684e+01 2.845890346445747809e+01 3.097504995173245490e+01 3.056333324758982783e+01 2.895613856641438133e+01 2.993588172146313653e+01 2.920724378776507280e+01 2.928681269196312797e+01 3.115324880995459012e+01 3.141801582835146789e+01 3.239750994738623291e+01 3.115470969686659686e+01 2.969631398997917771e+01 2.738208085090242250e+01 3.189738898667453171e+01 3.086453136849704748e+01 2.896131829550411396e+01 2.992249045034713717e+01 2.773734153505055389e+01 3.054582967010543371e+01 2.971502930612052751e+01 3.183664100738030811e+01 2.935240917882605771e+01 2.961421507852799095e+01 2.916684235289622862e+01 3.164331303864000233e+01 2.944469014369187221e+01 2.961298309843387244e+01 2.938682367854391586e+01 2.676505698811325473e+01 2.846607648669083090e+01 2.953693719345724844e+01 2.868181918621172244e+01 2.941938983128160601e+01 2.856162381870360889e+01 2.937556036824982542e+01 2.837920683297604185e+01 2.712507008162247146e+01 3.005045100497828514e+01 2.866462953499243937e+01 2.928549150173187243e+01 2.774844781316058828e+01 2.843076378287065253e+01 2.970500888255948269e+01 2.738581602175518270e+01 2.803140871533537393e+01 2.777018193819796110e+01 2.919395752547130840e+01 2.984397883385144823e+01 2.744445619793828683e+01 2.822392392659050486e+01 3.021859854970044523e+01 2.845419790284512729e+01 2.792079846630126028e+01 2.711044626612388342e+01 2.635418440823363184e+01 2.654215575156593943e+01 2.940705887148729758e+01 2.901904724255245682e+01 2.784823482935596317e+01 2.767985079000736093e+01 2.641015191660294192e+01 2.844030787011122996e+01 2.699300876254379844e+01 2.815991441026385900e+01 2.857361491117523755e+01 2.662853168691552597e+01 2.774237765019764268e+01 2.759474814976890400e+01 2.944117639217484239e+01 2.705900681460282442e+01 3.032149251544499435e+01 2.619611421738405710e+01 2.656607618371450030e+01 2.642979109420827655e+01 2.815793920803811545e+01 2.899196005961196931e+01 2.722419251864344147e+01 2.734120446998112186e+01 2.708884874090287198e+01 3.004006437078918168e+01 2.806624742103471704e+01 2.604639612410110416e+01 2.649548239259262417e+01 2.758557421601192772e+01 2.928929797613614738e+01 2.928397635439241142e+01 2.849163191115568594e+01 2.643120930678260549e+01 2.696509890372968954e+01 2.878647213339815281e+01 2.705509533881097184e+01 2.640877810456936814e+01 2.571295584285913449e+01 2.677316436392870713e+01 2.808033443046775801e+01 2.645561750308582916e+01 2.629171906889162713e+01 2.889372574338086963e+01 2.577036669887515785e+01 2.747795788101857895e+01 2.796591594899875943e+01 2.910155398204733856e+01 2.931741234018752351e+01 2.837680459793056542e+01 2.681196791176657612e+01 2.350600791391384803e+01 2.699134760708099279e+01 2.603217704398724663e+01 2.665648631945738956e+01 2.705691599952676185e+01 2.657616317461642907e+01 2.644004441629307678e+01 2.790370710308190638e+01 2.561084890473807718e+01 2.705836164626428797e+01 2.563481208933991340e+01 2.550984233365464959e+01 2.500605709255766484e+01 2.430714836107189569e+01 2.613121548092713908e+01 2.601056171303427789e+01 2.665682144434628853e+01 2.528251043577866852e+01 2.497665480299729523e+01 2.456783672703116395e+01 2.703259064803030043e+01 2.543406327989428206e+01 2.547865823661701867e+01 2.512636076567614296e+01 2.606679495357846221e+01 2.516903899079427731e+01 2.550674629232845447e+01 2.631710977213835889e+01 2.640314941206855437e+01 2.672425605207576282e+01 2.576645186598296533e+01 2.429108705983833261e+01 2.550493933417552483e+01 2.585921958297394596e+01 2.524430482762367234e+01 2.637425769709707524e+01 2.695256118553819036e+01 2.489754200706405740e+01 2.514585943859962924e+01 2.619791659054769895e+01 2.644131968535699073e+01 2.733303088630236033e+01 2.814404996255729685e+01 2.732947172640317746e+01 2.628201015359157822e+01 2.899403077100896908e+01 2.591959748107641204e+01 2.715421341981662806e+01 2.883303337077246908e+01 2.810698398564259293e+01 2.673697291459953718e+01 2.812091149866930451e+01 2.755209284114371826e+01 2.811909379960819777e+01 2.827835340068928005e+01 2.640942571901123870e+01 2.717502351123112447e+01 2.840947895498270981e+01 2.666107906925702764e+01 2.728256200866808712e+01 2.818692424861835377e+01 2.705259580690528409e+01 2.639494742298850483e+01 2.689618889453267769e+01 2.554202141715006036e+01 2.405841936015884741e+01 2.634954986640139651e+01 2.444586317752200699e+01 2.804904238003743799e+01 2.757145542279053885e+01 2.692887179847990353e+01 2.801817441526779362e+01 2.662126738794916037e+01 2.526350171853503213e+01 2.626873423123484486e+01 2.537949406908421679e+01 2.611008374520230646e+01 2.635335440500647763e+01 2.758143354685648063e+01 2.617500903964479164e+01 2.631597023287739034e+01 2.747778534346464951e+01 2.676298035036676737e+01 2.362118143474186738e+01 2.648638841705597002e+01 2.474691449627214013e+01 2.668256689554211647e+01 2.648160795849021198e+01 2.598911194046248596e+01 2.634511853500736223e+01 2.630726922600273454e+01 2.540323006445898102e+01 2.608655214393377975e+01 2.564236307062854436e+01 2.689904892467656339e+01 2.800871262206678125e+01 2.328579712727628959e+01 2.266217370799785868e+01 2.637325854033420569e+01 2.462692697221869409e+01 2.625270770998208647e+01 2.682893060612157754e+01 2.456827876925710186e+01 2.476530832904767010e+01 2.614444359735012213e+01 2.662013634124120998e+01 2.435707264149897355e+01 2.497034691527105110e+01 2.583282184543828919e+01 2.484651145754555657e+01 2.625240394818515810e+01 2.640728690784941790e+01 2.624005003897650923e+01 2.613767483185729290e+01 2.501133965428591566e+01 2.567222965996331752e+01 2.394807158664104563e+01 2.397176918373556020e+01 2.531641255155792791e+01 2.479735136418277719e+01 2.288322231834335696e+01 2.639517113726447306e+01 2.752359972082102502e+01 2.668642245075024633e+01 2.449784901239621604e+01 2.530833573269751113e+01 2.549658735836147727e+01 2.505133992735349935e+01 2.343486930590577089e+01 2.512984223226782987e+01 2.531114865654800639e+01 2.394761810323377560e+01 2.515181764907953976e+01 2.451375300914441624e+01 2.482384257194098964e+01 2.650179476843928228e+01 2.496825678795639192e+01 2.672240391141291838e+01 2.482008084454131236e+01 2.382162975344337497e+01 2.405370729544932473e+01 2.584189786921298193e+01 2.609249465617072161e+01 2.651274349070395786e+01 2.345548901023662935e+01 2.624647375632035207e+01 2.369035899978488402e+01 2.643569436334644962e+01 2.320801949832805633e+01 2.506726606985387207e+01 2.366100380835041506e+01 2.424806520085748929e+01 2.694273686049451655e+01 2.485294178615107086e+01 2.596541447971375050e+01 2.419303216892057051e+01 2.531500980450761062e+01 2.525029890167163060e+01 2.573005276269298847e+01 2.466672339909708356e+01 2.480901720781398723e+01 2.649905162139142689e+01 2.329855669703844612e+01 2.625669903807425243e+01 2.525912319517007987e+01 2.447798305759003057e+01 2.410458626233235435e+01 2.633332006380240031e+01 2.566113422670153099e+01 2.296718174196572804e+01 2.580396953832746476e+01 2.454221279213165019e+01 2.424916172782366530e+01 2.455592313075265665e+01 2.370358030555047080e+01 2.426525975393246171e+01 2.200811932607397026e+01 2.367468178696927694e+01 2.433285410542588068e+01 2.374350101321064344e+01 2.464636162595054358e+01 2.682619682265492855e+01 2.477262102047287939e+01 2.603421518894472086e+01 2.542261628663179707e+01 2.537705746356880709e+01 2.557147032101942941e+01 2.562949741859917552e+01 2.437837859052291734e+01 2.586418868839409058e+01 2.446648458494649248e+01 2.666030569964852504e+01 2.426488142891631483e+01 2.463411375160004013e+01 2.357791285965976513e+01 2.475163601741226671e+01 2.294925693609945228e+01 2.552753855407997818e+01 2.395596061558007506e+01 2.672318451421518404e+01 2.407035992872716434e+01 2.649307604766659807e+01 2.606237684821310907e+01 2.511629978413299824e+01 2.431081355681369516e+01 2.314256500359018531e+01 2.608123608885985689e+01 2.220938675805498619e+01 2.343200484511086756e+01 2.466217024215237075e+01 2.335217835709716283e+01 2.463387365059145395e+01 2.493481006409374956e+01 2.399276123469813626e+01 2.406628354505156864e+01 2.355561950377540725e+01 2.515658787243756223e+01 2.459478135624533124e+01 2.440646277100162109e+01 2.544669273362580952e+01 2.557347846956716708e+01 2.471768729622335314e+01 2.314650408351898037e+01 2.445593203074533761e+01 2.489926501822514027e+01 2.329910251585886627e+01 2.467476792099743932e+01 2.423402290939941395e+01 2.397646337336926337e+01 2.256125573682967911e+01 2.727901512176708465e+01 2.368688388654431520e+01 2.329431576534070913e+01 2.199307190419997582e+01 2.487169917976896016e+01 2.376827324118959694e+01 2.329897412413553681e+01 2.292982613313994733e+01 2.459008341502618933e+01 2.579243835972460985e+01 2.419736392133518876e+01 2.221705797032052132e+01 2.446802044543769838e+01 2.299538672113442317e+01 2.358811513819525274e+01 2.283260181180957460e+01 2.402501636889571657e+01 2.405590327925478178e+01 2.251501867046503236e+01 2.608075936950923079e+01 2.580228103844998344e+01 2.474980648278637219e+01 2.243998479256242007e+01 2.390619464143663819e+01 2.503420140118807069e+01 2.332778330468513417e+01 2.306074886973270566e+01 2.151441155805721550e+01 2.043383407135490870e+01 2.511679258835164319e+01 2.419879341359293434e+01 2.373449634555552024e+01 2.537035033930635208e+01 2.176169094191233810e+01 2.363142271869822508e+01 2.001299881913034540e+01 2.277772595934028033e+01 2.500743017599642215e+01 2.150027235620329691e+01 2.445194582685321905e+01 2.215485402086507349e+01 2.363640205597839028e+01 2.426712574580094994e+01 2.348635837433567275e+01 2.329291898925689352e+01 2.375111579417364283e+01 2.403305189266144737e+01 1.998910372253919832e+01 2.065155496955789260e+01 2.369275368348798594e+01 2.320372947960501264e+01 2.216477728924125046e+01 2.181854194469324426e+01 2.194752986709698206e+01 2.252791225096056849e+01 2.083196702889064156e+01 2.179823038931147394e+01 2.023541335894600124e+01 2.221319356054454985e+01 2.355111968470482608e+01 2.184998927866094931e+01 2.260950350259610531e+01 2.075568706172744271e+01 2.240576983871451588e+01 2.191546794890328087e+01 2.346723369243678903e+01 2.245624919306105483e+01 2.373638307764710831e+01 2.207976632206504064e+01 2.148566833373833163e+01 2.189514079111637201e+01 2.324076950039655287e+01 2.137573463408813268e+01 2.266679533215732079e+01 2.298264985166782992e+01 2.255149354561631014e+01 2.232872254837729287e+01 2.230266943322069295e+01 2.269081294096513446e+01 2.210365625955818558e+01 2.128455232728132529e+01 2.236876438815360402e+01 2.298632572541916375e+01 2.216145001832174799e+01 2.208116030046462797e+01 2.304883207110609078e+01 2.257015722674499258e+01 1.938812980974316602e+01 2.196106571981367850e+01 2.269460481330038348e+01 2.238413280152354901e+01 2.298173502344224417e+01 2.239687757092798748e+01 2.367623557835470294e+01 2.099682878338221315e+01 2.205416767669539979e+01 2.098502583569357682e+01 2.169022151561198086e+01 2.322000732236740461e+01 2.076828120908894348e+01 2.466464876997944344e+01 2.190710228092560641e+01 2.250244018271450486e+01 2.059071932433137420e+01 2.303874347634258513e+01 2.240785050377838061e+01 2.029906055089429984e+01 2.229128817371130822e+01 2.110967056252300367e+01 2.089422889757130619e+01 2.376915452096356063e+01 2.136337455069002544e+01 2.271297479325017576e+01 2.067250303429493030e+01 2.133881746421412728e+01 2.290569452149374641e+01 2.175129177761234800e+01 2.226690370933729568e+01 2.232198760630936363e+01 2.085818041390514566e+01 2.176531919931810322e+01 2.316772790077024524e+01 2.234968576656857309e+01 2.237570074640870743e+01 2.093300656839833707e+01 2.260592405336172206e+01 2.294250081385149898e+01 2.110238484409257964e+01 2.243185606824192035e+01 2.179147985554411093e+01 2.107790087076034169e+01 2.204514590743075431e+01 2.310741611145984109e+01 2.095255178033031385e+01 2.279167085143969729e+01 2.310421569482247506e+01 2.283198243206397393e+01 2.387924077957944746e+01 2.167197350061894667e+01 2.130031236030099961e+01 2.239232335143089969e+01 2.394619275589719365e+01 2.306518118273611506e+01 2.277821387852016244e+01 2.336936904242017476e+01 2.212204884028128049e+01 2.330430769353677434e+01 2.129404010156341087e+01 2.286574034724634075e+01 2.194016578858823507e+01 2.262944943110757734e+01 2.241743897795759466e+01 2.368653734256385235e+01 2.061440843401443601e+01 2.272064326785941901e+01 2.017516239421471269e+01 2.185750983984660323e+01 2.250619455566571503e+01 2.359998217416186606e+01 2.066629138244046615e+01 2.281333685627593866e+01 2.121230955002011243e+01 2.402739426731482553e+01 2.263535638816550843e+01 2.122216025478716617e+01 2.211808724056266584e+01 2.097895893971769610e+01 2.210830689982312691e+01 2.179528777917357019e+01 2.128538303832916156e+01 2.031724996425711538e+01 1.947972885445743074e+01 2.044709403678594128e+01 2.200933275797075694e+01 2.104742044081180197e+01 2.120111903600420078e+01 1.998493165532630300e+01 2.302554317355696156e+01 2.196913773336840947e+01 1.917737204327066181e+01 2.060394586374443548e+01 2.223777547526483644e+01 2.032837673689202873e+01 2.160380254667461131e+01 2.062087566041904196e+01 2.051056897516151523e+01 2.155282614738995406e+01 1.993294117545330479e+01 2.023727722178345800e+01 2.138812789056714081e+01 2.143762690525472436e+01 2.098481553044208425e+01 2.014466845740866674e+01 2.168779672393474556e+01 1.987622670613986742e+01 2.220543699045953545e+01 2.059984821201148009e+01 2.071089218714642755e+01 2.067032820014683381e+01 2.021883577903705032e+01 2.059955921702337633e+01 2.068388844591765974e+01 1.794218574930176402e+01 1.798020105321836581e+01 1.815553728156479352e+01 1.808083475963297104e+01 1.718478103988008598e+01 1.957552165272122124e+01 2.050972964754069849e+01 1.908049088289493156e+01 1.841230525574099630e+01 1.916319027658774132e+01 1.742628864406457367e+01 1.790138349490830905e+01 1.858274628045256449e+01 1.937998039843671094e+01 1.812137998646683457e+01 1.754433594485148618e+01 1.828290483575390724e+01 1.760570642310254286e+01 1.727986852345810220e+01 1.938033681997747593e+01 1.697430074874202077e+01 1.752798702501607764e+01 1.879619428308362927e+01 1.762386431207199777e+01 1.822499444845726302e+01 1.676618999136005073e+01 1.852399177390229923e+01 1.967253431107201678e+01 1.986386106288856013e+01 1.850499948184759091e+01 1.736174831181734035e+01 1.662553412331993385e+01 1.760822358152239531e+01 1.639327592194041472e+01 1.884444351361450742e+01 1.797865015915365206e+01 1.823168730698085938e+01 1.707006098474008837e+01 1.659450248897042712e+01 1.571915404902456892e+01 1.868964364494349084e+01 1.670360458600393372e+01 1.737811301260704155e+01 1.498468790705818954e+01 1.797982077444517657e+01 1.738669607505088521e+01 1.687939147648608795e+01 1.548364141943510575e+01 1.624724741648999071e+01 1.902778779576637902e+01 1.792551563609004361e+01 1.682849612705897613e+01 1.560611228145029550e+01 1.717592751312777111e+01 1.685127645587813561e+01 1.570594468315120018e+01 1.772569490854269247e+01 1.699836683941729731e+01 1.751104321048936896e+01 1.777127420545842185e+01 1.562385645876447349e+01 1.605335937652136025e+01 1.780779059051331714e+01 1.647557990519755222e+01 1.470118437674526213e+01 1.632087091552873304e+01 1.646340560122681396e+01 1.794633599419096370e+01 1.781451325172639244e+01 1.681298872928295296e+01 1.600264670488894225e+01 1.718854645353150445e+01 1.731295945209546971e+01 1.627213373475897740e+01 1.759002417598951240e+01 1.808541709473139747e+01 1.726827806666916132e+01 1.554735411518061206e+01 1.525266835714518621e+01 1.507724000749298732e+01 1.506961876304175618e+01 1.672771809906469898e+01 1.443844652397713446e+01 1.569589968714376838e+01 1.600586238932064020e+01 1.542203724538076592e+01 1.654459795836281444e+01 1.526886052901631707e+01 1.578686455636217367e+01 1.700256181259223709e+01 1.755394029121569588e+01 1.544982005887062471e+01 1.683730200849201708e+01 1.510643742599083339e+01 1.530851773677236949e+01 1.499583944909272759e+01 1.605014201776162608e+01 1.635772162845981725e+01 1.748904079844728443e+01 1.504150962790333956e+01 1.447741348973447373e+01 1.680601641487574582e+01 1.755889687502694230e+01 1.470860087328946619e+01 1.470065524197870666e+01 1.566108351265372001e+01 1.612101229958891579e+01 1.462696550220582736e+01 1.450458748360300554e+01 1.503115961554512481e+01 1.449302846478582119e+01 1.336255590525989234e+01 1.535711641196486532e+01 1.453318761389941471e+01 1.493547949557117072e+01 1.454770874233954103e+01 1.425661301285137661e+01 1.347207935533820766e+01 1.518920363473463553e+01 1.514215564521608037e+01 1.330265972237706151e+01 1.449518639930166763e+01 1.399805305629877061e+01 1.467433976119769490e+01 1.489730547295495811e+01 1.426181388141375095e+01 1.604496161797925424e+01 1.303698403057502908e+01 1.496635712374936666e+01 1.370604772180452713e+01 1.413423109206329187e+01 1.490256647276918400e+01 1.376373376438917973e+01 1.393188877133124315e+01 1.401022665642434539e+01 1.370600189901552035e+01 1.218265745405392586e+01 1.446772782885372699e+01 1.240049234914554965e+01 1.316553766642584655e+01 1.058153142210098530e+01 1.338538615149059829e+01 1.240142982578974440e+01 1.385886409914220252e+01 1.107924522469372164e+01 1.298559054561723869e+01 1.182933848956808731e+01 1.217781161715589811e+01 1.117712428745789666e+01 1.287313771260305195e+01 1.299116118627037331e+01 1.249189729168807084e+01 1.382709246746165910e+01 1.164218532965357333e+01 1.330230801070051072e+01 1.155128568596335548e+01 1.310524834233446789e+01 1.468289063798856375e+01 1.398462247673055359e+01 1.097100881874107436e+01 1.270198237474435210e+01 1.405047917193124896e+01 1.179585110820555727e+01 1.060561363575974347e+01 1.188126817168322980e+01 1.216803210684074799e+01 1.182392404189585555e+01 1.519923323262442061e+01 1.327381014630111089e+01 1.284531708150949214e+01 1.399869637425183200e+01 1.324630611326324292e+01 1.229678768178182402e+01 1.292789852371664239e+01 1.243985590169435085e+01 1.202899555928816966e+01 1.434797083211318736e+01 1.323226662991712743e+01 1.355446890933471593e+01 1.244079222172035060e+01 1.335974262811313906e+01 1.343808035266914480e+01 1.313890246777380355e+01 1.385507081386708705e+01 1.367428462909282594e+01 1.263574958861394748e+01 1.226876892357402404e+01 1.130720492244591568e+01 1.144602498869245366e+01 1.266730602935303196e+01 1.388660245989128939e+01 1.248462527149579238e+01 1.326632964946983151e+01 1.411581554105198144e+01 1.588124964351415258e+01 1.351429821272205167e+01 1.216153609890490017e+01 1.415425148134092304e+01 1.292213732991615771e+01 1.353727354000798400e+01 1.302667966938672173e+01 1.227024046898453591e+01 1.418542919947504188e+01 1.299991581885486269e+01 1.044603798491396596e+01 1.289641049529350703e+01 1.386167395435282579e+01 1.314709270514239670e+01 1.282892803706073437e+01 1.238586836066488850e+01 1.258028686231516602e+01 1.273100449167171000e+01 1.357270685242927932e+01 1.335292668658418158e+01 1.143665430352995216e+01 1.301448619867334600e+01 1.345726353169982126e+01 1.363265344194287110e+01 1.320417000482900249e+01 1.427800427138722128e+01 1.405634896147426360e+01 1.212999327632598501e+01 1.298780441765260463e+01 1.456251525221746057e+01 1.177890721435295163e+01 1.344557311199136684e+01 1.462870677672150066e+01 1.404372945565273056e+01 1.285542011304928245e+01 1.451413575273165613e+01 1.226791506967122025e+01 1.438728153039947877e+01 1.279302902141359866e+01 1.258083201715929000e+01 1.432721585945112963e+01 1.318365757651582015e+01 1.361221570016145677e+01 1.317691451477913311e+01 1.289739693352917449e+01 1.126885245596053586e+01 1.289288267783295083e+01 1.363803530774426775e+01 1.342197081177043927e+01 1.161557477912883840e+01 1.017958181211800017e+01 8.658772154705525637e+00 1.101905393768837449e+01 1.038161286535147099e+01 1.246656094380911561e+01 1.189663046902847832e+01 1.137393992904573814e+01 9.326561341194000931e+00 1.056262435491773033e+01 1.074239654625772111e+01 1.090321519756005131e+01 1.035758259306668982e+01 9.129432170600223273e+00 1.177341632597015320e+01 9.751579424004500396e+00 1.052508666674769877e+01 1.075487863927211407e+01 9.148335785882849791e+00 1.046024306720687669e+01 8.526804472652866451e+00 1.180511082020672298e+01 1.275757596303810182e+01 1.156420118325262436e+01 9.330418179222045083e+00 1.036118104412893359e+01 9.148743337720112834e+00 8.983643220003331820e+00 9.160834961120871256e+00 1.071021879450336733e+01 1.044909387888034757e+01 1.052983351805159451e+01 9.675446881359468065e+00 1.035858131768708468e+01 1.103982196215724976e+01 1.251752820346449013e+01 9.859193449873512094e+00 7.550917379838383070e+00 9.014678298342962748e+00 9.602138294038432775e+00 8.398010588770306484e+00 8.847532691772887148e+00 7.680567639094435073e+00 8.562124837014875922e+00 7.258316373856464665e+00 1.020805591734964501e+01 9.220460000821985247e+00 1.089833469314109848e+01 1.005981994004712377e+01 8.235013258345373899e+00 9.404824981870252287e+00 9.111637899518175487e+00 1.128044931243174531e+01 9.304534735766244680e+00 8.139548375799703805e+00 9.625529001730505740e+00 9.140434689820297720e+00 9.131664724258408583e+00 9.572637610603393910e+00 8.084129302240636861e+00 8.238534091874653242e+00 8.840302695135536126e+00 7.278181500677446181e+00 7.710911164219003133e+00 8.799975086777353184e+00 8.456991877471182306e+00 8.252971335513846540e+00 8.020226932756193250e+00 8.234635861376682797e+00 8.407670511717666884e+00 6.367320263958098359e+00 7.477404813573356179e+00 7.295482054635289870e+00 7.389614331877591979e+00 9.312834875289684788e+00 1.019036987981597164e+01 8.422551209806321992e+00 7.359532298867923039e+00 6.634000276841598875e+00 9.343816210362101415e+00 9.886246150947149758e+00 8.468992638181989108e+00 6.783649371415100937e+00 6.967802860791217689e+00 9.943419132583317221e+00 7.587881223820698295e+00 9.090165062370690663e+00 6.417631399381469315e+00 8.584659219036007372e+00 8.846215885593554873e+00 8.429334359486396977e+00 8.250773806141983968e+00 8.134930856431347834e+00 8.176403289355567594e+00 8.905686377814809873e+00 8.184064783999925652e+00 7.931120151169412047e+00 6.681647712592517330e+00 6.366264805506785862e+00 9.552168916431394763e+00 7.951933538912546950e+00 6.456368417062829046e+00 9.903161560883450676e+00 7.278926137529379226e+00 6.977472459083954526e+00 7.084342815095317825e+00 9.175295423230078740e+00 7.601495160604838652e+00 5.518060987606290269e+00 8.150338202243219143e+00 7.793861205196540354e+00 9.453604757170584350e+00 8.628836102556789456e+00 8.759428621025580952e+00 8.203371848566542113e+00 7.545900292491770855e+00 8.688950717404416935e+00 6.788111134893327403e+00 8.165812691011215207e+00 6.122523094871051619e+00 8.811581746429245854e+00 7.371674982918982266e+00 8.575171721421822824e+00 7.774199155598301658e+00 8.778747177673583479e+00 6.670263477152142073e+00 7.247337979977478639e+00 9.100750356211570136e+00 8.239892507779423170e+00 1.015494162100674558e+01 9.604251664379614084e+00 6.541986325887690690e+00 8.677649889628463953e+00 7.005807682851607154e+00 8.490349908741574581e+00 8.924050442195303745e+00 8.119612173366292041e+00 7.221866298271815587e+00 7.936723021424270108e+00 9.060196457369295686e+00 7.922928845215999161e+00 8.012654266975445694e+00 6.712452954015603268e+00 7.786318958254618394e+00 8.589260881388016244e+00 9.202518593345692111e+00 8.983987975887261612e+00 7.768917124163788657e+00 8.108745313145863776e+00 7.300746246538240669e+00 8.053789313037279740e+00 8.377528654081123349e+00 7.294350806648462360e+00 6.708771599207679515e+00 8.755631064172971989e+00 9.275698183947438835e+00 6.327881651007328578e+00 7.692226440841529289e+00 8.510136203037278690e+00 9.376212150530186307e+00 7.620803047642054295e+00 9.262632465731153175e+00 8.046550751217727893e+00 7.406970182569203587e+00 7.683307597477040396e+00 8.332618945208356109e+00 7.600500545308425338e+00 8.740461439982599501e+00 6.130321305253592534e+00 8.670038793747089301e+00 1.015898456293973240e+01 7.050602141362842801e+00 7.178634608731446320e+00 9.046288722469201460e+00 7.902289531058447558e+00 9.444731188106523234e+00 1.089180519019690507e+01 8.448816706235767526e+00 9.612157538807442947e+00 7.014310275503313541e+00 9.641027348408162112e+00 7.860921889023027020e+00 8.694328601606958529e+00 7.200404969066250160e+00 6.704320606022339035e+00 7.684147068099372646e+00 9.245959259389149310e+00 6.535538632792007974e+00 8.012378806693192246e+00 6.814249521813995791e+00 8.002870958281537384e+00 6.467632288457425993e+00 7.063451142281918393e+00 9.183118455906017275e+00 7.339282306198484207e+00 8.593604454262161241e+00 8.296629028897999802e+00 7.215300656717585248e+00 5.877818929535883363e+00 8.088036803172244049e+00 9.031698617630276260e+00 6.774437824305504563e+00 8.997203223210780365e+00 7.998440609783906474e+00 8.007834483923771174e+00 8.229437722756934193e+00 6.695509900165785844e+00 7.372165791805572077e+00 7.544781399610575257e+00 7.692198024606526907e+00 9.337374889314531856e+00 6.261298122182310522e+00 9.027489413376990512e+00 6.847116818923678849e+00 7.450354889051649998e+00 8.781859500948780095e+00 7.436790851174327699e+00 7.824675190991567497e+00 9.087762740866066835e+00 7.997719789156352732e+00 6.465618968073799877e+00 7.688816249361638100e+00 9.387082110582296579e+00 6.497851801628263146e+00 9.158839455793629014e+00 7.440521143088171918e+00 6.223259184220780504e+00 8.551310643669056688e+00 5.928822130142293645e+00 6.008256922334110683e+00 7.578777736573935719e+00 8.688103422137768206e+00 7.365755593872335361e+00 8.052319833968692109e+00 6.535693500043918469e+00 8.175456458826213080e+00 8.246213217779031268e+00 1.008669372939943898e+01 1.049263489003253724e+01 9.001725088262190866e+00 7.398634699950218163e+00 7.896613957091482838e+00 7.537879007338968762e+00 8.731016384244981055e+00 1.000750617635951834e+01 7.892442288171789500e+00 8.641676530653860766e+00 8.005624969739885799e+00 7.921161112693398287e+00 8.052740648747997554e+00 7.682499324680784447e+00 9.842001570458929649e+00 8.228025391702921354e+00 9.461486072713109152e+00 5.983418279757449554e+00 9.247270401796740202e+00 7.673498265174812261e+00 7.978780475425067742e+00 8.864152275447878537e+00 9.408199429319330065e+00 9.421938343345754419e+00 7.382901286892653125e+00 6.974962085588023442e+00 7.914795045075020852e+00 8.102412943675593837e+00 6.946605678015258967e+00 7.073410007006362576e+00 8.102010660452387825e+00 8.317623630254255218e+00 5.614676503386160533e+00 5.629290357313560200e+00 7.369645490670830412e+00 5.970956053004744746e+00 6.571446588632111840e+00 8.551973797991086812e+00 6.230592012227702092e+00 5.749399700790513101e+00 5.736408571204278495e+00 6.848698478753360241e+00 6.217887926277252397e+00 6.641856078242724060e+00 8.482896823818435905e+00 6.885820305913593842e+00 6.155865746927785764e+00 7.740109170018808271e+00 8.054486368419487619e+00 6.817142989079729709e+00 7.705240882677971470e+00 6.939870722922838020e+00 6.345576023150059086e+00 6.929466203518725997e+00 7.204886946383644464e+00 4.523748400512966228e+00 7.858674322743763874e+00 8.275871742103886319e+00 5.957506757682294207e+00 7.713372778353443593e+00 7.033998526620430347e+00 5.795523060791555103e+00 6.994138997157740789e+00 8.799118338712865750e+00 5.845294473892733933e+00 7.337272352187598656e+00 7.512276070802409222e+00 5.539071939565796576e+00 7.482419600421020611e+00 7.532986411739210020e+00 7.323736764030092772e+00 7.035024054710381947e+00 8.377252196010754659e+00 7.477383014106265158e+00 7.451445012367224230e+00 7.328093236792907916e+00 8.050969634122514762e+00 7.957306613457131306e+00 9.288370383562691401e+00 6.488132228444079885e+00 8.446398617761083472e+00 7.056917137788357053e+00 6.422667509267665054e+00 6.632007096118563538e+00 8.333443235214771150e+00 5.865617006407985556e+00 7.893333789345991391e+00 5.766931255680264101e+00 6.895897820087807162e+00 7.956265935693414448e+00 6.970387370423603457e+00 7.900290644257659700e+00 7.264692807587898038e+00 7.256611192230083773e+00 7.335347939243817450e+00 6.395384787283389549e+00 6.418301325783223099e+00 6.468109056205072704e+00 7.446379597975330000e+00 6.140871028062658610e+00 7.852583643623592735e+00 9.464700445394287343e+00 5.763767471576912271e+00 5.875459102509850595e+00 5.285759085041613403e+00 5.685909690205606104e+00 6.869516371059531501e+00 8.087852635605688789e+00 5.357205541881674193e+00 6.689954650060405683e+00 7.367531175468847948e+00 6.701701039555794992e+00 7.136204019302187618e+00 6.809080993361524392e+00 6.449352940812092427e+00 5.724954984791948753e+00 8.065817430505752839e+00 7.520303576690216651e+00 9.587914607176912796e+00 7.512397754931746441e+00 7.553684662620968382e+00 7.035355748797591957e+00 7.163817955011908545e+00 7.225706225141380834e+00 6.417517504858815336e+00 8.738918976338602818e+00 7.804756546763131020e+00 7.208754918081232255e+00 6.793409554697153574e+00 8.259288172804291506e+00 7.277153028422056025e+00 6.444084160834011143e+00 7.135988932912577631e+00 8.635034868500028438e+00 7.074526666299104427e+00 7.335647093737303948e+00 6.860358630382716427e+00 6.718642813472340158e+00 7.293364415962048319e+00 5.456867184633802381e+00 7.210175274445778548e+00 7.969031072010465344e+00 8.314188370951953289e+00 6.234152048982556593e+00 7.583259206291838694e+00 6.986617411359689278e+00 6.071350967216267769e+00 6.865500118844135358e+00 7.383588309009320838e+00 6.537312738721326788e+00 6.777394128795661388e+00 6.281793989767156638e+00 7.874107548967738346e+00 1.045335032468987180e+01 8.094664432561501144e+00 8.757058848504369664e+00 5.363128671236025546e+00 7.468730371668399037e+00 6.589103980357136514e+00 5.410391640713499761e+00 7.890536174635211175e+00 8.427415353851658963e+00 7.999894714941573781e+00 6.359145227068310646e+00 6.027354747807427415e+00 8.951911744418939776e+00 6.639504868759763312e+00 6.709572064764846466e+00 9.081018473148548154e+00 7.927938167872888187e+00 6.054633054073749854e+00 9.655982979796196020e+00 6.951170963665235014e+00 5.652027088537686872e+00 6.109708997213486370e+00 5.060842684219827525e+00 9.137013411986940170e+00 7.612139409400090706e+00 5.080945529813782002e+00 6.032789056936889160e+00 6.801610774316426244e+00 6.885304603789846212e+00 7.570195212846863697e+00 6.011140639371222782e+00 7.619654672974289333e+00 6.433435171608400616e+00 7.102156390808817221e+00 7.300420898558575011e+00 6.800420006460533351e+00 6.491462861297385700e+00 6.994649027425726473e+00 5.595036591787739155e+00 8.705105446665047708e+00 7.398794253354147976e+00 6.448100161392256169e+00 6.955975860473799344e+00 7.897613282980771920e+00 7.327987792374207388e+00 6.667355118716691287e+00 7.688386623620961480e+00 6.389658869950695319e+00 6.617452941810146427e+00 7.478729671790821598e+00 6.698474221837058096e+00 5.767654420053877296e+00 7.663081311774639026e+00 7.549146801567420795e+00 6.805813801442886835e+00 8.126617170586174055e+00 8.828769874212579083e+00 8.407080293631089773e+00 7.263973506614290976e+00 6.555585171127818356e+00 6.786827826323738933e+00 6.552896196298771514e+00 6.500274725839501500e+00 6.366920296220279774e+00 7.259017750187648943e+00 6.321086436961967259e+00 6.064114834986127356e+00 7.185060333372828012e+00 5.788112007822998173e+00 5.353483313165140700e+00 6.910775476102624104e+00 6.578080511996348356e+00 8.094789887921530536e+00 6.344316367792507627e+00 7.376910233368590752e+00 8.403462747419865764e+00 6.947369431986417432e+00 8.075466853816006818e+00 7.971469739538628474e+00 7.746667845065426938e+00 5.596310712275526456e+00 5.559885779200659961e+00 7.405878470856876561e+00 8.128880887083045792e+00 7.210069935589080714e+00 6.824858414455776234e+00 7.266796760685076961e+00 7.719697573027960225e+00 6.081289378773376164e+00 6.466498630329707176e+00 6.240854075652281452e+00 7.401290067764067615e+00 5.970193706369026465e+00 5.542861133708536947e+00 6.847362082858059473e+00 7.009929290223234410e+00 5.360229332272961500e+00 4.649713326238891220e+00 4.401827522793204217e+00 6.450207573599644917e+00 4.634428262726618897e+00 5.447857834552451095e+00 5.827465363058351500e+00 4.712508705146507992e+00 5.007093196863043438e+00 5.724004084240740475e+00 5.744621476806636373e+00 5.933306323028936902e+00 4.964638299403905997e+00 4.829144003997121182e+00 5.431482209974278774e+00 7.199270752177364230e+00 6.165576495993774664e+00 6.393655302228459902e+00 5.894689431310586869e+00 5.910437302990727559e+00 7.701936083976710812e+00 5.638141915007135907e+00 7.031542490815188451e+00 6.220398797884096886e+00 5.046098353397730385e+00 4.347255963810743751e+00 5.469560197069450069e+00 5.447843464449937834e+00 6.076737625222136785e+00 6.759018126744464006e+00 4.649425485005105330e+00 6.456752271844070634e+00 5.508102401168092577e+00 5.233740541087171572e+00 3.732662112159907508e+00 4.044610801760953223e+00 6.740065416117581698e+00 5.148266091046058257e+00 7.359178971677324377e+00 6.843149877273656756e+00 7.010564660394026149e+00 5.983394757095719996e+00 7.891983309090950804e+00 5.980286197374965695e+00 9.770292761850857488e+00 6.806402626473088802e+00 5.871232363096956952e+00 6.391179706630341961e+00 5.521697001306558938e+00 7.397412971933679415e+00 7.046718249887985230e+00 4.778056491318309895e+00 5.911626830384585141e+00 5.408958194170764955e+00 6.156748276724258950e+00 6.422215776960261913e+00 6.409659475257788230e+00 6.286999122488656333e+00 6.302744517815996872e+00 4.407197610866012916e+00 5.893699557007751721e+00 6.862827978939637141e+00 6.220901611029830747e+00 6.605591283630913857e+00 6.619860489466154796e+00 6.467415560929307361e+00 5.116838299425876535e+00 5.065376236899217233e+00 6.698585365276001014e+00 6.115162393788011741e+00 2.767888687098764677e+00 6.704618322439699796e+00 6.895078283113802442e+00 6.797334564966445392e+00 5.185658746468151392e+00 5.443820624946234865e+00 3.012608496119624224e+00 5.862889186132914432e+00 6.166692369056971046e+00 5.053579925157299257e+00 3.785163047426943539e+00 3.749307165611884596e+00 4.436172663984911502e+00 3.866316926239035556e+00 5.500996197458137615e+00 3.207300115813995323e+00 3.730818483614211090e+00 1.391934468918932133e+00 3.084326173244051006e+00 3.910186397375530643e+00 3.971284920909573302e+00 4.147733393524153378e+00 2.294427448205912157e+00 2.283653796877950448e+00 2.798657826791323355e+00 1.614561604638979686e+00 3.804817799154381230e+00 3.459275937317687344e+00 2.436855298712290896e+00 3.024132926261771548e+00 4.648008628808778298e+00 1.417503910392588162e+00 6.257795079114009340e+00 6.300785363958198104e+00 4.781069277574585108e+00 3.816682759362559629e+00 4.064533166649361817e+00 5.782487535772975917e+00 5.102899248474729532e+00 5.538222544303885719e+00 4.974477971562754064e+00 4.238777052850384308e+00 6.514654016400787562e+00 4.336755522588243927e+00 5.665573277345853143e+00 5.253786982346704271e+00 6.559849648563635505e+00 6.184894732499854442e+00 4.985660967635727303e+00 4.373184812201972527e+00 5.199041311780120189e+00 4.199526183406129931e+00 4.888454851193378303e+00 4.013609083323362192e+00 5.174410256391902330e+00 6.319225159331714359e+00 3.959246423902444967e+00 4.908942905656186184e+00 4.737484231050790306e+00 5.810358935342869735e+00 7.059335203148011217e+00 4.983020258006485292e+00 6.546440022658337909e+00 5.389885056851226430e+00 5.560048561955648339e+00 4.616296767641107301e+00 4.906203559894729338e+00 7.124405518592585196e+00 5.539831249307547445e+00 6.526556794236067383e+00 6.102486004288121713e+00 4.367211948391575227e+00 7.874627054910129154e+00 4.052377670189539316e+00 6.206577520737695863e+00 5.653900305296594375e+00 6.230622981986799758e+00 6.519951647918579951e+00 5.707079763709911546e+00 5.056247613228852522e+00 5.147357814308922919e+00 4.040761044308147198e+00 4.791602989964477644e+00 5.560411290662225170e+00 6.902787554826964822e+00 4.956028557675191237e+00 5.000703475920812657e+00 6.141194813385174811e+00 3.247408738039199605e+00 4.598775653702712241e+00 5.023470342576923819e+00 7.256313000020118587e+00 4.334422369558205368e+00 5.325613753318457988e+00 3.617985218800323644e+00 6.254353119317284104e+00 3.883776084633560277e+00 5.066333440129554333e+00 5.083180111738303530e+00 6.307842816709813505e+00 4.928974957561641723e+00 5.177548847035164492e+00 2.263399504828809583e+00 4.576473852723193403e+00 3.021646216874608548e+00 4.304863250429739274e+00 6.511137628273008460e+00 1.682694179446408533e+00 5.490842557784298528e+00 2.420980588507191111e+00 4.686393391704053890e+00 3.093009268218325225e+00 3.689548090801357816e+00 4.752047964126185242e+00 3.381888125297948022e+00 2.010331188508287070e+00 3.592607389605452450e+00 3.363127970865346761e+00 3.848291122672642839e+00 4.872113934087210829e+00 4.669597639427958136e+00 4.106297082231495033e+00 3.033856920907588073e+00 2.941052925558406805e+00 3.634768104459308979e+00 3.753697987081444865e+00 3.632802211239199330e+00 3.002588475064819296e+00 2.043267642583471044e+00 4.433209949481812018e+00 3.805264194041802384e+00 3.836175339202847479e+00 5.857843320822502697e+00 1.863476030304237696e+00 4.447853806252902942e+00 2.226673806162075664e+00 3.621193507810051226e+00 3.644686346796010223e+00 5.834435484566949270e+00 2.190145762235033988e+00 3.958572523342565486e+00 3.509495740792012430e+00 4.535379511450105205e+00 5.346056875228330618e+00 2.607136781995565311e+00 4.103233551411601177e+00 4.337572452129797362e+00 4.565913003800596393e+00 3.976378493883559795e+00 6.289221688462573567e+00 3.932921477863936310e+00 3.995307548720985036e+00 3.518475901023977670e+00 4.417845159160632917e+00 3.186397015753225315e+00 3.856401587112080698e+00 3.237641303968938455e+00 4.519290714274756482e+00 5.653153661660788920e+00 4.029267965142449448e+00 3.590205518903722748e+00 4.843434423175775549e+00 2.989361710402403727e+00 4.174743281571273279e+00 4.413171422872220973e+00 4.572176455884544133e+00 3.008873314783360620e+00 5.207318911945243656e+00 4.683381356130517759e+00 4.393546099297561014e+00 3.905762330510337499e+00 4.497482569325027768e+00 4.162881566840981762e+00 3.219845676436052351e+00 1.946860678501312281e+00 2.388588856187299214e+00 2.428401891417462544e+00 2.726127163148306387e+00 4.469476151994038027e+00 2.813630823722528262e+00 2.576919036717470135e+00 4.714457399633553258e+00 4.113168355843176194e+00 3.063848898443039204e+00 5.963861788310532930e+00 4.978728797231307013e+00 5.319466357645355359e+00 3.618095303323590972e+00 1.266170062563179766e+00 3.428416877342273406e+00 3.070726893206678909e+00 6.650172923633637545e+00 3.933477909792384430e+00 5.020847262903909147e+00 3.158307033231363192e+00 3.356303576762406760e+00 2.899711235292149691e+00 4.043573354825786836e+00 4.230224579018139863e+00 3.622896119461181286e+00 4.459882658369124897e+00 5.133879597615663926e+00 3.338822621242444111e+00 4.291394348842534789e+00 3.901457160410944702e+00 2.947270714998487584e+00 3.633071137857970090e+00 4.451897050286924618e+00 5.831577383955798943e+00 4.183084388568070189e+00 4.552025654089793427e+00 2.671672381243051397e+00 4.438946411941683934e+00 4.824097006778773178e+00 4.694736527388757352e+00 7.162521745541635454e+00 3.841211843905229184e+00 5.055403585220233253e+00 5.590949566033263984e+00 5.088173518635644932e+00 4.313107987585702574e+00 3.949675547529997832e+00 4.510313541854092279e+00 4.870419483045097309e+00 3.840574129614976684e+00 4.006066749894066525e+00 3.728554468963628743e+00 4.675681411809601506e+00 4.323385166438074911e+00 3.424428336416217800e+00 5.863666960043106613e+00 3.727384065378614775e+00 3.760134596636822035e+00 5.161366491031600390e+00 3.268754461177420634e+00 4.721707112409740503e+00 4.460093059931137027e+00 4.425175955997751487e+00 4.625653858157249054e+00 3.508747701668172070e+00 4.852712991996805947e+00 3.011967911460389669e+00 5.879370450662706027e+00 5.736661263117328602e+00 5.501150323534810482e+00 5.023821771070227982e+00 4.856719618174536457e+00 4.571985015517555873e+00 3.050865201640741819e+00 4.038960420024486631e+00 3.044985033287292087e+00 4.856524321087709595e+00 4.994770681193807071e+00 3.497022636280891383e+00 5.513791988707119174e+00 1.847892253870242474e+00 3.321822561717391764e+00 4.165102548462393806e+00 3.012452524479773519e+00 2.969842751437974826e+00 5.724829026732840553e+00 2.443407277507241737e+00 3.625427295005862582e+00 2.815880906930497307e+00 2.151551614594212403e+00 3.024553121821708324e+00 4.874373830028088328e+00 4.647294034011826724e+00 4.476411410447594719e+00 3.355102717791633715e+00 5.552113026162052378e+00 3.227019207439187909e+00 5.177202459467787676e+00 4.106924151670710010e+00 2.751093479326625069e+00 4.382802675002071879e+00 1.906947811259843029e+00 5.214590707813401060e+00 3.349972267879068433e+00 3.681462986277398208e+00 5.406318605213485284e+00 4.719419749111734674e+00 3.388365773824952853e+00 4.105427680714190508e+00 3.546600293968153572e+00 4.287052739319702432e+00 4.810698523548819772e+00 2.549592812958349164e+00 3.590011771771923321e+00 5.479006682997221489e+00 2.498699321775336379e+00 3.826570539987852904e+00 5.300345145648512890e-01 3.138178062312025229e+00 3.592272949460687315e+00 3.491166830484756289e+00 2.902600910854819638e+00 3.820159854966961310e-01 2.972119096798059079e+00 5.359383639586877912e+00 1.578177826860290622e+00 2.985691520105714147e+00 2.451285854530357522e+00 3.929091153356778499e+00 4.400704823859299175e+00 3.005082953254384570e+00 2.193801628301297768e+00 2.134150500465911815e+00 3.332713912912925736e+00 3.351331998677615776e+00 3.966391378855443683e+00 3.695878374220420426e+00 2.012410538405779992e+00 2.335011826246981226e+00 3.130848986780225829e+00 3.061218326476276008e+00 4.538836139840624284e+00 3.437476744096904291e+00 2.600246022224946607e+00 1.012673100796731118e+00 2.931457477507988241e+00 2.209145580469666914e+00 2.599064573355531316e+00 2.838053565073147322e+00 3.844366861298746052e+00 2.909253872590388923e+00 1.748385029191599882e+00 1.853807569840507208e+00 1.598336431841792526e+00 4.426022061216623449e+00 2.701533573175773917e+00 3.517279783870600696e+00 4.314882493846940115e+00 3.476430070125915872e+00 2.503875160140528244e+00 1.954392150173196452e+00 2.799087575311397735e+00 3.202136270954250907e+00 3.072199167125903685e+00 4.839212038534972393e+00 2.125584248597188530e+00 3.186802607117503072e+00 3.210985811390117739e+00 1.719385780583944090e+00 2.214802484370203661e+00 2.937657237012821110e+00 3.720738925198361802e+00 2.550815591944445071e+00 3.162450838860390245e+00 3.533664957038940457e+00 3.691215960973821097e+00 5.919325790333020088e+00 2.451314089303409105e+00 1.901194149949650081e+00 1.990414532169771267e+00 2.611882945185540539e+00 2.049966639518511435e+00 4.183175023772268908e+00 3.553558663196307865e+00 2.789302082434136576e+00 6.120914384164021227e-01 2.450818271362893430e+00 1.418124599833604282e+00 2.996086453301748609e+00 2.601014114244834641e+00 3.717163493655024187e+00 2.160339187346298484e+00 4.352006979577589973e+00 3.929413146110609212e+00 2.167254967968940793e+00 3.035184255883578430e+00 4.016605245344937458e+00 4.211357311516075619e+00 3.911909751704345961e+00 3.873158585348112748e+00 2.779654938998613822e+00 3.629773894049975524e+00 2.613307206742571775e+00 5.022452407125835849e-01 2.521742539834120667e+00 2.942583394089491211e+00 3.462278500236671608e+00 2.717342055410786550e+00 1.757518414617489144e+00 2.559811529575501954e+00 2.009810335126392733e+00 2.805256285714655684e-01 3.214798311464923231e+00 4.902171855159171088e+00 2.795431140437603545e+00 3.561483588098943276e+00 3.184208471004220442e+00 4.942682477233811156e+00 3.772432860726295356e+00 3.044533224378233704e+00 2.208391220971508417e+00 1.332816940667991723e+00 2.552500656110506139e+00 3.051510460093989519e+00 3.013829560468418212e+00 1.440761922091944314e+00 3.301177335296620718e+00 3.990783401013298537e+00 4.289976105034777554e+00 4.515927430354519601e+00 3.548730313494713240e+00 5.874292989971867662e-01 3.302014239490530745e+00 3.002198344345216263e+00 3.306978983093349367e+00 3.950277248469531433e+00 2.924472547726590488e+00 2.202563272769804126e+00 3.449746426311874892e+00 3.010979397812167946e+00 4.844010458523262841e+00 2.980830090393451037e+00 2.730726151732608020e+00 1.883900934324240106e+00 2.208353418508265165e+00 1.910617535480636286e+00 4.172688510464987566e+00 3.137978251831597287e+00 3.398661369573820590e+00 3.575468899498055020e+00 2.044623007081535881e+00 2.634330616314262574e+00 2.996161204825964486e+00 2.158389733330519977e+00 2.908998022905886938e+00 5.290352217271277802e+00 2.867678996560575566e+00 2.514380225477028663e+00 3.786778619881579377e+00 2.653276257047044950e+00 3.095640242383406626e+00 4.242555186512457333e+00 3.045117971179977179e+00 2.853728959032507007e+00 2.375920598397476269e+00 2.332782198068843016e+00 1.543049168857183684e+00 3.397483228853656279e+00 2.791315957643311307e+00 3.000739675500193382e+00 2.480685120196039595e+00 2.987421175453618627e+00 5.235297912334552883e+00 2.143160801280832306e+00 1.794933941467026006e+00 2.588483660117047336e+00 3.694710724316974559e+00 3.379030082598086793e+00 3.655752557338503461e+00 3.887460236487024989e+00 2.985690291910078731e+00 4.204516480182543425e+00 2.239126787778945360e+00 2.921940297267154651e+00 3.492239094450727332e+00 2.175546202947374219e+00 3.523732995860162642e+00 3.121856475603273395e+00 2.864434924642052405e+00 1.791397588333325075e+00 2.427524635555752930e+00 3.826568536403692100e+00 3.836799296110211976e+00 3.286610320372930882e+00 2.415151297829853938e+00 3.038506509092456120e+00 3.404507649771019384e+00 2.109457868847887774e+00 2.371875453495663422e+00 2.850726391104182689e+00 4.670205059489651589e+00 3.873585088619242445e+00 3.325116349615724776e+00 7.970549548488063962e-01 3.277496786114972416e+00 2.177274069648787336e+00 1.914497475202775911e+00 2.598126920795031491e+00 2.759081949711213788e+00 3.137860581311574304e+00 2.550903722706335142e+00 4.187410099067457203e+00 3.139518130598213830e+00 4.110704470407347877e+00 3.484523865408641896e+00 2.758295283750102911e+00 3.665601529516801182e+00 3.679764992994515982e+00 1.930821631317662490e+00 3.100251553504095092e+00 2.824477419948770773e+00 3.149878213633483970e+00 3.987715631201327771e+00 2.284382041703551192e+00 2.054354069597148058e+00 3.855369938475218472e+00 2.925564754774913734e+00 3.166455008517548908e+00 1.874457598979491380e+00 3.019802153399739897e+00 3.743799450209253088e+00 3.876088910638550100e+00 3.714556278545034118e+00 2.409063019911113823e+00 2.137863600883805226e+00 3.456938365825388271e+00 1.821743405291770257e+00 4.504923248253941637e+00 2.771368405919228284e+00 3.362550126223823987e+00 3.503439218811578382e+00 2.567387967814833249e+00 1.458430185080699548e+00 1.908700012889743780e+00 2.529036343753114036e+00 2.372876272439956580e+00 2.238376232363239460e+00 4.262646736515808499e+00 4.685505863049397313e+00 4.559060442251710477e+00 3.036643214331546936e+00 3.094684072706797462e+00 2.962350072125627509e+00 2.829894790196643584e+00 3.338221638905551902e+00 3.273699069032097064e+00 3.693783180347950168e+00 3.316067016830512415e+00 2.377389837173516263e+00 2.734669087872682258e+00 2.511922980287576213e+00 3.026113608065745808e+00 1.618669906095669742e+00 2.903509585485359423e+00 1.267126127561189364e+00 2.710531365850239904e+00 5.167836300919558035e+00 2.094257438364311774e+00 3.882289503826516608e+00 4.040112931066417445e+00 6.540314884770640269e+00 2.581798862419959484e+00 4.033404032508592252e+00 2.543720077596575813e+00 2.490307944541390484e+00 9.428500958270907839e-01 3.926158110552961489e+00 1.678697833409896312e+00 2.782107013779355320e+00 4.919627334318117384e+00 4.287339164058166396e+00 3.868705832268921618e+00 3.877387816652575925e+00 2.268875290076628914e+00 1.378211216789729354e+00 4.230067359299217067e+00 4.253241488146356275e+00 1.881696459262409027e+00 2.765788051340210885e+00 2.824180799202249403e+00 4.029553871886527361e+00 2.493601598909428674e+00 2.070581555845065314e+00 1.078757268812291725e+00 2.364697322170621341e+00 5.096943046046757075e+00 4.153728054094208311e+00 2.963110089973025385e+00 3.742457832264395989e+00 3.145521287473659999e+00 3.363937867806926718e+00 2.737575322798455613e+00 4.050723489229199004e+00 2.397699617057116317e+00 1.651553789951166751e+00 1.484979295814892630e+00 2.752365152501845547e+00 3.146391992712323393e+00 1.451310043905293945e+00 3.052688316392236700e+00 1.493035097312908288e+00 3.110900693774418357e+00 5.267310430368842944e+00 2.462426733045077754e+00 3.938698048963772624e+00 1.779479264072730826e+00 3.997912727569204350e+00 2.930817360154128970e+00 3.568501591351396218e+00 5.292292995170482683e+00 3.274080792885106561e+00 2.879832665379654433e+00 3.441121600504110090e-01 1.307766773339762878e+00 1.318239651479111041e+00 9.328793508722783567e-01 1.488800012476244161e+00 2.119673276632727532e+00 2.452878282411758981e+00 2.291620468549860234e+00 1.558441110193843793e+00 6.294700005982022395e-01 1.484274765256275996e+00 1.601183591845723564e+00 8.867312207703084148e-01 8.241048939694747277e-01 2.635633408109524733e+00 2.339869771677661969e+00 -2.289009852414332080e-01 4.808607761962069738e+00 2.997361314776531227e+00 2.700280400497528710e+00 2.059465064570455084e+00 2.266043080279552591e+00 2.755575710670567502e-01 4.430389707081325845e+00 -2.212302351975184989e-01 1.570163513327229143e+00 2.091401366749247703e+00 -2.984063579353118389e-01 3.217243657500659992e+00 3.038348516572573654e+00 1.710205580565450800e+00 1.351978961678016233e+00 2.411582854746770366e+00 3.760096414524904951e+00 2.282309472227726399e+00 3.034066096210319863e+00 3.579196887465095234e+00 1.413082453860019072e+00 3.911834351001500787e-01 2.946545962924628004e+00 2.587144837993289315e+00 4.136354409761822670e-01 4.458770395794173780e+00 2.400667990700235066e+00 1.177500925450183367e+00 2.630917212442492881e-01 1.091990072164503500e+00 7.021483163579885778e-01 1.864667544970044721e+00 1.788961029269969361e+00 1.911205940493388322e+00 1.347219454627103019e+00 1.588876121228711913e+00 1.187813285286821285e+00 1.812593191587541286e+00 -4.714113757592660048e-01 2.583321235580472219e+00 2.415847489285081195e+00 1.289754703444824679e+00 2.166512942243839390e+00 3.159714658792578845e+00 2.630911208595659634e+00 8.695753596555041431e-01 2.729705642501032425e+00 2.128024769833621654e+00 2.722918891167871447e+00 1.370151785165043767e+00 1.514012714591261022e-01 2.901902186419725194e+00 2.277753776770696792e+00 4.264047037176305066e-01 1.200151240100916450e+00 1.825935108065229517e+00 2.616150264987463725e+00 2.064398074931714788e+00 2.814595549204306213e+00 2.663486319238191236e+00 8.837752134902361334e-01 2.704303195905894963e+00 1.971101747417379757e+00 3.790916083104097556e+00 3.376111904746042836e+00 2.250537018381603360e+00 4.007122170827894792e+00 1.178483867997348167e+00 1.766005822918168100e+00 3.167352511569855089e+00 1.694209831679123868e+00 1.979119831242913241e+00 5.346895717505897316e-01 2.305462445378239078e+00 1.213348326484129824e+00 3.113995574547649081e+00 2.610758087710017161e+00 1.205740958546849262e+00 1.715130347396484067e+00 2.070686143501799581e+00 1.595729768031731499e+00 2.490526456802652167e+00 2.295636409279364187e+00 2.183166598771463018e+00 9.595873552656964955e-01 1.836862649696614724e+00 4.514404740705528774e+00 1.352349061311521439e+00 1.664518839540755524e+00 3.014045934071138078e+00 2.281358669476451606e+00 2.493531777318415799e+00 1.761732592865340674e+00 7.339772334126916098e-01 -1.243287663091673156e+00 -7.352871054989831290e-01 8.623508200444327532e-01 2.783348845163081009e+00 3.597558567403230878e+00 6.733736116494359880e-01 3.141885015366214784e+00 1.773525186088191985e+00 2.235065786211822392e+00 1.895742164077235170e+00 2.800776465351022981e+00 1.279988116475670568e+00 3.092781437510864873e+00 9.146304811109198241e-01 3.015116444822021347e+00 2.099416210467052402e+00 1.796385276865466007e+00 1.692969747798156677e+00 1.995288998075202214e+00 3.886058645294589997e+00 -3.575438330474667303e-01 8.468257782729444738e-01 2.462980922437900677e+00 1.717025789813831027e+00 2.503606909331011821e+00 2.838661741210434020e+00 1.607301913847649422e+00 7.294184000993036987e-01 2.399592778050769315e+00 7.208464226251298790e-01 1.318761668764325323e+00 2.298166699899946708e-01 4.104939983118168101e+00 5.185757831628854397e-01 3.110915134294466533e+00 1.455160479728680123e+00 9.600990344987652136e-01 1.612598844760340988e+00 2.457245844321565009e+00 1.763152411454993684e+00 2.382939023425252767e+00 2.709650855057678331e+00 1.688763298574105676e+00 6.726910426957339872e-01 1.683706488907219079e+00 2.312649176572406429e+00 2.121406157108466140e+00 2.471340601081196020e+00 1.676593159428574342e+00 2.189363423474993464e+00 1.838394250158293053e+00 3.697976265457201261e-01 3.384252156787057153e+00 1.526114828142803637e+00 1.221745551347107828e+00 2.412235716735238622e+00 2.442683828901486554e-01 1.475167167603840257e+00 2.773062689674299364e+00 3.767194311128194251e+00 2.877358771721816755e+00 2.210046819053995470e+00 3.004221999799105092e+00 2.118843780838665758e+00 2.666969102860378360e+00 2.386713163454589282e+00 2.648320497170255194e+00 2.488329834982877742e+00 1.584320612550703444e+00 1.915022473772264089e+00 2.711749120922585909e+00 2.939525864002359157e+00 1.856548185578938526e+00 1.404008007913535083e+00 1.763695987744816174e+00 1.788941480496360592e+00 2.886943305806769722e+00 2.699139839731749646e+00 4.250580428102355146e-01 2.117641237632840845e+00 1.316578486663831482e+00 2.429518042714112092e+00 1.642159168557254301e+00 4.079898314047730068e+00 3.135785433012370671e+00 1.147573971512560326e-01 1.782645140633974279e+00 1.727123507582506878e+00 2.399110639126689648e+00 1.522270925309737066e+00 3.126667867884537433e+00 1.770270225366376238e+00 3.079372289336113511e+00 3.962362113819482445e+00 4.755274132244568186e+00 1.153558844941167116e+00 3.213551535010235938e+00 2.350135090954879935e+00 -5.893940010565661414e-01 2.566187242899612198e+00 2.688460780244835924e+00 2.219818328396886642e+00 1.785712443534938965e+00 4.685334576987589372e+00 5.721526365082492127e-01 1.519846164566475588e+00 2.069826928894942686e+00 8.678055661416819166e-01 2.278957566317509009e+00 1.686423888802537796e+00 3.335685454531364336e+00 2.057025091841881981e+00 9.627358978624581676e-01 1.000389198991774364e+00 2.128042176754661785e+00 1.909028462326654907e+00 8.794624269556594598e-01 3.405165019933260595e+00 2.651549131226180300e+00 2.288332151582582519e+00 3.024513519954990404e+00 -5.209538442216564702e-01 2.255632865594050518e+00 4.633026248687081683e+00 2.245221793378058717e+00 1.323182257937926654e+00 2.209757332270593899e+00 1.557008337230135542e+00 2.131300002971296514e+00 1.693503380857352525e+00 1.238337295957604889e+00 3.810614868500481922e+00 3.268351544622274396e+00 2.763648509975903167e+00 3.775463140237630633e+00 8.401933044904770220e-01 1.488597409360853829e+00 1.930796606364048040e+00 2.542044538776170537e+00 2.413776805365037692e+00 2.171393491303729384e+00 1.541695006445557903e+00 2.382363409591300218e+00 2.103948646416114343e+00 2.595761310197274518e+00 1.591759236141045086e+00 1.192467588387766453e+00 1.805504434984352979e+00 3.193451164694906641e+00 2.688891618658661109e+00 2.658066887508634846e+00 1.267180022114516413e+00 1.003618231126611748e+00 2.632360527097411307e+00 8.434542848560977468e-01 3.216238643759326443e+00 1.430800560148264289e+00 2.312903060478843198e+00 3.010391348125583288e+00 3.396167977572193575e+00 7.388355001974636904e-01 1.881327270612559888e+00 3.433111836254474358e-01 4.324479650608642700e+00 2.856180568555898969e+00 1.341280566337447411e+00 2.637041367143061699e+00 1.389738927583907824e+00 1.289409013685514527e+00 2.578682775546964567e+00 2.904168936041957583e+00 -3.949719705075439014e-01 1.799622588251784117e-02 3.588755574802855008e+00 2.293798074818080845e+00 5.004054630780079282e-01 4.543373411352279234e+00 2.121067618478619021e+00 8.327401565526613147e-01 1.212517340626119156e+00 2.475780862307940033e+00 2.362322959155703117e+00 2.264608293855346677e+00 8.455032643750324262e-01 4.251899236422929107e-01 8.344469439326507310e-01 1.736763215054401677e+00 1.821579995063320245e+00 8.027088619799120917e-01 6.033894596976918656e-02 1.487357642955067893e+00 6.395070257700981031e-01 1.991127506600284258e+00 3.278411156446528807e+00 1.280285159367073211e+00 1.975050652426219466e+00 3.498251787028724191e+00 1.639564762802100617e+00 1.056421502559277137e+00 2.083996804356594568e-01 3.309809873232247845e-01 1.059368114586315190e+00 1.138039700190779158e+00 2.750479168275919761e+00 1.235486275263771416e+00 2.827887640525611257e+00 1.938706173967013058e+00 1.575661121994409886e+00 2.374718133510988594e+00 1.827584219212148087e+00 1.961536388411549314e+00 2.033595694732120762e+00 1.441612734548019636e+00 9.388769714141150802e-01 2.486517339733511356e-02 1.909742400489028435e+00 1.039090053137010500e-01 3.666451140428162336e+00 1.961061314529737309e+00 2.854405103118475839e+00 1.434456212500335504e+00 1.926772618138954174e+00 2.896031942088027389e+00 1.251712994452553129e+00 3.039009106854949405e+00 2.796222924101722462e+00 1.978290956249626475e+00 2.186765695271742693e+00 2.559197970102183639e+00 7.965076907451920096e-01 2.216498064253853872e+00 3.114137612337650296e+00 2.935225042933832018e+00 5.565598469211561206e-01 1.777387378246793048e+00 1.565011220278487380e+00 1.233357526724054631e+00 3.838437984728975128e+00 1.289642493665821066e+00 1.488857167201378395e-01 1.409384451988373588e+00 8.308132403712717995e-01 1.593706240687914555e+00 1.754220679129123051e+00 7.469772210219935982e-01 1.342469123647957563e+00 1.797489918724884284e+00 1.774367185384607692e+00 3.659574275808985533e+00 1.586066932800686224e+00 2.012674300484228240e+00 1.794397037437736708e+00 2.621151632116923480e+00 4.571567002696286686e+00 2.148270164047103137e+00 2.453278341344554470e+00 2.143694616406713660e+00 3.776929854586973612e+00 1.989107069509958858e+00 9.553834084392404113e-01 1.447598381895532471e+00 2.913733134889138210e+00 9.604832498642035254e-01 2.302941453329489185e+00 1.398095643870257421e+00 9.337360412114008579e-01 2.165257867629888811e+00 2.065442380474044270e+00 9.678498958176138256e-01 -4.074677476150359579e-02 3.471588770820947190e+00 3.089491199651801079e+00 1.944517500826714373e+00 1.727082039137242120e+00 1.764659267777403562e+00 2.118656166744647518e+00 1.007432066755601818e+00 1.503428122949573620e+00 2.246338209860998969e+00 2.759799206559221840e+00 2.318910490018502468e+00 2.856889734491903976e+00 1.476395682169836521e+00 3.423664913664252740e+00 2.226409145592433969e+00 2.202117350180798017e+00 4.307340039681708532e+00 2.046923498168701450e+00 2.980614240630991230e+00 2.018420588136101923e+00 2.479787239591717984e+00 6.317379694281377578e-01 8.347181165832595617e-01 2.126306199900538374e+00 3.383354230305398058e+00 9.820510771541390849e-01 1.683051468116242066e+00 2.461269249542086701e+00 2.198691315781985178e+00 3.365622241174699880e+00 1.404445867964815742e+00 2.747121683668960479e+00 1.510617561829135314e+00 7.410610361558029879e-01 2.747347786546437298e+00 3.873105968186273618e+00 1.919613034038271104e+00 1.873124709547827393e+00 2.037107717630314063e+00 2.337758532973051029e+00 2.509217866271812980e+00 1.564691869568580973e+00 1.906920908064285713e+00 7.975648034607523140e-01 3.881986046440022431e+00 2.640270057842276863e+00 1.040980333289477588e+00 2.458431523282726072e+00 1.727664227002384312e+00 4.019526942827727822e+00 3.816119752732425319e+00 2.328554690316263276e+00 3.612931312352279711e+00 2.051687742370233103e+00 1.367954348910902063e+00 2.418385091035167189e+00 1.850938371838672047e+00 5.405764681937685889e-01 4.056520267776756228e+00 4.105935791679560687e+00 1.881447425383287575e+00 3.747804346126326624e+00 5.053705906027713413e-01 -6.417058616098757495e-01 3.172850643410908944e+00 1.472448799819560783e+00 6.752396372297386762e-01 2.576044027421682703e+00 3.070012097514414950e+00 6.595332950088047541e-01 2.731944848609586085e+00 2.117987641701283508e+00 2.722073962269350833e+00 4.057820718831584017e+00 2.643512805295857415e+00 2.485228977513197268e+00 9.342543742676574503e-01 2.599638175980118593e+00 1.505410110968871340e+00 6.228089101766227653e-01 2.099278972289442713e+00 3.490802617786973983e+00 3.897961096980319340e+00 1.462156632530609013e+00 4.804602224963511858e+00 1.588729208771855639e+00 2.520903736712795329e+00 2.845250256554541668e+00 1.492286031728325746e+00 1.486000498787544366e+00 9.253855642761684708e-01 2.257351757537202630e+00 3.267949755498454234e+00 8.489149327340386186e-01 3.021685673132159522e+00 2.040895236916445032e+00 3.158399677117308624e+00 8.824925715958069627e-01 2.602884002254424178e+00 1.735359258671516969e+00 2.767633118042250873e-01 4.059667496223956284e+00 3.256597179344561610e+00 1.194921783488859690e+00 3.368929716309300826e+00 2.203213905460345234e+00 1.951300788937393893e+00 2.530542185979229863e-01 1.696285843100175939e+00 1.397780731305538371e+00 3.314875086799473625e+00 5.365947849931090863e-01 1.639935624297212069e+00 8.660609482249889135e-01 -1.381696573651537696e-01 9.611361933515085720e-01 2.108256923016203821e+00 1.613654978038912891e+00 4.284022346181791674e-01 1.544447426063720430e+00 3.457770317921219139e+00 2.370767299418453433e+00 1.499211460565881726e+00 2.503910036393500071e+00 9.270010223729284737e-01 3.226458410198473903e+00 3.118279128360470054e+00 2.806742881727763539e+00 2.471099176865241720e+00 9.786548447708397491e-01 1.971356372439906579e+00 3.238423600092181776e+00 1.670093298120808978e+00 2.360292810876301939e+00 -9.462470582411905973e-01 2.376426978133517220e+00 2.157289999906191191e+00 4.288945719765803188e-01 1.304842352156777852e-01 1.915162417947005702e+00 3.002491075665571163e+00 2.870221607525082597e+00 2.434153947158586906e+00 3.665696380629475115e+00 6.502817144819543760e-01 -1.615281400040173843e-01 1.844376401194011361e+00 2.704364639671976267e+00 7.260039881575852672e-01 1.478695514005698985e+00 5.975628113485577098e-01 2.125299323293069254e+00 2.261628743312147805e+00 1.374766695797823068e+00 1.701797496931267695e+00 3.221573455524807006e+00 1.583966579845901501e+00 2.598461100308909089e+00 3.266434063293837120e+00 2.614496493227370877e+00 1.660107473232158348e+00 9.816763446092020562e-01 1.425218102568921230e+00 2.306001907993219024e+00 1.035841839135991593e+00 2.309464975426386957e+00 2.257073900192518412e+00 1.637131689014202029e+00 1.479543225748709334e+00 2.409776114647000256e+00 1.567138473793657116e+00 2.432760050043201172e+00 9.553749918524641060e-01 2.898997217699384343e+00 1.962319432448178524e+00 3.052860495724563084e+00 2.416591668276866667e+00 1.198408760439100940e+00 1.091031537374698601e+00 2.100751607629056217e+00 3.336340888698453799e+00 2.220602788526285565e+00 2.572920166051114732e-01 2.963504272787322424e+00 1.213897147552509548e+00 1.333945795040748061e+00 1.270758973923727275e+00 2.958762432329049563e+00 1.505916628029043025e+00 2.196327096378452470e+00 3.417076332351999923e+00 4.149686862629762274e-01 7.177961925616767047e-01 1.614466694152367765e+00 2.077212323096407076e-01 1.021109107055145682e+00 1.365966807312326781e+00 2.206012628371956108e+00 1.777146540472282599e+00 3.655394919599358250e+00 2.008374523721386140e+00 2.172935159572359609e+00 2.167952693825713428e+00 2.315124709767013567e+00 1.841877799057745513e+00 3.259035236009744985e+00 2.294330470850019399e+00 2.476421594103976886e+00 1.633252994832826932e+00 1.274250396870622914e+00 2.380956815870370669e+00 2.089339834540584029e+00 2.506005024958971816e+00 2.166914787263807707e+00 3.533133624938447070e+00 4.253970508942477302e+00 1.428654300524143217e+00 2.342718055685555800e+00 1.774553041948115473e+00 -1.115823482742958617e-01 1.494044696077878598e+00 2.171629424639680117e+00 1.421223331634696052e+00 3.490916229292706063e+00 3.866451512361374743e+00 3.061200363162578597e+00 1.289658622336125049e+00 2.956104550729518277e+00 1.973621095759219068e+00 3.312373028606923508e+00 1.720961087046859905e+00 9.410286714972295741e-01 3.073210103981372843e+00 2.137236353681418954e+00 1.424433570589192621e+00 3.685384562087405946e+00 2.444526866119528796e-01 1.597550431124464820e+00 1.673755765841606458e+00 2.463000364564228217e+00 3.598844087539971426e+00 1.873842799233473189e+00 2.175452360916889205e+00 9.713908906255409592e-01 2.656370836320474105e+00 2.465933374390649302e+00 8.375824629006491939e-01 1.593303386850345893e+00 3.114151131461778466e+00 2.330542353644572628e+00 2.936574607891108357e+00 2.314197241499178492e+00 2.204043134108457647e+00 1.211588054308140094e+00 1.038859987496778770e+00 2.405549421417735978e+00 3.055335677764355662e+00 9.721544119418117358e-01 -6.074803534649479975e-01 3.134615958200400954e+00 1.952842475060596161e+00 -7.112311269056919016e-01 1.722975341360774459e+00 1.143005373672797420e+00 1.963219961721218709e-01 1.494935505004781229e+00 1.873230795069678267e+00 -8.696150107029412268e-01 1.805540284114502736e+00 1.333778778398813536e+00 2.732565280666008345e+00 1.236804072618999495e+00 2.574218686051433558e+00 1.799890972248626042e+00 1.949126891616168367e+00 3.308449571480860385e+00 1.402564978818906516e+00 5.995620645393183734e-01 1.982027326897527919e+00 5.475498923018252695e-01 2.301526094035098780e+00 1.365527812141140052e+00 2.431942266069836656e+00 2.446683171939634249e+00 1.052833605194444688e+00 1.343377170446589552e+00 1.068385680401604532e+00 2.677423646076179775e+00 1.170433217828713346e+00 1.383913347821557949e+00 2.744563551694758630e+00 -4.447011203398664181e-01 9.642060399674841076e-01 2.945043687618907891e-01 4.856001732693208672e-01 1.670081625776355105e+00 8.110264339935409073e-01 6.905361924668115270e-01 -4.052391657110155920e-01 5.667115687536767865e-01 1.018859857613008124e+00 1.924621123104413023e+00 1.286834913268651626e+00 5.313444543884120463e-01 5.250381375466377509e-01 -3.292341233994942606e-01 1.145817821068600306e+00 1.521038756034274630e+00 1.018752079118004472e+00 2.255976204928639373e+00 1.481013060858130226e+00 2.619072010612882861e-01 2.464210257599994680e+00 -4.713823700121195781e-01 1.364372504040088252e+00 -1.031201762869714766e+00 8.139876234497377405e-01 -8.081923375165027401e-02 1.021539405624384278e+00 2.964173750089785120e+00 -4.106051682272974235e-01 1.275197966838026720e-01 -2.323291281647342499e-01 2.926254479859994984e+00 1.040609420956877251e+00 1.898615704227258227e+00 2.581825479537466883e+00 4.870946531108438782e-01 2.949201557800150475e+00 -1.631535147615098547e-02 1.408646559709867185e+00 6.902705795985460968e-01 2.495286147867817050e-01 1.694642349516049862e+00 1.165348593162214563e-01 4.090204305349078306e-01 1.473662234619606215e+00 1.464090548732342345e+00 1.425577616277314608e+00 4.936523243666844363e-01 1.091822520122046170e+00 9.552895748150911359e-01 8.410182963246898291e-01 1.218641316552094622e+00 -1.873571639215276807e+00 1.266100763426747822e+00 -1.558181516730568206e-01 2.815306852219071843e+00 2.403233648696463665e-01 6.683500930741165247e-01 1.685617515003542843e+00 2.225571935623512854e+00 -8.332003219639362301e-01 2.561112087225737355e+00 1.151089305515688554e+00 4.855329700482026445e-02 9.253175275641781217e-02 8.428732325309430395e-01 2.769774147677094511e+00 1.657563573665072232e+00 -1.575327410142990936e-01 1.531402508470010471e+00 1.794793383507422568e+00 1.828513583586038882e+00 3.445069174400276074e-02 1.799428464218206125e+00 1.454897150690128260e+00 3.704574946449352701e-01 -4.954238843117866886e-01 -1.829216057419331687e-01 8.542367858188999463e-01 -5.748425627887712164e-01 4.315784561974769229e-01 2.364805397540489906e+00 1.872935340217126265e+00 1.530428961868850746e-01 9.486109033041318916e-01 1.410470446377652731e+00 -4.152259472633921256e-01 1.916450965141596741e-01 -6.248557086349404432e-01 3.688851219834220485e-01 1.419421861612930880e-02 1.129929093098072101e+00 2.482955964918999392e+00 8.054467827182733020e-01 -3.757264106861193387e-01 -1.948425770661990908e-01 2.289357135460952097e-01 1.789821952785149328e+00 2.339144336513393263e+00 -7.637495837736360538e-03 2.155877480143791214e+00 9.614960179033827936e-01 6.459760795531018784e-01 8.643523009116239608e-01 1.630820724306883296e+00 1.081587069534125201e+00 1.801411383794387477e+00 7.719123336891569043e-01 -8.091141928272422845e-01 1.612572537259122862e+00 7.942644758805458838e-02 6.013151909318003030e-01 7.612365789386950077e-01 -9.630343447665855316e-02 3.563413207425505380e-01 9.871333449137755789e-01 1.940871138031246890e+00 1.495064065566630518e+00 1.018749476147727817e+00 1.668643768606843381e+00 -8.719424627661972460e-01 2.776983864548521197e-01 1.535120268674170951e+00 5.634631311967452927e-01 1.015647164571010341e+00 2.696552749971875773e+00 -8.938856518993658629e-01 5.144105986178959533e-01 9.644883048683391413e-01 -4.002745842373812701e-01 1.311723776317753165e+00 2.753216231095516164e+00 2.234807145178435039e+00 2.471837321440851110e+00 6.276866759329111645e-01 1.445770458445226225e+00 8.198788848165516896e-01 1.462432524046728410e+00 -3.129475009154029097e-01 1.289087715781165322e+00 9.452184265957531695e-01 1.880515847745015678e+00 8.763736429581541199e-01 -1.119551531459557214e+00 2.476290871553976092e-01 2.918310763057884838e+00 1.378060410481026121e+00 -9.780999321765833088e-01 3.854209969716456546e-02 -6.629474534734555169e-01 2.924965648563367937e-01 1.266760198463692255e+00 1.909201653759184047e+00 1.321467470195684335e+00 -6.447075449229986432e-01 1.796471552076343903e+00 1.256385735718957841e-01 1.103439736592916720e+00 2.038063977537851734e+00 1.568771289418467774e+00 1.286886158140565506e+00 1.981247058445824605e+00 1.128602733750695641e+00 1.636199502102704928e+00 1.104203622977989463e+00 2.367061150527830782e-01 -5.642133071579599757e-02 1.179674803239438852e-01 3.195479688568494403e-01 1.261309979903946221e+00 1.476565938535683076e+00 1.716388923690817858e+00 1.930180862153500820e+00 4.341218249567588838e-01 3.175456142578586549e-01 2.811761329226357464e+00 1.263830114728458964e+00 1.264778401646358130e+00 1.140917546282014250e+00 1.760559641917830431e+00 1.659436412360633550e+00 1.579213790950380503e+00 6.990724232731970744e-01 7.115995331902548182e-01 1.129731614800668416e+00 2.793254185065545236e+00 2.393917154748923082e+00 1.020649226335772930e+00 -5.908946774899473398e-02 1.386077256213449793e+00 6.975643738820657136e-01 1.131994523629638483e+00 1.103090558602464882e-01 4.865405618002950350e-01 1.037906631659416101e+00 6.605210173997824175e-01 -8.895581134454055849e-01 1.452523461830409479e+00 8.665867566363690822e-01 5.341264764009193700e-01 1.312952118902965815e+00 1.336986083155165428e+00 -1.574353117659416934e-01 2.364200983505258258e-01 9.021204928711064053e-01 1.017545474564595764e+00 6.081298836983681788e-01 7.938895209351874982e-01 1.975503379119877501e+00 2.962485104715783191e+00 2.736543764896870901e+00 1.139629919820331905e+00 -2.556536775539343331e+00 1.269273589838505467e+00 -1.589099924956863807e-01 -5.351843995063974013e-01 4.687300729255383658e-01 1.636906531688650190e+00 1.190474509632819533e+00 1.569580984949947577e+00 -4.063317581909560161e-01 1.009718816338569525e+00 9.226674122586692173e-01 1.133659107627430718e+00 2.745482797453077661e-01 5.078995118097527905e-01 1.195411069363337520e+00 1.070116006894928029e+00 1.597310683271229825e+00 1.919581983210402465e-01 1.514882035558611451e+00 -9.463284029136296294e-01 7.571096427322793199e-01 1.529237422110136357e+00 1.304684814306848128e+00 -2.932675585722765987e-01 2.116240189838329400e+00 1.760911555527269634e+00 1.969446255192081940e+00 5.071189789729017017e-01 -2.748350693281885193e-01 1.028672701224719432e+00 9.493677738580245107e-01 1.825739179079147512e+00 5.494749060492695181e-01 1.223633098048148904e+00 1.628344126505450573e+00 4.549058091951198035e-01 9.146726443474308965e-01 9.530455187024164942e-01 9.175510690134678349e-01 3.906135077794028465e-01 1.214118171875254948e+00 3.963009332155745801e-01 1.121205859582618647e+00 1.145414430672783812e+00 2.347012417148482688e-01 -1.015393756601383091e+00 1.363680177087628342e-03 2.338509978580368465e+00 1.600768484309221806e+00 1.220950529422747621e+00 1.474278257394961988e+00 2.368257285202442386e+00 -6.245483117153667330e-01 1.250693603098782303e+00 4.964349834025320041e-01 4.875821844055009402e-01 2.348869284349310860e+00 -2.161410879107068084e+00 4.648256761023834560e-01 1.739823511552182067e+00 1.578282468791172510e+00 1.732207585293244811e+00 2.418954908578863527e+00 4.753653137204540968e-01 1.194960756399233492e+00 6.811114568880526354e-01 1.231637805029071497e+00 1.136226988402264215e+00 2.009857118908793261e+00 6.396819333037002675e-01 9.685022169891237542e-01 8.672382567521148555e-01 -4.078335069124146284e-02 8.130252244458492372e-01 5.118143796263221468e-01 1.501549980593346101e+00 4.359801977237877657e-01 8.094606025271000593e-01 1.851471550222840934e+00 6.206220544821278162e-01 1.474076408887873280e+00 1.057598833600075672e+00 -2.831271481381637534e-01 1.808941375799427931e+00 3.353238566897503992e-01 1.690500454604579872e+00 -4.069600393375332192e-01 1.874266964202963459e+00 -8.801095257826434537e-01 1.584061127295462112e+00 1.399561474793024729e+00 1.470304135193625905e+00 2.096563580218173961e-01 1.937542750765949506e+00 2.307722500603480054e+00 1.972758085384851645e+00 5.795438558389833794e-01 3.430374160613621770e-01 1.826776049568771709e+00 1.839754016716285134e-01 -1.505449274608814392e+00 1.128493733028274271e+00 1.697741518105315928e+00 -5.705187917176938184e-01 1.722939548724164327e+00 1.055483555188799549e+00 1.059982665695614834e+00 1.384561284166776263e+00 1.513602110785831512e+00 1.538583322747109294e+00 -2.594449231801891909e-01 1.058523052896672256e+00 1.006000441772508136e+00 -7.492852593960306340e-01 -2.393727354571695831e-01 7.119223815472042194e-01 -2.187506684155285930e-01 9.095505656918990711e-01 1.727719373304648753e+00 8.276640628018610002e-01 9.770602202338329878e-01 4.211094310152983522e-01 2.116612493578044152e+00 1.623766170475695603e+00 1.234043636812830913e+00 1.883258902611256724e+00 9.506133207199690682e-01 3.050894572601762889e+00 5.565371323418452087e-01 -2.671910145107853629e-01 1.527262626618284713e+00 2.567637741755099956e+00 5.857659044709209173e-01 -1.297308451979034771e+00 8.103870733943112636e-01 -2.158365695727831879e-01 -2.654511392943602610e-01 3.142956542057666058e-01 -1.425269080591801796e+00 -2.615210745733741442e-03 -1.128654200072776170e+00 8.124775609638749119e-01 1.245110935710287636e+00 3.978449186119764058e-01 6.625186597056615945e-01 2.287170814925218121e+00 7.579907153764197103e-01 -3.033030787682559626e-01 3.738167690094490681e+00 -2.487820131055269446e-01 5.567242123340093718e-01 -3.343846148757126935e-01 -4.254362890496719840e-02 8.918195250291895138e-02 3.343672839504263083e-01 -1.771213493132733241e+00 1.521167406032847724e+00 1.960895975557059412e+00 -2.180309564625982910e-01 2.503380409565337805e-01 1.754325171345949841e-01 4.631676679220781551e-02 1.510402575307454864e-01 1.597015274389757433e+00 -1.340527135903624156e+00 7.306133607212353942e-01 9.706988392742847971e-01 2.633515900081668248e-01 -1.649300571484933142e+00 1.322161715252073266e+00 2.443135858634457869e-01 1.149079456839694702e+00 -4.730832497605540476e-01 -1.025034075226423230e-01 -1.220140263709668937e-01 1.380886567275873889e+00 1.611925320250209293e+00 -6.024303630572060975e-01 -1.755050077008132536e+00 1.761038170852778917e+00 -1.321102776875067442e-01 1.609050192528567402e+00 2.282446329637119464e-02 -1.669277049105364341e+00 -1.227008461695114461e+00 -8.692699484431155588e-01 -1.653586074078264856e-01 4.721186965062911683e-04 -7.888529722401464994e-01 6.494900246695326507e-01 -6.988581832402502858e-01 -9.500641851059678233e-02 -1.910877175071437339e-01 -1.516148099495272739e+00 -1.011914641822373673e+00 -6.582805550836353659e-01 1.061023793895376599e+00 -4.704740765498439115e-01 -2.164669317545099947e+00 -2.206175652720574476e+00 1.133221102217300824e-01 -3.558215035284903460e-01 9.155531050213567834e-01 -4.888070752833328925e-01 -6.801502087505714722e-02 -9.156010654688179207e-01 -6.847074042781839398e-02 -1.666923331203376824e-01 1.706626279865290918e-01 -1.670205699449547887e-01 4.532349935852999501e-01 1.769715168776376801e+00 -3.054008634636525166e+00 -2.506560766848736077e-01 1.066693523166507562e+00 -2.274781906399031550e-01 2.232861687219703573e+00 -5.019647523622516871e-01 3.858149348146711066e-01 -1.582333527695152675e+00 -9.626557418824961410e-01 -4.829253663618968684e-01 -1.275760465155837631e+00 -1.193090709999962362e+00 9.235582329789281397e-01 5.374732969658768678e-01 1.840114278157825925e-02 -4.481499379181038689e-01 -1.452383660965245460e-01 -1.069569207872004490e+00 1.752504093183641920e-01 2.068333248944255465e-01 3.307840327049124785e+00 -1.946442107042156922e+00 2.314773036010906448e+00 1.371973067318323469e+00 -2.079902541167132635e-01 1.597808060921772411e+00 -6.423473089120671498e-01 -2.271366988271847076e-01 -6.968516727445264181e-01 8.140110765089785261e-01 -3.052291942999780239e-01 1.633528302911371743e-01 1.209470347926434597e+00 1.437118324626355026e+00 8.950897879879776697e-01 1.140571784188703974e+00 -7.211813525424229931e-01 -9.407456800629916405e-01 -1.817892823569366434e-01 -1.566172102939725530e+00 5.449026945164849867e-01 -9.079907316553351704e-01 -8.789965161657660175e-01 -1.344591453294106786e+00 -3.645896759627960670e-01 -8.579540890361806449e-01 -7.338379562284879087e-01 1.755293769009613480e-01 5.571294343979289465e-01 -3.912437670695092379e-02 -4.066953551011674439e-01 8.856594094334752088e-01 6.765778503297176227e-01 -8.474703426944988349e-01 1.217821566898476260e-01 -1.314738921504129188e+00 -4.719193514146323154e-01 7.838818593479736085e-01 9.564092703044153598e-01 8.707951710831794978e-01 -6.071725800577574272e-01 1.129128378839509006e+00 8.382346942435543458e-01 1.222978294695912682e+00 -3.968605893899165848e-01 -9.185539535044315862e-01 3.834914641330817164e-01 -1.044090835888310531e+00 -6.359138648958295725e-01 -3.044529234176941990e-01 4.574999699443924595e-01 -1.291791335579699274e+00 8.561055132722084071e-01 1.349786546030005141e+00 -1.174163317902672116e-01 -8.528034894815338385e-01 -1.104491994726996412e-01 1.054372250439547631e+00 1.413348776256458494e+00 1.733212322733993282e+00 -2.303923381642596802e+00 1.317953717286105331e+00 2.134807842965383839e-01 -1.267740449841126882e+00 -1.168942194287348801e+00 1.388054756671123879e+00 -9.895372935621031818e-01 2.718736635932891277e-01 -2.068572348253108484e-01 -5.168536398707560542e-01 4.860619200644002991e-01 -7.213087981589633157e-01 -5.179549737470937609e-01 6.362486918926888446e-01 1.195516595271827187e+00 5.369595046847266406e-01 7.448408329511073678e-01 3.211212053239578812e-01 3.009114555508161648e-01 -2.122068419993150823e-01 -9.885302954234248540e-02 1.249567652528529083e+00 -3.997812677820523630e-01 -6.559735362011266668e-02 2.372276405431211488e-01 -8.780471459299888926e-01 2.620787754984194695e+00 -5.102553229609432806e-02 1.069428960511014104e+00 -5.584814502060957420e-01 2.224786514235680968e-01 1.349540685131121798e+00 -1.181146346436451611e-01 2.009369934832883509e+00 1.784681778501800764e+00 -9.232674347812385163e-01 8.882527839980166595e-01 -5.532449319187923154e-01 -1.231551371014792284e+00 -9.863428412590813377e-01 1.314228502365805351e+00 -7.411953832276511056e-01 -1.534024367307754710e-01 -3.820958797938779905e-01 3.490217882481337353e-01 8.304639384941882030e-01 -2.132520777401123446e+00 -3.982490317946506542e-01 -2.737589873807586005e-01 -1.540967842313837100e+00 7.947985734595096607e-01 2.050822393109315855e-01 4.597111631369087958e-01 -7.788246811921883950e-01 -7.862152636353061386e-01 -1.906659118231146977e+00 6.497722541233413862e-01 -2.805370192650902261e-01 -1.088719341615486114e+00 7.093929644606364882e-01 1.330463100759887496e+00 6.713577394390749520e-01 1.035595829618563224e+00 -7.062036671413886024e-01 7.819317115462610657e-01 -2.224113987900239842e+00 -1.052509257787338504e+00 -3.983299341616151068e-01 -3.285053441569066868e-01 3.436150949138334076e-01 -7.664200706253515571e-01 -7.874903692462960070e-01 -3.402064666334388421e-01 1.393453250375547015e+00 -1.523745509493918515e+00 7.366830565460220637e-01 -1.210577548684443672e+00 3.757386008712285119e-01 -2.544381015325794526e-01 -6.670587682920373629e-01 1.913332117931789145e-01 4.031440556316303603e-01 1.094993555507061955e-01 2.777684216762137392e-01 -1.721216437293059676e-01 9.372951064471118920e-01 -1.226287442738678513e+00 4.346118164801600625e-01 -1.460966164487613961e+00 -3.601053325477163725e-01 -1.401706768390789115e+00 8.003044413863799056e-01 -7.146287660960365384e-01 6.348068893417070369e-01 7.229176209883978466e-01 9.331495408790141388e-01 -1.244998363179695922e+00 1.918880629155149453e+00 -7.588456855217226016e-01 6.311050424711091011e-01 2.452367561733320434e-01 -3.411749797470745027e-02 2.160888633455708974e-01 6.188247865235986245e-01 -1.621270394885020227e+00 6.354519551571660152e-01 9.424422211889849077e-01 -2.243595172511650415e-01 -1.653139484171600948e+00 1.149547890966006625e+00 -9.296283550282393726e-01 -5.597714685043440053e-01 -1.190583428932890042e+00 7.953015238870386749e-01 5.614180567953216405e-01 -1.359807269710828548e+00 6.739539960300692245e-01 -1.603612610529202287e-01 2.114782300113708935e+00 1.289804242292126757e+00 2.880562533108942946e-01 1.924979960355400754e-01 2.915454772301389497e+00 2.027991715466175016e-01 2.324905602167781193e+00 6.321980992144047296e-01 -3.543330085422100595e-01 5.933978489717722793e-01 -1.970355420782662903e-01 -1.895574080694197860e+00 -2.097473622889568734e+00 2.531582359707189034e-01 1.892676782591816709e+00 -1.928712413963059036e-01 1.174259099310724225e-01 2.316702734770162975e-01 8.558435545186411364e-01 1.798860760518174562e+00 3.315885903171893467e-01 -2.350745367159364552e+00 2.151102129011285002e-01 -2.662825020870467907e-01 -1.433896199860255738e+00 4.804774679407214921e-01 -9.012624532925113119e-01 -9.951372453190576728e-01 -6.585815572820199471e-01 -5.741613846258815101e-01 6.492263796008580501e-01 3.892329265824419349e-02 6.562379845058421424e-01 -2.682588123436307481e-01 -2.879112529013968524e-01 5.791258769359779873e-02 7.749273899007628197e-01 -6.955925005521278459e-01 -3.554499708267296887e-01 -1.403401254606180037e+00 -8.179706725216119301e-01 -5.889245317294924398e-01 -7.009209001107529202e-01 -8.222795044410312615e-01 2.616689892894517921e+00 -1.220414590924487896e+00 -1.463485207686000544e-01 7.681471342862997709e-01 1.136026139969926296e+00 3.112893818102088761e-01 -5.387482596618103914e-01 -7.755202647790081227e-02 -7.517323101012317599e-01 -8.237627155203597340e-01 9.950718339695945047e-02 -1.598393167298752582e+00 -1.513346018250750991e+00 -8.896813742385608625e-01 -2.374720807825117241e-01 -1.141349181036363403e+00 -1.288453454693142763e+00 -1.157673454774454269e+00 -1.244004137433021573e-01 -2.650184954060147202e+00 3.129200467136581953e-01 1.410124728864831534e+00 4.135276559741160041e-01 -1.875614650975313547e-01 -6.466669601385285349e-01 -2.340988801244630491e+00 7.342555407087548724e-01 -1.023939977007574803e-01 4.468395511975026824e-01 8.241942770346715186e-01 9.688849685883771379e-01 1.636470927766302319e+00 -2.285817342821197876e-02 3.916772346755278966e-01 2.824637332967807057e-01 -7.801460492939138458e-01 2.403989731206668534e-01 -3.148043560836505383e-01 4.413227075573893377e-01 -1.653604018169581025e+00 6.166173473739064992e-01 9.690026276957636187e-01 -2.152434477295884996e+00 8.459584336461508647e-01 -1.008046469334604317e-01 2.633191382100616540e+00 9.750590543976126456e-01 -1.219878305637924099e+00 4.066873709555883232e-01 -8.787849130843764511e-01 1.085093062037708167e+00 -6.699601981619379698e-01 5.273179253455085869e-01 1.222661394288030445e+00 -8.792564798252473501e-01 4.241598000515303113e-01 -1.301936169667623266e+00 -1.506403537088805811e+00 -1.741284819579110632e+00 -8.305399107847482032e-01 8.583887050299683352e-01 2.107040989348642479e-01 -1.945169626741325430e+00 -1.345976790814244373e+00 -2.627698780356817893e-02 1.726190030590968039e-01 -2.710550191181245183e-01 6.306970215032425831e-01 -9.808747022711976626e-01 3.948196943117583679e-02 1.181029585661365511e+00 -2.184612234080507420e+00 2.005028347531216948e-01 7.447928529863371283e-01 -3.798313099480071786e-01 -1.612543443212832717e+00 -2.028076785391351056e+00 -1.927672273574706940e+00 -1.328095307634866939e+00 4.372425303793838203e-01 1.529300101436468440e+00 -1.256848110743380209e+00 5.156113463121744234e-01 -1.417143561260530982e-01 -1.007121479940215947e+00 6.163388198197512768e-02 -3.490755730759616537e-01 1.494127339189728065e+00 1.166601479819932896e+00 6.274204792574717970e-01 -3.370640391964566662e-01 1.008495476872254548e-01 -1.566862278485236404e+00 6.264214733943263003e-01 5.178900253085422234e-01 -2.548864987610828803e-01 -1.952091176909833137e-01 9.534520614924607562e-01 1.226648510289088723e+00 -1.609652978360075037e+00 1.933842918222189455e+00 -1.869915650185913769e-01 1.211591176024775951e+00 -2.350544245608481297e-01 5.025926248821404041e-01 4.415957461210694990e-01 1.164160815980128383e-01 5.078088795609961847e-01 -6.728261944739098999e-01 9.834921826349869445e-01 -1.763669306850630392e+00 6.323974126641042082e-01 7.849521673773723895e-01 -6.709162813467733910e-01 1.835264300567225337e+00 6.866694689062183832e-01 8.721054698458530208e-01 1.234692085756047497e+00 -1.076379460922809894e+00 1.966759891017494932e-01 -1.951562456074137919e-02 9.277819002810125948e-01 1.183676988966904986e+00 -2.950375866340549935e-01 9.737498722901635206e-01 2.171012521593182476e-01 9.809515721737571692e-01 6.041494116537494685e-01 -1.469858379603316889e+00 3.291263047885407134e-01 1.443861948612407131e-01 -6.894057286521467764e-01 5.713884014687147239e-01 -1.161990101938493725e+00 7.066408785713245155e-01 -5.423643874942501997e-01 4.082670914268246576e-01 -9.133627364207528299e-01 -2.148986864081389447e-01 4.323442979583145412e-02 3.239131729395983705e-01 -9.255286933323513265e-01 -8.371729892548932517e-01 2.191192068978151219e+00 -7.635445497697038730e-01 9.101263475175680462e-01 1.050677825522781106e+00 7.506287765584315208e-01 4.087220804159031884e-01 5.969439017906118528e-01 -1.211229530030626167e+00 -1.601059797545860475e+00 3.235746080578646988e-01 -3.608250452669565789e-01 7.395522018850190227e-01 7.667703252673323533e-01 -5.528295653400111531e-01 -3.239963862693742008e-02 -1.666374329744252147e+00 -4.309712589010269435e-01 -1.141994188316171055e+00 1.076681029429256808e+00 -1.832710444060696275e+00 -6.287886593387153056e-01 9.008770117565313429e-01 -1.299464982588701134e-01 -4.362004866837758399e-02 -2.124898679307106186e-01 -1.251420168803480011e-02 3.676876522886808885e-01 -2.845454098352669381e-01 3.299049995673646873e-01 -5.815407736399941241e-02 -4.736390014464666454e-01 3.453788197007502947e-01 9.578915365965100515e-01 -2.581690837757292023e+00 1.476259916802336036e-02 4.052565757167377325e-01 -8.276128187594855579e-02 4.244419086596483599e-03 1.251736547668242716e+00 -8.782493585518771351e-01 -9.095869435547170312e-01 1.404711000591799541e+00 2.130126176913692770e+00 1.449541348884637350e-02 -1.025870133566618714e+00 1.963305202024795415e-01 -3.868278889218134675e-01 1.970607062022692590e-01 -1.879036948030593512e+00 6.334109192550966272e-01 -1.565052784396118168e-01 -5.801155401531582489e-01 -3.798202298936115828e-01 6.359198854910124155e-01 4.216797892031794448e-01 2.693004030802847448e-01 -8.150372396160049382e-01 -1.747415238892233991e-01 4.054271656114775135e-01 -1.846961113573898583e+00 1.886031810457740043e-01 -1.137777245979535001e+00 4.508719660883628300e-01 4.584459775254306479e-01 -7.817613353600906256e-01 6.005226266065327723e-01 2.750797812608992698e-01 1.449122225653403540e+00 -1.310983037165428966e+00 2.264340770849015083e+00 -1.511036672146798043e+00 5.670866015596963683e-01 -7.256302662684400717e-01 9.040885562867522207e-01 -1.571188815136385974e+00 2.247925221994063749e-01 -6.118163111622255679e-01 2.393595954631640765e+00 -7.023239734289128400e-01 8.423117930805035236e-01 -7.612046371844750636e-01 4.558422833637912897e-01 -2.855691605237547503e-01 1.201951412676903891e-01 9.796869561748474675e-01 -1.240297771521271741e+00 -9.811411293866727501e-01 1.561312178121048166e+00 -1.101208246019890646e+00 8.188161390965258413e-01 7.419633873608974528e-02 1.090431292868689450e+00 4.298470449238437491e-02 9.172731928868889384e-02 -1.052167393222513958e+00 -1.319644648157367817e+00 9.949153160873052126e-01 2.000337336668549071e+00 8.426386181774111472e-01 8.427733602350802045e-01 3.397733156698933277e-01 -1.361642098657598110e+00 7.538969166487747842e-01 1.600249698826665012e+00 7.663356688346818768e-02 9.393455968295677527e-01 -6.373086852709733963e-01 -1.422094030931362107e+00 3.094927904627702842e-01 -1.429833386450807708e+00 -8.788222842644455302e-01 9.517136106603224510e-01 7.842053331101721536e-01 7.748277535372314340e-01 4.017694741414897242e-01 -3.715216631380943713e-02 3.167664142549835304e-01 1.722308453074232970e+00 -1.465453998316750939e+00 -8.737288765983444172e-01 4.372547494203213869e-01 4.416429420904608993e-01 1.462753888698634430e+00 -1.441873676589193520e+00 -1.714428124725843272e+00 1.368367037495687555e+00 -6.512984098870940874e-01 -2.891086124192383533e-01 -4.972170034180275477e-01 1.715992933150456423e-01 1.676523365964574241e-01 -9.147834246076278486e-01 1.381191710720291344e+00 2.612969229417713812e+00 1.154484647213680076e-01 -1.580638953944406122e+00 1.174623903047020468e+00 -8.977576339850471543e-01 -2.763792217925742020e-02 -1.162154965055983036e+00 -1.190979352352123516e-01 -6.412470962440015576e-01 -8.167119753884282130e-01 1.244344077270131299e+00 -7.597840291435297155e-01 1.200618485487177534e+00 -9.485830529687361290e-01 -2.194254573241211925e-01 -2.090479473574114788e+00 -6.730429448308010432e-02 6.684559853781015804e-01 -1.197846771646527309e+00 -5.437565646643758299e-01 9.483348724057516499e-01 8.084844822065880843e-01 -8.602587132570006512e-01 -9.691690208499589843e-02 -1.231884944220561717e+00 4.372203085313202675e-01 6.721385948387251785e-01 1.485604340539878221e+00 1.814268424327143636e+00 -1.374260244805249054e-01 -1.462543576146316360e+00 -9.502448910757844702e-01 5.921333368188514967e-01 5.210222861947506612e-01 -1.334689551715686928e+00 2.074282965579030691e-01 1.118783021807235739e-01 6.250921071210366886e-01 -1.071561567170540574e-01 -1.527849079448871938e+00 -1.329005081454500914e+00 -6.907480659160400993e-01 -1.815081307424766033e+00 5.324467424805573446e-01 -4.257722313551067783e-01 8.249987332051030853e-01 -9.479937751472734542e-01 1.684620790051905459e+00 -2.335386143279110982e+00 -1.365501369027118939e+00 -2.308147578732272720e+00 -1.093543374691550829e+00 1.699351413581383918e-01 4.936145049767914905e-01 -1.146280807526671941e+00 -6.005516698717185131e-02 2.271094478685507845e+00 6.737727915526957601e-01 -8.220956222007346215e-01 1.028338368538638248e+00 3.483756223499086535e-01 -5.670608228430300546e-01 -3.563885376474962841e-01 1.230313301448993313e+00 -1.161524590849571520e-01 -5.769679590287243309e-01 2.218871226002751218e+00 -3.130675799197106812e-01 -5.380716692776642551e-01 1.970847391153213835e+00 -1.458169966592320899e+00 6.958778788767375767e-01 2.102032858646957880e+00 1.092673352926415431e+00 -5.489600996193707561e-01 6.985771392070255770e-01 -8.711474897472847312e-01 -5.782557502003434768e-01 7.597090205527439188e-01 -8.149549910453344204e-01 -6.856612580519340083e-01 -1.373537560433895965e+00 -2.480703354732352595e-01 -8.464617414520335670e-01 6.034627872717730490e-01 1.438104086186001440e-01 -4.413451336362702593e-01 -5.121595077606043711e-01 -6.222247634357296331e-01 -5.055832107038468054e-02 -1.910694388645723940e-01 -7.866034209277618094e-01 4.919442747816232253e-01 -7.736474325341079483e-01 -1.892675513122299980e-01 1.129774986539044512e+00 -2.386829313208658210e-01 1.248592193540715822e+00 3.983681393192707865e-01 7.232377899318889192e-01 -1.500036343615281709e+00 7.627452705823992707e-01 -1.096471481315296925e+00 4.270494751281593282e-01 -5.862203524749305394e-01 -1.566798482610910037e+00 9.195643379522287775e-02 -1.055565832824487682e+00 -3.002202293542075129e+00 6.447702655067975019e-01 7.711953498000038987e-02 2.424051410957863972e-01 7.116639677957240506e-01 -3.050551948619937281e-01 1.287353712000464778e+00 5.924496606220862605e-01 1.367884095099919151e+00 -9.767565134303090035e-01 -1.273068174776839978e+00 -3.697323519172510120e-02 -3.998652769059756751e-01 2.222981243277703522e-01 2.526082953900077310e-01 -4.088797807816476823e-04 -2.066829574991958740e+00 -1.702225205495835614e-01 -9.600367270306384704e-01 -1.641572739462640040e+00 1.122982091482246370e+00 -9.361216288389314633e-01 1.129577847688836428e-01 -9.527708365956806258e-01 5.155221832978912344e-01 -1.846998595076189575e+00 1.003333674784916418e+00 1.372056352860551165e+00 6.397567159573246398e-01 7.625338616316462703e-02 2.354263734257554808e-01 3.519471970107792558e-01 1.650850401801443157e+00 -6.825768130144202472e-02 -6.464824782656352076e-01 2.445052687387111234e+00 7.913032176990646427e-01 -1.715453348934881328e+00 -8.849681551071095775e-01 9.427377646811748724e-01 -1.041560531566588788e+00 1.089207371412341668e-01 -4.251168119794557221e-01 3.733788118472383122e-01 8.171077916872253322e-02 7.598755974075301900e-01 9.382724605447623212e-01 -1.357918554240460152e+00 -1.922428207649464094e+00 -1.618418649351071326e-01 -4.303220549609307888e-01 -5.551114082095987001e-01 1.001720917645265163e-01 8.355053312212695760e-01 -5.853651116492692985e-01 -5.575198562505938593e-01 -2.191155290830155422e-01 3.482615432923036325e-01 -3.065736322273108216e-01 -6.045375051896280105e-01 -1.569890952804866346e+00 -3.668027010612828764e-01 -6.565855231190813601e-01 1.003220367116369749e+00 -1.166339796157013359e-01 -1.229230854309670606e+00 -5.762829209434012362e-02 -1.389610271408288966e+00 -1.755015389121696634e+00 -3.882752639348250323e-01 5.445687386008201125e-01 1.755876447512307592e-01 1.143013681124457559e+00 1.403862101308241073e+00 8.401795331935337785e-01 5.881869135914291613e-01 5.885664703180470969e-01 -1.422989479981806804e+00 -1.659907955437798011e+00 1.334029159669536169e+00 1.152683667629025299e+00 6.266234015932972135e-01 -9.302121804522438531e-01 -5.461187203096432574e-01 -9.824349338785069996e-01 -1.234784220958025092e+00 -1.467819856014323632e+00 5.597445948279229366e-01 1.453243352098232855e+00 9.434535846225849953e-01 8.532019777090565915e-02 1.776690144537745597e-01 5.484001384435137627e-01 -2.476280037479395568e-01 -1.446599573492662660e+00 -2.140785082523060545e+00 5.516345981651313846e-01 -3.378122948870918713e-02 -5.835116492244335484e-01 -4.677235202403554060e-01 -1.201403151997066043e+00 2.577163022247191404e-01 -2.199448979014885452e+00 2.186402480182207508e+00 3.057185282730266462e-01 7.719016678650535424e-01 -3.331582567932845906e-01 1.103800855839764283e+00 -1.467129283665319806e+00 -1.185639623067700876e+00 6.775278396414354809e-01 8.298694596068324492e-01 -5.208194776937852266e-01 2.503487962664462607e+00 -1.924802730277294760e+00 1.171288210183621947e+00 -1.345783807023131606e+00 -5.659596387937986250e-01 3.134040336885389189e-01 4.917169760933368661e-01 8.720735043378556872e-01 -4.733298877877340494e-01 -3.737205948660520805e-01 -1.704677853336176385e+00 -1.074285829551200999e+00 2.389624978937418265e-01 -1.526830630157582913e-01 6.207718512213763473e-01 -8.534450306471300651e-01 -5.411560450121538635e-01 -4.503025578851523880e-01 4.187288437288320259e-02 9.978233432938670155e-01 2.064586630088894648e+00 2.159125228577365163e-01 -1.626617496861875845e+00 -1.916160221135798869e+00 6.369291061881313110e-02 8.057437237440758793e-01 -7.598285157094464282e-02 1.103882972760148018e+00 1.473927270742154017e+00 9.030156031435303543e-01 -5.476084904791633790e-01 1.152966036935281435e+00 2.315245139978737154e-01 -1.325049359584658637e+00 2.071044748236689492e-01 6.306710983470850129e-01 -8.198443016103133807e-02 -1.120337943689978522e-01 1.043785614189062905e+00 2.883546194420495423e-01 -8.482700357157342275e-01 3.959344406638987124e-01 9.851046741204073642e-01 1.841565500954577272e+00 -3.183582315228817849e-01 -2.392090359790328413e-01 8.014379027730159644e-01 -2.257911317948547991e-02 6.807518784677923929e-01 -3.826330173933398943e-02 1.099145095877683609e+00 1.488376818184197869e+00 1.009566277306563675e+00 -1.929669230160354632e+00 -1.895257645734336471e-01 6.987436518558379772e-01 6.699558183233916830e-01 -5.547956478538070002e-02 -7.420665512943698250e-01 -8.295174953608424051e-01 -2.385961218616170498e+00 3.347504983689991165e-01 -7.363810170788237519e-01 3.231101196287866628e-02 3.317695940258857945e-01 -1.918083041193148430e+00 6.700702732954431085e-01 -9.908917804410548591e-01 -5.279297799178012118e-01 -3.036555864492955226e-01 -1.203120051576447969e+00 1.036708174781833192e+00 1.320075728674262039e-01 1.664121700301976481e-01 -2.054721960630144117e+00 -7.675394524993048861e-01 1.258725980536525180e+00 -2.376409367030564379e+00 2.165264901735106218e+00 3.848006467620336823e-01 -8.801847938937902294e-01 1.190445397401671768e+00 9.656710962435969270e-01 1.527791473642387432e+00 -1.909694349068176700e-01 7.189404797163816419e-01 -1.051825209067528855e+00 -3.918556513349036319e-01 -1.580054335547150579e+00 -7.021573597307003700e-01 -3.382404389923109322e-01 9.391133528676074427e-01 3.273627075982650236e-01 -3.244045366128675001e-01 -8.329060767693168277e-01 6.454714918285453518e-01 -5.248937752145953484e-01 4.072838354567689945e-01 6.019922307117472338e-01 -1.876027240744574109e-01 -1.302463529810572451e+00 -7.027180723156922770e-01 -2.092114950683385377e+00 2.681862536272149322e-01 -2.275277758217434165e+00 -1.194370903512730786e+00 -2.086833580338813277e-01 -9.029528676714541069e-01 -1.339550218344514265e+00 -3.787064494604633347e-01 9.112711448168036021e-01 -9.806423482423209936e-01 1.041738179872333993e-03 9.288371574352705107e-01 8.921016320979902048e-01 -9.670275823320560044e-03 1.907157153437126107e+00 2.091083640860136761e+00 -1.176882392490057772e+00 -1.440262518150824844e+00 2.749638260240091281e+00 -6.494688028884240683e-02 -2.251497370286210220e+00 -7.998328757010526591e-01 2.500640478163759450e+00 2.897398553938853594e-01 4.192149485842823209e-01 -3.573123301434880661e-01 2.313520798238810280e-02 3.042537135355153910e-01 6.773790104065973150e-01 -3.137019692880798627e-01 -5.561102269758497751e-01 1.645716147119090866e+00 -1.014964671190599077e+00 8.987700801784820337e-02 -2.971032039360365085e-01 5.359320002563665586e-01 1.672765094075105430e-01 -2.063791299926647782e-01 2.680100117701903484e-01 -1.512776203689776944e+00 -1.035277502346514167e+00 2.517694096698675499e-01 2.755409214033238907e+00 7.546795550387049856e-01 -5.139569391964603495e-01 1.270695970989720092e+00 -1.047995297579653373e+00 7.529892574502538016e-01 9.925401846913528559e-01 -8.415651937520355341e-01 3.345536411697767054e-01 1.070348154225855136e-01 5.181510652826044616e-01 1.881097164225205842e-01 -4.031537396256869021e-01 9.506259181248950807e-02 -6.256867359603780487e-01 -9.360267607710325011e-02 -1.388302280930040711e+00 1.799929947662042007e-01 -7.471180562503157985e-01 1.150295390819429386e-01 1.284798882846586165e-01 -5.916601894340702827e-01 -1.739407606317888488e+00 2.797137989633505240e-01 -2.167757782553985102e+00 -7.496446176628830393e-01 3.538863078114044547e-01 -1.539054557292495740e-01 -8.110266503865917187e-01 6.598295904829153402e-01 2.163604443320479576e-01 1.196313565296823533e+00 1.996878001429316929e-02 -2.841122523002813094e-01 6.681111022193594318e-01 -2.090203619400143598e-01 1.152727383003725681e+00 6.827472673103288647e-01 4.543890497145649521e-01 2.483806609816564814e-02 -4.180639503309846461e-01 9.140012311922373067e-01 1.653157673294606278e+00 -1.105813626118459014e+00 -3.102711214660263117e-01 -2.255089753553216891e-01 5.489075797076926611e-01 -1.535705701969333870e+00 -2.006647430477391580e+00 1.185810687628859217e+00 4.268416632140860090e-01 2.002568575818155228e-01 -1.243421508346424176e+00 -1.655202919110393689e-01 3.928530846883860894e-01 1.027247563361419980e+00 4.737089839852581807e-01 7.744523116664185913e-01 -1.482374133719213782e+00 -1.915245722208317902e+00 7.645608269755559128e-02 1.148636718047652661e+00 -9.353146571249706387e-01 -7.826689288570771730e-01 1.014994100269507538e+00 -4.820896023834761457e-01 9.949125343401371557e-01 3.720923873361573486e-01 -7.481381272053150289e-01 1.380534152631656797e+00 -8.479902807805680398e-01 -1.061658529041637600e+00 -2.029499857767438797e+00 6.071518304868018800e-01 2.614508744557813902e+00 -8.946310924202417469e-01 1.112995213652767212e+00 -1.355583288261355657e+00 8.714500411444993100e-01 -2.653182176329014763e-01 1.380778430343400920e-01 -8.890839037730785543e-01 1.077625971569790897e+00 6.724184203837532126e-01 1.190795990473907162e+00 8.147589531421556286e-01 -8.604104571632977816e-01 -7.615879461482130686e-02 1.039842115294166813e+00 2.776933993266431089e-01 1.768188477906995348e-01 -1.709395736220890250e+00 -1.065323886169890821e+00 -1.215454172746553319e+00 -2.562433064149174933e-01 -1.946089717177349257e-02 8.386851283405809543e-01 -6.728403297494026658e-01 2.614126224925656050e+00 5.475797139022618998e-01 1.491402858006499299e+00 -1.555356101528522217e+00 -2.166871136403023979e+00 -6.195414761402391335e-01 9.305860091483593166e-01 5.128708948286198055e-01 3.888718538213471465e-01 -2.111738358484423816e+00 -6.451954896415580676e-02 -2.067615361479864799e-01 5.176963137833541229e-01 2.217345454872833854e-01 -8.064645547124221769e-01 6.738959833139201994e-01 -1.532970769265162403e+00 -7.780943543579796895e-01 -1.050253815210831387e+00 1.557569865114132979e+00 1.583233981182757084e-03 -6.492283477382493340e-01 -6.722527485912447309e-01 1.664167895688633658e+00 -2.012716930973287854e-01 -3.433157060831452112e-01 -8.386259081977583962e-01 -4.204164318069298911e-01 1.490381238823269561e-01 7.325495754115318725e-01 6.295922413750636437e-01 -2.793253063818436077e-01 1.180073764302333128e+00 -1.226164509371325373e+00 -9.081202486913642069e-01 -9.421822008782620994e-01 1.115059578531958778e-01 5.771172403023219211e-01 9.236004769783142665e-01 -8.400317419790707119e-01 -3.450913558642064727e-01 5.409446745672989998e-01 -1.821293138639509701e+00 2.081224220828197247e-01 -1.252257667272817232e-01 -2.133137896186706683e+00 -1.886382177043944008e-01 8.528262023983718132e-01 -5.366834943296786564e-01 -5.788818185820604478e-01 -2.685085559832197655e-01 4.098739520344256704e-01 1.651022836370303448e+00 2.380380834160407064e-02 -9.001954175825311877e-01 5.874912717133426998e-01 1.251131681031631082e+00 -3.406076235894333060e-01 -3.114070700612666873e-02 8.415059227652076368e-01 9.269350608357441734e-01 7.198556782110916707e-02 -2.876052721117746680e-01 -4.378972234501093963e-02 -1.403068109637411798e+00 2.408751271122167914e+00 1.162038847794487406e+00 8.374772949754996088e-01 1.275774189962506355e+00 -2.847505612360426430e-01 5.232086766786402388e-01 2.145844234906833403e+00 -9.312000760586767178e-01 5.132760290256869196e-01 4.361416472785900611e-01 1.839413784106229244e+00 -1.970235054997751645e+00 9.911571516124755288e-01 1.829284611622501444e+00 -2.957839314630232308e-01 -1.173551057683930754e+00 -2.663616475766328318e+00 3.696088097462345012e-01 -3.689702663383655906e-02 -2.373374821793588385e+00 2.404991629338454340e-01 8.194211105011471874e-01 -2.749152072370081856e-01 2.609217340580802930e-02 -1.794747076560193610e-01 5.452596079185383360e-01 -2.026643096730390003e-01 -9.291246111693735044e-01 -3.479085062197269651e-01 1.219658599612442051e+00 -1.458426907510023685e-01 -9.415620521095603435e-01 4.361187669781392828e-01 -1.487812026184129000e+00 -1.320226929974582575e+00 1.034938076260157602e-01 -1.300265392714694102e+00 -5.618403195376734383e-01 -1.826747277710009942e-01 1.547066154511610669e+00 -1.363581392675843329e+00 1.968136515658926999e+00 1.628346833379103881e-02 -1.816330508360066487e+00 -8.565216444876794233e-01 4.096686598756117403e-01 1.254153231009847713e-01 1.365470596924061586e-01 9.596156056836908921e-02 1.957787283976301085e+00 2.099263488678797529e+00 -2.953694706600787367e-01 -5.314108207034426989e-01 1.344555892974713007e+00 -1.410052495796813243e+00 -2.800049976177980127e-01 -1.025340576878684962e+00 1.399073834201172817e+00 -1.051301326165469341e+00 7.575531550499218225e-01 -1.211837896412309101e+00 -1.524940656263499950e+00 1.090524862759197466e+00 -1.200166557019285429e+00 -3.020142902197249235e-01 1.535206358215679856e+00 -7.665264176083962377e-01 9.610850032848612390e-01 -2.080457263346358943e+00 1.079104699949743784e+00 -2.844489402594147509e-01 1.648215847726955119e-01 -7.586331550420285508e-01 -1.943734815647011116e+00 2.009140866184644825e+00 1.181387778862416083e+00 -3.228362302277750784e-01 -4.961296366728113472e-01 -6.542855978851934706e-01 -2.166848382554175334e+00 7.655052510050118775e-01 8.473280074846235577e-01 2.701922267118985754e-01 2.474978082067632368e+00 -7.162547188702651779e-02 -6.308219158973411567e-01 1.874349760686285227e-01 -9.084173744613507351e-01 -5.262885143710961666e-02 9.111286382774530512e-02 6.791698454815164876e-01 5.788903780985615866e-01 2.538363280267642019e-01 9.929770633150347692e-02 4.883833061417994781e-01 -1.051760929034535774e+00 2.243033879507799533e+00 -1.530850678176020052e-01 4.726926910398402404e-01 1.696494414904958337e+00 -1.393348643596056480e+00 6.343586574965940361e-01 -6.868863648774867769e-01 1.362399830788637578e+00 5.150684672704987088e-01 -1.013350238363430744e+00 -1.088600194349808481e+00 4.675005425902038075e-02 3.958751796699987446e-01 -1.744582076579511920e+00 -3.679994913504871512e-01 2.502521618534286202e-02 1.336120997826914403e+00 -5.853055091236831764e-01 3.176268359297984567e-01 -1.448748855873259966e+00 2.998736478737731512e-02 -1.099521007459796224e-01 1.206258020214292292e+00 -9.405583058445052824e-01 1.307924723071560491e+00 9.637600569352523516e-01 1.000222036026934935e+00 7.856615338036088136e-01 2.551481175644373586e-02 -3.646020879936234249e-01 1.182431824884557781e+00 7.836528628849970257e-02 9.873395048952713360e-01 -4.373867668851267460e-02 1.710546393420192768e+00 4.537851133067939968e-01 2.791289844036340284e+00 4.592189686294628204e-01 2.889132762833758195e-01 -4.155949654261246184e-01 2.298636263454524098e+00 -9.605471453168794582e-01 -9.363493903273558683e-01 -8.936343946804393701e-01 2.976051295069997438e-01 -1.255090290715991097e-01 -1.213040007308911150e+00 4.265153467306619373e-01 -5.611070240619899785e-01 -2.985315573789161236e-01 -6.706905112177712347e-01 -8.356061486899535318e-01 7.894942171485936910e-01 8.026645677366028506e-03 9.470422932414535033e-02 1.191062768757054080e+00 -1.376186696279051713e-01 1.017574036362123291e+00 -9.969572813144078616e-01 9.212610082574551607e-01 2.590444335109472473e-01 -1.992252397217685045e-01 -1.437711793526198267e+00 -1.687980702375238895e+00 6.990525094410040552e-01 1.547244819308740915e+00 -6.824553881925176091e-01 1.091122743987018445e-01 -1.704712632850707843e-01 -5.409458554193464774e-01 -1.694809100763586152e+00 -1.648456826161361077e-01 -1.005240726263450624e+00 1.519974963115682698e+00 1.776960906780657434e-01 -5.668003265669813162e-01 1.595388702288814908e+00 9.156435211753040371e-02 6.401169789699824308e-01 -3.057273048454167697e-01 9.311352639740008152e-01 -9.310089758990273134e-01 -7.164298787498731835e-01 2.233213146625295575e+00 -1.518661988745217295e+00 7.435481778633842298e-01 1.440150721719363203e+00 -1.818647339424994958e-01 4.782552600784842345e-01 -5.957334718678433116e-01 1.011442394811588930e+00 -5.723666134752917189e-01 8.854897539156091346e-01 6.425015966933357303e-01 -9.645878241490745131e-01 -5.994695218241253842e-01 -6.559549101897029777e-01 1.122175573530488801e+00 -1.975819839447186532e-01 -9.011404070998264570e-01 -6.319042673037160440e-02 1.876466884675697777e+00 1.847484804979229844e+00 -4.117128415274975417e-01 -9.559508706464833194e-01 -2.342037320535721889e+00 8.828110062922922552e-02 -6.326894136224836540e-01 -3.386897486700323756e-01 1.216491685694842673e+00 1.404587652752510851e-01 -1.827304421963490855e+00 3.060472871307923226e-01 5.402936105751496854e-01 -1.306894637184446289e-02 -7.779963926751587433e-02 3.227833756193002057e-01 -4.050294690441012535e-01 1.142205294785235692e+00 -4.286698528506115435e-01 -8.508201797133347899e-01 2.271720217416371979e-01 -2.663466712654247170e-01 -7.187042578396352077e-01 -1.028313821098709946e+00 -1.196852178588114941e-02 -1.764700466956877101e+00 -9.559253936628817061e-02 -5.153997478555698564e-01 1.419291553359700808e+00 -9.539482781859107696e-01 -3.493679608854035612e-01 -1.814854012910966263e+00 -1.076728295512743433e-01 2.457459490152077153e-01 -1.117356329787257296e+00 9.734936592937287747e-01 -1.595228123488936278e+00 1.843250468852355217e+00 -1.547798353301438334e-01 1.118748987375952186e+00 9.944682768640283888e-01 6.094075769599906905e-02 3.720366029792844809e-01 -4.418455407682549407e-01 -2.273219114330258250e-01 6.571122567641715095e-01 5.069426153978831007e-01 5.724748674303282714e-01 2.054164040083861220e-01 3.528891729704858315e-01 -2.021841629789986050e-01 1.722733709347125108e-01 1.945615394647645657e-01 3.146978913247796550e-01 -8.229836496693104797e-01 2.998585201542803169e+00 1.353719220589453542e-01 -1.513630968315681224e+00 2.034908679842942547e+00 3.173697340015325663e-01 4.525947192228624294e-01 7.325390264174597155e-01 5.578950913825225788e-01 7.946136971687834949e-01 -1.731990629703331397e+00 1.092151996161746741e+00 1.421157767857818832e-01 -1.939935582591993724e+00 -8.368242597999904220e-01 -3.344131579269482568e-01 1.405605727840356423e+00 -2.114218066870389823e+00 -2.498939348523233350e-01 7.764046848148894453e-01 6.133167113830167647e-04 -2.008167542084717538e-01 -1.013619947466606608e-01 -7.622066873229484119e-02 -4.112810032289765383e-01 -6.432017820714699408e-01 1.853004763196709037e+00 -3.110832977156730572e-01 5.502678237184324139e-01 -9.131245419628705173e-01 -5.472809165802052130e-03 -9.169744699996613679e-01 -1.084422690173811432e+00 6.428066076082822322e-01 9.035038588409521898e-02 7.633206162364232217e-01 -2.296205070655536751e-01 -2.143847839431963109e+00 1.484391052283690060e-01 5.315583507678178082e-02 -1.047297643306265957e+00 3.414111530390303018e-01 -2.000189244191365567e+00 6.147337798876424397e-01 -1.180746170514944904e+00 1.944607667797842554e+00 1.981964918881920779e-01 -7.825963702103913566e-02 -6.772190571930472025e-01 -7.259143956770672257e-02 2.230538976112161342e-01 -7.767206964423889470e-01 3.623566762948455255e-01 -1.384651185081997804e+00 1.881233746945155438e+00 -7.790755447084685148e-01 -2.475963028507379982e-01 3.315712807055193334e-01 -1.987447904615379679e+00 1.861381047074710304e+00 -7.558107613074335207e-01 1.420210114033246152e+00 -2.262317172727113246e-01 3.237878755856569701e-01 9.407585686713980655e-01 7.682996257693837094e-01 -7.400812663251227219e-02 -1.382399708953583051e-01 4.718690726051732315e-02 -6.282312431781067463e-01 -7.644761071956068799e-01 5.024663867413251689e-02 -1.189534647720128374e-01 4.978991731040929292e-01 1.792842094179923906e+00 -4.939864668176526807e-01 -5.562040011438886822e-01 -1.579815643709471917e+00 -7.939541941356531574e-01 -8.871214221088031815e-01 4.015345412218719878e-01 1.951251886165081384e+00 -4.346773978271813998e-01 -2.677513544984139404e+00 8.871552371750442145e-02 1.046581161638824531e+00 -1.694924202628018239e+00 -2.148252106131797401e+00 -5.814329096675594499e-01 -7.391967369174928804e-02 -4.710359076638420128e-01 3.678415139774789955e-01 3.699484330227833517e-01 3.494994617384218349e-01 1.163682155400717955e+00 1.326171491679153458e-03 1.005635778332567981e-01 6.409337460086850236e-02 -3.979769875328340034e-01 -1.373646537117834576e+00 -2.814753043655035203e+00 -1.297940465025827050e+00 -1.207281668808636743e+00 -1.008385829693277058e+00 2.537925902205966089e-02 7.704909366015079142e-01 -9.486421380887913868e-01 -1.075379718942738760e+00 -3.701129293321752112e+00 2.320532059118564638e-01 2.107704932044597024e-01 7.881623254728373218e-02 -9.836058743572977381e-01 -5.549754664921370262e-01 -1.165855161682864516e+00 1.526275377878122119e-01 -7.919150146571098947e-01 1.590893211729931034e+00 -9.715224122351852343e-02 1.800161565859911939e+00 -3.070472333887850347e-01 9.309715947415817539e-01 1.490949578768762551e+00 -1.518450038908842004e+00 6.679275837548626082e-01 -2.251939512519143261e+00 -1.915400243797484636e+00 6.580857474895902559e-01 -1.976094836547134470e+00 -5.526750781968136073e-01 -3.346145969118398789e+00 -2.762206816218827576e+00 -2.529250419530942873e-01 2.474380516420798468e-02 1.990924207173112165e-02 2.676521818107904793e-01 -1.944503460415956786e+00 1.872102330414208149e-01 3.770637851789671036e-02 1.206739563790468761e+00 3.054597214186832721e-01 1.565926280046161079e+00 2.188408150140929820e+00 4.349383274721612680e-01 8.083403194799332336e-01 1.186834495540564971e+00 -2.103345074000025683e+00 1.085704178908469375e+00 -2.273734118748232946e-01 -9.774997364508841713e-02 6.606660821699512631e-01 -2.643826127831785944e-01 7.015537214539458999e-01 2.346034689448740718e+00 4.322403904137345904e-02 -9.764904370701725511e-02 -1.115922225084842401e+00 -1.254634669471439645e+00 7.862496749245807548e-01 -6.579116125878841093e-01 -1.302839159893820264e+00 6.540441118572846158e-01 1.673928603973234175e+00 3.179869603858899718e-01 -6.862378764131150666e-01 -1.479945807162072469e-01 -2.144468168897466775e-01 3.085708755907216716e+00 -2.457750136202021263e-01 7.266027404751341789e-01 1.464903945646499395e+00 -2.091588205687850532e+00 1.348940718018252771e-01 -6.402969399537935535e-01 1.651221486703172925e+00 3.097966627827071218e-01 -1.188655493326871149e+00 2.082680862242596298e+00 -1.674201966346741122e-01 -3.298223784519562218e-01 -5.222489354398950345e-01 -9.426023180286924319e-01 -6.643681085511248252e-01 -3.936470028938710009e-01 1.211941499059585370e+00 2.552508722942116726e-01 -4.119520136807328092e-01 -7.348854603388084161e-01 2.508115088398121251e-01 -6.042458932760179646e-01 1.242437891973800168e+00 -5.269977944838692974e-01 1.238098955585240191e+00 8.851333090970817663e-01 -1.398917376794237999e+00 -2.409260203433864767e-01 -6.418737432995178516e-01 3.579791584124003556e-01 -8.727582198875549757e-01 -1.405569634635624565e+00 9.452883462014713967e-01 -5.705759435156667614e-01 8.481846186659547371e-02 1.376895769034911288e+00 7.579873485512507170e-01 -1.167209603840872134e+00 -1.235398097459910804e+00 1.694763314781476016e+00 6.437283670629938281e-02 -6.861532716239084895e-01 -2.848518989293831738e-01 -4.774749040570819281e-01 -6.367131690395273491e-01 8.160051342323603185e-01 -7.607995097790523076e-01 7.741995689263181379e-01 -7.897302189161379271e-01 -3.282010699964296729e-01 -1.026648570194418575e+00 -9.919289087083370260e-02 -1.738276503598695566e+00 -1.979351734517060146e+00 -1.178337017670802594e-01 -4.211310393793597506e-01 -4.283586343478946734e-01 -2.921816469112564763e-01 -5.247559810610250564e-01 -8.993084257394624581e-01 -3.907755346051791090e-01 -2.345768150398789276e-01 5.932108361062795598e-01 -2.206263768883670873e-01 6.773678540124845882e-03 -8.990488642485552906e-02 -1.494505672065942870e+00 1.789760340171681063e-01 5.762617107571269548e-01 -1.982249755812573178e-01 2.522837698664182615e-01 -1.677914292120793738e-01 -1.521600098204987317e+00 4.156264115846210472e-01 7.438909058378169181e-01 -1.670923186235347746e+00 -1.758740184074222945e+00 -1.488303075537617870e+00 -3.778994419862043985e-01 -2.730876918409699469e-02 -1.332413480520037163e+00 5.145131472678090567e-01 -8.371231011123837495e-01 8.939845105827269878e-01 9.617549415460835416e-01 3.402152108741555159e-01 1.880032126139097981e+00 8.844233927204930845e-01 -1.683701971715870216e-01 1.255810641416962026e-01 1.012672695532595757e+00 -1.446948609140420228e+00 -9.860021626226646019e-01 3.080597887751659325e-01 -4.075597342645206900e-01 -8.640124416840160304e-01 -5.152221078244488828e-01 -6.898312545626951175e-01 6.085044174351058599e-01 -9.565082463862193407e-01 -6.188571556932877943e-02 -1.495524603904780703e+00 -6.903217047310507004e-01 -1.016316536408855997e+00 2.425254891945222369e+00 5.336014906380226464e-01 1.331006790266555384e-01 -1.101438259688887755e-01 2.122781301756406502e-01 1.927866421168164535e-01 -1.764862148965795852e+00 3.063234291534099984e+00 3.660618309503769208e-01 -3.405545911352272914e-01 -8.952971911026068319e-02 -1.324079775608628384e-01 6.654971492186347870e-01 -9.408556881545809825e-01 5.341719042531290623e-02 -8.524987010954029332e-01 -9.303361898680155839e-01 2.079628928561298717e-01 -1.111560449418250718e+00 7.498824202331053068e-02 -3.093283497969309126e-01 -5.497014217264316605e-01 -3.129065390306537409e-01 2.662221547203306171e-01 1.630170642700549566e+00 1.097174800832852348e+00 -3.985852748578928018e-01 1.024980984883776980e+00 -8.587981360518651686e-01 -1.804090233389080922e+00 -6.330876857425575821e-01 1.900498511525278156e-02 8.037096045512486242e-01 1.002483893338463439e+00 -1.621428766468689109e-01 3.132533620928340534e-01 -1.289618825375860728e-02 -1.160801689013153837e+00 -4.997664566805132824e-01 -3.803114369158558938e-01 -1.229842706552649739e-01 -8.921182578991855294e-01 5.933317007298892776e-01 -1.619565131452454176e+00 -6.467319366096392352e-01 1.304002590710581222e-01 1.610345537637457303e-01 5.821715701474017984e-02 6.127277044768415504e-01 -1.272279456764057848e+00 -3.906213459794243281e-01 -5.451884524663735965e-01 6.380183759311167657e-01 8.101783338520769373e-01 1.501553431371844605e+00 6.002670917849532994e-01 -3.876561526065706587e-01 1.611634579927469169e+00 4.451969520420958615e-01 -1.347051958662679461e+00 -4.721853370053074039e-01 -7.210400623438829593e-01 -6.421494837847790960e-01 8.719110846565052142e-02 5.513793180731162424e-01 -8.176490597563754736e-01 -1.223083071834164759e+00 -3.616440501314638345e-01 6.517121060886614803e-01 -5.588887458501022865e-01 8.760572256685285053e-01 -2.623578504803353653e-02 7.749262902081739401e-01 8.885307311074012171e-01 3.061115952445102595e-01 1.069660732450815610e+00 1.535293498610952545e+00 1.466149665894284304e+00 -1.927539487908107585e-01 6.713293352695354210e-01 -2.630780555843458046e+00 -7.156695893124428998e-02 -3.049270341685435953e-02 -5.118397411267315844e-01 -6.565555056246209498e-01 3.302092175535843999e-01 5.197539627227206749e-01 8.240736256259625359e-01 -8.904762793840215185e-01 -5.572434851576064663e-01 -6.895785725281800005e-01 -9.169754095558123597e-01 -1.864942992327823512e-01 -4.355837564868807466e-01 7.863799161574054342e-01 -2.260014548073114860e-01 -2.712596564988549730e-01 1.743998413467417796e+00 -6.819227493686361719e-01 7.891901157068009764e-01 -5.489746816799039308e-01 4.339903675684550488e-01 2.927481064921135800e-01 3.940394032752684295e-01 -8.381417410056302142e-01 5.195481295057697846e-01 6.377899527848333028e-01 -1.571602436383636725e+00 1.513813785810781409e+00 -2.295046558422645933e-01 8.718087363367339471e-01 -1.075625154707134712e+00 1.169255710448281249e+00 1.023122762251792439e+00 -5.780046186432132860e-01 8.565891646873882159e-01 -9.058658423099771317e-01 -5.493568023577226622e-01 -2.752491487760144739e-01 1.344033731376576002e+00 7.804225240840017008e-01 8.646154459687320770e-01 1.341615635339828527e+00 -1.232984652651604174e+00 -5.151593371910351271e-01 3.121370302193154922e-01 -9.634061374609502737e-01 6.517100847986000145e-02 -3.271197071573694326e-01 -5.765398951350901857e-01 1.728250906987778279e+00 -1.424918176720965102e+00 1.067797965722431019e+00 3.811809566865814736e-01 -8.961145129344361138e-01 -2.278218352530306579e+00 -1.376004540167874657e+00 5.194338832027232122e-01 -8.953830686516448534e-01 -5.351969834775597290e-01 -2.123585620007460151e-01 1.350598362023508914e+00 7.778636081272999325e-01 1.696774870190981555e-01 -2.274879914707720996e+00 1.628741608014231845e+00 1.952335749382619334e-01 7.393782331670204488e-01 -1.375834430405887598e+00 1.494899047346679166e-01 -8.012100923552345488e-02 2.873201951008557686e-01 -8.243164227041341885e-01 5.784204210005020608e-01 9.374035564554318301e-01 -5.254516383689289416e-01 9.481174942716650289e-01 -2.117882344129752514e+00 6.717557566392351465e-01 2.211391132263373083e-01 2.597594932474632801e-01 8.029459839672657973e-01 8.037385292405194726e-01 -6.909659533308953883e-01 3.341697255541285383e+00 1.270716702919032048e+00 1.050375843115420316e-01 2.080428457005703891e+00 -7.869683153695251621e-01 1.452145160994058770e+00 -3.717214363007931375e-03 -1.532164371393511249e-01 -2.645148413070134152e-01 -2.754155616739650814e-02 -1.707979576666686983e+00 -1.012155685735130595e+00 -1.242250380596974901e+00 -8.582932711105119294e-02 -2.612723668580831937e-01 -8.597552491449043099e-01 1.090833212504920935e+00 2.114536690842015731e-01 5.987112178914921756e-01 -1.428513327929821886e+00 -2.250710327216121354e-01 3.073609223057536810e-01 -1.116419847495417339e-01 9.411324836380510761e-02 1.443040131833072115e-01 -1.960411215902480464e+00 -1.677396399403756067e-01 6.089252440802570554e-01 6.373031806481783690e-01 -6.685177017853803916e-01 3.355281313805415500e-01 6.580775149528207413e-01 -3.907543205518358431e-01 -4.914895819004485022e-01 -1.043055599654222787e+00 -2.340086471483103225e-01 5.332926742815727317e-02 8.550729889276309503e-01 6.190809698241183101e-01 -7.814451713003115474e-01 1.157382131508148282e+00 9.991960573784782751e-01 -9.339627881556805677e-01 9.034796609258100020e-01 -1.471672610447463558e+00 -1.912193053371878670e-01 1.652427349944575630e+00 6.814390625037956839e-02 5.087813126336068192e-01 -2.448476032521871570e-01 1.277619541325130337e+00 1.243932357671987815e-01 -1.481058864170390343e+00 5.100618191104517862e-01 -9.734621757596596536e-01 -9.452885153309461552e-01 7.915811460912582920e-01 1.635282774044438392e-01 1.974800902983679496e+00 -2.131142477701285232e-01 -3.626563620642899721e-01 2.237028767513267180e+00 7.311083957830981639e-01 1.580574433427530012e+00 7.157749957787146178e-02 -6.579399836656940614e-01 4.294954229509459487e-02 1.395199960179838161e+00 5.607022129543369759e-01 1.482275509072002118e+00 -8.734018269491466979e-01 -3.417226001266982505e-01 -1.424932178020549500e+00 4.462935090585351539e-01 -1.016212916588224713e-01 1.115404213969652725e+00 1.018820088086743736e+00 -6.490267785365674280e-01 4.070150448316877112e-01 -1.018717466577012010e+00 -6.188028343347462545e-01 -5.209321332768926949e-01 -1.104262333067493440e+00 -1.349026531004493323e+00 1.121489553472857281e+00 -7.603950787958227986e-01 -7.953990350409494425e-01 5.765406977959458557e-01 -8.209698098903480679e-01 -1.519864839927299351e-02 2.233766026353497747e+00 -2.139647574195020496e-01 6.453879369518769060e-01 8.474051274517503396e-01 -1.204710966086052631e-01 -4.052409021542470180e-01 5.219596774295780506e-01 1.643998765897939085e-01 -2.289392110096352795e+00 2.360977264765053540e+00 -2.404146438206856418e-01 -1.586204202551803277e+00 1.068345660373771211e-01 1.220629901040003462e+00 -1.221402765195324758e+00 3.105896729575484683e-01 -3.562934889118006265e-01 -1.801709614301374301e-02 -7.321295994402614582e-01 -1.720167472236303896e-01 -1.064571866240303200e+00 1.277565070389271140e+00 8.173468985147694932e-01 1.122704804764281139e+00 1.101202903930322385e+00 5.087220939432359756e-01 -1.658075682920495453e+00 2.123428565230645881e-01 -8.939195180356094284e-01 -1.451517697748457014e-01 1.394658030998764120e-01 3.466951102614638791e-01 1.186081493022252298e+00 1.270064180532582077e+00 -2.378752691407647057e-01 5.935839395674452623e-01 4.133237488281238381e-01 1.613269648753101082e+00 -1.726068132508196573e+00 8.989767538818028703e-01 3.784852667031419204e-01 1.997991264449500814e+00 3.139223039806044446e-01 -8.539046862544766858e-01 7.939050819669095649e-01 -4.812273200244912563e-01 -9.317032453309864737e-01 1.993150888739801063e+00 3.956023056085863215e-02 1.622436092568295685e-01 -2.845005515156205367e-01 6.647586166613862479e-01 -3.207975255987710606e-01 5.213298537034095625e-01 -9.714836887650085684e-01 1.181877274465342603e-01 -7.625312706971031362e-01 -1.903419956562149851e-01 -2.236852113570434175e-01 -1.323645404359890199e+00 4.695877773878254779e-01 -1.438791021354684230e-01 -4.774860272431953323e-01 2.120448559563301583e-01 2.028812740510120172e+00 4.490621301636448792e-01 -8.536096310877111515e-01 2.058037755876532537e-01 5.343534467441461711e-02 -1.892699313887330259e+00 4.684066651434576345e-02 -3.775180927328543046e-01 -7.428023084802426457e-01 1.659211049202870658e+00 4.714216243528608352e-01 -2.559033964014265639e+00 -1.385457156276965085e+00 5.055395377478243413e-01 -9.223878057616585746e-01 1.109003015428095429e+00 3.718366651756674912e-01 -9.309972052423193256e-01 4.887583300441646905e-01 6.778553840668990471e-01 -3.673205898308004591e-01 -3.375364262068736854e-01 2.337606645370998493e+00 -1.930437205857672422e-01 1.323746700237011797e+00 -1.446753209961337383e+00 -3.863863306187502733e-01 -7.481744812518341670e-01 2.094703654679529681e+00 -5.360738313252039200e-01 -1.131971430954876290e+00 7.446741650116541766e-01 -2.938527184161494610e-01 -1.720158740526948504e+00 1.354553349554560582e-01 7.127246734524986804e-01 -1.394428563384132458e+00 1.796860525827626232e+00 -2.569307320918708393e-01 6.906678639703363043e-01 1.011147301853500657e+00 1.036359682499645926e-02 -1.128029307626580824e+00 7.719907372271278545e-01 1.673246713748473558e-01 3.942355530001276365e-01 -9.045244220332955276e-01 -4.338309258259026580e-01 -1.513639783003880801e+00 -1.757090775913917380e+00 -2.528929690541877884e-01 -6.968528423454680709e-01 -5.131583241988190158e-01 5.781717615669713650e-01 8.783519697202946119e-01 6.175377289127443881e-01 2.457158687077674319e-01 -1.264297488461694208e+00 1.913200258776648566e+00 -1.045638244856703203e+00 -1.455879777533033437e+00 -1.910218031701250485e+00 3.673643259249194104e-01 1.073819480961867856e-01 1.326020038210169005e+00 5.275550883319192197e-01 7.482224601117049012e-01 9.910594244774141304e-01 8.262781385814169099e-03 -1.404639665589858755e+00 -3.080829541119751713e-01 5.222537866869807477e-01 -3.299494049959055264e-01 6.245518583462255080e-01 5.371855731000562129e-01 -8.613409876030078127e-01 -2.577692447254705255e-01 2.574224164066647447e+00 -5.395376306489190199e-01 -1.162291825806440526e+00 -9.780834864501759540e-01 1.190375169975210978e+00 1.851371906422946134e+00 6.042453439132591253e-01 -4.611230888823505403e-01 -5.265213478402359648e-01 1.072426175984498409e+00 -1.463940275895989851e+00 6.410036536683887398e-01 1.125104895645244296e+00 -8.751469140981356087e-01 -5.141166447382604643e-01 -9.655168600361878628e-01 -4.477862775217505420e-01 1.898237417494070267e-01 3.585198375078311739e-01 4.932015957180481136e-01 -2.120999308707255615e+00 4.419147443496757588e-01 -1.010361669739360702e+00 -1.312657966499824580e+00 4.538218791635147964e-01 1.802177207547292159e+00 6.115778379773609830e-01 -5.060573684619009693e-01 -4.576930563031043619e-01 1.684559802353091662e-01 -8.054683572224490273e-01 -2.140855532689014851e+00 1.901858534862755468e+00 -5.642350835724994074e-01 -5.329672003581570339e-01 5.226810756841502315e-01 3.962747806212225665e-01 7.810542661019409527e-01 -2.423552487279499346e+00 7.249673044097320052e-01 -3.408295999304380985e-01 -1.136727263714504277e+00 1.207643466466899185e-01 -1.605813916906162209e-01 -1.278691551812279670e+00 1.347881957711916656e-01 -4.654849087063417934e-01 1.495435116487074056e+00 4.340174948981921355e-01 -1.380243850571603703e+00 -1.122452877348379729e+00 1.235482276240379873e+00 4.117980599505969841e-01 8.806824970352471471e-01 -6.870992899282691857e-01 1.119804992400575516e+00 -1.036077164426125075e+00 -2.313711807166295653e+00 5.573812663594072125e-01 1.191358211858395411e+00 9.356282362098311545e-01 3.976098817573810174e-02 -7.367445686872892141e-01 1.987311097199100096e-02 4.548955655139353405e-01 7.160055046061866713e-02 1.212047613369106491e+00 1.438281209630946966e+00 1.550481230688295797e+00 2.000773358367025911e-01 3.282877678313592118e-01 -3.113690694531226821e+00 -5.870852635548661214e-01 5.974625206488326512e-01 -1.382882615417801553e+00 7.874160178488566197e-01 8.115992255546021494e-02 -9.386074659350063243e-01 -1.650148795960246773e+00 -2.597845413570240014e-01 -5.821270850607450642e-01 -5.300443364818901992e-01 -7.993783502611101488e-01 -8.777542314405475943e-02 -3.910419527963405750e-01 8.595147256803818969e-01 1.979120490045183645e-01 9.145209039159996056e-01 -3.848241916426967668e-01 6.628731664879768948e-01 -1.460595159182001446e+00 1.034751805029865634e+00 -1.212803701497977282e-01 2.565775918114608367e-01 4.327031925609570173e-01 3.449749658546032993e-01 1.612848115268238347e-01 -3.723689012194023595e-01 -1.107379082686628102e+00 -3.760299863770936724e-01 -2.273540104063308254e-01 1.892811664677575223e+00 9.936124080119528301e-01 2.932430527051482216e-01 7.541243494281266724e-01 8.450444631118080308e-01 9.903450072740238586e-01 -1.062257946400347430e+00 7.498547215099505836e-01 1.092874144973677186e+00 -1.377659158153268448e+00 -6.993092100045469328e-01 8.924381693257889270e-02 4.378654038880746557e-01 2.113553349631618339e-01 6.489280223496263211e-01 -5.924700595725027608e-01 -6.363176564552106562e-01 -2.180650215558611882e-01 7.809315346957712567e-01 -3.334204431095306176e-01 -4.356365686007850346e-01 -3.980593154870205597e-01 -2.216990992701782792e-01 1.345487083166737374e+00 1.183190683791956188e-01 7.925992331984587583e-04 -8.631258610602947634e-01 -3.336115118262499707e-02 -4.621104032065880274e-01 1.763584648813957489e+00 -2.380809676814469977e+00 -5.567837303462701559e-01 9.483387419296165355e-01 -2.648082913459995247e+00 -7.042659148140625325e-01 -8.371396113119323745e-01 -4.870737708375219022e-01 4.484609108532024990e-01 -8.623678087997797004e-01 1.129392848105679192e+00 7.257986648828921306e-01 -9.457365820955495606e-01 -6.493590840534582131e-01 -5.781191985491264118e-01 -1.112470513813374806e+00 -7.603449682348337735e-01 -1.222167040196634913e+00 2.479252927123912487e-01 4.366535885934274552e-01 3.863415486603496984e-01 -8.569423924389298897e-01 -1.265956713472821349e+00 -5.795921127582848165e-01 1.000081005293926184e+00 -1.581718911430547714e-02 7.148731763467639500e-01 7.793231298698100051e-01 7.334260378246021395e-01 8.411107296758957297e-02 -2.939186446497506211e-02 -1.054529171064921167e+00 -2.428521197899534467e+00 -5.247755463079176730e-01 -1.087831324094554963e+00 2.060486484891559833e+00 -1.149213710496751695e+00 1.585909571890098846e+00 -1.228640390036466634e+00 2.824701939659672867e-01 2.005249960714648449e-01 -4.887153054215605530e-01 -1.371439967539854310e+00 7.000818515794612340e-01 -2.383298095455251620e+00 -8.687812394872229671e-01 -2.013388659228208422e+00 5.436693809790078546e-01 -4.859933401516710050e-01 -1.623611509535690667e-01 1.150544730839738516e+00 2.108937121992650265e+00 1.555290353057844799e+00 9.119198106923321889e-01 -5.141773248197657464e-01 -2.567999258638962168e-01 7.215919696681337703e-01 -1.423737999145029964e-01 -3.620956324441338414e-01 3.549547535572994406e-01 1.945405859374381707e-01 -3.027660115948353770e-02 -1.314947550655074737e+00 5.074640299661201670e-01 -9.980248082034856028e-01 -9.813710360740197924e-03 2.404688723868714517e-01 -6.499857143654209635e-01 6.700951042485218112e-01 1.227743569475313823e+00 -5.457898260780718047e-01 3.918168245071910194e-01 5.307220272241625070e-01 -2.011621045452780671e-02 -1.645330358134302395e+00 9.503485346403577338e-01 -1.698143812381265327e+00 -1.175181867780021455e-01 6.759380194329618619e-02 -1.131427827990975354e-01 1.366334671649220400e+00 -9.173466103186701526e-01 -1.463669882644956344e+00 -1.219769659261501493e+00 -6.607269136149261923e-01 1.391431858602895533e+00 -1.782621913806025526e+00 -4.288075540960772924e-01 -9.248375605369874020e-01 2.660613913767559402e-01 1.433671060388600482e+00 2.205549703159574437e-01 1.869829863745784193e+00 1.891184855801295028e-01 -6.053537904815535775e-01 1.058309032038469016e-01 6.477370557393830053e-01 -1.940423515705894220e+00 8.678310254397630930e-01 1.138766680568371603e+00 1.810648955612560229e+00 1.858157991949401566e+00 1.229391150625755325e+00 4.942416808472470391e-02 -1.515659754532596049e+00 2.006126417179892929e+00 -3.758075633123963422e-01 -5.871506577869339827e-01 8.583969942376585508e-04 -2.822112846878133685e-01 1.724091911364888929e+00 2.176808118397643155e-01 1.772632432372113431e+00 5.717701008531120843e-01 -8.694801815666312050e-01 -4.662411951439788815e-01 6.401467764744890321e-01 8.438982991890005003e-01 -6.640854941555587865e-02 2.389214169935814647e-01 -1.298440706995262151e+00 -6.584002449818561198e-01 3.069734898731797945e-01 -1.395622554142043947e+00 -6.452283673047056745e-01 1.368812688865212346e+00 -6.649192150625604647e-01 5.815882904707151413e-01 -2.040261481655698983e+00 -9.313510320151425770e-01 -4.646042442564976560e-01 3.109344426709413356e-01 1.004664729430423176e+00 -1.325357574748154743e+00 1.953019253185106052e+00 -3.845804334563799332e-01 -5.416652478152257644e-02 1.999084901445799201e+00 -8.632914813938680210e-01 1.160155357193665804e+00 6.715096176759222102e-01 2.441661084399991688e-03 -4.492332122471132672e-01 1.631081314994841103e+00 1.437157704853815998e+00 1.377578702211482486e+00 -1.629016981538899955e-01 -5.237362644281031709e-01 7.991680487787645726e-01 -7.820339502308641944e-01 -1.935800457970167088e+00 6.341302863154835157e-01 1.710645530089190514e+00 6.385149143490796986e-01 2.534913550271995081e-02 -8.054435783675806260e-01 -9.083436729294276368e-01 3.602837966874330444e-01 2.358020358781461601e-01 -1.708127700285932971e+00 1.148769741388417698e+00 1.668627169369488517e+00 -2.981177135945716206e-01 9.148223631337483452e-02 3.310650055757015375e-02 -1.306457758249037315e+00 -1.021667661807934779e+00 4.980153017624439071e-01 1.714437025247791402e+00 -5.436394996672815338e-01 1.015623890565050758e+00 -9.196422465221558429e-02 7.798030100311456048e-01 -1.338163128304342475e+00 -1.291697032012970592e+00 3.723034221055128712e-01 1.275766189621784230e+00 -5.866173966209469182e-01 2.259704922566392771e+00 4.294723702903101570e-01 -4.947075278494650896e-01 1.533815071008175268e+00 -4.043754816343962943e-01 1.078805724307644542e+00 5.502051223841604166e-01 8.448113995331987258e-01 5.367338819443504550e-01 -5.402116403709796844e-01 8.555192804101315884e-01 -8.293033443111020864e-01 -1.977921996405000771e+00 -1.890890447056360113e+00 1.321025142300092936e-01 -1.445157950946913905e+00 -1.120897792417682393e+00 7.597997311770392503e-01 1.039521938124826406e+00 4.393875833077157678e-01 -1.316376523527307718e+00 -9.808571728958318525e-01 -1.403229676708090956e-01 2.807123351775802633e-01 -6.624609918986044121e-01 -1.464100451878107778e+00 -1.467685324811171255e-01 3.430321488840638589e-01 1.217299663031699453e+00 7.414793444536971201e-02 7.833137479972959172e-01 1.272214468135212329e+00 -2.054942365652978609e+00 9.828501019843297604e-01 -7.792958995970685754e-01 -8.534546528024685719e-01 1.416795786574726268e+00 -6.085613826739530996e-01 -9.461049963766102744e-01 1.690576122312585028e+00 7.598120027027122081e-01 -4.667843770467240971e-01 1.049385499023843593e+00 3.883460536975569255e-01 -1.031741576038410324e+00 5.066054110895470280e-02 4.482049669147493143e-01 9.529904997554128343e-01 -9.500391638615445222e-01 9.158156348264273605e-01 -7.238917878539233852e-01 7.771936992643609932e-01 5.639249836726686338e-01 -9.485031593884180046e-01 2.616652552951824751e-01 9.847377338775696598e-02 2.210526891017947915e-01 -5.914468696210728460e-01 -2.347744054839862038e-02 1.631147470508603758e+00 2.497768271821346198e-01 5.644506176504757722e-01 1.008576589123737266e+00 2.524631090344676920e+00 3.908331134218175351e-01 -1.112441766732805037e+00 -1.334860649931303600e+00 2.111536984349920709e-01 -9.649048637116930394e-01 4.236630684764409183e-01 -1.881099896061722898e+00 3.701969215861091178e-01 -3.117714944940660343e-02 -8.337004925599558192e-01 -2.001861343026924700e-01 5.194593320299800004e-02 1.472366226039621750e+00 -3.830857751859088611e-01 1.145757096005905806e+00 -7.248855767655419668e-02 -1.827486862282774016e+00 -1.013737834401781779e+00 -7.033032125713897451e-03 1.572763587487394921e-01 4.350475906142569071e-01 1.085676800235051198e+00 4.210487313882469995e-01 -2.109416952753667474e+00 3.617033339288984739e-01 -1.807154199895094904e-01 -1.074833647277503079e+00 1.314434522367685210e+00 -8.305046814946619449e-01 3.764203558261105531e-01 1.058961032595747254e+00 -2.639833131701668223e-01 -7.562684677513679121e-01 8.150874536317034291e-01 9.660478344518774740e-01 1.094389402700622016e+00 -2.844251593589018356e-01 -1.788219095885157373e+00 5.235775408292288324e-02 1.530763844545545593e+00 -3.439286465473612719e-01 -1.117232467328100887e-01 -7.191986947004612718e-01 2.322864368113056743e-01 4.658492820713170390e-01 2.225391723124341137e-01 1.040698518084758550e+00 1.116862997668587321e+00 2.241792947901029009e-01 -1.319624674285271526e+00 -2.586912918737084288e-01 5.985950681826140984e-01 1.399338626405582708e+00 -9.810272077826989734e-03 1.011937855855062462e+00 8.114586806223667015e-01 7.775423058699575396e-01 -7.785206706061513771e-01 -1.890031645438189634e-01 -2.394912603693768738e-01 1.012341590173422956e+00 8.655239901565419114e-01 9.146931108340163874e-01 1.098540151235905427e+00 -1.441683910401753366e+00 1.054096756359585996e+00 1.704688925449062420e-01 1.325118706242729205e+00 -1.192299226057618455e-01 -8.588042883465001331e-01 3.717685528149090590e-01 -5.682872090377340257e-02 -5.427336573477673509e-01 2.750690249905919371e-01 4.536148789949532301e-01 3.751360041430125136e-01 -2.259670572962343638e+00 -9.194204584456909801e-01 -2.378586822836548098e+00 9.686010117520118534e-01 1.695092509538497882e+00 -1.925401161542390938e+00 -3.321400675885202713e-01 3.568157017176508128e-01 3.775720898258903002e-01 1.236393158223893396e+00 1.876698566980343763e-01 6.829312565528377066e-01 2.835184197540370210e-01 -3.930305281291675279e-02 -5.757116806592151859e-01 -9.248125471273924703e-01 -8.576857124069993121e-01 9.778983626887781389e-02 6.754234150117676139e-01 5.210001013070769682e-01 -1.186063561645712028e+00 1.588653214266887992e-01 -2.335946143180885060e-01 -1.402257527633325784e+00 -2.406573423933884570e-01 -5.258198519981154007e-02 -1.536869619522357455e+00 -9.421692461619627368e-01 2.784318422755559741e+00 -2.009181568480720159e+00 4.484543658642300423e-01 1.503399388327167685e+00 -9.711192947107089024e-01 1.110464150564742791e+00 5.001411933483178307e-02 8.536416726367710428e-01 1.269818493120675185e-01 8.724184700013059013e-01 -3.320396126768748735e-01 8.617568976424138105e-01 9.022769455727437660e-02 -5.800701610145971854e-01 -2.033123822513654755e+00 -3.719752457508366250e-01 -1.470633331462991800e+00 5.903238713057151754e-01 -1.675236470948733569e-01 7.855814792804115543e-01 -6.585963840456326990e-01 6.237512241675806368e-02 2.175767978580252393e+00 -1.928240001289207792e-02 2.508011339361211345e+00 4.406614311721238075e-01 4.788401467662558031e-01 -2.361035309007695204e-01 1.017859646671303908e+00 -1.187207180114466132e+00 9.978392869398828857e-01 -6.176284324968063233e-01 1.660730560893681318e+00 4.045583497030859621e-01 6.261731458039210274e-01 -2.946852358007790995e-01 -6.967537382565971438e-01 -1.085219039471345681e+00 8.692548082738467130e-01 9.331207811410691111e-01 -2.445946152539534846e-01 -8.110937659503832942e-01 1.789160179359778613e-01 2.983609057387757307e-02 2.061330208984671675e+00 2.159707482891040642e-01 1.089603993965717388e+00 -7.668978224895539597e-01 3.139265898141662126e-01 1.149059416356696950e+00 -1.829522536082841766e+00 -9.472070110014122468e-01 -1.305769867048758970e+00 2.314328730330973694e-01 -9.074107797577246615e-01 -3.159519397509871208e-01 -1.198090382840246049e+00 -8.254035152835009770e-01 1.523605466282664800e+00 -9.890697570540828432e-01 -9.756636955080383311e-01 -9.577693125873417701e-01 1.951677731546164640e+00 -5.960695115758868345e-01 -1.000809076332276781e+00 -7.745176381993081893e-01 -2.055347737954027032e+00 6.026386829311654036e-01 -5.029870850635582702e-01 -2.832229160190808948e+00 4.925883335468143054e-01 2.057981828156694726e-01 -1.206582863589094279e+00 1.885440708696628498e-01 -7.337514255718866618e-01 2.146769609725965200e+00 8.691170947401217761e-01 2.050788068283019572e-01 -6.390576444290811953e-01 1.138283523029013589e+00 2.478177144383762465e-01 -5.348126016957788914e-02 1.324583555522194755e+00 2.310207206448473827e-01 -2.731205654772992514e-02 -6.011967215570234169e-01 -3.718841607914040170e-01 -7.509768238925046413e-01 -1.375091716455159707e+00 1.423238267718373917e+00 6.552203130361310413e-01 8.394315445797002617e-01 3.931661958946973123e-01 -3.636596799701628524e-01 -7.119048088888629833e-02 1.806687055774595652e-01 2.863896284149656801e-01 1.440321912548542527e-01 -1.258931504384305233e+00 -2.692011769860384041e-01 -9.465277418278519317e-01 8.241562414499440381e-01 7.582838731658511078e-01 4.622675635592932153e-01 -4.913073346082535292e-02 -3.415732002450619920e-01 3.873768827964800265e-01 5.001130085599834185e-01 -9.163338481888673170e-01 8.074315705371202245e-01 -2.981753076733163407e-02 -5.112168525298760313e-01 -1.522976386527513382e-01 -3.499068761912540459e-01 -4.966243928801767904e-01 1.470978250643273366e+00 7.452083956665620512e-01 7.850426285041849361e-01 8.829540183399023912e-01 1.167090096778503894e-01 1.883734531715962057e-01 -2.202619180136867472e-01 7.268913988986051011e-01 7.367169933079799060e-01 -7.218773690155876332e-01 -1.409014326557518904e-01 -1.290092159970559926e+00 5.130063171071199690e-01 -2.569609153459335646e-02 -7.722514761227063929e-01 -4.765724008103638387e-01 8.340399007666902120e-01 5.758380663737053817e-01 -2.147123301208655910e+00 1.220554016566551159e+00 4.029982009990135117e-01 -5.500877596930603408e-01 1.253082842614477166e-01 -1.035107625093517170e+00 -7.063677010594714423e-01 -6.784071847031649671e-01 -1.110497834602840461e+00 9.625325913723670190e-02 1.090607578919799980e+00 8.718437807258026806e-02 -6.676369208948399470e-01 1.405770430909446089e+00 1.244132897113687797e-01 -1.026469631552277439e+00 -2.507617797917606750e-01 -1.894103775812533197e+00 6.484831562662928262e-01 -5.014413308774418043e-01 -2.291903011876255669e-01 -6.886241741685383833e-01 -1.423602088982803160e+00 -8.961613331487422451e-01 -9.611207619759170040e-01 3.934449196872652488e-01 -1.255186705100904243e+00 5.816829638158798055e-01 4.192401652777373311e-01 2.190999522493186191e+00 6.555731646523719203e-01 9.069937287426308448e-01 8.477464524029408866e-01 -1.444136215804977974e+00 9.765144489564662189e-01 4.433481336054244659e-01 -2.611031964887801649e-01 -1.875966552973336254e+00 -1.818099569533848880e+00 -5.251004542207725612e-01 4.603851558934893839e-01 -7.083725283512584125e-01 -1.355516665495585915e+00 7.285280686107855619e-01 -4.333409099635259221e-01 -1.291441891150609145e+00 1.371283495521959661e-01 1.001822080851134888e+00 -9.097411801875505966e-02 2.068406005969707362e+00 2.756140408251370535e-02 3.154053485484379915e-01 1.071969444063164412e+00 2.229912389279062601e-01 2.018558609947989524e+00 4.638449058930306790e-01 -1.043691495631723809e+00 6.255413971558504427e-01 3.666711015711960342e-01 -6.664246282114502096e-01 3.932163741937384493e-01 8.961686811534430586e-01 -2.407743106070342476e-01 -1.234834246636272947e+00 3.199805209515503845e-01 -6.916768832633677366e-01 1.114525808665187911e+00 -1.126569505214577216e+00 -1.602202384650701361e-01 -8.400543840223784198e-01 8.589490565765591779e-01 7.704720540840671594e-01 -1.550060704129802569e-01 -7.326412791116672374e-02 4.190671816506669201e-02 -1.974202428794336051e-01 6.373298461773128087e-01 5.449863073459251250e-01 1.034367182068479663e+00 -1.575351538477130386e+00 -1.121976865558193204e+00 -7.007227986002633191e-01 9.789292785744870828e-01 1.769698924315536548e+00 6.039426590263955452e-01 3.052625111270639846e-01 1.372159006800957481e+00 -8.658560621870232676e-01 -1.990383894127724027e-02 1.671180721407175440e+00 -1.513686705968026125e+00 2.712222663949688806e-01 1.763702637706375809e-01 4.108844583353059993e-02 6.623023056342361992e-01 1.433613425175331857e-01 7.647004546096390909e-01 -7.756910937335875778e-01 3.610542734320374564e-02 -1.194657415398660411e-01 -5.385814451643096135e-01 7.955742570403687153e-02 -3.879531007301502687e-01 1.095055818507513878e+00 -1.163890139735815676e+00 1.971689674334242137e-01 -1.330494030284423479e+00 -1.044217227419117280e-02 7.681776199132281935e-01 -6.413112282001542930e-01 1.135623511639242356e+00 -5.116103047306613111e-02 3.481977787814719526e-03 -1.395474194110291499e+00 1.333662681260498584e+00 1.101284897041944211e+00 -1.376876025906529577e+00 5.930200562125169661e-01 -1.162510809594156758e+00 -7.707293285571838182e-02 7.196561297046294436e-02 -1.517328091242828414e+00 -6.252831960651702436e-01 9.187893342372351890e-01 -1.164881740712511160e+00 1.041655794499391163e+00 -5.737340570819156049e-01 1.325650150675028227e+00 -9.310657209198018591e-02 1.445047011161390837e-01 -5.652153704725990657e-01 3.464662872521439563e-01 3.797293871718456781e-01 -4.850290047230736423e-01 9.499641155848634333e-02 -7.822019003941870219e-01 5.202899197474984971e-01 -1.702071008498496352e-01 -7.956537349828097794e-01 -1.075968311339957406e+00 -6.981102194777433212e-01 7.076304622651424792e-02 -1.058731925839553778e+00 -3.096251731440830546e-01 3.159680920281267569e-01 -7.673554301307456971e-01 1.046808497600879712e-01 -1.888265436816950249e+00 9.348347266791875443e-01 9.180430790729142698e-01 -9.052598224671261073e-01 4.611346309959508671e-01 -4.541337215379859238e-01 2.471932491012046040e-01 -5.596307906710196178e-01 -2.377121316346626045e+00 1.682854407151464393e+00 2.403340375327142620e-01 -9.221723736267918303e-01 1.775494296239291669e+00 1.260163493800983137e+00 -9.564678153478856082e-01 9.765132471367127254e-01 3.601583304373349170e-01 1.524600343048640116e+00 -5.971618217689064201e-01 -7.455611333826724918e-01 6.844741032398125036e-01 6.370723128711300864e-01 -1.769010576946999036e+00 -1.470740947819368483e+00 -7.434838477790640665e-01 1.173791259333687886e+00 5.085628253727236814e-01 1.516812236379841528e+00 9.001248202310317692e-02 2.463889942034178937e-01 -4.855342348391997742e-01 6.367011427067394980e-01 -2.457210273156809954e+00 -1.244754974334212616e-01 6.263148697001967857e-01 -7.587968476772235515e-01 1.440936599830239029e+00 2.295606743481072520e+00 -8.078973503444721871e-01 1.249473205706102680e-01 1.615342287066109828e+00 4.923180379640501592e-01 -8.388241949531236585e-01 1.734293188093780413e+00 9.650875584911300376e-01 9.219989772095624203e-02 -3.193630329772023102e-01 -8.343686723511056780e-02 1.093137058513972137e+00 -7.102545015895701530e-01 3.662638192311292590e-02 5.908555602620686222e-03 1.289715960853689669e+00 6.864124202878704173e-01 9.113417082957183668e-01 1.118970892988230964e-01 -2.008215604425004575e+00 -1.664394926740867087e+00 -2.025001355982971596e-01 -1.119904042440971192e+00 -1.406711674963497138e+00 5.573980007297128780e-02 -1.147832419821754983e-02 -6.382448021208194655e-01 -1.444188351499477774e+00 -1.961892921489660491e-01 -2.931002980701893357e-01 -7.397750984285533793e-01 -8.620601849182431275e-02 -1.141866449961853602e+00 1.500408718945208664e+00 1.425113241134945641e+00 -1.035973474517509985e+00 -7.188760440759339732e-01 -1.299476924328715755e-01 1.025770919519201518e+00 -2.494002677686835423e-01 9.000457645922682604e-01 3.407915168608071088e-01 2.300036448833639169e-01 -8.573483999884589091e-01 -4.147975745912794304e-02 -1.160987135391888359e+00 7.147054797175570462e-01 9.641561456754684789e-01 -1.146335873472243305e+00 -1.490074649478860591e+00 6.727344439865441394e-01 -2.132606823316233857e+00 -8.233496704154940060e-01 2.029849558720879799e+00 -1.486807922844334717e+00 -1.545186514560993762e+00 4.473364342625403278e-01 -5.564072033411346929e-01 5.550853365046918286e-01 -7.403783900639533400e-01 1.873956657709075213e-01 1.260202155886974928e+00 4.954595411525602455e-01 5.464255278523728609e-01 -1.428947999086783716e-01 -1.523205967949785355e+00 -4.629325655238201165e-01 9.999670342939832590e-01 1.448026995641852610e-01 3.992648081642774516e-01 1.557710114358417108e-01 1.217558842916291573e+00 1.511619861222014138e-01 8.745639171364985587e-02 -4.565524689333454456e-01 5.024808976114710779e-01 -3.716561856719454160e-01 9.175592085725495783e-01 1.737312813546978627e-02 -1.845066234126773175e+00 -2.209603145039594485e-01 -1.166663646429331402e+00 8.319700697480978402e-01 6.287590074531321793e-01 -3.922685123820527364e-01 1.066199277891914043e+00 -5.842224701299998657e-02 2.857406266318691102e-01 -1.617238160204780006e-01 -9.196418995289373788e-02 -1.240229874063284443e+00 1.772893522275901801e-01 7.445757159330653741e-01 9.127913176919414395e-01 -7.557374264889065163e-01 9.472471443219843135e-01 4.614859705296809333e-01 -7.650108344720847331e-01 6.473483767331192906e-01 2.396464340536688997e+00 8.593417523637624234e-01 -5.245308469683932495e-01 6.203330441641947690e-01 1.503353075410154283e-01 2.614689961775008564e-01 1.182803043866149206e+00 6.619731016140648627e-01 -2.627970625428238671e-01 -1.213092861831954083e+00 -3.321136538659574255e-01 1.576041026952488044e+00 -7.464201426778933612e-01 -7.977495741084236203e-01 -9.666979217787871059e-01 -2.486337648238410747e+00 -7.984258861110472838e-02 1.342916483994568422e+00 -2.906569596069836781e-01 -7.045611190157515802e-01 5.555799987865074341e-01 -9.488214104983039299e-01 1.124813344732066511e+00 5.017826772890678910e-01 5.247855541924597578e-01 -1.625362006447083507e+00 -1.177823111725247340e+00 4.028274746197688105e-01 8.580256670065068425e-01 -8.675163177428306671e-01 8.975596736825257604e-01 -4.757038456594975262e-02 8.907429969346410958e-01 1.179418413511333252e+00 2.246758923033894018e+00 1.444299364915205164e+00 -8.520835463939050447e-01 8.510741607168027523e-01 -3.290139187728992609e-01 1.362658674420179628e+00 -4.817560291165866593e-01 5.123671403214212772e-01 -5.952684136815225013e-01 8.360145503697106184e-01 5.025837057727999824e-01 -2.656970097693517330e-01 6.364772731092366298e-01 -1.301492972878277588e-01 -7.547018846488821701e-03 -1.587060706763340656e+00 -2.334062426795771028e-01 -9.490443281661129493e-01 1.199257576889108945e+00 2.287620610279672007e-01 -7.361309862641404744e-02 1.086264297557591352e+00 -6.787399971743938165e-01 5.067689885649445669e-01 -6.738000709965913382e-01 -2.587872522482668192e-01 -1.477595295824605248e+00 8.747812015086632587e-02 -7.069070434152545657e-01 -4.546479947854307202e-01 2.767049059683003298e-01 -8.276367502195159931e-01 -6.685740532238346745e-01 2.985691860639080875e-01 5.639009164926835904e-01 1.702508864428332325e-01 -1.577158958951060397e+00 -3.949195835482368633e-01 -1.897339832733687892e+00 -1.513078399590873424e+00 4.887838336530733185e-01 -1.508902423865835729e+00 1.219597674787747721e+00 -4.453865870249119896e-02 7.530150813428450052e-01 1.193223910384151321e+00 1.057678941571807280e-01 1.263890235912702886e+00 1.502065965610478671e+00 -9.734809758727444029e-01 -1.190601627263363271e+00 1.039441992924668323e+00 2.129287925849370211e+00 -1.119063914283690453e+00 -8.278450180677762379e-03 1.284568028896609926e+00 -4.327097450889107466e-01 1.093197800033289147e+00 4.770634275507097399e-01 -4.034048049774133227e-01 1.422790658433442879e+00 1.319331410799990278e+00 -1.100660592651578229e+00 -3.891684709492232441e-01 -4.479097788884569553e-01 -5.012838678556345018e-01 1.363800618921523711e+00 -5.569982504960102609e-01 -7.464173492457679693e-01 -4.051176606044938899e-01 1.754952476550246110e-01 9.605541512853260633e-01 -6.609143825611060175e-01 -8.661722725945748547e-01 2.728349880774753600e-01 1.072843127788717821e+00 -8.169055479754632199e-01 4.221893388469617481e-01 -1.118433320433892986e+00 1.572431873373888456e+00 -6.795720015629329591e-01 -6.164514108365517497e-01 2.464811298587596400e-01 4.830658473307780088e-01 6.836516435009282189e-01 3.707819622976041840e-01 1.087978276967320967e+00 1.577336964577945144e+00 9.669176914424200131e-01 2.591775121696785256e+00 -4.813121768558583091e-01 3.970980578743874556e-01 9.605356165281595526e-01 -1.302930602458777232e+00 4.899156093662917488e-01 -3.050971692459807927e-01 -1.263381056486841292e+00 1.075449073931812605e-01 1.095204593473088517e+00 1.331956428520677249e-01 -1.766054641622383237e+00 -1.782448738894499285e-01 -2.896470970474475104e-01 -1.329722961975334572e+00 -9.320904739821532781e-01 -9.279330671838366129e-01 -7.407690625979878041e-01 -3.698916729064157805e-01 -1.938705162234342527e+00 -7.410337324460257724e-01 -2.809147346853361205e-01 -1.230639090796174839e+00 2.835034024588886092e-01 -6.323456973790764213e-01 -2.015934539668563508e-01 -1.730954016989389332e+00 1.040534539626176258e+00 -1.111221187778395958e+00 -2.072757927484372709e-01 -1.408139942174642112e-01 -3.499752785371677555e-01 3.691422817159857317e-01 6.559685744799402807e-01 -5.845751246140425961e-01 -1.186287190187906182e+00 -5.488080370582397727e-01 5.367599233906763523e-01 -1.031966186185901968e+00 -4.359420468396991710e-01 2.569397515692488088e-01 1.166464206945668547e+00 -1.097178296649722329e+00 -1.505378345967166576e+00 -6.058014970667803534e-02 -4.656055495710034048e-02 1.091270561638961301e+00 -6.422632278088197255e-01 2.302144338132035450e+00 -1.122766397560751139e+00 -2.500300194177640378e-01 -5.384354380622311531e-01 -6.615426735006231240e-01 -9.126480866284654159e-01 4.951974262106310087e-01 -1.389464888104903428e+00 -9.874070011409407099e-01 -1.498053303253357726e-01 -9.707992477691625155e-02 8.496961573864064698e-01 1.442221753249219196e+00 -4.084963189201715195e-01 7.842855217094439613e-02 -9.875815079692848997e-01 -1.786728754594647528e+00 9.687990954145905276e-01 -2.681259585982695426e-01 6.248869021519285472e-01 -2.374560730787246499e+00 3.678375554529000335e-01 -1.674155983948926174e+00 3.125650811225015868e-01 -9.633207301447329618e-01 -3.810575958852040479e-01 2.923696891729243297e-01 -9.394430261933642834e-01 -5.545088227396203218e-01 1.520165496247961601e+00 9.316879669790627538e-01 1.500663627321709992e+00 1.108097324497169245e+00 -2.281992433715009927e-01 -5.049733959167423958e-01 3.928929554834187932e-01 -2.795889117059519258e+00 -4.642391940328979283e-01 6.710315395642413305e-01 -1.176861056575877196e-01 5.041872041879312816e-01 1.062099005179635736e+00 -1.694031440266535293e+00 -3.872404211774064242e-01 4.865880486657507276e-01 -1.881040181212496054e-01 6.281525138338660275e-02 -1.317013021729688926e+00 1.737851156301953415e+00 -7.932550190226383968e-01 -1.673801355339883390e-01 -6.155555897552609235e-01 -1.587866748475293521e+00 4.422858703848324136e-01 -1.298587310243110915e+00 -3.029252429975127781e-01 -2.212684214332777621e+00 1.758598499807451976e+00 1.315666839484023187e+00 7.568634300420867822e-01 4.881527641117178185e-01 -5.689538557280652276e-01 6.000311748065343398e-01 -4.889293758542114232e-01 1.350751596613866123e+00 -1.424918562793500820e+00 1.688600174025477019e+00 2.260904480473547196e+00 1.876181212045338331e-01 3.402248126905576542e-01 5.717382470956527962e-01 1.460209259248173685e+00 1.224803685450342794e+00 -4.474859683524908260e-01 -3.248943175260409211e-01 5.221531092668665330e-01 -4.249496656563233471e-02 3.920315048730524388e-01 6.511557013440846808e-02 9.989328226171403924e-02 2.024984136972837412e+00 -7.000739575924780356e-01 -9.886043321279338603e-01 -7.738033827010237786e-01 -2.341506957433148739e-01 -1.049564362176842236e+00 -1.616061306189861657e+00 -5.075357012119068728e-02 -1.274484697273120748e+00 -4.415067141851249932e-01 -2.035162718325339015e-01 8.330026991856802343e-02 -1.059691130596686515e+00 8.123949630336837480e-01 7.134606007746225886e-01 2.722315947767228184e-01 -1.179581776735726617e+00 6.272587961416366265e-03 4.659060222758686365e-01 7.932698097006790627e-01 1.249947293695279571e+00 2.283474642064906579e-01 9.441397092019588877e-01 1.460262663868183930e+00 -8.181406667862726190e-01 -1.036232521705232057e-01 6.453947859630903006e-01 1.426693765447669682e+00 -1.926551557020595107e+00 1.105939277220763906e+00 5.964966347830418236e-01 2.523848899047432051e-02 -4.104756758143324885e-02 5.304809474977468797e-01 -1.539282297302225488e-01 3.907416960103666792e-01 -1.479581659741156185e+00 9.700501965333140353e-01 1.480338588931733090e+00 -1.784424477607940096e+00 1.982233265924348675e+00 -1.354534102360081871e+00 5.646892104131819856e-01 -8.272665953231991276e-01 2.273201698749567068e-01 5.797125751049932996e-01 -2.574185568726966925e-02 5.996314863853162702e-01 9.468178345772345628e-01 1.307743435872007698e+00 -1.745719226507727595e-01 1.433407439787111270e+00 7.625484431419690123e-01 -8.242232608806377980e-01 1.213849475035630121e+00 -1.435776352377349518e-01 -1.795219097554711096e-01 2.362390027413881377e+00 2.759302894820649388e-01 1.734726970291909365e-01 7.742699096531441283e-01 -7.187931417999217087e-01 1.645550170897035036e+00 1.432124663778882923e+00 1.884756688904445920e-01 1.971445874582673230e-01 -6.163671987671356378e-01 -1.830319675719278005e-01 1.449063845501880277e+00 -7.381315911073327296e-01 -5.172321937457537849e-02 8.033268089729689310e-01 3.662838832463615191e-01 -5.574450931197161285e-01 4.727942820580514072e-01 -5.235747501039163948e-02 -9.897929858172427320e-01 -2.131032263562196161e-01 1.143794605983474266e+00 6.739828316075564540e-01 -4.277469245001939702e-01 1.586855544847836086e+00 1.815746889612409376e+00 -5.496968346253525844e-02 -1.078323695644838764e+00 2.657083524032885502e-01 -1.994049074180669567e+00 -3.631631568825855472e-01 1.347071137611109526e+00 -1.577327108127189126e+00 1.044948509530305270e+00 -1.102791949065100363e+00 1.228682606028091540e+00 4.063513149181922079e-01 -1.311450612247146319e+00 -1.117307888190817444e-01 -5.895377587259589269e-01 3.478233456554585268e-01 -1.401249236953318267e+00 7.329218477287199329e-01 4.205520218302827296e-01 3.528865403351417740e-01 9.709217404596361956e-01 -3.495145302569940132e-02 -3.725198664764577949e-01 6.672420462113070987e-03 -1.129499729769837257e+00 -3.166975867499484121e-01 -6.604228821786367609e-01 7.375716724960942328e-01 -1.780292832249204871e+00 1.077427866030498338e+00 3.409134833442223345e-01 5.258803948558017360e-01 1.014216955039429768e+00 -8.372214281742178521e-01 -5.336430337134343005e-02 -1.676237158994652310e+00 -2.541398648438518482e+00 -3.163453323480408530e-01 -3.479429726219603891e-01 3.752685400044198927e-01 -8.458905414836292991e-01 -5.592347113107762890e-01 1.399857076530585109e+00 -9.114694822347538805e-01 4.856336816598800787e-01 -8.824934488898854568e-01 2.628598847095093838e-01 -2.633830204197575298e-01 7.354112862793811545e-02 -6.497594122352116086e-01 -8.061508877691764274e-01 -6.992129795211984300e-01 -2.040040078220470843e+00 -8.016301793468652015e-01 -2.814388484712486704e-01 3.293465017258058736e-01 8.067668892700955441e-01 1.965482263726496148e+00 -4.792252037559104338e-01 -5.308742429863978485e-01 6.648317924461727424e-01 -1.328335835167204770e+00 -3.347812727936501365e-02 -1.742944336906794955e+00 -1.233692835367231205e-01 -3.303898095702478277e-01 2.477280298783176571e-01 -1.069653191761830990e-02 -3.390236463091903518e-01 -1.426219965230571818e+00 -5.459741840138911950e-01 -2.745733223514035259e-01 -1.345591126920815395e-01 1.415536739640905539e+00 -5.353310416956462703e-01 -9.337481391972051181e-01 -9.891931541914970039e-01 -1.306515182658540608e+00 8.692343584273567458e-01 8.439631688674392729e-01 -5.388250437879942289e-01 -4.164461337241755490e-01 -5.234134858020922376e-01 1.175832414549862870e+00 -8.078070518357802765e-01 8.509215307571232900e-01 1.117419601493735204e+00 -3.324473569031151099e-01 -2.555638573918518341e-01 -7.795471952328734133e-01 3.975215332690656411e-01 4.400487703856414412e-01 1.529485057582221197e+00 -1.065328361609738872e+00 -6.219598221142792482e-01 8.726245176740394793e-01 -7.386894574397374624e-01 -5.408202478516782596e-01 -6.097658497159733626e-01 -7.386185204811689109e-02 9.299380680758929929e-02 5.357694666562738961e-01 6.972926612736003449e-01 1.119004423341129484e-01 -8.348553340542990142e-01 -7.071563919307644053e-01 -2.753696821757615765e-01 -1.306857267631628794e+00 -4.345273765114254783e-01 1.212037796394484390e+00 5.102176685421291324e-01 -6.148150609883961115e-01 -3.623549528866790159e-01 -8.427413913250031072e-03 7.091090670958518638e-01 -1.607141094200560616e+00 -1.132053440986543924e+00 -4.751371467847499419e-01 4.485535189516421384e-01 -1.336865526388000491e+00 -4.454861138222386274e-01 -1.034525996635697664e+00 3.348197127871931356e-01 -5.120262115529327085e-01 -5.001108386170621811e-01 1.332611621096441712e-01 6.681092045406596125e-02 -1.080886920828040942e+00 2.096053986632020472e+00 -4.195588707458143829e-01 -2.003778834368062256e+00 -4.174125603439531873e-01 1.860989321677513741e+00 9.741091392953612482e-01 -7.074989711318103724e-01 -1.362024261823085114e+00 -2.060862428717538108e+00 -2.421604371396743893e+00 2.648382262026517942e-01 -1.371709148612474394e+00 1.172192883005140462e+00 -1.210207919261139242e+00 7.264776389029655723e-01 -1.079551900632687689e+00 -1.887767222931018507e+00 7.738407466001733237e-01 3.687609406172385335e-02 -2.248357204661938502e-01 6.967775908164923759e-01 -1.433877360740114515e+00 -1.318172669098367722e+00 -1.424955702263914215e-01 5.035677068869267581e-01 3.808358888132218900e-01 1.554830683586785889e-02 1.548440819327442153e+00 1.015961115838948325e+00 -2.862859436651388201e-01 4.612433264103488195e-01 1.179013705857844929e+00 7.604880268437486102e-01 2.514940906231364903e-01 5.951869662588145371e-02 -8.041371136910396844e-01 -2.559219987783084571e-01 -8.237045050282380820e-03 4.377340285312087964e-01 -6.833987864358073150e-01 -1.475358652861730402e+00 -6.965487905601313035e-01 5.368266661684812924e-01 3.936335563476284771e-01 1.934849947468602949e+00 -6.978250253160381833e-01 -7.686818001610736806e-01 -1.187471470598424395e+00 1.494479085727447698e+00 3.492657725214564080e-01 -7.256584046771241692e-01 -5.426943001073066819e-01 2.806435375836430768e-01 8.542218580452813903e-01 1.060387691970074320e+00 2.025095370289709873e+00 -1.467201446255669950e+00 -2.523030995520605946e-01 1.437711514403921198e+00 4.272572628893010482e-01 -7.615851452399515775e-01 1.221191614978616169e+00 -6.040293266015387408e-01 1.605705369691706519e+00 1.212249075887467109e+00 2.116931104139723629e+00 -6.758082299759062828e-01 -2.273557741828889089e-01 -2.268500814751739814e+00 -1.438424238015622691e+00 -1.069735457530188061e+00 1.632107892539691740e-01 -1.315092985784647617e+00 7.171612246770427967e-01 1.702678148779537270e-01 -1.562615992201729087e+00 7.921677619533188386e-01 -3.381450835724771342e-01 2.792236010490813380e-01 -3.668891200588918489e-01 -6.220858811404557098e-01 -6.501955459463195641e-01 7.329221074080225495e-01 2.636265837853748906e+00 2.083093265837589136e+00 4.415517307136342384e-01 -1.355903409564832129e+00 1.679680546056882828e-01 -1.511724737400911733e+00 1.447853208529318314e-01 6.433388588911148620e-01 -1.743459847588444855e+00 -1.102247894532216055e+00 -3.117951161790692427e-01 7.844220408697331059e-01 7.546380404340876646e-01 -1.871221310896901358e+00 -7.120455230147348935e-01 2.123087081992125480e+00 -7.811369586808658561e-01 -5.292650664091576029e-01 1.432972213864238231e+00 -1.341240701023969750e+00 -1.060455715482482963e+00 -4.043667732865800502e-01 1.173768823879184131e+00 -5.931809947487470813e-01 -1.213167010697909776e+00 5.625370331767814980e-01 3.607425853427530249e-02 1.127609588818613062e+00 1.205175372107065573e-01 6.196940678670195268e-01 1.434629664950071992e-01 9.629822812022112988e-01 -8.699060640784412879e-01 3.056287089168598092e-02 -1.474863141423278234e-01 1.145352641260170889e+00 -5.159174385528733087e-01 -1.291060355342483534e+00 -1.785761794324504326e+00 3.488980112507343301e-01 7.505332462536209448e-01 -2.251653973298106681e+00 4.208743143059924530e-02 -4.083824684460767296e-01 -5.828468622382368958e-01 5.525791666522230638e-01 -1.030797509847516613e+00 6.722703602110299825e-02 -4.263309524467110978e-01 -9.845607775865720113e-01 3.721737936661247970e-01 1.653272163471306289e-01 4.505555242900616819e-01 2.387197141927731858e-01 -7.186898721819687808e-01 -1.880124118242454401e-01 -3.733796748097774620e-01 -1.546782534231975648e+00 -1.245787639530146595e+00 -2.517359377559936995e+00 1.013501139647586591e+00 -1.263717914858343949e+00 -1.350774064685470732e-01 -6.315667304560733664e-01 1.911979930230643498e+00 1.068064231912874584e+00 8.011370327346470921e-01 1.946702706823267848e+00 8.787430454452912487e-01 8.806952689298701564e-01 1.685611962825068533e+00 -2.805552836850589218e-02 2.878520351393646370e-01 -8.599435515681769227e-01 -5.316011493557997181e-01 -9.409822669860382627e-01 -1.586232866148542753e+00 -8.825288713326345791e-01 -1.945653437996713864e+00 1.118643718225066808e+00 1.206853234259626373e-01 1.787720845133191350e-01 2.529723151873008447e-01 1.913095910836070113e+00 2.684657743812141617e-01 7.957590583312358357e-01 7.018099126130207255e-01 1.273144778197772498e+00 1.447815339482415808e+00 5.244759884972222119e-01 -9.277247619662251088e-01 -6.006152274172766869e-01 -1.024336169237140659e+00 -1.572420900868381155e+00 2.150794381790628762e+00 1.253239124942526095e+00 4.734443559861124806e-02 1.469006683607721575e+00 -1.711371595903578013e+00 4.481443543606920543e-01 5.584582257917219961e-01 -1.180506031949359436e+00 -1.936005800200921723e+00 -4.633393179696643771e-01 -1.860020641748927062e-01 -1.237252816973339442e+00 -2.824596429436563305e-01 -8.022053083730736056e-02 -1.827793590624272824e+00 -6.273207371400465471e-01 -3.638188241274216139e-01 -2.514622099900321039e+00 -7.335857634521306680e-01 -4.395819690391674084e-01 1.053404718814284630e-01 -1.000562252563619969e+00 6.473658766167000866e-01 -2.012283776343577468e-01 -1.391798004894355012e+00 2.362854619883162144e+00 4.223587839751036244e-01 -5.183965744513662210e-01 -1.242937702342885142e+00 -1.071561322508762099e-01 -2.157447463746528626e+00 2.570924444198273706e-01 1.407693473725857569e-01 8.178566026188861526e-01 3.342915228755113932e-02 5.774378837421827448e-01 9.085437825677630808e-02 2.788779240811329885e-01 3.992319554998534081e-01 9.986023830067916052e-01 3.874664772233200605e-01 1.271631723494715205e+00 -1.235771648953193802e+00 9.014774260646323256e-01 -1.108655830909087481e+00 3.224640765005925558e-01 -4.394884718456428807e-01 7.073099061396171949e-01 -2.437933154972114214e-01 3.056987652657936622e-02 -1.329798764662684929e-01 5.011287072042762691e-01 7.533553688049129393e-01 4.247588776849992726e-02 7.881337637302685550e-01 -1.488149539630251095e+00 -3.278537365178088026e-01 5.762437647674712934e-03 6.360483840534612021e-01 1.681557990634754418e-01 -1.827074473149528089e+00 -3.636291638722520814e-01 1.237876027005924806e+00 6.155238256265196384e-01 7.862431084262058167e-01 -7.309677404172720827e-01 9.820080314994289461e-01 3.043792238801992234e-01 -1.183526434690691076e+00 -8.090207544648364557e-01 -1.817345515096895125e+00 -5.988009043385478236e-02 -6.325058782382523281e-01 8.198276431750937121e-01 2.950478638952718780e-01 3.242588563014766612e-01 -1.138233180196820182e+00 -8.779655027462041073e-01 -9.391817337172226887e-01 5.363789142830040213e-02 -1.121476469124849773e+00 7.227280919043281848e-01 -1.834333177346277433e+00 -1.514978452555815869e+00 1.457157481726188086e+00 -9.740913335193041034e-02 -8.160494311452486382e-01 -9.567151801212622209e-01 -7.516094437299781772e-01 6.358532538218333308e-01 1.173827212919159146e+00 -3.330326711616966140e+00 2.869073147428541914e-01 -1.772665002376471843e+00 -1.124074932065329158e+00 -3.153328337562454564e+00 1.471342337010486334e+00 -2.677239711448043291e+00 1.067624050261150037e+00 2.322651269786187855e-01 -1.424684782954866780e+00 1.249777278904934619e+00 9.239703771179076375e-01 8.042757275134675421e-01 4.133300188954683874e-01 -3.850953568254397719e-01 -1.268700223696137996e+00 2.900802391064891128e-01 -1.424959557222082451e-01 -2.503649026791063381e+00 1.732399297286687956e+00 -1.790644957575287244e-01 5.102326086680165629e-01 -1.707968425329678519e+00 4.495829493155876766e-01 8.765863923808058303e-03 7.029124489475778725e-01 4.081922621892971059e-01 1.975544849449520246e+00 -1.143876896676270460e+00 -1.028315067555060747e+00 -6.207650019531333330e-01 8.011928688798355402e-01 -1.289749036066207610e+00 1.437369740825258924e-01 5.969927499847945684e-01 6.346571755412350191e-01 -2.571190366777955649e-01 1.948168133228458387e-01 1.093786468609325047e+00 -4.350914370407356069e-01 -1.677064785557300430e+00 -1.161022246684847853e-01 5.905573231148246727e-01 -7.633185662980319641e-01 -5.634229983651465323e-01 1.251317357356310778e-01 2.847818411413815531e-01 -6.201326598748928554e-01 -8.241543287995017897e-01 4.378158817879144182e-01 8.106460660288469233e-01 -5.146419525633476599e-01 8.027276525273027152e-01 5.014608103214581725e-01 -7.225622851428208093e-02 -5.627283047161533991e-02 -7.912142258119925220e-01 -1.152832897876453044e+00 -8.492396241350597119e-02 -1.461380603882403983e-01 1.396051348251557515e-02 -6.285969625712770625e-01 -9.644707010091225774e-01 8.487025755563754048e-01 1.334794858002794182e+00 -4.169380584161340164e-01 -1.952017778988169583e-01 2.078385088950611248e+00 1.491022004661925471e-01 -9.996915561323348465e-01 -4.102214199244758053e-01 5.344491912340284534e-01 9.259018903988378568e-01 1.552868061618130735e+00 -1.025132090095370874e+00 -6.357421898398348814e-01 1.265631026063774867e+00 -4.936934162252358260e-01 -1.887074921126116855e+00 1.732154132237107014e+00 -1.182527291785764184e-01 -1.888859683804954948e+00 8.622658219531069701e-01 8.220953998278898167e-01 -9.855538448563596621e-01 -4.416763062116133010e-01 6.140014755604152052e-02 9.035962029312687438e-01 8.561052657920157349e-01 -8.025163657888286783e-01 7.382396071700075835e-01 -2.322709092280769994e-01 -7.574114556549692567e-01 4.928264299805349413e-01 -1.866977707542143428e+00 -8.940682011578784394e-01 8.068735688234791592e-01 -7.358209154155462839e-01 -9.277784686976497941e-01 -1.170753359229565138e+00 -4.922999992164872052e-01 -7.387690252642883371e-01 -8.974722654051086046e-01 -1.646567316525806124e+00 5.751581141628049967e-03 1.401440322602732325e+00 4.421098877824956169e-02 -1.680420282701980128e-01 1.128675184661086517e+00 1.338477165525780777e+00 2.555061321046226297e+00 -1.356922526098436776e+00 -3.470172565526605801e-01 2.986637977876153288e-02 -1.490173573231068915e-01 1.117246713485959830e+00 -2.330175010931191171e+00 -2.942015036693119701e-01 -7.082654656096684098e-01 6.372296749494485990e-01 -1.287296183705039843e+00 -1.046193012234675201e-02 -2.056169143341183558e-01 -1.674833321165220212e+00 7.060371687672870600e-01 -4.171913970085891488e-01 -9.075404549626647777e-01 6.941931964052401316e-01 3.234266257146334866e-01 1.144617488645313236e-01 -1.459810785081958828e+00 -2.871404505891062442e+00 -7.458525062162761898e-01 -8.810417066518437812e-01 7.066238082193937453e-01 -3.797633538315894203e-02 1.408380333679081220e+00 6.381871460563951493e-01 -1.233389548732368501e+00 -4.134244546208905580e-01 1.028308808293928012e+00 7.730427445424274957e-01 1.465124083895278595e+00 -1.034608332827560595e+00 5.339032411030684155e-01 1.435344981877800796e+00 -8.041290416549631836e-02 -8.230533733738762958e-01 -1.386901765262342101e+00 8.691915860270776895e-02 1.469397352631885145e-01 -1.470319069166719228e-01 3.444706391945176471e-01 -8.691208625778832353e-01 -8.481595934073082876e-01 -1.331113064595174311e+00 2.074945344187479002e+00 -5.029739554079010189e-01 1.312697902386062321e+00 1.023727298767650007e+00 -1.551998035896741790e+00 1.597981742163535057e-01 -9.670252259021867580e-01 5.345952168746461730e-01 -3.767706081084861713e-01 7.278608285322551996e-01 -3.026019541181025896e-01 8.561819091170491669e-01 7.081028578892107905e-01 9.311349620491947698e-01 1.136252680401117043e+00 1.412631446873146235e+00 -4.802504053267474537e-01 6.425605309134700960e-01 -1.412975428024165536e+00 1.385392992793891276e-01 -1.010550731647060996e+00 4.949439647240354012e-01 8.974050221667032590e-01 5.074099614366841537e-01 -1.709337891981921043e-01 1.272740125666792788e-01 5.384634729137135478e-01 2.481263219216785915e-02 3.709662274383814240e-01 1.127131715401976431e+00 3.053010690340256517e-01 -2.643816087935516590e-01 2.107936635789156021e+00 1.245589282856534169e-01 8.812045006535287328e-01 1.961635566242789838e-03 2.441312716995791998e+00 7.522256813059537972e-01 -2.000940641652738661e-01 1.623885311944486709e+00 -3.494552580402056075e-01 -1.885028472017215573e-01 6.754086493075956987e-01 -1.538818234450730349e-01 2.252634282043524117e+00 -5.110058586906403022e-01 -6.059185554757884340e-01 1.069999772643238645e+00 -1.429376721750414525e+00 -9.454853256239172110e-02 -2.045593181331127886e-01 -5.159791130094044664e-01 -4.805103573312075049e-01 1.729374741626257816e-01 -1.745027749839628273e+00 -6.449683733909561401e-01 -9.489261631739509539e-01 -1.841771510719553584e+00 -1.268688615688843946e+00 6.471544808398825843e-01 -5.031396433112738098e-01 -3.208508933081994918e-01 -2.464310402509716225e-01 2.579126970280196662e-01 -1.568550537929773725e+00 1.143103307368758870e+00 1.726366165392243079e+00 -2.684031127713675247e-01 -5.512611151724554626e-01 3.647506406448556837e-01 -2.585024284803186245e-02 -3.479557360351717143e-01 3.167023018551204383e-01 2.267734936140898050e+00 -7.577594691426244866e-01 -1.006719924757482731e+00 2.834844859538090400e-01 8.470709620200375101e-01 -3.819192870184444089e-01 3.719118970138620694e-01 -9.681788715595357475e-01 1.197646974355851768e+00 -4.064893483257245310e-01 -1.798240251796562106e+00 2.226133139230938307e-01 5.513071773979283385e-01 1.663655473614438884e+00 1.367962807129689262e-01 -7.219323632737478791e-01 8.050709293887270412e-01 3.657102296066375491e+00 2.518025589655265573e-01 2.545712589740688703e+00 1.679645313865317124e+00 -1.093231154646637560e+00 -5.809430751628296558e-02 -4.185157495119310456e-01 1.247051924268790940e-01 1.545279390740743830e+00 -5.684310469714386471e-01 -2.753693700131120137e-01 1.010377743253610960e+00 3.785231686892270853e-01 -1.514161893312875984e+00 2.127442250618001018e-01 -1.492849644366339490e+00 7.696338150216642804e-01 1.508085853929506115e+00 1.560881705404238096e+00 6.441197045695765677e-01 2.476555836172992908e+00 -9.706958845240651890e-01 -2.681605712159104371e+00 1.831027867733945103e+00 6.628504358108635586e-01 -7.595110127613782236e-01 4.631010824071734450e-02 -2.848790576703790767e-01 -1.376498985588261170e-01 -1.075483180522579296e+00 -5.420333020428849125e-01 1.214295084773451938e+00 -2.671493552195340349e-01 1.862747281437837632e+00 1.269273999975062184e+00 -1.015882357495732524e+00 -1.564838512035910068e+00 1.228994036231929821e+00 8.169721497543738775e-02 -2.350170153260291883e+00 -2.473654244520825662e-01 5.765696704705944864e-01 -2.536252757348764764e-01 -2.454368064870070310e+00 8.732544549105710763e-01 -8.945550518025099374e-01 -4.259889759998949921e-01 1.548531554507809771e+00 7.283139847125410724e-03 1.034355890742846285e+00 1.449334259990618046e+00 8.039541035817290293e-01 -8.476831471088887016e-01 7.181246987594159803e-01 3.248797797129864273e-01 1.554640277497928436e+00 -4.289629402982854667e-01 2.567970262662983671e+00 6.835862001950087086e-01 5.588004000938759930e-01 -2.058710211581577632e+00 -3.753559822143772151e-01 -7.614002939412475301e-01 1.013121129518112395e+00 8.591883926290352358e-01 1.334846076508581225e+00 -3.259480720692831679e-01 8.828740494351347001e-01 1.489797009932584348e+00 6.343978629188866403e-02 -9.369952023308334432e-01 -9.714145300244998449e-01 5.897195856509043210e-01 8.480099177238470398e-02 -2.548474199918736804e+00 -3.409410056237769937e-01 6.774400699550865435e-01 -1.220790970363573757e+00 -3.511430841621547838e-01 1.268160088457237267e+00 -8.631999022988705583e-01 7.128763878731039227e-01 -7.362372234509564350e-01 -2.509911912313812277e+00 1.501448367016230134e-01 1.557463472366435564e+00 -2.494000153237030670e-01 1.255106437180892653e+00 4.181657254889343811e-01 -1.212460227179752215e+00 -1.235639928562021206e+00 2.569886640624040375e+00 1.557256210569061272e+00 4.417861455144176386e-01 -5.054440054402221660e-01 -5.686579285234015790e-01 -6.172651119493063332e-01 1.142803324561742162e+00 -9.750842400393924803e-02 -3.605921409610073070e-02 -7.249130406711874752e-02 3.910498196425970518e-01 5.490015222875349599e-01 -1.055381636395671840e+00 -6.664384215821114177e-01 9.128867408562320040e-01 2.139886035828173494e-01 7.106511921162642631e-01 3.179089888899414795e+00 3.923662153220062732e-01 -1.206918802538976099e+00 -2.718828820655632139e+00 8.900707941726642147e-01 1.591218427278503211e-01 6.082607490839476716e-01 8.643392564913029985e-02 1.122295631652282522e+00 8.752316929501639808e-02 -3.352356242680988307e-01 -1.645844927567681637e+00 -1.520738183467043037e+00 1.436239637497852273e-01 -2.403862426712256806e+00 -7.059678111229023001e-01 -1.404347077020122070e+00 1.023092923300333634e+00 8.580673489931984754e-01 6.364645152460660094e-02 2.084110055564631914e-01 -4.715330387251751576e-01 -1.402291341884318365e+00 -2.000560764555156523e-01 -3.437394662881735341e-01 -5.036169234665346245e-02 3.580884507730095478e-01 1.333277696706346660e+00 9.219975942048922457e-01 5.785062140318140145e-01 3.372682922972283226e-01 -1.114071708010799577e+00 5.550219978057412407e-01 1.472218083217471607e+00 1.866437481315848634e+00 9.856056340898879942e-01 5.308053578213663970e-01 -8.619900234788807625e-01 1.711719780889256359e+00 -9.004569599822073167e-01 -1.048192054104224669e+00 -3.517332116842963319e-01 9.429191461116976924e-01 1.623653163297964219e-01 -5.234918183351030541e-01 4.154176472750200078e-01 8.560676469574206304e-02 -1.111616363170112365e+00 -3.602524511405166274e-01 -2.264828348527394286e-01 2.234611436926550454e-01 2.518053023798261236e-01 7.914538586586826463e-02 -1.514731955219452253e+00 -1.302201629869673694e+00 -9.686508427447951264e-02 -5.419805669927081349e-01 -9.392326883667568849e-01 -1.055349704410845080e+00 9.455242505410276221e-01 -7.751409928587504883e-01 7.354737173544908524e-01 -1.493069522108959823e+00 -1.206504505240261871e+00 6.848026339582458100e-01 -4.679024776942603547e-01 7.926037994846948376e-01 -1.639340104802427811e-01 3.768910194307593109e-01 -9.158048824799984722e-01 4.216503278342113026e-01 4.938948466393889292e-01 7.681320247636929353e-03 8.774198042083389826e-01 9.452645322505326408e-01 4.256592058969739800e-01 1.114010471089369902e+00 -6.637440111073429350e-01 -1.093847779005724608e+00 2.973586360967369613e-01 -4.679428129435758699e-01 2.105689034787906200e-01 -9.233913656446226526e-01 -4.735239776896686958e-01 1.347465268905192248e+00 -4.039881552004624954e-01 1.529487407142009203e-01 1.082597745419750179e+00 -1.081428808723290613e+00 8.657865156771216153e-02 1.542860624593555663e+00 4.243737368979186853e-01 3.872875923862344472e-01 -1.322081144375334416e+00 -9.783829476255770929e-01 -8.997398832735898910e-01 2.072503102203449715e-02 2.535814156220234761e+00 -1.086433219677047868e+00 9.702348695052195326e-01 4.393934088989363551e-01 8.575549916646809656e-01 -7.824267094492958208e-01 1.029507330546727273e+00 7.835412847217604337e-01 -9.229569484670842039e-01 1.048382775334533834e+00 -3.739652658249311146e-01 -1.049541861053754133e+00 2.821896323314949662e-01 -7.331115300198104423e-01 1.903528625861568013e+00 -6.323263318688024937e-01 -1.043627910621049093e+00 -5.978595664932569997e-01 1.097734536450347909e+00 -9.573396061781007660e-01 1.282846821723511610e+00 -6.544405677761923057e-01 -4.460671408609551691e-01 9.419303286441353951e-01 -2.475844413376865061e-01 2.738864978802147965e-01 1.123455644387174157e+00 4.061113404922753745e-01 -1.550928952677941730e+00 -7.052141460259088168e-01 -1.529625402014788804e+00 1.359434590861828551e-01 -6.418649568695812269e-01 9.835157311769650301e-02 1.162478618712867284e+00 3.395965191794533267e-01 -1.056062922789962277e+00 -1.216065657444385550e+00 7.719018964137680516e-01 -9.036185654620602081e-01 -1.062393979929380505e-01 1.889023631072749732e+00 1.994001578527894725e-01 -1.978768996337556541e+00 -1.512033455396341708e+00 7.323192501096646989e-01 -9.632135362950892121e-01 -2.064199246504430096e+00 -1.636119676140441070e+00 -7.057070909498473765e-02 -4.381093880946475005e-01 6.764359409612744622e-01 1.107862038143756722e+00 -2.563770661288053976e+00 3.568829737564402915e-01 2.259260081416953822e-03 -8.201591549309288354e-01 -1.090895381506455264e+00 1.352024272132782867e+00 -9.479204484297092392e-01 -1.042801569151355023e+00 9.858850608176615571e-02 -1.572414527047143462e+00 8.091806583627295657e-01 -4.082531086361915196e-01 3.790742262046553068e-01 3.920237309247462387e-01 2.684464071103291327e-01 -1.307792524252763045e+00 7.431773946108376494e-01 8.325765695994774562e-01 -6.523285025792795455e-01 1.867358421916213151e+00 -1.346337724810942223e-02 4.842319947704610411e-02 6.220177917684286406e-01 1.024160982963522093e+00 -2.004314808955207639e+00 -6.135216160610110769e-01 -6.013948311926460566e-02 -8.619197878568809479e-01 -6.147781188106980765e-02 1.189497540664664595e-03 5.024965847582171241e-01 7.326875326926107768e-01 -3.218715173930676854e-01 -3.688053835147456216e-01 -8.056272361123286707e-01 -7.445858422930710097e-01 5.103730100316375973e-01 -7.053014678849085506e-01 -1.460260461769237628e+00 -1.270513250621635226e+00 8.328840071352967556e-01 7.747224528866029081e-01 -8.886486554399731785e-01 -4.348417262716236520e-01 -1.083944465563605686e+00 4.716221222035719696e-01 9.098552099775671920e-01 9.407212320299649377e-01 -1.819246946176623636e+00 -2.541955081863137011e-01 -4.285161158809456250e-01 -3.229260980005661530e-01 -6.991420123245127571e-02 -2.240250984767599152e-01 1.726041486630252253e+00 9.682436602422182445e-03 9.286768876827321550e-01 3.581237189509153818e-01 -2.310915261788880348e-02 5.765714967976720562e-01 6.017287507437748539e-01 3.102855046032271247e-01 -3.661699349082312982e-01 -3.034339933114787446e-01 7.150816040654256467e-01 5.623432500285255875e-01 -9.075439381072257783e-01 1.453925887430304931e+00 1.020624965251432759e+00 5.865328057221735891e-01 2.904042876054627520e+00 -8.177190541257749468e-01 -9.548018267777400592e-01 -3.240059231735770706e-01 1.494797254118790164e+00 4.464615460865262175e-02 1.922727743449796911e+00 -4.309381949879412810e-01 7.284454907634884124e-01 -1.639404198919177436e+00 -1.891383843443112112e-01 7.723855419399939803e-01 -2.448633236499162535e+00 -1.178427656925720601e+00 -8.663564241772608865e-01 5.030660386064245149e-01 8.066992029764137317e-01 -5.774894464355179169e-02 -4.964549232127914435e-01 1.540324335522112786e+00 -7.923000062689689038e-01 -1.863074985758141622e-01 -6.951310056317445696e-01 -3.200051349611086060e-01 6.340754577545202331e-01 1.038676124668604039e+00 -4.518567342554244415e-01 -1.170378196092793699e+00 3.593868122799877968e-02 1.654611703006607426e+00 6.179695311739564767e-01 -2.738241973880682689e+00 2.986232742773171078e-01 1.349956368388558481e+00 3.304669356729252883e-01 -3.837627572919221075e-01 4.722346007376496124e-01 -2.176402435866051199e+00 -1.469002309441577170e+00 -5.769918599087266869e-02 -3.287867774093870127e-02 -1.131979414121187411e+00 -6.769201661113511959e-01 -4.036812115118504352e-01 -8.810249002043010202e-01 1.468704644775252477e-01 6.370684202340496372e-01 1.856323858676040217e+00 8.483107514611017141e-02 -1.950550815693818496e+00 7.923599834324885904e-01 1.812065740768080691e+00 -5.538489294170736432e-01 4.680772258099498151e-01 -1.418287782608843584e+00 -6.578896969568317488e-01 9.953387603765505298e-02 -1.239752443806339643e+00 5.463007557084269550e-01 -1.121167868176504268e+00 -4.908229494721715741e-02 3.030712033127275773e-01 9.286615558976262230e-01 -1.354207640119158063e+00 -6.091259300681983041e-02 8.811087608694929685e-01 -1.861116804895532884e-01 1.661745517612317480e+00 -1.561434959876056155e-02 9.719195798736296465e-01 3.679477776470794215e-01 -8.409531049346861131e-01 1.464004976995884943e+00 5.142772316197600224e-01 1.473087359525749651e+00 -4.310478977587268723e-01 7.453394529340797714e-01 1.031101753431577617e+00 8.948292835822843072e-01 7.741439662332811888e-01 -1.335725899512055226e-01 -1.718061366746438390e+00 9.686636524778339252e-01 -5.850052422396183616e-01 2.911317564014397757e-02 -7.050911077019494932e-01 -2.174128230689076791e+00 -3.788500913704449524e-01 6.864358827637447868e-01 3.544240369003906488e-01 1.539867473722771773e+00 -1.192756638585995788e+00 9.557870751183260571e-01 1.128990167703108005e+00 -1.338177285184192655e+00 6.887242731179622490e-01 -6.032304554293377308e-01 1.617963723631075101e-01 3.049093770983130613e-01 -7.024057144339826975e-01 2.828739333457775881e-02 -1.062479957596215829e+00 -1.480384431312186111e+00 4.976173060222069955e-01 -2.043867649687834742e+00 1.135675981767474974e-01 3.064422907719071554e-01 2.917838510282116937e-01 3.294354551630726546e-01 8.089776108325058557e-01 -2.422202878943330973e+00 -1.502102995923941142e+00 -4.050541713432661006e-01 -6.352583408400308551e-01 4.617995170249648146e-02 -2.262485243514273936e+00 6.767004287204240187e-01 -1.904704731124086337e+00 -1.098285637911263768e+00 4.772764290142048060e-01 -6.944427913886479509e-01 -4.905468675683526403e-01 1.129962989895609171e+00 6.100242261986779102e-01 6.588531362272931347e-01 1.076006162498273966e+00 -1.090505529257293604e+00 1.094891222594134517e+00 -1.530208158282591879e-01 -8.359573156777674874e-02 9.460926805151679275e-01 8.884971738708778988e-01 -3.604222324427859281e-01 -1.117081690403038063e+00 2.726384839044919753e-02 -2.514722483531290909e+00 -1.045480205978968069e+00 1.062991336183266133e+00 -6.901519072498619733e-01 -1.385050671607621853e+00 -2.042989778040487092e+00 3.503504707098604731e-01 2.088905913757772126e+00 9.851868670636642067e-01 -1.177527969917374850e+00 1.630959452245684504e+00 1.288408010344519239e+00 -3.422952856552236578e-01 -7.995010738339961009e-02 -9.196563393601562275e-01 1.616897629918774504e+00 -1.491265438135432442e+00 9.372963411560422675e-02 1.497915061483136023e-01 -1.858709784520474306e+00 8.128558932114865465e-01 -1.421092545313294986e+00 1.494201580700774912e+00 -1.382350880076003596e+00 4.853591947029345932e-01 3.914573863197607362e-01 8.610428445763078642e-01 -9.888637501488772852e-01 6.109892521253136588e-02 1.765707319105665751e-01 -4.652052096781887358e-01 8.848738037632305486e-01 4.257836674040043068e-01 1.060607300147828752e-01 -2.845398616826699256e-01 -8.605370799905921464e-01 2.075201938469554364e+00 1.259124963745366921e-01 -9.379603872729653791e-01 1.219193028327688832e+00 -6.481815800491574908e-01 -7.284226778156293047e-01 -9.581169234578068572e-01 -8.045197285153377065e-02 -1.271775145698963883e+00 1.554107725994253064e+00 -1.063868308707609955e+00 -9.717362961875509741e-01 -1.397561068524920125e-01 -1.228885448299586597e-01 4.600949439008067410e-01 3.914255524771776962e-01 3.645668033376595618e-01 1.965674612712390079e+00 -1.574644560172277163e+00 -1.047251010571219609e+00 -2.092779235928482695e+00 -3.234020643908965265e-01 -3.499535270013401367e-02 3.619004066345020698e-01 -1.921134268348874130e-01 4.228342968728203699e-01 -1.524058564652746306e-01 -9.627767335100541335e-02 1.311051169830167451e+00 -1.214338947957644133e-01 7.760521234087185416e-01 7.587513987895526668e-01 -9.097327824625863757e-01 1.011285700185309722e+00 2.091229685449551123e+00 1.613755721935010934e+00 -1.178760790475579912e+00 -1.560398669546409212e-01 -1.096020760922483461e+00 -8.095578431831801369e-01 -2.291949183266100754e+00 9.339137927070473300e-01 1.841756420869585797e-01 1.715826873328158697e-01 1.123433875620722056e+00 3.107910642151422986e-01 -8.458246737025169049e-01 -5.789902941983875867e-02 -1.334313156124830479e+00 -1.091069464431551950e+00 -2.641125748671393048e+00 1.243732179813548555e+00 7.232106977451250307e-01 2.806872855035109637e-01 6.463890202855531175e-01 -6.265997820823940856e-01 -3.267356804504611967e-02 4.719531018360653141e-01 3.688711377407629222e+00 1.424500743521699864e+00 -1.188497535700700825e+00 6.313601477740482526e-01 -1.418184675625103086e+00 -1.022389859820360680e+00 2.525475725436909347e+00 -4.123705167483286416e-01 -1.045811267016566903e+00 9.504787309984814858e-02 1.474264678682693619e+00 -5.370916843961529574e-01 -3.153227569135557129e-01 2.979923620078570035e-01 -8.987155327785855130e-01 -1.334447416470572745e-01 1.437827813803554733e+00 -1.614027403915035408e-01 2.891043728129427115e-01 -8.477873074124525621e-02 -1.279199112038927222e+00 -9.798005238126845651e-01 6.375906441657419599e-01 -1.630069360236609421e+00 -1.588201634287844666e+00 4.049310944947445701e-01 -4.432231854716383035e-01 -1.569454518512610197e-01 -2.337852666708050142e-01 7.532434488955600527e-01 -1.139133793129673666e+00 -2.410185846234568219e-01 -3.526633557625366011e-01 1.859298877657893367e-01 -6.616551844252632764e-02 2.939751878147420228e-01 -5.403403211996685856e-02 1.891351488417841953e+00 -1.206581481849163584e+00 3.038925925574605391e-01 1.673091097760257329e+00 -6.500897652794330739e-01 1.239880877325548331e-01 6.069959354019809350e-01 1.863120251986597475e+00 -2.171746903797191042e+00 -1.275687590061937327e+00 -5.131033151894573985e-01 -9.596969925689376180e-02 2.052342945948034014e+00 -2.719528362032184177e-01 1.142295222990533654e+00 -2.243316032881310096e-01 2.618675688824296244e-01 4.746644311907238789e-01 1.917696707105321641e-01 -6.741783782196533181e-01 2.289760362243949299e+00 4.350641362518928856e-01 1.367347869503307001e+00 3.339137803146124961e-01 5.629191091439849082e-01 9.803404919242405535e-01 -1.066397701968759160e+00 -7.748575160628068392e-01 1.882363567980164243e-01 -1.049163399538870722e+00 -4.299673083094290860e-01 1.120831258455700308e+00 -4.540886910964691547e-01 5.179454499544412782e-02 -1.947740210185640863e-01 -1.000673653758602288e+00 -4.590714213596216453e-01 -7.368937072362321539e-01 -7.200972158993163008e-01 -2.213273372564089847e+00 3.978295626140457286e-01 7.847494285447338402e-01 -6.054622312344147828e-01 1.100244838338708009e+00 1.286831775053250970e-01 -1.350882600040667070e+00 8.805617586997311896e-01 -3.408193184312829915e-01 1.102629508578395257e+00 2.359269168147168638e-01 -2.614396635429652727e-01 5.142695868195973352e-01 1.505652097711042137e-01 6.781786174147161894e-01 -1.996018721266292761e+00 1.715174107905961476e+00 -8.772323963791210655e-02 6.107930641795658033e-01 1.606711086404829514e-01 1.385046590245944342e+00 -1.686364611147524339e+00 -1.412713808441353747e+00 -1.955814973136903223e+00 -5.280904827726359274e-01 7.107295850137751447e-01 -3.594208719460604273e-01 3.301819983666002267e-01 -5.536027037845547838e-01 1.909859365147036803e+00 -1.088343662048034455e+00 -7.891408885748243951e-02 3.500803501394543771e-01 -1.443622912229166166e+00 4.283832501503312407e-01 -7.191702938957468261e-01 9.581508902054453047e-01 -1.915465072798680224e-01 -2.675494616882733712e-01 3.418714091219286488e-01 -1.695936511858374240e+00 1.214163363851812338e+00 -7.901412961898290899e-01 -1.090732347796795842e+00 -1.071961941104057070e+00 -1.409429364915663063e+00 1.445512528352195014e+00 1.939990056055572287e+00 7.883363889907526456e-01 -7.276561387586384377e-01 4.516221778791794095e-01 7.787052138655530253e-01 2.660020840946871745e-01 -1.167603884895419109e+00 1.671902142382091228e-01 1.176278480053269293e+00 -2.321195038111647957e+00 9.495724654660882003e-01 5.738695422236437249e-01 1.204164844427877190e+00 9.630544438059076562e-01 -8.346327715265322578e-01 -3.453114778834054932e-01 -6.490687910423916795e-01 1.367589325511273657e+00 -1.310045298814581927e-01 -3.667611939937937687e-02 5.335590226965123417e-01 -3.314077577767331473e-01 3.076575563673275560e-01 6.093809365664436539e-01 -3.679475015738112864e-01 -7.657700789297215704e-02 6.817688419503485919e-01 2.283081011414279937e-01 7.704700681344210933e-01 -1.168296821969907251e+00 -8.711719966741994226e-01 9.051301014854463978e-02 2.324788090063342860e+00 1.343489259792526536e+00 2.164348704082963426e-01 5.681983874816231017e-01 -1.792839181492169143e+00 -5.119506448278445809e-01 -2.892372169437665619e+00 8.197409094072259650e-02 6.985336158180978361e-02 -1.941752685952637503e+00 3.567417388641057063e-01 5.202956042286669414e-01 2.057191410828965172e-01 -1.810291521056941244e+00 -1.553000050715541924e+00 -3.434159475483094526e-01 1.730639624698593684e-02 -1.237942390279655358e+00 -9.386071959813671595e-02 -4.588797690181133371e-01 1.643172833324143323e+00 4.521371348985988581e-01 -1.062418803223820207e+00 -6.523782794735101254e-01 8.992877904492672103e-01 1.912950854287071289e-01 8.656894114749102975e-01 3.210906106059478460e-01 -1.647919897082262386e+00 -2.953103065559162244e-01 1.909907096685346417e+00 4.848798711308749398e-01 -2.066321130591956656e+00 -6.692888597050140609e-01 5.828520909353333002e-01 3.059829765675300961e-01 -2.037952342522079685e-01 -2.259696785277319486e-01 -8.117984507579868447e-01 2.681007511702638180e+00 9.355826097554214016e-01 7.887954027949821700e-01 -6.982630770207342019e-01 -1.218119630379842638e-01 1.032001142425215540e-01 -2.149093214442587829e-01 1.382745518445984423e-01 -4.004737065985242706e-01 7.587575783625332138e-01 3.794529510948801421e-01 -3.373866655848316576e-01 -1.864663992718066376e-01 5.415456931760052051e-01 -1.771869171318608993e+00 -5.550994471338743796e-01 -8.228578096093262795e-02 8.051747150473120840e-01 3.234971368255643576e-01 -1.297726816984862586e+00 3.184799407781928604e-01 -1.330789995155958749e+00 3.997612250624213437e-01 -6.388701580643704747e-02 1.310268663214983587e+00 -3.885967312564063136e-01 2.834812007635674203e-01 -5.828950554263138129e-01 9.184933913212616208e-01 -6.322659759996629436e-01 -2.653857827587636997e+00 4.926520737762422608e-01 7.018850751322960324e-01 3.765758222725227450e-02 2.219906487822375762e+00 -8.742546265154789165e-01 1.728026127097268327e+00 -1.119426624389368241e+00 -9.516559900058131349e-01 -4.959665268176976505e-01 -7.650785759658615959e-01 -9.938684698819560959e-02 3.847873116940373484e-01 -3.352392372018706546e-01 1.203082546204979453e+00 -1.570057949667599706e+00 -2.881101212348219920e-01 -2.864878481191605597e-01 -3.741103830355583804e-01 8.822045003965176546e-01 -7.830977629246076432e-01 -9.195615418683907860e-01 4.563890761372889071e-01 -3.436106022141652838e-01 -2.094819347772492790e+00 4.770916559216033248e-02 -6.785042332646284979e-01 1.330665907573853390e+00 -7.496781554414087001e-01 -1.053735853634626851e+00 -8.274838799461521344e-01 9.502078403066226420e-01 -7.882550696757700814e-01 -1.212946928396940516e+00 4.866350760348475135e-01 1.228576202797448669e-01 -6.338478162582218689e-02 -4.438187202495940120e-01 -1.122417603990403939e-01 4.167266156750342732e-01 -2.871548711902426575e-03 -5.630724719956322621e-01 1.559463213845535767e+00 -1.700513430516038316e+00 -5.654259420785445744e-01 1.573590229923486961e+00 9.497303432571919668e-01 2.533329638261978101e+00 -5.568884808137350984e-01 -7.197434545722692922e-01 2.365995773457957085e+00 7.733543286933203253e-01 9.734213647299678751e-01 -8.347648023284832686e-01 -3.234684630924256066e-02 -2.860577079560767677e-01 2.948392699613449519e+00 -2.388430818096239916e-01 6.125226127374241991e-02 -6.933264947551361912e-01 -5.084889146481699207e-01 1.522659099845172781e+00 2.693628618088744209e-01 7.635194999858248288e-02 1.582679254111652778e+00 6.574893409178280690e-01 -1.827555210219096726e-01 -2.756351465346648100e-01 6.122011603357415677e-01 -6.452023833835881517e-01 1.674775021548279730e+00 1.833921099604466087e-01 -7.581004655614763665e-01 -4.729143330777955678e-01 -7.120694897308411653e-01 -8.160740566283357644e-01 5.975336555081874890e-01 -9.327287863336186646e-01 5.086528147814320944e-01 2.833088484402567442e+00 -2.576974451176782921e+00 8.653995672355725421e-01 1.816621765271690059e+00 -1.383570348590223098e+00 -9.562167488072595978e-01 -1.344787130448962253e-01 1.232858062678668043e+00 -1.118114699323206729e+00 2.988682182275714250e-01 4.436829859069958970e-01 1.217583261224006175e-01 6.473513010749387675e-01 1.931298295439605184e+00 -1.741742959770571142e+00 5.368892867189775098e-01 -2.918276838837856046e-01 -2.618587688647849854e-01 1.093655843744167910e+00 3.686310292219306950e-01 -7.561815075363018668e-01 7.388213180908582700e-01 1.370314519385267049e+00 -9.589390321992228294e-01 1.843608717209865411e+00 -5.067417108340525056e-01 -1.633621181286262214e+00 -1.546587567575371969e+00 -8.839401152817073504e-01 4.641830363504286655e-02 9.805954791267512682e-01 -2.429457534258871454e-01 -1.521871687934977402e+00 -1.398129487254840264e-01 6.603451450400912859e-02 -1.524400218526799078e+00 2.499098998708869646e-01 6.330917275219035689e-01 5.575719982147976372e-01 -4.830639702941865177e-01 1.113894711656625347e+00 8.355688830913534648e-01 1.528794763318375827e+00 -7.722047376373271099e-01 -9.183925623271678162e-01 -9.813491797570071673e-02 -1.548708239007542842e+00 1.076077726317464268e-02 1.501250860125570519e+00 3.045526502588684070e-01 4.710207987893111903e-01 -4.082774748628707068e-02 1.793412819457233520e-01 7.090805967800948295e-01 1.170468082935588683e+00 1.441827061003345234e+00 -1.488440785517995746e+00 1.372372359390512830e+00 8.827061568618677079e-03 1.472650158193120173e+00 -1.330737482816656048e+00 1.506832725361867409e-01 8.504363043067958428e-02 1.427932305922458844e-01 -1.361956997398284797e+00 4.967305692322197541e-01 8.224544065326250264e-01 2.403510180859216583e-01 2.971751296023973921e-01 -6.031692217433257674e-01 1.243069640468537296e+00 6.886990833560072689e-01 1.134099813999202233e+00 1.123624346735653923e+00 6.953987014607391215e-01 9.540197940115773267e-01 6.748560514327635318e-02 4.576411011184679523e-01 2.590163304157806490e+00 8.107647141838030258e-01 -1.032274875184271273e-01 -2.926509675366459895e+00 8.900603622326329623e-01 -2.083163209459525378e-01 6.172692960367660575e-01 -9.408136159453331926e-01 6.704273099723117024e-01 -3.547497674072209173e-01 -1.252291975725476680e+00 -3.928731526304926058e-01 -3.438761640935229513e-01 -1.861111731691508786e-02 -5.029617704741032869e-01 2.729446287155069539e-01 1.263870244090535166e+00 -3.365715184174504215e-01 7.211002647094113538e-01 -1.259615467290476687e+00 -1.628864697421608332e+00 -3.600558532230579978e-01 -3.248356729962243450e-01 1.393143982882904197e+00 -1.964962338587458612e+00 -1.262302792010484342e+00 -1.295040663831289018e+00 -1.206608094292989763e+00 -5.393217927262453637e-01 -5.701607267372855725e-01 -8.827661872113785613e-01 3.307945023194475698e-01 4.899118497548980433e-01 1.621633278084441410e-01 9.064628876456559681e-02 4.122275868312693659e-01 -2.815748634068990786e+00 1.163759307539685706e+00 8.421729774880234443e-01 -3.029151555123705375e+00 8.659120906575920040e-01 -1.516150615762201781e-01 -9.611661357475589362e-01 -9.746031322419612675e-01 -9.622955655979587020e-01 -3.756340618516209040e-01 -4.945466300244413804e-01 -1.363315252756931162e-01 -7.771725527898609709e-01 -4.216911117223128835e-01 -2.635710905458954218e-03 -1.568381479750172502e+00 2.624753029431453055e-01 -7.812055730455197411e-01 2.023464372277905099e+00 4.415693460407487114e-01 7.664791121444977096e-01 -4.049048791320953300e-01 8.871368163297674858e-01 -2.004741352404324939e+00 5.802145449546046718e-01 -9.361238260014692614e-01 1.682551803540531576e+00 -1.415544829407517247e+00 7.845887073937443112e-01 3.294781529122841057e-01 -1.992042970250579970e+00 -3.635417535487856511e-01 3.512030841941337633e-01 -5.142995070003519853e-01 6.223379935889824521e-01 -1.649530006339574362e+00 2.989094847853612791e-01 -9.481543021762998125e-01 -8.556575031478468318e-01 5.901342624277452487e-01 -1.878454804504822606e+00 -1.961291521712029473e+00 8.550323661897618610e-01 -8.218825187819764899e-01 -3.317837364699787184e-01 -1.400661849370863354e+00 -1.779060307258513607e+00 1.630099594748479985e+00 1.560931942099226033e+00 6.934285716189450000e-01 1.128805760253570600e+00 7.185847744781650448e-01 -4.149225861521951275e-01 -4.362909128327576713e-01 7.985142168974973531e-01 2.892442375820373016e-02 -1.542484837870582437e+00 6.770035914734457982e-01 3.236957456375106901e-01 1.254227958755533168e+00 -5.790469736009539181e-01 1.973105643484792449e+00 1.132790113556428002e+00 1.132555364913037099e+00 1.075171874143943246e-01 9.396372838638274994e-01 -3.708161698484939706e-01 1.295763658211839253e+00 1.108104452217487101e-01 -1.481873576519539965e-02 -8.102837895896269904e-01 3.578612404628885857e-01 1.915412229208102168e+00 1.113296571777349531e+00 -1.318539358862858446e+00 -7.895129033194713264e-01 -4.552418497375468887e-01 2.509233874228870564e-01 -1.355345606942501002e-01 -5.162827398018375868e-01 6.476882048081986087e-02 -7.909892487408116679e-01 -2.455090711532282588e-01 9.548194347948193994e-02 1.932725402441340945e-01 4.593328857481752681e-01 5.951948636034163354e-01 -1.291755737361731438e+00 1.055918412772074655e+00 -1.325153305100901457e+00 -1.833897300305869837e+00 -2.842392959210129355e-01 -1.209005513040028346e+00 1.321645052653024122e+00 5.897195172411974218e-01 1.413845834133507617e+00 7.663541074108487505e-01 5.416508953812537719e-01 -8.435033436291107245e-01 7.413808788616832457e-01 6.460487964916874493e-01 -1.097812786253507422e+00 3.494734077130954297e-01 -1.562861654660670618e+00 -5.989230264403732074e-01 9.734296118068507253e-01 4.225003939891566196e-01 2.027056938676292594e-02 2.665131301377014594e+00 -6.376351623610506669e-01 1.216233946109141151e+00 -4.589786886027287342e-04 2.072379976201645491e+00 3.677745630905476237e-01 -1.021781681263683045e-01 -3.043896503570395207e-02 -1.554159896825573872e+00 3.172648089601942667e-02 5.793622933121079788e-01 -2.884615519420539731e-01 8.551882910918887082e-02 1.437143022780065227e+00 -1.261577434944224363e+00 -1.579794321725174422e+00 -3.796409881045990642e-01 4.456031141234157444e-01 -5.130339223188625786e-01 -9.360410882405096888e-01 -9.531975554142330109e-02 -1.276801496470275188e+00 5.791992071279788296e-02 -7.322453389301095128e-02 1.223881083311607748e-01 2.984516708043856714e-01 1.296609681270937786e+00 -4.874897147815078768e-01 9.494495725524194629e-01 1.434001531379385019e+00 -7.211315671557565476e-01 5.206044224574837287e-01 2.162288780439866956e-02 5.370105214843661212e-01 -7.874250749079913939e
[truncated: 3,620,081 more chars]
