# Supplementary material for: Bayesian inference of kinetic schemes for ion channels by Kalman filtering
Source: eLife. 2022 May 4;11:e62714. doi: 10.7554/eLife.62714 (PMC9342998; doi:10.7554/eLife.62714)
Supplement: Figure 10—source data 2. — The number in the file name indicates the brightness. [file elife-62714-fig10-data2.zip › 0075fluor.txt]

5.000719405041378351e-01 1.877981087762642387e-01 -1.010329649926634099e+00 3.304068528265659554e-01 -4.038760287761146706e-01 -3.735886985523186876e-01 -2.960922091730354699e-01 -9.253783319350846748e-01 -1.423358824285313240e+00 -8.348693393392072615e-01 1.210238009564495731e-01 5.786581233071863561e-01 -1.459473205425155795e+00 -1.440747348756162283e-01 -4.253617400518359681e-01 -9.422689099245880329e-02 1.085180946744863428e+00 -3.187153982191547885e-01 6.237833578581591931e-01 -2.105497697850954031e-01 2.245909319868972354e+00 9.738304850815518998e-01 -1.939459556270752616e+00 -1.004703542521137472e+00 1.267775826187686194e-01 7.156066094659377930e-01 5.131283217025014443e-01 1.180302766876885956e+00 3.893554035278370962e-01 9.923415888219787595e-01 -6.873848844148120474e-01 -2.431521060346275576e+00 -1.615559506841530435e-01 4.918034436926144726e-01 -8.074176121500600267e-01 -9.921940428012182567e-02 6.054574666841985309e-01 8.343448245895187521e-01 -5.886563137268782109e-01 -1.356218501860414483e+00 -3.356873157101085692e-01 9.269718446615855534e-01 -2.317220970927841961e+00 2.543910200489468143e-01 3.845080299349387110e-01 -3.229358669276640170e-01 -1.287644214099839868e+00 -1.310113718242154945e+00 -2.784343025792894721e-01 2.742935073144242217e-02 -1.095171888197904453e+00 -1.128826304278711945e-01 1.244616618473237679e+00 2.059714700090679515e-02 3.070946729849650114e-01 -2.357190163767986790e-01 3.143914588765774065e-02 4.332107734016975575e-01 6.607960834909981651e-01 2.419250439415784049e-01 -7.277574642371560376e-01 -9.117119603181598197e-01 5.081782842677828871e-01 7.362046404545322664e-01 6.636756850170156818e-01 -1.572046266487107324e+00 -3.029463873857243250e-01 1.541456988984902576e+00 5.794989095655391637e-02 7.154414809286109289e-01 1.180439751920297348e-02 7.533470133180260042e-01 -5.590463616480658704e-01 -6.016297864450589339e-01 -1.489352652663940846e-01 -3.683812175785749488e-01 -4.454542183862849614e-01 2.505160956282351248e-01 -1.372663199876871021e+00 1.014335997587163751e+00 -9.643339910326482745e-01 -1.241417318928432545e+00 4.405199657450085682e-01 2.426590406002709366e-01 8.792641933958854628e-01 3.651735607720146826e-01 1.691665560371553578e+00 7.079036823065377737e-01 7.126330190722461877e-01 -2.867126936198913234e-01 -4.699681677887690978e-01 3.762149660396648110e-01 6.047283124961460032e-01 5.871980182424338390e-02 -4.769489080861326336e-02 -2.081667648369494028e-01 -2.006383621826478780e+00 8.408690442666134635e-01 -5.311274668716423619e-01 1.889467649674935634e+00 9.522980944051100405e-01 -4.270553214692230370e-01 -8.977844772275133112e-01 3.434671171712486842e-02 -1.204956745336937862e+00 1.345860680953385957e+00 -6.334308657989139446e-01 5.089333807751431626e-01 4.146491196614309205e-01 -1.308172156051271573e+00 1.523772962841086542e+00 3.061191463861994699e-01 1.108458396735989560e+00 -1.874914133827665363e-01 -4.897914087657042823e-03 -5.828649973645159132e-01 2.136837320358709658e+00 1.225484505768242999e-01 -3.729822233239331042e-01 -5.668834632045026689e-01 1.206344477318793684e+00 6.829864219122661062e-01 1.190315730354394530e+00 -7.007407989891706324e-01 -5.188714619598289168e-01 6.708631652699658110e-01 1.251819226923477135e+00 -8.509917017819196294e-01 -3.323310750684971282e-01 1.434781241189628576e+00 -2.679658214483545464e+00 4.412207290549609029e-01 3.309691719780690211e-01 1.266432834125712947e+00 1.423765033825579396e+00 -8.401744344181976132e-01 -1.040367824320274970e+00 -4.788051451926598201e-01 -1.016294374424290270e+00 4.537295590725463901e-02 -2.063692362565836991e+00 7.613738019673399471e-01 -1.787925126593613301e-01 -1.631653022468534942e-01 -4.774931869982401156e-01 -1.742607723192566072e+00 -8.915854424417937185e-01 8.992416997782637367e-02 5.641724894904879273e-01 2.205673855568762942e+00 6.741105986446183085e-01 -1.820583029588978830e-01 -2.165676304105408068e-01 -2.225876769264075739e-01 5.767484898556540784e-01 3.726465762528573533e-01 9.827614439573767458e-01 6.712108852321538865e-01 2.431402026672302985e-01 1.116238526101950984e-01 -9.646799419500950989e-01 -1.945908321269514962e-01 7.473242517873128765e-01 2.287323256649040626e-01 1.044379863921299334e+00 1.147480897370570352e+00 -5.076756404027356062e-01 4.148239470590348588e-01 9.965730392286765993e-02 -1.365493824487159780e-01 1.033713089590833523e+00 8.324278818544648129e-01 7.116981722018677070e-01 -6.095494957852923834e-01 -1.752791173994702190e-01 6.341908805891744993e-01 -1.235212384003239183e+00 9.618375987523450910e-01 1.227401400964742706e+00 5.643290301347025917e-01 -6.875788217953504589e-01 1.850280171859109979e-01 9.818034955530530183e-01 -3.961621540148946852e-01 -3.470698944241767947e-01 -2.453479398510462595e+00 2.590450028538407445e-01 -4.662848463671367960e-01 -6.927558646459036629e-01 -1.293280057046119591e+00 -1.237124354741715671e+00 8.625511634511737746e-01 1.083696781711705137e+00 9.302823708654871515e-01 -6.049109810630998174e-01 2.919555472131612484e-01 4.961446347850530514e-01 1.699536406895892915e-01 1.871537002000437155e+00 6.917986549584836942e-01 -3.266133042309080341e-03 -1.022289312131595018e+00 -1.958508532749924091e+00 1.225434880424064010e+00 5.869431544492547531e-02 -4.104441179343216728e-01 1.021144694775860451e+00 -1.537866655882591749e+00 -2.248654131496612141e-01 8.271483748027721461e-01 3.565153301042121581e-01 -9.876225169621278832e-01 1.166897568542434982e+00 -1.435453035576196079e+00 -2.057939790863489549e+00 -1.339079069515954901e+00 1.577931060414004216e+00 -9.059313346184552640e-02 -9.447928126956617323e-01 -9.274266994518403084e-01 1.543734599873937963e-01 -1.000440598789088531e+00 -4.028315533535932191e-01 1.261621144359307722e+00 1.146133428100571061e+00 1.495899128323573413e+00 1.547268867626415245e+00 3.281724354052450304e-02 5.529006727181648984e-01 1.825822433239130127e-01 -1.994311021817902485e-01 -9.762914312595061261e-01 -5.104580336119783901e-01 1.952906929722794949e-01 1.018486488199406015e+00 -7.146691643217667478e-01 -4.366673231452253279e-01 -4.906817743685029098e-01 -5.313843535855952149e-01 1.056960103513337579e+00 5.841322096959721266e-01 1.189249060730426910e+00 1.963044801278458484e-01 -9.337096710536754718e-02 -2.406833383971065665e-01 -1.001406070938182458e+00 6.363373824542455370e-01 9.324381199002558240e-01 -2.545081621042949785e-02 1.464220756478048224e-01 1.838102705423973193e-01 -1.489587386375945899e+00 -1.097455596666581101e+00 -2.500905339127241778e+00 9.481668574766238811e-02 9.675807613729322521e-01 6.997408475138679196e-02 9.899569703162230949e-01 2.824193738141932974e-01 1.606944281016495779e+00 2.571310830183120566e-01 -1.210510077643662391e-01 -7.822187239591282815e-01 1.840563303071310608e-01 5.377821823783068833e-01 -2.210345549711408564e-01 1.266570919646230198e-01 6.499840093666946483e-01 6.387249411839314162e-01 -1.562861819117686402e+00 1.588081569881882593e-01 -2.271541777232596537e+00 -8.814674475121863084e-01 -2.608154630660566853e-01 -2.111378815021967004e+00 1.282048935308787607e+00 1.780668714266685493e+00 -3.345083225801431248e-01 1.538664751145375764e-01 -1.155584650352994514e+00 7.517010782755843001e-01 7.999419649314928327e-01 -1.041310087188651451e-01 -6.754073343772698523e-01 -7.520902648537529656e-01 2.696434880915605792e-01 -9.096695886592337521e-01 -1.208483801524681128e-01 9.198818664954707680e-01 1.687374303319460367e+00 -4.491026538505228372e-01 1.262131350294461773e+00 1.599285983465592142e+00 4.630364966474143640e-01 9.984317130313781208e-01 -2.429478677543253917e-01 -4.285329740273992605e-01 1.641236999262025154e-01 7.913964095564555157e-01 7.636467599127796380e-01 7.081527855700490981e-02 -1.297085680549654896e+00 -1.040956848109321431e+00 -2.596955455462529039e-01 5.814095066272947365e-01 1.122632552351058743e+00 6.619619814257887702e-01 2.612957433942042496e-01 -1.313669357141073579e+00 -6.067624333250386526e-01 4.358224411891115091e-01 1.192223033832045642e+00 4.786544829719720506e-01 -9.164386992898176931e-01 -2.325311312565956634e-01 -8.856734189806616531e-01 9.405975845392055001e-01 -1.498739938692374540e+00 8.684401258531057044e-01 1.463003736789732168e+00 9.763064372368420729e-01 -1.327103118591121733e+00 -4.866064227049983482e-02 2.375372854997038694e-02 -2.880456892337839858e-01 7.462743869292148835e-01 1.306151702337935205e+00 -9.561113785714251412e-01 2.089668301562774000e-01 -2.195293660140853753e-01 -8.540873400309415553e-01 2.993103244739673818e-01 -2.772722161115181438e-01 -1.194817324579264151e+00 -2.112664818736516292e-01 1.589102821099280138e+00 -8.446111459779331865e-01 1.744376290831646026e+00 1.032699242154284658e+00 1.935251450635820658e-01 -1.669884008900103245e+00 -3.991546304776604631e-02 4.449682819188267024e-01 1.055051307900376489e-01 -1.087586814940386004e+00 1.045797674352922479e+00 -1.898663124429632865e-01 4.227195435136646973e-01 -7.751139716423524062e-01 -8.649583379203644451e-02 -8.132581024073670672e-01 1.590917999016486228e-01 7.094138407943378910e-02 8.754393666157203602e-02 -2.144117302538033787e+00 5.956798185881088115e-01 -1.616134504859550458e-01 1.909051720832745769e+00 -9.578639425493822301e-01 -1.031642587406735201e+00 -6.789553010919121556e-01 -2.349159861493098911e-01 3.080679255644503955e-01 6.553664762305444480e-01 -2.938210096854223519e-01 5.247510796842269620e-01 1.476925575929063927e-01 -7.361725482986918312e-01 -2.689043997005330713e-02 1.514044301525463876e+00 1.013715203982167301e+00 -2.860733011072674192e-01 3.124230187558427858e-04 2.852513647976770983e-01 -1.221963914347740765e+00 8.433244788085071386e-01 -8.791366403426823517e-01 -1.553246612859671805e+00 -1.333946517201053616e+00 -1.010686857420880935e+00 -1.168130851852380303e+00 2.522448947429298260e-01 1.100756006163908646e-01 2.380909364767924696e+00 -6.694440135372010658e-01 -1.166442829807501802e+00 -7.763483499394279175e-01 -7.813667624057359096e-02 -1.245735020336413701e+00 7.904754656950004899e-01 -5.150941944365404757e-01 -1.897063208689128588e+00 8.846693281162040234e-01 -1.362919716209874954e+00 5.738597222798038633e-01 -6.235218955331611745e-02 1.088401982402139812e+00 -1.882433522815838145e-01 -9.997760896718850543e-02 -4.376234632176111417e-01 -2.000434592820705682e+00 8.671485654009007948e-01 2.614179482162986567e-01 -6.068230755733007298e-01 -7.054332764818981305e-01 1.301476217450308059e+00 -6.693877548741959949e-01 2.423313461627882415e+00 1.002129663371924106e+00 4.210939822356959961e-01 -7.371452442062682575e-01 -1.890836824692846418e-01 -2.267656816729503588e-01 1.143732007121897043e+00 4.223323506027760743e-01 -4.487649007790429218e-02 1.901773878567346809e+00 -1.168959463643656216e+00 -9.512478568945893775e-02 -1.800481297200965836e+00 3.676643061681194036e-01 8.149292881018264934e-02 -6.251368606139824369e-01 2.434735923985728301e-01 -7.070699251458602008e-01 1.954049752251528771e+00 2.565534381451440304e-01 -1.831305871024416998e+00 2.060511987001568457e+00 1.253736646825723833e+00 -7.606813186492809853e-02 3.520115975930065422e-01 6.049637224949848680e-01 -6.008668599729294346e-02 -9.307258909882117903e-01 1.306407744981644248e+00 1.079024881883707820e+00 -1.973601251876043294e+00 7.326076024454365454e-01 1.016948283751225590e-01 2.665374062928988153e+00 4.337837137132923293e-01 -7.032661970334836976e-01 -9.753364187551365472e-01 7.764953157435570130e-01 7.686185346933032125e-01 -6.511679227770419409e-01 3.351591653601382337e+00 -5.208161539501413723e-02 3.058771472360414800e-01 1.840208975232658029e+00 2.271925816750562710e+00 2.800116826125218505e-01 -1.197100463272161575e+00 1.314713000653776387e+00 9.312557847652537246e-01 -1.172055350881028302e+00 -3.823526683313949182e-01 8.553178116716748658e-01 6.978006458206035267e-01 -8.004387300648549419e-03 7.653084895737379822e-01 -4.644658634766583027e-01 2.022378798716249371e+00 -1.862282319973362077e-01 5.213736386416893964e-01 1.269983935610362824e+00 4.591385667808103865e-02 1.159977856722298473e+00 1.713740665714084122e-01 -4.304938592326363889e-01 -7.794278728153000158e-01 3.381032790116697551e-01 8.191342664482009761e-01 -6.991108470854314749e-01 -1.789551051305357632e+00 -2.029207398327014467e+00 -8.335337470586153819e-01 -2.253114273259985423e-01 9.282760141083846728e-01 7.897415341787956677e-01 2.547108699652851804e+00 1.504849988117558102e+00 -1.019834239720098651e-01 2.991524427563406086e+00 2.939959052155783903e-01 -2.367445149115829650e-01 6.330816561239782647e-01 -1.757542818488904979e-01 -1.443583067184593949e-01 7.937048909023092236e-01 7.763933921587344855e-01 -1.135579356606105872e+00 -2.320012038876918814e-01 -7.064674943630482318e-01 6.773414812543815389e-01 -1.682093195077233760e+00 -3.686363167652296213e-01 2.204250877527245134e+00 9.409452610696588115e-01 1.582140116263150542e+00 -1.278046772849494861e+00 -5.911288163951981117e-02 -1.152627464097868648e+00 -6.504676270247085057e-01 1.267439780889180467e-01 6.929034410907852770e-01 1.663668514566765566e+00 -4.874126218948217071e-01 -2.181233223366720875e-01 1.321783109421625912e+00 -7.632591653255137443e-01 1.508862171724175028e+00 -2.968066792797410813e-01 7.978914727253653971e-02 -4.762791621454790514e-01 -1.726754013615612315e-01 -9.419309141900561455e-02 -1.105055210201609128e+00 2.149218940116275622e-01 -1.247250460639332204e+00 -8.572939836116632017e-01 7.972754206857288750e-01 -1.399995915185559880e+00 1.605414700784628668e-01 5.511177540749473414e-01 -9.701499475537733730e-01 9.894974593377066086e-01 2.168899266703179507e-01 -7.718931530654862261e-01 9.282458746628252655e-01 1.769156117756874869e-01 1.423307497220634099e+00 -6.171271170007989193e-01 2.444975228018987645e-01 1.744867305680943614e+00 -1.690232032530385453e+00 7.231879678656559784e-01 3.980930892453073411e-01 7.285786104382511175e-01 -7.006337972305048956e-01 4.494924634087197335e-01 2.041127932869789330e+00 2.438235826206623380e-01 7.088723703708620372e-01 8.238029107129702933e-01 1.223384484299070568e-01 -1.701161319749043832e-01 8.513921895216746139e-01 -1.249338951152416666e+00 1.083350263665300517e+00 7.407814810338224643e-01 -2.442236727493389270e-01 9.170092196996124656e-01 6.421219959425520374e-01 -8.909942834471479278e-01 1.192882418231124175e+00 -6.595621061170829913e-01 -1.618907182909700593e+00 -1.155145069998843699e+00 -1.068565593916390055e+00 -5.512608662515490199e-01 9.161830748873943664e-01 -1.170211193615370709e-01 -5.728911709918319550e-01 1.060607093876125173e+00 -1.437559193575236982e+00 -3.829672195528041057e-01 -6.521773198809546201e-01 1.106641493136076182e+00 -2.302148395193233554e+00 1.290045080795989563e+00 -7.585496132222909749e-01 9.466368494265753331e-02 3.745205082544016961e-01 3.578112327326877229e-01 -4.018349623987782504e-01 2.046642724737486943e-02 1.260035172694300210e+00 9.963079015658388160e-01 -1.141918836040789254e+00 -1.347895970070235871e-01 -5.963974415233993520e-01 -1.418446968762336891e+00 4.327645004420844765e-01 1.388368548834714167e-01 1.679333492218953783e+00 1.725288977149165515e+00 -2.014298126248648568e+00 8.929149077304634474e-01 -1.101422571723082333e+00 -5.004826984314102445e-01 -1.621497773009112908e+00 -2.026767881836133434e-01 -3.910438074948043852e-01 -1.508447417019440628e-01 -8.332164535332423627e-01 -5.801070264293503032e-01 2.213826433996923804e-01 5.096412380123298558e-01 -1.296764056585682834e+00 9.125398790358904000e-01 -7.233863516260258253e-01 -1.039955435269741768e+00 -2.745328429562269440e-02 5.490771343295566265e-01 6.307786379342535943e-01 3.948325643727522150e-01 6.690511565131496141e-01 3.970160832388809902e-01 -1.151252000811656961e-01 -1.446935384500089183e+00 1.945597349761646999e+00 2.337582269582642869e-01 1.126130105658352587e+00 -1.229439270367108650e+00 -9.516965323876122040e-01 8.394344835320712850e-01 -3.233412889761436704e-01 1.369548773477671233e+00 -2.801005169851558119e-01 5.681544085693505108e-01 -2.556214573479224317e+00 -8.111841677247325633e-01 4.924133041896805452e-01 1.277422686099010773e+00 -6.875902196799601462e-01 -9.904111416387484379e-01 8.254879382599779047e-01 9.442605032781801189e-01 -1.525477714836099841e+00 2.311811322198768170e+00 3.170231127519986258e-01 -2.383216092718607015e+00 -7.061011244884194404e-01 5.187418300747336231e-01 6.903073593516274586e-01 -1.440257648656385614e-01 -6.978278657165387644e-01 -2.299371535958357970e+00 5.709252130727310304e-01 -2.215778632546419880e-01 -1.155457212487572383e+00 6.590578946526277626e-01 2.866903938261380902e-01 -4.254550605341663183e-01 -4.278128517925491522e-03 1.756536315762151634e+00 -2.958027942270008204e+00 1.766569231522507666e+00 5.641327356032124207e-01 -1.190822542091526416e-02 -1.506298544112515125e-01 2.273072072117009235e+00 -9.837275902947804074e-01 -1.287002340381325494e-01 2.071504359359872982e+00 -1.033342106227830737e+00 2.452496486711222279e-01 -9.913535698433656451e-01 3.474901539910657533e-01 8.926161802966703709e-03 -1.254346899608737020e+00 -1.535462624772163109e-02 2.511915881160830200e+00 -7.781424217782495489e-01 -1.301522377917338491e-01 -9.634331780771517861e-01 1.967240446187810132e+00 -1.549571373325043522e-01 -2.537450887684138956e-01 -6.958786872403431856e-01 4.724181813032518606e-01 -1.250785053050977202e+00 1.952873803190017687e+00 -9.530243012857464446e-01 -2.178081917365801701e-01 9.315185137491254208e-01 -1.748587314020815686e+00 1.138756220728147417e+00 -1.399017298668697062e+00 8.006325314402638060e-01 -2.146019723833525461e-01 5.578057498055596364e-01 2.134601267085558529e-01 1.347395334908537246e+00 -1.063677918642209175e+00 -3.389672002626174518e-01 9.830839938915695297e-01 1.530905314387711602e+00 1.142508865816687508e-01 6.373972914997736439e-01 5.796375390219161705e-01 -5.442363659156695954e-01 -8.708848566759248566e-01 3.639617240954107213e-01 -1.484754541300909558e+00 7.433237035180512153e-01 5.688818126051763402e-01 -2.990292979428519834e-02 -4.151321406249847690e-01 -1.411386474570278660e+00 -2.738471234260313469e-01 6.149185669659894549e-01 -2.592896043150118013e-01 -7.800274379596410235e-01 -9.824799823884573513e-01 8.238915915639195564e-01 -1.015752000913985098e+00 1.045844204798692390e-01 -1.661703630847318203e-01 9.571727945030724660e-01 6.547265854865139678e-01 2.366967692742410756e-01 -4.361245324913759491e-01 -7.038221376361315507e-01 3.165403778746406771e-01 4.218392776482152162e-01 -2.168153519982961352e+00 9.868488611841006453e-01 -9.723889687069079413e-01 -3.705889931025528883e-01 -4.435140427093413051e-01 -1.214610194162752288e+00 1.659030701913316364e+00 -4.733016713448804369e-01 1.353241863727783878e+00 -1.388497784972730908e-01 -9.281793626160415867e-02 1.203122552789442024e+00 1.294726386328596490e+00 1.293499195471426333e+00 6.683847665014723827e-01 5.196575055582223213e-01 -8.298445082546261620e-02 -5.051373319699468123e-01 -5.097803453030472776e-01 -4.460161400161577472e-01 1.044717726515416389e+00 -1.130477995236237154e+00 -7.322476511309601310e-01 -9.729850656605432135e-02 -6.753627424624533693e-02 4.836363350623605339e-01 3.944697340218923376e-01 -1.128268431525101922e+00 -2.021737542688789357e+00 4.812023681647771833e-01 4.889313408726725374e-01 -8.042604963831584408e-02 -3.919686699420864562e-01 5.997770528051765693e-01 -2.203643757286214977e-01 1.037257299166344376e-01 -9.592948367800442355e-01 -6.693723910280102718e-01 3.474045189329513783e-01 1.241440603866044712e-01 1.620348206816572656e+00 -7.723550248027158949e-01 7.476357109181104299e-01 -9.723743615197371071e-01 9.577885545167224013e-01 2.734598308919589105e-01 9.771385538508463586e-01 -3.046037104173401344e-01 8.643445084916776544e-01 7.733751318063765146e-01 -2.805168527812048063e-01 9.912337299729623297e-01 -9.462946632764369648e-01 -1.148476095984868994e+00 -6.394149078720131607e-01 5.282665974124128860e-01 -1.359404605674854327e+00 1.349984906990772393e-01 6.515658934081658415e-01 -1.606025061565154122e+00 5.367360472490826373e-01 2.324886993648970446e+00 -2.106741649931482274e-01 -3.280501047618083477e-01 -6.859867836865140012e-01 -5.520886793812380677e-01 3.065966921746153817e-01 -6.839902312672103690e-01 3.618277652107884657e-01 4.024123053263749528e-01 -7.484173462438069580e-01 -8.033529704514404957e-01 -2.063678642838762678e-01 -1.841635895819481838e+00 -8.192928148741813743e-01 4.783686913577709504e-02 6.482974522736326128e-02 -9.458574406188613448e-01 5.999096568324729928e-01 -4.117435745873088693e-01 8.406619922775991904e-01 9.774895223539217248e-01 7.404599257269861567e-01 4.475751434837546006e-01 -7.346348174063100922e-01 1.537584523882744580e-01 -3.940494918547784997e-01 -2.750058279919288307e+00 -6.761478165823008313e-01 1.105002254439213960e+00 6.875313027188479920e-01 -5.306704719805904746e-01 -3.711078447078710457e-02 1.675366748424130137e+00 -4.170754610106279792e-01 5.143640446472009797e-01 -1.801840277026625914e-01 -1.612345430663319479e-01 -1.676167041674551661e-01 2.210475103740414671e+00 1.445638954969175938e+00 -1.458698490286854277e+00 9.738062799543109049e-01 -1.453687544898981387e-01 -3.220188144171364786e-01 -2.819498692788420247e-01 -4.282649941669418592e-01 -4.143083431615769974e-01 1.746102893079771290e+00 -5.528483629691471890e-01 1.143199462840884140e+00 -1.527308511870130170e+00 6.483722546940930975e-01 -5.144905372508289387e-01 -1.414938833221326187e+00 -1.152343919374395398e+00 -1.823081072817377968e-01 7.678342424878347172e-01 6.446455611923768148e-01 1.895027866492313695e+00 -1.161250792965714762e+00 -7.405142271739943993e-01 1.597188840593692927e+00 -2.171299256908160447e-01 -7.719200642397502365e-01 -5.397620941260397043e-01 -1.025594902325887903e+00 1.127412587784804909e+00 -1.046336826838234479e-01 -5.348733615992670165e-01 7.091507214387136049e-01 7.787463654829338555e-01 -4.247374856256025955e-01 6.810190686923565939e-02 -1.012505590480283324e+00 2.120734698182606959e+00 -8.488166081319130640e-01 -1.579196389954867330e+00 8.503900521223733966e-01 -7.739910419902661376e-01 1.233779675454767855e+00 2.425655303285511877e-01 5.619369543463344219e-02 -4.167225466466410039e-02 -1.944267886198587592e+00 -2.075906872659195046e-01 -5.613153731883694375e-01 7.006069139705274340e-01 -1.205660155248488019e-01 3.417195137072646938e-02 9.427080894207529038e-02 1.133620480555413090e+00 -2.086770831940019555e+00 -7.673739720256017582e-01 -6.827045011585763934e-01 -1.144435768300348766e+00 3.476692045515724083e-01 2.571610772811038295e-02 -1.565761181198660257e+00 -9.511900311001388886e-01 1.745147712350669789e+00 3.860377559963411587e-01 3.499247624831896761e-03 -5.316647359483660518e-01 1.035662447836704025e+00 7.778148084744666013e-01 7.788107775903896357e-01 1.457414685872680526e-01 -1.827832851220305144e-01 -7.294078219698169052e-01 1.138379587148383054e+00 -4.637325498382700584e-01 -1.808263987363752379e-01 -1.133851959678882304e+00 1.210108645977206798e+00 2.455601511037565743e+00 -5.694573302911960788e-02 1.671987531228719681e-01 7.264649084702483606e-01 2.798267321598389423e-01 6.495240425741809487e-01 -6.599397274339228181e-01 -2.321507098573576677e-01 1.179513847051771869e+00 -6.986806373288564354e-01 6.907800502601435522e-01 4.688893401789875903e-01 3.127885436372997430e-01 -2.288821425153191758e+00 2.297546778115285293e-01 -7.269464806196220819e-01 1.476641963598122720e+00 3.805111235022293203e-01 7.025796381778424138e-01 -9.935240934903770416e-02 3.574565147057856551e-01 4.713639238304410117e-01 -1.077772652251051788e+00 1.694745444711172722e+00 1.827732835072642115e-01 -4.124677807536302199e-01 -3.314046277476920266e-01 -2.213230979622641481e+00 -9.365103974868189685e-01 -5.552046789125757442e-01 1.398727860569742854e+00 1.037306344197240326e+00 -1.151392321468785784e+00 -9.819975530119376961e-01 1.383411221529251833e-01 -1.371465339990534105e-01 -1.346793355928751712e+00 -4.219967031191385054e-01 -1.516936813013173957e+00 -3.048389421417627698e-01 2.671057352199923685e-01 -2.151982473306069288e+00 -1.835535295259549837e+00 -2.053303767527802082e-01 -1.183887180766540759e+00 -5.382846912633379999e-01 -2.797462213263724462e-01 -2.669524342848183518e-01 1.462823401200507689e+00 -4.041611833123032183e-02 -1.308183109922413712e+00 -1.646738107185452327e+00 -1.626284264243976763e+00 -9.401503797302904752e-01 1.733672972307638283e-01 -6.833599849493631195e-01 -2.508404883429454557e+00 7.454467546302978587e-01 -6.145802706873116500e-02 -5.471834333827123587e-01 8.612215984196862351e-02 -1.324199976989105743e+00 -1.670365972631531637e+00 6.500575722532901946e-01 -1.201353465447730917e+00 1.047772350098346017e+00 5.097403226705916890e-02 8.699912519098909058e-01 -1.509851851555722657e+00 -1.415291278758671334e+00 1.592559219907040413e+00 1.693806043761089342e+00 1.723124085800021188e+00 -4.914719182324387980e-01 -4.790448455922512172e-02 -6.300027580244997871e-01 4.909407666648956114e-01 -9.199033627312778183e-01 7.010702618985117929e-02 -8.394177351688013600e-01 1.469500689434916074e-01 2.636975609948996047e-01 7.510200356802804178e-01 -1.263428728101552156e+00 -4.723383933142466518e-01 -1.641967366968602793e+00 9.430725391843235439e-01 1.026399262001142176e+00 -6.163991628467161560e-02 -3.352502504862210353e-01 6.582891294976028762e-01 4.709052411196120724e-01 -4.115148961126246369e-02 -2.628348371988227516e-02 1.379896646651021852e+00 2.142546013627439905e-01 2.751776522009724557e-01 -2.305236748666045915e-02 -1.970752135654778359e+00 7.218010578672912070e-01 -9.072323219003503025e-01 1.426697914461797057e+00 -1.027423763593080075e+00 -1.308863684158363183e+00 -1.387436759167465894e+00 4.237005204120550261e-01 2.281156025710403823e-01 -1.719686323951013618e+00 1.261406244198640003e+00 1.639769984352104304e+00 3.043384635333487687e+00 1.826729901781213528e+00 4.233495222462547503e+00 5.119815110716780637e+00 5.353892728670917478e+00 4.872998879946945472e+00 5.039238905499979992e+00 5.081569046800222367e+00 6.930365859859650257e+00 6.115532634266449996e+00 7.234627974875817102e+00 8.343767152633871476e+00 8.592289907191311471e+00 9.537893710491697874e+00 1.341736872459498464e+01 6.678458367871984436e+00 9.332574250818851169e+00 7.195326016327729057e+00 1.697901226503083549e+01 1.002776021191486322e+01 1.156564497065041408e+01 9.473505230418338030e+00 9.220305459273795634e+00 1.290379968392269028e+01 1.225032167265133154e+01 1.506448844922036479e+01 1.213069452453496133e+01 1.214662492654058568e+01 1.663585359649772144e+01 1.807594551472954336e+01 1.576373627208924866e+01 2.577994955066026250e+01 1.162574362097843839e+01 1.977564710969437556e+01 1.741558214528167170e+01 1.677356551348994529e+01 1.753668419742214013e+01 1.415119681867348866e+01 1.816261549742206682e+01 1.522210307465045886e+01 7.459566746987364105e+00 1.851670646790963914e+01 1.581476199326184151e+01 1.930307215103598040e+01 1.431786238738593831e+01 1.177273362349239783e+01 2.043574305029617122e+01 1.996606802451148965e+01 1.036770132386585175e+01 1.457290741188511696e+01 1.607137125054127935e+01 1.859446337535557348e+01 1.981744259645991946e+01 2.131589899504880137e+01 2.134152382825327265e+01 1.533249317920976651e+01 1.638039469288457539e+01 2.334606589442303815e+01 2.390868672975936349e+01 2.200943090493602128e+01 1.273788414511724554e+01 2.307889638203957716e+01 2.089236420726127363e+01 2.258633968470389775e+01 1.785980765708804796e+01 2.665393266052974042e+01 1.963165250765377579e+01 1.983749164311881685e+01 2.307264284191105830e+01 1.496972017256742760e+01 1.225632122055718654e+01 1.145510866984180254e+01 1.804459621553557369e+01 1.141220719369363046e+01 2.053173979777289304e+01 1.877384167105607915e+01 2.137023905847610905e+01 2.166047960606108447e+01 2.412893743262424096e+01 2.167263148649029958e+01 1.434288164849355418e+01 1.936159728643532674e+01 2.479156903040554383e+01 1.698947462121349616e+01 1.692337855726704277e+01 1.809683963029511133e+01 1.770333856690741925e+01 2.863570998840491910e+01 1.705936765178070402e+01 2.081865381841495122e+01 2.153719498205574823e+01 3.046762980359476458e+01 1.834982948385605894e+01 2.287629686885204805e+01 2.995206662228995143e+01 2.147287582145180806e+01 1.782308854878586857e+01 2.728648670198183268e+01 2.162246751497871955e+01 1.863532474771077574e+01 2.878632759131978958e+01 1.706221570037754987e+01 2.257964629185806160e+01 2.072426203623375685e+01 2.554629212855850184e+01 1.932870253103339664e+01 1.562921653477717143e+01 1.981054447357080051e+01 2.197818907769344676e+01 2.796860470613576055e+01 3.363516588254362460e+01 2.280764295088296834e+01 2.850011572109161051e+01 2.358968372820132942e+01 2.485439510127568497e+01 2.389763588011727435e+01 2.149609603328804752e+01 2.722459832804702629e+01 2.201945571420188941e+01 4.181994798450455875e+01 3.777249953944137673e+01 2.444109641888346474e+01 2.399127457182323298e+01 1.915895131135060936e+01 2.177876033532591649e+01 2.362673978760983218e+01 2.139527423820210217e+01 2.908311065689360575e+01 2.174270977922631332e+01 2.649640874051167572e+01 1.949382331486607711e+01 2.711218852742321772e+01 1.616794319222731957e+01 1.624919534455608883e+01 2.204433151123662782e+01 1.908397293727314548e+01 1.846657875986669595e+01 2.841042826736864413e+01 2.637172137746014400e+01 3.243004143448067111e+01 2.459600852325468878e+01 1.508833562963476460e+01 2.638711221306257215e+01 2.695557074640130324e+01 2.326022318301902558e+01 3.029200891542549456e+01 1.953876993930412809e+01 2.445752746094322916e+01 2.342150644350775579e+01 2.493290927515148070e+01 2.947356540269667846e+01 2.644199629741161317e+01 3.032073697117473898e+01 2.227258435142399406e+01 1.825310851382703703e+01 2.958993867364975117e+01 2.830835599023517446e+01 2.091638283987443359e+01 2.919930587334133065e+01 2.967206091334227480e+01 2.681273477101695235e+01 1.902968870829723258e+01 1.762447899629499659e+01 2.675966774870927622e+01 2.284760913970726293e+01 1.394588169398536692e+01 2.803623902451151650e+01 3.101473438061799470e+01 3.002202967432435088e+01 1.690810040019959715e+01 1.926367450455745001e+01 2.877999782277738205e+01 3.053070279806635057e+01 1.798344997522186617e+01 2.905125154527075182e+01 2.043488524359491620e+01 2.605068298359437762e+01 2.153600999560152829e+01 1.915807868734341568e+01 1.802848070589741880e+01 2.897218482526087158e+01 2.301697837960769277e+01 2.314231639814038388e+01 2.817504713146331241e+01 2.786016201938221926e+01 1.001103709892505300e+01 2.477437185797573704e+01 2.388624458920414995e+01 1.653202257427080468e+01 2.403091439255067741e+01 2.840400873286947103e+01 2.987399047661795848e+01 1.489788106423946878e+01 3.219551752914597387e+01 2.421653782953402612e+01 3.085470398908142897e+01 2.354124913308886491e+01 2.238578363585100917e+01 2.355900672027367193e+01 2.864642122900387733e+01 2.867831882313634040e+01 1.593476348966113498e+01 1.975513317426805315e+01 1.966744014480565994e+01 2.507354345329644474e+01 2.270509672157648495e+01 2.980398565476371431e+01 2.745124878179001016e+01 4.492289895116833520e+01 1.529241731978188312e+01 2.319557717940664787e+01 2.041861072392669385e+01 2.876122020790512934e+01 2.480802143525434644e+01 1.798005184655903577e+01 2.168082797996421718e+01 2.845408355392754984e+01 1.468471772344181225e+01 2.451368659391565430e+01 3.274152071489684346e+01 2.421399379076318326e+01 2.485913266121874088e+01 1.786465244998461799e+01 2.978668921840557715e+01 3.361583215413566705e+01 2.658598280846722517e+01 1.904891964381509339e+01 2.178265767986509616e+01 2.740169534985548339e+01 2.428142452687267294e+01 3.419863391434697064e+01 2.962434659455564656e+01 2.457165899788515873e+01 2.567511624125263836e+01 3.052392277691403066e+01 2.366309558582782202e+01 2.754039709100718625e+01 2.767800501387453238e+01 2.569165955235006749e+01 3.336031819366137086e+01 2.681185256887946267e+01 2.082421969388461491e+01 2.416161357217868400e+01 1.756890823422693160e+01 2.718520860676878570e+01 2.729125586429126926e+01 2.480100554686357484e+01 3.043075440934746112e+01 2.583215827692182032e+01 2.696021878920590709e+01 2.627614374300331335e+01 2.863349091444960237e+01 3.099763801609254088e+01 2.512534269141767140e+01 1.982413687687667192e+01 3.075195265809065148e+01 2.952481553300874850e+01 2.476843321124578523e+01 2.502783231078342396e+01 1.602879085678219795e+01 3.995718371023879456e+01 1.947476873257702223e+01 2.989377429209088177e+01 2.099325043393467993e+01 2.785921084288512262e+01 3.277325952687972688e+01 2.720023711036999003e+01 2.594623850641302099e+01 2.691446654117048709e+01 2.569512281053939518e+01 3.310283596035775844e+01 2.445095833186669765e+01 2.342100973802567765e+01 3.094350383316803033e+01 3.524072316432077656e+01 3.428996177396741984e+01 2.756813615933181794e+01 1.406088615219905869e+01 1.795294398325605911e+01 3.601828422345606384e+01 1.893853935737877947e+01 1.948906306048505144e+01 3.099181065946640601e+01 2.881796715525081964e+01 2.013186052094529899e+01 3.186884150176385333e+01 3.189028276371044512e+01 2.276455491297381784e+01 3.023499783137577168e+01 2.525515071672849743e+01 2.573159461361050404e+01 1.950180645641063393e+01 2.783012842458258618e+01 2.754943679869966999e+01 2.331900699770684326e+01 2.066301929916528834e+01 2.672621454038582200e+01 1.922106167939205079e+01 1.165974434855581876e+01 1.397965463278427478e+01 2.783565798068713448e+01 2.850966636114293351e+01 2.231921050779227400e+01 2.038692728230576279e+01 2.149508567841117568e+01 2.363336983688929394e+01 2.512314701248075366e+01 2.018355752990112251e+01 2.928505582481614056e+01 3.561342494669771952e+01 1.945780656713650458e+01 2.960837946547489707e+01 2.491334314316133103e+01 3.441724307473352695e+01 2.443999172446605428e+01 2.390718753878442726e+01 2.852119650439929899e+01 3.685416317699712607e+01 3.325411120839237356e+01 2.574381724653683534e+01 2.568399419476448031e+01 3.626037417044214806e+01 3.526360936367269971e+01 3.331721664705153785e+01 2.629879297533639715e+01 2.588674367844940249e+01 2.522833599490040513e+01 3.184698090128942738e+01 2.173322083702834107e+01 2.922625562337787031e+01 2.646012484578282553e+01 1.712467456351949124e+01 2.660173642901949975e+01 3.681554088684592330e+01 3.466696032920687998e+01 2.089263487368319616e+01 3.051571168048000970e+01 2.332100846147154627e+01 2.216053418158017863e+01 2.626676294227743469e+01 2.258506143913188424e+01 1.734821709951514634e+01 2.510126248181886055e+01 2.208296626370962201e+01 2.898790296081766016e+01 1.598362784630153044e+01 2.621696848727252060e+01 2.632749298169157370e+01 2.912671253097980895e+01 3.525809201010107330e+01 3.620067358486846132e+01 2.686915565540589768e+01 2.991572048298558784e+01 3.013993747707433712e+01 1.978240801463862297e+01 2.385301612253666192e+01 3.668902592274548624e+01 1.887193189356822032e+01 2.333712598901033530e+01 2.110061178272529858e+01 2.453740016036307381e+01 3.566602864961758002e+01 3.601866562809741623e+01 2.424563380985992112e+01 3.271854205263483095e+01 3.766431492964250083e+01 1.678290532917888456e+01 2.516251294841429598e+01 3.065119262813039214e+01 2.483453843556469920e+01 2.711346875474939111e+01 1.819799542208554399e+01 1.943421980995285026e+01 2.700021602027134549e+01 1.821252078120562601e+01 2.129045640419267471e+01 2.662199721165820065e+01 1.881409993633999633e+01 2.963664341816008374e+01 3.750512478929457671e+01 2.837023381604971917e+01 2.886683264905537172e+01 3.101185056179501487e+01 2.311773622989026578e+01 3.586763060386376623e+01 3.587475370146646725e+01 2.775933093134303320e+01 2.911393295515511070e+01 2.982257170377621591e+01 2.510300322025912223e+01 2.691195598855060211e+01 2.268992331862196110e+01 2.668470989657306092e+01 2.611178446532764141e+01 3.054624739533029754e+01 3.415570175438812583e+01 3.198765275842212574e+01 2.798004349663580825e+01 2.545543779554444797e+01 2.925852748553656824e+01 2.302169363935252733e+01 3.590353236043842600e+01 2.988903634530725029e+01 2.184728985524143852e+01 2.870421711948142729e+01 2.511630132778158853e+01 3.070864990814749262e+01 2.533818011142499671e+01 3.057241635027288496e+01 2.225923673252226109e+01 2.671064589618774576e+01 2.301429503792017428e+01 2.437157417679951976e+01 2.275787977986361454e+01 2.634651532909951399e+01 3.282751209261755321e+01 3.703729261305627318e+01 2.841000954909601006e+01 2.351832133128979763e+01 2.895424745932831456e+01 2.734436874566377185e+01 3.372263663485448859e+01 3.374208496184230199e+01 3.250639930971237845e+01 2.101873200717333745e+01 2.811138448595212580e+01 2.251079189014541626e+01 2.922487755003372101e+01 3.026548820232106607e+01 2.527568256499824884e+01 2.295547353891637954e+01 2.272683502361010000e+01 3.449005142434454996e+01 3.240051557007806338e+01 1.748889006964460791e+01 1.882611718078508289e+01 2.826986561432178746e+01 3.372978727501987350e+01 2.540762929705831752e+01 2.794807057008998541e+01 2.305181561846993077e+01 2.729838162316982775e+01 3.468975800001992127e+01 4.552819746316003346e+01 4.318214842126968733e+01 3.343017338212015943e+01 2.912281011393393726e+01 2.461848860758566104e+01 2.597696150278513016e+01 2.728892224633361252e+01 3.335470514595454716e+01 4.203989823717233065e+01 2.462518739243422417e+01 1.801051536799628039e+01 1.838620800803449029e+01 2.199590343782229596e+01 2.757968100606890971e+01 4.106403999386979109e+01 3.561218645222989920e+01 3.506788503913318777e+01 2.470085590499881789e+01 2.958046571704374017e+01 2.390372708884207853e+01 3.549007250109390554e+01 2.435088447989826932e+01 2.670614646345679333e+01 3.743090243362347280e+01 3.318448161034814348e+01 2.686912894101672222e+01 2.303153348980292137e+01 2.977773612767094491e+01 2.308299108584094839e+01 3.024888664679158623e+01 3.530044258264828727e+01 2.642656105006932066e+01 2.689989782979605693e+01 3.102008591901167378e+01 2.500785662889811789e+01 3.152088761758580659e+01 2.823480724747259885e+01 2.885941718994877192e+01 4.134354860010540733e+01 3.793911628632932320e+01 2.359325048208383180e+01 2.158957306867776893e+01 3.315930249236198790e+01 2.146152413498413836e+01 2.581966414257248132e+01 2.918300045208565408e+01 2.175971337651758830e+01 3.064862826670017881e+01 2.764737363429056671e+01 2.982011776792871416e+01 2.841931852672219705e+01 3.253394361100162513e+01 2.723190107393792303e+01 3.280072049377461241e+01 2.842220867533757911e+01 3.077584543345058066e+01 3.409089810412227450e+01 3.429211174317030952e+01 2.271474487072610415e+01 2.485055746196549364e+01 3.550483992737761696e+01 3.031128959656947330e+01 2.766744864171647933e+01 2.150574688243127142e+01 3.210404709898892150e+01 2.006545794361706569e+01 3.707294245089357787e+01 2.378737829793667302e+01 2.732389786388287334e+01 2.705936336179716761e+01 2.885240145813213175e+01 2.922523867316359514e+01 3.334169795763500588e+01 3.121561765749884287e+01 2.480162698581588288e+01 3.196876239980479895e+01 1.916274894158090447e+01 1.870682650758162779e+01 2.765478043333603964e+01 2.959181967576195760e+01 2.857090140266498679e+01 3.274591340195644307e+01 2.573926878627320392e+01 2.306337559955486327e+01 3.222889182166031929e+01 3.304968964620641003e+01 3.102548854564827252e+01 2.795123979040475959e+01 1.823868259718100404e+01 2.946731675349843016e+01 3.017913416250706860e+01 2.351836291704989179e+01 3.065409236537290383e+01 3.086056957734700390e+01 2.482597552436247668e+01 2.022153738286380076e+01 2.340535131126086554e+01 3.533801112403982359e+01 3.039484660925178972e+01 2.505066860597005984e+01 3.119081452530592458e+01 2.888857116427442406e+01 3.027468520472770663e+01 2.301814835276556437e+01 1.753100431916514879e+01 2.475075138978104050e+01 3.649354131490802899e+01 2.712278936441552446e+01 3.325062836902308305e+01 2.818171871738675804e+01 3.725749617275847925e+01 2.345271308545111921e+01 2.201784693435036289e+01 3.903521739747730379e+01 3.587173369543489088e+01 2.304342372013610785e+01 1.694989556885485271e+01 2.183420759313564830e+01 3.179947773840235570e+01 2.107713769738584375e+01 2.445420621774673720e+01 2.635111023150867382e+01 2.501466571112599269e+01 3.018207262442172478e+01 3.326501553928540034e+01 3.207827996448779118e+01 2.176543497031550700e+01 3.552164886290753287e+01 3.166535124489591979e+01 2.732852186582971044e+01 2.792776319105121274e+01 2.183593767583951717e+01 2.044903249288562819e+01 3.144226455643273610e+01 3.784489251635618245e+01 2.405431134841033014e+01 2.484297965118825147e+01 3.599330684684107240e+01 3.306358448914144788e+01 3.016532409333620635e+01 2.494679447552758234e+01 2.863820019021835606e+01 2.462990757430640443e+01 2.334337234552425144e+01 2.593245727454777239e+01 2.692158117650773619e+01 3.723764136944061676e+01 3.184817759051218644e+01 3.048591454906500786e+01 2.620161725802928743e+01 2.573879642038552262e+01 2.516401701001268520e+01 2.268988530042538443e+01 2.576148012045866764e+01 2.985232472001943904e+01 3.237647455925673512e+01 2.925202589523926378e+01 2.925903616330041501e+01 1.986347623253211481e+01 3.320911376137694759e+01 2.858587902584180895e+01 3.860784137926712845e+01 3.100265947097998165e+01 2.236220385318254955e+01 4.278038025209344397e+01 2.635282210502560929e+01 2.423964076392718781e+01 2.455077214777885075e+01 3.148184871131271123e+01 2.817002632953099450e+01 2.266720369954591519e+01 2.410191190176539067e+01 2.607146632084075222e+01 3.141340100337089325e+01 2.379908286794280059e+01 2.423903582660624778e+01 3.535337487680661894e+01 2.431888550940807647e+01 2.815062615568351134e+01 2.407436219281303735e+01 3.995180824373369433e+01 2.922928435535430225e+01 2.319946133149107581e+01 2.175707299014748486e+01 2.868434089456780711e+01 3.204875407491986294e+01 2.641946183682711791e+01 2.092769261678740023e+01 2.565046776657669980e+01 3.169328941434194746e+01 2.862427142300758476e+01 2.066399330060371753e+01 2.324888602573776097e+01 2.748007137071519423e+01 2.399407207008971454e+01 3.008957381144977816e+01 2.726142843586877973e+01 2.519199228230665355e+01 2.858492022459459037e+01 2.235157672926278494e+01 2.730871328610738047e+01 3.262206705198138224e+01 2.461457905696979509e+01 2.334288037200224153e+01 3.935291286182168591e+01 2.493958825848589100e+01 2.985092023912615034e+01 2.689963976020575132e+01 2.976006339079092555e+01 2.691169700271417042e+01 2.607801643392753022e+01 2.442815601335679787e+01 2.403776015767555307e+01 2.953211975815050039e+01 2.627279197154276957e+01 3.868723446449628511e+01 1.997820319743506090e+01 2.260704556087575412e+01 2.412779176282558069e+01 3.370470871074822128e+01 3.054081598515297813e+01 3.316542484256684986e+01 3.481430729764248611e+01 3.161116083618180284e+01 2.679889056651505896e+01 2.723116845392071639e+01 3.254973125310511506e+01 4.082366106791884874e+01 2.432956605150903684e+01 2.852470043008129963e+01 3.510878168639307972e+01 2.416216166623859962e+01 2.300075530856398842e+01 2.982508395323259975e+01 3.912728694276110275e+01 3.378884426106471750e+01 3.326247742043241118e+01 3.453676200473452695e+01 2.406386661940588567e+01 2.213835046790642025e+01 3.366037990799483737e+01 3.768074236810306843e+01 3.293724976522784686e+01 2.170189860763200684e+01 3.456561801199599415e+01 3.021110822795743189e+01 3.062777736277621798e+01 3.715052318374113582e+01 1.981068868012475193e+01 2.979555296831092193e+01 2.876639466760236630e+01 3.674810416331067131e+01 2.563591563864223843e+01 3.033200712248212838e+01 3.051254892211126801e+01 3.816749547278573829e+01 2.205233510307427380e+01 3.266761964691641396e+01 3.144780375257218097e+01 2.529081765033497220e+01 3.760653987762296424e+01 2.307691397498431485e+01 3.014206740837791898e+01 2.469281409922600545e+01 2.631130012658018202e+01 1.702926714913510864e+01 2.777371039865617419e+01 2.952138785514576114e+01 3.308684699252807349e+01 3.862325832489248256e+01 2.654859818241900626e+01 3.141695334922135530e+01 1.609808128305585484e+01 2.876644817538825549e+01 2.958987299076986943e+01 1.652631581438181385e+01 2.104932135939839810e+01 2.740172318600892964e+01 2.631633046219270966e+01 2.483573944203632422e+01 2.595651142985338566e+01 3.327577211221316134e+01 3.384391165698853143e+01 2.956967043788103311e+01 2.917954949775469942e+01 2.994634483920914647e+01 3.141424398071127655e+01 3.119601815572780623e+01 4.308105185477987931e+01 3.243911654162328517e+01 3.790295126594159569e+01 3.233213742403511759e+01 2.951057499626586988e+01 3.032311601873401230e+01 2.898583106165576240e+01 3.015051330705215094e+01 3.080951192276420514e+01 3.495443821122709238e+01 3.627187621739627588e+01 2.316453148270027285e+01 2.741160049890353179e+01 2.813964326269788785e+01 2.341192554130421399e+01 2.456851294534952856e+01 1.618646407783151275e+01 1.857158425870202123e+01 2.206746463063284480e+01 2.574443058612615687e+01 3.480936117453504863e+01 2.201155973741722960e+01 3.365249941613915041e+01 2.028688065197769674e+01 2.770392683355990826e+01 2.570369412653002428e+01 3.120231662088979618e+01 2.787983554784057816e+01 2.693803076968530874e+01 2.831356060200307923e+01 3.583111201367145071e+01 2.675717118981079778e+01 2.311947792878063623e+01 3.351999370918606758e+01 2.527031812736629846e+01 2.305905808557374570e+01 2.078846247039937367e+01 2.668004438203419326e+01 2.480673445955268264e+01 2.613017551960749429e+01 2.431375835145235698e+01 2.616337133089816192e+01 2.808887230339560759e+01 2.186270083552293642e+01 3.074951279742417043e+01 3.380538880345530117e+01 2.464165639965700194e+01 2.853264654049845817e+01 2.227238277727715143e+01 2.246428149195847723e+01 2.886472683114854476e+01 2.533201782275169123e+01 2.707433822813936075e+01 2.032563855727861579e+01 2.384716380085509968e+01 3.721762138488947613e+01 3.349204972461316032e+01 2.747729780921122611e+01 2.968790877867981237e+01 2.254513494753597769e+01 3.538696361537091661e+01 3.361618274200336032e+01 3.006398292154598550e+01 2.476068135525365221e+01 3.048946523253683694e+01 2.525590389121493118e+01 2.591168845137575616e+01 3.394043338265601761e+01 2.863168004574226089e+01 3.717592874328675379e+01 2.660909725017107519e+01 2.982901534779867347e+01 2.221704400736411600e+01 2.996394351184081728e+01 3.083318637463256806e+01 4.094367084154968239e+01 2.796575673397263273e+01 2.877720706716958077e+01 2.308946034447548712e+01 2.446904380305819871e+01 3.317655746211557499e+01 2.780585669218348244e+01 2.716113259986276063e+01 2.727831608212767733e+01 2.774957630360070482e+01 2.062606134465078966e+01 2.882557097388465195e+01 3.096969234226474654e+01 2.286192215561615626e+01 2.701647810920756854e+01 2.744663716073926452e+01 2.396027229328768726e+01 2.687087794911344574e+01 1.678762120096893895e+01 3.261137960530419377e+01 3.296861926110342011e+01 2.303822223224664612e+01 2.661189938278327105e+01 2.402747495862925220e+01 3.053378911564993103e+01 2.653573168251771719e+01 2.991962866792487930e+01 2.609496650849506239e+01 2.186982760704324846e+01 3.232185275663540125e+01 2.695854877267925431e+01 3.103213592543313126e+01 2.793600314655371264e+01 3.520741405108904587e+01 2.960944632248999042e+01 2.818212502461891233e+01 3.645552312033829878e+01 2.576153245125500035e+01 2.696254896135192780e+01 2.250100064120191590e+01 2.718641588091684724e+01 2.091450884473823280e+01 2.976232344987256795e+01 2.969510789678089324e+01 3.324380095638915833e+01 2.847795308387770774e+01 2.515174129913643952e+01 2.447233386736165528e+01 2.799421994836014704e+01 3.152678108975492322e+01 2.207923584023126296e+01 2.981642221100237222e+01 4.147716504384179359e+01 3.523184448100527533e+01 3.090315204928103299e+01 3.488956327394947721e+01 3.382691378484324218e+01 2.375855968268879082e+01 2.391106685069068405e+01 2.428075685186106014e+01 3.372045990836218721e+01 3.292415033431950633e+01 2.965385320986593953e+01 3.065352151273581072e+01 2.948127556511793301e+01 2.099641832027333166e+01 2.741949720593913042e+01 2.912653199325412245e+01 2.736748675493456773e+01 3.333327643985779076e+01 2.877046219971444430e+01 2.488951782903894383e+01 2.332814045210660225e+01 3.399770992258338254e+01 3.271155847438417652e+01 3.642166779277512489e+01 2.684290230547422951e+01 2.332474558277120025e+01 2.543234300189263308e+01 3.093301462178384398e+01 3.106585878293601155e+01 3.568133917746281725e+01 2.818117553965751299e+01 3.336137742066917866e+01 2.636107972104735353e+01 3.075261996772536932e+01 3.548952320612453093e+01 3.403334430930517129e+01 2.268431071582604730e+01 3.051330894180232178e+01 2.538030395154005348e+01 3.728552334568717441e+01 3.578750723999979044e+01 3.079970325577077261e+01 2.579694134701131958e+01 3.131871963165382766e+01 4.651322981721990146e+01 3.348198158490349385e+01 2.979336706906349619e+01 2.620307475939121744e+01 3.679149038329449439e+01 3.241312555152976671e+01 3.072678808689684971e+01 2.301441523456790605e+01 3.737237299128780421e+01 2.985572201002803183e+01 4.091980370221212837e+01 3.253892521366921642e+01 2.137071858736485552e+01 3.389973822563093364e+01 3.199386090660051352e+01 3.126722722040034697e+01 3.423185427535918990e+01 2.465023285561312250e+01 2.134823390745368243e+01 3.351506233142716695e+01 3.062337614898116200e+01 2.766804584708352976e+01 3.099227311663087647e+01 3.420733965529316833e+01 4.042420981169306771e+01 3.069329309140696438e+01 3.128428541625120118e+01 2.172653186077501530e+01 3.486945111475147030e+01 2.756334140366330487e+01 2.974465086467457553e+01 2.609645552316010964e+01 2.965361023761801462e+01 2.822431385598481057e+01 3.063295198647560014e+01 3.061076960327530827e+01 2.473550037032647708e+01 3.314948533867609370e+01 3.241485105545739742e+01 2.821705656115877403e+01 4.117185424890361389e+01 3.426884760879558200e+01 2.515867058591335237e+01 2.625783179354750985e+01 3.573715966536261845e+01 3.756532486362431911e+01 2.475646042441093897e+01 2.341718857696470124e+01 2.986257691876699383e+01 2.991100465762405491e+01 3.759313371410821958e+01 3.110816826108376887e+01 3.621102453819077738e+01 2.881264625107414901e+01 2.865206101598775135e+01 3.263729831222762812e+01 3.435606460692802955e+01 3.294831408835872111e+01 3.285354038339178118e+01 2.860251754052091755e+01 2.569823119610697404e+01 2.958247005396539109e+01 2.536829624623014112e+01 3.086500527241505409e+01 4.243371431442648856e+01 2.286701560647430043e+01 2.933050491595410492e+01 3.496503790270170953e+01 2.264691411702106905e+01 4.027051169684284559e+01 2.754780829048745971e+01 3.750807482952398431e+01 3.176152587126662752e+01 3.046247987695112869e+01 2.632047063986363966e+01 3.631803630957721651e+01 4.178817722980192428e+01 3.048869238875630572e+01 3.748201616586729301e+01 2.473718928110102055e+01 2.561528337091148799e+01 3.664701107413224435e+01 4.181563530339346357e+01 3.063405525559132414e+01 3.300798840293711578e+01 2.776284288457268445e+01 3.213298872398437567e+01 3.160632125022527106e+01 2.857245423214227387e+01 2.571279125961101641e+01 2.995992885184258725e+01 2.697218167876579287e+01 2.655902644105518462e+01 3.860661149518457336e+01 2.658598650395518348e+01 4.071751486222127170e+01 2.748179661393452378e+01 2.124182033981820084e+01 3.172824602313993481e+01 3.378555456775615085e+01 3.287029908307928849e+01 3.353466821149981314e+01 3.178393563563539104e+01 3.326647330382531464e+01 2.298447515786486761e+01 3.084630277130389331e+01 3.387509207011474643e+01 4.113388316577919568e+01 2.603324885964666180e+01 3.401964769928581944e+01 3.059775124453184958e+01 2.084979115684655326e+01 3.529869260722995961e+01 3.117969865211395941e+01 3.066035779848487763e+01 3.309245346313335290e+01 3.387930902139725475e+01 2.766906807706600091e+01 2.911103091571268209e+01 2.690123269250740279e+01 1.956822753318657249e+01 3.390713009090142549e+01 3.375191073316116785e+01 3.209745286888962568e+01 3.372815802166730492e+01 3.450087986069632251e+01 4.215257099151249065e+01 3.354646490769114564e+01 2.025833623307164189e+01 2.926459909536687576e+01 3.223590714625014186e+01 3.006264175034474206e+01 2.784416617844311048e+01 3.256233651035883980e+01 3.164584810821479266e+01 2.836595946202644569e+01 2.423864783294197522e+01 2.166602910205286747e+01 3.757451025613475792e+01 3.678100760953093840e+01 3.554799971215023646e+01 2.544242682468500760e+01 2.574077052562243750e+01 3.371098044239837321e+01 2.647698681311570823e+01 3.381067225260219544e+01 2.952398260318995682e+01 3.374635806709192565e+01 3.093887830473271450e+01 2.235636194853807623e+01 3.545099029230397036e+01 2.392022638130232792e+01 2.819601526580231621e+01 3.164975975732212987e+01 2.754173499687215099e+01 3.177421966835911249e+01 2.485949263638487139e+01 2.961628425088525063e+01 2.915591074468853350e+01 4.208407155234081642e+01 3.180351573549272004e+01 3.235694149530333874e+01 2.527204496952784041e+01 2.827321801435726556e+01 3.365182146309187061e+01 2.950164745887740381e+01 3.710660319622418513e+01 3.208257470770906394e+01 3.442153630060190750e+01 3.608817521526884065e+01 2.971450907445722933e+01 3.707762095413409043e+01 3.290745783413350978e+01 3.333680187319352939e+01 2.572490065748222321e+01 4.095860289355893968e+01 2.599732387684953849e+01 3.155134234845900565e+01 2.420972338479108288e+01 2.972683875184556967e+01 2.860020263579918876e+01 2.516727636416306524e+01 3.451738055447072639e+01 3.119717327837424747e+01 3.085463645028757540e+01 3.933584696915904289e+01 3.182485767706064550e+01 2.870699959387702549e+01 3.605647218386929609e+01 4.209793410138144765e+01 2.921176485263560352e+01 3.337428530979259023e+01 2.907465163901677840e+01 3.110142919855723420e+01 2.851743513150233156e+01 3.239637260282245990e+01 2.632427416704357626e+01 3.651049375500132754e+01 2.917671444101592115e+01 1.596630478153315202e+01 3.353286157611297114e+01 2.590973562895748472e+01 3.496130244379697416e+01 2.692259458570420705e+01 2.812683025453804220e+01 2.822802661189813733e+01 1.911390209515311511e+01 3.897903066236703751e+01 2.502307875045610430e+01 3.156844508771818525e+01 3.169025549869834535e+01 3.262917817709610802e+01 2.979184610909118547e+01 2.948747903194655251e+01 3.245459188134481110e+01 2.834046702133436568e+01 2.875237393848723499e+01 2.959150182017115327e+01 3.435427066708609090e+01 3.033794754969002128e+01 3.519256819507466361e+01 3.647976226608202666e+01 2.385354247457592081e+01 2.506736557049778469e+01 2.717915920161820864e+01 3.503391227514865847e+01 2.693151249724058971e+01 3.702362919692382803e+01 3.836473961921788600e+01 2.677614985660016345e+01 2.886162950416217754e+01 3.798337395639727276e+01 2.571864904936511209e+01 3.307342156339984030e+01 2.559507229104209713e+01 3.278525246130527648e+01 2.175344075036830205e+01 4.066622316126483128e+01 2.703863679094892447e+01 2.694790677960431324e+01 3.070961564895650042e+01 4.137973536134243346e+01 3.637838454813842759e+01 3.237482209240660325e+01 2.723504396754103141e+01 3.709441908620302542e+01 2.815721955702706225e+01 4.188603534833158903e+01 3.390380308106855267e+01 2.686464082812474885e+01 3.223148596793424048e+01 3.433785960859200515e+01 2.992419564768426810e+01 1.862399662272305179e+01 4.234665065737543443e+01 2.890913509119372549e+01 2.959415711377162239e+01 3.148368234364509277e+01 2.830571663247658520e+01 3.084925932750044808e+01 2.936161007358778363e+01 2.784422904431430368e+01 3.573638483970429292e+01 3.907457173277455809e+01 2.613791357520036840e+01 2.985360670262675242e+01 3.870069948547296690e+01 3.741343083110711376e+01 3.843866646899039097e+01 3.564100100303958385e+01 2.963013916293901318e+01 2.285901194860528562e+01 4.052172530206073731e+01 1.778647600004365970e+01 3.000252001357227982e+01 4.057513165798788890e+01 2.632470995316166551e+01 2.975998831451362747e+01 2.486466562676511671e+01 3.005593276914891021e+01 3.198598571272791702e+01 3.150334123141431064e+01 3.424911781535411848e+01 2.562144410046303733e+01 2.470934402588884637e+01 3.626564701551377823e+01 3.450559298640806816e+01 3.091808214189938653e+01 4.007533473284909320e+01 2.438772477224656399e+01 2.606350690780348600e+01 2.660265132517390896e+01 3.056187878991150342e+01 2.928353202069267169e+01 2.746546360270414056e+01 3.953532337408638853e+01 3.044510843503675446e+01 3.091196145806332396e+01 2.521208743667106944e+01 1.689596789683061928e+01 2.196257050896511487e+01 3.342335761505601255e+01 2.284398970911096072e+01 3.231058802848474443e+01 2.262193512760602587e+01 1.964508147219633827e+01 2.720380213411361936e+01 2.959233895709747486e+01 2.952696993618149435e+01 2.672781609995839958e+01 3.415990433425150030e+01 2.300095437366686113e+01 2.470072904848381867e+01 3.616461227970697223e+01 2.817252947651432038e+01 3.126184829281829280e+01 3.136495848543992082e+01 3.365495780525584735e+01 2.774792136282260913e+01 2.221488842199561020e+01 2.824570901889004659e+01 3.147319814013197714e+01 3.792806187490224801e+01 1.686073297480547240e+01 2.877671855668368650e+01 3.170447436568299437e+01 2.896328946260181425e+01 2.900788871239869238e+01 3.111839099003198683e+01 3.602159411763431507e+01 2.559757201482878486e+01 2.915456245417162506e+01 3.446308422567454244e+01 2.727770709388505210e+01 2.977159823466942967e+01 2.956591432408133713e+01 3.233765155723252605e+01 3.805627342514119960e+01 3.509106666302164967e+01 2.840113618440560472e+01 2.082070724684250607e+01 3.005515688632186766e+01 3.729768870898724487e+01 2.847819081536392005e+01 1.984444617438519387e+01 3.006170825320171502e+01 2.549372750046695657e+01 2.602189492248234615e+01 4.346894671370703378e+01 3.187795166836462002e+01 3.115788830368891382e+01 2.791728507387254155e+01 3.031177828188540602e+01 3.846720710607024785e+01 4.245625678338076625e+01 4.006113609193213421e+01 2.554240354629426335e+01 3.124318500158486245e+01 3.023614277850484910e+01 3.018387079904713488e+01 3.199824446790754351e+01 2.993104869543680380e+01 2.998880828655470765e+01 2.973496447534678211e+01 2.569998943551037840e+01 3.929691227378518192e+01 2.947577347651334634e+01 2.920620124595330935e+01 3.236491587128766412e+01 2.967241166428615529e+01 4.074138641741070899e+01 4.054218668559445149e+01 2.613165743547969200e+01 3.368311819883289360e+01 3.623154295647216827e+01 3.443793314149492346e+01 2.942156742116548784e+01 3.052895604704266930e+01 3.345337246944755805e+01 2.448365123000419885e+01 4.027327619830589356e+01 4.192337423747092373e+01 3.896628549433948763e+01 3.793155417278543240e+01 3.113843210327975086e+01 3.370934741228271747e+01 4.059374368511609532e+01 3.907299362772197782e+01 3.517546199462016432e+01 2.849405497293183132e+01 3.790310189633623139e+01 3.482131605929541962e+01 2.876680878492568638e+01 3.280397125915506962e+01 2.901503152256535856e+01 3.461948328120777063e+01 2.976518092458213260e+01 2.578440368729826915e+01 2.862033664296977875e+01 2.804873384425383520e+01 2.960515994376011761e+01 2.278643239755792038e+01 2.995532405698242684e+01 2.993882385628692688e+01 2.590122249307554370e+01 3.045881698888670996e+01 2.362835020176959944e+01 2.517651214061330123e+01 2.308890979588166203e+01 3.042352189502325999e+01 2.825347654906353512e+01 3.376869576425639252e+01 3.506269149008731745e+01 3.108746679324815076e+01 3.250286050114279846e+01 3.202903681969606708e+01 3.251755355814520954e+01 2.439896038662590172e+01 1.960819668571768659e+01 3.018133976786009143e+01 2.424454307733683578e+01 2.828356294644004620e+01 3.032404478163340400e+01 2.780207369310303633e+01 3.400246303543250548e+01 2.699655963555998994e+01 3.962053316477311427e+01 3.621007281674651068e+01 3.227241369382339542e+01 2.952492202796622678e+01 2.534992325576246941e+01 2.295183568100454963e+01 3.500058506560721128e+01 3.356572394529800363e+01 3.072695870158847598e+01 3.875160227824716941e+01 2.730313982175464460e+01 3.317689009542905865e+01 2.845060998809194430e+01 2.270479291864700144e+01 3.100772600523138323e+01 3.674605879757041293e+01 3.833759965187105934e+01 3.015526180992108252e+01 2.521176391094312308e+01 3.973769786578767338e+01 3.080089379321942289e+01 2.912586938348842480e+01 3.320779591708332390e+01 2.891211538268714420e+01 3.570647524538147621e+01 3.055852963267042810e+01 3.235868470758738624e+01 3.659130725948640617e+01 3.360455707452768337e+01 3.632621327659083477e+01 3.078134377650644282e+01 3.158668883336670774e+01 3.265004607046611085e+01 2.997057749605264476e+01 3.069257669784846954e+01 3.243339258807365866e+01 3.234635516382083864e+01 3.749511852143804447e+01 2.399585655892279590e+01 2.991160356590293645e+01 3.220271530426743567e+01 3.405960457182495560e+01 2.960019648173764750e+01 2.735348090951025668e+01 3.403073645318567486e+01 2.056479445260145411e+01 4.635585881307033418e+01 3.450519816320853295e+01 2.702343450919611456e+01 3.946545886874124420e+01 2.453781742085560325e+01 2.696584632360811185e+01 3.830699164984442717e+01 4.041372666493001731e+01 3.645388691334156306e+01 3.322338883925474562e+01 2.475079110782119329e+01 2.384258668747319732e+01 2.748836278658319898e+01 3.107328721914478109e+01 2.898623826725447827e+01 2.234709229635291194e+01 4.543974584966122876e+01 2.857558260284831420e+01 3.466013230915773846e+01 1.802161436425356911e+01 2.948963284831675224e+01 3.065048171341763705e+01 2.513842790890842949e+01 2.587457761765353936e+01 2.776724873718719522e+01 2.993814861438238495e+01 3.136408278588776355e+01 2.148763651323235990e+01 2.871218715117919729e+01 4.307185583788943006e+01 3.080445652179063742e+01 2.979480574359510570e+01 2.961885212525641009e+01 2.911831451482910182e+01 2.366845157782475084e+01 2.921261406179493036e+01 3.285861929535609249e+01 4.217987609053275833e+01 3.014879300720632926e+01 3.906565843529521942e+01 2.849406594007605520e+01 3.018761864036357423e+01 3.336578617709673722e+01 3.259223453156943151e+01 2.360862149837291213e+01 3.920412588581679358e+01 3.844600998879037235e+01 3.008209876637294755e+01 2.948491271138347614e+01 2.820838574578263191e+01 2.874198704280265559e+01 3.537530245797121609e+01 3.532492774965345461e+01 3.702993578742066205e+01 2.977093023649254278e+01 2.688414372177787115e+01 3.603306302868703170e+01 2.981559417140599422e+01 3.524734786992285507e+01 3.325552901718474175e+01 2.628527203733159823e+01 3.083097248605627172e+01 2.537942393670670072e+01 3.227831756631844229e+01 3.390040288762499188e+01 3.081445345839128791e+01 2.802166149605161749e+01 3.526018867326182260e+01 3.308611413829471815e+01 3.022812074205632271e+01 2.492743538436404194e+01 2.716693511050524279e+01 2.448267739803882392e+01 3.387631100753264946e+01 4.430311103172846998e+01 3.210398264209711527e+01 3.777899178265653291e+01 3.481469644777499184e+01 3.319857997660469096e+01 3.413804281987329148e+01 3.178839578150357781e+01 3.155046882102652361e+01 2.713700589484006542e+01 4.482278199525725171e+01 3.195522397491515321e+01 3.599505952895962224e+01 2.410965143494880181e+01 4.162915452801011185e+01 2.672125380312929011e+01 3.387283542292216509e+01 3.403214715184039107e+01 3.012064830810746940e+01 3.313507046574197545e+01 2.821098501060933472e+01 3.219660962395251147e+01 2.633057388723455716e+01 3.432869635773831618e+01 3.104340203642693652e+01 4.513569438747039442e+01 4.330668020291009412e+01 2.535753908862735173e+01 3.010190013356707084e+01 3.570742438339774338e+01 3.233607220840413987e+01 2.823404316751290821e+01 3.468221373704952981e+01 3.731286363073091650e+01 3.270640952161882353e+01 5.010269739891279528e+01 3.547998814169682191e+01 2.844428268769654977e+01 2.586637031447602908e+01 3.064993510639513374e+01 2.828229431418300166e+01 2.900392034704903566e+01 2.784854291125396131e+01 3.447917831428351576e+01 3.055361288345558535e+01 2.557069156163071000e+01 3.511337180054955098e+01 3.666967619133897927e+01 2.578104238176129570e+01 3.280149088749755037e+01 3.174227328670684756e+01 2.675420686216708432e+01 2.866209600141824865e+01 3.121169568700875274e+01 3.090862306307737839e+01 2.914084679336934158e+01 3.240816116489884280e+01 3.703543937685270748e+01 3.094531262294904295e+01 2.444524301828695911e+01 4.428414815957353312e+01 4.077125527077696887e+01 3.206630496492451954e+01 2.728234170575935025e+01 3.539087418100531579e+01 3.408575710954492877e+01 2.893794920321987973e+01 4.682172217374569101e+01 3.889503004606388004e+01 3.190832801742817182e+01 2.996467272795602810e+01 3.325524890386209620e+01 4.015689567561671680e+01 3.821916177417692495e+01 3.631163202063518725e+01 2.518698826175736727e+01 2.642762344734685342e+01 3.599679973374064446e+01 3.791832419324955339e+01 3.637488251676199980e+01 2.929527747183303177e+01 3.829022888327647678e+01 3.474340336941110507e+01 3.007014725071686456e+01 3.319853052159874096e+01 2.552033933960640866e+01 4.381392003418401515e+01 2.234547228604149538e+01 2.505950730347894506e+01 3.390314632329357636e+01 2.988119597605316358e+01 4.150319057923223909e+01 2.747325624930104127e+01 3.240496529520417113e+01 2.622205556686987293e+01 3.216480926945424557e+01 2.986038331904159193e+01 4.168439402495186386e+01 4.144954468755986454e+01 4.136026156404266629e+01 3.845983498639822074e+01 3.507425051571784991e+01 3.470724650651158072e+01 2.748643419243622432e+01 3.901373110842559555e+01 3.229319839149049187e+01 2.436360140968608690e+01 3.550048525922886711e+01 3.226041544837476494e+01 3.264076839210351721e+01 3.036100051184099513e+01 4.228265996057476173e+01 3.434524796560342708e+01 3.420195513816976529e+01 2.909582949573968591e+01 2.793118864833142467e+01 4.316668392681604871e+01 2.303745903279030216e+01 2.442480331878505240e+01 3.118873367178330014e+01 4.012282908508920798e+01 3.122667325764630419e+01 3.183686205898155208e+01 2.817537272993765285e+01 2.555068108786478476e+01 4.110120655085181340e+01 3.296205233795895850e+01 4.336954625846473732e+01 3.589802698372475476e+01 4.230664262336098602e+01 3.801386804945985887e+01 3.981447409211845212e+01 3.359499439724376657e+01 3.626928560694444315e+01 2.995467712652178705e+01 2.696949508081804225e+01 3.973711124894970226e+01 3.297060628732064913e+01 3.104460791497704619e+01 2.531349001301954971e+01 3.341494676100406735e+01 2.015956996374438859e+01 4.053478760355063315e+01 3.759929845067516396e+01 4.236727302133051154e+01 4.254387795921172710e+01 3.571564901581044893e+01 4.244042424400996083e+01 2.455071299981298694e+01 2.720123776528666326e+01 3.580951531547886191e+01 2.926642886558131806e+01 3.224795387547600001e+01 2.060773773777626516e+01 3.280722751751517308e+01 3.809627789978343060e+01 2.804030190765962161e+01 3.625052006978481955e+01 2.534114225265455644e+01 3.767377728725255537e+01 3.052158532838717520e+01 3.061074999257542117e+01 2.862147517932352869e+01 2.608464361696951883e+01 3.448899710519776818e+01 3.407456625185884036e+01 3.522561661017500256e+01 3.263480702128445188e+01 4.017274047526538538e+01 2.542459250717821462e+01 3.281378148338435352e+01 3.933093530168676466e+01 3.214449638745195159e+01 2.236783098123590463e+01 3.254310671607385075e+01 3.312874331187158816e+01 3.930029922947110066e+01 4.312424589849413081e+01 3.002447554773900507e+01 2.957507515321303870e+01 5.061748680567674796e+01 2.174851728254847671e+01 3.313419559620402310e+01 3.783796845714482515e+01 2.855471798074006173e+01 2.959568853177165693e+01 2.957707916108401491e+01 2.309608070222000720e+01 3.155173295659428234e+01 2.405394978003389639e+01 4.395883163137465033e+01 2.439931664442521964e+01 3.301803657042699314e+01 3.637336853559121863e+01 2.533187769863970118e+01 2.689839831550195015e+01 2.749901125236237931e+01 3.640718826804327790e+01 3.402946940624844530e+01 2.872544763039996951e+01 3.505719034351350416e+01 3.307380777213346335e+01 3.102305847959081220e+01 3.331362137311307237e+01 4.281569268881847279e+01 2.349986915287051659e+01 3.774108406993652665e+01 4.041940475996167947e+01 3.635525002924684657e+01 3.791268372056361358e+01 3.320511554288864886e+01 3.921909867611900324e+01 2.452781818603080666e+01 3.879187458053385740e+01 2.967082166817528588e+01 2.728878821616838479e+01 3.535056738154229095e+01 3.393412591476779028e+01 3.402526989602733209e+01 3.418794184121416890e+01 2.441906794037949524e+01 3.659681250298428523e+01 2.249436132406248490e+01 3.659688006581107089e+01 3.308263878235439392e+01 3.063838777740894059e+01 2.930885036213618378e+01 3.905000480257231743e+01 2.869640614723065752e+01 3.023670188654035229e+01 2.662899162877831216e+01 3.119778535122096841e+01 3.465269148042737868e+01 3.145877523720255908e+01 3.603488224595036371e+01 2.589901544197483219e+01 2.794362640618482629e+01 3.950059158035173112e+01 3.336197355805786913e+01 2.868706806607867676e+01 2.805952916570138456e+01 3.505509247276388862e+01 3.744942465441602764e+01 3.151431457079592846e+01 3.897051457839007327e+01 2.406867115490994635e+01 3.053324847735053638e+01 3.492840764694241074e+01 2.623989019710412052e+01 4.356451277937323852e+01 3.764593995458715625e+01 2.362130285760749615e+01 4.188248862352362067e+01 2.943473247935506620e+01 3.489366702979392443e+01 2.135749336642695795e+01 2.641890028117481037e+01 3.381086239717245689e+01 3.024027714710573278e+01 2.893632119027327931e+01 2.667634158914285436e+01 4.113103996582665900e+01 2.588545546473126890e+01 2.715572025791846400e+01 3.506170385390402089e+01 3.525562973362864483e+01 2.867966795301974869e+01 3.621826596039553436e+01 3.178248857217727519e+01 2.333712321837896653e+01 3.543225286272661378e+01 2.872183752261912915e+01 3.725104743758539172e+01 3.055448004539829299e+01 2.508396555338468659e+01 3.000673854957128128e+01 3.964425602030144802e+01 3.457275169210092969e+01 3.287803432227994449e+01 2.523780924482473864e+01 2.949901717466356388e+01 3.024585348891477921e+01 2.904382005258793953e+01 3.294492870914573501e+01 3.771456031656690300e+01 3.112104587378473752e+01 2.673572574824188663e+01 3.324955146131457440e+01 4.506913224663342987e+01 3.871956564287255276e+01 2.206707586604360216e+01 3.230182103427457463e+01 3.326177242882633323e+01 2.011666563976579880e+01 2.451108784294091336e+01 4.141964661406297665e+01 3.238573076696710729e+01 3.092296267151631284e+01 3.741311377898544777e+01 3.019562473913671852e+01 5.026952201066345083e+01 3.054396449894256094e+01 2.850168720763533869e+01 3.648152465459352101e+01 3.066579532673694430e+01 4.203192635669914523e+01 3.450562453355935588e+01 2.904445800920167642e+01 2.943646604810656342e+01 3.399650327001279493e+01 3.204778852091044428e+01 3.186430788968846883e+01 4.341572987982036125e+01 3.110421381104412930e+01 3.339704076941585953e+01 4.855455703237898035e+01 3.304935649252158925e+01 3.239167175661362563e+01 3.028930872832144416e+01 3.070665973812464600e+01 3.735186532270507342e+01 3.335542212444038057e+01 3.756231386392996541e+01 2.890697844599729649e+01 3.433778163219368906e+01 3.092785411162986975e+01 2.802068373419447767e+01 3.353072127506564470e+01 4.794079882498856904e+01 3.204457916735438516e+01 3.278620510616431716e+01 3.459492514343180147e+01 2.512202141156841861e+01 3.896141295354739498e+01 3.322043742652927989e+01 2.882692664612099520e+01 3.393005741077062964e+01 4.131111137835647185e+01 4.534646242986637077e+01 3.569811667172550784e+01 2.410268836672603143e+01 4.232532800645712712e+01 3.016158984483593386e+01 3.506780206415567847e+01 3.907367043503558790e+01 3.727536405667930097e+01 3.159437592401533124e+01 3.731593515553502982e+01 3.816844148842204021e+01 3.540723152799631634e+01 2.660854672778546970e+01 2.839309649607142561e+01 2.105548382905594096e+01 2.376524171722473611e+01 3.792133726384487602e+01 4.862615469798351597e+01 3.192145295121694559e+01 3.273342158834351068e+01 3.878746933223730764e+01 2.790733615010153557e+01 3.638570523323443950e+01 2.464216334197653424e+01 3.352991712015900561e+01 2.810559497804581142e+01 4.050040997934983977e+01 2.557162383697062324e+01 3.072133081247111619e+01 3.145971866855173005e+01 3.172728314158590734e+01 2.518330467140722462e+01 3.203665244125032530e+01 3.290612357741431993e+01 3.049517410090306768e+01 3.813579357525604507e+01 2.973162957423631170e+01 3.646536683360614006e+01 2.830209665707641875e+01 2.663839406948210353e+01 4.166411699543002101e+01 2.654970517566420440e+01 2.818759698440194583e+01 2.873238872017847712e+01 3.171996237388852080e+01 4.434324202279254479e+01 3.839933587617952782e+01 2.375009309138502900e+01 2.968624139291103958e+01 3.146004917720054195e+01 3.812562940498767716e+01 3.358093146302203991e+01 3.129883494049845893e+01 3.254714696216421288e+01 3.554921896779733714e+01 3.416549827361409086e+01 3.726634839582516889e+01 2.065057367779726150e+01 2.215511536979323992e+01 3.681553789953695599e+01 2.222436611320692990e+01 3.678876296926636513e+01 3.909727459604886235e+01 3.562139438125311131e+01 3.148578486225155260e+01 4.028461620782466213e+01 3.166199026081302392e+01 2.585748867627208725e+01 2.458448058269479830e+01 3.342968674498366966e+01 3.237432584439381600e+01 2.737071588276932488e+01 4.041751921953888171e+01 3.224926529333792047e+01 4.426691167095955137e+01 3.559979818947301311e+01 2.733264989112064214e+01 3.290166075933597511e+01 3.189469645752691207e+01 3.594325365115522430e+01 3.996544253139953184e+01 2.176113122234417574e+01 3.377752413877758642e+01 3.383760610310403649e+01 2.563562089307367131e+01 2.202662540054232920e+01 2.575156204356422407e+01 3.449135959074448721e+01 4.060418491992758305e+01 4.083095330778340326e+01 3.509136630972927406e+01 3.511598134750369127e+01 3.924639747446445881e+01 3.880468851050903112e+01 2.813218648372470909e+01 3.590654380925710143e+01 2.519928605614141759e+01 2.441750938491653500e+01 2.806713242479906256e+01 2.761370530453213945e+01 3.648584454270505262e+01 2.190208156500963455e+01 2.976793077649806918e+01 2.411022002276940057e+01 3.985158157662166900e+01 3.851536985649991607e+01 3.125324544887343947e+01 2.973823844764946500e+01 3.133212129322856043e+01 3.003722226297539066e+01 3.161362987706733563e+01 3.099309924698659913e+01 2.631037648326073253e+01 3.995484405058746091e+01 2.529375362083275292e+01 2.475351101176690705e+01 3.454819597224729932e+01 3.011837366537839955e+01 3.965483502644071478e+01 3.023175177474474751e+01 3.300034893698042282e+01 2.437750590735341305e+01 3.794405202249329534e+01 2.945242760365970014e+01 3.799333279730694102e+01 2.938027623840637759e+01 4.628799682414956607e+01 2.386439401199544008e+01 2.085741618087324767e+01 4.253894324467434274e+01 2.631856374849938263e+01 2.986915753897759274e+01 2.590535518061967934e+01 3.524887540991624491e+01 3.199535902298543633e+01 4.301386353362639881e+01 2.629019345456671175e+01 3.448041259332676134e+01 2.714772414687261914e+01 2.648238132155664815e+01 3.124612557687789050e+01 3.733716997088446732e+01 2.684066654175876465e+01 3.617262327679674172e+01 2.930718209742345692e+01 3.826635879966327991e+01 2.816110950274613955e+01 2.785169243239559833e+01 2.362542908512897100e+01 3.110244870103186443e+01 3.465051599872573007e+01 2.902527305380482403e+01 3.638690082563251593e+01 3.776202329387785284e+01 4.359002643890455175e+01 1.745858402479476723e+01 3.320987604446906261e+01 3.946248427196808706e+01 2.934221416123951443e+01 3.103363256966321870e+01 2.680749511275555719e+01 2.782720314456045330e+01 3.360154486656433193e+01 3.113373599546279635e+01 2.889016376073852754e+01 3.463900110577299074e+01 2.871003338311263775e+01 3.015763432885399808e+01 4.354984953518784607e+01 3.377200894677181964e+01 3.079514791092788073e+01 4.142034992047807407e+01 3.394827212146898177e+01 3.428532036870875999e+01 3.223327992290738564e+01 3.296227420246695061e+01 3.746967032257328611e+01 3.248004070353452732e+01 3.335532864536347830e+01 2.154753110775327940e+01 2.685597481539477727e+01 2.748519033517624166e+01 2.929001817500424920e+01 4.281463117553125386e+01 2.997077316519470358e+01 2.747188811596720015e+01 3.797081049159148591e+01 3.731536074908527212e+01 3.457826833892449514e+01 4.333381134069617246e+01 2.083558646359351130e+01 3.526764902621205522e+01 2.510222664572316731e+01 3.625363466479277008e+01 3.380412657943601573e+01 3.661840302405556002e+01 4.093994728671381012e+01 3.772421501097786489e+01 3.225390377735651271e+01 3.835286836408632638e+01 4.596395281056449278e+01 2.505539701192269320e+01 3.231985788918766644e+01 3.393272273396823380e+01 3.642310343685479523e+01 2.824284482952361586e+01 2.930885272660941254e+01 2.592742389343264975e+01 4.063733552663075699e+01 3.359792958899323878e+01 2.446818445183312107e+01 2.910185765067023311e+01 3.477866232317277451e+01 2.715741882177228916e+01 2.876521922016925004e+01 3.323508674359838011e+01 4.044665474983406739e+01 3.797638353329194416e+01 3.727963084250940540e+01 3.228185514397979006e+01 3.423078510786542239e+01 3.793519108336021617e+01 3.333854746644139055e+01 3.261096305777277848e+01 2.693037024180789629e+01 4.045498382731270226e+01 1.887510946094571196e+01 3.252581087106612046e+01 3.204361713388819055e+01 3.316654415852104165e+01 3.780784427440346462e+01 4.089808091554467495e+01 2.971071326486349307e+01 3.526516805476457250e+01 2.784960366164109047e+01 3.247799214994322625e+01 2.576868348849305690e+01 2.841546359757246165e+01 3.908609127060853439e+01 3.091366987595556282e+01 3.741366043802295849e+01 3.492676935048670828e+01 4.365021725750225556e+01 3.450972699951489631e+01 2.969602357866954279e+01 3.385285819414995245e+01 3.483336151897588451e+01 2.909899769851595508e+01 4.991887243810575825e+01 2.738345384774481062e+01 3.582762986412070916e+01 2.721065728040770892e+01 3.603987531763250018e+01 3.137344589737904244e+01 3.051641252597818976e+01 2.438620772041015172e+01 2.866048748483762409e+01 2.449221254222902289e+01 2.901450923322106235e+01 3.240566541873054973e+01 3.086405957837299852e+01 4.484954081216775279e+01 2.644273118909758225e+01 3.088311242004478174e+01 3.015764705836418003e+01 3.718761804800065818e+01 3.911323374524339158e+01 3.316453770524803701e+01 3.479366568611744270e+01 3.378484956740919642e+01 4.749752651482837251e+01 3.204050179105212237e+01 3.845593484908957294e+01 4.416276813840480742e+01 2.793047327830695536e+01 3.643796106492995079e+01 2.828239270357629920e+01 3.383728059232102936e+01 4.560991553363430739e+01 2.969916259154272709e+01 2.527750756147214162e+01 3.394314413118959095e+01 3.339578838356508328e+01 3.070084377030015332e+01 3.111371875544952914e+01 3.963963615315073241e+01 2.727611503703356277e+01 3.768078684390512478e+01 2.692169115144517022e+01 3.233046374930379585e+01 2.959960616738746353e+01 2.997479920009035226e+01 3.625052002132854767e+01 4.187527442128417476e+01 3.743085056959795764e+01 3.014135109084453035e+01 2.956919552485172886e+01 3.863272818735466529e+01 4.193831456599801299e+01 3.011088746730316501e+01 3.211838526997321708e+01 2.981470463608967236e+01 2.137296555407197829e+01 3.202286338975243041e+01 4.250849051691524494e+01 3.856228707546491563e+01 3.369394239406129543e+01 2.945143659619354892e+01 3.131241186124118059e+01 2.620703621578925535e+01 3.324554150468166114e+01 4.457649042415009433e+01 3.323169289680987504e+01 2.515546014693341448e+01 4.315797542598794223e+01 3.240720614103210551e+01 3.575261365299911631e+01 2.566942678913227738e+01 3.478134319544545150e+01 3.132005348888937846e+01 3.560546857571728196e+01 4.710260702714447945e+01 3.672389982972685374e+01 2.850530326911395562e+01 4.251518571286182890e+01 2.679977477511200590e+01 4.416248427857247094e+01 3.405029634956552087e+01 3.749691291002502425e+01 2.726312212664041823e+01 3.625523590974081856e+01 3.225884696512981975e+01 3.698567017285001413e+01 2.465461087013587260e+01 2.841902368049160543e+01 3.634947332986511270e+01 2.737298215361698439e+01 3.120626202876687216e+01 3.338816984106513530e+01 3.541742460712636387e+01 3.588644837657202658e+01 4.254654490809710410e+01 3.245307581752822301e+01 4.062886364654220017e+01 3.444889352888871059e+01 3.803013679098448563e+01 3.307575510454361734e+01 4.836972896888979534e+01 3.653539432595749048e+01 3.194830233994141011e+01 3.968769228314632613e+01 3.341564056986940301e+01 3.751363743049864752e+01 3.181066059076297492e+01 2.579044779321522896e+01 3.463643388037156967e+01 3.563579738227262084e+01 3.445545934478602845e+01 3.256565861808990547e+01 3.369525895752808253e+01 2.737352379317988493e+01 3.894353781719837571e+01 3.902218417720253285e+01 3.279271843107603956e+01 3.644702096308644457e+01 3.074498073467888304e+01 3.295492870842306132e+01 3.993223686120627036e+01 4.944056694418963360e+01 2.910038569824318699e+01 3.197496568185789911e+01 2.891079252716607328e+01 3.589425077893438498e+01 2.162890485739035995e+01 3.929700633573831681e+01 2.829031618450477481e+01 2.694815164787488015e+01 3.714459286379295833e+01 3.709694743732467970e+01 4.056875964091587150e+01 3.159367188741546428e+01 2.866253988816530907e+01 3.034141929633860713e+01 3.803143430042916151e+01 3.399370852236926055e+01 3.610421272247432967e+01 2.628821991460861440e+01 3.456442462234016233e+01 3.452237487591074938e+01 4.603405326612350734e+01 2.850171754791116996e+01 3.065729165259085320e+01 3.494175005863481687e+01 3.161867157089723435e+01 3.539223415069394463e+01 4.074762531981465230e+01 2.831286579176237339e+01 4.321473965816237239e+01 2.860049039861483777e+01 3.535187147582173139e+01 4.031699370395588033e+01 2.917366323278407947e+01 3.242497617887586614e+01 3.711798062673056364e+01 3.134683007554741963e+01 3.902103416884772003e+01 4.214927580658945061e+01 3.189986131527135171e+01 4.265173650446665476e+01 3.262443321549734065e+01 4.165725343111925838e+01 4.062320971053024721e+01 2.093780353440156006e+01 4.005043248980054926e+01 3.948217335259175798e+01 3.458752211188355119e+01 2.737373811215885766e+01 2.941215262967848787e+01 3.146378875557759969e+01 3.013867383681927237e+01 3.222934951324946695e+01 3.480244705566649799e+01 3.908283888196521616e+01 4.219548921602523706e+01 3.488292183181352613e+01 4.301551087976921650e+01 4.347104080017300731e+01 3.170418043211767767e+01 3.824706329494687651e+01 3.833914474647435355e+01 3.578247853420382540e+01 2.992060214586255640e+01 3.451239108768666597e+01 3.362282890027031357e+01 3.546748392151778972e+01 3.277066310873527755e+01 2.894252446793161937e+01 3.356131030670461257e+01 2.891346297486544970e+01 3.399442020456967839e+01 2.693508881830853596e+01 3.677652270116439581e+01 3.147845720321774721e+01 3.772343142072503497e+01 3.535654303728799874e+01 3.456384787413382043e+01 3.146624500883580211e+01 3.378016459469741761e+01 3.228807534385740041e+01 3.482746913859045179e+01 3.283323231781552209e+01 3.938708759143356986e+01 4.306647810976556201e+01 2.293363405171268710e+01 3.089409159556846873e+01 3.227819365257780504e+01 2.884989122428472186e+01 2.986927628589749517e+01 2.691326135572555955e+01 4.429045993830781924e+01 3.375395533831026995e+01 2.722573269309857480e+01 2.990191770713720487e+01 2.827354477051032688e+01 3.217911171841488027e+01 3.235126826020773905e+01 3.255054519077837227e+01 3.732859347276934869e+01 4.505948111493963637e+01 3.121760059738947035e+01 3.420522582259133770e+01 3.175956295359593540e+01 2.838603602042507390e+01 2.801696188853006220e+01 3.269209856372027900e+01 2.635697742761627183e+01 3.770350401526791728e+01 4.198949132803564055e+01 4.009568863355123369e+01 2.889043739660145604e+01 2.851411010052583705e+01 3.785267344735773776e+01 4.617654724556667389e+01 3.738415014497384448e+01 3.302416722027633256e+01 3.736691902513552321e+01 3.927945837610574387e+01 2.810959640095479273e+01 4.243507561282246598e+01 3.113095209268696451e+01 3.977725709679325661e+01 4.830132732198580925e+01 3.060032892269719085e+01 3.564920459549743725e+01 2.715591616219286308e+01 2.685723519887276112e+01 2.841114210351058134e+01 4.339801585706175047e+01 4.252965660319190988e+01 3.990354502674259152e+01 1.949254030987539821e+01 4.131475550934260355e+01 2.739014531855260159e+01 3.373659093346587667e+01 3.494612832748160969e+01 2.247240382003579384e+01 4.037634748606200219e+01 4.078794262417288508e+01 3.367694259979543858e+01 3.051441078735570755e+01 3.906755964100241130e+01 3.752985105241677388e+01 3.348547248027288248e+01 3.270654870231274458e+01 3.400865405291351351e+01 2.894062700575710778e+01 2.842014191972545589e+01 3.564562668543435819e+01 2.690175754985888190e+01 3.618398870473589568e+01 2.691016065737414920e+01 2.635425500606765326e+01 3.117744230813510242e+01 3.585083515275800892e+01 3.585584926075583923e+01 3.006400507242796394e+01 2.850430169558472926e+01 2.897557936770265741e+01 3.617627196641116427e+01 3.262904913272485175e+01 3.989514850461011264e+01 3.248784883725976869e+01 1.918016146285786760e+01 2.679656075776874502e+01 3.464272346953227810e+01 3.508822663529926444e+01 3.419522276448029174e+01 3.266701692988993244e+01 3.494740008192550107e+01 3.414452285959138322e+01 3.830199214707805311e+01 2.573660312117375426e+01 2.012701016842567370e+01 2.837346903469114778e+01 3.146530814498421691e+01 3.746155397847721957e+01 3.107797737657260484e+01 3.502627990964892746e+01 4.318186897512698863e+01 2.560716327840223983e+01 2.834033610253048963e+01 3.418487715627048829e+01 2.727392803751659756e+01 4.310220834101960463e+01 4.023992349317036599e+01 2.974474068181271491e+01 3.714319692127837413e+01 2.924168289285289646e+01 3.677620582826079954e+01 4.549202861628783268e+01 3.800698463950361372e+01 4.293131766521004522e+01 3.254478233258755893e+01 3.453308578221020042e+01 3.581163553899723695e+01 2.511248785002538497e+01 3.136438446974686300e+01 2.831598822046903763e+01 3.462441306510925898e+01 3.205917547543686652e+01 2.543755610163038483e+01 2.944093665114444747e+01 2.914036228035735832e+01 5.161041905828170684e+01 3.254082564592265214e+01 2.827486695898447167e+01 3.218371931637835814e+01 3.699742157722759828e+01 4.612239621741539963e+01 3.282081096869527670e+01 3.509996001083077743e+01 2.952464500771413114e+01 2.612594743564510225e+01 3.040715916944716568e+01 3.754391205068994708e+01 3.328135533967942905e+01 2.912651052271528584e+01 3.036157812906236231e+01 3.408147257147042097e+01 4.301776825774201996e+01 3.371518397304235037e+01 2.863093631213012813e+01 4.034213706164693036e+01 2.610202268355106625e+01 3.673118640013340297e+01 2.999584165840678196e+01 2.020538703494120369e+01 3.480814228197579041e+01 2.716259014467966537e+01 3.793456410160287362e+01 3.566672306611285137e+01 2.946058942614186904e+01 4.631991964753925117e+01 4.500656864497563703e+01 4.134616673666869957e+01 2.417993329697982574e+01 4.088576685466773597e+01 2.960286085058174876e+01 3.527162192511122640e+01 3.486569296467120438e+01 2.458610418645900353e+01 4.334522024551673525e+01 2.598516772191175050e+01 3.445000602631014175e+01 3.418113439060195446e+01 2.205281840281218209e+01 3.592309989001308423e+01 3.451915577124925250e+01 3.379828012503864443e+01 3.968798054085791449e+01 3.801740180144485493e+01 3.761630663419126819e+01 4.132698847550012289e+01 2.815548678945818750e+01 3.827159801267732320e+01 4.852352526916135389e+01 3.824066158463675436e+01 3.937934581539469292e+01 3.633133451262467872e+01 4.096785935837225168e+01 3.040843596710013585e+01 3.121931650249835144e+01 3.754109381880793705e+01 2.542276521761830921e+01 2.826337341879543175e+01 3.971490189786205605e+01 1.800659612275957855e+01 4.077117246429204300e+01 3.203538466684118191e+01 3.323442747943808939e+01 3.288052393797396178e+01 3.794651046159086860e+01 2.107850642181356093e+01 3.123536153748564104e+01 3.677328230012313526e+01 4.287839799212848391e+01 2.873514323390660508e+01 4.121432887819723589e+01 2.384043937619097520e+01 2.620706534692141076e+01 3.127852838259568813e+01 3.299287844352591037e+01 2.858526544662876745e+01 2.541471342708155134e+01 3.767460960012301996e+01 2.916029164976981036e+01 3.421534333873314182e+01 3.855807655699372560e+01 3.532750385873873000e+01 3.868151771391964644e+01 3.447261599811018584e+01 2.608498392308711544e+01 3.694336913609249251e+01 3.680844709905885992e+01 2.784719006161569510e+01 3.527364984370333190e+01 1.874056408351550118e+01 3.383382273489408476e+01 1.819043063978251951e+01 3.800372707482434009e+01 1.877557590770102536e+01 2.576267337283670500e+01 3.657315932140824088e+01 3.769629576618825695e+01 3.856573421039284710e+01 2.981543660931795614e+01 3.429026429150331268e+01 3.149145207943782765e+01 3.444505199909914239e+01 3.114986648413828618e+01 3.634163828674008556e+01 3.064716501304689800e+01 3.624088626029384841e+01 3.897226547275691644e+01 3.963340537947892983e+01 2.916248220718281914e+01 3.349176403875978281e+01 3.903330574007831189e+01 3.207367648908685709e+01 4.118227067666762764e+01 2.836527483883450884e+01 2.893196143962022404e+01 3.105224641301785482e+01 4.018182702588367761e+01 3.105859063829627331e+01 2.843671868238127232e+01 2.907680528515339802e+01 2.901818322781405257e+01 2.426917814225904024e+01 2.580069962507943870e+01 2.877634213063853963e+01 3.499972017449770334e+01 3.119696010252718210e+01 2.800304024728477970e+01 3.434422993906245836e+01 2.835189533123763539e+01 2.164107369424042204e+01 3.269026407859507799e+01 3.737418656173055354e+01 2.876455864355580871e+01 2.837434996437418278e+01 5.761760521449121342e+01 4.030008949061442536e+01 4.080918743613700883e+01 3.734756729561810573e+01 4.353992146108937078e+01 2.568347847119892791e+01 2.727331004675423642e+01 3.725589401583695093e+01 4.068099779755051060e+01 2.629388226406010531e+01 4.017869767725430563e+01 3.919274136373013562e+01 3.657836476964635608e+01 3.652650924080990080e+01 2.885871623140655373e+01 2.788922092728077118e+01 3.461768105983816213e+01 3.476567951470246243e+01 3.612819858556768793e+01 3.871458559561702373e+01 5.139752177216504236e+01 3.487920412821900840e+01 3.294754473047169796e+01 2.929283588343232125e+01 3.620715706681454549e+01 2.514524695393028253e+01 3.137008787360866791e+01 3.573806667173281681e+01 3.965589212677556930e+01 3.238923076851074256e+01 3.538967680768966773e+01 3.435570488978780901e+01 3.069541901174022058e+01 4.142927215173756395e+01 2.690081658803818954e+01 4.115468198153779156e+01 3.321570160243057046e+01 3.138371134471775648e+01 3.305367950673175415e+01 2.861024524617343801e+01 3.619050723362816058e+01 3.235558435483934403e+01 3.477737124698937521e+01 3.255065574670867079e+01 2.797948766626076278e+01 4.469685598472981525e+01 2.586611560887458339e+01 3.591568788189714923e+01 3.908428994822472191e+01 3.132138161746101801e+01 2.949202571568416431e+01 2.353912575736471879e+01 3.225942016832262027e+01 3.849692894620949346e+01 3.330993493359651580e+01 3.937290957404035652e+01 2.718868186442578505e+01 3.272008874468190243e+01 2.517818460154013138e+01 4.234197948452231941e+01 2.798658419214266502e+01 2.481853616165175680e+01 3.017951094935370193e+01 3.670758214738559388e+01 4.359157102041247356e+01 3.335905301044800808e+01 3.576590751424563308e+01 3.678119860374571459e+01 3.235980239577442319e+01 2.872366453342780801e+01 2.831173649558966687e+01 3.333998337858164973e+01 4.659462600966154611e+01 3.565286670599353869e+01 2.944239190417676610e+01 2.957426331760932214e+01 3.391137730234909498e+01 4.371321524144332926e+01 3.201073399020131660e+01 3.347093843647596856e+01 2.418603649511303999e+01 3.193260436353345000e+01 3.480297520887782525e+01 3.535705436393114098e+01 3.109675516752467317e+01 3.493381668939139217e+01 3.055610157496860069e+01 3.186378187705268417e+01 4.331519378301794632e+01 3.805203167119292118e+01 3.239994339726753481e+01 3.498612811065067518e+01 2.849005333321115430e+01 3.700374881054339937e+01 2.318881967278195333e+01 3.374030719224531794e+01 3.147619260768805560e+01 3.996357262467933680e+01 3.237838768709637804e+01 3.746203424733489129e+01 3.681460561712063395e+01 1.986696405674154775e+01 3.223326820240950497e+01 3.267956866786816050e+01 2.739883972304803095e+01 2.632483292396081254e+01 3.683270196477364067e+01 3.377396380888827565e+01 3.082259166366335990e+01 3.660913909681502787e+01 2.883631036423653526e+01 3.302466491901036250e+01 2.834001447414868480e+01 2.544889891783301650e+01 2.511727877187975722e+01 3.153165736191911961e+01 3.941742805094032320e+01 3.637446560112925908e+01 4.312978258490055339e+01 3.526094983160486862e+01 1.828311189038969431e+01 3.442448588478274729e+01 3.112981116168152695e+01 2.782296257694433450e+01 3.906449925380768207e+01 2.117696634302777525e+01 2.535377383246516558e+01 3.116646772753444239e+01 3.191293845669152418e+01 2.873451514053851596e+01 4.149672142129228547e+01 2.846307002443321466e+01 3.559816473415236970e+01 3.563751822310933193e+01 2.579007261123277317e+01 3.415923168793204923e+01 3.251824157373431490e+01 2.779931109004475687e+01 4.077859690315418817e+01 4.631471430328079464e+01 3.561489754048644585e+01 4.155710138295114575e+01 2.753131562653314646e+01 3.292706767913883681e+01 4.025320601757273664e+01 2.406689050056728263e+01 3.254062892779813154e+01 3.245999954724402414e+01 2.717632106172724349e+01 2.216035628889827436e+01 5.140354544993859776e+01 2.760067881146190416e+01 2.928483230583931274e+01 2.652262736076340133e+01 4.372402364228354088e+01 3.929643497780457295e+01 3.519530451109442026e+01 2.690470746920715328e+01 2.940486731059705150e+01 3.601625671273524887e+01 2.774026011172075812e+01 3.729383697540264109e+01 3.207745847362622271e+01 3.434461275879836961e+01 3.436307500271023230e+01 3.033708340537652859e+01 3.128989273931160753e+01 4.190741872536466417e+01 3.055781113907787727e+01 2.904386818807828163e+01 4.660722367570568991e+01 3.779224439330062779e+01 2.494598498741195769e+01 3.018475774410078927e+01 3.297477548323312391e+01 2.302571152711590230e+01 2.280813426005554945e+01 3.479000021083626137e+01 3.808350353553834822e+01 3.478655063662163371e+01 3.275324891538656402e+01 2.083227770127979994e+01 3.067861052050914950e+01 4.034134541862764678e+01 3.796821316349825537e+01 3.144093709252944890e+01 3.252909949367778353e+01 3.437057642338446328e+01 4.028056464335165998e+01 3.234323674748590349e+01 3.212144698624438632e+01 2.868932748996187954e+01 3.416661880336769741e+01 3.778407009129604432e+01 2.220233381788262861e+01 3.758740970567061623e+01 3.782639504192231783e+01 3.082879141365298636e+01 3.816346924444094668e+01 3.587277520230932737e+01 3.250593614443518220e+01 3.507330433824515126e+01 3.742808078050303777e+01 3.761455598868632677e+01 3.560195501961582920e+01 3.902461488960339864e+01 3.968581320113281663e+01 3.867660356893478735e+01 2.923542475396049056e+01 2.012906864007875640e+01 3.600559859760959824e+01 2.581520930575346640e+01 3.787177273272051536e+01 3.829479404371296170e+01 2.448427710991548167e+01 3.036544855561830403e+01 2.216549162848008692e+01 2.513683186773399214e+01 2.790075687276165439e+01 3.129862110370084238e+01 3.159711238491498619e+01 2.620347648344468183e+01 3.161059807361998253e+01 3.243205990249083470e+01 3.155365122993370974e+01 3.106753562137542701e+01 4.315206460243109632e+01 3.510546946944606361e+01 3.160865991440580913e+01 2.914359226493332855e+01 3.966724141153399330e+01 3.764271655890855328e+01 4.737592155157744145e+01 3.410249787203866845e+01 2.911468953245723412e+01 4.019917392747465357e+01 3.160449706949689030e+01 3.349638442504976155e+01 3.172495355433725095e+01 2.117009884951465892e+01 3.802763203071872056e+01 3.849265468946624935e+01 3.677097541403218628e+01 2.336044516748407318e+01 2.808763512307665522e+01 3.677225966008551694e+01 2.884810023591176886e+01 3.730561180531253029e+01 3.825870891040396060e+01 4.004720367454493868e+01 3.451689084276686970e+01 3.053697306802242650e+01 2.743674034175926124e+01 2.743721384706217137e+01 2.691831071225590932e+01 3.396748069416086224e+01 3.004942393885814766e+01 2.968320218716065995e+01 3.859891255052696835e+01 3.225230192046837630e+01 2.919673090763278012e+01 2.168668083597150442e+01 3.335972314657700366e+01 3.286761877371735352e+01 3.634368908164600498e+01 2.871193859829263317e+01 3.057163955258820920e+01 3.478689024815526665e+01 1.882052565583948223e+01 3.414626049358869153e+01 2.063719973391566143e+01 3.322207419604860945e+01 3.029606201818290856e+01 3.156651478095212582e+01 3.075172097125706117e+01 4.717566613204080284e+01 3.076760746057124507e+01 3.056236610900237238e+01 3.477549861411380761e+01 2.963411439746641918e+01 4.029868339904491847e+01 3.025499486985556530e+01 2.825550950299254893e+01 3.032243224612793497e+01 3.562154880375481980e+01 3.409099608360820355e+01 3.176110834314176046e+01 3.272892580702244913e+01 3.557353174486612346e+01 4.123758236663643117e+01 3.815211426329541666e+01 3.379140423044343322e+01 3.163695895237777833e+01 2.216370276817229268e+01 3.721887756822844295e+01 3.157199647275696108e+01 3.774215896907978873e+01 3.616298734168503870e+01 2.279155565333512001e+01 3.865153820692552955e+01 3.355860518145338744e+01 3.453617863900911544e+01 3.689915433250094878e+01 4.180336087497228448e+01 3.495150635821674001e+01 3.918862821297040711e+01 3.674836644639943017e+01 3.694305994625011635e+01 2.372047827175390111e+01 3.389910597620527710e+01 1.789899506897657133e+01 2.862302833176713790e+01 4.237851645002005085e+01 2.360400563825016107e+01 2.956868947661362412e+01 2.738100467061502030e+01 3.313844546469771757e+01 4.012621029702086872e+01 3.807115195912544436e+01 3.394610907915523512e+01 3.689014066870748820e+01 3.306861701774289486e+01 2.918963910209068757e+01 1.966430941847288949e+01 3.166448735205576170e+01 4.457385237030568703e+01 3.570714063860067711e+01 2.865057044728072455e+01 2.624236064605294061e+01 2.891188852429264955e+01 2.132549574314719365e+01 3.375348239970281128e+01 3.304558133733623748e+01 2.701701809129643905e+01 2.985741016491018840e+01 3.096994992523494972e+01 3.682338528325676208e+01 3.113208302446156850e+01 3.433333805196264166e+01 2.644144202908081098e+01 3.204152079247495521e+01 3.301475703215439239e+01 2.871177131905908908e+01 3.157005796080825988e+01 3.838909393064423625e+01 2.993792230035152002e+01 3.296658335117272287e+01 4.662325052053071062e+01 3.402612380045727036e+01 3.706351973277271838e+01 3.274939864686245272e+01 2.907655094718365163e+01 3.294889567118369200e+01 3.399334357317889044e+01 3.908547181795327674e+01 2.883311318421614544e+01 3.445120827078542902e+01 3.863526515316175391e+01 3.311201789428107389e+01 2.972748954065644611e+01 4.007014633490047117e+01 3.095897120555208204e+01 2.736069983616281576e+01 3.181369850506150243e+01 3.017835566116965040e+01 3.139796602486443078e+01 3.758333938309877453e+01 3.009891312079579961e+01 3.321665844121684330e+01 3.481015893037672981e+01 3.704343505845260154e+01 4.262226542773493776e+01 2.427598582795752336e+01 2.954671341901877923e+01 3.118756655470167161e+01 3.679335477624437800e+01 4.019656727702871990e+01 4.307148958391060489e+01 3.899756797135105302e+01 3.217308357739500480e+01 2.953827754396313665e+01 2.959214180338925360e+01 4.287358673232388639e+01 4.432824766474131195e+01 3.213399982176311909e+01 3.549130136907736244e+01 3.942851988250496476e+01 3.177439144696619877e+01 3.206600071489111770e+01 2.542001615438578455e+01 2.940856260711889902e+01 3.326975469435528510e+01 2.488673267779696729e+01 3.843334161850430064e+01 3.465236410440653003e+01 3.160754065200083573e+01 3.251549355045345635e+01 2.784739019293304452e+01 4.225480146301972439e+01 3.882796088739605977e+01 4.191584125321571719e+01 3.229637294672075853e+01 2.527583228621119105e+01 2.269608063378544927e+01 3.620764732458589208e+01 2.423989404688890303e+01 3.243319158106384492e+01 2.988704556384901778e+01 1.956809462591839832e+01 3.678531698172521658e+01 3.422644528465843194e+01 3.184781174497114620e+01 3.303512238895326192e+01 3.270997673019817853e+01 4.085508054278408707e+01 2.879796131493764122e+01 3.403168345678622586e+01 3.878655298556682851e+01 3.899076530354982140e+01 4.357594615449930586e+01 3.659361327307930623e+01 3.253178448900078479e+01 3.828644280522232179e+01 2.887669453100007999e+01 3.264051477323265260e+01 3.634776496984810024e+01 3.073219623260996158e+01 3.592817484352238466e+01 3.114475957650806848e+01 4.102748709449092246e+01 4.738756158441805866e+01 3.990666792280146780e+01 3.024225045578806004e+01 3.185561115387654496e+01 2.884789316661423442e+01 3.597567164796068795e+01 3.735739091315689819e+01 3.042197917629707149e+01 2.567273272385131122e+01 4.173527570895851113e+01 3.485840621318824617e+01 2.878093205531970256e+01 2.498846141960923717e+01 3.021131440163136972e+01 3.460791527372244758e+01 3.650918396818232736e+01 2.815987744210057642e+01 3.883175808253172789e+01 3.227202762866216545e+01 3.895528905380904661e+01 3.675194706593367044e+01 3.301950018810747878e+01 3.207851275444831884e+01 3.334768560910747937e+01 3.624451213102770453e+01 2.554435913016981630e+01 2.518927796793390428e+01 3.262589185758298527e+01 3.641865595561053937e+01 3.928876872653174246e+01 4.036929547268299956e+01 4.487310618404392670e+01 3.513431449764569692e+01 2.831176316359985634e+01 3.510077047608947254e+01 2.696330067145116871e+01 3.649545475473109235e+01 2.601870811223387747e+01 3.486051167951545438e+01 3.619159566660433569e+01 3.076190509333557088e+01 2.866378059600532424e+01 2.817310322440462755e+01 3.156016390064182531e+01 2.528579721469626307e+01 2.890041014495495730e+01 4.007507245471359880e+01 2.001551134363522166e+01 3.162440349423878416e+01 4.103557892096591786e+01 3.815138017065758191e+01 2.253875489251660369e+01 3.041104355160086925e+01 3.913302229574030378e+01 3.673764972766512926e+01 3.557594798213379050e+01 2.860600930697813737e+01 4.177833894656690461e+01 3.011240352415670429e+01 3.901235455491921300e+01 3.519703345047732057e+01 3.318961286106378594e+01 3.970280116503833057e+01 2.175789932547543870e+01 3.532748531029106687e+01 2.407088436713328861e+01 2.916335792955416650e+01 3.680319773220365676e+01 4.446090523841910880e+01 3.392946003354861517e+01 3.787598582968641381e+01 2.094524875350616711e+01 3.870287783385082747e+01 3.159790295959583162e+01 2.655593826049397421e+01 2.968839492813011560e+01 3.949583655136043348e+01 3.078392932096551604e+01 3.277026222437648073e+01 3.195511320105763886e+01 3.020885217748259777e+01 2.428461962651175199e+01 2.904494070266022376e+01 3.253172433906073024e+01 2.917621538050497421e+01 3.904010732160703157e+01 3.022288158634163224e+01 2.752632411012815083e+01 2.679561143314156269e+01 2.952108420183327908e+01 3.330622615342641524e+01 3.101257599579757951e+01 3.537649338478262706e+01 2.833055902076889865e+01 2.971048394425046979e+01 3.451664445663853087e+01 3.427802773637459666e+01 3.591377684293988182e+01 2.654370926974326039e+01 3.379876684058402958e+01 2.296131984787721692e+01 3.392909293649834979e+01 4.323572699472487102e+01 4.048720288500882702e+01 4.100726912794493728e+01 3.396522902186767823e+01 3.859979416194624946e+01 3.176141443859893343e+01 2.545370374219922383e+01 3.098184449679746066e+01 2.553077928181344447e+01 2.831864614630089605e+01 4.741349932541868384e+01 3.972768077326690417e+01 2.757726409395145595e+01 2.992393282724014369e+01 2.446025785039861233e+01 5.060107753203084968e+01 4.557028834593491240e+01 4.096759413366417135e+01 3.277712922507117099e+01 2.890687383840860392e+01 3.503476002723713378e+01 2.764590878178886157e+01 3.361512417262969166e+01 2.982410652760038872e+01 2.918028900856293362e+01 2.609899440242757152e+01 3.036245587499136889e+01 3.718588790272637112e+01 4.356621420735709904e+01 4.856296963388427912e+01 2.738224000607275244e+01 3.406693860590019085e+01 3.315358066668870407e+01 3.151264642144423789e+01 2.677380549087267525e+01 3.310085726541019113e+01 2.839036798069794543e+01 3.311906205911999024e+01 4.194335699876879886e+01 3.779396288476623766e+01 3.075989107029345249e+01 4.141515185313104297e+01 3.098168341294499584e+01 3.406279604959983942e+01 2.973061100214770391e+01 4.229610025807691898e+01 2.602408603327556236e+01 3.356833415787987462e+01 3.845622783750290097e+01 3.441815901687854762e+01 3.416233587231488400e+01 4.087487533270669360e+01 3.372503607537960590e+01 3.544878055451370358e+01 3.039576567344956715e+01 2.814079108208436253e+01 2.245736188171832381e+01 3.698459937187628555e+01 5.264499677307815517e+01 3.978659470947101084e+01 3.667216051953794675e+01 3.231494032186994048e+01 2.780377790677368210e+01 2.359372838936369376e+01 3.279981978677803767e+01 3.837107086797902156e+01 3.738822333399728137e+01 2.789914095546984996e+01 3.709858497515294573e+01 3.270551346476341337e+01 3.287686529512827605e+01 3.738583263696202152e+01 3.321448305149738900e+01 4.063371638754465209e+01 2.851842251780053061e+01 4.233765185758175420e+01 2.754219125168266658e+01 4.894565793014246680e+01 2.270836047241795796e+01 2.563688550204323136e+01 3.750940228709053059e+01 4.336828259568644484e+01 2.980228294385979737e+01 2.627905077883811913e+01 3.126049467996990927e+01 4.026911457135253869e+01 3.289158238966490444e+01 3.409601367628120983e+01 2.929405283800483417e+01 4.017866649810466839e+01 2.671811745855987041e+01 2.301142869514455214e+01 3.387029236429089707e+01 3.188774499441696264e+01 3.172395465805351122e+01 4.042430540668075878e+01 3.455750744022947174e+01 2.947408188154451736e+01 2.470252640677046330e+01 3.800118880942130062e+01 3.679958059798693881e+01 2.912257720852406351e+01 3.876888045110630543e+01 2.674318384576212537e+01 3.562715459871256485e+01 2.795910518440901882e+01 3.085718586524507501e+01 3.178257495148543299e+01 1.999674440640158224e+01 2.757372207777208217e+01 3.341181416007541571e+01 3.649659571605111097e+01 3.035429567889708480e+01 2.472235494236467090e+01 2.603188192069311668e+01 3.551891705828010970e+01 4.587908060098511243e+01 2.935799345682614003e+01 3.754713103686935938e+01 3.023667909944397891e+01 2.937161236075169413e+01 2.552198719019348871e+01 3.200691156373127200e+01 3.965135238032465281e+01 2.757978003496013386e+01 3.653942570329389383e+01 3.502581364320702306e+01 2.812503570438764910e+01 2.496520045406164101e+01 4.108464336190262856e+01 3.549752509778578968e+01 3.561220311829234220e+01 3.004061422984898755e+01 2.955755476914480795e+01 2.055644760191140819e+01 3.812836633344916493e+01 3.626406624926817557e+01 3.419307646533644629e+01 3.919462030071207437e+01 2.565881522272730209e+01 2.962604632877381050e+01 2.633679445267004482e+01 4.121449311478578181e+01 2.575763199079025156e+01 2.830316948104375996e+01 3.924580754665702642e+01 3.053077064745058067e+01 2.979007683494579695e+01 2.959396136740112837e+01 3.423643066076993335e+01 3.804752254492940722e+01 3.348498919399485629e+01 4.561727836574429773e+01 3.655864713539907029e+01 2.957721343571149930e+01 3.089672622106766653e+01 3.538253687038366735e+01 3.877630670947541347e+01 3.184875665591890126e+01 3.712282018216205870e+01 2.669050541821643563e+01 4.181285843516943146e+01 3.728166082930586356e+01 2.725530364168111674e+01 3.687138592285337779e+01 3.596358759448030895e+01 3.021084324801487853e+01 2.817557320621185823e+01 2.818116794981724027e+01 2.440791036661929780e+01 2.879898271732699655e+01 3.532346409068991733e+01 3.308089853596728602e+01 2.781421724081081948e+01 3.228387826237568703e+01 3.672650881534649159e+01 3.400615765745636310e+01 2.695680384428362331e+01 3.267959585662777755e+01 3.214546084108958723e+01 2.795513131227642489e+01 3.342215848967929048e+01 3.376892050602538120e+01 2.621260890885720585e+01 3.671973771155614941e+01 1.981695659224909889e+01 3.086806744108802647e+01 2.935142759531287027e+01 3.829355458845780902e+01 2.442692003345653262e+01 4.336672185417355507e+01 3.660116822528461711e+01 3.060289351289656778e+01 3.639562451083997274e+01 4.111258323198060793e+01 4.061952340452839394e+01 3.192916295393941084e+01 2.208192364918214068e+01 3.496150566100293844e+01 4.053524387337200352e+01 3.098581535571624457e+01 2.744258707636484829e+01 3.099288813298635503e+01 2.976344060360919030e+01 2.881713073629647326e+01 2.942092666176769455e+01 3.596399698697785396e+01 2.658695405523963018e+01 3.068901287642373887e+01 3.275907081098388574e+01 2.774319311760186224e+01 3.658998251234154253e+01 2.624114050069982795e+01 3.622460000872168706e+01 2.463757052940373526e+01 3.627466756852484764e+01 3.181069955998476573e+01 3.572780473019078329e+01 4.124736623499661903e+01 3.620127348881516127e+01 3.227578851903215451e+01 2.441640573808568959e+01 3.000330260636325264e+01 2.993986639455093623e+01 2.546810481155184647e+01 3.280590267738908494e+01 2.359521024864025662e+01 3.862489723739862058e+01 3.967616324529520710e+01 2.078971514395955111e+01 3.537718898317508120e+01 2.994237350701640921e+01 3.464856061335006387e+01 3.111486832321491036e+01 2.186606489075950677e+01 3.400950447649712061e+01 3.551854334513569711e+01 2.808613385518763295e+01 3.147227499061997236e+01 2.857295223356410574e+01 3.601109327861275489e+01 3.245908230602871214e+01 3.037010121705464627e+01 3.033974397580453797e+01 3.946126226835725959e+01 2.338234920836737629e+01 3.873617152581061873e+01 3.296169948067820599e+01 2.459637430469841135e+01 2.782772966487779343e+01 3.236390468932570741e+01 3.371037740616448275e+01 3.066707685659673288e+01 3.046363169945340843e+01 3.367516885331932031e+01 2.522090223907375872e+01 3.888279924318043612e+01 3.572543798269688864e+01 2.648235250666535023e+01 3.904617040175146059e+01 3.523404062868692677e+01 3.014272217456559488e+01 3.659556031992622138e+01 2.440098259051206497e+01 2.934196537050653575e+01 3.751057109420987246e+01 3.497822851282561629e+01 4.506519908969276145e+01 2.987069330495822328e+01 4.499503821319340346e+01 3.178449698562277703e+01 3.270383120859948178e+01 3.482050755509948914e+01 3.827427714200113940e+01 3.436721417564712056e+01 5.081467313942780351e+01 2.831154821801658983e+01 2.649572799491788899e+01 3.204359375945792721e+01 3.474559671804709637e+01 3.416706128791236807e+01 3.918220910110133559e+01 2.833281954753196175e+01 3.358773781843917305e+01 3.150596475041009015e+01 2.960503848235039825e+01 4.708144183678398775e+01 3.389368016183630061e+01 3.314768224274875763e+01 2.369283066802787729e+01 4.033336008588911881e+01 3.561204730847873634e+01 4.088458008857303128e+01 3.075831506311173058e+01 3.516281740743190909e+01 3.361494268999134505e+01 4.462054427697781023e+01 2.895447683865662114e+01 3.854569271892678728e+01 3.719202565983629682e+01 3.242131708205849350e+01 3.216317791191318065e+01 2.387285416538683336e+01 3.477863927808770228e+01 3.274579971000379430e+01 3.935264661326154112e+01 3.164611859623581935e+01 2.772199393867573036e+01 3.495135763771610016e+01 4.471917342116521610e+01 3.122318874051193660e+01 3.089609302853453698e+01 3.679942035669400013e+01 2.757290720648002846e+01 3.385206153801378548e+01 3.965415202538800798e+01 3.459000553793929100e+01 3.578050161137003471e+01 2.972131360613973428e+01 3.573885156332475788e+01 3.967942016692412466e+01 3.744456035087818435e+01 2.740272551878929619e+01 2.416673250897731151e+01 1.774534477268560551e+01 3.104094174305136278e+01 3.462361443795577998e+01 2.762600725322907635e+01 3.710182888347266328e+01 2.687331746917737263e+01 3.597087557990122519e+01 3.486007670236325851e+01 4.423174889403956911e+01 2.627396826850746692e+01 3.588056153283314842e+01 3.472001407923912808e+01 3.561652415179855069e+01 4.163246645083262365e+01 3.139964128463661908e+01 2.879515571372397531e+01 3.086346204938565663e+01 2.303328279949676016e+01 4.283640863935352883e+01 4.007165875468859184e+01 3.839331747932089911e+01 3.287331870643161125e+01 2.950233879398700054e+01 2.853903052795130790e+01 4.064773357462063785e+01 2.488699176255890322e+01 4.321867905010122257e+01 2.898552036127649245e+01 2.350559590448320790e+01 2.941136522448037383e+01 4.189005687930493593e+01 3.063006088897803991e+01 2.955321864618468908e+01 4.184623455500393163e+01 2.619568268603394046e+01 3.377824903889052166e+01 3.840061534736053517e+01 3.792881251140065046e+01 2.600154070904045511e+01 3.063822957465399810e+01 2.962167748162292824e+01 3.746635926718628440e+01 4.342207864671805595e+01 3.220253268343194009e+01 3.917536970832606613e+01 2.291265292575595325e+01 2.912300894196908629e+01 2.961315983362306881e+01 2.765784893103938558e+01 3.554762282140551122e+01 3.123873987279898756e+01 2.227527009964392946e+01 2.911809772166837362e+01 2.247025643879247880e+01 2.771780106091710394e+01 2.244934200214764886e+01 2.364241509569032473e+01 2.780737926456392728e+01 3.387684537234505910e+01 3.289757918711353568e+01 3.698784652996930333e+01 2.645522587617410437e+01 3.304665458482676854e+01 2.488696485037160500e+01 2.713743727046602316e+01 3.291938785279236157e+01 3.303930153979272433e+01 3.194176807883332714e+01 3.320402248930871281e+01 3.063033828605445308e+01 3.976478112569400025e+01 3.182632907529131572e+01 2.684024240702825992e+01 3.390023237996420846e+01 3.484566601112941697e+01 3.912777946112973382e+01 3.191173621971543994e+01 4.316182826067914391e+01 3.941463459615549425e+01 2.977351493754375866e+01 3.022972605238182453e+01 3.778566023300798093e+01 4.915265527308893923e+01 3.295261336591463674e+01 3.107636866845357915e+01 3.291754891241917136e+01 3.244007427918064224e+01 3.821347468344041687e+01 2.014532485924579674e+01 3.359599196365728346e+01 3.439822555574769325e+01 3.408250776887462052e+01 3.662660660031043136e+01 4.421023885337709913e+01 3.795062872557058853e+01 3.616118282974444043e+01 3.104687753215374357e+01 3.000182441802674660e+01 2.433007443036372308e+01 3.243404978953028461e+01 3.907229145588866004e+01 3.716927408061443572e+01 4.286301661129991913e+01 2.871549528953629959e+01 3.795866836058718263e+01 3.565298450794902152e+01 2.648448302917289610e+01 4.243656937990122202e+01 3.019801940213992353e+01 3.398270713185472403e+01 3.169060647189216340e+01 2.559127732499144159e+01 3.770374076320545242e+01 3.534177843832121368e+01 3.279823788847414079e+01 3.204785928476227497e+01 3.642156075092736245e+01 3.207956946069015913e+01 4.040143657386709464e+01 3.266641593414883005e+01 2.723943819635256958e+01 2.928409394693445478e+01 3.044927816709274282e+01 4.139867852459457964e+01 3.330137044459188189e+01 2.187849776608029018e+01 2.288909261617121516e+01 2.999170744238860919e+01 2.916851940066566939e+01 3.117735154121743690e+01 3.938244542699402473e+01 3.203602084036597830e+01 4.202321398545255704e+01 3.561481695674206804e+01 3.371312485860204333e+01 3.399995616011557331e+01 3.868881804546175829e+01 2.818443311558155528e+01 3.251882250502659844e+01 3.480887333898677127e+01 3.333634184843802473e+01 3.738828592456105326e+01 3.233797065415411964e+01 2.622370639537647463e+01 3.691879562876314225e+01 2.955580706891639409e+01 2.985269717725975980e+01 3.597790348149383988e+01 3.352210286083582247e+01 3.738901512821011153e+01 3.073623314230998460e+01 2.736963282770132366e+01 3.039968345961302632e+01 2.300838900277808463e+01 4.136923714366340477e+01 3.094261332600546410e+01 2.994780804922850237e+01 4.247940192928924574e+01 3.320482355365816574e+01 3.641731540922880583e+01 3.907977056967837370e+01 3.505385031011132924e+01 3.601326497225514345e+01 3.752446770439690482e+01 3.041430650945125436e+01 3.152348295453293403e+01 3.923367933548415465e+01 2.111239700803091779e+01 3.897534948998166726e+01 3.883024239930249166e+01 3.951712234533630408e+01 2.979207468984843743e+01 3.157121911727241681e+01 2.560645587815428570e+01 4.164302803131953823e+01 2.525518358448076128e+01 2.358887601586430804e+01 3.874302963071799866e+01 2.783244918663750056e+01 3.044508163559002512e+01 3.258995450190015930e+01 3.797015877074345980e+01 3.346876774077495043e+01 3.573098462876576065e+01 4.033470541088993855e+01 3.720851340309354782e+01 2.843681408764033236e+01 3.686065843016320542e+01 3.745213070407238831e+01 4.724428017622791032e+01 4.040615113194220243e+01 3.344987143489088055e+01 3.429893839384789800e+01 2.774260635746064452e+01 2.963582040111370119e+01 3.153998448012887934e+01 3.602802541446420292e+01 2.942494804453508905e+01 2.805920633348978654e+01 1.831696101093089268e+01 2.890344271126931730e+01 2.913147760359727911e+01 3.958460069062991948e+01 3.023067037972070281e+01 2.941800133633338987e+01 3.526156712011135141e+01 2.664871323806727688e+01 3.414859141193703351e+01 3.215298023536499983e+01 2.130747840556399808e+01 3.161988278441318556e+01 3.941140294410193690e+01 3.202848974348400901e+01 2.512423751690849372e+01 2.164025494922033843e+01 3.611015040374675777e+01 3.098572952218390597e+01 3.030961578886307350e+01 3.021197860510324773e+01 2.750294558037297321e+01 3.760484769846917885e+01 3.018086245123704359e+01 3.711734749078251383e+01 3.320647654808564653e+01 3.324138305403415927e+01 2.763191772577184935e+01 3.106395961457521437e+01 2.628370731036411456e+01 2.858008154492231512e+01 3.703354550194910644e+01 3.396570887594684507e+01 3.564224885543472254e+01 3.723380783809248840e+01 2.826759691443050215e+01 3.251285475532696267e+01 4.654724881775818801e+01 3.141639223375859302e+01 3.700490998993170422e+01 4.167433734236170295e+01 3.829526893036145907e+01 3.422413140339643434e+01 2.700378523074052595e+01 3.355223009626936914e+01 3.289885711828632253e+01 2.549289458813551690e+01 2.320109578252825244e+01 3.316105302504944774e+01 2.772056881463903366e+01 3.001023098271204859e+01 3.732417247908722402e+01 3.841742988821826543e+01 4.719547493352422407e+01 3.588228123415644433e+01 2.840414116710589809e+01 4.707098853300124830e+01 2.038650204806691590e+01 3.480565791545992482e+01 3.308625958760785579e+01 3.320758735420810126e+01 3.843904271296934638e+01 2.448272798435125708e+01 3.338937822940293643e+01 3.454392965975618068e+01 3.391641353438653539e+01 3.381168207627735711e+01 3.926609903601538321e+01 3.281738691966410926e+01 3.485855483371098984e+01 2.905613929379181926e+01 3.152045755216084189e+01 3.401541346543504574e+01 2.877625954598796554e+01 4.008018243079175136e+01 3.488085809244324764e+01 3.441511797730614575e+01 3.102093284649128790e+01 3.759744288100857545e+01 2.743575232918398044e+01 2.983266317307369420e+01 3.908266370062358419e+01 3.484675213210718425e+01 3.593604472378701331e+01 3.053101826800729768e+01 4.026992792875455507e+01 4.370532203746871858e+01 4.204343467250718902e+01 2.415076618782560658e+01 3.152713139137998866e+01 4.036653886099109201e+01 2.547284357298056889e+01 2.408453841282057795e+01 3.437194571627561857e+01 2.674774908130348905e+01 4.030751600815517577e+01 3.831711706539785212e+01 3.611852329857417487e+01 3.321997470412392062e+01 3.649266320369136452e+01 2.090938173988785564e+01 3.721866597773001217e+01 3.336802893394278868e+01 3.359352150096106016e+01 4.663448093268263506e+01 3.615539718875935904e+01 2.965558566528386564e+01 3.795499894810674846e+01 3.548231628331885901e+01 3.306967496055833777e+01 2.451807974346654362e+01 3.667662875947961965e+01 3.631150484542261125e+01 4.308900558894989530e+01 3.480058427117113951e+01 3.396484932387001976e+01 2.734419183233319828e+01 2.270871447420199019e+01 3.279516923885136492e+01 3.567553821667723923e+01 2.278596146241458342e+01 3.109138986970443241e+01 4.504142198213678938e+01 4.021987283895257548e+01 3.058310099783365388e+01 1.945354587357297405e+01 3.188349645650943387e+01 3.171923634541705184e+01 3.639155751753774126e+01 3.510191405277893750e+01 3.774624104817812054e+01 2.737640121507049784e+01 4.489956364262419442e+01 3.571565358533745638e+01 2.381718172538475287e+01 2.759298609239223410e+01 2.502787908509574422e+01 3.116843009348339422e+01 2.602029160700504917e+01 3.302265743613133253e+01 3.901200469226303369e+01 3.658700516288475058e+01 3.701711975943899802e+01 2.518077791525478304e+01 2.558240339124365903e+01 2.358010953900891593e+01 3.631780076068896079e+01 3.296831583374012098e+01 4.448245478976429723e+01 3.104116902677592904e+01 3.059918106992137155e+01 3.261645700268431369e+01 3.077455644885852237e+01 3.311932000768629081e+01 2.801068150099471765e+01 3.103917838861723766e+01 2.511401286916876785e+01 2.770363245160801569e+01 3.136188696911687046e+01 4.014351860419122175e+01 4.207410577042129773e+01 2.781391857227030329e+01 2.972595211126411385e+01 3.369168012440802329e+01 2.439029714823538342e+01 3.339998290702303763e+01 3.567124397303187777e+01 2.854224035762782563e+01 2.342669712130257409e+01 3.821421287174241144e+01 3.375847035261677576e+01 2.440755799718331076e+01 2.917920998130257360e+01 2.722999013685904401e+01 3.178056298343399177e+01 3.907644156633453747e+01 2.272458249903752048e+01 3.102279242999646058e+01 2.371419371966632994e+01 3.131807151100988307e+01 4.161628547775660536e+01 4.970645008459210601e+01 2.848488969876897059e+01 3.307193857450644714e+01 3.801363622986720969e+01 2.792046751981430930e+01 1.806773252250759754e+01 3.832873035305679110e+01 2.117173755573112359e+01 3.301487822723784404e+01 3.405197955047003688e+01 3.525337737570532681e+01 3.062035190883541702e+01 3.955174212524317312e+01 3.027641973736162839e+01 3.744777561120601916e+01 4.123125710898777641e+01 3.441533869686055169e+01 3.634645056908667016e+01 3.159552484384133209e+01 2.632819458717010974e+01 3.153520991835358700e+01 3.584641881484706261e+01 3.043451844601343126e+01 4.114166919253772647e+01 2.973725416696752433e+01 4.049826517006907523e+01 2.475156989189086687e+01 3.466960448406661044e+01 2.775724616589282334e+01 2.599420360328323909e+01 2.602144389116437750e+01 3.708920932377376545e+01 2.441579573406349368e+01 2.619354547987166981e+01 3.797474668868428438e+01 3.296582553720051578e+01 2.931147572461369677e+01 3.406033308622713918e+01 3.142276989265916853e+01 2.907563977551887291e+01 3.058187108038070789e+01 3.275026401524509367e+01 3.850612992515538480e+01 4.106547508729933327e+01 3.156207509641048148e+01 3.226840244098959687e+01 3.068659698946501990e+01 2.495309632606575434e+01 3.061581449253179343e+01 3.185616900029696197e+01 3.215854642560501730e+01 2.936615072202046761e+01 3.881137923196686046e+01 2.955118002527847310e+01 3.182936426116832251e+01 2.432205366585998974e+01 2.615237590068124618e+01 3.524190628277478510e+01 3.161164917094907167e+01 3.229340781602159893e+01 3.315894188470681314e+01 2.819502357764726952e+01 3.285135527544667866e+01 3.369312920081453200e+01 2.836195666533735249e+01 3.911885540482865053e+01 3.213172745296514421e+01 3.502014218597057749e+01 3.256580756419163691e+01 3.506103743852162324e+01 3.699220301656885113e+01 3.277447140181921270e+01 4.346395490233980041e+01 3.760387101324745629e+01 3.135370052518342021e+01 2.884597140254432901e+01 3.064080688149148557e+01 2.335158252538816015e+01 3.504105505725492264e+01 2.982572650820259952e+01 2.675711630190735235e+01 3.898915125826714245e+01 3.186259950882806535e+01 2.867678229640686638e+01 3.572574164946434649e+01 3.376084385626786855e+01 4.152230681512641297e+01 3.077504710429029799e+01 3.888396987391502080e+01 3.042513970629275377e+01 3.050209202013387610e+01 3.449006390088100460e+01 3.805057208311794170e+01 3.160295124572099112e+01 2.793895198783772571e+01 3.085125511228216055e+01 2.915286792558747209e+01 3.796721805821002249e+01 3.325741544716051123e+01 2.938837914833830922e+01 2.860716006629549213e+01 3.293355368466752964e+01 4.752297796679619779e+01 3.979611280739693058e+01 3.505203506146145287e+01 3.154927909636529293e+01 2.679819045530227939e+01 2.040284484285372812e+01 2.734411882040385677e+01 2.531976559706606267e+01 2.435133872002399258e+01 2.633613225379790990e+01 3.771687229939017527e+01 3.405388462809198558e+01 3.498095875980074965e+01 2.671777581637236310e+01 3.186534468817421484e+01 3.194824482520751019e+01 3.417801424200031590e+01 2.617988866570297546e+01 2.579747311161525758e+01 3.068921884867028638e+01 2.430865141261733697e+01 4.347021938475236169e+01 3.514499869960845047e+01 2.025274701583061798e+01 2.785672303442328612e+01 3.173869222903778109e+01 3.014228745652981800e+01 3.190125094009669127e+01 3.308663372058003205e+01 4.092491584057889042e+01 2.569360774326732155e+01 4.733916648535594618e+01 3.960376887983340310e+01 3.164075943989587358e+01 3.210711476011339016e+01 3.165549659736763743e+01 3.138460731299289108e+01 3.654948946449819402e+01 3.417132670922780591e+01 2.526744740812942069e+01 2.838577388948811731e+01 3.169211266280201045e+01 3.300027117418181177e+01 3.014405762587395188e+01 1.986602346870489200e+01 2.542055042223231709e+01 3.009245293293701806e+01 3.602889809343452043e+01 3.379238249635550062e+01 3.345169215810845031e+01 2.897561601584462565e+01 4.791532244492456272e+01 3.953065556806936343e+01 3.119671676917244341e+01 3.335791112886205667e+01 3.041364136263828044e+01 3.105174396353257649e+01 3.291691940333908661e+01 4.629292414945371092e+01 3.931267223994141347e+01 3.817289800687237289e+01 4.627786456787433877e+01 3.470335039657643961e+01 2.824833707004930972e+01 2.901589202006198676e+01 3.062034126644908127e+01 2.378403219522371970e+01 4.215697074050015658e+01 2.846584468075221608e+01 3.822023944508114823e+01 4.686201926401523110e+01 3.009225072665419987e+01 2.903285052095062468e+01 3.799265683556691897e+01 3.361438368432770574e+01 3.453259701568650542e+01 3.277194251883345544e+01 3.412468129868071287e+01 3.678890038055197920e+01 2.488532869475144693e+01 3.941548785518883591e+01 2.022889221431337958e+01 2.657732526282559604e+01 3.217555942138024960e+01 3.607236789738166749e+01 3.813674623230375715e+01 3.117674637612995170e+01 3.673792552162282732e+01 4.131038711807529751e+01 2.846774856543787280e+01 4.278016015942681349e+01 2.928479415777630734e+01 4.486955994611135168e+01 3.636861371901714080e+01 3.020529428001794159e+01 4.194098732786090267e+01 4.616610913327655652e+01 3.008851916065023957e+01 2.955066926935837301e+01 3.160369342459546260e+01 3.572208068638358469e+01 3.406137325209258648e+01 2.980374182444448294e+01 4.330884836518702485e+01 2.192612968753129721e+01 3.397771250488722217e+01 2.786684024940524296e+01 3.578370813570238340e+01 2.853236785034660628e+01 3.664482680072607224e+01 3.723122087930470059e+01 3.055049447462935319e+01 2.825062561055708699e+01 3.560968409108355814e+01 3.593825269198588757e+01 2.815428695805601222e+01 3.633251735831975537e+01 3.050339331235255003e+01 2.439786056247712409e+01 3.124619431209075771e+01 2.982255119501214935e+01 3.710519228741483033e+01 3.844593011113546055e+01 3.294627401063822703e+01 4.108714373732874492e+01 2.392928328430233620e+01 3.490816793988650346e+01 3.135969845085031338e+01 3.631515506666395510e+01 3.518368876656836619e+01 4.218979861817112464e+01 3.052552566907366582e+01 2.758836778403881240e+01 2.780556658598885988e+01 3.133033700671364130e+01 2.482377200322137867e+01 3.548889443772969088e+01 3.798046320778478702e+01 3.078974903343659975e+01 2.945477668916890579e+01 3.246399011358272446e+01 3.738799367268434537e+01 3.284122139370381888e+01 3.010024617003951874e+01 3.306550012645644898e+01 3.311469434561352188e+01 3.143393915409498618e+01 3.507372277781006176e+01 3.376981087142072369e+01 2.763612646866046063e+01 2.563590419959520972e+01 3.794671599052480815e+01 2.902725791004624867e+01 3.636260230859910081e+01 3.560680963912875541e+01 4.259420840000683484e+01 2.488376206470132246e+01 4.040030495338726269e+01 4.176383070583540302e+01 4.109846590529613053e+01 2.804365847047256821e+01 4.068719619789054320e+01 3.388846022950851733e+01 3.734935826818312421e+01 2.804889324192335920e+01 3.543181921296769588e+01 2.933939678757017333e+01 4.032617282033175599e+01 2.521620101581827811e+01 3.384983326999166309e+01 3.343168148482071445e+01 3.199127307123628228e+01 3.493391389941909608e+01 3.781614857968886412e+01 3.097001845269637244e+01 3.810558226892106859e+01 3.592694354880907781e+01 3.132511006951866150e+01 3.337617489418281025e+01 3.206489875931325884e+01 3.864523396331815519e+01 4.407758212103778561e+01 4.607981067367730788e+01 2.841286693630349802e+01 2.677902412330049486e+01 3.249088023504874911e+01 3.249128215751024840e+01 3.035285362767722361e+01 3.461638952663893321e+01 4.191530092612567415e+01 4.333845934705038871e+01 2.616162507771899115e+01 4.090774157489845919e+01 3.612990549183209765e+01 3.358493073401042039e+01 2.744923936348283178e+01 3.319128535140954739e+01 3.305678670975562028e+01 4.010380905340030466e+01 3.568507712175259883e+01 2.873384820521306793e+01 4.145891474040485747e+01 2.716876382483167163e+01 3.167387662431703887e+01 3.447842016056514325e+01 3.407709484360420049e+01 3.518037832782968621e+01 3.468128693875735991e+01 2.938527500232196132e+01 2.728765989786239388e+01 2.964961191171033050e+01 2.778372440918215247e+01 3.612659441825077522e+01 3.480250850908946347e+01 4.096870650374073364e+01 3.854183703902471336e+01 3.317330421191109480e+01 3.966092806929658821e+01 3.534662001955680211e+01 2.860474412848795467e+01 3.378573557451554166e+01 2.653205436649172810e+01 2.881374805401217287e+01 2.523111834918930896e+01 4.551832310446065577e+01 3.800803046501579985e+01 3.026069681368805675e+01 3.252248026619867716e+01 2.430775964502840480e+01 2.419972474642146665e+01 3.634307195400216983e+01 3.742221714472441363e+01 2.651093293614626134e+01 4.678412116055554293e+01 3.624283612537408317e+01 2.402161486209694985e+01 3.002429469219633162e+01 2.868349865666295173e+01 2.988524189528332542e+01 2.469523391542549717e+01 3.341801212556087108e+01 2.805607683052932799e+01 3.107775102509542720e+01 3.050359266128961622e+01 2.667779789373864219e+01 3.606135665156279657e+01 3.128997636653670611e+01 2.868850239949236780e+01 3.465525530884671213e+01 4.639218962658818413e+01 2.440178425174264021e+01 3.767132812503182038e+01 4.031874111844559394e+01 3.277782693614252452e+01 2.524515034422000070e+01 3.474548864164142259e+01 2.832996397071846317e+01 4.351405775689065791e+01 2.418785874817360337e+01 4.194792296216198224e+01 3.255684448855672741e+01 3.728789845848426410e+01 3.073048504437834794e+01 4.431303289734952955e+01 2.466581320403451727e+01 3.272237545119813973e+01 3.456037074282347277e+01 3.745374744050274529e+01 3.037494260084085340e+01 3.785844480918734689e+01 3.575095350475731948e+01 3.840585073264254135e+01 3.082145677410674978e+01 2.913126206350579039e+01 2.916761514898860952e+01 3.545507595703546855e+01 3.172500612310411228e+01 2.854431761884256247e+01 2.776195878533933126e+01 2.591502210693293051e+01 2.934099190902452747e+01 2.430528121838849742e+01 2.865525464910234632e+01 2.419626175704231130e+01 2.748703060323311576e+01 2.797603169431483039e+01 2.454973294526745065e+01 2.681533992746025419e+01 4.178415567039934331e+01 3.853888238806872835e+01 4.192121316972673384e+01 3.031112854077035834e+01 3.518770372342392250e+01 2.236307558119620253e+01 2.642460679292176451e+01 2.835014436446703101e+01 4.172975519947839018e+01 3.808988681871178272e+01 3.622653485829638242e+01 2.091034582015529963e+01 3.010356680459679524e+01 4.009326745690872684e+01 2.965572791005339326e+01 3.483372183701212066e+01 4.071605442666233898e+01 3.757272226436380436e+01 2.533425426146951409e+01 3.863272906007513541e+01 4.030814823999339325e+01 2.997364161398974147e+01 4.320326749976199920e+01 3.119090656164045328e+01 2.600304502291474407e+01 3.344952598523161669e+01 2.808960586624221634e+01 4.016447564887240418e+01 3.562673962994239929e+01 3.216177091170980873e+01 2.516906590588781611e+01 2.908251248679566814e+01 2.409023044614340137e+01 3.038907058289266061e+01 2.987914258081866237e+01 2.022850410844813140e+01 4.097421606714581799e+01 3.198959702380137315e+01 2.043093398971448948e+01 2.829707467863860870e+01 3.814916893101211315e+01 3.102356127291898247e+01 4.247861881446958421e+01 2.988046847776271875e+01 3.519826888080179117e+01 3.790677051335725878e+01 4.224378931865243914e+01 3.346050675620310244e+01 2.610955234420538318e+01 4.082997648313233441e+01 2.778074796535274515e+01 3.386672098161263733e+01 3.508143006517381934e+01 4.092458339655544108e+01 3.431750039423852172e+01 2.495221047519818569e+01 3.436878178711610587e+01 2.912232601195675130e+01 3.113465941021557626e+01 3.949224790917379124e+01 3.517815325754013855e+01 3.180882639661006195e+01 2.578972140221310028e+01 3.083057124739212895e+01 4.309332739251636468e+01 3.659226100585582486e+01 3.902847925531305151e+01 2.667686581575038218e+01 3.401960203947472650e+01 3.636244082384173737e+01 3.838664741873392927e+01 3.504279087395163117e+01 3.135627599717181369e+01 3.383159805749636462e+01 3.352456601126100111e+01 2.748338143856582150e+01 3.454850553628067900e+01 3.471353574949221610e+01 2.700504332973898158e+01 3.265429277321365475e+01 3.753271557713596707e+01 2.280179512534280306e+01 2.382988716264734563e+01 3.557477951610259481e+01 2.982707016141769785e+01 3.358735280331615058e+01 2.998705066668458841e+01 2.679253947742591180e+01 2.180814841114772307e+01 2.416517705077954759e+01 3.750409515656986059e+01 3.594656419147919024e+01 3.109274267537755065e+01 2.853671858329405353e+01 4.426994743247056618e+01 3.647086646371663221e+01 3.465223159134301056e+01 2.925147997493898799e+01 3.073153437962028889e+01 3.786589936179433380e+01 3.767850216756684745e+01 2.003798391103413934e+01 3.697261167697079998e+01 3.668892348730905439e+01 2.942305195991227151e+01 2.547441276171896618e+01 2.481002770672627733e+01 3.159897216286543653e+01 3.067792609166721363e+01 3.987459975060671269e+01 4.026224429687478334e+01 3.136132976003950290e+01 3.211073241195433781e+01 3.628234838447913546e+01 2.631985502951285838e+01 2.856582249149559161e+01 4.137795126440139626e+01 3.616903263455112238e+01 2.484766336033764134e+01 4.130825919736723506e+01 3.444682952350430583e+01 3.976658562621668125e+01 2.592482557232191098e+01 2.912600562468823284e+01 4.290443954294864426e+01 3.658390489440370885e+01 2.533382768831485166e+01 3.214659296407436528e+01 3.935864053383276229e+01 3.161428531732375546e+01 2.452558943343074915e+01 2.859087828285366228e+01 3.025860276475207300e+01 2.430906654975472492e+01 2.964128456341759943e+01 3.138487727835637031e+01 3.302753593354535155e+01 4.011894255793764330e+01 3.246713407594474887e+01 2.973729600183105859e+01 3.465034460176069331e+01 3.628996481660536944e+01 2.707402473933559506e+01 2.257883692792814401e+01 2.605103807986048636e+01 3.353282815783828141e+01 2.712591016897570739e+01 4.391174897444367531e+01 2.632025475974297279e+01 4.392042771621726871e+01 3.653073466447746398e+01 2.772159104141017849e+01 3.661261014519195101e+01 3.101724001409556664e+01 3.435800100318105876e+01 3.090418835767842509e+01 4.039906355784448522e+01 2.933120729655919590e+01 3.511766890372224026e+01 3.119553991936589554e+01 2.171146293249146453e+01 2.673121672578307795e+01 3.888972936331325769e+01 2.655285979202793101e+01 2.918273166654509154e+01 2.961075500594844456e+01 3.041621268252883681e+01 2.930559364840728875e+01 2.837742043890042964e+01 3.688723687256293005e+01 4.434956083219763912e+01 2.868845506601872231e+01 2.675348217958655539e+01 2.974198310578101712e+01 2.854568054843151259e+01 3.124374459067110976e+01 2.474591897191572443e+01 3.243957312850646701e+01 4.216004229516383361e+01 2.810429559126898624e+01 3.044754110596261754e+01 2.484449467795311151e+01 3.217505753560025994e+01 3.166538458859783489e+01 3.352333175457745540e+01 3.239540182768049448e+01 3.150144050987812960e+01 4.609731975917600266e+01 3.233451823178424434e+01 3.484152011969249685e+01 2.887100124176765092e+01 2.688221728379441444e+01 3.316309305974168353e+01 2.600955264609326534e+01 3.601036796204015644e+01 2.824899713616287400e+01 2.390757101423653808e+01 2.559356406492418401e+01 2.904520635949304008e+01 2.714222160226557179e+01 2.869945786523378217e+01 3.621404866362389185e+01 4.036565460276759154e+01 4.213880436079183767e+01 3.133983096639942900e+01 4.039416080591149694e+01 4.200719614467304552e+01 2.794199468480583448e+01 2.666144308560965825e+01 2.664489637045946324e+01 2.290390752082922177e+01 3.043644378919208648e+01 3.057839969211141096e+01 2.919641916956089744e+01 3.693900199465197431e+01 3.608103749230790669e+01 2.936067099450179896e+01 3.360509379409515418e+01 2.838426643004267191e+01 2.697687572704074555e+01 3.589438436838234026e+01 4.021765915010016101e+01 3.872574860611270253e+01 3.066961354582216259e+01 3.213472000408231821e+01 3.627089050339937160e+01 3.304874263636968834e+01 2.845863122223127206e+01 3.663852135005078026e+01 2.931969287142442937e+01 2.960527652425553669e+01 3.148914172114437093e+01 2.674426432629141104e+01 3.394226262654381543e+01 3.034087737532907880e+01 3.583350772050547306e+01 3.901743460880207692e+01 2.906614199407340493e+01 3.175893151516715562e+01 3.079483180080628912e+01 3.441002321570530142e+01 2.842769429641139567e+01 3.191567695705749941e+01 3.438085229127882059e+01 3.471896505425659996e+01 3.250181583738088875e+01 3.055653461520666170e+01 3.467622760119606795e+01 3.791386122347033449e+01 2.925680637430656716e+01 3.061521459528731626e+01 3.649972737620417007e+01 5.023687452058651104e+01 3.280489814480294797e+01 3.672196102688249653e+01 4.290678721272551854e+01 3.654494346064457488e+01 2.765114765079321657e+01 4.327209491754970117e+01 4.605979566325297725e+01 3.875699173396572661e+01 2.927806745131591626e+01 4.115246352766280324e+01 3.614337803667955740e+01 3.368465757757790868e+01 2.625769373608835267e+01 2.939544141572708114e+01 3.430183400611423394e+01 3.891021125518463464e+01 3.065239187800762721e+01 3.433533226318851206e+01 2.948979844987533738e+01 3.283333285134590085e+01 3.539821946979687795e+01 4.226731595604575631e+01 4.027961204455110789e+01 4.662467591607423856e+01 3.235512482908289655e+01 4.423230474052726890e+01 3.356803760223493782e+01 2.455934001657119126e+01 3.742842911007030438e+01 3.418576596084530905e+01 2.758864829610968172e+01 3.136772799118040211e+01 2.971928474879137028e+01 4.108842778046928146e+01 3.638048398933915450e+01 2.785936783046058096e+01 3.020856929908676491e+01 3.443271819600770556e+01 3.424785402709434834e+01 3.446825351106741664e+01 2.458935078009777797e+01 3.469034852841961936e+01 3.088095276366882302e+01 4.195202532970005649e+01 3.782514993611042087e+01 3.271771766310384777e+01 3.501015759556987206e+01 3.023635989035924609e+01 2.355477867401739900e+01 3.357875940069340004e+01 3.695688457716660480e+01 3.707474906488826605e+01 3.985309526744453734e+01 2.684113916468456296e+01 4.062900556176339251e+01 2.991175536313224370e+01 3.889306496788696421e+01 2.483325610390258475e+01 4.506475660722236398e+01 4.060265962312752919e+01 3.426781293754051916e+01 2.177492842067606915e+01 3.640726463122003054e+01 3.236053121716535230e+01 2.677436797967405013e+01 3.128922950800661695e+01 2.721219905627825852e+01 3.622878794171520411e+01 3.464833159839613330e+01 2.886370186261308746e+01 3.402240574305961474e+01 3.619477588302070359e+01 3.116435629744932001e+01 3.489648124561588105e+01 2.820339612495384074e+01 3.584257400146308470e+01 4.365692550900280366e+01 3.046781518893615370e+01 3.519303619254543491e+01 2.817876048374106190e+01 3.331322723931947394e+01 3.352215399566169651e+01 3.645781646048562408e+01 4.019191824029107352e+01 2.911268160715288644e+01 3.024784952219345513e+01 4.119257796114690962e+01 3.362734906914249677e+01 3.547640058605220048e+01 2.593380810458033991e+01 3.821204110420059408e+01 4.407639346164099692e+01 2.645628026818982192e+01 3.448833216689668291e+01 2.912801236457310949e+01 3.250876922748127384e+01 3.657729977584832426e+01 3.665561426085736940e+01 3.734358709385320907e+01 2.609833872296760759e+01 3.538746192448468264e+01 3.635344903469128752e+01 3.183491436099211569e+01 4.497658651028860533e+01 2.348080789231458354e+01 3.071565123833143929e+01 3.608534260028201857e+01 3.132952472916445075e+01 3.218337538728177805e+01 4.148250649986796645e+01 3.109708257800500775e+01 2.481836291399041627e+01 4.527490631638407592e+01 3.416827371322169427e+01 3.042800448470480390e+01 3.216522033692105254e+01 3.270219843138772831e+01 2.380293120168107279e+01 3.301152097987886691e+01 3.764796042742273130e+01 3.138688747774423859e+01 3.782389185202875836e+01 3.171553180033129138e+01 2.851206472570235206e+01 3.003978693143966083e+01 3.112613887837200011e+01 3.329286280145491617e+01 4.104415545599860593e+01 3.038622360780884435e+01 3.593965898416956151e+01 4.538588380373712283e+01 3.291975659163010448e+01 3.154860247610987045e+01 3.307583370930233713e+01 2.977420913010604764e+01 3.433688671865809994e+01 3.232799325700829485e+01 2.899316285818969874e+01 3.431815337686671796e+01 3.212305486351769446e+01 4.567144482890471124e+01 4.167855306094497081e+01 4.525165386724008698e+01 2.913276771833256262e+01 3.582695401763273679e+01 2.532901166551261696e+01 3.463718911854459748e+01 3.809099717531194784e+01 4.424693273612284372e+01 2.722867552253312695e+01 3.196715441055007290e+01 3.622848170170415472e+01 3.414125014663644464e+01 2.968402940724664418e+01 2.824426713375510900e+01 2.494244547302383097e+01 2.806541331572406150e+01 3.567042881488363548e+01 2.910866347987639458e+01 3.231107669705314578e+01 2.905751239851950629e+01 3.566117540598666835e+01 2.978650010490547473e+01 2.567187829342375238e+01 2.997837219942634590e+01 2.595638989270114649e+01 2.557577317948571149e+01 3.219795580678688651e+01 3.269130849837861064e+01 3.559325577486441006e+01 3.786074814912901587e+01 2.838399279802871789e+01 2.807961254395441486e+01 3.525294404446037788e+01 2.692264791098236998e+01 3.389084095701068122e+01 2.987782682979303672e+01 2.342349061340059180e+01 2.790094661936448617e+01 3.132421028534122343e+01 3.642687328552250392e+01 2.514511678528345229e+01 2.293571195713476030e+01 3.746650226806676187e+01 3.993269625342323081e+01 3.068861580838553138e+01 3.457608623458357755e+01 2.857852149754771531e+01 2.441692661284131916e+01 3.040467589755408895e+01 3.187111414251162955e+01 3.148639984319067509e+01 2.683982670631750977e+01 3.064479793974506805e+01 2.557959949025712376e+01 2.628599605647888993e+01 4.209881559404116302e+01 4.067220697896000559e+01 2.602039676001633950e+01 3.784069397181534100e+01 3.203062545552592155e+01 2.837031051573620033e+01 3.578628256952490005e+01 3.742176384588592697e+01 3.366561959975852858e+01 3.145280164790615984e+01 2.430294834461518505e+01 4.125767796423681233e+01 2.852097507245904850e+01 2.960713256218049594e+01 2.667427757499579144e+01 2.628716530998601542e+01 3.568188531302920552e+01 3.863717926348603271e+01 3.919774581871891428e+01 2.751158486535636172e+01 3.447431092108883632e+01 2.320253078862225138e+01 3.369045972223671725e+01 3.195221717471402201e+01 3.957653366204724676e+01 3.542522957490486846e+01 3.061007593211629896e+01 3.759744646205538743e+01 3.461915629170183450e+01 3.046809905022564280e+01 3.721801180817919175e+01 3.484632525706754080e+01 3.522203196948675696e+01 3.227234964525673178e+01 2.657581085663590770e+01 3.803802737790100252e+01 2.311933865802593857e+01 4.460262321718848710e+01 3.390866362911673804e+01 3.858345918225479210e+01 3.691755862038309743e+01 3.321294096090636572e+01 2.336874759422892112e+01 2.448083147941921212e+01 3.536953507234282768e+01 2.545929447182150795e+01 2.912602813511304234e+01 2.906597108769049242e+01 3.549241215442260966e+01 3.069623070927038455e+01 3.042458812723329586e+01 3.093964841651624909e+01 2.486155442234839796e+01 2.292534802888775047e+01 3.350158193573147258e+01 3.024381169985686668e+01 2.982142337848381786e+01 3.835196520821242672e+01 3.048753629149470612e+01 3.674079601798550243e+01 2.850265461543367351e+01 3.161772356241937842e+01 2.899061399668334005e+01 3.552721172921329185e+01 3.249785522331005438e+01 3.490625801033061038e+01 2.946403182737310900e+01 2.642009534306952290e+01 2.862881040415757994e+01 3.584539291799308103e+01 2.526820477195305514e+01 3.030037120855523725e+01 2.588315611384367187e+01 4.277625434592656006e+01 3.017601001892260015e+01 3.248391255966647861e+01 3.002143483666460355e+01 4.286772436373591688e+01 3.458111382606604423e+01 3.507379667002336276e+01 3.707240273664894659e+01 2.003857715857959221e+01 3.213799536247162081e+01 2.670938874217599590e+01 2.763118730049366079e+01 2.873508540557897106e+01 3.242129493569562015e+01 2.475325158661126679e+01 2.082328159609524576e+01 2.770448987876648417e+01 2.641568588479747959e+01 4.408821410266419605e+01 3.642014598303507000e+01 3.375619469474228396e+01 3.529118715127042805e+01 3.602263307225535272e+01 3.708399015354252271e+01 3.567266419674584910e+01 2.886680224329991873e+01 3.997145002250063328e+01 4.517732256075579045e+01 3.758868376621406071e+01 3.263348092888139007e+01 3.669022977227751170e+01 2.713836087872728342e+01 3.364054125252001626e+01 3.174206109430707201e+01 3.928607641960281427e+01 3.460310088719855770e+01 2.520886141970796501e+01 2.884176170160380082e+01 2.184958204896776479e+01 3.630717867357609663e+01 3.367668356881817715e+01 3.160774134361778920e+01 4.629537366951607424e+01 3.570046006649280201e+01 2.146318360634830569e+01 4.142669262757137005e+01 4.855537787226983681e+01 3.319532336802262762e+01 3.722411450142027434e+01 3.369375491888802543e+01 4.214545860065780403e+01 2.728538596806410865e+01 3.813273796831577300e+01 3.407738448548354881e+01 3.405812027872802616e+01 4.210092719332192246e+01 4.373618993366164887e+01 3.809348275970805275e+01 2.418613894962632926e+01 3.377579974069131197e+01 3.623692119922183252e+01 3.528349063867099034e+01 2.955824578341597686e+01 2.458752609174347725e+01 3.375845622808792257e+01 3.296485086663124520e+01 3.239773500888752267e+01 2.875279581627387770e+01 3.416970147905012567e+01 3.470937762220174250e+01 3.245469093253782944e+01 4.031244523905920829e+01 3.842670430337471998e+01 3.534635476313582103e+01 3.434156061942892535e+01 3.231273743549707689e+01 4.596874460264135820e+01 1.708187059325837964e+01 3.089761713996756143e+01 3.273728594243069523e+01 3.684092611564620512e+01 2.898149601177781065e+01 3.463431972052973151e+01 2.638937443221896473e+01 3.799403512348107625e+01 3.264129623093700161e+01 3.407981691641969491e+01 1.995391252880970256e+01 3.287431619241525738e+01 3.387561180258204274e+01 2.700480210816956728e+01 3.527629348237820750e+01 3.416068683114008309e+01 3.582861971881506236e+01 3.387580374393874649e+01 3.556191779015136945e+01 2.785972944307177102e+01 3.553329584113225081e+01 3.841945596168672239e+01 3.360107211704605845e+01 3.463646062666518333e+01 3.686038150896422394e+01 3.494052774583682464e+01 2.441725637088974210e+01 3.426462499728058475e+01 3.257959507455757375e+01 2.887206385697649580e+01 4.296063490227204795e+01 2.729696832310336418e+01 3.255771001620457383e+01 3.180827135508683767e+01 2.349892666121136742e+01 3.051476265013679168e+01 2.498927305232169971e+01 3.820533936319372970e+01 3.060074628348202097e+01 3.800216303476539537e+01 3.333707147054602871e+01 3.619234958873236252e+01 3.635500497714686219e+01 2.620199289741362492e+01 3.026129165091668227e+01 2.939662302446467379e+01 3.436815479454338629e+01 3.402337044383543230e+01 3.652838403805537837e+01 3.698881710102519804e+01 3.833569818224659542e+01 3.011488665807740261e+01 3.352818862082985873e+01 4.327442424682107713e+01 2.957839398060743363e+01 3.357695056868806205e+01 3.764047395031994370e+01 3.529736165403127757e+01 2.808744318160136544e+01 3.192601267278653765e+01 3.300288002349136462e+01 2.738216384977754458e+01 3.296240919737785902e+01 3.106950567454913070e+01 2.644985280911563308e+01 3.819746572378036120e+01 3.815293393478121686e+01 3.101734229842123369e+01 3.891755713487644641e+01 3.643105789818962847e+01 2.647020181662094629e+01 3.464574627151720421e+01 2.977304963390960779e+01 3.316421675061091179e+01 3.727012362491803543e+01 3.214253222127673837e+01 4.009485892571080967e+01 3.874173087030312246e+01 3.554366002973162608e+01 2.799109280110006992e+01 3.001317732715935449e+01 3.650121292986764132e+01 4.216509195511066821e+01 3.786438949537783571e+01 3.355053779527631264e+01 3.059491234621415856e+01 3.253427335680598986e+01 3.435979417234721467e+01 3.611508708690583092e+01 2.933055118956997021e+01 3.066194964951624868e+01 2.736111650046517596e+01 3.516943337938015191e+01 2.452606846415100961e+01 3.360427532804882134e+01 3.451453127383014419e+01 3.008817842267043474e+01 3.870162439532312959e+01 2.886675120581748999e+01 3.030966987676952940e+01 4.101983017561436640e+01 2.997455891307352616e+01 3.494156339160532809e+01 3.779914853996035617e+01 3.317865363819802127e+01 3.329246546973664778e+01 4.338894210257178941e+01 4.065535171350873611e+01 2.964440276171468724e+01 3.588698613623569855e+01 3.995148230753876106e+01 3.214423847810172674e+01 4.361992249113369269e+01 3.936674436345812467e+01 2.892563400157445486e+01 4.556345670603553799e+01 2.937967750213658746e+01 2.770027442695193542e+01 2.974640773217027956e+01 3.044447166980214448e+01 3.620699623355021401e+01 2.958249693037650374e+01 4.938731307905067780e+01 3.139679673983637187e+01 3.381153469370992326e+01 4.070238939645208376e+01 3.027128327098643368e+01 3.235049697086226672e+01 3.309117754560769953e+01 2.791173091278874452e+01 2.075137196544331886e+01 3.364315049039974781e+01 2.776680954750811381e+01 3.550184665272103501e+01 3.861573362358698347e+01 3.592332885568905709e+01 3.522301115076356837e+01 3.205388802879594579e+01 3.125652477504624471e+01 2.715866567248771446e+01 2.699551912708105306e+01 3.460436074586616684e+01 2.166997067048025372e+01 2.477503883514006233e+01 2.771499516848604472e+01 2.833703440986475997e+01 3.769927118677025391e+01 3.227507875293619577e+01 3.890122137531275825e+01 3.758769739684503719e+01 3.320569704363133212e+01 2.500566291771873395e+01 3.478675809116764839e+01 2.570501309907716703e+01 3.383499723429897443e+01 2.608834552346404934e+01 4.044114497487579030e+01 4.671154130669821569e+01 3.937161886651161780e+01 2.541980224192343485e+01 3.148610248451307569e+01 3.657443356049444105e+01 3.230740511095825696e+01 3.409674312812552444e+01 3.647229927226715773e+01 3.445584453377807677e+01 3.831147595234798331e+01 3.376700713484937921e+01 4.343517842642342686e+01 2.652992700382003832e+01 3.362498925975822317e+01 2.674116984186223434e+01 2.662435510803240390e+01 2.014709437013654281e+01 3.121373741437267313e+01 2.801166591963903230e+01 3.596113893769618386e+01 3.357014363818877456e+01 2.726714201854158404e+01 3.167386599356737165e+01 2.873579649376577549e+01 3.175009283607647603e+01 3.215012318051817886e+01 3.819738419864106049e+01 1.437841573921215677e+01 3.076843826700406481e+01 2.207257367124773495e+01 3.894535954523239241e+01 3.461625603502134396e+01 3.214107924126214044e+01 3.192885005073203786e+01 3.129393887743869485e+01 3.413041358660348834e+01 3.281193234864625197e+01 4.353999471110259378e+01 2.436545346438939674e+01 3.530548432377910473e+01 4.453305526531337932e+01 2.725687288720768819e+01 3.979026554809745164e+01 3.036695920885044231e+01 3.296353847890105015e+01 3.145308728378712715e+01 3.704641319154792711e+01 2.921071731678463124e+01 3.474458155095487655e+01 3.889115857393030495e+01 3.360396263487219670e+01 3.557695938277080216e+01 2.579604461754733080e+01 2.988576328110580960e+01 3.052883245143774715e+01 3.185355914873568040e+01 3.433542554478759712e+01 2.481917322106866308e+01 2.337940315874476482e+01 2.530865028559864527e+01 3.576918783778386768e+01 3.036169061324276797e+01 2.352757071273232725e+01 3.841354836896810809e+01 3.537319908151918213e+01 2.601210378544726964e+01 4.041739857248828827e+01 3.476757493485172290e+01 3.139568074043770451e+01 3.926838643312092358e+01 3.009136802657811316e+01 2.748813332899563022e+01 3.812172237446061018e+01 3.437012121834164446e+01 2.400742085372741741e+01 4.068978968681695818e+01 3.625473122135953474e+01 3.538048306044983349e+01 3.793496653484508130e+01 3.582112219024306654e+01 3.736997186435554852e+01 3.579449227443485171e+01 2.297650288670583407e+01 3.505834736780051486e+01 4.180047784098525909e+01 2.593713174988268833e+01 3.626515438974715266e+01 2.808881153849361567e+01 2.879404100887505180e+01 2.347964098747360140e+01 3.304474759657718153e+01 2.788474767406479060e+01 3.200038191816644684e+01 3.551160514845791738e+01 4.722497578568509624e+01 2.659294138842329502e+01 3.174544754723945061e+01 3.687504378689477846e+01 2.560234762981812651e+01 3.765551615622410964e+01 2.435217187842747322e+01 3.648263348935479655e+01 2.493519195456335780e+01 2.176735164510016673e+01 3.470012633295154814e+01 2.984119285246335451e+01 3.168028978679334173e+01 2.885445880370022564e+01 3.739998871239944123e+01 3.462673409095402377e+01 3.163594289622922062e+01 3.803239397105994613e+01 2.523504055397639334e+01 3.282280358084018701e+01 3.115282932002159200e+01 2.453169601566492375e+01 2.607394665912018183e+01 3.256851232779883532e+01 3.661117284789447268e+01 3.153296640848971322e+01 3.769154945741140494e+01 4.574911957105132387e+01 2.852155928685937170e+01 3.498293946805326016e+01 2.752578547806235321e+01 3.211368858403468352e+01 2.782543702154534415e+01 2.991801286195406817e+01 3.176665998252752132e+01 2.163958127109709650e+01 2.251881842918211163e+01 2.307563333226275404e+01 2.796362023508244832e+01 3.522337412021956027e+01 3.208045127393005913e+01 2.145264440501957992e+01 3.158624760941167509e+01 3.535711819641747411e+01 2.004260702411572836e+01 2.913520209548186202e+01 1.644801866046591243e+01 2.623248824259149004e+01 1.945612409902795292e+01 2.331479923311017899e+01 2.640751727318314224e+01 2.596323670390214744e+01 2.608299624326196664e+01 2.326709719580458113e+01 2.303079544593295580e+01 2.770536841490962843e+01 1.813831724458606942e+01 2.032246752591620265e+01 2.908941458327965179e+01 2.325465682929527844e+01 2.057397795032855825e+01 2.271526590445518679e+01 2.581879405331163468e+01 2.571765789374316924e+01 3.587768244874423829e+01 2.807235857545344260e+01 2.638214721351045000e+01 2.583091855911725787e+01 2.879544053848875507e+01 2.518723933796862724e+01 2.884357200759095718e+01 2.269514796289893255e+01 2.304604527925594937e+01 2.308717973066461226e+01 1.653911724740931533e+01 2.484443811896806054e+01 2.128208317825431806e+01 2.632602405762177966e+01 2.213855422266873063e+01 2.347109874611586733e+01 2.282963693211990375e+01 2.299930228684276656e+01 2.186422815477473947e+01 2.988596336387319496e+01 2.232504725079706276e+01 1.611302569779108040e+01 1.968016379206508759e+01 2.422926875272363745e+01 2.150496607372875602e+01 3.050769635158628645e+01 1.983477005188640874e+01 2.252853694696454667e+01 1.822638062021147931e+01 1.486122228363653264e+01 2.207149649016102799e+01 2.278084718319770374e+01 1.821039944447268866e+01 2.232500517169877696e+01 2.048177884538304738e+01 2.467690402940752392e+01 1.816528255418647930e+01 2.252675695433829262e+01 1.680342740661945911e+01 2.080467633119742388e+01 1.785115668938174949e+01 2.036787850372067155e+01 1.381814903176954878e+01 1.109461600537034265e+01 1.928207378785175763e+01 1.787734710001655714e+01 1.908103099188760865e+01 1.198237088904864223e+01 1.392673093434704867e+01 1.170037843317095749e+01 2.040957964209776065e+01 2.549869495718936463e+01 1.498348352940762496e+01 1.601072300114849867e+01 1.767127119373877164e+01 1.524142030364118305e+01 1.260819155676591130e+01 1.823302667393524246e+01 1.738242249006384199e+01 1.279637146860077479e+01 1.159997087951888872e+01 2.417406835767420148e+01 1.331703268128793560e+01 1.543413567137447906e+01 1.346059466798252657e+01 1.925543300207148789e+01 1.098982772970444799e+01 1.259700141630318626e+01 1.801946775549210500e+01 1.605097835194562705e+01 1.893956135918786288e+01 1.565433535559849076e+01 1.603839542023622755e+01 2.082317408148139393e+01 2.595686949298086077e+01 1.483678474283843229e+01 1.884935772335404636e+01 1.524047835313259114e+01 2.170087405059357621e+01 1.919361598951588732e+01 1.357185799750247668e+01 1.490188359963613252e+01 1.484296132895298470e+01 2.135916405104007865e+01 1.976928668268492828e+01 1.012447585025178753e+01 1.173205026882348179e+01 2.225542723031539794e+01 2.949646824103498233e+01 1.310796415966920136e+01 2.054112280786225853e+01 2.330094437287294440e+01 1.752698482236878164e+01 8.881123979588558370e+00 1.267619941726196409e+01 1.589450702759754996e+01 2.040050299860154936e+01 1.765679744582011779e+01 1.566118603688340194e+01 2.177027408969144417e+01 1.551190638617871542e+01 1.991316891151870649e+01 2.016429573875345582e+01 1.241994334213557316e+01 2.320470532343922088e+01 1.690761499605583751e+01 1.838519668611659341e+01 1.301265489972551670e+01 1.551052119417420272e+01 2.035104055482707253e+01 1.037024450743457926e+01 1.338229567444516555e+01 7.326987706024939762e+00 9.238035931853554317e+00 1.388193526081277085e+01 1.204676305599400266e+01 1.582017822312124622e+01 1.158390769194943104e+01 1.321193222678068935e+01 1.473151544573316230e+01 2.380437477551712533e+01 1.039266926728848617e+01 1.197615135507647643e+01 1.303568224600774350e+01 1.896106254068642727e+01 1.754020316731803675e+01 1.283316138631317926e+01 1.628043165903930856e+01 1.399098466901468818e+01 1.443277806274466180e+01 7.071377173476411038e+00 1.419085834308920013e+01 1.695599597306788553e+01 1.467364979561995142e+01 7.630800275742378957e+00 9.738644001532078320e+00 1.900073321376095237e+01 1.550979742215678847e+01 1.491084708479416143e+01 1.271635454633538309e+01 8.906156640061066554e+00 1.364368048517010834e+01 1.277052247023083886e+01 2.033916945469420057e+01 1.221943955748644406e+01 1.401672190837438947e+01 1.691600075088819466e+01 1.088485968256927450e+01 9.060277436272476947e+00 1.283953514394163342e+01 1.903131359443383985e+01 1.147009640368992756e+01 6.884704235415718188e+00 1.521107076463071550e+01 1.245117879117829141e+01 1.162044713114474703e+01 1.826347168678868371e+01 1.725151642258857621e+01 9.949848795416427194e+00 1.034930388375099497e+01 1.355238827482364172e+01 1.289664695609959288e+01 1.038403409593830951e+01 1.002300576795236431e+01 6.554792015915236192e+00 1.320574045247245465e+01 1.180421097276378717e+01 1.528321835211349367e+01 8.698380711145981437e+00 1.828913365346611641e+01 8.492373880202944036e+00 1.069863385616518237e+01 2.310559777080163002e+01 1.853061430870355508e+01 1.466277555690995982e+01 1.402977859707654140e+01 1.498334802582967562e+01 8.071271094818499137e+00 1.063963887254539564e+01 1.167286681053004038e+01 1.754815563776160303e+01 1.141344931033085963e+01 1.547767928052880393e+01 1.146796010779340058e+01 1.543202051256519702e+01 9.185768975657358837e+00 1.258417796493437102e+01 1.116620243644343269e+01 1.264428019813963466e+01 1.400754549021188211e+01 9.398264241567758859e+00 1.455533222736465682e+01 9.143319175378708863e+00 9.016517787958170160e+00 6.534022191787764555e+00 7.388449404857871272e+00 1.116035011909391805e+01 1.534817835374618156e+01 1.048177545670317912e+01 1.446366332560159051e+01 6.731050015094579564e+00 1.080889829193030316e+01 1.166815296356906373e+01 7.338389890133509397e+00 1.918109042556999810e+01 9.428832996375929199e+00 9.595472913419918370e+00 1.254364293261464525e+01 9.707719987669353401e+00 7.968952987924618370e+00 1.541152630806889690e+01 1.445400810791346835e+01 1.836385024869783678e+01 1.113084878725122984e+01 7.413635814505044053e+00 1.276460265593565779e+01 6.721549042775295746e+00 1.192281131335459854e+01 1.200651911671575789e+01 8.446736055243420083e+00 1.161165064716187345e+01 1.415048898744644923e+01 1.102085277582178513e+01 1.748885580908423520e+01 5.486826584860250655e+00 1.057168782789464245e+01 7.180998490758764952e+00 1.219974710693093733e+01 6.545352889274978381e+00 1.163961928194590101e+01 8.783155081939234776e+00 1.287619410230466421e+01 1.152034973744637725e+01 8.923578609367591952e+00 1.275468269264547416e+01 7.569565773259360419e+00 1.020139332126355747e+01 7.975996129998630835e+00 1.377104006866297858e+01 1.181983090043620521e+01 1.328406894345397937e+01 1.838025862264505150e+01 9.467334849142350350e+00 1.127581962243436919e+01 1.026212642952481069e+01 9.940128038773007546e+00 1.237884462574068145e+01 9.194634987387829028e+00 1.093473671300049510e+01 3.725876755763219528e+00 9.567666968120695614e+00 1.449316449017691433e+01 1.543079013645123965e+01 1.878557098472790088e+01 5.413523886265683593e+00 1.214203698392064901e+01 9.260705013621334913e+00 1.060137973153486968e+01 5.971011418690652661e+00 9.535978808509822713e+00 1.918133987466488932e+01 7.555185845653468846e+00 9.058793913243077256e+00 1.691572453990568192e+01 1.057819739891625233e+01 1.177213549888963939e+01 7.283163645225434912e+00 9.997778540811619763e+00 1.012205332900451893e+01 7.171818273213877326e+00 8.130044461984361703e+00 1.473914734731763865e+01 1.472798186988136138e+01 5.777996064449330227e+00 2.947052006342081754e+00 8.279051033429281503e+00 9.947610098452800642e+00 1.022799498690889841e+01 1.246807123267823414e+01 9.136518913605451431e+00 8.331361518209368100e+00 4.229168637778323081e+00 5.800002049728678166e+00 1.657473708758463360e+01 1.278645783558620685e+01 4.787610961898311146e+00 1.161511243266512849e+01 5.846194488739648421e+00 1.398749768584354491e+01 6.981324906901807736e+00 1.453628183526555162e+01 9.409460404750197071e+00 1.211899763531831375e+01 9.334784232236554402e+00 8.840628352219017216e+00 1.138850182562984337e+01 1.098947939974849319e+01 1.096612334314427173e+01 1.115974891288019144e+01 1.687288189064855715e+01 9.808505814238934306e+00 1.418155191394378178e+01 1.311088932142166641e+01 9.309945813821519423e+00 1.037093731258726770e+01 9.611277262190910164e+00 4.838150332728354819e+00 7.404066812071341097e+00 1.258043000788249444e+01 9.913785840602340471e+00 5.188471454033020791e+00 1.135239836778883848e+01 9.246008060529172567e+00 1.029362558416632822e+01 1.069269050015876843e+01 8.454685000207922130e+00 1.466055548372940365e+01 1.053423150933596197e+01 6.051901937928702679e+00 7.315069241921222876e+00 1.322407741196023423e+01 4.874473824560818791e+00 9.292692116127785340e+00 1.504195497087895106e+01 1.163769761814426751e+01 7.298187196753514350e+00 9.159149854364240895e+00 1.087681746419763407e+01 8.633970938613874324e+00 9.602358577333282241e+00 2.251908579912394348e+00 6.820684120451245391e+00 9.878880016335875425e+00 7.357672287718814985e+00 2.085639383463348651e+00 8.176439489364124569e+00 7.566707404932213166e+00 1.499457056404724931e+01 9.194688874702574566e+00 1.053981822598716178e+01 8.567383034362473282e+00 9.177478872061247017e+00 9.217882076649754453e+00 9.496538303726925534e+00 6.719225348695923472e+00 1.006449170506233948e+01 1.033612584882480867e+01 7.170787995115476932e+00 1.279073880814493513e+01 1.449242289167573183e+01 3.825714502962706653e+00 5.516771110040243009e+00 3.853212270342835311e+00 7.056887285952495148e+00 7.884879334675072293e+00 9.074706180514565901e+00 1.472220115152956588e+01 4.759299077961835600e+00 1.005676438561076402e+01 1.077368770329735348e+01 9.249141285579369764e+00 1.228460794737826589e+01 1.046363388102391490e+01 9.463105714275245717e+00 8.201239779584128087e+00 5.436234689275750043e+00 9.099492772088225934e+00 6.786395798775460619e+00 8.074886912728121757e+00 9.459603977341295433e+00 1.636798787333797023e+01 9.454630770684310903e+00 1.229186811861482731e+01 4.995243331932202935e+00 7.130915089760176961e+00 1.012489059984210904e+01 3.795006648251997294e+00 5.436605855790231701e+00 2.525402667905598975e+00 1.095643701750499410e+01 9.993920959426077388e+00 1.235511529065129999e+01 1.338772896405459534e+01 1.018779181083876040e+01 3.697090577468691741e+00 7.780003134138155474e+00 7.484790664936904037e+00 3.297349566707638679e+00 9.526141045602889434e+00 9.018926149482991761e+00 1.085485393755405958e+01 7.723755549721335711e+00 5.582264958882175776e+00 1.089223736985153757e+01 1.083955806248310161e+01 1.057274106437809102e+01 8.256423554086241623e+00 8.849588147910271374e+00 8.524469486783619487e+00 1.717835619965834226e+01 7.425214880541712859e+00 2.562838353299769167e+00 6.344715858898361205e+00 3.557164395552328884e+00 1.127272958334886965e+01 6.355973793350954359e+00 8.639320142297597371e+00 4.544997332123131173e+00 1.145590100298590386e+01 1.045223339270795826e+01 7.051723326367168809e+00 1.400308621219903848e+01 9.086390094058826250e+00 1.355469875806283930e+01 9.844043503618891577e+00 1.743067679406420378e+00 8.714904892339490061e+00 7.120268095717509738e+00 7.578915261174089757e+00 8.558698989324804884e+00 1.005325292500948642e+01 4.878248849457177627e+00 1.127309654743021383e+01 6.828254853086273002e+00 5.012442929764233668e+00 6.937521563467883290e+00 8.953732940768517778e+00 1.206358068898706115e+01 6.405569021107268668e+00 9.377396495441724156e+00 7.094941078950626867e+00 7.970059920141544296e+00 4.864900340605224471e+00 1.039005268979133945e+01 1.169087422959563760e+01 9.129159448912451680e+00 5.551084357021761839e+00 8.091726334084066607e+00 4.104542741384990201e+00 7.094967235497672498e+00 5.919865417394865048e+00 6.527022983908445930e+00 1.132343568893768548e+01 6.101706042810816299e+00 9.603283660781730902e+00 3.933045332865179322e+00 1.123623432221870466e+01 1.347945171631297434e+01 5.731048945588530508e+00 9.393952610331144371e+00 1.087127827022446702e+01 8.553567011032843226e+00 6.663770642596263727e+00 5.977063274258094694e+00 9.364371836175710229e+00 5.333776355687575688e+00 1.907695976962239914e+00 1.778847811542580359e+01 1.123541844952902480e+01 1.370032644806888555e+01 4.379863426047293729e+00 1.077706676549421516e+01 7.541430804237232444e+00 5.828141669005589165e+00 9.351135881245873804e+00 9.635627785003975987e+00 1.007531546477332363e+01 1.085818663019465546e+01 4.352280823401080134e+00 6.357091124366587742e+00 6.249417887292199048e+00 4.840978333061817906e+00 9.053349177840363637e+00 4.195969478324044211e+00 1.543751597285079846e+01 1.021925777316877060e+01 1.049997812612137515e+01 2.396364732263108088e+00 9.586431561218470065e+00 6.704129246036286460e+00 1.068460372251917434e+01 3.388101145039906115e+00 5.763474443310877326e+00 9.540367193956173608e+00 1.021799774990597243e+01 8.374919565056760717e+00 7.210623892982839678e+00 6.412360393280853721e+00 1.067192670162794599e+01 9.636338855766490852e+00 8.293373369716116272e+00 1.055185770209569540e+01 4.251171266604259813e+00 4.919568031569324873e+00 1.012662741057865112e+01 6.372894764461424444e+00 3.259996426824595339e+00 1.008707058869436501e+01 7.105035830012485398e+00 6.867089508750339633e+00 5.452681905681703967e+00 8.067181613325407952e+00 7.534130169795522747e+00 7.851916111755937955e+00 9.286614394580954723e+00 1.140767374073210227e+01 7.536401915601221191e+00 7.757800190179578337e+00 8.655069417820737243e+00 1.107318871382895686e+01 6.984461852290509754e+00 7.482572698300118397e+00 5.284560105153627951e+00 8.597618510103737677e+00 8.144347757270505639e+00 4.156865227343083724e+00 9.380059331403746370e+00 9.681435826676855427e+00 7.995764402988017494e+00 8.074868061746560244e+00 7.639037764488437077e+00 2.565406518806036651e+00 1.397017657904160615e+01 8.471992843791921857e+00 7.360122504912784080e+00 7.293783016421047094e+00 6.912921084632889013e+00 5.052056367790517477e+00 1.020684532387223697e+01 1.091582660087567369e+01 4.314176144926068268e+00 5.736724680178332036e+00 1.312946890203254213e+01 8.752401589434187557e+00 7.420547440126150640e+00 9.965669806082463111e+00 5.338235654542708097e+00 6.678868853171387343e+00 4.318215458518049665e+00 1.025920401775538338e+01 7.143387052296036543e+00 9.592242524364344547e+00 7.730680498536159462e+00 1.151939342764529250e+01 9.667892095897549609e+00 7.572729428874916735e+00 8.346181905189384409e+00 6.717249146521154124e+00 7.231647490081999585e+00 5.799456100634969857e+00 6.970171992469480493e+00 8.341957361626350931e+00 5.857068290202255056e+00 4.710353236825596035e+00 1.034774039610316620e+01 8.170591308331431435e+00 1.208107443492790978e+01 6.201738927732158402e+00 6.346513757216300178e+00 4.671284072604045434e+00 1.163179682619630384e+01 1.293523213444423448e+01 2.827732114973630306e+00 6.356236565659237669e+00 8.041518874318850152e+00 6.609651444178934021e+00 1.386324227683729760e+00 7.698741166549447179e+00 8.121710841049615937e+00 7.708677643940949231e+00 1.412455233186626913e+01 4.243646761788930633e+00 4.971662724473513428e+00 9.196635888843189832e+00 5.269118702220062289e+00 1.046987367925070522e+01 6.731352831078702081e+00 4.646635978239920917e+00 3.254168943849134799e+00 9.175670381506670026e+00 6.020207308275065117e+00 7.809672943216062535e+00 7.410008215779308571e+00 8.674332735343208256e+00 1.553803041027520315e+01 1.114477620294709048e+01 1.068838484425380386e+01 3.811020754645829900e+00 4.862869350672059277e+00 8.318651705668601792e+00 7.673549034309305128e+00 6.360459328196681916e+00 9.234883082556320844e+00 5.399870499763276932e+00 6.303111897937273334e+00 3.547553591966599917e+00 6.143521119393590801e+00 4.713549614971463519e+00 2.543528633695198771e+00 1.115733406931440719e+01 7.983355002010122270e+00 3.922299431785698509e+00 9.703212021418785582e+00 1.093150916914872006e+01 5.608729413907305172e+00 5.661699876034968604e+00 8.646730956661187406e+00 5.736513896301347337e+00 7.110785477647766584e+00 6.068793329703250805e+00 8.736727847812591818e+00 8.812161958313266652e+00 3.631924499894711555e+00 6.034171805542399625e+00 1.326735665274598297e+01 8.480698746437667523e+00 5.528836731378114600e+00 9.756203399895358785e+00 1.038887310438830447e+01 7.650573488463799698e+00 3.618294710739794251e+00 1.322305897838529631e+01 9.658519737778153313e+00 4.249691786942020322e+00 7.744541609885855493e+00 4.784249639192069026e+00 1.017601165794542695e+01 5.752831883527926848e+00 7.195794217666584558e+00 8.395100018471021386e+00 6.340192893960345799e+00 6.237794353329991104e+00 8.644636417163253483e+00 7.010037982066635642e+00 7.878749739388402062e+00 1.010588820432088752e+01 4.934814724075971881e+00 6.213543343059887647e+00 7.393048587658324067e+00 5.384450186134516869e+00 4.497417574856358513e+00 7.341930535467639629e+00 9.630666011180878172e+00 6.293328912245057083e+00 6.104136504026651089e+00 1.380652398246470547e+01 4.374797457354173247e+00 5.272997079201248383e+00 4.326989050703959450e+00 7.432102757689580841e+00 8.861517957774854182e+00 7.528141562083078497e+00 4.339055788676452252e+00 8.750302899641917875e+00 5.993044843507044916e+00 1.139124247862227257e+01 7.343285382286544483e+00 5.155770008596381793e+00 5.077422770109490280e+00 9.836182462482852884e+00 1.494897220774650748e+01 7.976224346702355028e+00 5.336464165730583353e+00 8.070349990217465574e+00 9.556906891810580618e+00 6.082553043387782132e+00 2.115646334043920440e+00 5.988485589614653826e+00 1.256978455246323989e+01 6.559988633211024656e+00 5.213742121119159023e+00 6.170057420271026771e+00 7.164527187888356075e+00 7.109442070049047047e+00 8.316660271857152509e+00 7.876787386175475802e+00 5.772181629335811692e+00 5.857233603541824429e+00 8.649006459926608770e+00 3.714268951765397730e+00 9.765177687465580902e+00 4.030429864196479528e+00 4.395255499790992282e+00 2.115929262424493196e+00 3.792256543713291017e-01 5.432476471884498892e+00 5.505448318842121935e+00 6.323549705500475682e+00 7.693483851125295203e+00 8.814057947844629481e+00 1.005692567594325126e+01 4.842105181985432161e+00 3.890808777324833212e+00 8.728036305202520495e+00 5.698158617773447787e+00 4.597516939965574423e+00 9.450261202890835044e-01 6.366807279991721913e+00 4.096989748740328174e+00 2.530325998622058759e+00 2.477313929076899957e+00 6.784091749241631497e+00 8.981924412211640174e+00 1.163476023974594931e+01 2.808034581496403614e+00 1.195704652155007075e+01 8.291153034629278551e+00 1.145714992443933511e+01 7.978678794764988425e+00 7.083906268751230861e+00 3.259536211251519155e+00 5.308252869956426423e+00 8.147933423682934162e+00 7.013396676010100528e+00 8.493040649332350256e+00 8.055239801731183036e+00 3.660352521392870706e+00 1.409613916610656936e+01 4.646633868707194637e+00 6.344477534201795166e+00 1.221448715832006826e+01 7.582333959431546866e+00 4.261532665026719791e+00 2.300966308023951967e+00 4.136886356068624870e+00 7.168455783751736199e+00 7.573430318462939681e+00 7.859755682066371207e+00 9.664127975849439167e+00 1.157865037650396900e+01 5.877738786789738157e+00 4.205615036865173906e+00 1.210560979610763699e+00 1.021602014971977468e+01 7.660973168123401678e+00 6.041579826298195677e+00 4.928115839360628136e+00 9.922785859493792771e+00 8.617703281803727577e+00 3.838532362485611582e+00 3.812923136243182576e+00 3.540949512565083612e+00 8.552653135981222121e+00 7.448479680789014346e+00 5.367049603011174064e+00 2.561777238211789598e+00 4.430658138768656329e+00 1.002515450759436000e+01 1.302615152116888275e+01 6.864301700315699861e+00 5.349178022569224034e+00 5.970412088808237705e+00 7.362301064381043147e+00 4.677531729892191237e+00 9.031930209299996903e+00 3.809291005427183574e+00 4.912051416387156699e+00 7.911138171022145116e+00 4.054864953537867578e+00 5.425659353672671159e+00 3.641165568991634238e+00 8.360297201883264862e+00 6.119904498352924271e+00 1.182246548751022353e+01 6.688804716982160947e+00 8.450620322532140349e+00 5.778871572726819394e+00 5.852850772793018186e-02 1.255783220090331120e+01 7.057489241867077823e+00 3.982554186763375359e+00 8.159438683049103247e+00 5.375388789110458809e+00 3.427538571175948512e+00 6.590419792509983665e+00 4.682938251257038331e+00 3.009684567771031105e+00 6.309604023553655239e+00 4.780345219856889649e+00 2.396819499714001989e+00 4.736833494495158448e+00 7.535353806492858908e+00 6.362936854400839337e+00 5.299195749016944568e+00 5.297632658982767140e+00 6.240504977262665953e+00 8.476344901876856852e+00 1.616247097219033257e+00 6.918268374543341537e+00 5.035445322920248934e+00 5.811701672172863375e+00 2.460057390402007549e+00 5.713066336031555892e+00 6.533057371756541443e+00 6.426615159866870819e+00 6.543395912187410346e+00 4.425893875381326836e+00 7.201698209051641264e+00 6.431355443440191166e+00 3.904836964878311001e+00 6.879971197298071495e+00 4.842416543433383680e+00 9.182147292909341729e+00 7.889433837087948653e+00 5.196351132369996684e+00 5.908025577352015389e+00 1.246447251343542284e+00 5.690739865633757333e+00 4.683713433682920702e+00 6.966925857954477053e+00 4.504605752960582521e+00 4.321169781712409730e+00 1.000365088692433524e+01 9.613543259782357353e+00 4.197722125747169741e+00 9.286320382976498422e+00 1.088467005300269008e+01 3.758537796455676983e+00 8.069802053451230250e+00 4.115099177437475220e+00 9.108317095794630447e+00 8.534360031618119180e+00 2.347609656511679077e+00 5.762696540188847472e+00 4.784467681888421531e+00 4.436045461944262414e+00 4.728025685828500357e+00 7.872225607233015232e+00 6.201215176443806598e+00 5.008861682697836493e+00 5.436504501520017740e+00 4.822369719616608208e+00 5.735947959296761489e+00 6.613627045551844219e+00 7.959207666723330021e+00 7.112030066032872355e+00 4.957272119515353737e+00 2.506764579552451799e+00 4.494586261729534904e+00 1.006579342038918234e+01 2.130615436443996202e+00 9.005898353867754835e+00 6.432374324923964437e+00 1.865157914687548102e+00 3.098993498252397671e+00 1.320911526944284820e+00 6.716232757126785025e+00 5.245326137288867763e+00 5.397140859119790690e+00 3.181831724472030665e+00 3.398835618281795146e+00 3.564164731972148559e+00 1.999818321063326021e+00 2.330560071224371033e+00 7.464478643253819712e+00 3.636125370709178295e+00 5.708276433047052123e+00 6.415724570072315558e+00 5.759345442496310419e+00 7.021802834394909709e+00 6.358395630004327614e+00 3.672150114188054371e+00 4.220337780516093318e+00 2.187657612527212692e+00 6.337324457355727247e+00 4.313283002291871782e+00 4.288924947063089910e+00 8.405737482211176115e+00 2.527357097604315594e+00 4.348868775034398837e+00 4.703855285857401647e+00 2.940202671353527197e+00 7.457080579462433967e+00 4.778282382705141274e+00 1.072141946311041849e+01 5.750087250334527944e+00 1.039973167078184435e+00 9.028796928800638000e+00 4.896486529259773235e+00 5.265045529472171637e+00 5.474459501871637102e+00 6.353442180257186322e+00 2.167473255767277784e+00 5.483730638643647737e+00 2.815406593594304230e+00 5.441274886555458323e+00 3.412189450210409980e+00 6.441587328856552830e+00 4.146396652257966942e+00 5.764453483958903668e+00 5.261572506665874727e+00 7.813710499590322378e+00 4.707933296430652170e+00 5.511787758222336464e+00 1.014279904366183205e+00 2.560938694419517603e+00 2.798652998388279300e+00 1.680981399986185565e-01 4.695473546490863015e+00 1.515900721309832999e+00 7.451120379200694366e+00 4.179049583302928639e+00 5.756507326257916723e+00 2.665080144173177956e+00 4.373296258854688645e+00 6.350661667380347097e+00 7.414640626565753401e+00 6.198608334365297345e+00 9.520891756099326031e+00 5.883553780088416119e+00 3.894624408793547765e+00 2.110276759180312656e+00 4.170603887250538655e+00 7.275797600041406632e+00 8.614082981533940142e+00 2.354499656825969733e+00 6.331148169135249582e+00 7.495540246242418547e+00 8.840492956336309049e+00 1.384614539599630101e+00 1.520371423122987897e+00 5.486483584669656466e+00 2.916895726173436731e+00 5.085049489690664615e+00 5.015829659973101151e+00 5.007904408196075963e+00 7.557607119161492193e+00 1.410103287961101293e+00 7.405567604643047197e+00 6.130186274254239898e+00 2.654720579091383925e+00 3.195706424378832455e+00 5.305365235014091851e+00 7.557738903101237860e+00 3.024923009044179878e+00 1.022101968585203835e+01 1.012053749164331862e+01 4.778392168789054928e+00 3.377238265615665203e+00 3.782421342806917330e+00 5.763354977365866993e+00 2.817604896008988113e+00 9.008941709382760621e+00 6.996750256220334307e+00 1.059564940974592240e+01 1.049650910646509594e+01 7.370728439441574409e+00 2.401676766506967375e+00 5.451883247846652125e+00 5.935066591172674322e+00 5.490676707744284180e+00 3.431476735986683124e+00 4.076952067919542344e+00 5.523046482541971614e+00 5.575683792496825220e+00 3.348451544509548072e-02 2.434668827464203211e+00 -7.252523523827473229e-01 7.002822819268798682e+00 1.183019625523702700e+01 5.868762532788262654e+00 1.816583655833775346e+00 3.157103504346607359e+00 5.630702552085354640e+00 2.168249837820840575e+00 6.976939998968054724e+00 5.827901467485197884e+00 5.210793480506635156e+00 3.002530961755828898e+00 4.634218848568711024e+00 1.127176218562770948e+01 4.757191556143482103e+00 4.829899593444286765e+00 3.514094157257210860e+00 6.128327003605311685e-01 3.385596260914890632e+00 5.540894142843229453e+00 3.455345250999350082e+00 2.384402686869108834e+00 2.093579103332193991e+00 2.324626870612960694e+00 5.126488453137877599e+00 5.565906125321906650e+00 5.059635596958026227e+00 4.185803885109598887e+00 5.540115798866654728e+00 4.702633604784528742e+00 4.374353002742137342e+00 7.168938283399197253e+00 4.242627028861413407e+00 4.466163803132117138e+00 1.716267783308626615e+00 3.414975174293683580e+00 4.119002543567606089e+00 1.124816147122759524e+01 5.481078017332925434e+00 3.793600482352416758e+00 5.958488245228339864e+00 3.312256848800479325e+00 5.419223244961817620e+00 8.158834393228808324e+00 3.332691918884277626e+00 8.117620514083045080e+00 3.570227172344206057e+00 5.960370297684867147e+00 6.273593240973045937e+00 7.367463519500695668e+00 7.006138614215773330e+00 1.204362009690997048e+00 5.160430920122009546e+00 4.135400029251568021e+00 4.530780890149653573e+00 6.212739896385811811e+00 7.875793794169405615e+00 4.509040714369122682e+00 4.354256532541101343e+00 8.089958124248230575e+00 5.899586737910194501e+00 4.506066772597391967e+00 5.875607084582547657e+00 3.762316767526269423e+00 6.357278047255285003e+00 2.915081965373120365e+00 5.237445767929948204e+00 6.067829116423188118e+00 6.572859537168837640e+00 7.844801069653110082e-01 3.781850581903994257e+00 1.645884874276729803e+00 4.189262081449911079e+00 4.066417556997240723e+00 1.770030703742926814e+00 2.712064604323907613e+00 5.408488835500719460e+00 1.081801500344913158e+01 7.368696054731799450e+00 5.324316551119266272e+00 5.189948710101034202e+00 9.511853875440241524e+00 6.196355652699155669e+00 5.685913995925927722e+00 7.918163309206957656e+00 1.516189087616373721e+00 8.072576785174163660e+00 1.938650411307935695e+00 1.328542866683786849e+00 4.938758835216376930e+00 2.733854950120712779e+00 3.474251121976197787e+00 3.030805833084901924e+00 1.006583509650027519e+00 4.749478908351731477e+00 4.580959273536565846e+00 4.332711052276573049e+00 6.687209988530528726e+00 7.324253495038579587e+00 7.498201297025931744e+00 6.153649302064190252e+00 4.950994202018000223e+00 5.146581209576168270e+00 4.065489586400155453e+00 1.044629443780639377e+01 1.359397576507223704e+01 3.236746779244496164e+00 4.582201235223982039e+00 9.283382545781375228e+00 3.796879660048087413e+00 3.861041764781396157e+00 5.376592923478775710e+00 2.669148628070763252e+00 1.929343922897083230e+00 3.474548821066173687e+00 6.388825052424188300e+00 4.920037964543309883e+00 9.880946511071906357e+00 2.783445275090751014e+00 3.359264638164864980e+00 7.147491186275106045e+00 3.614706873582536062e+00 5.189346177046173736e+00 3.191852862227602117e+00 4.551388932129971643e+00 4.249507460165595774e+00 5.768781332426383024e+00 4.517105272942768757e+00 7.815877741245721211e+00 4.876427395846522295e+00 4.713026605649646150e+00 6.506542568101809643e+00 4.921758508726656878e+00 6.956242548469120379e-01 3.626011807127945907e+00 7.127791773217857063e+00 1.666460052186700569e+00 3.029996063656538396e+00 3.032319123286697504e+00 4.139172684381315470e+00 1.000902207344915196e+00 8.702638512708794849e+00 4.405212705146041685e+00 1.191028084746551974e+00 3.861551304802708806e+00 3.501088476989253628e+00 4.865303073753960206e+00 1.960483666902160138e+00 6.993169198476922865e+00 7.270324898454238571e+00 5.920535483057271620e+00 5.472624745019335712e+00 5.173607093967114601e+00 3.754376986084620782e+00 1.819088791698922236e+00 7.160561740588480717e+00 3.640027337495383986e-01 6.183416656400265055e+00 5.046811114485295846e+00 3.373060665788676360e+00 7.592658006253421021e+00 7.132993413453771581e+00 1.024010003105054523e+01 7.540650827102581388e+00 7.241885850844351769e-01 6.218736478558790637e+00 3.384596358801188920e+00 1.930795915672725460e+00 9.308456087386145938e+00 5.337440938686587977e+00 1.079038316446401424e+01 2.667911263898573360e+00 2.439358824672998693e+00 1.716489149618893872e-01 4.082936370384975255e+00 7.950829044343351804e+00 4.180976439373548459e+00 3.142080435536645844e+00 6.740004182376154729e-01 4.460991815889747691e+00 3.043001980953927710e+00 4.691851473666055483e+00 5.582034295715255112e+00 2.891368851679768426e+00 3.745991933700781207e+00 6.492862193359933976e+00 3.651742092595728906e+00 3.396904939791352884e+00 2.559498891437839596e+00 1.846408606129502417e+00 4.137958246485759162e+00 2.246542065903364804e+00 7.795842337111086096e+00 7.056124138166279813e+00 4.550101233149088209e+00 1.389008826835114618e+00 2.881147836092039949e+00 3.717813593194239541e+00 2.544404190166650093e+00 1.116035689116618768e+00 3.774419172507021081e+00 3.525666608863570417e+00 6.093234723437921829e+00 3.628419928923633186e+00 3.365586824613080896e+00 5.196220453574547093e+00 -1.544799765376267953e-01 3.774403303878369531e+00 2.295245373876768191e+00 4.518742476692320764e+00 5.755775585849468357e+00 5.053261415360966957e+00 2.946584925890001649e+00 2.356545556648756534e+00 3.902495414157830744e+00 1.636834436733531906e+00 7.864019252793128523e+00 6.254778765532488904e+00 4.428469124121340528e+00 6.078198036616245581e+00 3.074648056152886166e+00 1.833559087258107123e+00 1.248837878854103245e+00 1.581871584853069335e+00 9.995729612174395484e-01 2.836778464876474892e+00 4.617445865318116738e+00 4.275484088646181569e+00 5.807067859250527597e+00 7.621207667453157697e+00 6.509872485380577167e+00 1.619682899612645111e+00 3.538144226679875270e+00 4.923947191399198786e+00 5.061775409916478452e+00 7.850967047045392277e+00 8.801694046318283782e+00 -1.080872073565396940e+00 2.197985705993459771e+00 5.094923984363467717e+00 5.654431520355318597e+00 1.793444751666646297e+00 6.074787597810101580e+00 5.207790938148092685e+00 3.823340863799759237e+00 2.836781489104603260e+00 3.270374648002514206e+00 5.143066557094698510e+00 4.895575622134174409e+00 4.858747955101724969e+00 3.072170626115424685e+00 1.956270668558374837e+00 8.845703320228055944e+00 4.979854032242811535e+00 4.078632133452497754e+00 6.013826783081524852e+00 3.991917705921425252e+00 2.574014635904831927e+00 6.551294217630596606e+00 8.081738890759391225e+00 3.064067074104264154e+00 1.962163072371363892e+00 2.060082955826693096e-01 7.872680461906691463e+00 4.399587246402054674e+00 3.402486038487495978e+00 2.186880465199296797e+00 2.855657658472785965e+00 7.497083450054607745e+00 1.980956348997636063e+00 1.167451507393038268e+00 5.627019396152032726e+00 3.987715504343865014e+00 7.084987240855031843e+00 7.385929347602079531e+00 5.931356694251042505e+00 1.564412782610909769e+00 6.023510126307946244e+00 4.474090435316828263e+00 5.381177487344977806e+00 5.029128944260514711e-01 3.537108256018544949e+00 9.097677501891688223e+00 2.416060064083323411e+00 1.645250732115598469e+00 4.783212819478430688e+00 4.454599139219152626e+00 2.637769181832623211e+00 -8.319687378888462881e-01 5.326376502687810266e+00 1.408689685897534849e+00 6.316725464424918890e+00 9.812355545007411806e-01 1.280568949325635586e+00 9.907476063216609674e+00 8.889367464623115778e-01 6.734283763673756695e+00 5.251054066396894981e+00 5.172632661304403356e+00 5.096661821579477447e+00 1.091557963347166815e+00 2.907984009013167448e+00 5.027990521437070370e+00 6.216050205136310680e+00 3.856049022142073124e+00 6.237724234125319178e+00 2.693149143285204605e+00 1.034521255042509225e+01 2.700333663888368374e+00 4.139191562236995914e+00 3.217647566848513385e+00 4.005832019983595060e+00 3.766808143575544943e+00 7.264297829178969934e+00 6.319139801585603067e+00 4.298401254176155817e+00 6.398838724039793036e+00 5.388785970794355507e+00 2.419952411144861593e+00 1.939129706040513934e+00 1.527957185015518027e+00 4.729375229437803085e+00 6.708824790724844611e+00 6.648356035884886772e+00 -4.765255746686438698e-01 2.357121954276306663e+00 3.549051090801067510e+00 1.618860675823900364e+00 2.549727769307676528e+00 4.271195685257710650e+00 2.066852177121472511e+00 4.931776103370436815e+00 3.614754457821813816e+00 4.242157581093970009e+00 3.329473120864701041e+00 7.255451904897991966e+00 7.086178657737679742e+00 6.556793967135762458e+00 3.033832118324212068e+00 6.598903642120664159e+00 3.045570597991440920e+00 1.239653069191300805e+00 4.532009993815893090e+00 3.499785794037431952e+00 3.610086607918061574e+00 2.375725129554333570e+00 5.035310423074767172e+00 9.435225322462917674e+00 5.395580701538730040e+00 5.283360176475231818e+00 2.926378417961336353e+00 5.474169900812550615e+00 -5.842314645542769913e-01 2.605219246289208535e+00 3.073616147612623362e+00 5.158736799562466224e+00 7.624352188170306910e+00 3.179913957404708835e+00 1.484020405000960663e+00 6.101986876658548553e+00 2.257115151521725593e+00 3.560910869876934282e+00 7.238240364928857140e+00 4.347158399468122880e+00 3.777042608059085982e+00 8.659691228320635759e+00 2.735439880143924807e+00 7.216357653874327927e-01 6.064037937015388735e+00 5.468185702401059167e+00 2.546435744279951674e+00 6.385551773579958734e+00 6.576807618051913273e+00 2.539245239764038153e+00 3.635989038282208874e+00 4.069537929409254851e+00 1.211648756978961572e+00 3.036692552980198023e+00 2.464525070296273324e+00 1.747173326474862787e+00 7.287546383098833402e+00 3.714687344918729650e+00 1.111843199021508077e+00 -4.237290004026110779e-01 3.115203215494692479e+00 3.180604122409431245e+00 3.548875812076076386e+00 1.002246464429906503e+01 5.641840774480996856e+00 3.066788039671359822e-01 3.037882643037012720e+00 2.475865973117741703e+00 2.406120406972835468e+00 2.557664038584864574e+00 4.045561845307627635e+00 1.135424336327651940e+00 2.224488456228912447e+00 3.531252388259658481e+00 3.083843164700434514e+00 6.362759539146675358e+00 4.643183312924412220e+00 8.479530931408158168e+00 5.959217472786589198e+00 3.554504265193382473e+00 3.938159359792007930e+00 3.044546092070274934e+00 3.218641493678332299e+00 5.256809739231126599e+00 6.257276865354065798e+00 1.953665708616806107e+00 3.061151490771350847e+00 5.212298755818720153e+00 1.459725856340669425e+00 5.665378897539335767e+00 2.663571648968308558e+00 3.077054152476291993e+00 5.325945969907032840e+00 1.849149654775693374e+00 1.594549893794036777e+00 5.137832060295062675e+00 6.088403180911088342e+00 2.126101187142094506e+00 6.268167727134603684e-01 5.140021320990133979e+00 6.985917969863179033e-01 5.154473430913384391e+00 2.050672952376582536e+00 6.166751760080512845e+00 3.577191107750830934e+00 1.586571508051140666e+00 5.907536019548384587e+00 5.109160659127214288e+00 6.804589090337933577e+00 9.313520252303214564e-01 7.102783992293604243e+00 1.617546386669235448e+00 3.869433944534798719e+00 1.952285212729913511e+00 1.060326980622912307e+00 4.929266569100783535e+00 1.512092762254877432e+00 7.762671728323460307e-01 3.055668624167665381e+00 1.560295644927381487e+00 3.785527839955552309e+00 2.752978992695865657e+00 1.398581189856466622e+00 6.068285353390715287e+00 6.132377934489325888e-01 1.021211823688019438e+00 3.262638568391392546e+00 5.717531747830272515e+00 2.630228863656699723e+00 4.218213277598598765e+00 6.442774638529877862e+00 4.672783844240514739e+00 -8.768560841668615602e-02 3.656318298091374430e+00 5.749981993878055420e+00 3.444703327406402060e+00 5.860632116301064620e+00 8.709815821294015770e-01 2.895828881953583345e+00 4.419363563804092010e+00 3.149205824704067069e+00 2.778272076329358242e+00 5.187120559702823819e+00 2.052332722281986932e+00 1.067131353905613533e+00 5.291820796727214393e+00 2.542884660633022431e+00 3.593564424526921375e+00 1.396306160087976700e-01 5.211574158037191040e+00 2.022678147308902386e+00 5.798264273740963759e+00 2.419356235872159644e+00 1.466192782743041878e+00 5.177561641031063644e+00 5.930286012586352129e+00 1.501730049308954928e+00 3.544353879209863223e+00 2.039196583863236434e-01 3.138866935632861122e+00 9.436568161293806156e+00 1.879555251074221278e+00 2.143641091676125932e+00 4.848774651916881062e+00 3.857559872944348101e+00 2.350211638701838801e+00 3.441135554515518002e+00 5.824247545973897378e-01 3.482785787006960287e+00 5.796746143500910442e+00 2.954009272591535229e+00 9.066090293733537475e-01 2.017287330892068908e+00 3.762369824868068147e+00 1.056008645072604946e+00 2.295456201039627331e+00 4.743829166012487164e+00 1.412704723789112382e+00 2.860508781917791232e+00 5.340716726258914804e+00 6.828298643582293437e-01 2.322601507018988265e+00 3.537305885402620698e-01 -3.111371507881156573e-01 1.019262902517298119e+00 2.036520534518330816e+00 2.125805540177221342e+00 2.739894095689465736e-01 5.256444611057583316e+00 2.251561024961102220e+00 4.813503835978780732e-01 3.234107862188544846e+00 1.671206429746301847e+00 2.450062863155343162e+00 4.587806421722887329e+00 4.608981469442131385e+00 1.972161637564512793e+00 2.206426542593344919e+00 2.517068542322321356e+00 3.471296460538989326e+00 2.924967413458146481e+00 3.730089644196551646e+00 8.234747597062637148e-01 2.676019070305217795e+00 9.234561525344413546e-01 3.579679809524803247e+00 4.596100803474381991e+00 5.095349317122757071e+00 5.969986632511531610e+00 5.516378145216386031e+00 1.962811459038391604e+00 1.888583137399957090e+00 6.528361119434022086e+00 8.787350999347465219e-01 1.593610342767446397e+00 3.485577342477979457e+00 3.612873534693712863e+00 3.994576162091827420e+00 4.648022314519256959e+00 3.738025029193587478e+00 7.840893423994585998e-01 3.734510156933983804e+00 6.102147938122166160e+00 6.523357305939809780e-01 1.455364245219762154e+00 4.764783518201491930e+00 4.158978977302448143e+00 2.384612311579634714e+00 4.660511143631234643e-01 4.291084357930076365e+00 2.912635241087748739e+00 2.785501605290951588e+00 2.601106629520492319e+00 2.457137790378729481e+00 9.588900454631761328e-01 8.523201643657636328e-01 2.612423032950768942e+00 5.299588332116543121e+00 2.275408840736266480e+00 2.012440491768581197e+00 7.318746452598720253e+00 2.872843642844816081e+00 3.580651000075418366e+00 -1.151255893086233772e-01 2.151165381086509676e+00 2.708891556840650416e+00 3.874943903340325235e+00 3.622835760414396145e+00 3.436801590096976611e+00 6.173893473112271657e+00 2.525171523234247317e+00 2.869397008276863836e+00 4.887592998214385531e+00 3.582503234238613388e+00 2.611852622601162910e+00 5.506143946387126675e+00 4.029860610615159544e+00 2.383937261460844503e+00 8.438381935690465241e+00 1.880763732759168860e+00 2.651117427463973719e+00 3.594272426011567934e+00 6.921957250970698361e+00 2.710673567614946933e+00 1.931961662038619743e+00 2.078457755445229704e+00 3.160404086356122910e+00 3.204720039290552158e+00 3.922337447254267140e+00 4.246314971259440796e+00 6.882672589528476825e-01 2.650234950911674936e+00 1.446620838899359551e+00 1.863256421511905625e+00 3.003822251474486116e+00 3.253515033536082068e+00 2.356742517016516381e+00 5.049681747084640904e+00 2.323322315189249920e+00 1.296631293628365711e+00 1.133156834897383503e+00 2.998376045948356605e+00 1.792483814203023496e+00 4.945292100795040113e+00 1.169276851661112060e+00 2.251099144188964729e+00 -4.430262699606770660e-01 3.827166617537496762e+00 3.210030424875233823e+00 2.287570784998056883e+00 2.300802332425993413e+00 3.036711673158576374e+00 5.571946913530926082e+00 1.825701032385355527e+00 3.754867165284491826e+00 7.410370062363116350e-01 2.346335820407298378e+00 4.608072655952634378e+00 5.243216555157529379e-01 4.208967497014511894e-01 4.693471232398684911e+00 1.008700752895818509e+00 1.811837934451108634e+00 1.558463043680223592e+00 6.545179825903025161e+00 1.037569075030574384e+00 4.139821162675239030e-01 1.019367585295228640e+00 2.036491870055990194e+00 5.289238048303824158e+00 2.043026645756014226e-01 6.576978516959493426e+00 4.538917963158768387e+00 1.867071272374679181e+00 9.910413528137327344e-01 -4.809031081213903658e-01 -5.067759104422386862e-02 4.500533679803909060e+00 3.973803175268896037e+00 2.702093388299321219e+00 5.581028298305586333e+00 5.261984855534243444e+00 2.429612134919453936e+00 3.204149502859289456e+00 2.794255222372576952e+00 3.489576713494295657e+00 2.819418163523989218e+00 2.473843133287376261e+00 2.719691169493799077e+00 6.552915128163048664e+00 2.217560304208488819e+00 4.936148666619351033e+00 3.520142352064536961e+00 1.085841744919791241e+00 2.516635405829067640e+00 1.458393825648203412e+00 3.687114894623797046e+00 3.623092564155289796e+00 3.310439365586283600e+00 2.646531025349257327e+00 1.926446822402533732e+00 1.004287829043009728e+00 1.308572055887709862e+00 3.207686253021235334e+00 2.120498360280477002e+00 3.245699892855133939e+00 2.575914767405979244e+00 6.755148004530775019e+00 1.399820253810559301e+00 5.272653339737122025e+00 5.790173378487889488e-01 7.069807871840433577e+00 4.674234490561236299e+00 2.094415725993731492e+00 1.730096795288597722e+00 4.632724575566866676e+00 3.551998831368597287e+00 2.680063098230113905e+00 3.261359300790981131e+00 2.718110332798346906e+00 2.992107484994770417e+00 3.878244611862537550e+00 4.513589078993532233e+00 9.048518982129678534e-01 5.411158817610886018e+00 3.368841675823528004e+00 2.984039878023984738e+00 3.585086293376209099e+00 6.204696459988836565e-01 -3.675288472735926404e-01 -7.890105751054772298e-01 2.904870205972733821e+00 1.149745375252782420e+00 3.188470464299623774e+00 6.814570138712425784e-01 9.329272550752042426e-01 4.776129910230630493e+00 6.960628034897690108e-01 2.099272472733766826e+00 1.193010640905571851e+00 3.190857367358902685e+00 4.152375642101470810e+00 8.109454107094968833e-01 -9.976868194748100827e-01 1.685937939292170284e-02 2.764630754093920117e+00 1.710834164195258467e+00 3.566063867328090442e+00 3.809728204500163251e+00 1.807365676758714956e+00 2.726628814434951309e+00 3.524138764095760656e+00 -6.628844634613482167e-01 1.223548108984124916e+00 1.961776065800670432e+00 4.023272728429526657e-01 4.407755283240201827e+00 5.617016621868569537e+00 5.000060243131586368e+00 7.029118491228933951e-01 4.537490655147728091e+00 7.518773731562031770e-01 1.050309667260734131e-01 5.425091904214034422e-01 1.641496802696947199e+00 5.397557269384474665e+00 4.994892748069886146e+00 1.817572933760271514e+00 5.513393281032523241e+00 5.214134507468588531e+00 4.384572934855487603e+00 1.799949741380301171e-01 -6.972932300583324638e-02 7.926220570495624562e-01 -7.336033845560985256e-01 3.933302039438442144e+00 3.176679456336147123e+00 3.879726173461737648e+00 3.374755446201199494e+00 1.952313796753612385e+00 3.669188053288849893e+00 4.641897165910657819e+00 3.919303317337493819e+00 -4.721103149370575736e-02 2.123218873587170208e+00 1.116790397385218458e+00 2.299570881077834805e+00 4.801101213118221800e-01 1.566460657476658191e+00 4.453097934271713632e-01 5.374311517745453681e-01 3.735654967456591535e+00 2.914354212758791363e+00 3.302637965340219139e+00 3.600830311054702193e+00 1.813826410822479307e+00 -2.418980954373428638e-01 3.871968293753489387e+00 3.047768284339202882e-02 3.398530670294721556e+00 2.267749221467702192e+00 2.094145754840127438e+00 3.711791602086180308e+00 -1.754337999031389261e-01 2.144417146936729690e+00 2.141670605381176706e+00 5.644476907786004638e-01 5.901570776899805360e+00 3.274426815503589161e+00 3.357116356265831492e+00 -6.633014837011634857e-01 2.852183585136676136e+00 3.016029035705703354e+00 1.322510950547145736e+00 5.089674856745919129e+00 1.375364241796906528e+00 2.964761560120134476e+00 3.660267141146648306e+00 5.179555338827102062e+00 2.197460792799883045e+00 5.730423117899482222e+00 2.242453261355073835e+00 5.936842261195083736e+00 3.424007650544451220e+00 -1.290022036649579817e+00 3.746961815349152403e+00 3.491040161204433945e-01 -1.230814231260361380e+00 2.790778030224242645e+00 2.302326267472536436e+00 1.231365337894692935e+00 5.491509667501854874e-01 6.655505627201167007e-01 2.474658252915742374e-01 5.776202323775733838e+00 4.111150913691177244e+00 2.415678262902173579e+00 4.143594948165728375e+00 5.578583589522844832e+00 3.696463642641972136e+00 3.824853588902453527e+00 3.224317084646904696e+00 5.879038809932487730e+00 2.591936979530372831e+00 2.311554565320812049e+00 4.718685451020661059e-01 2.160219174878610371e+00 5.159098847878397009e+00 3.645264544932647066e-01 1.458347069218916658e+00 3.139698544645554423e-01 4.975226364186688399e-02 -1.405788652260967497e-01 3.758783376193296277e+00 1.911912413987005621e+00 2.513973829512430758e+00 3.052016984084742202e-01 4.089599063910867471e+00 2.950489479970065609e+00 3.302759940283501283e+00 2.307790247259948302e+00 4.291888420520277414e+00 1.825910419514090943e+00 3.697665902667735427e+00 7.973288602277638359e-01 1.150250484292198561e+00 1.210562005760049242e+00 1.401757342044952281e+00 8.305383151436728228e-01 3.055727168642336622e+00 -1.159099125174763323e+00 2.257941980737889320e+00 4.787643235260664376e+00 3.938636762557315318e+00 2.433690004522294004e+00 8.130994433978586677e-01 2.583827294367775806e+00 2.517540167455869504e+00 3.471089126433096084e+00 2.309919703856992079e+00 3.875241505779170481e+00 3.808230157370807945e+00 1.309979224109256268e+00 3.374334545997617951e+00 2.238404353030309490e+00 5.715469389676369971e+00 1.518587187846192510e+00 1.119815683585847266e+00 -6.509239719120940570e-01 -1.622243972046160110e-01 1.083314607497372739e+00 3.553820912671370458e+00 2.270406296393073120e+00 3.606944867287481316e+00 1.845099972735796179e+00 -1.916483037765806197e+00 3.718524403310571103e+00 3.260439614555405541e+00 1.617014052273094915e+00 2.132944080912239748e+00 5.677009484475239454e-01 -5.233377347911722932e-01 3.149960974761223387e+00 7.962810682859022826e-02 3.345068342515195692e+00 4.447867273393339538e+00 4.325055010704105030e+00 2.209609952488242435e+00 5.193986562938530227e+00 2.142564848796858712e+00 6.276207819960976764e+00 3.370607302709304864e+00 1.843188460817373642e+00 -1.647741915203586593e-01 1.845827496257021361e+00 2.725355119669207404e+00 2.946551972200712743e+00 -2.337135514965209548e-01 1.614785405686877784e+00 3.180660826469000835e+00 -9.318675608143487388e-01 3.884449026639017255e+00 6.838854979451463478e+00 4.593869386083705431e-01 7.853373141314634598e-01 1.862205961036807356e+00 4.361115414425300152e+00 2.244256238941844561e+00 1.068400114225933839e+00 5.565525229243602823e+00 2.758966327533644236e+00 1.416180698665636672e-01 4.381044595886582016e+00 3.053434787561821295e+00 2.805859302331273231e+00 2.810231372103683345e+00 6.612543478866319546e+00 8.013345912593126119e-01 8.545061532091462464e-01 1.308633953703659536e+00 2.225530403189140749e+00 2.264145968914209828e+00 -1.470504255303568542e-01 1.496214399013999330e+00 -1.136128438187753886e+00 1.754951872083821751e+00 2.306208044524100664e+00 5.569296295618895165e+00 -7.067892643952511378e-02 3.213486332496889641e+00 4.970367482797271919e+00 2.961696352202158433e+00 2.463868194167839754e+00 4.838943389165064612e-01 3.047678720738214331e+00 3.481627985374906586e+00 2.462798353661072692e+00 5.733631098240417057e-01 3.358527094674705893e+00 2.350112589148574571e+00 3.314289232256979911e+00 4.304136651547307402e+00 1.768451328194249772e+00 3.786064800414967735e+00 9.902336571266125986e-01 5.856044739209849137e-01 -2.165344033358396203e+00 1.372927756485593953e+00 -4.954128131039709504e-01 1.957462181457450656e+00 4.321800296542773756e-01 8.829283891328012501e-01 2.385690556466115719e+00 8.046536932256798114e-01 7.362256152701605050e-01 2.001426618842637506e+00 4.724206248333751024e-01 3.443547297518100514e+00 5.292337197748964162e-01 3.241229406984042605e+00 1.196856102005475986e+00 5.271027491680425392e+00 -1.097017654858668118e-01 2.893668532061174581e+00 3.290373215364056581e+00 3.071053153031800598e+00 -1.249157165646427314e-01 1.261369862473496584e+00 1.379676541923279931e+00 5.461604177232208812e-01 2.500166383761878386e+00 2.788507309904840525e+00 2.435764045997661498e+00 4.065700438371468550e+00 -3.279259963348464257e-01 2.167668414626683138e+00 3.334813265209855437e+00 2.408506758864050745e+00 2.112205885804042893e+00 6.649834259879024323e+00 1.550135276381979788e+00 4.304412845142588928e-01 1.477044905585892520e+00 4.712788888011101740e+00 3.020444275930219469e+00 1.637074194609184019e+00 2.388911951263277711e+00 2.015829705825705975e+00 -1.242867264457960141e+00 2.465927693313053393e+00 -1.769170586985834015e-02 8.299011189333216354e-01 6.909174166275469986e+00 9.075922681228782984e-01 2.555566623856603270e-01 3.462799916296657177e+00 1.852092801232076758e+00 1.545407164208447925e+00 1.927526918244296672e+00 1.887808017913592984e+00 2.298657985505211165e+00 2.423265116388098939e+00 1.839797329114447377e+00 2.835185136516985782e+00 8.739213609837266361e-01 3.075127163086747384e+00 2.917404799045981711e+00 2.681380108936390450e+00 1.348756600140951889e+00 1.107269599146686101e+00 1.771821094984655565e+00 -6.051285294840024198e-01 3.878662282504475201e+00 5.172902101412502063e+00 8.371590449964805281e-01 2.678030478349032517e+00 1.171003646134317622e+00 1.761038551358576232e+00 3.936961926944079426e+00 2.474517414778866442e+00 1.466015647943193168e+00 3.318043178953584693e+00 9.824718132357004308e-01 6.682834401991173401e-01 6.953248028613567833e+00 1.723274248880516835e+00 2.668153352343909379e-01 1.812209622268496467e+00 1.131645340495576191e+00 4.495558497319429136e+00 1.313643038212685799e+00 1.882223408119628738e-01 1.703144820018034133e+00 3.455635187685741627e-01 7.644586367501230439e-01 3.726788341490506973e+00 2.071254315348335595e+00 1.023748752995343736e-01 8.685143546086509403e+00 6.346730870011292325e-01 -5.861123397368367405e-01 3.655245925117880823e+00 1.882163492469637545e+00 2.861685902017883976e+00 2.222582805792444605e-01 2.281252064455260076e+00 2.222594480392810823e+00 7.069345828247890484e-01 3.486377907065431048e-01 4.242802938027782744e+00 3.152308778523553290e+00 -3.555741840637716145e-02 2.235995761376408542e+00 1.459485614234890816e-01 3.988743314640403881e+00 3.738897495864045517e+00 -5.286115095926680052e-01 1.214146911511245541e+00 3.114542221839850633e+00 -6.197905808875112665e-01 1.925647896674627102e+00 1.336658546204989806e+00 2.458930645130561476e+00 2.492581673072670867e+00 6.522015440368200689e-01 1.754103493946425063e+00 5.372938441748393856e-01 5.834787791089878439e+00 3.744088789404092843e+00 1.034447242301413716e+00 1.987388578445090648e+00 1.046095436773432308e+00 3.811560336625327672e+00 1.503541943110048518e+00 1.302600893791252545e+00 2.553227216738418459e+00 2.712239968836577919e+00 1.830030640464525904e+00 1.876715851139452829e+00 2.645868110439235643e+00 3.894952352935816542e-01 -8.348288989191321452e-01 4.178931362563099938e+00 7.220433827724797027e-01 1.911538125834726598e+00 -2.005638701971768079e+00 -4.292804200946211124e-02 3.918531479188323008e-01 2.468473878199947347e+00 1.462070461562654522e+00 3.635835182453974745e+00 1.110418067735113645e+00 1.335258044756619578e+00 1.791592815331915611e+00 2.057385673534291470e+00 2.030525026421870827e+00 5.420100729385094240e+00 1.202988635499596892e+00 3.607643441340123713e-01 8.493663692665462950e-01 1.612641655332891055e+00 3.020179379193633551e+00 3.836164996748204103e+00 -6.771165928124434075e-01 1.813355331778657265e+00 3.454047972808096389e-01 1.581384454539398021e+00 2.402014035238988932e+00 2.871551833740034532e+00 3.002684837536852669e+00 2.211283525986358800e+00 1.204598218625696049e+00 3.920601827434541775e+00 3.154611617323883621e+00 1.357778862384467766e+00 3.023672178544086764e-01 -1.320713425441950306e-01 2.677328127006205705e+00 3.367712924210318759e-01 -7.931414707359734084e-01 2.748968714377176159e+00 1.435190888592008829e+00 6.127376337304871967e+00 3.077500562356928260e+00 1.544841614227451254e+00 1.680805836932559805e+00 6.040541685514777548e-01 -5.744323042317731609e-01 2.187006621978876630e+00 1.119089517451676841e+00 1.607175139596346947e+00 6.654149536508612961e+00 5.313447989681230332e-02 3.081683813497150481e+00 5.500792673410024314e+00 3.013614325108015635e+00 7.495414364420429632e-01 1.233714119767074235e+00 9.347254604013566226e-01 5.086023646981356894e-01 4.584024981679873711e+00 1.180323437367164496e+00 -4.456378550474430211e-01 2.633043521282915744e+00 5.546367569905847006e+00 5.193699001506473678e+00 1.336438525767662089e+00 1.394587779512195258e+00 2.442141680253304692e+00 3.171995790998241027e+00 2.599143488460634810e+00 2.639668114047054370e+00 2.419225226740774559e+00 4.382625567787169274e+00 5.025748962026522548e+00 1.012915167838177588e+00 1.348590675128894301e+00 1.079365830379810154e+00 2.477786486669406596e+00 2.042256182703788614e+00 1.867383008155034663e+00 7.788152225812117191e-01 5.130472238668948304e-01 3.772420101202831333e-01 5.399455724533644974e-01 2.885856419696167796e-01 2.130300243942606642e+00 5.677671813515168253e-01 1.980055906549538225e+00 3.879564501714086733e-01 1.771807665129409015e+00 4.284255836046383159e+00 3.348696735286971204e+00 8.617426433409336450e-01 5.015375265110177061e+00 -5.829297487749540707e-02 1.841823402046975255e+00 -1.088731042406317240e+00 3.469785404774825111e+00 1.008225853209072875e+00 -1.612094466838322360e+00 -2.088449108752671035e-01 1.989037365545176239e-01 4.614995190833210970e+00 1.518567214311293156e+00 2.880257271684105724e+00 3.369934478115146792e+00 1.905481837986244820e+00 -4.596577295459662871e-01 3.429639312367592563e+00 2.398024276029914539e-02 3.277500833698101079e+00 5.066248238551928296e+00 2.936788051084839424e+00 1.245035035965307735e+00 1.429422147632912532e+00 -5.996421066787627208e-01 1.842064823892116010e+00 9.618828020886330266e-02 3.550357754730995019e+00 7.339344194346761885e-01 9.146132893989558088e-01 2.839363865783873120e+00 2.874832678810034459e+00 2.496877711142018619e+00 1.643806545465078095e+00 7.171008334358319747e-01 -1.728844125333172943e-01 -5.853866930091962129e-01 1.558405672492542138e-01 2.272847878005318289e+00 1.900836246481810043e+00 2.507133471323129470e+00 5.050269741184264305e+00 1.460038795761713804e+00 2.160398762919280902e+00 4.772740701409531994e+00 -1.135035270222665149e+00 1.093432196749786867e+00 1.142364177034596917e+00 5.665591679696053706e-01 2.551872082722119295e+00 2.185849454248362189e+00 1.852523600268879633e+00 3.254215056564773612e+00 1.754884216519470685e+00 3.195072116623899561e+00 2.491511143140646922e+00 -1.778757765817101433e+00 1.891018643633633811e+00 3.797231641040947903e+00 1.455444581761178524e+00 3.177833936662116887e+00 3.627230416101776989e+00 2.741724274928340144e+00 4.640542794424746820e-01 2.962383740434051393e+00 3.627087017006973113e+00 1.395267284032862376e+00 1.727496844472165671e+00 9.305822565259598278e-01 1.412300644680209993e+00 3.333820054687802958e+00 2.098239899383990803e+00 3.169373134256957325e+00 3.344114194052659528e+00 1.118684380842593029e+00 3.826362103992645203e+00 1.635627363589357008e+00 1.161136156099092931e+00 1.458781602020998491e+00 -9.091853676367729342e-01 2.611173858845492024e+00 4.574572380007342787e+00 2.910171639822018541e+00 2.567231240958830263e+00 6.742206262295118435e-01 1.597337910542947936e+00 3.325528807766419348e+00 6.036769642311878847e-01 -6.463969483558377194e-01 3.421296733996906703e+00 3.795977214630148033e+00 2.014881046553980593e+00 1.006480962773637078e-02 1.727345559963189503e+00 5.258423907865898528e+00 -9.492644576168022263e-01 3.496175209075442325e+00 2.522335077933103520e+00 1.046935714171716825e+00 5.050992267456369866e+00 1.079944474374565366e-01 4.917614623136966623e-01 4.510173698834949896e+00 6.943785098880619344e-01 2.786132899120698170e+00 1.745444372054701709e+00 4.495477060006337622e-01 2.447464269032455952e+00 2.203068131321392897e+00 1.318245343826705884e+00 1.506672877646853870e+00 1.168506332611538134e+00 -3.926881008687488905e-01 2.848615565240839587e+00 1.988027375736222568e+00 1.206705706730709649e+00 2.359704303783299650e+00 4.260957351964555606e+00 2.588759738549934575e+00 3.342560288967872939e+00 4.461428057597271568e+00 7.698121354756719548e-01 3.686112424341229321e+00 3.020242328886900918e+00 2.310934316089879204e+00 2.391694879055869194e+00 4.298522183249369633e+00 1.509359158513305488e+00 1.094581399375069486e+00 2.176195262611798409e+00 2.938089824989583487e+00 2.764700801024547516e+00 1.157564309905386946e+00 2.624859203703375332e+00 3.984738507208663294e-01 3.964706834073802533e+00 -5.370868678604969748e-01 1.659871443264414825e+00 4.893824453106412342e+00 6.167131311494609136e-01 1.032794865312643084e+00 2.114967947853580110e+00 3.277997178677964918e+00 3.599154564285168334e+00 4.384571589283825510e-02 2.375968939368344301e+00 1.228954421201078118e+00 4.874131860349912415e+00 7.249948147002203136e-01 2.574502446777934495e+00 2.021745369449552854e+00 5.591703695058902746e-01 -1.687674170537695861e+00 4.652060350666854305e+00 -2.412175557456035513e-01 2.450104692104019044e+00 8.256462759253895278e-01 2.958162697166688559e+00 2.286591715808742542e+00 3.262396597258943043e-01 5.155987207294352004e+00 2.354290389007146267e+00 1.313540696675474795e+00 2.143034793069598098e+00 1.798907809823372395e+00 2.725765362639578804e+00 3.226403776701340043e+00 1.738238298228872880e+00 2.033032255338684369e+00 -8.363123773719925991e-01 1.856876981501921708e+00 1.563349937256645283e+00 1.367868051053258149e+00 1.342561887016064048e+00 8.379834349774523128e-01 2.489160560061207672e+00 3.350856534408840570e+00 3.201826892534492819e-01 8.249171601818439115e-01 2.279213858300387141e+00 -1.921732746711135142e+00 3.103057468092412119e+00 7.139537796976687112e-01 -1.101891821696204365e+00 4.695328643909682853e+00 2.751414410125696541e+00 3.710410241761563643e-02 4.907388247223012812e+00 8.619672250579478445e-02 1.200521448253593526e+00 9.592127104973147134e-01 1.763106698695688035e+00 1.385428303558367213e+00 3.558966324943529713e+00 1.499669150244961058e-01 3.076300787474703924e-01 2.091545358757557427e+00 3.178974503119260664e+00 2.864432558128233275e+00 6.382933129454790855e-01 1.889652724475379575e+00 2.820473585560550056e+00 1.097061828980856468e+00 2.583143347889827801e+00 5.030091126779653088e+00 3.919596577665773740e-01 2.149133652006010919e+00 5.175647500951301438e-01 1.547026271462621949e+00 2.918074628675159321e+00 2.024428902954406695e+00 -2.271490935592965776e-01 2.826666501597501657e+00 1.756306625394964405e+00 3.085110414495437769e+00 -7.187828036919419183e-01 3.252558601332587784e+00 3.743237008770735397e+00 1.474988713331010670e+00 2.850717224935434668e+00 2.109039739854790874e+00 4.423353710969195607e-01 2.006063549409831559e+00 3.431247841349345684e+00 4.019474026791377774e+00 1.147313677190575643e+00 4.182423101609352045e+00 4.923332731050274802e+00 1.942344012598463676e+00 1.593383843680245882e+00 9.121248490465330150e+00 2.166978541131604707e+00 2.570635260533634003e+00 -2.333461230274401110e+00 3.848449065963262417e+00 3.069811207925475571e+00 1.171811107354124415e+00 7.764399105849153493e-01 -2.675093466157645317e-01 2.324105586478629970e+00 1.268389231568320952e+00 2.470609158046928489e+00 6.725754081096357861e-01 2.439806807093133578e+00 2.023825134628522093e+00 2.508521595741688426e+00 6.142013128205761063e-01 1.404447898835595288e+00 1.967063986843855083e+00 2.791457671105261440e+00 1.792508556283968879e+00 2.304401762239941309e+00 -1.307268711335005662e-01 2.689001979287629407e+00 7.078853559836396636e-01 5.344215162584879941e-01 -6.413026844945231009e-01 2.120406524580872087e+00 2.906162666500877734e-02 9.901677067348646499e-01 2.172739024464383495e-01 2.149193299849158745e+00 6.620484022862742624e-01 -2.425223190980441146e-01 3.899348654769823064e-01 2.416157997789936118e+00 1.805639492428064985e+00 8.815247103017569419e-01 2.281761883365962529e+00 2.780612411527417116e+00 -7.530333623421259226e-01 1.067557338213137808e+00 1.574765154183616289e+00 -1.477219757245250786e+00 2.451387255439231527e+00 2.936350536897180952e+00 1.223476987143728767e+00 -1.140809272529782259e+00 2.752972221242637296e+00 1.889653445303425272e+00 1.615493519161991243e+00 8.273161392609776899e-01 9.991165137129740526e-01 3.116237940590107058e+00 1.657468972532956553e+00 3.476403379332123400e+00 2.050195163733402826e+00 2.060788209827940420e+00 6.377554799615385850e-01 2.279964480977601404e+00 1.408928127987557399e+00 2.691000934193345184e+00 -3.281116506865708882e-01 2.025589561198845701e+00 -4.748798412518977496e-01 1.912166812420158291e+00 1.811508230705870082e+00 3.914724468565236926e+00 1.346257630760985924e+00 8.936220991494074894e-01 -3.008597490934466379e+00 -1.515784778110535358e+00 1.293667751553281287e+00 7.715454077268969479e-01 7.045416853741470753e-01 -4.140917492865454075e-01 2.485926035825884728e-01 1.402429107563591293e+00 9.797231421921490657e-01 1.107721390666803307e+00 6.988713093884391103e-02 1.139706785170500059e+00 3.711257532831702122e-01 1.934561392563329152e+00 1.719650568435889149e+00 4.089741629996651362e+00 -5.085451937627413072e-02 1.467441594977794139e-01 -5.006927518579962211e-01 1.380275268124189596e-02 1.636266785564964410e+00 -9.774160928818317329e-01 1.409734802711796409e+00 1.838154957024345393e+00 1.654308125157011866e-01 1.886906658904714984e+00 1.301133643394341011e+00 -1.657097725849322911e+00 2.902305589963360966e+00 3.435390508670320919e+00 1.432649563157262662e+00 -2.922257509633230943e-01 5.605444636247404189e-01 1.240448317833309888e+00 1.801039721515766079e+00 6.159245838404654450e-01 2.251891390959325001e+00 1.718759200105959728e+00 -7.694643292766345510e-01 1.659797131852546404e+00 6.986268221166145764e+00 5.679816439028209096e-01 1.097349322705471586e+00 4.418149842151071205e+00 1.277193375193222735e+00 -1.093516423976915064e+00 2.020808233299893342e-01 -4.525587587937330847e-01 4.483465517372670073e-01 2.646066498098780695e+00 1.566344323022621721e+00 3.648482234526193579e+00 9.266582454334297836e-01 5.146729673969509200e+00 1.468267843203750811e+00 1.825218435469764700e+00 -1.501183440342676478e+00 1.984481837955532235e+00 -9.578250091145491529e-01 2.213756473370413591e+00 5.748081003588816351e-01 -2.770427619930806440e-01 -9.259669371815729133e-02 4.321074431937425686e+00 1.590551155982462328e+00 -6.686997063841454425e-01 3.355807519493595237e+00 -1.064315584244343027e+00 3.613093016681213854e+00 5.313996168755839022e+00 1.759952844635019054e-01 2.445662000795455260e+00 -8.429458309130724025e-01 -1.075427049320211825e+00 2.457927537013929964e+00 3.186386585189976195e+00 1.390599612063204260e+00 -8.362693373018955656e-01 3.068622543710478379e+00 2.813754023409619442e+00 2.019711174068774096e+00 4.113867512406689464e+00 7.273560659426523411e-01 1.420451771127928309e+00 5.521910670286667155e-01 1.422306315848867131e+00 4.282410160462208459e+00 6.768811567734263512e+00 -5.346651729473433923e-02 5.784106021866368685e-01 -1.067169203197594562e+00 2.958891818237485261e+00 -9.141994986837782555e-01 7.133595571370410227e-01 1.907464617274367669e+00 -6.313526896980915515e-01 -4.020707277723286066e-01 2.509760618685735079e+00 1.894601241955829948e-02 2.715955063444499551e+00 5.737225107435972582e+00 2.626870404632332345e+00 -5.948403043424943526e-01 1.981984330390992533e+00 1.718673664999213369e+00 2.189298821202513845e-01 1.288866012993329369e+00 1.362127112865403333e+00 2.396508320910028633e+00 -6.689431797143771119e-01 1.577935323791489264e+00 7.583527563424247164e-01 2.703366871054231346e+00 3.410765952850957072e-01 5.002918392716625418e-01 2.738436027962181107e-01 7.561102887721652399e-01 -6.829673365904108673e-01 -1.382265081778645044e+00 1.868365700445410393e+00 1.735900943385886075e+00 -2.902864120093808786e-01 9.779583573391434914e-01 1.151189096661471289e+00 7.878228348518571122e-01 1.834214624660393200e+00 1.275491248493799912e+00 2.856215104106686553e+00 -5.039485420822623629e-01 2.593122725616049173e+00 2.126150798665741082e+00 2.970138561613051120e+00 2.051069508379497641e+00 -6.056061018467171486e-01 7.850911594868018595e-01 9.960112561032841150e-01 1.346630698889074162e-01 1.424767512254558222e+00 1.449978313422312981e+00 1.733501763882623559e+00 1.599579509141810352e+00 1.512386590375084605e+00 2.067204869418927338e+00 2.108558212684371602e-01 4.692518523969527733e-01 1.291937280457716053e+00 2.641352117816616607e-01 -7.473282191233753258e-01 2.271126338349851004e+00 6.669109528338721393e-01 9.461432505417011196e-01 1.593052906178542560e+00 3.234607937556117641e+00 3.366950398501514924e-02 1.820665875287468261e+00 2.070120585358810938e+00 1.789597829877781932e+00 9.773897915616294174e-01 -8.051847285968205536e-01 2.770346079833655217e+00 2.073346390790544724e+00 2.799872238288305670e+00 8.199603862400690613e-01 1.065320008893734016e+00 6.445469308759959048e+00 -7.392269693569859801e-02 2.347241655983024700e+00 9.423343672446249375e-01 7.306066361690846112e-01 -1.381653269777958770e-01 2.412187927841999091e+00 9.727252383649643841e-01 2.630890226557989764e-01 2.056108742318440097e+00 2.826483402758862340e+00 3.236564522661029564e+00 1.012842891706450699e+00 3.401925510436127453e+00 1.210605407867748617e-02 1.037533923510459033e+00 2.687026068487991193e+00 4.192379248425525118e-01 1.290112628483500057e+00 2.216025239375670530e+00 -2.088965489468985470e-01 1.880308871036754370e+00 2.016133968993850445e+00 2.799378715567260034e+00 -1.627627564520835346e+00 -4.778771379375489070e-02 5.126143097470496901e-01 3.563521911050709257e+00 -9.790765133597464365e-01 1.536363701960308248e+00 1.212592508835640626e+00 -4.148150319163895205e-01 1.563636543246126553e+00 2.783877528338020380e+00 1.060914351261291078e+00 4.449914136282136390e+00 4.770732927363177112e-01 8.694645624657326710e-01 2.468987774112271438e+00 2.124936089554045893e-01 1.425017235346484279e+00 1.979392145782021606e+00 4.101336520219461823e-01 -1.542917933518602069e+00 1.744495751747663137e+00 2.253461785152513830e+00 2.838511877523727023e+00 2.227583352891603918e-01 1.083770026440944445e+00 3.351339936651709372e-01 -9.321619693109917115e-01 3.665427103617221460e-01 1.695447754176709010e+00 2.845824751649696616e+00 1.667058399356254883e+00 2.994070313422522389e+00 -4.220797045555344518e-01 9.905582164488657693e-01 1.043680926933627573e+00 1.880123327559560575e+00 1.682471863530363043e+00 8.790607341406320163e-01 -2.422248538551412533e-01 5.243929719115296706e-01 1.077901442937912124e+00 6.245244106974532805e+00 7.810407517274319256e-01 8.396279544148792517e-01 2.965387671752914844e-01 1.751960776371656037e-01 6.054304911404532336e-02 4.013759664926467075e+00 8.430446339245107890e-01 -2.420925050470673856e+00 1.039303544446493088e+00 3.064829494247730324e+00 1.465162125268034687e+00 1.247808179325341271e+00 7.807136286437019734e-01 9.547678527877667687e-01 1.903599135311121238e+00 3.500695664136709961e+00 5.640536086448615372e+00 1.294542634198867059e+00 9.995830897901689660e-01 3.744703737205649086e-01 3.314464371590929437e-01 9.698425954310317953e-01 4.836615081584449527e+00 -2.319313399028392064e-01 1.044379759940716523e+00 2.764346170422127269e-01 -1.232056795377927116e+00 -1.682542071408969164e+00 1.913744512393530106e-01 2.541964937870030639e+00 8.933819633536975724e-01 2.273276796437434522e-01 1.132259196743415464e+00 1.410797298857709325e+00 -1.685603441373790812e-01 3.026757651893898782e-01 -4.360624292455628215e-01 7.369564993869329728e-01 -7.874395852701678855e-01 -2.216310501918639098e-02 1.633365126153251357e+00 5.822992368596792145e-01 1.345418546923056624e+00 -6.338869597490629504e-01 1.054601380962598256e+00 6.653386978685863484e-01 8.375041657790477378e-01 3.667531470098002622e+00 2.922486963746833144e-01 2.424942281867682681e+00 -1.325692049396577588e+00 9.495608265711292795e-01 2.223231826035017455e+00 1.774097817047499248e+00 8.308871949540286295e-02 -1.007882170604409655e+00 5.138740603342612623e+00 7.849267970768702973e-02 1.865273159527008007e+00 1.347363109346250143e-01 2.728658475242305759e+00 -4.434811734173544906e-01 2.636248055998640982e+00 1.998410394093517395e+00 2.584064477148058536e+00 1.584048171798654092e+00 7.193110619058123989e-01 2.100724234056265516e+00 8.407083100170229528e-01 -2.655311285169534852e-01 2.177241602448308111e+00 5.381089394367781775e-01 1.468048793506572469e+00 2.558772762437621751e+00 -8.100940771187945533e-01 3.539369627668456642e-01 6.465127815911017040e-01 4.539986931817526106e+00 7.172457850650113542e-01 8.592601937134993761e-01 4.018394039459822764e+00 3.020199482373053357e+00 4.983023376436595542e-01 -9.725843368525177723e-02 9.937528916544104973e-01 -4.712355682448150507e-01 3.585629447065269426e-01 7.119630566121852855e-01 1.237581258265901596e+00 2.567834410146332846e+00 7.683168697117532808e-01 3.294271282386658672e+00 -1.682201897018881009e+00 3.252982790316829020e-01 1.857741070232827862e-01 1.334411543135735290e+00 2.187967758134553797e+00 -3.100006029058922641e-01 2.482832801769916387e-01 1.008798608462051494e-01 -1.358724062814586908e-02 9.853069938289570340e-01 1.322213171812971488e+00 -1.486942301936104993e-01 1.006921743245112300e+00 -1.727558287977738471e+00 -3.384813712283836207e-01 9.360452436150085154e-01 5.183330145747891970e-01 7.330216494898970092e-01 -2.519393668874223557e-01 1.785937491318940307e+00 6.044482275539528882e-01 1.704589379358331769e+00 1.448315008502069290e+00 6.403450459915954740e-01 1.011268335937698382e-01 1.309626310289308648e+00 5.533006600375186546e-01 2.521366278351436119e+00 8.943514767181680591e-01 9.056742859590248829e-01 -1.443636467143952773e-01 1.799214697143129538e+00 3.510566473274705945e+00 3.663458729501180011e-01 3.957891726761117446e-01 -2.270513931438197464e+00 -3.109157497729609254e+00 4.285085545246303251e-02 3.571598588547295172e+00 1.037491494688412841e-01 6.556917497955513374e-01 2.458852261281371465e+00 5.222796745517204187e-01 -1.068068136122586262e-02 1.177376304201455115e+00 6.900305358582468074e-01 -6.766028670289742086e-01 4.513532039713216149e-01 1.162097098627683955e+00 -4.716185861044361327e-02 2.689111353956815109e-01 6.373163603565814572e-01 -8.705019097892447988e-01 1.653623397639074621e-01 1.310777875290308203e-01 -1.639879467553619241e+00 -1.494378396127601372e-01 1.129583756821919804e+00 3.299509333660533450e+00 -1.853027899988253513e-01 1.486816052384237974e+00 -1.457341039118817926e-02 2.836006815706239026e-01 4.179687580679603554e-01 -1.182122603530062932e+00 3.431577701781840961e+00 -1.694801063300719113e+00 2.967910508332010977e+00 6.130323465803800831e-01 7.108971710564185864e-01 -1.108785825617925269e+00 -2.053414420863386436e-01 3.056657170123363576e-01 -5.386553036725577615e-01 1.278123784595273982e+00 1.901135838911325093e+00 -7.741971225816064450e-01 6.444170355309409848e-01 -3.877586641664025890e-01 5.190025510047902024e-02 3.523321684740820525e-01 2.344491671941739241e+00 1.559574339754937977e+00 7.814424996923271527e-01 -1.424531326488742478e+00 2.363124191980098487e+00 8.535674443264302802e-01 3.109904065049451383e+00 5.695651937863355219e-01 4.088942612799251752e-01 1.804991595651144198e+00 6.820642208791137806e-01 -9.795936699626579536e-01 -2.279328852220560808e+00 5.796190560717063178e+00 -8.637995794809838479e-01 2.854712931138390086e+00 9.778401553345570374e-01 2.325768295889731885e-01 -1.443974499176625126e-01 -2.436345477819940319e-01 1.312940165917670932e-01 -4.231161272941380003e-01 6.070483098641463737e-01 7.271475277955099514e-01 3.076395085570835075e+00 -1.568257080320995200e+00 -2.487294256810051452e-01 8.192964209360928951e-01 4.356744700128539760e-01 1.506626323192431782e-01 5.698479381024575963e-01 5.595533721565177920e-01 -1.015633875849285772e+00 -1.732712074902877486e+00 5.710683924899609964e-01 6.800949976842847189e-01 5.685465648562721963e-01 -9.255906650827036009e-01 1.066202358051337118e+00 6.742940687843496095e-02 5.042331648260105492e-01 -7.251262543916662251e-01 2.349955715274567147e+00 2.120540015303573611e+00 5.427179240606200272e-01 8.162703029443130198e-01 4.038408898799557001e+00 8.967346655039043490e-02 7.455591915498316347e-01 1.132205109812878252e+00 -1.600463746319530367e+00 -1.527735958912671554e+00 1.628669164916576761e+00 3.777198669207874615e-01 9.048168599264732048e-01 -2.942761438221808135e-03 -2.402789006025999097e+00 -4.256129412436469583e-01 8.476232121811377862e-02 8.023418230982037880e-02 5.498159483692256488e-01 4.234752934364927057e-01 -4.936644534742806734e-01 -7.431068704896972577e-01 2.789836116198997296e+00 8.140600781511752038e-01 3.079791656738350980e-01 1.059886281973185351e+00 5.607870611014877937e-01 -1.349505832644475767e+00 5.656172711490802252e-01 -1.326683260764121464e+00 1.014941530968818117e+00 6.340676120106626401e-01 2.541664231489465298e+00 3.013009687200845499e-01 -1.988616925692572757e+00 1.379387557924586227e+00 -1.180104592911770389e+00 1.212849508515777552e+00 1.326325731622194581e+00 8.595068660564963992e-01 -5.990971630859580621e-01 4.660747626001006116e-01 2.555680390373918920e-01 1.466378962448781298e+00 1.740850364039745024e+00 2.726357226174858095e-02 -4.888587628617414860e-02 2.008618313037476177e+00 1.125730867140845914e+00 1.428642947614452430e+00 1.670542833283996664e-01 -8.695522898244633092e-01 1.838155166815123920e+00 -1.407438692094578059e-01 -1.337422126957940605e-02 7.807694146417181180e-01 6.639668741779763961e-01 3.018085461543091430e+00 1.076178121119597098e+00 1.007025697893658922e+00 9.084380024083016369e-01 1.112662359747953023e+00 1.381548458602520402e+00 1.354347636932670351e+00 1.657615205641435274e+00 6.642792067108531651e-01 2.079216987397209948e-01 -1.089630559933295162e+00 6.654211385883702645e-01 -8.741641300675254134e-02 3.084840763786499629e+00 -4.757079040138165182e-01 7.976473047421748230e-01 1.102604183636173740e+00 1.255906949386708327e+00 1.572780629934974694e+00 8.782559230286157703e-01 6.645350943825009127e-01 2.912893100142614600e+00 2.642847916559339261e+00 -3.441671516122568053e-01 -1.082215476648111352e+00 8.142952690114342307e-01 1.668985774818648737e-01 2.694925890321385187e-01 -8.614761677748412616e-01 4.437723938343199337e-01 4.945666172276239059e-01 -3.903557897698984314e-01 2.522727901109088400e+00 2.624781342568734743e+00 1.159757353953621672e+00 -3.816583485650468233e-01 -7.498265377392208109e-01 2.423668561994945403e+00 1.112486700974751885e+00 6.233705213698891301e-01 5.461897943193543270e-01 -9.257962886456875262e-01 -2.046583613192382245e+00 1.813749519029388857e+00 2.129616940666913205e+00 2.411235931173483671e+00 2.523829907462075806e+00 5.173915769712201795e-01 7.672548312457054820e-01 8.091190939499425250e-01 -3.402820656652239539e-01 8.781934839509442092e-01 3.712320353140531104e+00 3.095397415248619666e-01 -6.405112475573884190e-01 1.843495800355508640e+00 -6.636902109086161294e-01 3.864915753995954439e+00 9.638313316525850549e-01 2.796393855390419070e+00 5.362699541740081344e-01 2.172427779156503869e-01 1.962822108650943198e+00 2.019265165148113716e+00 1.311540524073435021e+00 3.331622280291919869e-01 5.414240556748680655e-01 1.630054057100391585e-01 2.541581008641039308e+00 1.445364184530539386e+00 -9.166607810514973975e-01 1.535041449102672040e+00 9.887090170324047689e-01 3.148505251925437509e+00 2.144229864576437272e+00 -3.937413955589663672e-02 7.482061889580265968e-02 -7.521937107211162932e-01 1.497912807331828855e+00 3.556951049176321433e+00 -7.098401624385930475e-02 8.182136420906434282e-02 1.650535863014339188e+00 7.647100392886566622e-01 -8.749017729373745889e-01 2.297650999375830949e+00 6.748746581952743684e-01 3.390145941911812510e+00 -8.008270678481767268e-02 2.096144259687048539e+00 1.160161584638988774e+00 4.601323323449675318e-01 -5.687543856965995154e-02 2.624272368619180007e+00 1.996639823979856843e+00 8.954926054093542698e-01 3.084665473500799671e+00 -1.251691993328151176e+00 -1.235736676487839691e+00 -7.134191145395306355e-02 1.360242302123060076e+00 2.902861830419202760e-01 1.142266545267541233e-01 5.191906037884481684e-01 9.436307435853058534e-01 9.012350780283533425e-01 2.280861387883085900e+00 1.075405175101095123e+00 -1.591576482432137118e-01 9.947397973899700652e-02 -1.790219081062844664e+00 -1.308969319104443495e-02 5.672906009397034044e-01 -3.820346563306230014e-01 9.599606771511064451e-01 1.256813222432634047e+00 8.753635214791786190e-01 -9.020540082476877775e-01 8.865780903752341902e-02 1.110058253621605262e+00 4.499136065190352252e-01 -7.608818552433677107e-02 -6.145192172067250741e-02 1.835783239116704380e+00 -6.982184951951780905e-01 2.096678800788101427e+00 1.800821950269593019e+00 6.180735671033789069e-01 3.770186070274499368e-01 3.827683036057978605e-02 3.392451716756489155e+00 -1.115937211230746406e-01 2.166716794498353416e+00 2.198470130273986634e+00 8.572915198199743125e-01 2.037103136985684571e-01 -5.137233004574223161e-01 2.627227232102496757e+00 1.154107357999028194e+00 -9.374734901936658815e-01 -1.411830479292041307e+00 -9.828678987555929947e-01 1.816146968173272813e-01 1.665396954870795865e+00 1.184825907948175105e+00 -7.915946873248038695e-01 2.247521931225204828e-01 -6.941040406673999463e-01 1.430462667549686762e-01 -7.047098605090506007e-01 7.401479052513600942e-01 2.521517568060332337e+00 -1.931906678302697244e-01 7.285482032623566973e-01 -5.940263652173708442e-01 1.137586804292551435e+00 8.890626794172789005e-01 9.075662200414826852e-01 5.221463174921602279e-01 7.879429169158003177e-01 3.120791882921550298e-01 -5.516631356714716272e-01 -9.822056212363484695e-01 2.989569482864654626e-01 -4.401145868067408706e-01 -3.564910753893910100e-01 8.519817115225553072e-01 3.514143225902042755e-01 7.106463150172011300e-02 5.418744052505641839e-01 6.274194310948135733e-01 -1.772347866461743138e-03 1.225671183922125707e+00 4.245430917865116172e-01 1.315874711929762464e+00 2.585370863684111953e+00 -6.961186645324988209e-01 5.609040508450797713e-01 -1.874754883642171244e-02 1.814983441459868452e+00 2.566254873781262935e-01 -2.604205937572357521e-01 1.910995246591037144e+00 3.205678085529969912e-01 1.844116168818636936e+00 1.181262967840124301e+00 6.292743309317400113e-01 2.004986392032130915e+00 5.920193235355799555e-01 3.217345976949531838e+00 -1.126877223277606088e+00 4.633919980750771384e-01 9.630780154195670573e-01 8.501860292824323651e-01 1.049585726449692391e+00 1.529440355499101400e+00 1.702667345657683518e+00 1.082791029083690404e+00 1.227826776691311794e+00 -1.454006507542479731e+00 9.668813912877324279e-01 2.884058773003018161e-01 -8.736375675516205863e-01 1.259505166273262589e+00 9.295798966902319993e-01 9.330141080876610538e-01 1.701393228376630429e+00 1.028152410417040086e+00 8.162788222806881544e-01 6.166801917103670316e-02 -1.179321977215738615e+00 1.854308407585200325e+00 5.325764891585543781e-01 -6.602259716574551129e-01 -3.563668455272842039e-01 -3.491471279993481058e+00 -1.210819281439267758e+00 3.314545573206560403e-01 -5.678051316310464003e-01 -1.185388943751122248e+00 -3.025443778735872336e-01 -7.417194945719313148e-01 2.303697501817407289e+00 -2.070489355947869203e+00 7.710161739862889663e-01 1.203982515949828747e+00 1.043561685826709828e+00 -1.354216951383899969e+00 -1.019912966152986211e+00 -1.249363034703747433e+00 6.926100760965984149e-01 2.411385615387448000e-01 6.244311476696102758e-01 1.275391752687925040e+00 6.910983078943631064e-01 -1.869175705928682207e+00 -1.223233802794772673e+00 -1.524172178689793822e-01 -5.761745182884737693e-01 -3.303918824933875231e-01 3.564655918339331153e-01 7.870354278410467419e-01 3.222971384180746579e+00 6.980174492034229017e-01 2.378319563623445543e-01 1.920167420831673244e+00 1.454080100305098933e+00 4.135974309069907484e-01 -7.001740151883747432e-01 4.510702190461814420e-01 6.761901748670370860e-02 3.514055471539068165e-01 -2.236841430641739681e+00 4.305854320593449636e-01 7.926528706595080687e-01 -1.127283402325543804e+00 -1.561767812872149275e+00 -1.377926127039454940e+00 -7.573156049458797945e-01 1.464315643031000480e+00 4.073574665942222284e-01 1.464453570168120500e+00 8.007106989490919702e-02 1.308133276017306335e+00 1.395727072931626234e+00 8.614318562825400427e-01 7.897859422761959181e-01 -2.683728498804444085e-01 8.112711450739804597e-01 -6.267538492049435916e-01 1.945398557959872710e+00 5.019232065497632178e-02 6.267538718388280250e-01 1.012332225353623771e+00 -5.482613973783759809e-01 2.829968421412989293e-02 6.671139379944902581e-01 1.224233804486544619e+00 -1.491309599522834040e+00 5.647896806760486221e-01 4.585955127033188861e-01 2.618210600262920185e+00 9.501166730254813064e-01 6.194638669358333294e-01 1.597476634355436964e+00 1.956788978776574872e+00 4.347168950780689323e-01 2.737810732320215656e+00 2.101909549480944328e+00 1.843786476628347604e+00 2.697124075251917663e-01 2.095350934856787806e-01 2.055668914414123805e+00 -1.144967308388814775e+00 -5.001238574598567688e-01 1.013372023473578243e-01 6.029373823545594036e-01 -5.489062165300104823e-01 -7.495631638222077786e-01 1.411203868313665399e+00 2.387429820498324640e-01 1.161022467007655212e+00 4.042504041668287584e+00 6.556046647159544105e-02 1.365757842986308201e+00 1.399034567474856106e+00 -2.872701842735344430e-02 1.410173557177786918e+00 1.038728387776560513e+00 9.556241914974110685e-01 2.801474095749155957e+00 7.052627886836477789e-01 1.815918105897455836e+00 1.139798400206077922e+00 8.319593473646615944e-01 5.233124913164416414e-01 -7.624408529132997714e-02 1.136370376172670671e-01 -5.525333762463925380e-01 5.479583660493891895e-01 5.618464893765590107e-01 1.931866448855241725e-01 5.286413127920669419e-01 1.360093951370973109e+00 -1.111424096264243877e+00 2.916752877271138189e+00 -8.267772180870980314e-02 -1.739415525850863120e-01 -8.879473082422879582e-01 1.024439258185833701e+00 1.365345416338566320e+00 1.176577030849736749e+00 -5.149848599129173143e-01 -6.360476542376978237e-01 1.389138395010670379e+00 1.067705389109561809e+00 1.142617748475724726e+00 1.091100854003676401e+00 6.819433001398618188e-01 -7.981954748418245149e-01 -9.310338860587270837e-02 -6.077026290086100513e-01 -1.741589148694467459e+00 -4.974662194609540955e-01 1.012958732824886798e+00 -2.593062029018613046e+00 -1.073490251643341553e+00 4.021537566552287890e-01 1.010538262416813993e+00 1.454657781377324266e+00 5.298934029304541715e-01 4.348485149989547160e-01 -3.265131626969216549e-01 1.229540896054661880e+00 -1.198715101549055140e+00 -3.889854231490405545e-02 3.818576318931067581e-02 2.800005820986336325e+00 8.171822371938178842e-01 1.603259099935778531e+00 3.064156404170774728e-01 -2.468004772807930181e-01 2.574701399184093353e-01 -1.597154985104539543e-02 1.039853966902260840e+00 2.142268972595659238e-01 -7.664334332579887388e-01 -1.218246770116936939e-01 -4.943751962672694733e-02 8.074123599021150177e-01 -1.966454029271363257e+00 4.075242930609483949e-01 7.597100265061542887e-03 2.441841428159213234e-01 1.154620661178205054e-01 -3.097079425338885791e-02 2.556245644633541869e-01 1.084623302228207020e+00 1.342845484865984040e-01 2.295996342483668240e+00 -3.379335835232694096e-02 -5.441649776283257189e-01 7.124157136781212873e-01 9.053727456131659412e-01 6.077422406882495576e-01 -3.786938172396401292e-01 1.505823835641185937e+00 1.142335325343407870e+00 1.819956541530942662e-01 1.578470865535903211e+00 -1.469709562038015171e+00 2.777984026853914101e-01 1.056917716590786371e+00 1.359720112241642465e+00 1.704610008097580343e+00 -4.348014007436125650e-01 1.543349403214141935e+00 -1.488752174458091382e+00 7.710785580266564798e-01 -3.409479331133571378e-01 -1.060424457792874309e+00 4.707913537136807491e-01 1.107326243990253811e+00 1.735113894128647694e+00 -1.448854874113828239e-01 3.117810979469318955e+00 -2.789420946332624718e-01 -6.176264141400885643e-01 -8.415372745619753569e-01 1.809387502347916898e+00 1.157038029886826136e+00 1.014508835729448499e-01 7.322278828676251905e-01 3.400320696474996129e+00 2.307917989608386122e+00 8.440537570590312955e-01 -5.323820581413184205e-02 -6.229976283736180509e-01 6.269178633387921806e-01 -4.508983182657964606e-01 -2.548284050817912760e-01 -5.706864904841439934e-01 2.344826008008044305e+00 2.554619640480805809e-01 -3.222772059342868256e-01 -1.185410250086479378e+00 2.265090895700703211e+00 8.105645136361967484e-01 -1.354195652609646139e+00 -1.237488766524425410e+00 1.912954492470592474e-02 7.055484498555759654e-01 -2.199235727313062772e-01 4.542862868575612834e-01 -1.739625270815316815e+00 2.321680810677539952e+00 1.264682288458627069e+00 2.598183186680540491e+00 -5.140418548707048618e-01 2.884162681501722947e-01 -6.278343812939941593e-01 -2.243465421254025594e-01 1.012433705905009917e+00 -1.660879471913290217e-02 1.570862681454303855e+00 -1.515887629136853043e+00 1.608812506878589232e+00 2.154374722616963389e+00 1.835619326373114424e+00 8.205632445171704425e-01 3.569461241325679324e-01 -1.990161785427255081e+00 1.553087128772812742e+00 6.718401624648899784e-01 1.616024685508461900e+00 1.067303286981058363e+00 3.318526747425612489e-01 -5.726978370361577309e-01 -3.972341790726559019e-01 6.026678767899389388e-01 -1.513404187981082005e+00 1.995097909471519770e+00 8.778103419538417496e-02 9.519259873330042643e-01 1.545296184651275384e+00 1.942345935610930940e+00 4.013863639629575153e-01 6.846162845202989899e-01 9.789762698117486783e-01 1.188041377609360794e+00 -4.318403238635885599e-01 3.004374568489924791e-01 2.463439511798990456e+00 3.063450331856499287e-01 -6.220856894657124103e-01 6.234033759691722798e-01 3.987284330677351996e-01 1.422662460099188009e-01 6.544686831153385675e-01 6.958925538805132982e-01 -1.504386772420067686e+00 -1.527273474867712810e+00 1.810959438169654323e+00 7.656932256254198599e-01 1.658280638590055034e+00 -1.621158672906103382e+00 -1.797237744154057126e-01 1.996143897139892154e+00 7.019248280698133780e-01 -5.425518175905619245e-01 1.519771832238952181e+00 -2.804125313902801064e-01 -9.082913935003811279e-02 1.154658203061414978e+00 2.057987561900160856e+00 5.118926498568802108e-01 1.359514754877675369e+00 -2.231982383677169335e-01 -6.041679011622386186e-01 -1.156535392100654702e+00 3.784691093085517655e-01 6.795354391242062198e-01 -2.158068885513300672e-01 -6.588374865520296719e-01 2.617445294746563178e+00 1.657686637675531927e+00 -1.279474786909107209e+00 3.539950203570690346e-01 6.866454503198854420e-01 9.411341027518649316e-01 6.563550068076973165e-01 6.838505037283938437e-01 9.739480366911993370e-01 -1.162839845470224898e-01 2.588542032659296943e+00 1.263577794334170168e+00 1.170590961857344903e+00 3.782683003491544849e+00 1.120073446898723679e+00 5.055074870352449512e-01 2.415363677779877316e-01 -5.657229782956489650e-02 5.035414862153672066e-01 1.397732349839962751e+00 -9.445276202552812528e-01 -9.370076130538218528e-01 3.369101594237772918e-02 1.439576886762079067e+00 -1.025887706478640249e+00 6.967577434234617506e-01 -3.919478775883944444e-02 -1.540046788599769734e+00 1.422956302049282362e+00 5.916397066876504240e-01 5.809511144915839864e-01 -7.297391578104867049e-02 -7.733205407208342264e-01 -9.032357305300175998e-01 5.265139805420393504e-02 6.973689205500481769e-01 9.261255839360746922e-01 1.014678580343270298e+00 -5.663448433776449020e-01 -2.238186752715244920e-01 1.469938713327058277e+00 -9.468150237027621319e-02 1.502314166799858519e-01 -2.830270860623717022e-01 -1.259272353042937276e+00 -2.672042858930592235e-01 -1.025237873113634679e+00 1.823787601881053488e+00 -4.213895388701597855e-01 5.089916650248858809e-02 2.388130452554239891e-01 -1.280344930561736483e+00 7.291070475908716375e-01 3.557284908698003179e+00 -1.597086951796191423e+00 2.263637855530835005e-02 3.347806813151901761e-01 7.570542791563817930e-01 -2.870448147898446156e-01 -5.197200260898342528e-01 -6.043248996750291147e-01 1.370855105768175708e+00 1.971043685794745759e+00 3.507394537898458897e-01 8.763763147490872818e-01 -6.259554591168936533e-02 1.836883389035368075e-01 1.715655632010894882e+00 2.421248741692443862e-01 3.380060075181989809e-01 -1.679616377887028111e+00 -1.930953687636712157e+00 3.289742847948040172e+00 1.449929709146158263e+00 -2.648765972969466365e+00 1.664802128032402351e+00 2.200366553702951755e+00 6.352265144363989924e-01 -1.051878649702121749e+00 -1.059826047100968394e+00 1.503980374074864290e+00 -2.653383767730135845e-01 -7.311735539194015310e-01 -1.554692373324767729e+00 -2.251239636130565991e+00 1.616374765020113458e+00 -6.392216810240929359e-01 1.335659685077244863e+00 1.748037993491220909e+00 -1.773206738594036713e-02 -3.894777331372065166e-01 1.962321643870167165e+00 5.930466128116500535e-01 -4.675206101159116168e-01 2.064734894531313980e+00 -2.280384778624364284e+00 -5.953986138207308931e-01 -6.228238311277489725e-01 1.541501906150057222e+00 2.386743918466245784e+00 2.573391197163661659e-02 2.024073995720946595e+00 5.555884670247002166e-01 1.182501205474806305e+00 -2.457943678443236912e+00 2.901377060145581277e-01 -1.702589227290222329e+00 2.507140494855451429e+00 8.097966349868257474e-01 3.015674523478877878e-01 -8.379299940769981969e-01 -4.684360982329691114e-01 4.523258331787800568e-01 -1.351122549738439371e+00 4.324930669933121363e-01 1.251228508206172929e+00 1.838837805249430024e-01 1.291449617936918148e+00 -2.027066608656970192e+00 1.691911435931063190e+00 1.744429741179345239e+00 -1.081855172026387590e+00 1.316063991810128675e+00 -9.832150798997749686e-01 -6.949414385451865295e-01 3.582816332027626838e-01 7.128127772614127888e-01 1.995484483220809180e+00 -9.223728628004941310e-01 -1.155469536823843235e+00 -1.965165967294087102e+00 -2.677265680505080958e-01 -2.298954218967594443e+00 -7.166135995376045065e-01 7.319752911223615932e-01 -7.079636375060478493e-01 -1.081637517977342311e+00 -1.263897575018899877e+00 -1.004053969715219319e+00 7.759969128627540735e-01 6.280874223671339962e-01 -6.274664556505841206e-01 -1.462231882409352757e-01 2.613414019906337704e-01 1.264051091125924842e+00 -6.181551222404675361e-01 -5.682228581513618648e-01 -9.073717147093036672e-01 -1.158520694872655854e+00 -2.003500012715479506e-01 1.578181991973305609e-01 -9.713106596786887925e-01 -2.032277057237386608e-01 2.103947145004053110e-01 2.376166856119948712e+00 7.160096594631514266e-01 1.676472559694130449e-01 -1.589026322186498197e+00 -4.853580540377833152e-01 1.910140997927018969e+00 2.151143418710957711e+00 4.896387129089674328e-01 -2.342161412356102632e-02 1.593897747572621704e+00 -1.128593642433850963e+00 -6.128915655429584969e-02 -8.940752538067973099e-01 -9.567803427931141635e-02 1.690930710845102825e+00 -6.200213682158682849e-01 -5.610859995441214165e-01 3.066909242665598057e-01 -3.871665788319024193e-01 -2.582641899580932487e-01 2.263960464682649665e+00 -2.258463703375515941e+00 1.447105022993965928e+00 -8.513021251152903535e-01 2.373230601598260936e+00 7.058473461824587014e-01 3.121236960931672577e-01 6.592460899149545916e-01 2.113222416400314940e-01 7.149487399256564402e-01 5.708389898772485704e-01 -1.033890401281103877e+00 -4.213767391524607109e-01 -1.097686293579037020e+00 3.047321921485877660e-01 -2.340011145223888978e+00 4.638843300383571067e-01 -6.496983048549227480e-01 1.137451954554792533e+00 1.697281873007788988e+00 1.412510520564444816e+00 1.624164074617584053e+00 1.346903138578589454e+00 -8.038295417507113072e-02 8.662639904217905862e-02 -1.244736954029751486e+00 -1.447015967689339044e+00 2.901516254174695275e-01 8.189839286722983003e-01 -2.142567628674357239e-01 -9.567768623075326717e-01 -1.539217988171161788e-01 -1.701765951535707311e+00 1.287617517456775440e+00 -1.251968434887097636e+00 7.857334830738389453e-01 1.176851422918163248e+00 1.463297516144719257e+00 5.626928199948140197e-01 -3.397948674845575612e-01 4.229656506172792541e-01 5.807063911277220436e-01 2.242709798785426756e+00 -7.454410623941630787e-01 -6.680387041562680928e-01 3.513728172552981199e+00 9.055952482824445315e-01 1.268046946773614181e+00 7.741762219502712483e-02 -6.362256555384037116e-01 -1.267513147204696988e+00 -6.824788856246209387e-03 1.002617085852281376e+00 2.174698128271614905e+00 6.284709947256184037e-01 -2.703793881457524084e-01 5.641932633602380065e-01 1.052224150915584744e+00 6.267290288844652446e-01 -1.606519880198140349e-01 -8.142060456753810183e-01 1.177955536984863216e-01 -7.148700809881900486e-01 6.973729124923143396e-02 -6.719457197956176797e-01 -3.307422535805856212e-01 -5.789984407935876431e-01 1.061094446334125863e+00 9.751832591843925258e-01 -3.640598302662314545e-01 -2.831890712911712127e-01 8.938619871479299706e-01 -2.224159346092204892e+00 -1.761277771552844262e+00 -5.105387159844652079e-01 -1.190821737804510727e+00 -8.827160666908874243e-01 1.290478850661670673e+00 6.806590252039457223e-01 -1.663798857024675060e-01 6.763136828206253170e-01 -9.879071584579497411e-01 -9.484487323780874668e-01 2.324759330312656580e+00 4.689401296595087087e-01 -1.028313868262316522e+00 1.244581988001353334e+00 3.490924227335401309e-01 1.388043341123151864e+00 2.541475901965513096e-01 -1.861841141557782908e+00 -6.855445690524827329e-01 1.234628445219316140e+00 -4.766339845303969591e-01 -4.093245034079726619e-01 2.844167072259577989e-01 3.836107321187351982e-01 1.248055547449616887e+00 5.817096549064154631e-01 -2.820988130234446459e-02 5.936505025941336555e-01 5.348145158992732018e-01 -9.305252167536058883e-01 -3.906348567042414732e-01 1.212685964507557390e+00 -7.894355021747788692e-01 3.506667573449250286e-01 -5.593102754059479098e-01 -1.032354336968494435e+00 -7.656452982004533503e-01 -3.009941694377454152e-02 -1.375220923466092371e+00 -3.311793405225718079e-01 -1.204499058671358452e-01 1.355241962163403202e-01 4.061628674448551357e-01 1.617446197785523676e+00 1.675122573623570199e+00 1.753350455599054003e+00 1.178774522582382689e+00 -2.179314415734555421e+00 -2.441035936174551946e+00 3.303392871705944089e-01 -7.621862544562586494e-01 3.450200598298866494e-01 1.238259199291313672e+00 -6.045786187474592316e-03 -7.600793818091035048e-01 -1.487937386502247716e-01 1.482902968891042450e+00 1.852402911954828868e+00 -8.505342754985959486e-01 -5.489314476059421466e-01 -1.392643588796539600e+00 1.741699586699694935e+00 2.849349767136324235e-02 -3.213036385996814737e-01 5.882262215940736727e-01 -6.643386656899316067e-01 -1.554553395307707309e+00 -4.540829758063678057e-01 -7.408907302995277888e-01 6.382944701272699195e-01 -8.195868618066171063e-01 -1.882597757850427989e-01 4.034842187808952430e-01 1.861244914800146200e+00 7.140412072894229967e-01 -1.524299741103322947e-01 -1.210309210517248601e+00 -3.447725101298067529e-01 1.457560344195269586e+00 2.771289596377161102e-01 -6.394832521943268899e-01 1.220129916842581652e+00 1.092693272535887994e+00 1.331404087193341690e+00 3.668578270925779705e-01 -6.712253623721190499e-01 9.184513636800887282e-01 -7.415608320624432759e-01 -3.783619019161244545e-01 -2.050093356557963542e+00 1.392788197668717975e+00 -3.896748517892143493e-01 5.825558922662398276e-01 6.465113242219157064e-01 -6.598701769153774155e-01 -4.522602639956120330e-01 1.167378972135389853e-01 -3.331587755144724272e-01 3.051032624938446181e-01 -1.080039423229357309e+00 7.569456504610185821e-01 1.275022977782026279e-01 1.184675730082173972e+00 1.941670721111989018e+00 -2.638047053389074720e-02 -6.218210085303093049e-01 -1.774739649773128924e+00 -4.188967980508269684e-01 1.383038741318425746e+00 4.758064882723854194e-01 -1.151898907869456590e+00 -4.716203030206340685e-01 -1.513698825574693485e+00 5.892139379457019821e-01 -6.287967512568248818e-01 3.066807449800132979e-01 7.617238948744005089e-01 2.341270822982486621e-01 -8.017267813565137624e-01 -3.961080806866295601e-01 -8.376295742430957258e-02 -1.213906851454696900e+00 -2.956639103648467937e-01 1.409482160106317217e+00 8.729547169849606325e-01 -3.784766395505874126e-01 2.623137017466380616e+00 -2.250656948998128737e-01 1.671015621222875058e+00 2.419195941140984907e+00 1.540962048885774482e-01 2.466949939233230360e+00 2.448680961713475476e-02 3.968008878822987251e-01 -1.148667710468323389e+00 -1.420425539930949776e+00 1.809879450480697205e+00 2.908137072941125556e+00 4.340507688676648740e-02 4.068641618255191550e-01 -2.158383373494713098e+00 7.761230121841348195e-01 -2.089096077788651085e-01 3.909005792816189206e-01 1.392645583633858486e+00 -5.732467049861105224e-01 6.063804948898965375e-01 -2.125170633699423328e-01 1.233034525116229324e-01 8.727209869793163266e-01 -1.384028282435089130e-01 -1.673402561340554096e+00 1.127406818278945622e+00 2.314839349842794824e+00 3.844737073844611830e-01 -2.825229379432058763e-01 -7.245226900158807659e-01 7.977106195618995921e-01 -1.158667848550108070e+00 3.251547802533914844e+00 5.445354927301541137e-01 1.042574896666791373e+00 2.976251336291364957e+00 -1.259832751994151012e+00 1.426624470876042938e+00 -1.041667539010800780e+00 -1.075268437820562806e+00 3.959936170071476358e-01 1.261086651162876215e+00 -2.555212960384050866e-02 -1.973625068871697197e-01 -9.697399262133052922e-01 -8.564759423298630159e-01 -1.651246650063158405e+00 5.302428785649982990e-01 3.642009966221049916e-02 -2.533967955642768555e-01 -1.024472570594352261e+00 7.592500029397839523e-01 -1.575283878999503395e+00 -8.156377420577438919e-02 -5.938507651471552212e-02 5.782110720084874256e-01 7.538988876710874809e-01 3.712360463682251588e-01 -2.357093161932171999e+00 -2.817049855103996858e-01 7.270046816692552483e-01 1.925197284139760878e+00 4.503062168867535964e-02 -7.904927568329611631e-03 -6.635727535362662133e-01 1.219583178248567767e-02 -1.210616953391848494e+00 8.608216831195781849e-01 5.185997026115849451e-01 -1.084699587729772929e+00 -2.299219835802837342e-01 1.019957849729796084e+00 1.036632511133118495e+00 3.659145465637560490e-01 -1.018487295388767477e-01 7.163231390825334222e-01 1.121075542943009484e+00 8.957043585604718139e-01 1.965458915173730059e-01 -7.804042694623420928e-01 2.011037877411567254e-01 5.770223215499781233e-02 -1.474279287814476147e+00 7.934929710741717157e-01 -8.682134900688232015e-01 -1.117885036327022741e+00 1.388879726472778964e-02 -8.529370830906498613e-01 -3.977710211578043831e-01 -6.930801643253471367e-01 -1.179500090923667033e+00 1.546464276336601884e+00 1.386371557341618210e+00 5.439278690815954054e-01 1.457979252165790385e+00 2.140674084121150234e+00 -4.504697391341259127e-01 -1.812623048024512018e+00 5.696306460326878707e-01 5.476587268236595696e-01 -1.415082336686399822e+00 2.045166041202067519e-01 -5.210082388530482556e-01 2.907540389387428537e-01 2.131700365281694598e+00 -6.073575133583776209e-01 1.833102863078912154e-02 -1.031110295886905837e+00 -4.497996634005169136e-01 -4.292012037290936499e-01 -4.013809395332036956e-01 2.979838216229790948e-01 -7.867578771335561605e-01 -5.386084643730265631e-01 3.092905201969052276e-01 -1.459480496081854595e+00 1.138569063480380894e+00 -2.679831991186421014e-01 -1.164751131916830662e+00 5.223028105315073999e-01 5.110850214742265196e-01 2.892795500431013078e+00 -1.657859829132599661e-01 1.466459927488902970e+00 -4.448746129782624181e-01 -2.189503256102416806e+00 -1.023689236570466399e+00 6.560859639616219985e-01 1.483067667523137789e+00 -5.176704077627669598e-01 5.163605347411502899e-01 -1.309600658554657349e+00 2.650502994897693476e+00 -1.480576547841158996e+00 1.424626254281053939e-01 -4.856253605128914019e-01 2.380053541040318965e+00 4.251345950841329269e-01 8.586291226258655485e-01 -2.129072259052690708e+00 8.144529699731523076e-01 1.007437978021795022e+00 1.554585789510187332e+00 5.739664477701204026e-01 -1.927350632689613930e+00 -1.321666565541941285e+00 1.231755539043503322e+00 6.941004390112441857e-01 3.179265563932376359e+00 -2.211659176162422691e-01 6.287378528425568991e-01 8.138572004316588782e-01 1.511838664339563432e-01 -1.010227690048268956e+00 1.893138429758011720e-01 -7.051112396978617136e-01 -2.839379198664963022e-01 7.135828137156303708e-01 -8.785309573132062122e-02 7.862252956651977209e-01 7.504156643123273129e-01 -2.010586083498727694e-01 -8.927752610215783369e-02 -1.356016499131021513e+00 1.438958674148645145e-02 8.911588131055929729e-01 1.777015967073151792e+00 1.711356107946556238e+00 -5.922382678628709263e-01 -3.465575280338794445e-02 8.706926842892683815e-01 1.224538833235385260e+00 6.966211828707445930e-01 1.638596156818968419e+00 -3.654048587462455089e-01 -3.971269185586895900e-01 -4.591770745553203636e-01 1.433219161755386051e-01 1.337203405842476212e+00 1.925169205897348246e-01 -1.466309554042590113e+00 1.592852753649565134e+00 -1.910016856143600950e-01 9.913525898118618063e-01 9.657869997975704335e-01 -1.357568689195344513e-01 -2.981045648510795565e-01 -4.845048520343804843e-01 1.592291390262751127e-01 -1.522339908335190284e+00 -1.995391836473735081e+00 -3.360717030300052754e-01 -9.496682796814209793e-01 -4.866198547125997753e-01 1.038638972531630289e+00 -4.434815380056546519e-01 1.154388559022610172e+00 6.357474215102886239e-01 -6.430675477448984934e-01 1.754452714631953958e+00 1.503499249979902030e+00 2.718102769041558453e+00 1.990974406632372906e+00 -7.781980998839315156e-01 1.254719700719527653e-01 -1.728730862543942592e+00 1.999920628901738495e-01 -2.225625726316309283e+00 4.293534770907880826e-03 1.532172056373417579e+00 1.561173598280026997e+00 6.821837365664192854e-01 -2.394120676376119139e+00 3.600256012316355170e-01 1.104005519832419013e+00 -2.279056980614443118e-01 -6.108892261863940742e-01 2.833837198115988221e-01 -2.633970592577974390e+00 1.148564172716046272e+00 -1.838562500502622515e-02 1.881408057509695642e+00 -7.403254678683933721e-01 -1.463392778537165650e+00 -2.738409796546275587e-01 2.540497834774387620e+00 -1.911550589475757400e+00 3.592957682784899548e-02 1.123878350545857163e+00 8.737873623866340145e-01 7.367948698015660547e-01 -5.053061233327849067e-01 2.167628468464811997e-02 1.205859456693096465e+00 -2.244563358614219517e+00 7.327028468018452756e-01 -1.855924720071718159e+00 -7.444890233270231583e-01 7.782287880939311453e-01 2.223717571767462431e+00 -1.067058376168981138e-01 8.548357010840965664e-01 -7.997324986635350186e-01 -2.581233559227512409e+00 4.847970143756164529e-01 -7.178950086225446281e-01 1.664570929391732346e+00 -5.447569731897059508e-01 3.162550500773905759e-01 5.804348266630328101e-01 -1.375537498339705067e-01 -1.016250068317355593e-01 -2.485965580458120994e-01 3.850419428370022712e-01 1.753600634239483869e+00 -1.707558396942143064e+00 -4.616321553588383364e-01 -1.257232629691439119e+00 -1.521815959240611971e+00 2.139055957600038971e-01 -1.109358237614809228e+00 -8.200801930088069680e-01 -1.915961470948042589e+00 -1.854467727040201241e+00 -3.734002688513178847e-01 -9.621984388547921707e-02 -1.983559275181501769e-01 -8.921474910233632150e-01 1.691623947488865687e+00 -7.411482129767019700e-01 -9.557257392645129856e-01 1.705094127207789523e+00 4.016188872542802990e-01 -5.046391241159793317e-01 3.993299179009008326e-01 1.188999361133247890e+00 -2.179366027949667939e-01 -6.430578928425445540e-01 3.570969239431003861e-01 5.852092614745009191e-01 -4.301266120611175331e-02 -2.052626652315230782e+00 -1.514678966180777353e+00 4.674027890507648220e-01 6.063045261201932545e-01 -2.999209051060695241e+00 -6.374280137092477316e-01 4.490024496223173900e-01 1.256624136793032420e+00 1.274116339577536783e+00 -1.209860564338637978e+00 5.582840036114398302e-02 -3.691812856343845151e-01 1.946162050196291182e-01 -7.810478545450388888e-01 -2.513859717842315433e+00 3.336972101869152829e-01 9.362119841390879049e-01 3.435275859231934348e+00 1.711059556617273270e+00 9.633075856734615305e-01 -3.884455945935925136e-01 4.822098339165831193e-01 -1.022720785737176064e+00 -1.236196904860557666e+00 -2.335964510925769844e-02 5.495240163818756463e-01 5.002344424721335558e-01 1.242502243164205433e+00 1.086393648488199526e+00 1.731551694858597612e+00 2.110678999658784250e+00 1.384093691925421254e-01 2.039484268558189040e-01 -2.587630265465216128e-01 2.308111777833945943e+00 8.692308325623788745e-01 -1.457014943096257786e+00 -1.083406662908972029e+00 -2.582059474722294135e-01 2.769124875345205794e+00 4.404793513303255081e-01 6.280177888170930256e-01 2.225815966423455305e-01 -8.671093737950000824e-01 1.119695005491675666e+00 -1.065300932992646388e+00 -1.975504776256765960e-01 -7.341215831247251966e-01 4.508575664144082173e-01 8.117089163161235466e-02 1.268107254200714629e-01 3.680687092117350401e-02 8.169368329241502025e-01 -2.048008465104505404e+00 6.129369128426881419e-01 -1.275474697922207801e+00 5.796825371773850488e-02 7.437626768086911255e-01 9.228208230793586431e-01 7.693597914015584127e-01 -1.381769426319972682e+00 -4.821425869911390438e-01 -8.737539918932818450e-01 2.167549590411825822e+00 1.615920879548753852e+00 6.496532610449530232e-01 -1.324621096269439136e+00 3.412906926948346076e+00 9.466195828308858751e-01 4.449589442940662942e-01 1.030819336249821472e+00 1.205973444546260209e+00 -9.373428323157938225e-02 -3.713894880414211341e-01 -1.048470854078138226e+00 -1.289427196805742026e+00 2.539028397752556288e+00 7.824027933483360120e-02 2.141336139319855114e+00 -5.070020409966136121e-02 -1.626187153022274012e+00 1.179684138683028127e+00 -2.273413840503307470e-01 2.206951297968582359e+00 -1.113174657117842609e-01 -2.388736969679485650e-02 -7.060675866103145459e-01 -1.336147010636300481e-01 2.447939531533883419e-03 -1.899953338959528892e+00 4.709316301958101914e-01 -3.403481806037456647e-01 1.178128979939505161e+00 1.098784816986853263e+00 4.134696800312261389e-01 2.377094174640343727e-01 7.590438631755760390e-01 -4.205826412421681537e-01 4.621545422205683984e-01 3.678614532073546939e-01 -2.578281006742022541e-01 5.760771490867659939e-01 6.816480025696808158e-03 -3.606861161365616519e-01 1.115836171804106769e+00 -3.694504308858016506e-01 -3.532849099515547597e-02 8.588341051004737547e-01 3.069540554169157831e-01 1.176724445369746075e+00 5.073752759956106084e-01 5.460907398072507579e-01 -4.235722741613074938e-01 1.355687557248860475e+00 1.849340944759654493e+00 2.828753634186825794e-01 5.472226627177315672e-01 5.661596132130806147e-01 4.319382212292007805e-01 4.797814375057312120e-01 -4.162006176045927874e-02 6.860087609547683707e-01 -1.827389908616463332e+00 -1.045884171626885850e+00 7.512276111190414607e-01 1.271112783415723646e+00 4.112325601767628513e-01 -8.476723805485244512e-01 7.798943040891166412e-01 -1.142416341556994119e+00 1.071544349718327238e+00 -1.851634854660737517e+00 -6.243552893274201265e-02 -4.871633270882473332e-01 4.287902450425102874e-01 5.112809137841455298e-01 1.729680674323535117e+00 2.289195126977521699e+00 -1.188531258580932393e-01 4.897445099447195749e-01 9.879865024098267723e-01 1.541721578010240679e+00 1.285977770942132281e+00 5.587587443964608935e-02 -3.490652701984519046e-01 1.792962514287428810e+00 1.370375517886055050e+00 1.044739821175348915e+00 -9.103927489750148760e-01 -1.449749758784677267e+00 -5.577881023638791014e-01 -1.510447596168693174e+00 -1.501343866800433080e+00 -2.813992722181206108e-01 1.688990044944255198e-01 1.105164951758383252e+00 8.500058990154520933e-01 -9.532293956051987038e-01 -3.289442378723991811e-01 -8.504055542565648607e-02 1.171003963308326457e+00 1.819979792118727069e+00 1.205867620448596744e+00 -7.160672189589144532e-01 -6.872832263954337106e-01 3.974525296787577711e-01 -7.958578597517073083e-01 -1.390300761382384266e-02 6.309723505674251776e-01 -2.281647647356885578e-01 1.603420154733856906e+00 7.903291282487300284e-01 -3.089974922462626616e-01 -1.279935121212399052e+00 2.326579400667125874e+00 1.977398915157794479e-01 1.775571962239743229e+00 3.878194544333940508e-01 1.169708542252184458e+00 -4.035248670313245078e-01 1.054060477302234844e+00 -1.067595240410927238e+00 -4.101907891967358499e-01 -1.541512948003418648e+00 1.243095375990028506e+00 -1.324218741545150291e+00 4.861595413948827660e-01 6.653519916764949471e-01 1.554268109038899892e-01 5.095877981864662676e-01 2.323046461790250483e-01 1.372515173852451920e+00 2.369488784148520572e-02 5.029536763278178446e-01 -1.232799085477614298e+00 6.216404858147022150e-01 -2.365846686501560103e-01 -1.305514476949170222e+00 1.944319290325158933e+00 1.302501556290107665e-01 -8.233352283733592625e-01 -4.329199126753604521e-01 4.853019488171027573e-01 3.688800233972510112e-01 -1.283339939970304933e+00 -6.195831875704570502e-01 -1.420281413798728298e+00 -7.740599634313689581e-01 -1.364081740343311200e+00 -1.271967254747695675e+00 -1.193288240098511421e+00 -5.582834560581011463e-01 -2.200508144500565866e+00 1.351064540645332102e+00 1.038787573859782931e-01 -1.852450479796807492e-01 -9.890041187829812230e-01 -5.761261330770383049e-01 -9.674803748627688327e-01 -4.225309183264912005e-01 -1.372148557373083388e+00 -3.800707904972006057e-01 -1.016999034508339950e+00 9.848332247579330012e-01 6.441724622623999919e-01 -1.027576747029152582e+00 1.969022001404371558e+00 9.517027175970936559e-02 5.026655789926863793e-01 2.750744683225308407e+00 3.604931057131738892e-01 5.075626998185892580e-01 -1.676555769994852341e+00 4.845159168408079697e-01 9.774782458034347865e-02 7.732794069751710575e-01 -3.896176326593644296e-02 4.075751582565124154e-01 9.291520750287286523e-01 -4.433662981136549108e-01 1.013208177453327918e+00 -4.079615372220950498e-01 -7.609448116950410235e-01 -1.886719800177135697e-01 -1.192394996343007607e+00 2.742758853569644550e+00 -1.313126076892075833e+00 1.192735010618363456e-01 1.061527958837359176e+00 -2.125526536144889955e-01 -6.301411010531285939e-01 -7.524980157023680727e-01 -1.291355888698655585e+00 -9.105962444133134381e-01 6.508346865599010656e-01 -7.459349680378881686e-01 1.300076608459337146e+00 4.183593087890690176e-01 -7.477723067171505589e-01 -5.167544273608720706e-01 6.640777630325788161e-01 -6.295450234851438509e-01 -5.673849949202607323e-01 4.185113063331756256e-01 9.685916199591874109e-01 -1.505970441669200133e+00 1.930361989863261130e+00 4.247018768510707476e-01 -9.211526507740901426e-01 2.076693381280569350e-01 -1.817847986257026927e+00 -1.986744365675379154e+00 4.031126106288395183e-01 -9.510176360914417426e-01 2.846575090643053696e-01 6.524322438959808679e-01 -3.268188106953442418e-01 -1.190790441679186351e+00 1.902417648359914504e-01 2.009188704361895006e+00 -2.587969300869955580e-01 1.622702113369850485e+00 -1.294495449313904034e+00 1.020613089163141085e+00 -4.949991347305768841e-01 -1.739566127044613886e-01 -1.665989197801566402e+00 1.148350377214882423e+00 2.127896332351982167e+00 -1.215295388860863968e+00 2.178182118836194392e-01 -2.436192190586903839e-01 1.593172880390195667e+00 8.535084383315846290e-01 1.959472270023531859e+00 1.393742805485961522e+00 2.119196887278292252e+00 -1.429651766294352866e+00 3.745429973493512588e-01 -7.502868660694522740e-01 -5.058716117331663042e-01 -9.674182508358870614e-01 -4.505281832114547691e-01 1.129789695390047477e+00 1.092135257704102580e+00 1.136280679796890514e+00 6.413317910828795210e-01 -1.680922392273066723e+00 3.985510721368174664e-02 5.672390731126585733e-02 9.366936576926421232e-01 -6.794779716148388049e-01 -1.410854448883117840e+00 1.495804222096747349e+00 1.969469440780394986e+00 6.116556751220904482e-03 -1.072414315005319807e+00 -4.311334389261305966e-01 -1.969050750822518847e-01 1.169853320359134363e+00 1.032405527735263062e+00 1.362469075375875471e+00 6.536059100166291547e-01 -7.820190688809535162e-01 -4.303580307570598618e-01 -1.035698195674542577e+00 -1.516934015434838967e+00 -9.933446004957859898e-01 4.936043734010809869e-01 2.960867243577792740e-01 3.222101952182128137e-01 1.546023619254623727e+00 1.029536173200140903e+00 -8.455711227204695812e-02 -1.546799628387274694e+00 -1.113549294291812597e+00 -8.079158901072392984e-01 -7.080417663232585479e-01 1.586853082220737843e+00 1.776063007278604111e+00 -4.288228109897471718e-01 6.941466684323966962e-01 -1.409438292481014043e+00 -8.223680096675474449e-02 -3.152825678454277969e-01 3.412321438624998926e-01 4.599790424899544705e-01 -1.210571546894193995e+00 -9.124486690414764789e-01 -1.480743419366049585e+00 -2.742309711170644593e-01 -2.711735548664389456e-02 -1.984766630964343304e-01 -4.121424722693971532e-01 -1.562590555267299397e+00 6.954566581822144711e-01 -4.289774563069901347e-01 1.480555686482871725e+00 6.421157444553120541e-01 1.069229473261167213e-01 3.702655641742674253e-01 6.468010995862890633e-01 -1.118200755946997305e+00 6.580890974679787231e-01 -8.562976638386958772e-01 -1.083978587770905833e+00 4.844366027123919172e-01 8.055467392567482454e-01 1.298339508825245403e+00 4.192039167470457128e-01 9.329437196501962903e-01 1.142470030981106444e-01 2.703751896735348659e+00 9.063335783213157804e-01 1.106436621026282596e+00 1.215041782055245045e+00 1.063385953347655954e+00 2.306199400535334565e+00 -6.224383679527890623e-01 -6.089784630784772501e-01 1.176471979499856380e+00 -4.610634010556174389e-01 -1.208293342824097838e+00 -1.850176924843873971e+00 -6.357578782971947673e-01 -2.767204729826220899e-01 -3.327772476816531766e-01 1.337369958513483503e+00 1.221003113534922857e+00 8.546304171074076139e-01 -8.771526020314986960e-01 -1.064623704303158558e+00 -4.592832589943253163e-01 -1.632659301875760693e+00 -1.339065414161420275e-01 -9.997168593715974882e-01 -1.405489878142820226e+00 -2.620714451394423605e-01 5.613413213001713364e-01 2.202540655047432183e-01 -8.935722395725385070e-01 -1.292532249549263268e+00 5.179945013035111012e-01 -1.290169330398619252e+00 6.800343247521807299e-01 1.382999146502384702e-01 -6.614930670766949738e-01 3.683765777642105110e-01 6.417406044621866146e-01 7.877145085230036203e-01 2.420189820043242845e-01 -9.830514847977129822e-01 9.644829748917209677e-01 2.012496065285294566e+00 9.068669876584646294e-01 -2.472304269210143790e-01 6.312925311728601052e-01 -1.321537954182947949e+00 -3.945293713260211166e-01 -5.018652429171845952e-01 -1.331552513021981299e-01 9.217373644165770263e-02 4.807857609363439533e-01 1.988242168377221120e+00 -3.867662140712251895e-01 -1.132180601542082526e-01 -1.182090378179548651e+00 -7.583903274297766339e-01 -3.372641786302550959e-01 -2.130441395741434096e+00 -2.668147230770590017e-01 -4.049935651959457594e-02 4.933754339005840261e-01 6.877040213157585569e-02 3.381624912040500086e-01 -8.552913631372000003e-01 -1.610603268462122012e-02 8.964826647829685635e-01 -6.999458049063154164e-01 -1.200444477379963626e+00 -1.316617062594123366e+00 -5.777800293773455165e-01 6.112871617989640294e-01 -4.010987090788094567e-01 -6.873142768242733736e-01 -1.744630201740826614e+00 5.995548494540685613e-01 2.108993485008192614e-01 1.043268226092868067e+00 -1.048834391003120176e-01 8.860045623018171224e-01 9.244444699625813389e-01 -7.397282418288815276e-01 2.035412681769870058e-01 -6.314739354404659277e-01 -8.070327306278985979e-01 1.418234148472400369e+00 3.674934658613736582e-01 -3.331571123828687142e-01 -1.377395191049896717e+00 1.372268810006307786e-02 1.543359708576727829e-01 1.184307662240164927e+00 1.006495553248549113e+00 2.276563326227227235e-01 1.201358309514883205e+00 1.525285137617425679e+00 -3.117554637993130706e-01 8.696884972573236672e-01 -2.561715993309897077e-01 1.417599069470839801e+00 -5.573042628606543758e-01 -1.957531837535363861e+00 1.178494934283750739e+00 -6.506882613163608720e-02 -8.936002351966032542e-01 -1.592304431615398030e+00 1.062882246608159775e+00 1.062852941372979670e-01 1.863888859873784831e+00 -5.244989448250002573e-01 1.066156690781820515e+00 -3.678491912211376280e-01 -5.368299199481004758e-01 3.365177218066946807e+00 6.616281494125056395e-02 8.645530147484219441e-01 1.034067920957236764e+00 1.164532455960745505e+00 -1.021727096068131724e+00 -5.205588875945300620e-01 1.359837920925908716e-01 -3.489249810742584001e-01 1.247911183932927770e+00 2.043982716676481459e+00 1.244916500823878058e+00 8.278732553103260727e-01 -1.973960334076407530e-01 2.830812133453002311e-01 -1.702023949298027763e-02 -5.317007940204416805e-01 -4.213234602863712847e-02 1.985038306342216785e+00 1.423978855737864535e+00 1.706337756236506520e+00 -3.022732027268217325e-01 1.028546552049558693e+00 -2.824225345103300033e-01 -2.021121655138350681e-01 3.938020587723437688e-02 7.831791742689438174e-02 -4.322100843023202882e-02 -1.672686382259350180e-01 -9.448182912028660896e-01 -1.211276525693241846e+00 -1.722935232206325162e+00 -3.420496702391122579e-01 -2.523105695561774983e-02 2.132060742483151694e-01 2.519880205784037042e+00 -6.439078192704354997e-01 -1.877232891556504784e-04 -9.202084639369779717e-01 -4.233890843897142320e-01 1.821548161558249168e+00 -4.472733584941073759e-01 -7.663594876399143496e-01 2.349699365561217945e+00 1.730034635205129678e+00 1.563963764978099968e+00 -1.389751259440650921e+00 -3.388172778100392857e-01 -1.971905087979493598e-01 -1.570267832920877460e-01 -9.964113024530242280e-01 7.083866633556127335e-01 4.916819104294679610e-01 1.725128249815966797e+00 9.766572647456303047e-01 -3.005636894992104180e-01 4.038571550043296154e-02 4.270877398479996367e-01 -1.191895908630919987e-01 -9.699700470816693954e-02 1.928065432687766423e+00 2.221849995839204173e+00 8.408156206568992985e-01 -3.550621531918929374e-01 6.520072451608761588e-01 1.673764766954088379e-01 2.175753732528618478e+00 3.923943488057482498e-01 1.783053830757955316e+00 1.342744552966631311e+00 8.743476996185507444e-01 2.593109639223321605e-01 2.202500829298741358e+00 -1.292500203545617898e+00 -3.916598174017632550e-01 -6.798896168535358830e-01 -9.224424960263880591e-01 1.603386075642505015e-01 -2.781564918434020317e+00 -4.939589122657944698e-01 -2.613481179114560127e-01 1.057115252187358356e+00 -6.215111347217718851e-01 -1.041970638506980018e+00 -2.350049781394972226e-01 1.263238485908362740e+00 -1.436725893560355516e+00 -1.178286398328267204e+00 -1.240866994358786196e-01 1.407859276583833585e+00 -9.801277431547740226e-01 -1.698831018915464286e+00 -8.357259715079139450e-01 -9.887769210148469323e-01 -9.090999831549317900e-01 -1.078687319455514659e+00 1.684789084922091451e+00 3.707346365621726481e-01 1.463184084142306274e+00 6.199453342070070094e-02 -5.413818073020096877e-01 5.667410249715923998e-01 1.825254596853115974e+00 1.132232257265995745e+00 -7.302727268374942238e-01 9.726237763766507616e-01 -6.276104863116335197e-01 -9.921562772593375268e-01 7.323121031029858896e-01 1.731048043932312819e-01 8.413416317101618525e-01 -4.614810620941567354e-01 2.360008025301418400e+00 5.227105094796498097e-01 -5.468945720591835702e-01 -7.170324919411903419e-01 8.809506389916511582e-01 -1.004638868033819854e+00 3.503329279311587219e-01 8.982406047215697464e-01 -1.538197927966243217e+00 8.128844123262120025e-01 1.609142949727611072e-01 1.518756838424395905e+00 -8.173334433201401295e-02 6.647437969096227361e-02 -1.601857677180050121e+00 6.589850815296515174e-01 -6.693105265640346691e-01 1.329895972463876364e+00 1.969297467601301699e-01 -3.577433011595374523e-01 -9.405914578685252436e-02 -2.294497746210055311e+00 -3.510822711015320619e-01 -6.132210646180374924e-01 2.176236280456729510e-01 1.089684559660988095e+00 -1.574233611413499823e+00 2.309277979629969391e+00 -4.779608776064671050e-01 1.081341964346325790e+00 -5.635570140647127024e-01 6.121691260966414250e-01 6.749055042499987334e-01 2.114222109978419084e+00 2.021972003994595979e-01 -4.091036956131141600e-01 -5.430019652108269979e-01 2.989142765152834613e-01 4.012214282551591626e-01 -7.326645212388214201e-01 -1.276512615403040118e-01 -7.977383993560799302e-01 -1.049528426024991523e+00 3.406572949641364367e-01 1.229219719177570447e+00 5.860502839723218393e-01 -1.333054866089536050e+00 -1.285140461733934314e-01 -8.786283931598231067e-01 1.782142217362332692e+00 -1.675055103051606320e+00 -1.778019394764902339e+00 6.430941575849441483e-01 1.288082010617672690e+00 -9.542598917860761754e-01 -5.183615915737811441e-01 -1.376233674364910842e+00 -8.426968397908117803e-01 -7.306336969781728197e-01 -8.842588255847660950e-01 1.572827050249690217e-01 1.810050004895531917e+00 -6.513114463526710196e-01 1.059219691600480573e+00 4.802963848115375800e-01 2.674941175249345271e+00 -1.121433843172919415e-01 -2.359640098104580197e+00 1.223406826969234862e+00 -9.620746344734051325e-01 -9.923550972375401180e-01 2.716707557312788013e-01 3.400945243625738690e-01 -7.304213125594453127e-01 2.337751041827681453e-01 1.462552520252567989e+00 -7.213057902053997550e-01 3.950241760307192651e-01 -1.069419314327671566e+00 7.863214865989157643e-01 5.573450704317406412e-01 4.549690771832368696e-01 7.050511252760099934e-01 5.738578537923204603e-01 -1.527217798496451617e-01 4.029356870538920998e-01 6.249827992900649498e-01 1.276232698923318309e-01 5.851378105729775347e-01 -7.850666969797419348e-02 -9.998342769211759906e-01 4.272680223181130610e-01 8.751680474422163236e-01 3.317859405853256782e-01 9.724277011969523210e-01 -1.548536664932953777e-01 5.817188300974074355e-01 1.798712715680685914e+00 2.094571179346390366e+00 3.483177416280305860e-01 -9.681693663355060014e-03 1.218409738873934001e-01 -2.987013498093660235e-01 -1.689686043134384086e+00 7.645918360668619851e-01 2.279569649077734794e-01 7.080541675579967928e-03 8.447722168819763455e-01 2.233288439277759940e-01 -1.827988766351554162e+00 -7.324186617347685502e-01 3.914064124169000181e+00 7.605252456614276513e-01 6.112379026925260916e-01 2.325960929710661207e-01 5.814393296995721272e-01 4.621451328347088161e-01 1.321111651054392544e+00 -5.824841945967283996e-01 -1.004506524257998690e+00 -6.131286236630896849e-03 -1.029135815703106971e+00 -6.139793525897191406e-01 -1.252020342517938589e+00 2.255110377819258272e+00 6.532819960294383721e-01 3.550276450922886240e-01 -1.631168435332713551e-01 -1.172389516385541786e+00 2.963962338817169861e-01 2.413090059335324167e+00 7.322615035036290632e-01 1.879065191121385425e-01 -5.591146280571809846e-02 -3.811997007073646970e-01 -3.135905144791416022e-01 1.272652101840607619e+00 2.312500883789068151e+00 2.985619256981090763e-01 -2.602655403460930050e-01 1.283472072207394898e+00 1.904155210735676562e-01 9.735549982901741117e-01 5.544431820818614964e-01 -1.348490917570315917e+00 1.492963578463940566e+00 5.748960342813872471e-01 -7.419664440129196681e-01 -1.180758112181634623e+00 3.872331617174725737e-01 -9.340251125586251923e-02 1.932531543739632596e-01 -2.792289146289459012e+00 5.500792318644196488e-01 1.489418213489254739e-01 -6.376901557446661151e-02 1.945362672523413883e+00 1.521742205038629336e+00 -2.570313668179852185e-01 -7.102244823940045970e-01 3.863352277794169232e-01 -2.082421271333533275e-01 1.684859859056661857e-01 2.492692999036395740e+00 2.228979139605146820e+00 6.819294812491420998e-01 4.908932868284254236e-01 3.786375718253793266e-01 1.593767531004318228e+00 1.750915006155922271e-01 -2.578782717574801819e-01 5.622313828445046902e-01 -3.583569765596841261e-01 1.905735318018440427e+00 3.294067388648547201e-02 -1.286882211533121545e+00 5.469104327446455693e-01 1.010905992971413259e+00 -1.166174623331842852e+00 1.800861512572554890e+00 1.046234315538246751e+00 -8.255497255603111428e-01 8.606307704187604601e-01 1.068965177850368153e+00 -5.460295199533797827e-01 1.217308790480514213e+00 1.678226704820645621e+00 5.243682808164724651e-01 -6.686423732510863305e-01 3.185562934951312042e-01 8.520262631091850558e-01 8.061913250364646233e-01 -1.207836945648244953e+00 -1.462984010854837535e+00 -1.038437435171151835e+00 1.390747949733099620e-02 -3.256359562123090634e-01 -1.763238699365347606e-01 1.782008564867675615e-01 4.339401647535536255e-01 3.415985777540158641e-01 -9.758157211398668096e-01 -2.790520644893926150e+00 -7.305039378401614325e-01 -7.747016211674195851e-01 -7.847000699780012356e-01 6.851643004233237688e-01 -7.129855100901290044e-01 2.139339559299927862e-01 -1.783383138409854851e+00 -7.057297443570424988e-01 -6.533588102248060192e-01 6.450546470727154535e-02 -7.157572705963947124e-01 1.507532510208597076e-01 -7.262462219918237594e-01 -7.853073210382578440e-01 -1.013220659941270196e-01 1.307416421280071628e+00 1.970222914537019809e-01 1.019883422590481592e+00 3.278237060153555427e-01 1.283319725007246170e-01 -6.073150705090537560e-01 -1.161877081486713426e+00 1.684869619591247591e+00 -4.826605218528631780e-01 -1.646852402848359986e+00 1.950960195022123297e-02 1.973540280730730345e-01 -9.453259678731538163e-01 2.501332082779616495e-01 -1.365311935126303444e+00 -1.332806490095994889e-01 -5.498039945294843633e-01 1.897527881794177640e-01 -4.242388460327748967e-01 3.586337517594486157e-01 7.839080168024656348e-02 1.947386551017456835e+00 9.886640804179431807e-01 9.951834926375360268e-01 -3.287200779822048724e-01 -5.335496176175357208e-01 1.344931619552038882e-01 -6.793329799139988245e-02 1.112603465227924998e-01 7.859841214550292721e-01 -8.699380078506445679e-01 2.575882677153044642e-01 8.091663772572051938e-01 4.949504579721679676e-01 -1.139990181204725728e+00 9.491580684675864077e-02 -1.339461882727483122e+00 -1.538270717582425950e+00 -1.089835223912271944e+00 -1.507495122904122797e-01 -1.535423871168868082e-01 -8.055099096873192810e-01 4.890419286888323391e-01 1.004393854275744902e+00 -1.464395397196810444e+00 1.370050644159268582e+00 -1.242015708342282698e+00 7.597543121757892592e-01 1.491347812688651686e+00 1.213731543508476562e+00 -3.432303800891464696e-01 1.877561569569801136e+00 -1.757105181721315690e+00 7.258843007709563366e-01 1.130996083110903161e+00 -3.513371396381601008e-02 1.088815248086730358e+00 -1.722266556551532934e+00 1.630060724534472039e+00 -1.079457007653636724e+00 -6.090596314092118213e-01 -3.962813762386921401e-01 1.964099143158266891e-01 -1.225381979360545825e+00 -4.984507375639457560e-01 -1.096761988222505257e+00 -1.619188826792779201e+00 -1.931187130570367394e+00 -1.119314578960417084e+00 6.727970369563350816e-01 -7.373458719841299303e-01 -1.483173848684084861e+00 -1.051731504735529343e+00 -9.570830734299120568e-01 1.246528370060326907e+00 -1.646823333671864065e-01 -5.923534928784935927e-01 7.870802109426088267e-01 1.780509390775886769e-01 5.146111318454793526e-01 -7.309593726738073949e-01 -3.710554637168001491e-01 1.963446470215774245e-02 -3.116898989338513504e-01 4.710662944768717053e-01 6.392858651224772593e-02 -4.557090333477488153e-01 1.404371859677057133e+00 1.231303022967106475e+00 -5.665754587344341564e-01 -1.633985862123489285e+00 1.379753892104527591e+00 7.867771368470081184e-01 -5.412988183244784451e-02 4.480941411204352187e-01 -1.338777026310625340e+00 7.234727769840443301e-01 2.823165005725175036e-01 5.089716061712492579e-01 -1.687930944267392208e+00 1.027850575569826175e+00 -9.279211817716082056e-01 -2.390546971838389823e-01 -5.818969690078655832e-01 -5.499578097013662070e-01 -5.912071329237160722e-01 -2.975263775159664448e-01 3.685398545608530307e-01 -1.513457654906272598e+00 -9.409815278097245772e-02 3.811304854995348768e-01 -1.066016214636642090e+00 -1.045085416635134490e-01 7.437703602835845640e-01 1.522043017947284915e-01 -7.098310019394465931e-02 1.035593694386273578e+00 1.689685824111648804e+00 -3.847582944871791311e-01 7.238770475615903532e-02 4.399201783969765023e-01 -9.294546095991479406e-01 3.029296753516557139e-01 1.570725937577075682e+00 -6.621841508533586607e-02 1.332644259499221384e+00 -2.788730086261946295e-01 1.101965115467286482e+00 8.459756211061040254e-01 9.361544143961096909e-01 8.429202165615776732e-01 3.823566576473106382e-01 -1.976654316325771876e-01 1.091188502445752072e-02 -8.253474102183563366e-01 -1.801283982461440836e+00 -6.137253267743942448e-02 -1.273213757018816783e-01 -1.464231057055933372e+00 1.155148245901512105e+00 -6.527419830510325927e-01 -1.314119276743230591e+00 -1.945857975337263346e+00 -2.183799468453886949e-01 -1.572052666939158794e-01 -5.486810761919769242e-01 -4.392494803380844748e-01 1.430561490250220835e+00 1.647145067698361665e+00 9.003622480725781418e-01 9.301309552642071932e-01 4.455193243985875601e-02 1.153266190378915007e-01 8.927918494717216324e-01 -5.813853594186094709e-01 1.001714207895235687e+00 1.101751524888777700e+00 1.559668872231650516e+00 -1.435696787697824162e+00 1.032667953460269239e-01 1.548720917935312968e+00 2.088215349634302331e+00 2.275503568029621171e+00 1.567348286622330722e+00 -3.773078787642160092e-01 3.627895369781035106e-01 -2.475386464658478058e-01 -3.200365381602950920e-01 -6.031207167217601528e-01 6.845449698634051838e-01 -3.464883040804487835e-01 -5.792765696267225817e-01 6.509562816599492319e-01 -1.017455667400808839e+00 4.513266492548252962e-01 -8.261522616477212644e-01 -1.097157163274425640e-01 1.266038720364221826e+00 -1.192073102482266028e-01 1.714091452408951888e+00 -1.052112714454295439e+00 -1.847320224715502668e-01 1.636215035518570338e-01 -6.743385965578713170e-02 2.182754565325999152e-01 -6.394929118385220823e-01 -6.484768909430169703e-01 1.727510866900877629e+00 -1.523618053793578675e-01 1.109813640726254658e+00 2.599876155434526770e-01 1.434861401477142584e+00 -4.366359182612228329e-01 -4.338145618417046934e-01 -6.636874279200153381e-01 7.248741793850153048e-01 4.356664505234159046e-01 2.301383285274877899e+00 3.740848891006782750e-01 -3.754827937957919137e-01 6.057602713655685367e-01 -3.778319943517408630e-01 -9.886311708493775163e-02 -9.898307170279725398e-01 5.415466870477245731e-01 -1.008427726446866179e+00 -8.406371948762582091e-01 1.442335678781862252e-01 1.475321442118702336e-02 2.620687434087340395e-01 -1.553820067147816397e+00 5.553535226030954508e-01 2.048348873463428366e-01 -1.929847263578217675e-01 4.763568582654871819e-01 1.328655152597144173e+00 1.211010883504919811e+00 -1.708946055855830454e-02 1.674066097067094527e-01 1.279727287593226404e+00 -6.978158404759652322e-01 -2.327217689585629190e-01 1.009008330734517456e+00 5.581467022115625953e-01 1.282092459587082844e+00 7.253338505791970259e-02 -2.132044345972000432e+00 -1.324590457285345524e+00 -6.649803063401623637e-01 -2.120335483204226559e-02 6.828408440182167638e-01 -5.425304244309731017e-01 1.268619637175990578e+00 -1.308862236237534393e+00 -8.998896525525712509e-01 -3.834242268607794268e-01 -5.003620545325977442e-01 -1.561424548804762003e+00 -1.228371835884396912e+00 -1.109583296891676341e+00 -1.003057369576866087e+00 1.077943597533715048e+00 2.195335096820621723e-01 6.795394969268653274e-01 -5.309338618793999487e-01 9.358717987930510462e-01 -6.469161315115671274e-01 1.488549841147212005e+00 4.474971839123288997e-01 -9.368761561854804798e-01 5.112103965497096641e-02 -9.624343456544467434e-01 8.300147003646686228e-01 1.079969428438980028e+00 5.228791077039302015e-01 2.101180623474004250e+00 -1.800829810467339531e-01 -7.855270242130651948e-01 8.182520409369057335e-01 -4.658881487559070611e-01 5.539940207265138250e-01 6.263344513975176442e-01 8.648947666166176829e-01 -3.481704956866907286e-01 -6.995943184576121077e-01 1.519827478985265323e-01 -4.896492187155712106e-01 -4.878630801621791635e-01 9.838687974814760984e-02 8.743231256381456262e-02 1.248248051477142129e+00 1.028183681528911153e+00 -5.388528291968150974e-01 8.134020992555509588e-01 1.953250990420394739e+00 5.092446507874044404e-01 -1.019926348882756351e+00 1.526013004180146515e+00 -1.036146996143376686e+00 1.475415362249179241e+00 1.023005797103005765e+00 1.808880451213341622e+00 4.277780700609546960e-01 1.191223327013349209e+00 5.721178262490879129e-01 -3.019552520443401569e-02 -9.180080095649669758e-01 -9.301631579098951219e-01 -1.357343924506849042e+00 -1.906188974899002186e+00 -2.298781847283323021e+00 -1.506429802745423929e+00 -6.960497960904008519e-01 -6.443173650738941438e-01 -7.474652843015542336e-01 2.082501464581471562e-01 8.108354582273928912e-01 -5.303498070553294141e-01 1.500563714310984564e-01 -3.332592104701047608e-01 -4.313458668413371333e-01 7.154962628308838557e-01 -1.612473662206090896e-01 -2.971008894652323873e-01 2.274569679617481022e+00 1.641202928980867837e+00 6.878977616501894543e-01 1.470424112922177118e+00 -1.588866399242446548e+00 9.622054529435827286e-01 1.181520300050397099e+00 -5.648736731053681792e-01 -4.399421091929716643e-01 -1.540790641255848969e+00 -1.884225708101862073e+00 -1.411197777562233080e+00 -5.824989904157532733e-02 -7.387809748922817832e-01 6.275035572087386271e-01 -3.958436676566203793e-01 -7.829032773046128435e-01 -1.291320741079328593e+00 -2.821155015639350561e-01 7.164759643757974139e-01 -4.893573059261797642e-01 -5.346763435561558975e-01 -1.496999718841286242e+00 -9.555142579612847520e-01 2.277114118984306379e-01 -5.680344785969725363e-01 8.176264058775908339e-01 1.000863057617548818e-01 1.920166187858758589e+00 8.320488044559591900e-01 -1.495620567719143923e-01 1.722188923643156677e+00 -1.954894370151835981e+00 1.721951526955651374e-02 -6.324570206952705442e-01 -2.050388809210208774e-01 1.726658760721643926e+00 1.248931444897766196e+00 -1.258656715626962130e+00 2.212191454930926560e-01 -1.859669150921966940e+00 -8.447425796943310028e-02 1.708568691739606349e+00 1.497000958740964061e+00 1.408789056504285764e+00 7.526964216600424695e-01 -2.112252597164200107e+00 -1.558077648876869503e+00 6.904378205158880899e-01 3.491795007866204670e-01 -1.284438370292250164e-01 -1.712018729242550941e-01 -7.066831762595779942e-01 9.817204353734186872e-01 -2.118530751557506919e-02 1.670129359234826749e+00 2.295186883636082809e-01 1.082156393927401705e+00 5.771095711304310427e-01 -7.840822065467085641e-03 1.266830033724923643e+00 -2.634793549291540860e+00 2.030584253626750713e-01 -1.035157858646164275e+00 -1.481300263618895996e-01 -1.528436267681677063e-01 -2.150392632610230059e+00 -1.156274083993105606e+00 -5.772886099418826633e-02 1.001761835540124546e+00 1.133554011864156053e+00 2.149133608290817232e+00 -3.933231282358090053e-01 -9.110832955948379164e-01 1.138128995699628110e+00 4.327062229604982657e-01 -2.929504170970759214e-01 1.567701912924485408e-01 -1.176848383890796379e+00 -9.374948605889479314e-01 9.275614336333141141e-01 1.854173223997864994e+00 -4.648040214104877110e-01 -1.027759457054564729e+00 -9.587877149623093009e-01 -8.211562424414765582e-01 7.524954033943999088e-01 1.546225760771251068e+00 -5.703710779205424519e-02 1.028094211937270686e+00 3.065966910136546861e-02 7.068444067330449387e-01 -8.259421549086078951e-01 1.512566724808852126e+00 -7.166801652721366267e-01 1.717002551267992283e+00 -8.074730306006716596e-01 -5.789869122852024930e-01 -7.566576159219051689e-02 -7.402857175359648378e-01 7.615747961820099055e-02 1.755110578781600594e+00 7.655465085079832255e-01 -6.092565960552364102e-01 4.209103087278907029e-01 -4.351720742616848048e-01 -3.270690811394341702e-01 -6.570431612817099198e-01 -5.198597651546045251e-01 -6.937860618334882323e-01 -4.065231658326344255e-01 6.628462093819760259e-01 -3.879980102689445376e-01 -1.106567991300231979e+00 -2.219583472602167706e+00 -9.209390142304189064e-01 -7.855681882386762460e-01 1.041138987681248684e+00 -1.978517527689449107e+00 -1.675336798313474151e+00 -6.861151399581014720e-01 -1.781217741428645918e-01 2.164091945318419974e+00 1.756049808309412485e+00 -1.462109932084886266e+00 -8.209457823239608709e-01 -8.798588965718401322e-01 1.425747289356543934e+00 6.774037829898759133e-01 -9.842166322128105271e-01 -9.149061749071656091e-02 -2.603165176048927720e-01 -4.031206214296677998e-02 9.141966257885646430e-01 -4.729601100516914181e-01 -2.016737747557338700e+00 2.324085783306072961e-01 -5.731419145773093415e-01 3.227388507098334802e+00 -1.303303630262235169e+00 3.488517776294742245e-01 2.294861019198015106e-01 1.186809394180188937e+00 -2.377577184513532046e-02 -1.083238348107763205e+00 -1.954141708096100438e-01 6.484593933463321525e-02 -2.053522828422147395e+00 -1.197729730412848470e+00 -1.276659375950631170e-01 1.535220066811521511e-01 5.259538549121284268e-01 -1.455411032341264121e+00 -2.633565288547329297e-01 -2.195983671153919126e+00 4.310197040056877871e-01 1.533068831802288090e-01 8.364782806464826637e-01 -7.124687660372032161e-01 1.144761606708814661e+00 7.176384992277438923e-02 -1.059409787941072434e-01 4.961995405048499341e-01 8.378242313172067357e-01 -6.232306825643612047e-01 1.298708914461584429e+00 -1.786518909926804621e+00 -1.398880527685846920e+00 -8.686859542364581133e-01 -1.607131775716847399e-01 -3.593164678820843783e-01 -2.028686517993817384e-01 -7.585811031303005825e-01 1.117043381383009848e+00 -2.079667206726126150e+00 -1.113557815366576220e-01 8.512335924953986499e-01 -8.761885183243025566e-01 4.828511239105747754e-01 -1.893203548838887862e+00 -4.315091585516423467e-01 1.818984934347391003e-01 3.093059389882381605e-01 4.135083839330264688e-01 2.070787776536462843e+00 1.556044778202455792e+00 3.743706594991321190e-01 5.245127620941898439e-01 7.598794588980136711e-01 3.686159132236132230e+00 1.692522973284854571e+00 -1.034232126361705750e-01 -1.083480147942153943e-01 1.023450386081135477e+00 -8.690718770870003995e-01 2.313571336358817565e-01 5.620853424270555454e-01 9.362972897906858896e-03 -1.675323394390512977e-01 7.668901951535979367e-02 -1.275296752352536589e-02 2.718641357480228171e-01 9.709702299776789003e-01 -6.976460098902079743e-01 5.282720556096156539e-01 -3.019775582551684767e-01 1.862378584832693917e+00 -3.791078574068106888e-01 1.318151440617686965e-01 -7.492491044481576212e-01 1.444121206871321617e+00 -4.964880485498479601e-01 1.142971556083090867e+00 7.717019901216832789e-01 4.461685853939796331e-01 9.794467117503614650e-01 5.125116537396479099e-01 -7.245002596252316795e-01 2.136710312663826494e-01 1.690843752400541244e-01 1.432954760206233136e+00 -1.056767080979163387e+00 7.403212194466363139e-01 -1.185883148135454368e+00 -1.868826300476824187e+00 -3.650082265709947427e-01 -2.808880671098840098e-01 -2.826234797396833254e-01 2.440474408606561507e+00 -1.644416905502905868e+00 1.835998481738235544e+00 -1.924815088796755447e+00 -1.764066049173496742e+00 -3.684864218685099946e-01 7.843277724980995957e-01 1.490942745301367056e+00 2.923157536845056303e-01 -1.685063795396092745e+00 -1.192660540328510210e+00 9.420220062260710181e-01 -2.771214624437920437e-01 9.510571521711187470e-01 1.436888072678981221e+00 -1.617071729396370117e+00 6.280874197871501030e-01 1.018097943444228104e+00 -6.893640961613134444e-02 -8.149582351721398332e-01 -9.574981505957329553e-01 7.024580664235782201e-01 -4.153836968429024945e-01 8.998133112922067633e-01 7.981298141113774003e-01 1.246179209572096491e+00 6.548393334884027028e-02 -3.399384899311740926e-01 -9.304873208341076785e-01 1.778069518522194525e-01 1.142971250792119281e-01 3.955543123813748951e-01 -1.531279320764524637e-02 3.247128964654463212e-01 1.405906173013204974e+00 5.679001414003351789e-01 7.593669300343693918e-01 1.562847612729330704e+00 -4.295748178341922685e-01 -3.863495799536824094e-01 1.132308555696673658e+00 -7.137044601908136832e-01 9.486954826063739299e-01 -9.426794047164133161e-01 8.981804490858630308e-02 -1.591459762644794884e-01 -8.890359113231851573e-01 2.008311463562899579e+00 -8.837268575349534194e-02 -1.594619958763427991e+00 8.487161140623810107e-01 -1.247637536714821388e-01 1.592530879506056429e+00 -6.061295139130836590e-02 -1.127893721257328813e-01 -6.786666024641336836e-01 1.291838872254529536e+00 6.119363572115939232e-02 -1.492629051937695850e-01 2.811838960810424393e+00 4.484603017002553038e-01 -1.016017466548802872e+00 -4.677753631504434351e-01 -4.651543668904168927e-01 -2.229546787595976465e+00 3.128973512553184788e-01 1.262110973741415454e-01 -1.044668196406646071e-01 1.967734949766436925e+00 -4.393201674288379488e-01 2.151991142446651573e+00 -8.595523376922750147e-01 1.142755728922861369e+00 7.677035250303997360e-01 -4.126348373676124726e-01 -1.091182356155153271e-01 -2.034710778267209974e-01 -1.041773629336977924e+00 3.835667234163627204e-01 3.153725276951764855e-01 5.980444067261206920e-01 -1.813984158476847630e-01 1.182772928143680735e+00 -2.604203232335762785e-01 -7.875295113524521939e-01 -5.630870982339538644e-01 6.514024870002217416e-01 -1.541184932727246881e+00 -1.865128246468491291e+00 2.874634100303917750e-01 -1.170113698179934492e+00 -6.491188537865014152e-02 -6.677843837579676700e-01 -1.084056269984048582e+00 -3.831671221040274800e-01 1.600980509361272786e+00 1.739927925249047380e+00 -8.529808635829722041e-01 -6.213163686020457821e-02 -8.431680638282150753e-01 1.324334793645065789e+00 2.312536241399161530e-01 5.662620672028326752e-01 1.046860095413658431e+00 -5.853549797807681976e-02 2.360532078058346528e+00 6.737368550061027632e-03 -7.675209912232190401e-01 -3.626914645165417450e-02 4.396417566902018903e-01 2.398995679218642874e+00 9.738330937912269558e-01 1.328841428062419894e+00 -6.947961680431582465e-01 7.983299105486200142e-01 4.564383604877706446e-01 1.599230375530809600e-01 5.767818489086277145e-01 2.202639076481083535e-01 -1.044060810480677892e+00 -1.542135350783239378e+00 1.599740245472091871e-01 -4.375452314343221127e-01 -8.475964937080816830e-02 -2.375454235283309679e-01 3.246313070796276179e-01 -7.027750577029029388e-01 -3.850053047132776518e-01 7.877816659189622317e-02 6.106897422421615484e-01 1.472153483620692628e-02 2.142712305425261921e+00 1.407494657975343788e+00 7.685138918203165970e-01 -1.597044087421526370e+00 -1.939528420699697941e-01 3.847333925787332909e-01 -2.972053756164267924e-01 -1.521803272322694411e+00 4.206499994079841015e-02 9.886137708553361936e-01 -1.055315163670510481e+00 -6.014702188201140887e-01 -7.525008982157799231e-01 2.561266064024851463e+00 -1.074134347194397821e+00 -4.777255754172666236e-01 1.354105585321303470e-02 -5.245315832927395228e-01 -1.656401274202297103e+00 9.359908707186301857e-01 9.876114746961411894e-01 -1.186750687003128135e+00 4.142706951843456165e-01 -4.542337610007085025e-01 -1.812923541684033246e+00 1.084366995267499023e+00 -2.715170772350628425e+00 -4.807613584087058051e-02 1.288725996385650108e+00 -1.366548795080041179e-01 3.810336648333720322e-01 1.035319806533721465e+00 -1.235637266993584005e+00 3.324357911061891713e+00 -2.423769282240443579e-01 9.030699054416964078e-01 -1.189136716777453862e-01 -8.405170526831559075e-01 -1.539261303820890880e+00 5.574227996033240956e-02 -3.473208095717219557e-01 -1.002013479465891033e+00 -3.532424373953182983e-01 -3.188451424713816817e-01 -1.315447769329769034e+00 1.633267119440177106e+00 -7.317875881197957177e-01 1.031003579508505075e+00 -1.621932514320454599e+00 -8.539825612775633346e-01 -1.513643395899985089e+00 -1.769743567150586117e+00 -1.874544467607189291e-01 -1.197702936466610968e+00 -3.845857957282960427e-01 -3.100612816155847579e-02 2.573906756773527427e-01 1.537196210646042838e+00 2.914410293826979678e-02 8.186368067148657168e-01 -1.350394329573627372e+00 -1.496658910916395691e+00 1.296227236365275370e+00 1.436190260198159541e+00 7.233704143690833366e-02 -1.467475043931272261e-01 2.716676150863022166e-01 8.543937418146608787e-01 4.122472637306062171e-01 -7.905055040528540244e-01 -1.159270605593767156e+00 -1.551211540545547107e+00 -3.975715835223725958e-01 9.535462360199269405e-01 4.796695508727862878e-01 1.206624958636556416e-01 8.058543046209549754e-01 4.901539598931823338e-01 -1.193327452109653741e+00 -9.903657375129677476e-01 3.369042010761578720e-01 4.119851229884253230e-01 6.844649797339908970e-01 -1.020398397099435694e-01 1.206464756310007269e+00 -1.248504788359603657e+00 4.035350606338884705e-02 1.381506721648155578e+00 -8.111476074257387148e-02 -9.216519768536950430e-01 -2.814726704912929867e-01 -8.996735536681772505e-01 1.978315803458689848e+00 3.376950658535912142e-01 9.084918604737607373e-01 -9.720670558145634577e-02 -8.542502584193445436e-01 1.764292439956269276e-01 5.314202418573030773e-01 -4.315398444419638602e-01 -5.967641193114395781e-01 -3.422277016615988265e-01 -6.649961164378916934e-01 -1.031546700620757706e+00 1.762001459912856838e+00 5.168597887448178607e-01 1.609965579543238379e+00 1.418873836834246838e+00 -1.546944241441469581e+00 6.382826451052271421e-01 -1.342433485638891755e+00 -4.137602616496042773e-01 -8.923933325724050514e-01 2.369674136712880852e+00 2.784620348162323289e-01 -1.109788618116932080e+00 -7.228265215398592680e-01 2.453103316077614782e+00 3.324229128645720104e-03 -3.451817394089524149e-01 7.500372254134449745e-01 1.315871717983884970e-01 5.596418893090941982e-01 3.527988986652774717e-01 -7.165207153418808039e-02 -3.389196421817877170e-01 1.677445719322970596e+00 1.747881109976033298e-01 -6.353044868032381443e-01 -3.658087937393392219e-02 -5.598612946036722882e-01 -1.414128480765202908e-02 -7.266453453297824217e-01 2.721885436322911134e-01 4.292732526290128359e-01 -3.155569541395249478e-01 1.870214744158624209e-02 -1.050290787813136090e-01 2.888109646020905474e-01 4.798110100733734007e-01 -9.942190056006070531e-01 1.346517766552673447e-02 -6.501269283804683718e-02 -2.800016915926815675e-01 -3.980451499793330461e-01 2.247732114520887059e+00 -7.305155405094380106e-01 6.183423182891116809e-01 4.669904871064133739e-02 3.520971326709650406e-01 -9.841984863081917334e-01 -9.868271266306446465e-01 -3.275578337701740561e-01 -4.473972821865292437e-01 -1.058874934246037736e+00 -6.404306218682029872e-01 -4.854953860028933255e-01 -3.401650384004520355e-01 1.980683810872783779e+00 2.199188067286486359e-01 1.322659003816572809e-01 -3.305891048295708234e-01 6.564141398716373255e-01 -6.040433368781947809e-01 5.240776148450188021e-01 -1.611527579613633576e-02 -5.759577101771387042e-01 3.337618748541593572e+00 -8.516953583105751902e-01 -5.254633828496722003e-01 -9.941627676809682290e-01 -7.121591191265404241e-02 -3.195298793341721399e+00 1.162779596426522177e+00 -9.271503672797294371e-01 -1.024931445963645604e+00 1.487517879436291768e+00 -1.249768502102149625e+00 -8.609865261913949297e-01 2.480846598143822135e-01 9.709521224490235136e-01 -1.265829873844987574e+00 8.944561053839941156e-01 -1.383229895233678564e-01 -1.120436494894750112e-01 -7.365422890607621342e-01 -1.461202273264231577e+00 2.682801828540810618e-01 7.660195230538795197e-02 -1.136388606112373800e+00 -6.764379341499494880e-02 2.300329973872020650e-01 -7.509995428372369108e-01 -4.325704989313408078e-01 3.613046509754508362e-02 -9.952339397842516755e-01 -1.855889025667218917e-01 -1.456657435100982667e+00 4.049175369265531899e-01 1.920640049815803552e-01 -5.400759441135575267e-01 -6.724567308594266990e-01 1.297126436954377571e+00 3.791486122816214999e-01 7.134753091945083003e-01 3.019368015887468615e-01 1.148068220256090788e+00 -5.402333912222597734e-01 -1.221426784720761383e+00 -4.362841791635380106e-02 3.917797190174392430e-01 -7.554334720360533599e-03 -3.171376436761944584e-01 -4.020988269665779491e-01 1.111039191950330407e-01 4.153874372683382665e-01 2.790301130349300607e+00 -2.898454801652151566e-02 -8.295441178191420573e-01 1.976981898907752278e-01 2.349955649090047061e+00 5.757621225480142463e-02 4.517095769937497507e-01 -2.152369689899444882e+00 1.521553511410535409e+00 5.787986351664996532e-01 6.054987593256894868e-02 -1.637464276781008587e+00 1.772152417242913724e-01 -9.189565272100111426e-02 -7.383716106305091564e-01 -1.433226273260044703e+00 -5.440066900917730486e-01 -7.294900256683294337e-01 -6.418648887854209173e-01 -1.086914629308225910e+00 -2.412094590096134361e+00 -5.704047244942984651e-01 -3.991888661272339767e-01 -1.225332646672296688e+00 8.901611202957008251e-01 -5.946085431294478862e-01 5.955653120814165952e-02 -4.815783769508829582e-01 -3.929188629982243164e-01 -6.844026047747567842e-01 -1.216043194273275230e+00 1.582457326488510563e-01 5.581533290425448879e-01 -2.153016248749541006e+00 8.786764549987825523e-01 -9.075567019881725095e-01 4.614129001436590993e-01 -1.359482471946136528e-01 3.873819726878042213e-01 -6.840151887684862153e-01 -9.887149419695094865e-01 1.382026166379503263e+00 -1.300506510098904833e+00 9.056847907333985814e-01 2.182826485482095291e-01 -8.299883418246446765e-02 -2.738175072469485882e-01 -7.078469500815742776e-01 6.774775325916945201e-01 -6.595378040511430395e-01 -1.622310314201137693e+00 1.559066246353015162e+00 3.967163666914669817e-01 1.124689874817347057e+00 -1.835097574931144893e-01 -1.640116729310015176e+00 -1.189574271072638023e+00 2.643708009634844758e-01 6.008125123642614751e-01 -7.700216922543521303e-01 -1.070963918061570208e+00 1.413434779719921597e+00 -2.180044087203437120e-01 -2.132263440168471913e+00 -4.501251337480066672e-01 -4.750472196971177730e-01 -1.038234771214655988e-01 -7.784368262054882637e-01 4.596855260558622147e-01 2.848935039711031347e-01 3.765480894258804168e-01 2.601235331561931735e-02 -1.045207107665795387e+00 3.479461719100693795e-01 1.217755128049275326e+00 1.204962097319289160e+00 -4.563224135140354631e-01 -9.914592499221116517e-01 -1.053227597769160973e+00 5.960724654902502945e-02 1.389257404321919243e+00 -1.159471793357584879e+00 -5.829499073390096431e-01 -2.520861695983326878e-01 -2.523905605059887591e+00 -1.911686876952825909e+00 9.173225015130809235e-01 1.503473786624732189e-01 4.050417179819518765e-01 3.204127435168858673e-01 1.364602085327713432e+00 3.567527230079751699e-01 1.333229159543953823e+00 -8.065668670690806508e-01 -8.706520863614165828e-02 -1.380165251653083125e+00 -1.891893805952326479e+00 1.831811760014750989e-02 -1.334281253873662143e+00 1.739104901007533788e-01 2.807216646677097582e-01 4.513243426842213912e-01 2.044154788191210326e+00 -1.011498943410183760e+00 -6.237885445163953158e-01 4.761027963738915791e-01 1.745577873142699188e+00 -1.622276485479264840e+00 -1.439771982303789111e-01 -6.303578706494438189e-01 -5.715820180371951054e-01 -1.241946179928828498e+00 1.036195766467737256e+00 -2.924718888609679213e-01 2.143109249764025837e-01 -3.881041803118069899e-01 5.666561117464664621e-01 -3.964506695853315388e-01 1.164596270842891190e+00 -8.875531112268186806e-01 -5.579348253710952887e-01 2.258018327886705534e-01 1.049174809558983235e+00 -2.952778508589783135e-02 9.580364742078602003e-01 -8.202243231579972038e-01 -5.544283214773559898e-01 8.410048381808045426e-02 -6.880147673817609277e-01 -5.488584948565946586e-01 -1.217889295393849824e+00 8.531162231398838891e-01 2.964469893725561467e-01 -8.477647069086927667e-01 1.153821269736621913e+00 -5.872486944725846536e-01 -7.787801597953750710e-01 1.621492157665725520e+00 1.546398515187544342e+00 1.630524005631623030e+00 2.057640672267751214e-01 2.294009711714792635e-02 9.591620923257593301e-01 1.395276944076937253e+00 3.627049093537998981e-01 -1.429016659588384419e+00 7.750451150335053718e-01 4.437609376705076714e-01 7.760185991951339124e-02 6.538170941949583703e-01 -4.051204067378210566e-02 -9.794119758347841209e-01 4.894696780267632219e-01 -8.207402576728571875e-01 1.369685567910955415e+00 1.675468283180030493e-01 1.483963077583186685e+00 -5.840277067154192592e-01 1.065732170622052610e+00 -2.835620037417868056e-01 -4.353051158896377726e-01 -5.298834695217956581e-01 3.047242613739687966e-01 -1.386801798293827437e+00 1.305791524058268704e+00 -3.301778978615600435e-01 -2.403718077878168380e+00 -6.929496951652304171e-01 1.293932927785360620e-01 -5.240960467272133272e-01 6.241548327227006698e-01 -7.366242065106036740e-01 -2.555417443325659899e-01 -9.549897854293095678e-01 -4.574627655864769160e-01 5.760314801915733529e-01 -1.712622143974925626e+00 -2.357630617091406755e+00 -8.097752383402134768e-02 -8.645097384412400165e-01 8.801496495632982198e-01 5.279305947505580354e-01 -3.601630019143808870e-01 -5.993094503258251660e-01 -7.746454413331258504e-01 6.510440250024562836e-01 4.845524295574095419e-02 -1.394663763809396162e+00 8.936519590988230011e-01 3.158851065052355467e-01 7.453421564262525667e-01 -9.960358212386589971e-02 4.232000856743932671e-01 9.180176202285319498e-01 9.645399268335319576e-01 4.266879766574166455e-01 3.277869384072504277e-01 1.415810519664243206e+00 3.642315027286668339e-01 9.410415318342809643e-01 4.418027414808080033e-01 -4.380769757533122255e-01 2.801463621006013982e-01 -8.469718818914329095e-01 -5.218343825579897510e-01 9.109134882169889202e-01 -7.851643946849660161e-01 -4.571319602908950341e-01 6.281929423968438120e-02 -1.079558951139487633e+00 -6.550169938311366513e-01 -1.293046667031528152e+00 -7.043576107200039127e-01 3.762359944396891920e-01 4.508172878810551287e-01 1.581504110707759869e+00 -4.889339592818624514e-01 -1.181781811170973251e+00 1.530011246976159534e-01 -6.190896972830310929e-01 8.235779124850253208e-01 7.826868749724958940e-01 7.980309319294397463e-01 2.446050738164188498e+00 -1.099352291973422879e+00 1.656257909252897953e+00 -3.958638045712231657e-01 -2.287137697988545604e+00 2.574765615467837776e+00 9.758174909267710584e-01 -2.608243063285478613e-01 8.841634056155015520e-01 6.428786344612608117e-01 1.076902561639312861e+00 -7.915831298022554252e-01 -4.707330760762413191e-01 6.810646572383202701e-02 -1.367663401504772391e+00 2.668154067029919752e-01 -8.044107325561427047e-01 -5.112519305246003842e-01 2.843776354173573884e-01 -7.500751527434944277e-02 8.288226981141972871e-01 5.800004047060676182e-01 6.220407088134979334e-01 -1.271129552603821544e+00 -8.117929724104168132e-01 -4.954240487001304039e-01 7.950010834259302328e-01 -1.185948128020076986e+00 -4.919704735863140166e-01 -1.509662855838366013e+00 -5.956144493840210934e-03 -4.923721964136003049e-01 -5.370214502146355429e-01 -8.945125637571249566e-01 -5.732524747196470205e-01 -1.527923871049039040e+00 1.689658431134373195e+00 -2.435118699251229424e-01 2.898175568940511426e-01 1.339661063029225829e+00 7.077530303711934145e-01 -9.681864464305803830e-01 9.271957752213232373e-01 -1.845499127163634956e+00 -7.899783857145025179e-01 -2.270275891020339554e+00 -1.532400014487366735e-01 8.898010953687351954e-01 2.017483296213795185e+00 4.530699259701186921e-01 -2.175313268032036673e-01 9.799765348761205752e-01 9.259672933905039871e-01 -6.904415616034909053e-01 8.331505815937647608e-01 -1.102413261217172424e+00 8.107865079764120519e-01 -1.061091463176827787e+00 2.921097169442373742e-01 5.650199344461260820e-01 -2.541119784823128169e-01 1.986075010424848131e+00 9.875030098783139643e-01 1.383929601418848909e+00 -8.768946391608750668e-01 1.493361656469084364e+00 4.379519924960794675e-01 1.615685484293074792e+00 -3.790248696909589987e-01 -2.765738257539681610e-01 6.947881627974050733e-01 8.829045062350121542e-01 6.379898033843045546e-02 2.433398437774608458e-01 1.660756092176763898e+00 -3.297186879667729498e-01 -9.592018892805488361e-01 -4.026217333216387112e-02 -1.387160758890896739e+00 -1.549009382078171404e-01 -1.172795253320978892e+00 -1.350128200030001224e+00 -2.787302541001645650e+00 -2.296320088870393850e+00 3.301805669352709249e-01 -2.354174067653879376e+00 8.504536122478754123e-01 1.247734965022220699e+00 2.991207452076667384e-01 4.262277618006128366e-01 6.537476231650108938e-01 -1.035092646427220320e+00 -1.946883881346865852e-01 -3.468519835747344571e-01 -1.495754209461839901e+00 4.212902508138729324e-02 1.536534198520699945e+00 -1.928081312012922266e-01 9.708720343393487107e-02 9.819548661503445519e-01 -9.867913385363967782e-01 -5.491186825926894777e-01 -1.710390775569820276e-01 1.523100047488864794e-01 2.531875829834156821e+00 9.915986876628320179e-02 -1.547627615333020401e-01 -4.002694796788728859e-01 1.616151488762763710e+00 6.118730880939035055e-01 -1.712724644084233194e+00 -2.484815147218076906e-02 -2.513179795171597286e-01 6.880225143576248481e-01 -3.042443140093444298e-01 -3.546901520094210558e-01 -1.151731839468193019e+00 -8.665306530466267976e-01 1.177760929455096361e+00 1.591921033400306006e-03 1.184296269180137973e+00 9.946019097140657017e-01 1.235932075818946041e+00 5.110731030701864963e-02 -1.031213984514368409e+00 1.086234079868799940e+00 1.113951245225021758e+00 -1.685128024379874689e-01 1.722262850138421841e-01 1.352695211471136139e+00 -2.702453125398965317e-01 -8.977479442796881814e-01 3.196840296879079890e-01 -6.654985531724343373e-01 -2.284512900375473166e+00 4.772001834457358926e-01 6.652410426589117076e-01 5.562539881021190125e-01 -1.035829195911700751e+00 5.339173282066049797e-01 -6.779936322657754699e-01 -1.452860018012999355e+00 1.353561182766263027e+00 -1.036060668898390658e+00 -7.385084373655086409e-01 1.011833069411443242e+00 -3.199400596729126689e-01 4.638528512634251255e-01 -8.580429113215904957e-01 1.929822210583010123e-01 1.567265573879035978e+00 5.530350632142849721e-01 1.012331018706611019e+00 2.651859793395381915e-01 -1.284852830484697117e+00 -1.853729127759521367e+00 -1.355470554392046889e+00 -6.864650284850797313e-01 -1.004974848581635660e+00 -3.932070968223336238e-01 9.156448903733447331e-01 -7.558320472535975387e-01 -1.352169014661261937e-01 -1.447610276871174328e-01 1.414456679627722480e-01 7.040172627517627957e-01 -5.749777686784606212e-01 -2.132733551190167665e-01 -1.092918843548812857e+00 4.094598070126559963e-01 1.072586221841338450e+00 -1.945830447886971459e-01 -1.920002136473151766e-01 -8.666253893734687797e-01 -3.733257828125958744e-01 -8.671696472318147775e-01 9.864641019187934123e-01 -2.550672402832085961e-01 6.256252679392961813e-01 3.905473468024477784e-02 -1.219858936279605288e+00 -8.463029226132176008e-01 8.997556642811253003e-01 -2.791536565270240078e-01 7.615175672789756822e-01 -1.389518412926250557e+00 9.565633993642163047e-01 -5.367807743948362909e-01 -3.015832181965981462e+00 2.070619840392702582e-01 3.409692802645214460e-01 1.005673149309002978e+00 -6.355016515441722635e-01 -4.640256701026007069e-01 -1.126264246533753122e+00 6.043936454000400360e-01 -9.061372692438862675e-02 -8.843211947295886999e-01 8.332472445759494528e-01 -1.768642322833211822e-01 2.147584526408000016e+00 -2.803122971140332292e-02 2.738685607876415462e-01 -9.723341399790072503e-02 1.316979851787257294e+00 -9.397556645244213858e-01 -1.061454255586998352e+00 3.073832950899793026e-01 -1.338033396360346350e-01 -2.330535650689413429e-01 -2.485188862100669305e-01 -4.333661187329477249e-01 1.092797131696312762e+00 2.670228874661709551e+00 1.022559177169487743e+00 4.795975110907976097e-02 -6.686515227535005934e-01 1.276108475469875936e+00 -1.010547604702907831e+00 -1.035804830570700164e+00 6.528752245695863543e-01 1.483071794188064008e+00 2.043312237056526204e+00 7.471716933705888630e-01 7.608924198479761758e-01 5.314682716639017590e-01 -8.167130897713339444e-01 -1.041408615271294025e+00 4.019971116935673883e-01 9.346044260520257330e-02 6.380865183392485374e-02 -1.471954522180140668e+00 -9.920859870295432037e-01 1.417266618264723110e+00 -4.395009200079687262e-02 4.862665385636452120e-01 7.286245011689203299e-02 -5.934541206719877726e-01 -7.980272340425651478e-01 -1.588178726991052558e+00 1.166877531991931560e+00 1.003875117287272190e+00 6.646510279305433144e-01 -2.923060664092620442e-01 5.180679639904719469e-01 -7.008992628465037233e-01 4.963002900654499561e-01 -2.124712420156782411e-01 1.436573626098329060e+00 -1.175807713381252367e-01 1.988104942686450549e+00 2.001623679475935003e+00 -1.799664813263576191e-01 2.954074658412636847e-02 -7.007657139166357796e-01 9.178132321985000841e-01 -5.290342157298270065e-01 -7.734915346257793534e-01 -1.040441820206280621e+00 1.005578118499365514e+00 -1.058617694091273265e+00 1.436872862930516748e+00 1.663229504033724604e+00 2.892388018828232280e-02 -3.366536660117683960e-02 -6.426546430780302188e-01 -9.440876458382791991e-01 -7.363460805080090932e-01 1.644661806693394457e+00 2.066201814941590054e-02 -1.029276869293245245e+00 -5.613694901518500036e-01 -2.032580069023740776e+00 1.720692538574573882e-01 1.009804423250837968e-01 -1.991520771064264173e+00 5.069809176556754338e-01 1.928342051474026264e-01 -7.962997724927656229e-02 1.162078124462017303e+00 -1.448005162941945256e+00 7.323115230049999091e-01 -5.622903426309557862e-01 -3.560853427364659152e-01 -1.444512596639309310e+00 -9.269219755222641854e-01 -9.686130176890764831e-01 -4.971143706867620637e-01 1.321344303333644055e+00 5.431600466210865230e-01 -3.122616377958736811e-01 -3.756313078945603956e-01 3.851388334146588904e-02 -5.452617169844462541e-01 -1.682797706866542509e+00 -5.081249283712344633e-01 -1.361672637148653608e+00 1.215303883562049103e+00 2.520877563104149566e+00 -7.193348600415846450e-01 7.213079918694820236e-01 -1.235601429606290935e+00 1.058599148128145817e+00 4.101385120309297139e-01 -8.799621709365514910e-01 1.909228973307407040e+00 -1.038546275298479982e+00 -1.962055898225169237e+00 3.113483057038387014e-01 2.071285478727517670e+00 -8.945844603583266164e-01 -2.369345102501238809e-01 -5.251327502823160964e-01 -8.438521480951011178e-01 -5.116362439880433044e-01 2.447686379474853791e-01 3.276094257982751778e-01 8.256873032360090292e-01 -4.678271902128764426e-01 -1.408146632227280870e+00 -1.695531084504496577e-01 5.746302053764895668e-02 -3.356157851373737788e-01 2.284243313414849652e+00 -9.833567266072218427e-02 9.610253167037480226e-02 1.887703338296614075e-01 -1.810324272695396919e-01 3.383397608547842328e-01 7.743956605023627482e-02 -3.197618666023429590e-01 -1.244455459696057309e+00 1.608699270712526108e-01 -1.317394544449536742e+00 -1.076086136853600661e-01 3.692520206166723939e-01 -1.299784891214850857e+00 -1.057444246227522838e-01 6.294080406666190397e-01 -4.184662542759018944e-01 -9.220055351341541749e-01 -6.848115887351405862e-01 3.145170037038687028e-01 7.986844775778080274e-01 -1.299319601248329237e+00 3.992011319258121360e-01 3.297250453176623353e-01 2.477844730255370290e-02 -1.241170616373757252e+00 1.041710196699615620e+00 -1.185363682177399181e+00 -9.331556853366269610e-01 4.427337638942305253e-01 6.356365925278729678e-01 5.835487207476894866e-01 1.093577114148802432e+00 -4.694305859763970856e-01 -1.157467136701176402e+00 -1.405258028892939048e+00 -1.537585509819189955e+00 1.850710493976272186e+00 1.238698110797051166e+00 -6.621464277022798273e-02 -4.101524840973934660e-01 4.509372940790177808e-01 3.128621943541831651e-02 6.131468850437944429e-01 -6.526990318086977050e-01 1.647312962807897518e+00 1.418852491452353926e+00 -1.056947199460793296e+00 -3.391184918124598435e-01 1.173032734582035025e-02 -1.416558217979975609e+00 2.311746668070201877e-02 -1.119338560166735164e+00 -2.336573496705880881e+00 -4.165265005026241862e-01 9.416124652992623190e-02 3.480761264897221374e-01 6.113257680001475958e-01 1.958032415994042985e+00 -5.800385301048952558e-01 -1.902606571579926298e+00 -7.081940489081964829e-01 -5.270196875499097988e-01 -4.012526745776863191e-01 2.312946209504341155e+00 -1.105522826902056499e+00 1.938019366802383459e-01 -1.760899944405261097e+00 -9.557060430259582962e-01 1.248805728254348990e+00 1.351918605300597376e+00 -1.259188433861011758e+00 -8.210039441099702406e-01 -8.578652495124055033e-01 -6.983749547427359206e-02 1.148719703672767233e-02 6.152024631150510015e-01 5.601158139349351472e-01 -1.221128133936864923e+00 1.809192853720010152e+00 8.783615441743846119e-01 8.778659882215201771e-01 -1.402724465459786352e+00 -5.292660312919847954e-01 1.262524551814521168e+00 -8.770062582268029492e-04 1.051514333996249384e+00 -3.796514364379250939e-01 5.363500332959990624e-01 -8.390000731066158401e-01 -5.482716719797730009e-01 -1.053792784372427516e+00 -1.505098831363516299e+00 1.105556852215937802e+00 -2.472751380269621269e+00 7.247429597344062779e-01 4.347277220874322112e-01 1.443922838427331712e+00 -1.607605230265431562e+00 -6.468849297594235492e-02 -3.422538381447349232e-01 1.732527019439291383e-01 -2.521750956784865050e-01 -1.368332618199091522e-01 -1.586070996157861623e+00 8.373413480542637455e-01 1.100432704089750802e+00 9.464485875469159648e-01 2.819818948420995119e-01 -5.724842176073340339e-01 -8.897876427853721459e-01 1.356541699844241666e+00 -2.765805201647890121e-01 3.958063550127298158e-01 -1.508861795405749495e+00 5.915954729529380313e-02 -7.810040190750754396e-01 1.169193031449044184e+00 -2.075815102562782732e-01 -4.812854224539363235e-02 8.817366697159637612e-01 3.493931269205947210e+00 1.615020011695270929e-01 5.261592694348032895e-01 9.011827961628959827e-02 3.356780520041252047e-01 -1.911765070136928646e+00 1.962607670501892443e+00 4.812681552765619708e-01 -4.809082843320552914e-01 -1.568554263385114389e+00 1.012618797906517321e+00 -3.383211701815274086e-01 7.885672500749117964e-01 -7.288868685559291016e-01 -1.188941419657546961e+00 -8.272092205357567396e-01 -1.383340730887920644e+00 -9.080788075849632879e-01 -6.780354416548474150e-01 1.040073535106995850e+00 1.556439079934725633e+00 3.112975682726485394e-01 -1.862122665477750516e+00 -6.016015098603746392e-01 -1.565468312670221129e+00 1.433415826075486788e+00 -2.121999903460103643e-01 -7.444060015702552713e-01 1.246325116005115641e+00 1.308319459180412370e+00 -4.828881421448384392e-01 -1.001240923977736008e+00 -1.066727312506234870e+00 -1.286049773432679233e+00 1.536000763470673158e+00 -1.301271700300467016e+00 -5.944371285389437459e-02 2.343732450402112644e+00 -9.944433685464710848e-01 -1.954954120803367446e-01 -7.215332337069415569e-01 -9.252687708460236582e-01 3.626471454650843640e-01 3.649740264459503947e-01 -9.146170847366045242e-01 -7.569489115643240895e-01 -6.325491385600769956e-01 4.455006274322689253e-01 1.591875703637023909e+00 3.621739545850213848e-01 -3.590191282309194709e-01 5.008336519811343868e-01 -1.464682114869297613e-01 5.201210809272074354e-01 -1.280970859262436645e-01 1.632790554179122111e-01 -2.589472090163953411e-01 -2.026272378953672959e+00 3.929621631891500599e-01 -1.575184201561877217e-01 -2.915905032962119378e-02 5.835004973718962429e-01 -7.578273708925354901e-01 4.766195523817697288e-01 6.216719926009643682e-02 -4.476182578779046572e-01 -3.906783168523209615e-01 -2.074980138412893638e+00 -5.088329199721636220e-01 -2.622334049279587020e+00 -1.075222635453436215e+00 2.457946855453941204e+00 -1.511289619771890580e+00 1.557759391513380276e+00 -6.856787729261991648e-01 -6.670661489714162506e-01 -4.800601086952136637e-02 -1.506493683867703659e+00 -7.737587184226243364e-01 8.136388302286547969e-01 5.536544280265897067e-01 -5.271398525193715656e-01 -9.689549146932600054e-01 -6.193168362257506221e-01 -7.227770481031089433e-01 7.811115663691364785e-01 -1.123272844397992909e+00 8.340765432271614044e-01 -2.097989272511860737e+00 -3.326104056331013470e-01 -1.588185637281408491e+00 7.604707717237404463e-01 -2.550037498925235568e-01 -5.318985619181361146e-01 1.211400705695497848e-02 1.350171607738843482e+00 -1.074908529758612952e+00 7.189264702465453238e-01 -3.282092379710869201e-01 -1.268118648577548635e+00 3.568151535701234028e-02 6.517028581208510474e-01 1.587687278317595208e-01 4.397591455605888711e-01 1.365444231784646245e+00 -2.923194714450124132e-01 3.194945298062294436e-01 5.287177989209610462e-01 -8.022520817382127190e-01 1.135773528715082969e+00 -1.728137644903123604e+00 1.278556480317643462e+00 -8.873551428886640169e-01 -1.358861546495403694e+00 -8.493822766905342325e-01 1.230230065065822220e+00 5.074661043829189477e-01 1.401972850124197256e+00 -4.024480628510359037e-01 8.710905908109396467e-01 -6.247710161270360329e-02 -8.682723783008946539e-01 -9.990611188923314012e-01 -7.887540818725202740e-01 5.123883940014256622e-01 6.058493853494484327e-01 -2.505653815224200831e-01 1.369880603602485758e+00 2.038787903223487685e+00 -9.379645591845585384e-03 -1.944431573024332671e+00 7.363602388001276866e-01 1.473515754958039103e+00 1.958397919950974689e-02 -3.745239481640814105e-01 4.144267836685945339e-01 1.075860073943511575e+00 -2.136172050406687450e+00 6.202737874993122236e-02 1.800087077433147331e-01 -1.662431462436579244e+00 2.904733438805831569e-01 -2.298469881204188714e-01 1.460044363346427509e+00 1.894689083541260533e-01 -1.310911782361216527e-01 1.212672464210785783e+00 -7.862100087041815621e-01 -1.134296493854830779e+00 7.073134275089203449e-01 1.895632452423682557e-01 1.129395464695387208e+00 -1.050265604820403709e-01 5.115289140306654714e-01 -3.089934499463745099e-01 2.334759493066880243e-01 1.521094344490051764e+00 1.591331397416680948e-01 -1.060519233232781966e+00 -1.551624953960171638e+00 8.269787601625975260e-01 -1.202614235541473287e+00 -1.137171603763257544e+00 -1.290403838229739142e+00 -9.360242089760479889e-01 -2.683721943006366129e+00 6.160621176942328303e-02 8.906820201736179166e-02 2.053908516976590826e-01 -1.006553661898052399e+00 -1.551075244999462477e+00 -5.674841464321100926e-01 1.133298838924133634e+00 1.628951516941999689e+00 3.296485255530162695e-01 1.362408595989263338e+00 4.696872910267569368e-01 -7.350359149783626533e-02 -8.507191804461786688e-01 -6.372627300498575620e-01 -6.351016373020763883e-02 -9.505060548818239363e-01 1.582458468112625916e+00 7.862952910011269947e-02 8.341453974187541531e-01 -1.555333270980825189e+00 1.478603653380655025e+00 1.032392076317164120e+00 2.402513969710690644e-01 -9.379944995218864046e-01 8.624243056123119811e-01 1.151948364839770145e+00 5.970208820379407227e-02 2.571530052020908896e-01 -2.417735104482058972e+00 1.097369879707444262e+00 9.129645373926728591e-02 -4.245240190967677352e-01 -7.097152344261775658e-01 1.192376367045094643e+00 3.838470543478650909e-01 -1.433728158724448365e+00 -9.430611922927121249e-01 2.996372823776056737e+00 1.015603058163196515e+00 -6.332961934474080623e-01 -1.036513277525017152e-01 -1.935783653327867393e+00 7.513573222169050991e-01 -2.274210272277546796e+00 6.503293898207260781e-01 2.837809935837176112e-01 -2.895836662473589285e-01 -1.762773758991257322e-01 -3.653428189554084882e-01 -5.277801213313314532e-01 -1.981156183913859725e-01 4.734367479478577834e-01 -1.759780246610275878e+00 -5.544296040172265183e-01 1.482679799712169455e+00 -2.975006066621451728e-01 5.657101913797334403e-01 -2.225738672571019539e+00 -6.065896684278290069e-02 6.146221281987066520e-01 -2.006196925520559171e-01 -7.930741952528149730e-01 1.436568022693101687e+00 1.196391949228625240e+00 -1.230294475828305645e+00 5.802218738351916372e-01 -1.692424028636082101e+00 4.924641497936252388e-02 -1.252022332457965570e+00 -2.594109608828880364e-02 -1.894193262263303090e+00 1.995899197472674746e-01 -6.102841538092532714e-01 1.451137224085929656e-01 -1.021140102182718223e+00 -3.911972441822045843e-01 1.036831864200172371e+00 -1.612140805607379657e-01 -9.191485930972562168e-02 -3.954183114794800336e-01 2.346525175261565677e-02 -7.006398478747691283e-03 -1.260054013934169381e+00 1.988484584875699346e-01 1.105836044350809955e+00 -1.456088572702473272e+00 8.755373728673409017e-01 -3.067424270597225444e-01 -1.839609140617399108e+00 7.307507812504904221e-01 7.932115837889289756e-01 1.108851835248858997e+00 -2.521296563380834854e-01 1.890600640644142905e+00 1.793718896179510303e-01 5.038418394889535579e-01 7.554701928978670988e-01 -4.751053483152373885e-03 1.650860244175116620e-01 -1.011988970507347929e+00 -2.051891682231879344e+00 1.314968331694015280e-01 3.649396962163553582e-01 1.827694564759323459e-01 1.859286619865302637e+00 1.258341649565362763e+00 1.461437356324363224e+00 -2.801816985486920708e-01 1.730874014477042477e+00 -2.094377828709901301e+00 1.211553773595066996e+00 -5.984405072874118270e-01 9.140416063688652226e-01 -1.171363444234184703e+00 1.191450693473936173e+00 -2.201342553876612373e-01 6.772556872943689132e-01 1.559748871452144581e+00 -1.303082544604675874e+00 4.248452715238476007e-01 -1.609716131970188258e+00 1.328578239540659789e+00 3.166488975056779287e-01 5.453468217229009429e-01 -4.852159547069656020e-01 4.318752992241066679e-01 -7.968426428044825816e-01 -3.973680398046530171e-01 8.492900190585501718e-01 -3.897151144820198976e-01 -2.770233050205637634e-02 -9.895109435368406592e-01 -2.330507176710754358e+00 -3.036692414451891767e-03 7.200915070974565069e-01 -1.159622802683148990e+00 -2.005489709221571548e+00 1.459135453049395237e-01 -8.611931960004632902e-01 -1.360955579574017471e-01 9.258814341768110134e-01 -1.222941803253566162e+00 -3.685580096692021024e-01 3.136041182642090863e-01 -9.463164236873312651e-01 -1.132085254470761998e-01 1.409682932718997916e+00 6.798262209029080072e-01 1.689409567732040651e+00 1.636293858617601904e+00 -5.346708151371940554e-01 -1.476103463240634017e+00 -2.053456668773816052e+00 1.030666188981150144e+00 1.496838892675493637e+00 8.706758930938576224e-01 2.519701023777331517e-01 -8.610707120408755966e-02 4.833186725677443007e-01 -2.237805665859111670e+00 -1.297526281798487835e+00 1.230755390830529095e+00 1.903759670430373863e+00 6.405643784225131254e-01 -8.790979137681750322e-01 -2.860062031434307261e-01 5.827447492037036714e-01 7.407524222889342314e-01 4.661993481031455611e-01 -5.517516209453285914e-01 -2.162608632972001510e-01 1.888200124972135630e+00 -5.664915371470139460e-01 -1.300796822968662392e+00 1.531333563094738004e+00 -1.670136587327248456e+00 -2.576348323557005049e+00 1.472604330010328644e-01 1.160001443872924698e+00 4.128079180518092750e-01 4.233036372343007003e-01 2.123733041188986093e+00 4.920534458845358117e-01 1.264628323362962270e+00 -1.070313978388915954e+00 -9.711581814656443656e-01 -6.962468679304649466e-02 5.633370015034052658e-01 1.616483811119127312e+00 4.554701083293196118e-01 -6.232079630905896367e-02 -1.450738958918931898e+00 -7.897748638510386776e-01 3.503305020317523666e-01 8.611346652010010150e-01 -1.250823910824024443e+00 -6.699598907916893831e-01 -1.065393842587998519e+00 1.190499903545068294e+00 1.226819589480132366e+00 2.182822066436932662e+00 1.196674722396664503e+00 6.202941052052437509e-01 -1.397298429724390945e-01 -8.380635444613353247e-02 -1.039962320309647081e+00 -5.761747010433579952e-01 1.626535803342539221e-01 -3.268040229771723482e+00 -7.288909780788067894e-02 1.020016217259647640e+00 6.508531086841168323e-01 -9.026697833219544942e-02 -8.495109045264008507e-02 2.076798071880716190e+00 3.563444605519681951e-02 -1.521183717598765472e+00 6.220594527517931960e-01 -2.325243543989352180e+00 -1.204201782129650455e+00 1.065708170156601353e+00 -4.882119740710237354e-01 -4.951478598084320393e-02 -2.120258805045620032e-01 1.093075643880629721e+00 -5.316528664533512472e-02 -6.144329647992764487e-01 2.194071695185627335e-01 -7.908100974994692889e-01 -1.031341202602477497e-01 7.925217845247128912e-01 -6.646591968009706308e-01 3.657596149605283897e-01 -7.245078893620423566e-01 2.750323995467911509e-01 -1.131908912450123594e+00 -1.118525961999430607e-01 -2.172109482800428926e-01 7.424845738456359312e-01 -2.979710247292675085e-01 1.264389555689441336e+00 -6.768279218189700019e-01 5.150627834051676457e-01 -7.814745221833413469e-01 7.930161632946375327e-01 1.766972390533763371e-01 2.026061367143063841e+00 1.256001974635585494e-01 2.056358675908481759e-01 -1.346173014630662745e-01 8.134285440360702335e-01 1.662272509826250078e+00 -5.355291787533489334e-01 1.774926683624241386e-01 5.971671351421516949e-01 1.092077641696758583e+00 -5.403960973877778295e-01 8.565086012157647755e-01 5.324752764014831219e-02 -6.163570540349609939e-01 -1.713736678328321883e+00 1.324058087254491138e-02 1.481996097976965743e+00 -5.101849011877223061e-01 6.720674394284782416e-01 5.079483244686054944e-01 -1.415356695884568250e+00 -4.706646287300987885e-01 3.379229084179711379e-02 -9.811290330604119370e-02 1.652825812506143743e-01 -7.785010456806121804e-01 -1.498974167989263195e+00 3.922958331662869114e-01 -4.428626430787365176e-01 -6.101710957786756623e-02 -1.118968187880002851e+00 -8.735458179914517007e-01 2.008573206456222560e-01 -3.025191325241020079e-01 1.002888747415548121e+00 1.225280400074764797e+00 -8.072549387569303292e-01 -1.946979924900477776e+00 1.125091439009509919e+00 -1.044263032225782428e+00 3.963958585752044850e-01 9.661991873371195139e-01 1.576139000167089854e+00 6.968361111216828663e-01 5.669565775897594806e-01 7.764965157623129333e-01 -2.472295636246910344e-01 -4.896798139946598738e-01 7.157149772169780766e-01 -7.871141537727335269e-01 6.082344800310907074e-01 -1.731029872717259055e+00 4.162727509504722256e-01 -3.676979213889278175e-01 -8.671634443320749286e-01 -1.787165201193197106e-01 -7.798073476643518909e-01 -2.550101733965702833e-01 -2.881885693222902556e-01 3.935502300352741178e-01 1.075681283100533348e+00 -4.711916045437505862e-02 6.989638351403302252e-01 3.462097109172978526e-01 -5.942232895482431054e-01 -1.772712484923796572e-01 -6.122464202872309746e-01 -5.641847213340545064e-03 9.839680745610652757e-01 6.423165509468351519e-01 9.915462609518856940e-01 6.365730015025918842e-01 1.824003671270545635e+00 -9.682183822026063647e-01 -1.980465506498989559e+00 8.688758101758723429e-01 1.804934737520274224e+00 2.944999604110424274e-01 1.304158299890862516e+00 3.251919125531360644e-01 1.528772425648859068e+00 -1.679082812656200741e+00 -4.901460131630870354e-01 9.205268558340953255e-01 -2.105204713835769903e-01 -2.673381959023891086e-01 -8.990435150319031621e-01 -1.224860127607977356e+00 -7.600054945906169479e-01 1.272944122426891811e+00 -8.735611238398934830e-01 4.917518409751028274e-01 -3.958774788542558480e-03 -1.769657212348945574e+00 -1.108459797643148947e+00 -4.800943016975799948e-01 1.042470746966455808e+00 -2.501355418351293713e-01 -4.173219381477727419e-02 6.698890418782756928e-01 4.537413517443403821e-01 -2.203744827444158449e-01 -1.070995426722561872e+00 -4.894573686953249680e-01 -1.227270301276521813e+00 -1.266938343978819992e+00 2.413610252840738268e-01 3.160708883414010684e-01 2.702152363122388781e-02 -1.130093621995180930e+00 -9.467899350704158667e-01 8.037859375916412974e-01 -9.331189851399671609e-01 3.666789939556306527e-02 -1.507725500941216878e-01 -1.426803181402158893e+00 -2.555673934925190571e-01 2.985919561320271587e-01 1.525457878651657051e+00 -6.348235665713017895e-01 -2.633717176298924767e-01 -2.624697724026935353e-01 1.801991187713664067e+00 1.578967063904013868e+00 -1.572178459744629997e+00 2.696501323783251802e+00 -2.683728459604893590e+00 4.870023838241384073e-01 -3.320829056502206944e-01 1.052087178182437466e+00 -2.838092662704232438e+00 1.125629159925380041e+00 3.936730506730988233e-01 2.711628595962575217e-01 5.243890025361206408e-01 -1.439279064774547034e+00 -5.246512025235040566e-01 -9.953349784070288919e-01 5.159318233862680847e-02 2.001710964128741166e-01 -1.278879256794379415e+00 1.034480249038974842e+00 4.709887815711534254e-01 5.699477731922762969e-01 -1.318788261654016969e-01 3.855421347626872830e-01 -9.279856203359226896e-02 1.183822108022796415e+00 -1.403175547240282706e+00 4.598477240378675002e-01 5.566900290038753196e-01 -1.348708396608842564e-01 1.644688651871101248e+00 -6.734208292451440703e-02 -1.288848864223638424e+00 -2.667878093736517076e-01 -4.767850016990982098e-01 3.028676111070390670e-02 -1.039983199787132939e+00 -1.169971371933661713e-01 -5.847534743767284632e-02 1.287280628038817501e-02 -1.197626618786508335e+00 4.535964563325915466e-01 4.476144592778779630e-01 4.439885227784403088e-01 9.465118755251359373e-01 1.587744001121413895e+00 1.288112988522281732e+00 1.838024898579110111e+00 1.660291194884468524e+00 3.528910715908670781e-01 1.379650718514201069e+00 -1.586533526461820998e+00 6.557007652057312841e-01 1.238711993734469941e+00 1.162823673804230573e+00 -1.211296576833278127e-01 -6.311375566130572601e-01 -4.283927925098006129e-01 -6.645301631380594598e-01 -9.346461236452168198e-01 7.194040978635330985e-01 6.310281627650544678e-01 8.756794403548733285e-01 1.611702400019427994e-01 1.262629574450046199e+00 1.134286195878492887e+00 -3.050892252215199330e-01 -3.945068928026668753e-01 -8.543564263294651795e-01 8.362750593964000112e-01 -2.573599734774438264e-01 -1.442500859292942528e-01 1.114303853113262299e+00 9.976377076934909160e-01 -2.418994202673807881e-01 -7.584654340297618258e-02 2.686959714831039792e-01 -1.313737924012479352e+00 -8.405077260383322368e-01 -8.086698790917350443e-01 4.044566400561758757e-01 9.116140947196275934e-02 1.169970041650978398e+00 1.404764695660715823e+00 -1.842050319068343933e+00 1.056434614095908664e+00 -2.715028101386065540e-01 5.488629788435721579e-01 1.710408866056461807e+00 3.731210878184521018e-01 5.728582615334697481e-01 1.937157539226519232e+00 3.075192448573024206e-01 -7.473042232475101132e-01 5.947401871920553473e-01 -1.791864256587553994e+00 -2.195337587484391118e-01 -1.835224480195011942e+00 -4.688801422254589846e-01 -1.364819539412571059e+00 -6.097628607891506514e-01 -2.119970541629352667e-01 -1.078379486044460878e+00 1.030578571848562053e+00 -2.319627715544016755e-01 -2.532899227202904946e-01 -1.204139477485192122e+00 -2.790712621253889636e-01 1.895909700284098554e+00 -8.182670832081682111e-01 6.603886045808298189e-01 -1.706714675330570419e+00 -4.190362735909240466e-01 -1.064312093296641670e+00 -7.376914175570598031e-01 -5.492567829620240705e-01 -1.008422909689704161e+00 7.988186208433291080e-01 -1.456543277744875464e+00 7.122436866738032224e-01 -3.130174037346773463e-01 -7.025393706227602841e-01 -7.691215958496709915e-01 3.704580238230480993e-01 1.139142444039081603e+00 2.773494881301907800e+00 -7.984807269165437871e-02 1.328198335465352375e+00 1.241914847254385751e-01 1.319314227709126097e+00 5.062542970636247919e-01 -2.794987607462151025e-01 1.848630672158088628e-01 1.072174235785059659e+00 -4.113527186844570527e-01 -1.130359378254041758e+00 -1.684295647144608832e-01 1.575105825404688131e+00 5.895405638409133564e-01 -1.911223853992390476e+00 -1.734685011190434833e+00 1.096168441659587101e-01 -6.410259764133883209e-01 -1.743352443096642668e-01 5.741456436113209216e-01 -4.664823490607802881e-01 -2.931198319682942754e-01 2.714229680689118851e+00 -6.559062732397868967e-01 -1.114146715611685101e+00 -1.469342722101122378e-01 1.566675567524078994e-01 -1.175646831090270794e+00 -2.183836741712139873e-01 -9.900436690049311261e-01 3.982660234192583748e-02 1.852669468456928037e+00 -1.022579949118952891e+00 -1.633285974416607056e+00 1.330581686041329148e-01 -8.325175558752719862e-01 -1.328324714045148847e+00 -4.830063671491061084e-01 -1.241869282628536020e+00 2.023729482176964023e+00 -3.961116952843812267e-01 -6.657760142272631798e-01 3.368976427283431052e-01 1.168005220249626719e+00 -6.155065014239434751e-01 -5.349605586892074854e-02 3.106296941422688196e-01 9.381241622975520222e-01 1.490947797342997871e+00 1.076809647916673329e+00 -2.341111991611873333e-01 -2.463733702895146427e-01 1.025666129650287806e+00 6.141066405631454561e-01 6.976028323543144172e-01 -6.122645087476199510e-01 -6.550015576977735732e-01 -1.907072728591527433e+00 -8.414133883371954781e-01 2.020563196481006685e+00 -7.593346917031570387e-01 -5.156685108044281041e-01 4.572182287811242807e-01 -2.181135068541695532e-01 3.795977358908368959e-01 -4.615133946151014910e-01 -1.345525601340020083e+00 -1.090591091043932925e+00 4.713228270253654317e-01 -1.024741716429528271e+00 4.074910894243608528e-01 -1.261164739863972040e+00 -1.305821295693362805e+00 1.204553236893946888e+00 1.892758814210203644e+00 -3.419217615679814304e-01 5.680141820763489058e-01 -1.095064175494896874e+00 2.248741057187617076e-01 -7.576556688979080301e-01 2.127347766260865747e+00 1.039939533237916214e+00 1.325131763800801443e-01 1.166762011754613360e+00 4.796336342733490549e-02 -5.307834685864437629e-01 1.042999662363459201e+00 -1.411048031323087315e+00 -5.136317976095711169e-01 8.784925760330447586e-01 -3.613938253741122986e-01 -3.592378127417143463e-01 -1.520586730127452268e+00 1.862914794989565914e+00 -1.667240242674986384e+00 -9.438730819304903541e-01 -9.363767743014088651e-01 -4.681313210431528593e-01 -1.473920571189607287e+00 1.803844431368918810e+00 2.148832578397623927e-01 1.020766590066654267e+00 1.095837461935635915e+00 1.678052509754625721e+00 1.023091996205751419e+00 -1.151970746167200188e+00 1.025467455734527765e-02 -7.318685343635171758e-01 1.701341651659632248e+00 2.557880061568960972e+00 1.279002192565836360e+00 -4.806905059744013275e-01 -1.443871938447794934e+00 -1.590173606198376666e+00 -2.479566539439924666e-01 -3.042751419290973258e-01 -2.327442216600607017e-01 -9.765687457263715343e-01 9.615111453068337921e-01 -8.457670559303811508e-01 4.215949322872887262e-01 6.855076060631671853e-01 1.376852789529515064e+00 -1.503636961453394427e+00 -6.559160426035668401e-01 1.828656262921433406e-01 1.514544985564423740e+00 3.966252041642512327e-01 -4.824786085240906908e-01 -1.253059520391390569e+00 1.738383311934658559e+00 5.647728269012202151e-01 -1.187035310553939960e+00 -1.005412160119623088e+00 -3.590798255706849629e-01 -7.777623416664619649e-01 -6.924062652057105804e-01 -3.298201437111328849e-01 2.928953572600482280e-01 -7.318679410240995775e-01 -4.275540734172669222e-01 -1.297356128553909693e+00 7.782833605210638384e-01 -1.369155867321001807e+00 1.270135577143281624e+00 4.832578098709022218e-01 -5.268613466858487193e-01 9.790825631906064919e-01 -3.251863350319824097e-01 -1.812232612028643164e+00 -8.569915778493613079e-01 9.433738033780860732e-01 5.512301429808692116e-02 4.849085622219454494e-01 5.904229264553476630e-01 1.620673947388544603e-02 -8.468531434088812926e-01 1.407840544889642775e-01 3.192974210908083865e-01 -5.701633297105509479e-01 -5.063496583862099332e-01 1.636748600258527420e+00 -1.400435548115723794e-01 1.407554560537643384e+00 6.832324438815023937e-01 -4.434877686867887969e-01 -1.445239085604832718e+00 6.436290758013472058e-01 -4.458187201883132555e-01 9.222244059335026334e-01 5.547049008011037396e-02 2.320322626780388475e+00 5.823337278149316454e-01 5.492981080445870079e-01 -1.312243218816148360e+00 -1.177724804256823798e+00 -8.175822368875406143e-01 -1.495722644852694794e+00 1.015506720840953614e+00 -4.647515844619758973e-01 1.355849501243528987e+00 -3.094416418911139499e-01 8.967142612848019168e-01 -5.420224595514010479e-01 -2.432544328574580694e-01 2.270863777635321046e-01 9.960950815536170344e-01 -1.359234231225431300e+00 1.602550570169279265e+00 9.925900003807588967e-02 1.390710895792165447e+00 2.232101088680208179e+00 -1.984728123884215156e+00 6.884031372841099838e-02 1.166307412761041107e+00 -9.201584844913197614e-01 -4.090988896492111504e-01 -6.367130404745143801e-01 2.372640113405492801e-01 4.723905364284526343e-01 -3.678720108614639273e-01 -3.061484179661937977e-01 5.957786430048587351e-02 -3.159124702422179132e-01 7.143621157810006173e-01 -3.052450428192101106e-01 8.636417554974559208e-01 8.334520502935159891e-01 -5.444785715425624062e-01 8.222806247755086728e-01 8.826489136804027691e-02 -4.324641025990456078e-01 -9.407505325426005482e-01 -1.535074853646516413e+00 -6.841609554002053839e-01 -1.353818386915988103e-01 1.061450919972771079e+00 5.465799776201731852e-01 -3.637898358291215550e-01 7.986723258063533892e-01 -5.345319856195154817e-02 1.493707799880235158e-02 3.605578851626604076e-01 -1.242525146483100196e+00 1.794948471384773814e-01 3.124554077403528529e-01 -2.001485079921411891e+00 -1.169087023389209445e+00 9.499324160861991606e-01 1.323193563664432082e+00 -1.510156824346165383e+00 7.731958915532237686e-01 4.341832751649790101e-01 -1.882763255963242977e-03 4.508539824907872307e-01 1.414645562844552451e+00 6.175609747410245598e-01 -1.121246767281077972e+00 8.117579592323561632e-01 -4.063973042839437444e-02 8.096667879090641007e-01 4.292233659499596343e-01 2.142075071074954762e-01 3.100155804749528121e-01 5.930542834712843048e-01 -1.120363006988487620e-01 -1.492367837646238149e+00 1.992779796638308176e-01 -7.103784200649907454e-01 4.929622818939785045e-01 -6.003711048877701240e-01 7.885897925578732037e-01 -1.238109432591770309e+00 -3.943670991339155441e-01 1.088039631048816513e+00 1.741803812170982235e+00 5.366136560485934570e-01 -1.191911050994847621e+00 -4.615205704757284755e-01 1.379217435790787948e-02 -4.499252466626624952e-02 9.140883060901294765e-01 6.589625094216313705e-01 -9.018584726191685164e-01 -9.017727690106982497e-01 -1.075863947718316421e-01 -1.112237362862571910e+00 1.435748595023408791e+00 -6.260542575593203152e-01 -3.325889967950005797e-04 -1.240977462044821067e+00 1.947398126566447785e-01 -1.883593963666328197e-01 -1.882196221407187245e-02 -8.568055138643644320e-01 1.907879279239410586e-01 -6.441355716621727234e-01 -1.538906765343696526e+00 -7.021237733033424133e-01 -1.714145808056993125e+00 5.764964917459586280e-01 -2.863453169151905509e-01 -4.889485954498538622e-01 -3.994335358424096483e-01 7.446321975483212174e-01 6.370277758036356486e-02 1.063354658825539145e+00 -6.291915390196282099e-01 1.038386922387328770e+00 1.393586454688068299e+00 -1.558811090822799450e+00 2.121092408790706596e+00 1.130228712654419487e+00 -8.920905453479617275e-01 -1.143280278161903807e+00 -1.454206789688342605e+00 -8.476141974534906476e-01 -2.577274322361090775e+00 6.036719862966878347e-01 -3.776040959546996811e-01 -8.590003438716036221e-01 -5.382965244392047266e-01 -1.394463126217328375e+00 -4.992692018645175644e-01 -8.770493040663628337e-01 -1.521399248914939495e+00 -8.590728223152832577e-02 6.762463855234401855e-01 -5.368718377836654426e-02 -1.736891596907529367e-01 -1.389427885861473255e+00 -9.342551858808068044e-02 1.271674226838934718e-01 2.866330488365443241e+00 4.982775969533276283e-01 -8.642941158747320385e-01 -1.854663818530025488e+00 6.977235551512159795e-01 1.085366975973709236e+00 -8.507949678709261221e-01 2.375538124262821862e-02 -1.148015469058739413e+00 1.267105680270899315e+00 -3.842745795057516123e-01 9.579811343068046492e-01 -5.597292539743670137e-01 -1.058330764441531402e+00 -3.038091758625695998e-02 4.743105573588777268e-01 -1.714815457946534671e-01 5.804173761772322138e-01 -4.298382377740458948e-01 1.728776297863730549e-01 -1.775099004415871873e+00 1.290227474910519589e+00 7.085016015531371281e-01 1.509711479617754648e+00 -8.337750341565269840e-01 -5.874604617006823348e-01 1.136841131406943539e+00 4.522192080428841937e-02 4.699047997734416837e-01 9.603567837672056795e-01 -1.048666211364370771e-01 -1.793927946846073374e+00 5.669465852259444327e-01 1.514780170286409877e+00 1.619623126650078238e-01 8.126785634723507901e-01 -2.083201917872134212e-01 1.128357224401643988e+00 5.289816485284207781e-01 -1.610970919361830456e+00 -8.804508869805884874e-01 -4.553969862952972902e-01 7.491088457575386661e-01 -1.180945756922191281e+00 -6.396677829117455305e-01 4.803148653521855382e-01 -1.345643850412498121e+00 2.191128996510680604e-01 1.130759650930319715e+00 1.013043709504804379e+00 -1.797761567837842522e-01 3.957030458991676186e-02 6.676020196299212728e-01 5.050266092406018315e-01 -8.827327544522848290e-01 1.435751073051409754e-01 1.611336118789300498e-01 5.888867794094855279e-01 -9.125470174205106977e-01 4.350512362220810836e-01 3.067264210063453955e-01 1.730644342219741227e-01 -1.430767001672633709e-01 3.021977238831995427e-01 5.240331978648018474e-01 -4.223256335775132930e-01 6.512681572467250435e-01 4.950954661477547369e-01 1.481540704600778247e+00 1.082260269454746071e+00 -1.023354777878913824e+00 4.864460045207280592e-01 8.714879634684754572e-01 1.752301561881428882e-01 -1.094375522100623277e+00 -1.888944404481461614e+00 -2.450247268716572613e+00 1.100591238358837182e-01 1.692366837306526817e+00 -7.626236960618640315e-02 1.906450363602585130e+00 3.537596749857445655e-01 7.505007262181064842e-01 3.476170124385576377e-01 3.700919260084915563e-01 -1.820215186246148864e+00 -6.183720190874276712e-01 -3.483188659923472374e-01 1.182454104960028785e+00 -4.137703563358648418e-01 1.208838642751956932e-01 -7.874552914533405890e-01 8.767351074966542868e-01 1.255405981542806249e+00 -1.081723277702626884e+00 3.962143030956307571e-02 8.089160998971605121e-01 8.049591601205344782e-01 -1.899954017568475706e+00 -9.511283221413397992e-01 6.139855294558523857e-01 1.162091091055767356e+00 -2.375643332046976086e-01 1.768597388573119655e+00 9.516470918914828880e-01 5.138361397929928076e-01 -1.183044111523546382e+00 -1.490451156347917694e+00 -2.737420825165244320e-01 1.107854393106767060e-01 -1.200190484824817050e+00 6.199279335053527878e-02 -1.495971363434376755e+00 5.987294570238885782e-01 1.370864411838494945e+00 -4.694087497792555075e-01 6.216024975052523160e-01 2.697478781754953925e-01 -5.490886914068170421e-01 -8.046902566606587426e-01 4.137615149040569373e-01 1.730093097771343569e-01 -1.213506112395269287e+00 -3.108605107239204579e-01 -9.151016197393667673e-01 -7.402000423883904612e-02 9.907805913414803323e-01 1.391601573851439788e+00 -1.432949400563765519e+00 -1.631085900430735147e-01 1.220797278164975214e-01 3.733864910719181252e-01 1.150893677010876720e-01 -1.030542242189792929e-01 -3.006590997718660008e-01 -1.069135336557283766e+00 -1.318776253116262120e+00 -3.318192806966517583e-02 -5.672670861573694823e-02 -1.780843042997182213e+00 2.052445219957244493e+00 1.216562047317355288e+00 1.978966665207351761e-01 -3.075154691115584704e-01 3.597983406747476409e-01 -1.766390383947006870e-01 -1.064906501496881847e-01 -4.243129496670004497e-01 2.153139669095897268e+00 -8.171696781440345586e-03 -9.188053365445030263e-01 -3.814673487425893628e-01 -9.533730908015404237e-01 -5.993206254424251478e-01 1.350135665301930521e+00 -1.444202363720038101e-02 4.780681334795507387e-01 -4.964758189280982920e-02 1.129051538909933372e+00 1.083941915739774053e+00 -1.474047803306842264e+00 -7.139552767829412394e-01 -1.659700019698834517e+00 -1.474661084595619842e+00 -3.847694710902551662e-01 -2.060931799346721049e-01 -3.115659517886231189e-01 -1.412084234804548144e-01 -3.185086696305719500e-02 -4.037392562122128770e-02 8.779264350891831103e-01 4.513296766406114935e-02 9.634879961606133136e-01 -2.359242439229549682e+00 8.163783214670121691e-01 -1.546680112064795054e+00 -2.677127697334502177e+00 2.327802763453755031e+00 5.748555026026669346e-01 6.519438769330606620e-01 -5.381691710802627426e-01 5.393960940276717464e-01 -1.675606876694060443e-01 -3.140631357082344088e-01 -4.472724494352610380e-02 3.963198675114721486e-02 2.557666969935537438e+00 -3.889324663277586858e-01 8.697320502946260801e-01 4.399520241059236558e-01 -1.247152477619367428e+00 7.321588655676658508e-01 -1.447279244014951338e+00 1.964879873489248530e+00 -8.234548734924270752e-01 1.616651554242809263e+00 -4.289073666186919986e-01 2.332016791560787450e+00 -1.394903629843664561e+00 -8.523737542778184739e-01 4.862248225697488047e-01 3.859548950725208427e-01 1.267639481455121064e+00 -1.638913819384480719e-01 6.327040904339299443e-01 -1.399282986272936125e+00 1.454374643636431541e+00 2.602807531258200524e-01 -2.874179929955893442e-01 4.961859591304598749e-01 2.053182070523857927e+00 -6.080492630665251808e-01 7.927603486514432918e-01 -9.629671897995206731e-01 -3.576540705851180557e-01 -1.321923906364559143e+00 -9.810235209689355251e-01 -6.022306396604626411e-01 -2.713811839865994391e-01 -1.286124638347072580e+00 -5.124428968224136599e-03 3.272963608028925386e-01 1.087328025253277763e+00 6.542220149868031021e-01 -8.268504875199745863e-01 9.607218809769990653e-01 -3.220878266352000807e-01 1.547137323545901388e+00 -2.907289540585327736e-01 -1.132492335061432209e+00 -1.622259005852799474e+00 -3.062554593249894319e-01 1.289805112956281308e+00 1.099579872576249562e+00 -8.987923136818652958e-01 -1.922266110045121046e+00 -1.875659083321170817e+00 -1.364544161825782309e+00 1.459976182538580691e-01 -1.740164705477351470e+00 1.206763206234613417e+00 -1.852254290532599490e-01 -1.145476760061715948e+00 -1.164367768912520473e+00 1.279000070248446974e+00 -6.004720702221009176e-01 3.427183981523182488e-01 5.225441131721331178e-01 1.146464742539045067e+00 1.401406447649282461e+00 -1.289870223360094215e-01 -1.663508599175176794e+00 -7.340654380787883793e-02 -3.526973042357076787e-02 2.932985068811678753e-01 -4.384842571471612716e-01 -1.009732662469470466e+00 -1.727848531529925236e+00 7.913793279307443918e-01 -1.750226732944542674e+00 1.083943493943267500e+00 6.314835413987925916e-01 -9.913085449087870593e-01 -1.839129222369242589e+00 -1.956924502862501525e+00 -6.896918318148393956e-01 1.675780690836309983e+00 -2.570742367353968105e-01 -3.308885077019275700e-01 5.033428054161939169e-01 -4.567581543192183458e-01 4.637177886789896064e-01 -1.291085205528621771e-01 1.269028043860086497e+00 -9.215613429041529248e-01 1.439057533390305954e+00 6.363085379352805271e-01 -2.313140796253564113e-01 1.311593614732241786e+00 5.270602453226140849e-01 9.532663171391405621e-01 1.945784331427991898e+00 2.104135262765120640e+00 -1.030744777856416938e+00 -4.752184538662413416e-01 2.751293858622700039e+00 -5.013055919024733686e-01 1.749481853146570787e+00 -1.100655066749281152e+00 -3.284703376588932744e-01 1.030669636952127100e+00 9.935851635301402585e-01 1.446724345786876809e+00 -5.386197108143393475e-01 -1.051995409204568466e+00 -5.102232123338168446e-02 -1.678686655869095823e+00 4.521421526828479642e-01 -1.027089370393431622e+00 -1.717216450803970673e+00 3.684564701949616938e-01 2.527597417714391032e-02 9.970350266062998346e-01 -1.418080689344388023e+00 -7.570455205769269780e-01 5.401322530779359976e-01 6.947075907534214778e-01 8.322830038975447264e-01 -9.941171502843011432e-01 -5.166247179078318208e-01 -2.860145132320608963e-01 3.542880098625806468e-02 -5.317797627285039130e-01 -5.735393209263196790e-02 4.065846883366429076e-01 -1.077506795984196214e-01 -6.666410481945880817e-02 -5.337724798946021088e-02 1.295872930831422964e+00 -5.701512114126629227e-02 -4.350603281130547839e-01 5.694427094361509400e-01 2.296699770170571586e+00 -1.294629158040151440e+00 5.402902252514345527e-01 -7.172999611882505677e-01 1.732470009922943310e+00 -3.237169762570348830e-01 -8.236126033035687799e-01 -2.564903802183975956e-01 1.244167916738601193e-02 -2.971741913915793565e-01 2.659733092632951892e-02 1.336905078509234901e+00 -2.032979984500631776e+00 2.838802338615661336e-01 1.983581397380115297e+00 7.055026301848510428e-01 2.638073887168683185e-01 1.875340865857339612e+00 9.137928354989565127e-01 2.545578129091281561e-01 -8.920807510939099405e-02 5.684141585553872389e-01 1.543046276337925127e+00 -8.711138569745802140e-02 5.917916660543222074e-01 -1.408253708953626449e+00 -4.341779030861439015e-01 -9.307267395949013755e-01 7.636086563950104100e-01 1.358020017893827536e+00 -6.535192606230882939e-01 3.566687001979809701e-01 1.183877162466455912e+00 -1.925381574433907561e+00 -5.005056666395115705e-01 -2.220047367061120103e-01 4.144864508590048735e-01 -5.320089394606620781e-01 -7.243064087951119889e-01 1.646297976971654309e-01 -1.333517437535284511e+00 -3.350018431581089917e-01 -5.138555901630318390e-01 -4.116420704996563984e-01 1.668847705106432100e+00 -1.005254471696974683e+00 8.202853420071229071e-03 7.528752265770679575e-01 -2.945019196869541056e-01 -9.332765702648597728e-01 1.287792599772638602e-01 2.436040026057372909e+00 -1.579393507085413706e+00 -1.284741869278653859e+00 -2.979302058418862309e+00 -1.452070642534588840e+00 1.410099570572516559e+00 1.943286823100879024e-01 1.394292939670399856e-01 -6.174520624511746769e-01 -4.371646141900538685e-01 2.548264532248681324e-02 7.330544335840477599e-01 1.423746633371522741e+00 -6.198501052269690392e-01 -5.916841450113063949e-01 6.333137281819908315e-01 5.159678970728254210e-01 1.108505978886857868e+00 1.566030636175320234e+00 -1.727771529284980900e+00 1.825258764485477414e+00 4.861414898609552337e-01 -1.223119066000500466e+00 -1.126971254822059620e+00 2.830352228186290911e-02 8.132748582615421107e-01 -4.714594393642469461e-01 -2.304373883856038197e-01 -8.242245163518388540e-02 3.353945383494253973e-01 -7.829330143980471890e-01 1.169007431241623207e+00 -3.959885102793853084e-01 3.608566178568662908e-01 -7.095489252392646051e-01 -1.728169320298706735e+00 6.446192057568007616e-01 1.999349709570844125e+00 1.202352382572246858e+00 1.620700279075490080e+00 -9.073408845329570260e-01 5.517521494962991380e-01 -1.445984297499558480e-01 6.989296760091744387e-01 3.773606998311186955e-01 1.501969613140295090e+00 5.640717802151903326e-01 1.155111804230948502e+00 3.164165526934822337e-01 -1.223178819981457277e+00 -1.539572092024506400e+00 8.890865636457527810e-01 7.705807008893814647e-01 -3.111965321172293630e-01 4.491379259609136199e-01 -3.088098864179128489e-01 -1.148615959359597483e+00 1.385658256946755151e-01 2.418476322321698735e+00 5.102897886331445032e-02 -3.783416475427497927e-01 1.403301899728807811e+00 -3.517275337268871982e-01 1.713702526673431814e+00 6.725961913059232966e-01 -5.982577139440029557e-01 -1.372451959434334012e-01 -7.045442595544948450e-01 -9.435541661852987483e-01 8.078494545913972313e-01 -6.458280683479210582e-01 -4.501940368225462730e-01 1.550988942417375061e+00 -1.356748748417692552e+00 5.443821556190029387e-01 -3.285568523642692570e-03 6.966919830772047018e-01 -2.404816444654500063e-01 -3.099784246356929729e-01 -1.892924833717287147e-01 2.842868484156392039e+00 1.644483458411958754e+00 -1.102221789230944493e+00 1.435423184905307015e-01 1.355005934167731851e+00 1.029920145561371791e+00 4.689081115741412509e-01 -4.972122369143190390e-01 -3.980349711973402704e-01 -5.782685005181459337e-01 -4.595129458668836264e-01 1.588397164194158551e+00 8.741522431980198737e-01 4.199944015236037331e-01 5.118586232944911663e-01 -2.424013178548327374e-01 3.609172948317343477e-01 -8.879125112869724890e-02 1.893466288833107525e+00 7.911069994213528744e-01 -1.253306361258861301e+00 2.888579178872027753e-01 2.035649435752391045e-01 -5.259262084590793362e-01 3.647464306072467632e-01 -3.115863008771266318e-01 9.332031165100891368e-01 -1.101339750966616113e-02 -1.009993985579950238e+00 2.555487049028830171e+00 7.837173551888008127e-01 1.376720533274463421e+00 1.072580361952543582e+00 4.701818810042084906e-01 -3.307531185445368727e-01 6.410410100610748341e-01 -9.917981882219598644e-01 -4.983377538661846184e-01 -2.300367619546249687e-01 9.990614821250364264e-01 8.303032425563865171e-02 -7.085646773176800250e-01 1.275296690974395908e+00 -2.781931150094076322e-01 -7.885892236896984153e-01 1.104176895722138063e+00 -1.329625105573175370e+00 1.317683248328586909e-01 4.297659713209548982e-01 1.049550093404318041e+00 -4.768436047715067239e-01 1.156273328294272540e+00 1.381153240813905336e+00 8.818978614237772407e-01 -8.943560060908919418e-01 1.176203962541245485e+00 5.613835225735075429e-01 4.122943466493136921e-01 -2.739950654727283830e+00 4.314169701573677268e-02 6.549241640824668975e-01 4.096586275944449906e-01 7.151912758991665342e-01 -2.513318535843523716e+00 1.159721235745300172e-01 9.002008504741368378e-02 -5.372356773475278624e-01 5.675029935270130554e-01 -4.159816428009618372e-01 -5.825314737110939278e-01 4.554240529412315053e-01 -1.287757502693779532e+00 8.965497672170708032e-01 -2.020388435892652712e-01 -1.083221728658063931e-01 -5.963636443666786580e-01 -1.431023543493048722e+00 -7.685549586972371949e-02 1.680940889668624205e+00 -5.998370040168328199e-01 -1.587814812964551958e-01 -1.775503299837893678e+00 8.849645570126543070e-01 -1.750782732731413605e+00 -8.233476386312973405e-01 9.213817580531757923e-01 1.161984629071712710e-01 9.471341967116733151e-01 3.938002295389839702e-01 -8.315697089651918894e-01 4.627249754871173848e-01 -1.160286244517090282e+00 1.695979491010355944e-01 -9.629049176628076134e-01 -4.070489212491764652e-01 -1.429150697142320681e-01 -4.290118780392206399e-01 -1.311643827659992656e+00 8.027857347824974843e-01 -2.156095537072737045e+00 2.604119619291616616e-01 2.428495421510612484e-01 7.972302639242381250e-01 -4.868906263859735239e-01 -4.469491978556176526e-01 -1.405242060507309487e+00 1.768871422763822476e+00 -2.011158881769445905e-01 7.627595023872127400e-02 -1.464137825887755318e+00 -8.752903759611363466e-01 -4.063949733116135610e-01 -2.823101354081552494e-01 -8.361783627143920539e-01 -9.493797825923233624e-01 7.771692578293452058e-01 -1.172708685023916342e+00 -1.030866007388066663e+00 1.643508363079030365e+00 -4.956191170287552739e-01 -9.447000617324061711e-01 1.508584442022224970e+00 8.143367159730071636e-01 7.581550394014914540e-02 2.012530633808070846e+00 -2.378918311051799517e+00 -9.608268673284692252e-01 1.380220353995244897e+00 9.228044460276119132e-01 -2.310044610091563089e-01 1.156335642579198325e-01 -2.802039926166080552e-01 1.390242007055052964e+00 2.403237766702546740e-01 -4.983037055720311859e-01 -1.083683010866412166e+00 5.165056661669154003e-01 2.645541641128216770e-01 -1.081366323535233542e+00 2.332816344982399315e+00 -1.697107920704564510e+00 -1.085326920918024296e+00 1.210284291078035146e+00 5.752532791785324173e-01 3.291170701194460202e-01 -3.893788619969972831e-01 9.987055727390224957e-01 1.555132127088232785e+00 1.153528102399361766e+00 1.849212069351908461e-01 2.752335575264503564e+00 9.938201003752009099e-02 9.311304179494052091e-01 -4.311098111648591080e-02 -1.152357553877539353e-01 1.968615809652482174e+00 -5.720676966664133695e-02 -9.848534278275393739e-01 -4.712430260568415408e-01 -4.778757332161972515e-01 1.284853203297485758e+00 -7.751434160874158368e-03 -4.839208057050705114e-01 -1.241125103866042911e+00 1.204469044384712806e+00 3.659994844045808549e-01 8.381735893084607536e-01 -2.558195678141810703e+00 1.212781595575252780e+00 2.071135309799575719e+00 -8.070654741002459831e-01 3.901479040121496600e-01 1.239540233925201740e+00 -7.042948511770023845e-02 -2.009408338588654364e-01 -2.353547748074122925e+00 -5.506281104041702568e-01 9.447322765796035693e-01 2.025423572876446643e-01 -1.651750224363527808e+00 -8.496329932448698496e-01 3.964996052703942397e-01 -5.679907622764043262e-01 8.815927508568353888e-02 1.043454202231720362e+00 -1.158030935620470714e-01 -7.654493137375613099e-01 9.733538003810119354e-01 5.460370412067117041e-01 -5.490222819465258031e-01 -1.502982106940778939e+00 -5.593165376440140113e-01 -2.887668534160798384e+00 3.666174556467065582e-01 6.585484466656384983e-01 -4.259236338301488484e-02 8.722272378597408782e-01 1.162881330859492746e+00 5.350568520509096926e-01 7.136318346993019146e-01 -8.462071410775651170e-02 7.184213133369011794e-01 -7.656239383568357038e-02 -7.215660317068109952e-01 1.999199464360419842e+00 -1.154217810422787149e+00 -5.443784089692397243e-01 -1.041905656974155381e+00 -7.920145253426812415e-01 1.308108967642995113e+00 7.147430473830770348e-01 -2.947807163287329835e-01 7.363673347135748504e-01 2.930197971294314085e-02 2.431906177635277722e+00 -8.819214410347363531e-01 5.012574334786993324e-01 8.918594007155777881e-01 4.643793317234952700e-01 -1.473703257867983618e+00 -2.618270284445046170e-01 -7.962150894767585640e-01 7.700583755391823271e-01 1.026342464641277763e-01 -1.380991947493301009e+00 4.546313290878907232e-01 1.436634907800322658e+00 2.458756996701694231e+00 8.329036331172239294e-01 1.481774361703971588e+00 -1.083021126869432443e-01 1.894985200891135868e+00 9.967961362127852887e-01 1.277024563974532567e+00 1.103890309416195814e+00 -2.504034406495086462e-01 -4.884962358392951343e-01 1.791025318047105575e-01 -3.635839179860217429e-01 1.308499655937566120e-01 5.424123268292232458e-01 -2.215070384683962779e+00 5.726881735768667436e-01 1.976977533702769074e+00 -1.367580452899167964e+00 3.806238110619962756e-01 -1.127454055773801367e-01 1.331465695848014441e+00 1.455363462607362768e-01 -6.707717387333952397e-01 -1.810103690898832995e-01 -5.355600023444438973e-01 2.225248189029483958e-01 7.809803834270874212e-01 -6.138121458667888941e-01 -1.086973534284754184e+00 -2.788759825241774459e-01 -1.193530589485399362e+00 1.121235331493019016e+00 3.879798841274611498e-01 -7.789359082219613484e-01 -1.435929327161020508e+00 -4.318292195127831912e-01 5.297093554427270146e-01 -6.110626914009248400e-01 -1.012306572003071947e+00 1.778444989836661438e+00 1.161107559349651375e+00 -1.613965712766169069e+00 -1.232429636238533410e+00 -1.747386808146136061e-01 -1.317300671258520683e+00 -2.061149767497645779e+00 1.308639025654520838e+00 4.426701736055610459e-01 8.336029209231564652e-01 -8.080022356494349911e-02 -4.828962341645198775e-01 2.621195768221065703e-01 -7.833802902783236766e-01 1.882822354659888786e+00 -1.164975018749878188e+00 -4.729982598039803587e-01 -5.286908203375829673e-01 -1.449386330748848817e+00 2.158771238770876177e+00 -5.349035153775557605e-01 2.288121376308831501e-01 -7.309848344416293164e-01 -1.382359732633720029e+00 -1.145477911195168952e+00 1.233040559901860955e-01 7.326926618954573422e-01 1.224828742979725178e-04 4.653719271279079805e-01 1.016470988935557207e+00 3.994686052691293066e-01 -1.126774956465850019e+00 -6.734267811457412822e-01 1.079304678881636725e+00 -1.515007929505879813e+00 8.571085224334248354e-01 4.335861711068232927e-01 2.337356601424255831e-01 2.809520586654739027e-01 -1.148287836651324945e+00 -3.139670171881512872e-01 -1.077996776567915066e-01 -4.129134746097071762e-01 1.256074812814990782e+00 5.264268894882038197e-01 5.748409791980952921e-01 1.101726330591618064e+00 -4.853641716871802680e-01 -4.051632404812599009e-01 7.192964981351600562e-01 1.029679632400998024e+00 -9.071210660613246435e-02 -2.580188561405979963e-01 -1.624846887443296417e-01 -1.532049006366534405e+00 3.124817215790803293e-01 -7.280268923376755907e-01 -1.038413800346807303e+00 6.533484127344311165e-01 -3.733160671262322761e-02 3.260459778570714007e-01 7.406543534578524657e-01 1.175630642349365651e+00 4.949635728476924901e-01 2.277966364964580659e-01 -2.194006856614266088e+00 -1.488003126724951053e-01 4.818152125433466937e-02 4.950336991715546531e-01 2.138501551459078609e+00 -2.367200582557093647e+00 -1.243548361259882995e+00 1.233372525295250544e+00 -2.527773971212131099e-01 -5.624584007200833513e-01 -2.701340253189981055e+00 1.322283424100083371e+00 7.195161592487536728e-01 -2.047576974046383391e+00 -7.243927091533586271e-01 -3.184658161239932728e-01 -1.074136129017029262e+00 6.537439609857398359e-01 3.452969749581837888e-01 1.140847027411258541e+00 -1.699146830135681130e+00 -1.060329242156354823e-02 -1.214657108360897436e-01 -8.486665454998049141e-01 6.065835295922132886e-01 4.997000284569589890e-01 2.802698758834843429e-01 1.310529904870652462e+00 1.024421806561868875e+00 -9.331747199541777782e-01 1.074698032012394722e-01 7.534394368242242068e-01 3.815909188612151559e-01 -3.615044149461046352e-01 1.624189917531620453e-01 1.332146893653673447e-01 1.464822548382941070e-01 8.375244374123138602e-01 1.568363031157451459e+00 6.596935169006836741e-01 1.447217319567990268e+00 6.195707590903750672e-01 -5.483284046094240027e-01 1.091450957232395602e+00 -1.134151710965668469e+00 3.142666347996552201e-01 8.037233568896556823e-01 1.907044908681349016e+00 -1.132716747367567889e+00 -1.004553182492072594e+00 -1.512282968035283115e-01 -1.430377618709905541e+00 -6.867513915652312395e-02 -2.075435364581402986e+00 -8.298406096312131996e-01 6.114400047073429434e-01 -9.859352228047615352e-01 -1.943954501819724623e-01 -5.438342538171846430e-01 1.235716442102106294e+00 -1.459608668303033152e+00 -2.200915262107258741e+00 3.275972777492247023e-01 4.680325581735381713e-01 -1.210647754873438897e+00 -2.437567676791012883e-01 1.598818387477306091e+00 -4.944823469214972844e-01 6.107383532003178850e-01 7.462826277234132499e-01 -6.475309876724172353e-02 -6.783880051839361602e-01 1.964000771336623652e-01 -1.672013116519390497e-01 -5.023064776075227833e-01 -3.102894597280537736e-01 1.426091225408772978e+00 7.383892961600796445e-01 7.910896746178253114e-02 -4.074866026204105318e-01 7.611722034086247923e-01 -1.057467711243353481e+00 1.097967040015086049e+00 -6.349405074574804297e-01 -2.658855722118918519e-01 8.202073193284674657e-01 -8.446091203947447834e-01 -1.792586283162369842e-01 -2.043487967533755834e-01 -3.117155226646916577e-01 -6.191648425916436160e-01 1.360295427219049280e+00 -1.527758353086657195e+00 9.795006624518214355e-01 -5.197965992194450990e-01 -1.341086768669555798e-02 8.007634020470486003e-02 -4.285685010689789243e-01 2.806341712493141127e-01 6.080851169404478673e-01 1.068161548498345104e+00 -1.545098096462642623e-01 -1.273173827129089108e+00 9.728089133770569941e-01 2.117418061864133616e+00 3.241335189750884083e-01 2.041926455608126911e+00 -2.289029882980086750e-01 1.560688257665803436e+00 -2.611562264161191305e-01 -1.325975768471858274e+00 -5.147143984654722892e-01 1.101263931083463321e+00 -1.115503383390422654e+00 -1.324245210157295183e-01 -1.007073736088349047e+00 -1.301649319974915064e+00 -1.382309284419416029e+00 -1.005841384358514556e+00 -6.877244053300152204e-02 -1.023223240271102563e+00 2.972779362533418124e-01 1.766749385370364633e+00 1.828208424377693320e-01 -1.298197295003657548e+00 -8.296917005750827911e-01 7.816581875859122119e-01 9.425223902283187405e-01 6.610663370092366709e-01 -7.358204362094172835e-01 -8.399430188365591965e-01 -1.366608468395671405e+00 8.379428521929520590e-01 -2.340028899607826229e+00 6.823385222852452747e-01 -1.444676998420991954e+00 1.132872837026648094e+00 -9.319102902608674688e-01 -2.840131941202243548e-01 2.693240563489950334e-01 8.638083795242715857e-01 -6.886873904543248104e-01 -5.594473416121484854e-01 -4.610185190553823253e-01 -8.325574533590881510e-01 1.183167457007491707e+00 6.744763164204107264e-01 1.452832273070243874e+00 2.729817486896954359e-02 -2.732991816505794813e-01 5.531641001151655496e-02 -1.847728871057919275e-01 4.902880986318493284e-02 -3.158187051097235964e-01 -5.795142472400803824e-01 -6.120683583818725682e-01 1.154060285051295986e+00 -2.843940213580558596e-01 4.959440472889177498e-02 3.372193097556003827e-01 -3.842663389337239166e-01 -2.857858764058018863e-02 9.868555674855363780e-01 -1.569292531294847803e+00 -4.840008748177138664e-01 -8.474080756496275013e-01 -1.518001032729392019e+00 -2.323258408859700530e-01 8.805409616839906528e-01 -8.236182242553866661e-01 -6.104176245999843875e-01 3.402553790746009610e-01 1.050866630526527512e+00 5.443192352508635645e-01 -1.562085287022586255e-01 -2.962669129593877848e-01 1.094874548761151312e+00 -1.257644211264959289e+00 3.254320802769372634e-02 -1.216742686220493530e+00 1.207266234849732056e+00 2.770128889547237572e-01 -1.691257864510937070e+00 -9.789909738530222505e-02 4.676238780961072261e-01 1.189567846408861262e+00 -5.009097352223164101e-01 -2.262269969324979813e-01 2.178713365612426345e-01 -4.542112367968481057e-01 -1.343242420401991877e-01 -1.079239774190917378e-01 -8.420617530147193053e-01 -1.204258780737537879e-02 -4.094913802388617380e-02 1.358488844673151785e+00 -2.941560127008581715e-01 5.957213854508613265e-02 -8.254634562693325961e-01 -4.969356453924180794e-01 -8.197193438143254851e-02 1.474763140650080961e+00 -5.242102241108432814e-01 -8.684607918287136075e-01 -2.330437810712747970e-01 2.318085917110210281e-01 -6.977239686707229493e-01 -2.369437442780126801e+00 1.047030639268137664e+00 8.908409919186603965e-01 2.490974877963231249e-01 1.059367498876004676e+00 -9.647403750120987498e-01 4.341972016465904527e-02 1.279131505897431742e+00 -3.517541791708341248e-01 3.499457359177037818e-01 1.566881161580911064e+00 3.134492778028105664e-01 9.116591047090307764e-01 -8.989112880830824048e-01 -6.009782923401458810e-01 9.949244045413186965e-01 -6.176017540221254848e-02 -1.554075297941411415e+00 3.796836679765132616e-01 6.518842455465966301e-01 9.206837457953830073e-02 -2.309846215278405612e+00 -1.377168482553504880e+00 7.933412091371350172e-02 -1.093431415901703785e+00 -6.487418842804203445e-01 1.381052604595166100e+00 -3.077259273685058888e-02 1.360126983946567392e-01 9.305531411369954986e-02 1.084137468143054672e+00 7.507871782779316217e-01 -1.463931139924681823e-01 -4.512801599107358896e-01 1.453400840387635840e-01 -9.887683383728156361e-01 -1.843474351553017643e+00 -3.150767191222933472e-02 1.535391885925229127e+00 -1.384570161446158965e+00 -5.769477278632710870e-01 -9.592722861903009157e-01 1.950288650540153990e-01 1.201814586164463988e-01 1.397050280499533503e+00 1.007544099433268087e-01 -7.213214636826285053e-01 -6.251571046370156814e-01 -4.329079050018253549e-01 -6.282671116603048000e-01 -1.320684919440646032e+00 1.226742341425401728e+00 -4.419502543683284101e-01 1.294952487223850035e+00 1.379399054699430582e+00 1.331603693521559162e+00 -8.268403554144401202e-01 -1.759499452797857744e-01 -8.438938725744788982e-01 8.603165632122864448e-01 1.131473493913616180e-01 9.415291731134485531e-02 1.670864248105828342e-01 -1.149150115282294493e+00 -2.137431555442334818e-01 1.187332037729117440e+00 1.828496262854493626e+00 -1.846469334081866309e+00 -1.517568087688324852e+00 1.017741867521054638e-01 7.407675612244614127e-01 -7.808090423117923784e-01 2.094215202221179351e-01 -1.285359377262353053e+00 -5.754568121019855154e-01 -3.386664195257360066e-01 -1.146266555119617170e-01 -1.355830079076876915e+00 -3.627079892793378391e-01 1.225534138216176488e-01 -7.339524972161124428e-01 1.476114750455433500e+00 2.068203558770389527e+00 -1.714048918026176427e+00 7.070628555916428359e-01 -3.096691494840254077e-01 -1.957909716261544419e-01 9.217907597655934648e-02 -8.439881495055666649e-01 4.906751218359228228e-01 1.242324331202434573e+00 -1.157314574893133052e+00 1.468307126376041216e+00 -1.442261447323118118e+00 -6.391788930326106621e-01 -3.093058268575951120e-01 2.421606866864395857e-01 -1.852912453993948105e+00 1.377585597499785264e-01 -1.279866128926310020e+00 3.933231965456212009e-01 2.936822340288916422e+00 1.996517028609421096e-01 -1.573529695101113512e+00 1.195467023927168748e+00 7.227420748890468483e-01 4.738031020707219043e-01 1.112590481129439368e+00 1.024237965093907299e+00 -2.626679598610026090e-01 4.584631658439735080e-01 -1.807948436839026174e+00 -1.222659211116599587e-01 1.831509135102493968e-01 -4.233544524906694417e-01 1.056284710265341209e+00 1.226688208286217607e+00 -4.763067176257504975e-01 -6.231645958141363018e-01 3.163834399694860910e-01 7.883060806207907445e-02 -2.888114620703499114e-01 -1.570466924829116984e+00 -8.316846720205259835e-01 -1.333462808555333501e+00 -8.650809256384264234e-01 7.661442686319248629e-01 -5.103802762924393166e-01 8.971911555547524841e-01 -1.063669836257117085e+00 -1.683992820538507518e+00 -1.538617390935124396e+00 -2.267500349378544500e-01 -1.355432139044950635e+00 3.248091561210737499e-01 5.555997077493175507e-01 1.045950730390939221e+00 1.301642619461818029e-01 4.197926481426575429e-01 1.898669408869556374e+00 -4.863824334687291140e-01 -4.309074726582813875e-01 -3.884542658722345831e-01 -2.115894720834826659e-01 -3.734815206815586541e-01 -1.367737522219206303e+00 -7.578462676817193655e-01 -7.648308301822125399e-01 -1.273471841101685431e+00 1.024070272669645787e+00 2.013033328460856267e-02 -9.109050129921368866e-01 -1.227460238826417888e-01 3.568369696564102633e-02 4.690445765081235341e-01 -4.993687347012667858e-03 8.504471451925246228e-01 -2.160007574403459696e-01 -6.257082732318370866e-01 -3.296541257699744931e-01 6.970507722826274621e-01 8.116638339497321830e-01 1.758105247124379433e+00 -8.085899487945651387e-01 -3.621837970492967629e-01 -8.947136478371467971e-01 -1.486455716820860029e-01 3.848359290937802268e-01 1.281730104497162293e+00 1.284384755572366144e-01 -1.969133563598533254e-01 -2.146795011051147561e+00 3.032220031853409548e-02 -5.575513001107327282e-01 -1.142489405700981564e+00 -3.214158987385443700e-01 -3.726706693522477964e-01 1.222680239216683118e+00 -9.713635087275042101e-01 5.013408564376539145e-01 -2.307986085834029755e+00 3.903243165606571918e-01 2.027017817921663134e+00 -1.518743846456488411e-01 3.798538685011762506e-01 1.528143167142924419e+00 8.000737305070052541e-01 1.330883947311932269e+00 -2.097363372446375163e+00 -7.521075942270202264e-01 8.411881335776569268e-02 1.222365880268764471e+00 -9.143114828683428230e-02 4.468999477248506436e-01 9.171544112634251178e-01 3.923815759876457254e-01 -1.407155074835293229e+00 1.135116598643675312e+00 8.269621629628242099e-01 1.073513381692061813e-01 -4.483719267536180331e-01 -1.712779671254161251e-01 -3.329357908279192979e-01 -4.933889330578739713e-02 2.681919141430420539e-01 1.770905553615021999e+00 3.800193505028029439e-01 -5.777180208937945372e-01 7.730359817220905372e-01 -3.747727708227517329e-01 6.757985311914959103e-01 -6.606062520020319351e-01 4.602903773225150430e-01 -6.864226996808356906e-01 7.564652596398742102e-01 1.140621227756466460e-01 1.760244963951118347e-01 6.140356386854286530e-01 -7.118795714038947953e-01 1.434121724314541879e+00 -6.097960095633370159e-01 7.283644089037040192e-01 -5.513562576464116072e-01 1.695844474206540164e+00 1.913441242575324441e+00 -1.322374534630780529e-01 -7.048508904113238716e-01 -1.322450523714272075e+00 -6.128509606281338229e-01 5.735914054526227712e-01 -5.633365420860543260e-01 -2.970116004559059664e-01 -7.916312498965681899e-01 -3.905243101229021185e-01 -6.188833177738071178e-01 9.336707816880036592e-01 9.251584878388874333e-01 -4.748311218447053839e-01 7.279131089186576808e-01 5.124453001026246790e-01 -1.350327979802508072e+00 -1.598441380954527480e+00 -1.065390585594653272e+00 1.540048662532722101e+00 1.324122135246676990e+00 -6.241382111738971727e-02 -9.053462587489448099e-01 -2.983682944377127333e-01 1.327076569163470721e+00 -2.440304420666873364e-01 3.691442971853093891e-01 6.626393737995475153e-01 2.378641315004593193e-01 1.719447523961209034e+00 -1.154678912561359239e+00 2.415610025994218368e+00 -1.750993402433778989e+00 3.837225494584909496e-02 -1.094638462729021322e+00 1.077470489515715835e-01 -1.363181060400857847e+00 -1.965968820136869966e-01 1.765030230781353127e-03 -1.917058970256816930e-01 -2.943156168673624618e-01 -1.004964532366830365e+00 -5.768089648348951881e-01 5.252668827005777530e-01 -1.091167256562685317e+00 -6.655243937021647627e-01 -7.924529578177508249e-01 6.588395354865927978e-01 -9.617277345894693907e-02 6.927558216518768519e-02 8.509615276298693187e-01 7.672742464398796258e-01 -1.014749448098920759e+00 1.323573717084914059e-01 7.257787002426662193e-01 -1.538130208496687690e+00 3.010702706841181589e-02 -3.390994402903809712e-01 1.605475524362281359e+00 8.124638604671897690e-01 -3.427078734381804326e-01 3.664300600922272277e-01 -4.132003984313146749e-01 -1.444127032093970309e+00 -4.265869283319106975e-01 7.607548213856561992e-01 -7.904879751362153817e-01 9.827705825917201210e-01 7.495064371168014272e-02 -4.137362295086846053e-01 -9.073586890495167756e-01 -1.233958002523281694e+00 -2.302005890067242433e-01 -5.445995637821199331e-01 1.472939553024681103e-01 8.318826642006861283e-01 -1.402768974616205089e+00 4.329325638784705110e-01 -3.347002954343983316e-02 -3.930385046791730619e-01 -2.128622615879109947e+00 3.881874081884840316e-02 9.344957467966992226e-01 -6.161173814070419752e-01 -9.541058315148289726e-01 -5.489243168391719774e-01 4.992448907928540014e-01 -1.068915086055896302e-01 -9.179424949646759480e-01 -8.650529194392956311e-01 6.356589239768808408e-01 -3.324885583410905898e-01 1.246901281493503877e+00 -2.069182959624487061e-01 -7.732841763050415373e-01 7.197443337959719134e-01 -9.032697998018858199e-01 6.208859730878755201e-01 -3.236997400548661807e-01 -1.059503301583470503e+00 -2.821298856859275062e-02 1.240696773541185571e+00 -3.472175828798065855e-01 -1.235158133659534752e+00 1.530566098773707973e+00 1.355124956864767471e-01 -2.894236019154916573e-01 4.588863457317569061e-01 2.634989677772480832e+00 -4.856846100616487964e-03 7.633256236566370312e-01 -1.498588697695929728e+00 9.267589469706062344e-01 1.052129622919851348e+00 5.054682986821478208e-01 -1.935777800687249695e+00 3.755950062868551598e-01 2.022715794728796035e-01 1.556254322464782680e+00 -5.257372225841869806e-01 1.118502440528080344e+00 5.858262856902632931e-01 -4.009570328085788199e-02 5.819940010390367569e-01 -2.070956036222629248e-01 -7.500486663554864486e-02 -1.439811038998277670e-01 1.676766641776367417e-01 -8.430691583499790864e-01 1.239302428288049651e-01 -1.763342495481638461e-01 2.337386427001094391e-01 2.598380540975130798e-02 7.089622744006268684e-01 5.488440851762402817e-01 -1.522331248597484255e+00 -2.311133757796219879e+00 -9.216399937548547250e-02 -4.076781816320286800e-01 -2.438004311949424352e+00 1.230233695354473883e-01 9.650182802009300564e-01 -1.158838189762050108e+00 5.684064467699974088e-01 -9.777855374421919876e-01 -2.826057895691212463e-01 1.004023367030195457e+00 2.254721930092813340e-02 -1.131392248499182518e+00 -1.030256831588907129e+00 -1.215878315841930624e+00 3.005662368314972466e-01 4.041805657179890487e-01 5.665463997621960068e-01 -1.472881366310863749e+00 1.353069858820955096e+00 -2.373809892750944062e-01 -8.416908113675530823e-01 -3.753399109795285127e-01 4.406064687400178537e-01 9.207955475214745222e-01 -5.152340121213733193e-01 1.849657519131693517e+00 8.850263643633727861e-01 -1.657600778828480781e-01 5.911353686197882151e-01 1.111832818927484201e+00 3.569143348691753981e-01 2.315564786595658564e+00 2.969805255487366624e-01 2.414264342167371791e-01 6.228144387579823693e-01 -1.176940886583412116e+00 -7.179309122510589836e-01 -3.084574916987857240e-01 1.140397016460130475e+00 9.962656665297959790e-01 -2.044064305903510181e+00 2.861080989610303771e+00 -6.083750303072078536e-01 -8.445711734777777702e-01 3.632613419350487760e-01 -2.263496939416310472e+00 1.496758333668399610e+00 8.182098400273385419e-01 6.114175293582931880e-01 -2.042309442885451576e-01 1.082015371841856366e+00 -5.474717271217051096e-01 -4.046119463929430116e-01 -3.824872208513467320e-01 3.789004501185040397e-01 -1.281349195523521223e+00 1.556766073242286774e+00 9.233617960004266711e-01 -2.904456142994261691e-01 3.295594499040530034e-01 1.714149041101551418e-01 4.495593804562154072e-01 1.500405133791612222e+00 -1.338658611507933083e+00 1.328533370831580518e+00 -1.506000165204353092e+00 -6.529081426893843521e-01 5.853346378565938563e-02 -1.090551803959286303e+00 -3.982833588701210625e-01 -1.931231002967792043e-01 -8.799778235203384869e-01 -1.443303186660726822e-01 -8.334559746210802311e-01 -5.133814882446373629e-01 2.117920375900856467e+00 -3.935920852680462323e-01 9.418000194756835641e-02 3.581665381231178835e-01 1.742605401898834616e-01 1.606510539505724422e+00 -2.308651161927498807e-01 -6.578904554054120224e-01 -8.071815554475515464e-01 -5.687100894837832099e-01 8.959029321679219393e-01 1.274975427471443379e-01 4.652536430259577860e-01 -3.995991020442045683e-01 3.386785407316936780e-01 1.452605656350321350e+00 -7.442855392005532922e-01 8.042400691769193699e-01 -1.912313120976248282e+00 9.208243353486187388e-01 -2.661338373838870730e-01 8.936406679346486914e-01 6.620862876635458250e-01 2.129429851274279029e-01 -3.064441370140277843e-01 2.985353105545773267e-01 1.301739471574068496e-01 3.299389673403321788e-01 4.959918382627801492e-01 -2.017721574208559243e+00 -1.183896094632822305e+00 -3.343012636557626815e-01 -2.275708313712742903e-01 -1.626574797604732892e+00 7.215292332704136280e-01 1.441599344535078542e+00 -3.177187397016387194e-01 8.538847528789098584e-01 1.377930013609651061e+00 8.607474649778666942e-01 9.557875722868999224e-01 3.429874039302346911e-02 -2.910352901496437994e-01 -1.091695209509754072e+00 -6.075703350772030387e-01 -1.347611037705146009e+00 1.176775007797259187e+00 -4.772892520902417002e-01 -1.696768978561837171e+00 4.576455014501608631e-01 -7.546809680798963749e-01 2.932331270932723721e-01 -7.172933725912991054e-01 -1.253212056872366365e+00 -3.731756171453439186e-01 -9.722717053196773263e-01 -5.100306247289648071e-02 -1.943498100957827546e-01 3.636793143954449303e-01 -2.854617178256658061e+00 5.067959687927781065e-01 1.276258556448753578e-01 6.365696909173232942e-01 -2.677861465882390712e-01 -8.961059461674084625e-01 -1.978572583681083297e-01 1.972220353463211007e+00 -3.763409674589367482e-01 1.382938321171216289e+00 -2.182099191262889093e+00 4.505382781116171187e-02 -1.954339692848856114e+00 1.409691159633204682e+00 1.544515442405574590e-01 -3.243703996176315330e-01 3.347231361253127369e-01 6.447673607648768401e-01 4.051876335643179172e-01 1.614764781667993032e-01 -7.654778354165316934e-01 -1.548556248584180173e+00 -5.560408571763763019e-01 1.008875548109295250e+00 -1.147377161592535999e-02 -1.106768671775943291e+00 -4.540508469931046065e-01 -1.625154364400183571e+00 -2.384383122829806800e-01 6.919182158939233274e-01 -2.213475316487626132e-01 -1.468248303473155492e+00 -2.785825261878314141e-01 -1.068730262928506702e+00 1.010850825348635462e+00 -8.350613845971922578e-01 4.702209008117079758e-01 -8.353942266378970860e-01 1.370242301070809798e+00 -3.821463264732911091e-01 6.919195884263009688e-01 -1.120533005155614603e+00 -1.202446477965135152e+00 9.788936852510128350e-01 1.722323580933839693e-01 -7.353869418725735851e-01 3.104946550382130521e-01 2.887048655942509034e-01 7.793026961648459316e-01 7.097988750752054488e-01 9.169071621527986188e-03 -3.884885386167735155e-01 -1.946598765525374419e-01 1.766288698623030173e+00 2.796265995591163955e-01 -6.844086055378740818e-01 -8.027141617472931534e-01 7.860731665238329668e-01 -1.956732175297969112e-01 -6.811840394071717597e-01 1.002708950948811628e+00 -1.004319314284759790e-01 1.611306743127508323e+00 -1.870296200774575368e+00 -8.959527283486554694e-01 1.592033262727654552e+00 4.232326944244121369e-01 -8.907972446226661845e-01 -1.148369482346630610e+00 -2.570971875001513585e+00 6.428437130243225273e-01 4.398371121887762608e-02 4.606188661518419436e-01 2.614384400036632528e+00 1.285882478345478752e+00 -3.589003905270690686e-01 6.148297430144187420e-02 4.808765232382770094e-01 -1.003476877683187496e+00 -1.570729483703465212e-01 1.336931895128939063e+00 -4.695504694233438858e-01 -5.204307862749314451e-01 -2.146680923180840139e+00 -4.264448522181593093e-01 9.742878949672337252e-02 1.984278118067279995e-01 1.905869230206316933e+00 -9.766298564609236788e-02 -2.398542020382812279e+00 -2.716767240418738183e-01 8.429543638262375627e-01 -9.262117288685316474e-01 1.267125210833124127e+00 -8.911870969751244376e-01 1.329991060587244922e+00 4.115267672798249565e-01 2.139752454309871155e-01 -1.557987597617064290e+00 -7.941893103925524722e-01 5.410299168161643024e-01 2.771034036048421800e+00 -1.483799066160346007e-02 3.019139675565657210e+00 8.797899907828908850e-01 1.423407275020557083e+00 -1.778657101590106704e+00 7.778481069965214045e-01 -1.244600835221912227e+00 4.296569320658227831e-02 -1.693383246650267404e-01 1.604594355772705594e+00 6.734214059558436549e-01 -1.412707406469332794e+00 -9.657443568759734864e-01 1.105093204590003264e+00 1.670451703960912915e-01 2.622689471071095180e-01 6.999699537408016203e-02 -2.099900747735521100e-01 -6.649156054817164652e-01 3.966255768046493824e-01 4.252369422137800004e-01 -1.127976837473093408e+00 -8.036931723251397042e-01 -2.875445673475681384e-03 2.967077752477043529e+00 -9.199460225110955847e-01 8.592412012035027802e-01 -1.331693555433943077e+00 -7.091857427504903999e-01 4.439409056508341611e-01 -4.997383965921127769e-01 2.891604500866974958e-01 -8.030776485047933511e-01 6.899978702670310771e-01 -9.145987329816684941e-01 1.253971906866267583e+00 3.399957215238270103e-01 5.432144210189109312e-01 -1.557975809081352248e-01 -1.640912558827520851e-01 1.208772711196972605e-01 -1.775839008616233894e+00 1.035974810787626543e+00 1.106146814235627746e-01 9.289631968888115710e-01 7.489023146812009424e-01 -1.231160810552222040e+00 -1.680717600185630545e-01 -1.277082974835519913e+00 -5.219875197878448558e-01 1.086463447679129057e+00 1.003335327723357873e+00 4.742547810573834455e-01 -2.159934451326579463e+00 2.485407637376750925e-02 6.467569587789631091e-01 -8.623617579429937452e-02 -2.514955011553812736e-01 1.647090731097643201e-01 8.066460376728623594e-01 9.124538836223546889e-01 -1.019158159801281105e+00 6.368506554542621156e-01 -2.749061978987254670e-02 -4.724763029706898210e-01 -6.380105602844075019e-01 -1.566861546429476615e+00 8.990723165736373979e-01 -9.548852001340999429e-01 1.909014868865400061e+00 -1.456494841927123973e-01 -4.000378687832241154e-01 -1.041818183346277182e+00 1.244790843480098719e+00 -4.608119058310997662e-01 -5.306682328030798423e-01 4.131432711287194061e-03 -1.464801855372825701e+00 -1.024708662852407581e+00 -1.351919653105704500e+00 -3.862019611064427260e-01 -2.493191089906468261e-01 5.798253012626050085e-01 1.471424309580769176e-02 -3.554662212984163183e-01 -4.493277241467952265e-01 -7.271227884121727048e-01 -1.853600614827819681e+00 -1.487373485777960136e+00 -1.867343996616209090e+00 -2.194189230521053080e+00 1.143628893317012230e+00 -1.579538439507029712e-01 -4.674072139715776952e-01 -8.911302559427304315e-01 -1.311864337337676600e+00 1.927594137090784532e-01 4.298707731680527777e-01 3.664241957602635269e-01 -1.263486563300758592e+00 1.195897594926655705e+00 3.838625789569395930e-01 6.605806619888912046e-01 6.130658560912101152e-01 4.583654321193974535e-01 -1.355656390030290481e+00 1.179401647074665771e+00 -4.384043836999812482e-02 -3.115566145596991854e-01 -1.701886477731691549e+00 6.326827469508122803e-01 -1.184497426181882140e+00 1.148386273526318113e-01 5.992570740950032421e-02 6.361636682628718509e-01 1.093219960015672010e+00 1.907794403611973832e+00 2.146395979825084233e-01 -1.462755901132262393e+00 -1.649136373357375840e+00 -7.415667965626114855e-01 1.461448542877699319e+00 -3.308470493544842239e-01 4.618897976424745644e-01 1.650060792784767028e+00 -3.293378500816981913e-02 4.193363270953814337e-01 -9.645177240377792449e-01 -1.234154656480354717e+00 -9.399185046759217510e-01 -1.455984221526009037e+00 -1.741373697711058599e-01 -3.752271383703837393e-01 4.511772568845078268e-01 -1.797416086439218852e-01 2.410805520498965626e-01 -4.067722646729232117e-01 6.506719145753503408e-01 7.565766845482255754e-01 -6.442595466781966262e-01 -4.663796543344081447e-01 1.165021717651473887e+00 -9.920905279349159223e-01 1.070633794931069582e+00 -2.821386630799486636e-02 -6.578016737294578586e-01 -8.716770700442124653e-01 -1.613150347181429689e+00 -2.354333696301340040e-01 7.039757615430296545e-01 -1.156268492538196968e+00 1.965999188402310915e-01 -1.580888195333739699e+00 1.801965783032539514e+00 -1.426187311803077451e+00 -6.763289960795286770e-01 7.689651961740667785e-01 5.107244125692883552e-01 9.226496421804194700e-03 5.224029118162369922e-01 8.583624960586276886e-01 1.660073939565517298e-01 1.813758991616245098e+00 2.721468195735022855e-01 -1.973558881082128624e-01 -9.741987972750564273e-01 -3.309001410810056276e-01 -2.025558278041517113e-02 -1.038118856561695003e+00 5.943848587628297597e-01 -6.192861933456734747e-01 -1.132849112408137682e+00 -1.951298596719888701e-01 1.745822664329618745e-01 2.036010949170460049e-01 2.531622114582975147e+00 1.204913106716139215e-01 -8.839453880037710654e-02 2.616402998260162760e-01 -2.741306968189919369e-01 -6.820470378964706981e-01 -1.897747337591056516e+00 -7.314193600271114981e-01 -6.729927141212028729e-01 -4.423022932016364428e-01 -4.479965223924744500e-01 -1.455825118192725087e+00 9.634333711353997298e-01 1.913334579143225189e-01 2.887919539375102818e-01 2.350228599925768547e-01 -2.861471476589950158e-01 -1.382731094514417558e+00 8.725352295003283021e-02 -4.598554389262102249e-01 -6.101414838966123105e-02 -4.741488994518634481e-01 9.798745966353505921e-01 -4.029920462446135443e-01 1.511010548606435966e-01 -1.303166684029838152e+00 6.319008438435926023e-02 -6.447883784292114395e-01 -6.175618150873828371e-01 1.041716633428963590e+00 1.044578958960169057e+00 -2.304700502558415798e-01 9.403068179380213998e-02 -3.257862922436351449e-01 -1.511364503614370136e+00 1.018276665620169386e+00 1.319439926120348883e+00 -1.113073227569190804e+00 5.530404501934027550e-01 -1.087917289974282609e+00 7.249310138405846704e-01 -6.263210397394067264e-02 -8.390657161535283182e-01 1.365658575518498896e+00 -1.131361484289730823e+00 -5.021153459708946887e-01 4.948578285952915934e-01 -9.334541665513514108e-02 7.645171304276856539e-01 2.655941423600324813e-01 -9.559049232255217854e-01 1.081431722661257089e+00 3.757798563496031474e-01 -4.507155974963263090e-02 -4.634738945982374014e-01 1.428719551554174405e+00 1.621053482687004332e-02 5.449370995407361029e-01 -1.269056623448723498e+00 -9.924776255067171427e-01 -5.114747082684809598e-01 4.607675594428474741e-01 -2.108305586934265730e+00 1.558434238736196298e-01 -1.398549749459320202e+00 -5.431550083580937160e-01 2.205978165723618822e+00 -1.742196561191325099e-01 4.281522314237681259e-01 6.510536885644481186e-01 1.548536775012141709e+00 -1.067492675046252559e+00 -1.911751384355482031e-01 -6.994548662290211993e-01 1.796188286586518856e+00 -5.295646145284469419e-01 1.343010834928729968e+00 2.932095689715107589e+00 -9.573847394710848224e-01 -9.894851491628809947e-01 -5.802948415507254154e-01 -4.225211858769334361e-01 -6.277619430514476129e-01 6.640122586880458089e-01 8.390309585853857888e-01 4.354858911876295369e-01 -4.627969718182973757e-01 -3.297708195347595628e-01 -1.611290672769122745e+00 2.349978260289821375e+00 -7.659078133849279990e-02 1.104879987485007486e+00 9.904637082688729777e-01 -1.243133165243232863e-01 2.485777237404629414e+00 5.280707706796118339e-01 1.941359527363618609e-01 2.318326215233368903e-01 1.006216871694950887e+00 -1.608649138409383061e+00 9.447228833645811008e-01 -8.493113037248658514e-01 1.328845515576587699e+00 6.347233352641671322e-01 -9.953699179248247653e-01 4.665877302634236501e-01 7.016019575846156320e-01 6.327467386429963536e-01 -9.960911382621159271e-01 6.164433148489388836e-01 -6.766427893227178192e-01 -3.273348028385133501e-01 1.042990424294572893e+00 1.373733589533702171e-01 -6.572020220040789562e-01 1.528374524126444312e-01 1.088005159968664426e+00 -4.441836502217512694e-01 2.928781218130822039e-01 -5.952302105637866658e-01 4.355273994422441675e-01 -1.009298355127209668e+00 -1.576012602206824376e+00 -1.175305850429621879e+00 8.180609117805116570e-01 -5.135224260087913883e-01 8.185962055787009417e-01 7.777677424298045095e-01 1.682873456336128060e+00 -5.479569156797700069e-01 2.399887497404345482e-01 -1.280350129410676940e+00 7.791006609120425530e-01 5.979015774251561499e-01 2.057454537209612300e-01 4.143859835993508045e-01 -1.530436679470320360e+00 -2.864204233608916628e+00 -2.182590782994932310e-01 -1.155368648315919122e+00 1.763290780887731835e+00 -7.481357294024465476e-01 -1.246954753472795246e-01 5.110835559055407762e-01 -9.142810537817092076e-01 -4.710192827962935147e-01 7.453979018907833654e-01 1.651827316738909909e-02 -1.258882792395038974e+00 -2.857005726755917907e-02 1.507339408447431750e-01 3.901559278488008209e-01 1.175832442397956257e+00 2.342783204480001658e+00 -1.105259382099620824e+00 1.422412656037525425e+00 1.017879463935045525e-01 6.258343972293257673e-01 1.078737105106380989e+00 1.075728685297527409e+00 1.594543526783094523e+00 3.435737919413563435e-01 -3.005060586740673223e-01 5.487148300943043289e-01 1.899133381279113353e-01 -8.349249963447134826e-02 -1.830050203679759457e-01 2.210742347634103988e-01 -4.697168966042353788e-01 6.975626633549435462e-01 2.146250838726756760e-01 6.917551838757300953e-01 1.088619031026890838e+00 1.734033223861849438e-01 5.943870577372281083e-01 7.847461911669456613e-01 -1.151620822082961793e+00 7.524912029484791542e-01 6.767234265789162651e-01 3.044840206770696445e-01 -5.310979982331309746e-01 -2.916286829510564282e-01 -1.178728430509763836e+00 -3.479852364750566363e-01 -4.742251447026101241e-01 -1.147146243480370753e+00 -1.555560491946288149e-01 -2.397871907375766221e-01 2.670183163619503364e-01 -2.802081713927597750e-01 1.218886438517990251e-01 3.534652570110949910e-01 3.064831980463515043e-02 -1.036703994775426851e+00 1.497437229054940477e+00 -1.314158650359024572e+00 2.752168792603350234e+00 -2.448189028793221200e-01 -1.104082986674512767e-01 1.547953299342103461e+00 -2.381458532369593040e-01 1.323615189223419586e+00 2.466335839378754891e-01 -5.938671444599127325e-01 9.539109667666481052e-01 9.163039204564786822e-01 2.774732740220555577e-02 -2.785874111182415694e-02 -1.577951127732739378e+00 2.562335940307170490e-01 6.280591185007458610e-02 -5.749902256987055038e-01 3.302427948860712781e-01 1.688340989049340879e-01 -1.977911516319276419e+00 -9.281328534649051498e-01 -1.647385063535948824e+00 -8.973645230774263126e-01 -3.388851587701271040e+00 1.877841342603745023e+00 -9.096603842680012209e-01 7.336417094202282718e-02 -6.980920980664298559e-02 -5.523611813062413445e-01 -4.290400790627677541e-01 -7.125870141724542917e-01 -1.789997135633144332e+00 1.116688166769052915e+00 -5.296798292362423499e-01 2.492354858411189589e-01 -2.232008036666192297e+00 -5.630739415537044240e-02 1.384430326509185738e+00 -6.851606716582510082e-01 9.525004499989414564e-01 -3.909656184757702435e-02 3.149662997798780562e-01 4.239404531979083512e-01 5.482503265776120793e-01 2.131962740903698084e+00 2.315882179242024774e-01 -6.008233000450314831e-01 -1.670403336380231751e+00 3.013240296012625885e-01 7.757450779305005151e-01 -1.527982851356329275e-01 -3.421661964701661063e-01 7.274616434959721989e-01 1.074315860300664172e+00 9.979053066946121930e-01 -1.008473900473184359e-01 -5.858064931129868258e-01 7.836764463989546181e-01 9.437333878721121394e-01 7.734860395322515902e-01 3.737573822758764042e-01 -1.076018739418333592e+00 -2.654285741058762249e-01 -7.792626905839676876e-01 9.205840063979077170e-01 6.241665523525408155e-01 1.539482062672429263e+00 -1.513896590489394456e-01 7.339384670132761412e-01 1.001278299908843650e+00 -6.521816072396966479e-01 4.172066093950134447e-02 -1.097456375268321960e+00 2.872275075174284265e-01 -2.924378190937152455e-01 7.246374736931736338e-02 -9.180599716126087717e-01 -1.481987387551997326e+00 -7.996044804879854917e-01 -1.987453720191633966e-01 7.154001074827940343e-01 -1.171027305623999482e+00 -4.134415625296566921e-01 7.099931597903647029e-01 -4.544953871395246772e-03 1.939660935286746435e+00 -3.489857717850956553e-01 1.032148169165500562e+00 8.410873563572076606e-01 -6.965975080696944488e-01 2.431438827878057207e+00 -2.061557351288715589e-01 -1.543967826597812731e+00 -1.453939973030211164e+00 -2.175817772382966808e+00 2.002443249058966313e+00 -8.199984734600199721e-01 1.311535471909827999e+00 -7.546441942558010929e-01 -9.168137883210137895e-01 1.231942944910599524e-01 -1.324946486810739898e+00 -1.096392899946725619e+00 9.345810465247821330e-01 8.515293727946862123e-01 -1.314252717284037503e-02 6.007187474547263095e-01 -4.212013842287768983e-01 -4.517115396001655792e-01 9.019691631057100700e-01 1.129753069425870171e+00 -8.120278159847192923e-01 -5.865679203099778416e-01 -9.499700021946296813e-01 2.209784412990486446e-01 -1.239923513171292901e+00 5.958007191173277928e-01 -1.972871281827706935e-01 -5.962401905762733101e-01 1.231683377490383036e+00 2.438710936359529402e-01 -2.656700416444028878e-01 -1.011434612366358454e+00 1.118257797592844049e+00 -1.133696511149933084e+00 -1.201830563037559862e+00 8.059948460208609111e-01 4.181805112065986041e-01 -7.778751430235816278e-01 6.786687563107942633e-01 1.195999015672434274e+00 1.454083137014906768e+00 -1.295909169336060929e+00 1.416243823301445992e-01 -3.724541202834587561e-01 -3.173224543666944841e-01 2.335615327034683275e-01 -2.214768116169389511e+00 -9.603955370547455350e-02 1.126659774907257550e+00 -3.705917628829080712e-02 -2.016321795833609265e+00 -1.392980366902107914e+00 -1.988665034477151261e+00 -5.902595552330477391e-01 -1.785162975998497936e+00 1.883940847724202339e+00 1.372362882134885664e+00 4.895581460877377333e-01 -7.109805910974144327e-02 -1.620620450824866055e+00 -4.585256541454305057e-01 4.603061034713223920e-01 7.716531255887835172e-01 -1.045085925043899994e-01 -7.052770677568760416e-01 -1.612943212784556934e-01 5.159263125319243359e-01 -1.840381580271452655e-01 -4.416278793126545699e-01 -1.479594673005180383e-01 -1.101132070952330011e+00 -3.037211841559379066e-01 -7.935150051675776695e-01 -9.274793913684278301e-01 -1.663013466813142216e+00 -9.946029937771614371e-01 9.317990275336628381e-01 1.322637447841560787e+00 3.784700558607655418e-01 -4.040247722672747899e-01 7.461785403013353468e-01 4.081164673034123891e-01 3.730742857928516232e-01 -1.664112562600149170e+00 1.042627674662652826e+00 8.134423947039182146e-02 -1.723571948852922475e-01 -3.352744462612837206e-01 5.960952157380170480e-01 1.616194505792690472e-01 4.667389523922722550e-01 -9.640853457839081431e-01 1.692436805643456887e+00 2.812818496724051598e-01 -6.794312551525782951e-01 -7.371065679342002630e-01 -1.529905260951696322e+00 -3.577653402604830668e-01 4.012138810699742986e-01 -1.601850131384993325e+00 -2.744912547779131407e-01 1.780832302331851080e+00 5.593330599118827989e-02 1.137566164221357479e+00 -8.507893655676989075e-01 -6.906189290893154087e-02 -5.718260969094981494e-01 1.501089310936945642e+00 -4.801014601835145723e-01 -3.801855471615271931e-01 -1.584159045689626177e+00 -5.072192308763037172e-01 1.793319636276868856e+00 -1.050670839767514853e+00 -6.642200317559565637e-01 4.265671634570571968e-01 9.998746999790030232e-01 -2.613236929199287961e-01 -1.507047571003079511e+00 1.104192214989717202e+00 3.913435463776562262e-01 -2.229732280856651094e-01 -1.113525398668480992e+00 3.215938658810562623e-01 -1.683957041662567933e-01 8.432443187706921417e-02 1.993728203707752500e-01 1.941131340427967977e+00 2.361722439725614908e+00 3.051865525090272091e-01 1.551941256123595458e+00 -2.397333410856892666e+00 -1.385633240661182430e+00 -1.752422871284054606e+00 -9.276851309748511409e-02 1.817239970394500803e+00 -6.270782773276613320e-02 -4.938857740736011248e-01 -1.594143274191929693e+00 2.888328861400433767e-01 2.079764175165197848e+00 -1.481678170240576353e+00 9.543173196755024845e-01 6.873200042793255193e-02 -7.487154029184318604e-01 -1.065736896152222224e+00 -2.590305624666409123e-01 3.447413553289763732e-01 -6.365899285962488552e-01 1.316732940349177428e+00 1.836425371632615933e-01 2.039640878351275111e-01 7.971787415443723490e-02 3.907400662096176952e-02 -4.282695595260961330e-01 1.313959612451681691e+00 2.116229403949843046e+00 -8.096106436551274710e-01 -2.251327925140259728e-02 -1.210911890619266851e+00 5.452010254188912608e-01 1.546081615393838371e+00 -2.035872062143767036e-01 9.144904530423368649e-02 -4.620580914050994581e-01 -3.457403790885057449e-01 -3.617562372222757894e-01 -1.582411732734306797e+00 -2.492722754682560049e-01 5.692112923414707204e-01 2.336917158123936744e+00 -7.576369821402256788e-01 -7.383334900114573163e-01 -7.653212050683086964e-01 2.332060400658829025e+00 4.639897041356434992e-01 -4.646590739494773081e-01 9.454112399590841598e-01 -4.159748277496523872e-01 1.083074550340324071e+00 9.303137471655047452e-01 8.072305248363370600e-01 8.427667766103137392e-01 -8.058164752395311492e-01 2.244823267203958750e+00 -3.169696520633896730e-01 -2.154492199734823338e-02 -4.133896630678715600e-01 1.992490115123520367e+00 5.282958851097212527e-01 -4.509416526261103009e-01 5.801133011182499910e-01 1.068066737300794600e+00 -5.149375672779728935e-02 5.332841857878717340e-01 1.033212117316688161e+00 5.358846199313463954e-01 7.989547343919481959e-01 1.214890782466446106e+00 8.384943690668569261e-01 1.183087991118452198e-01 -6.969643656425701383e-01 2.166255267224823644e-01 1.329379599310947846e+00 1.455170684308045415e+00 -1.997379733541439384e+00 5.868514800445182589e-01 -1.266637725615300455e-02 -1.365810569282582543e-01 9.970657329440840710e-01 5.187281281679003708e-01 5.596375642250600579e-02 2.713395908001184242e+00 2.785837108491119318e-01 3.527381065599158316e-01 -6.610858980020258846e-01 9.020433881621998662e-01 -1.851322542813926275e-01 4.008995282245216285e-01 -1.227180967299848602e+00 1.124775782991096484e+00 -4.415228650874630234e-01 -2.558982717463557655e-01 2.390267353798535555e-01 7.817272707919378227e-01 3.822981018472902393e-01 6.701433158955890645e-01 1.766480211886039542e-01 9.185917623091691686e-01 4.922178438797483180e-01 2.922659820428005761e-01 -5.352997292610055524e-01 -9.029784460178692518e-01 9.127816044485761449e-01 8.155633148292040779e-01 6.162756714077776143e-01 -7.550775573902943627e-01 8.256415340172057471e-01 -7.462582319064882119e-01 -1.049411819731543849e+00 2.162123070845085593e+00 6.431136755469133437e-01 1.528178021429847711e+00 -6.790777122599600535e-01 1.156279298646877063e+00 7.257072897230637532e-01 -8.029141760500290159e-01 1.727199543807668991e-01 4.067183406632476905e-01 -6.543168841730276908e-01 4.423630185815554672e-01 -2.259676985888717127e+00 5.015390181062581165e-01 6.278955796526621835e-01 2.549556450734864477e+00 7.546941785633650701e-01 1.124968462293545857e+00 -5.028553536848163752e-01 1.073882673825181794e-01 7.387702033457989037e-01 2.493020449289354623e+00 -2.190802153927599027e-01 6.035396516108604281e-01 6.716719879501479307e-01 2.279691548432783321e+00 5.505220543772150199e-01 -1.155099159055846536e-01 1.961021132189753532e-02 1.332416450266888708e+00 1.051997554294998583e-01 -5.038561225741169380e-01 1.068374368762748938e+00 -6.652618946835173741e-01 5.318332975508589106e-02 -2.906199373970011490e-01 5.765328275190131357e-01 9.024239574433187139e-01 -1.051606776431524420e-01 9.719201391481161467e-01 -2.589437067240729640e+00 3.137201404379459935e-01 5.124173387802156282e-02 9.002698572849413550e-01 7.880373857380837399e-02 1.549003386882050970e+00 -8.858465473022065773e-01 8.712508906030527189e-01 1.108125398620212199e+00 6.241247067893850309e-01 -2.463381353862358125e+00 8.308171593525038867e-01 9.009289035839572746e-01 -1.231348796128917567e+00 1.329955506986423508e+00 -1.246493145482124643e+00 -8.246868583734143221e-02 2.207222518563357383e+00 -5.731332963741029296e-01 5.791620469358237377e-01 -8.944996146736869935e-01 -1.397644944606251993e+00 -6.516373645172936213e-02 1.772502487740898802e+00 2.825142255611859943e-01 -8.320038704645569272e-01 8.498252437572937357e-01 2.543664003107423341e-02 -3.383509650775931021e-01 -7.632919170384044882e-01 -7.342457607003729514e-01 6.964368306945459830e-01 3.932580301371858128e-02 -9.812565115999972720e-01 -9.980267286607878985e-01 -3.077582239604256475e+00 -1.082270958676881945e+00 -7.728172908129834484e-01 -3.091409991610582497e-01 6.125766585090920424e-01 -8.703295510914296207e-01 -1.114182021793003408e+00 -4.967320557724910768e-01 -3.497437588338769832e-01 -3.025991872287597251e-01 6.422218665579102481e-01 1.549131742753415697e+00 -4.475665033662425824e-02 2.036800930056621439e-01 1.094504408335063572e-01 -6.608764188099983672e-01 -3.698177632387379399e-01 4.456077727063636473e-01 1.058846500998700702e+00 5.452233155581097668e-01 3.562153237025419972e-01 3.498604850547892275e-01 7.270215247214815157e-01 -1.262377233673829535e-01 4.458486646626467764e-01 -4.900561180210198375e-01 9.130530095854938466e-01 -5.476162781887849995e-01 -6.019841192999024759e-01 -2.876585647825414260e-01
[truncated: 3,632,753 more chars]
