# Supplementary material for: Bayesian inference of kinetic schemes for ion channels by Kalman filtering
Source: eLife. 2022 May 4;11:e62714. doi: 10.7554/eLife.62714 (PMC9342998; doi:10.7554/eLife.62714)
Supplement: Figure 10—source data 2. — The number in the file name indicates the brightness. [file elife-62714-fig10-data2.zip › 01current.txt]

-6.320344269311020113e-01 -1.246636223381736297e-01 1.265614725769247162e+00 -7.735494157906090962e-01 2.953132859983251257e-01 -1.609058025237928513e+00 8.403424074865115112e-02 1.017059684710547085e+00 -2.315357028654246641e+00 -1.042138147633139278e+00 -1.576244140658919601e+00 -8.512117414330141463e-01 8.306359383194779067e-01 -2.620149437003504306e-02 -1.785754805019952984e+00 5.206074026877395289e-01 7.721629216734975376e-01 1.297474612276356687e-01 6.344412981267899543e-01 9.492850603255998942e-01 1.627112214346807306e+00 -6.182473272573534018e-02 4.409476167820520209e-01 1.672452089522141305e+00 -1.369884618900205187e+00 5.951815906145812018e-01 -1.245597566567307579e+00 1.591524787637377925e+00 1.247347066881099975e+00 -1.202625943047742840e+00 -5.508780464877974792e-01 5.017066676233368216e-01 -8.019199373723906454e-01 1.227853398608373059e+00 -2.551719073339310473e+00 5.596452962070557202e-01 -5.073371907955687155e-01 -1.019715081250170297e+00 3.442743566046341241e-02 6.480018486472652883e-01 9.810918761523484966e-01 -6.595429095732120439e-01 5.300949377302326404e-01 8.608493964597443426e-01 -1.216180486791252680e+00 -8.079144597319992682e-01 1.121940175410352403e+00 -1.744355083512728610e+00 5.234306845913300893e-02 5.924889959094412628e-01 1.134524853636470931e+00 -4.470141801395001724e-01 7.613282509544215815e-01 9.085569729387604765e-01 9.486338781905465645e-01 -1.360590843758296087e+00 1.168266697633753459e+00 1.830922989664089118e-01 -7.621590452805357963e-01 1.111202489985633868e+00 6.593138955261105272e-01 -6.831274701979390962e-02 -3.143054119384729450e-01 -1.720529581092902494e-01 1.047143924287790240e+00 1.733163962115038981e+00 3.150772309498746093e-01 8.415691138065872767e-01 1.007236656204385655e-01 -2.447623535960513283e-02 2.133285524591126414e+00 2.731296087448116250e-01 2.793617721269144871e-01 1.791823594010852894e-01 9.716677379723868968e-02 1.467159399627891769e+00 -1.200980518013774923e+00 1.431616803169330487e-01 2.830393266496872950e+00 -9.413555968464675239e-01 -1.120274338036550521e+00 1.803937589750114201e-01 7.074273788545506481e-01 -1.259423280017008873e+00 2.773895215421965932e-01 -2.473281063662263191e-01 -6.379280498508420605e-01 -4.899442465734530489e-02 -6.919015470692451153e-01 -1.589756666637709204e+00 -1.649993592299849210e+00 8.138591589601441578e-01 -2.420184993289325348e+00 -4.294585015561559471e-01 -1.584498531405820865e+00 1.003437319231212266e+00 -8.376879786979379849e-01 -5.899003696177934630e-01 -3.616566612262641506e-02 1.341723296951834898e+00 5.267614252771849470e-01 1.690610899276411283e+00 -5.357617995210234296e-01 -8.637764445918466594e-01 3.615427209430660538e-01 -1.383975686347002521e+00 4.602343004699106510e-01 -3.176038695374814869e-01 -2.160935900749799909e+00 -1.752754420447533379e+00 1.958155953466781188e-02 6.543267521763701522e-01 2.039689059263386228e-01 -1.267282971455195417e+00 -1.281912304430639915e-01 2.138056624758012392e-01 -2.945727973466857330e-01 9.132604859603860037e-01 -1.230274133620637089e+00 -8.154978178980422099e-01 1.612149578917622117e-01 -4.744021118475244547e-02 -6.776743514472051144e-01 1.211601229140751190e+00 1.605469067485335355e+00 7.318315665252613789e-01 2.638235487761846354e-01 3.746623085882028747e-01 2.540098836801979454e-01 -1.947124982832686202e+00 2.108570947503665138e+00 3.023555212925224556e+00 -8.887017423884744360e-01 7.231134288281386713e-01 1.716506744299798770e+00 -4.659741458814902620e-02 -5.356624348337875041e-01 -1.359649338875476454e+00 6.114900601702406568e-01 4.211632479154521769e-01 -1.070073131589932114e+00 -8.719494965077327908e-01 1.862823666170390080e+00 -2.580926818087409327e-02 -1.880726831538468979e-01 8.784544981577321332e-01 1.004396040306861693e+00 7.454906929088061553e-03 3.245820614480606769e-01 -1.222204226677350569e-01 -1.592854212888528131e+00 1.414655859777168567e+00 2.022899253909741513e-01 1.114648610582653632e+00 8.169705816301997547e-01 5.079544120160863763e-01 3.984495637464521289e-01 2.189939169192511859e-01 1.170263856525358470e+00 8.102061047762327828e-01 1.213099639836527244e+00 -4.159849094550333026e-01 -1.860966980658868453e+00 1.088185407024989226e+00 -3.196584622627871575e-01 8.884735294784362747e-01 8.200477101308583094e-01 2.366233318566860477e-01 1.020228213832287789e+00 8.784930771350455414e-01 -1.999166056237839523e-02 1.166026394858244775e+00 -1.226136524782893034e+00 7.076400290117040859e-01 -8.210746192664047927e-01 4.963295570184709793e-01 -1.717879864561356218e+00 2.068255465607447885e+00 6.729566571904700700e-02 -3.732197621917617281e-01 4.690203553874733866e-01 -8.471003499916738289e-01 3.649691450407452353e-01 1.514250285766450543e-01 -8.323071079725397059e-01 7.072964794818118461e-01 -9.129455351586898137e-01 8.653016730900381370e-01 -2.261348344427143164e+00 6.459473931838702887e-01 -7.502836033107912472e-01 -3.442226661976875990e-01 -1.645919510681765063e-01 -4.252947833947066658e-01 1.691070840004252340e-01 5.742144224306484634e-01 7.273218800268044237e-01 4.289187752477714444e-01 -1.067744685452415743e+00 8.259564138837571790e-02 9.814182906110654470e-01 -2.096369926516291615e-01 -1.139195868500780140e+00 -1.221265383381652692e+00 -1.707884499804829259e+00 -9.471693702989544827e-02 -3.371335575768810155e-01 -3.778655305106498608e-01 9.029406568924570886e-02 -2.990103260672147267e-01 1.417239745038808840e-01 -3.204859701990034893e-01 8.192593183218670194e-02 -9.057253076683553505e-01 -8.941843706388409307e-01 1.515494783714601112e+00 -7.268982312514807864e-01 1.214467350727873873e-01 1.477777779525275559e-01 -2.432986255880358606e-01 6.420437268706223888e-01 2.879203999368440403e-01 1.490326552958304573e-01 -2.652153750385111142e+00 3.280099478064322782e-01 4.710811103551253431e-01 -1.237534702179900137e+00 5.165599117310988309e-01 1.243378675152021079e-01 7.850240479974177621e-01 5.084004310362473245e-01 -1.609298449634293526e-01 3.751687446690998851e-01 -6.856403005533804329e-01 8.518854987081082575e-01 8.442213332238802659e-01 3.312656362614786465e-01 -2.879018380083752104e-01 2.835340862388602834e-01 1.025064637235059362e+00 -2.178332446275789147e-01 8.495350451949359449e-01 -1.084995992609938745e-02 1.733978199625384464e-01 -8.420693210976765153e-01 8.606999285067119532e-01 1.051568163159376068e+00 -2.135328413456940577e-01 7.316321603343445279e-01 -2.574483744247630934e-01 8.519636260058863764e-01 1.417360091804135358e+00 1.095840740332556962e+00 -1.058084320337013384e+00 1.103805926535028625e+00 -6.803375487515179731e-01 7.638661850956635080e-01 -1.162850649664854075e+00 2.333636566445811689e-01 1.805654586199618994e-01 -1.021014087081546284e+00 -9.718147989510902418e-01 8.291272427300155901e-01 9.924537195423832614e-01 5.740731594062197241e-01 9.103426410078148123e-01 -6.206248930129950603e-01 -8.814682870955575789e-02 4.178517730336141489e-01 -1.666976066659145994e+00 -5.975721689412635262e-01 2.032187358279872180e-01 5.567946338049215571e-01 -1.375159462932585175e+00 -1.816060969012050774e-01 2.450576743362706367e+00 -7.765000444827482307e-01 -1.068806112092908434e+00 3.079530739568175357e-01 1.841545465254722069e+00 9.360788045109097455e-01 3.349467599104324900e-01 -6.411167404515459856e-01 1.323671677306272887e+00 -1.363084902326747949e+00 9.894044535087449521e-01 1.212212156376106575e+00 -8.108726198875765290e-02 -6.606922495572317144e-01 2.132838860655312530e-01 -1.383207790615399890e+00 -7.132495699821650437e-01 -6.468024181419084195e-01 -1.477613739103808888e+00 2.658661933076157391e-01 1.938099178155869184e+00 -3.506916069318912615e-02 -9.861275381453631361e-01 4.720079327048241624e-01 -1.135630562606472882e+00 2.767919235695007196e-01 5.702883974180458226e-01 1.806387511852929340e-01 -2.332504280711586719e-01 6.936507722399309905e-01 2.597195925147082196e-01 -5.464417715621113780e-01 -7.791568595608368009e-01 -3.128678071393439786e-01 -1.399890314747399778e+00 8.512305808896404591e-02 -1.709958285768141462e+00 -2.126384586815691091e-01 1.239582016075137405e+00 6.149203312561491996e-01 3.255137389021177108e-01 7.224524194435337776e-01 1.471051947624206768e+00 1.007634515946719045e+00 -2.497276636081806611e-01 2.024942505571026008e-01 -7.383056902568840840e-01 -9.174794291677172975e-01 8.029571404421325109e-01 -8.844322031258030625e-01 2.262219704751257110e-01 7.157161035831002271e-01 -9.163505727360160558e-01 6.463350663323340628e-01 -3.225560927112867265e-02 1.081888587910812272e-01 3.649784400116971583e-01 1.765472634208400116e-01 -1.165099262307014660e+00 2.913771824666177568e-01 -6.075491148832027344e-01 -8.105245714079807318e-01 -1.405074141849484759e+00 8.825413302174193175e-01 -1.388774030112366775e+00 -1.008079239899966950e+00 -2.250139761491135815e+00 1.484060596576043611e+00 -1.396068793210281545e+00 3.234535427447646216e-01 1.794737932051296170e+00 -1.744106991753349711e-01 -2.126307695884200211e+00 4.625273132927460451e-01 1.002280105253023024e+00 -8.529623070213008251e-01 8.422006366680809819e-01 -6.271375266718270947e-01 -7.701562878835549464e-01 6.498205648482722196e-01 -8.620065041932165606e-01 -1.868143502718001114e+00 -2.467699158753622335e-01 -6.539413690331351559e-01 6.625189953228587392e-01 -7.573954300617109503e-01 -1.069082710807825576e+00 -9.803913421085793667e-01 1.158824581293851796e+00 -2.555743052643367763e-01 8.963829319136586982e-01 2.074692006915572762e-01 3.580468786048892627e-01 7.528135310948175229e-01 -2.748732881481483314e+00 3.717608377895429417e-01 7.957820902478386360e-01 -7.909444636658848893e-01 1.652020352329765518e-01 2.283077685371750931e+00 -5.891893271486716710e-01 6.322556346109668990e-01 -1.615222343824548767e+00 -2.754823260673039398e-01 -5.075141160906697646e-01 1.061853650068989241e+00 -1.664905087602796874e+00 1.322586255629535079e-01 3.780066687899545363e-01 9.501437031919681697e-01 2.006352006283325939e-01 3.109291620318864191e-01 5.080302909695967317e-01 1.377669352596845309e+00 1.515232366749319493e-01 3.336594175477149427e-01 -3.519883244719977933e-01 -1.291222632162757789e+00 -1.978134090631996189e+00 -2.014267284418473469e+00 5.604830306528185702e-01 -3.034182440186240726e+00 -1.190744758382208834e+00 3.200693789911699394e-01 4.007337495636090208e-01 9.777387008653728451e-01 -4.173221453260863578e-01 6.689851534057168481e-01 1.173530776315520274e+00 1.425281742586907319e+00 -5.612079610981258737e-01 6.184516078005487527e-01 4.570220174116328415e-01 -9.575738206149652099e-01 -2.122426321223589429e+00 -2.062275438810386330e+00 4.203837331426558688e-01 7.342212094138728107e-01 9.853915854293990861e-01 -8.773791571114379906e-01 1.606649130691666816e+00 -7.385988399770759827e-01 -6.700145529514015541e-01 1.465186878595665210e+00 -1.234354390689539560e+00 1.119277485321747700e-01 -3.845354036884028326e-01 -2.545954898815976919e-01 8.420560850203557823e-01 3.619851338236627636e-01 -1.567414822289705523e+00 -7.962101918200887862e-01 4.209860363462936128e-01 3.798463661365513167e-01 1.421234305220497873e+00 1.041662662823103158e+00 1.285534335114424387e+00 -1.237156263209271273e-01 1.694953384273891084e+00 1.178078384046947313e+00 -5.203498003578413966e-01 -9.688000808769332561e-01 7.898817726486838664e-01 7.231978460970590605e-01 9.673545248137593866e-01 -1.521721332685030958e+00 -1.424523700422542505e-01 -1.290938609080232169e+00 -3.427253346642064269e+00 8.205423263099907993e-01 -2.981336704472401303e-02 -2.803040394097329191e-01 -1.358739392203033025e-01 -3.973566767927277366e-01 1.496511797916509623e-01 -1.600241318006523583e+00 -1.457293004522509206e+00 -4.204307553981205814e-01 1.574212623061223670e+00 -8.321734702596683686e-01 9.921216036093274404e-01 1.167076345737676490e+00 2.548204431140072002e-01 5.783373027623789353e-01 -9.057204383428300032e-01 1.572322259147320489e+00 8.388009767145841733e-03 8.536191165878969089e-01 8.916386526412383162e-01 2.327580554750555919e+00 -1.155068528050215981e+00 -2.281851915872679382e-01 -1.145693125612064905e-01 5.722480145287611730e-01 -5.272384029256954596e-01 1.037783967266962204e+00 5.089912299600557466e-01 -1.573680713495416272e+00 2.841448215652417897e+00 -4.186909504045045471e-01 -1.394113708397045404e+00 7.759160470704924428e-01 -2.343528560900283719e-01 -1.342603866889982234e+00 1.739016280212221321e+00 3.525814485123381914e-01 2.863896745339365446e-01 1.319783979032595145e+00 2.123102107939976377e-02 -1.178238586127523968e+00 5.113766051213357589e-01 8.801894035898809587e-01 -5.295335274112928925e-01 1.130630690255905790e+00 4.437891030747469490e-01 -8.905628662034730247e-01 9.794676661077389435e-01 -7.508770284181921495e-01 -1.544336525383322112e+00 1.688696943085618685e+00 -4.870813019024696211e-01 -1.048013793124493942e+00 -2.696402553622631038e-01 9.023014166886031973e-01 -2.130289204644217449e+00 -2.112062547008281665e+00 -7.781617944175391044e-02 -1.107934147658303642e-01 7.650580971500106631e-02 -1.782870734097686372e+00 -5.733283757886266097e-01 -3.205306277413131899e-01 -1.232449990472214818e+00 2.550749745118805034e+00 8.909361242216987664e-01 -7.874578501571993794e-01 1.460693500077374640e+00 -7.125217633164521169e-01 -2.211161616225628401e-01 -1.309224856047703556e+00 -1.039833873504826034e+00 -1.220110002481139100e+00 3.623365705584208896e-01 7.536882481307783932e-01 -1.469506933417928707e+00 8.040213481400664275e-01 -3.623195799862827249e-01 1.539023836152963565e+00 -2.230146751168212149e-01 2.281322214033317586e+00 9.347485728512097136e-01 -1.874856791863193650e-01 -1.851044767083100284e+00 -3.231693230831187424e-01 6.193021971776127010e-01 -1.043706584332565190e-01 1.072616659310698939e+00 1.299528426825537819e+00 -1.122152070974000493e+00 7.906420615915790151e-01 4.783902953451728002e-01 6.452997382435550489e-02 1.722659573144762479e+00 6.333041762355627602e-02 1.499572732140471432e-01 5.141539856683770005e-01 -1.095422389910521099e+00 1.799900091690234960e-01 3.605778851085487680e-01 -5.046143270216776333e-01 -2.172210062820323917e-01 1.985140411074449052e+00 -7.161180879274593458e-01 -7.010912421131233474e-01 -4.877844531279576512e-01 -6.722672700565479609e-01 5.843642417191787786e-01 -9.746848640183561896e-01 -8.420673995673711998e-01 -1.470656726991892427e+00 8.600495340376297371e-01 7.127245460359440399e-01 -1.406601874837855481e+00 -5.712965544366794823e-01 1.324174713705400963e+00 1.381305923987810491e+00 5.684240952531930402e-01 -6.557344531245710151e-01 4.285609710246431336e-01 -5.158902164727056094e-01 -1.122293004931325555e+00 2.466945573968215288e-01 9.726965689769573320e-02 -6.897266439231979351e-01 -1.246992985458639791e-01 1.630343535716337167e+00 7.747378279775968268e-01 1.150281421885433808e+00 -2.386522748227861701e+00 -1.019837878166246048e+00 1.487830109799966050e-01 -7.933792842253418742e-01 -1.993236680296713026e-01 -9.768757015968619617e-02 -7.421469646538642051e-01 -1.013669615657594392e+00 -1.863321207430237731e-03 8.337210360326500203e-01 -1.293221812181828967e-01 -6.391808649673023091e-01 -1.080478804117534830e+00 -6.697583046943044183e-01 1.720116023159424801e-01 -1.641860034823357628e+00 -1.543099941830784028e+00 -1.098185614459535886e-01 2.658659426641105106e-01 4.468184184599229697e-02 -4.055825399160776779e-01 7.248914897607681984e-02 -1.068154857250581236e+00 3.061870861789927067e-01 -2.603011184690450230e-01 6.942273080937650942e-01 1.261276017937388971e+00 8.147962799204895301e-01 -3.039117823442729627e-01 -1.183706911676426721e+00 -1.790023646411222080e-01 -4.029926878760836662e-01 1.243755310991545571e+00 1.807394896381851579e+00 -1.421278297308708582e+00 -1.305460477605251857e+00 6.461472673506199471e-02 1.793829994623795110e-01 -1.787958823040150858e+00 3.856644955457919077e-01 1.415263312313639332e+00 -9.760422462423935519e-01 1.803754393413859125e+00 3.568061554822927334e-02 8.403308182897832879e-01 -3.935783689789869311e-02 2.510521117405191571e+00 -6.321630954815229408e-01 7.035254131961300450e-01 -9.766806242264897131e-02 1.137150060018805586e+00 4.601081157198561034e-01 2.383185547135695082e+00 -1.907923267019901170e-01 -1.092626918657567670e+00 -1.183917336111633967e+00 4.320372516734018453e-01 1.382458753937319207e+00 8.095106249394102838e-01 4.110666532389578021e-01 1.856566807358820181e+00 4.505237973533123830e-01 -8.031145847665059900e-01 5.179722729114459856e-01 -3.853603103057205992e-01 1.906310639874118529e+00 -9.098085919517144848e-01 4.969694488540137289e-01 -1.850445887033376202e-01 -9.174978260521673423e-01 -6.717889230136266931e-01 6.227098383517204461e-01 -7.633792640651099193e-01 -1.370525481296507975e+00 -3.807030210350479948e-01 1.635339210644518371e+00 7.329347171463509447e-01 -9.955310370768060135e-01 6.169339490065535170e-01 -1.178095060694137386e+00 6.511143538909420769e-01 -4.285180173697517025e-01 -1.426729662892717576e-01 -5.174803970533359276e-01 3.508007679034284565e-01 9.580275304044277851e-01 2.034036843706485076e+00 1.143990070281700966e+00 -2.050469748206183329e+00 2.897727564749883952e-02 -1.135111738861297875e-01 7.164865659249805008e-01 -4.675603332641005416e-02 5.255497426538097150e-01 -4.604688790148705468e-01 -3.274112255270127947e-01 -8.393869079506649511e-01 -1.165726042767526310e-01 -6.779699774987460459e-02 -7.025994938900276265e-01 -9.697274067789242169e-01 -8.186183454020942163e-01 -5.406341589343892640e-01 1.138086777021046075e-01 4.048010869606025186e-01 -4.589568612424868022e-01 -2.998506650567366871e-01 -1.189964040028763104e-01 -2.005370625325111789e+00 7.017147013621840568e-01 4.439689860708240232e-01 1.913731018058800193e-01 8.963474147962190164e-02 3.539306005167063285e-01 1.416823800178485415e+00 -5.430539448581900297e-01 -9.678986058560933303e-01 -5.845675070633293141e-02 5.390471192473029749e-01 -5.989450044558312092e-01 -5.278288786725499060e-01 -1.852943402625671296e-02 7.548521143275219725e-01 -1.427701763367275278e+00 -1.562149624420062111e+00 -1.925855643337554823e-01 1.843499272860367633e+00 -3.380924728140261570e-01 -5.895758687971914824e-01 -8.095007035055422628e-01 7.174163940124677064e-01 -1.576620056222597099e-01 8.434335069015198583e-01 -1.665845622009593796e-01 -1.973501484306968215e-02 6.813921003378431429e-01 1.411805624163821327e-01 -2.013854293651590854e+00 -7.525985510637882570e-01 1.208181493663434081e+00 1.147936615149126149e+00 -4.822243808922200281e-01 6.453234060036153186e-02 8.403413818587827100e-01 7.987483758480741214e-01 2.753636020406614593e-01 -2.541179582986837215e-01 -7.674164969067599484e-01 -1.003264050607513003e+00 1.521376930467744026e+00 4.799777426208970965e-01 4.962317058354343002e-02 5.407758124380935595e-03 6.750290927631724669e-01 -5.400620281088034380e-01 -1.062787123750084328e+00 -1.889828764029709340e+00 1.636258215641476221e+00 -6.033283299786846854e-01 -3.029021249111223946e-01 -7.181050915706649329e-01 -5.799335482687837384e-01 2.418850141896945055e-02 -4.090244916286582821e-01 -9.181634439581215501e-01 6.822157018004282314e-02 -8.505671664219248695e-01 -1.488994939726534295e+00 -1.473173305061710181e+00 -7.330292410512039281e-01 1.038884429344606231e+00 7.748948187945241539e-01 -1.081003648616041923e+00 7.659949016498401875e-01 1.408116432451564259e+00 3.764464900373167278e-01 7.820477366864389546e-02 -7.991426796035265845e-01 -7.473987974173922355e-01 -3.115134325710539054e-01 1.328325190424854307e+00 9.685436969409780827e-01 1.461324999002836744e+00 3.732686406040263694e-01 -3.259174204057692092e-01 -2.695678099634522429e+00 -1.833070591680513672e+00 -5.103263562660154129e-01 1.415358331365339950e+00 6.936882046983591232e-01 -8.936776022047872026e-01 -9.111129295974392805e-01 7.447974652235092030e-01 -3.541072680678296059e-01 -5.577886838232416489e-01 6.955909955591282889e-01 -7.102298877984574155e-01 6.936834011152869239e-01 1.198854500320294836e+00 1.588686402225853445e-01 4.223396996673114412e-01 -3.891314096787822918e-01 -9.081074539805523704e-01 -9.741251523236741372e-01 2.227240263703509360e-01 -6.605869622105946526e-01 -5.578444074049431212e-01 1.578040336992935500e-01 -3.203572277789072942e-01 5.326223198200086273e-01 -6.346184818042509557e-01 6.270611131658755388e-01 -1.402179794192258910e+00 7.639515303770753052e-01 3.290578568881314947e-01 8.447915133825735223e-01 -9.397964657476609585e-02 -5.841739521524597079e-01 1.176999970648576754e+00 3.763424765755454260e-01 1.233189107049361827e-01 -1.516646658515652113e-01 9.508751660789283022e-01 9.392198782506814281e-01 8.072762626318076284e-01 -1.274777909494946515e+00 -2.554634478714697468e-02 1.202805309631870934e+00 -7.046399241448036976e-01 4.808906897269250025e-01 1.465849831440884099e+00 8.200828400711142052e-01 4.910056727780511832e-01 -1.144985958267338427e-01 -3.681516789363465936e-01 9.567745626191854758e-01 -7.322434080101093423e-01 -8.362467568780993510e-01 -1.227493299120499204e+00 5.754099904983930314e-01 3.670950995040883069e-01 1.099114931572650056e+00 8.464369689886955817e-01 2.084495067270052682e-01 1.142414121823482454e+00 3.292883951792352493e-02 2.837133599080167157e-01 -8.209833023807375785e-01 -1.025081041733741705e+00 -2.763147079338764134e-01 1.250093574996372414e+00 2.312455974376919354e-01 -6.587333089517142248e-01 5.945538311021736355e-01 6.391995266549298504e-01 1.135612075470296967e+00 9.078719780916384430e-01 -1.758416266582788212e-01 -1.572805211872838616e+00 1.023558495617026720e+00 1.761424473161924853e+00 -7.381781032060190650e-01 1.050185469262373328e+00 -1.713424471940237392e+00 -7.567034089075259651e-01 -7.277164489166900729e-01 -8.591156757413579426e-01 -1.088834872940729559e+00 -3.734021828195955850e-01 -2.600825184704563808e-01 6.403414444373095593e-01 1.120321667605915339e+00 -5.493342845704038968e-01 4.889831002283930861e-01 -3.338537307513371744e-01 -5.298424438521076585e-01 -2.663151602670468798e-01 -3.768105314118829763e-01 -4.946342058796399654e-01 2.604981657845224507e-01 -1.262033736220727453e+00 3.405217077655410818e-01 2.554618561927209708e+00 -4.370331246564919114e-01 1.406936832261285630e+00 1.086287597698253116e+00 1.525569907528829150e+00 2.647972488121535517e-01 -6.454975912078780853e-01 -9.879532337728166302e-01 -1.938684039812503590e+00 2.241072662914703750e-01 7.307452586485307933e-01 -1.366897664608393237e+00 1.208478228258181408e+00 -2.663462370325009765e+00 2.479153360739758949e-01 8.893692745491064144e-01 -5.910701236796975788e-01 3.836032183990062960e-01 1.490595401697442979e+00 -1.594625707105465473e+00 8.016606087060041963e-01 -5.455671295817595690e-01 6.023207647825726818e-01 1.771917194947385310e+00 -1.649003008265357562e-01 -8.656557320030877634e-01 -1.138714332002052965e+00 -2.384762906413303851e-01 -1.370058936241381975e+00 -1.101672730758850527e+00 9.785791997731391190e-02 7.786618959908175874e-01 1.139846365082129331e+00 1.152586049969930526e+00 -1.735869700721934528e-01 1.511143841751807528e-02 -9.566593056513942317e-01 -4.705104108993817813e-01 -1.271407505976842600e+00 -8.901592155189043121e-01 -7.421000919253617489e-01 6.387369849529646038e-01 2.440290733794058531e-01 -3.706402858585896437e-02 1.583124835100683914e+00 -1.614946156963499746e+00 6.991617952114704826e-01 6.647338575738118704e-01 1.545440499847851257e+00 -9.266130330775166346e-01 1.206956166288951859e+00 1.399853803217909531e+00 -5.265783599618466537e-01 -1.378057902164697979e-01 3.526863433087580324e-01 -4.867593059039794223e-01 -1.576054153187839590e+00 -1.149953762088437470e+00 -7.018409948204861193e-01 9.627004795559553907e-01 -4.974669645574259502e-01 1.254561549360881934e-01 6.970853816293173244e-01 7.832954826453031316e-02 -1.261714278824202395e+00 8.697028084950551019e-01 1.405376429948108852e+00 1.978129540450883073e-01 1.389413092291063245e+00 6.780312823643477316e-01 2.779273908587950870e-01 -2.728254909503067704e+00 -3.238549329545387656e-01 -1.356814478944690094e+00 4.472145231074409200e-01 -3.604339256167214400e-01 6.920352490284985558e-01 -3.857425044886810261e-01 7.032144043069126216e-01 -3.652388496150119068e-01 -4.762807351991953375e-01 -1.248879932050114938e+00 -4.475871357803167666e-02 -2.629940888635497132e+00 6.477935044212604909e-01 -1.164863862159973978e-01 -1.240598060964418492e+00 -1.039959061493552328e+00 -3.728323350881200815e-01 2.942635578511835215e-01 5.284248304736802737e-01 -4.398374080449440893e-01 1.047652782759830870e-01 -2.963023110029328056e+00 -5.834866870801895811e-01 -4.140394532974300268e-01 3.905733642184174848e-01 -2.172392912077376170e+00 1.006243482796581157e+00 2.704281610567843330e+00 1.349699427063945967e+00 -1.377742665305424108e+00 2.858104642113226679e-01 -1.701022660785989071e+00 -5.281889213754276113e-02 -5.482748718576269109e-01 -3.827344346184949342e-01 2.762202326731712509e-01 -8.886715345070245187e-01 -1.630312599330495438e+00 -9.334959597078125171e-01 -1.579991066869082250e-01 -6.022324812478453415e-01 1.048612101633510818e+00 -1.972840918465387228e-01 6.502641510937003932e-01 -7.775103631140106719e-02 1.350365929965899436e+00 -2.364329986195324584e-01 6.591406155298534797e-01 5.148108248520473218e-01 5.876477275116446242e-01 -8.497540171178418200e-01 -1.298653305337484465e+00 -4.057489778847458983e-01 2.973534745870691776e-01 7.177061137232524368e-01 6.423554057549794027e-01 -6.425942676361013906e-01 1.924995454838637876e+00 6.987047504755405924e-01 1.126557562229218018e-01 -2.478836687514626824e+00 -2.065386101271154740e+00 2.044500641327933466e-01 3.106799025383235463e-02 -2.632438574815103571e-01 -4.703790826197662422e-01 6.307088822786685034e-01 -1.732753965692586384e-01 2.080843252369178664e+00 3.434964607679465431e-01 -7.196993895171890920e-02 1.145967279790890636e+00 -1.145653364339549674e+00 1.220768464987985524e+00 7.174044486491664152e-01 2.082520210164194585e-01 2.162488140389750846e-01 2.215304271112173429e-01 -8.221225560314520120e-01 1.111682024951129222e+00 -4.715824581180529385e-01 -1.169222771581796216e+00 1.271883407870593174e+00 7.067462675517458548e-01 -1.899485245438624625e+00 -1.061440812718610793e+00 2.014128947101116451e-01 2.241504804598588141e+00 3.397093644992849271e+00 6.296030717381740915e-01 1.212114941440462168e+00 5.405862755740160619e-01 -4.226410587444880407e-01 7.131291532288329682e-01 3.127550645482820579e-01 1.279584680193933233e+00 -1.248466605984799305e-01 1.934520949594319417e+00 3.642982438008320889e-01 -8.356647564960011376e-01 9.323905107878501797e-01 2.913451410537089004e+00 2.243454175316158761e+00 2.608017944553922884e+00 8.698670432606555591e-01 3.900853210837900154e+00 3.464621506071339230e+00 2.362380891404206373e+00 2.694118845426765052e+00 3.150335604681063995e+00 2.662235704386355373e+00 4.522140922965864895e+00 4.713210393051801894e+00 3.200230430315689212e+00 3.255779684772305060e+00 1.868442658071546525e+00 4.378098737065124979e+00 3.478340062581590786e+00 3.982152474335010517e+00 2.007587402935788301e+00 5.906476786938618773e+00 5.140881726220996484e+00 3.996317939968074828e+00 5.366087271501841727e+00 5.672592549668057593e+00 3.102095237362727076e+00 5.499137099379360016e+00 3.137481250018823609e+00 3.186661094361684654e+00 4.459274960022034939e+00 3.805025920556362351e+00 5.694483147432304548e+00 5.231691963407662627e+00 5.500648798772107106e+00 6.104452347270022727e+00 6.848852952490187995e+00 5.924010120140791535e+00 5.125304373581663242e+00 6.980035075887610851e+00 5.892161840174235721e+00 7.022047042272346218e+00 5.880962699506377511e+00 4.853746760379896052e+00 6.484913348444322878e+00 6.325592769386950032e+00 7.963532492058289947e+00 8.888188806050623114e+00 8.585609242900506644e+00 7.331484717373514037e+00 9.338046807373844516e+00 8.075519276870545937e+00 1.092879909831031959e+01 1.108047938410623168e+01 1.238239919762276742e+01 9.965943264357466802e+00 1.018043343168814729e+01 8.380173614770400903e+00 9.760173120515144518e+00 1.154348312829583101e+01 1.102871845360756886e+01 1.002198708002098115e+01 1.275311071069964441e+01 1.276123864539226282e+01 1.102214561316263541e+01 1.006294881496250682e+01 9.284992956919271734e+00 1.104512601219402512e+01 1.113913645607388325e+01 9.930873359446536597e+00 9.887326034198581581e+00 1.123059571326855099e+01 9.476123443084972564e+00 8.125155716154962349e+00 1.038417119962454294e+01 9.546700623745225656e+00 1.125988126569647285e+01 1.168939165638782640e+01 1.290945197126729127e+01 1.312113331530729177e+01 1.346795077834837961e+01 1.238591087240379807e+01 1.252375635153586764e+01 1.064297090489547415e+01 1.281952426240870402e+01 1.164199625574995522e+01 1.320076675649837128e+01 1.163913070476699119e+01 1.475759990302024605e+01 1.326445532382531489e+01 1.238516454374269493e+01 1.185636851457838503e+01 1.420886453695549712e+01 1.478058538517492337e+01 1.133014390151239326e+01 1.423343045382723915e+01 1.290067248214560358e+01 1.206491429721396713e+01 1.257501931435002263e+01 1.351064189162833884e+01 1.295809487619878020e+01 1.307357940763843729e+01 1.246586611391684585e+01 1.387103871733546434e+01 1.379077347862523517e+01 1.115377981968592280e+01 1.397042202135161837e+01 1.287668081790461549e+01 1.286366232364713724e+01 1.261996786910253654e+01 1.599823527191409056e+01 1.611152679098366036e+01 1.375187954892919251e+01 1.404359401301493726e+01 1.468116917225959916e+01 1.337318192763192215e+01 1.539345990957728283e+01 1.491968294798065742e+01 1.516684460578774996e+01 1.590136032066478045e+01 1.496030234593382779e+01 1.586274745811005360e+01 1.486832303490708718e+01 1.619347870405754009e+01 1.459159296487726820e+01 1.499110188677989441e+01 1.605817492734781737e+01 1.845977248044487951e+01 1.791900001929756669e+01 1.823394728047814795e+01 1.665824619975298404e+01 1.722404624238194870e+01 1.593227584206363723e+01 1.753529945306371118e+01 1.586029040385656330e+01 1.719016663558093327e+01 1.768478931225255124e+01 1.628431271021760551e+01 1.638077701044142742e+01 1.734041477954771437e+01 1.733883243402191354e+01 1.763614508889227039e+01 1.916722925244654974e+01 1.814688649181930558e+01 1.646851534159078412e+01 1.655915660667507439e+01 1.805717614107813418e+01 1.616334087592346691e+01 1.858098471797591245e+01 1.696461247675209449e+01 1.776007472101064266e+01 1.764984755645463466e+01 1.681790464705732191e+01 1.831398816482924730e+01 1.605371462331033428e+01 1.883630772906235507e+01 1.930119836731076077e+01 1.715059858279001759e+01 1.794112000089090131e+01 1.800991456756005249e+01 1.940409408345562525e+01 1.930546492097623812e+01 1.952854599137796043e+01 1.910505244643605849e+01 1.819239980327147777e+01 1.808229970324297398e+01 1.937786572538603025e+01 1.947910707608977532e+01 1.848371262193003162e+01 1.845874890681325198e+01 1.929783372945117037e+01 1.775106150960840523e+01 1.838413631707410545e+01 1.985380906805187351e+01 1.750198381930653824e+01 1.916876073079309251e+01 1.629271438083048551e+01 1.622236137738623540e+01 1.853965341420940405e+01 1.734645787850160303e+01 1.782302778765233242e+01 1.873522865151233674e+01 1.900702907424587451e+01 2.096840345292314822e+01 2.240331583640972468e+01 2.053584842259798648e+01 1.898379933049500323e+01 1.987416709357176003e+01 1.877742730870897603e+01 1.980258175223762152e+01 1.955447980156479915e+01 2.040001023659228352e+01 1.968748545228259772e+01 2.004613727106559296e+01 1.906385137633511917e+01 2.094336549062036212e+01 2.075098261770918029e+01 1.940882462904108863e+01 1.979616754991980088e+01 1.983032175833881183e+01 1.971537332703031353e+01 2.058128989950927235e+01 2.265513085170614005e+01 2.103421388505925549e+01 2.327353106816360295e+01 2.215720151023277040e+01 2.187955253756606311e+01 2.241924941040615593e+01 2.426759728398136673e+01 2.372971172599472212e+01 2.320494544383738500e+01 2.165600153452510668e+01 2.691427001154965026e+01 2.504743547198837561e+01 2.374098671528169291e+01 2.704336993784567866e+01 2.564853190044234665e+01 2.586686392237498566e+01 2.532417977858843727e+01 2.438483651956640585e+01 2.558023058882978873e+01 2.530793180905768835e+01 2.471886679532633480e+01 2.709520898427461688e+01 2.673639544137319390e+01 2.717193720674793767e+01 2.645044254410061413e+01 2.737468527313816935e+01 2.551411679259001630e+01 2.687727385938920222e+01 2.710126354709047547e+01 2.831798214832262417e+01 2.749151230477030694e+01 2.496319053628710094e+01 2.549095472718370203e+01 2.746298019293322668e+01 2.764163454288859612e+01 2.812925398709573344e+01 2.911247326315648465e+01 2.772165543447152913e+01 2.796403208086006842e+01 2.600729841035063927e+01 2.887075983630337817e+01 2.931736917847479162e+01 2.844761485831088521e+01 3.119059031889159428e+01 2.720387212861048809e+01 2.649462891461211811e+01 2.802414926474163082e+01 2.869451368941212976e+01 2.863137647446032119e+01 3.289853643965641083e+01 2.940207336508604286e+01 3.018027686758654227e+01 3.393054298477744624e+01 3.199180097860692129e+01 3.290869132341536840e+01 3.472963617131008363e+01 3.288264291890946112e+01 3.367293480742019085e+01 3.432563275249758306e+01 3.284598236375074265e+01 3.382903302114281274e+01 3.418601067091383072e+01 3.509708652227968884e+01 3.330114615982591886e+01 3.623407970851820181e+01 3.255157177554885095e+01 3.392475496441807081e+01 3.108768533319507199e+01 3.190772980211969312e+01 3.383886126278125062e+01 3.368756056380281194e+01 3.501137394347827581e+01 3.403779346109121917e+01 3.496290029306242531e+01 3.423646362488248229e+01 3.359641868723151958e+01 3.506851529651368082e+01 3.282700847448285941e+01 3.562157989970619099e+01 3.349266020273111621e+01 3.564003656678730181e+01 3.449884841802677471e+01 3.612309440839583630e+01 3.808544702685207994e+01 3.510539614948702791e+01 3.685275716207841157e+01 3.646893511073191974e+01 3.313108585772311443e+01 3.526940558074208809e+01 3.700457198438489570e+01 3.537783766817699416e+01 3.744291267026708425e+01 3.599013390586997474e+01 3.673532868382637417e+01 3.651693769253482458e+01 3.585910444596562030e+01 3.681461861481174225e+01 3.553913286457122922e+01 3.638645818010549249e+01 3.599773700689489431e+01 3.585593968595964753e+01 3.779452344741875436e+01 3.834323452598353299e+01 3.882000063518514565e+01 3.825509595956874875e+01 3.707729972617120495e+01 3.861525541127002725e+01 3.752544967830943534e+01 3.715591647939408659e+01 3.721549053819159525e+01 3.981631873316321446e+01 3.697229341698562877e+01 4.019317519002785133e+01 4.014686459875946412e+01 3.869315822858054332e+01 3.771896898712997626e+01 3.918858396715494052e+01 3.768651989232435540e+01 3.796962799852068571e+01 3.953787947682340587e+01 4.271287805229420087e+01 4.105786973725154354e+01 3.725389791183512500e+01 3.870012302411191030e+01 3.911166652533717780e+01 3.935340184254663143e+01 4.015433093703141054e+01 4.018685280260448422e+01 4.064240605224789959e+01 3.875571908937764931e+01 4.018268521796363046e+01 4.353454240612152404e+01 4.054320757530160080e+01 4.063393891435306671e+01 4.528677401722573137e+01 4.392549785659431905e+01 4.295136687089576810e+01 4.318060947982851872e+01 4.691194466866322443e+01 4.685486945146509896e+01 4.537539424731054538e+01 4.502069265823171662e+01 4.543672953567229200e+01 4.624032451379513020e+01 4.718528706162125985e+01 4.554586094004387320e+01 4.822087727738391294e+01 4.591862377758655356e+01 4.642903387710621388e+01 4.915413403745822762e+01 4.767188154179521575e+01 4.630666451200538347e+01 4.882954059579355288e+01 4.703228135897096251e+01 4.843783966733309398e+01 4.898006669686719761e+01 4.822210513963284484e+01 4.743309922626977482e+01 4.642660402219296145e+01 4.875218262809217151e+01 4.945357082931565884e+01 5.123885062309213367e+01 5.338232847499069322e+01 4.873711729323462549e+01 4.868938407156797155e+01 4.946170479488203142e+01 5.026340838678620315e+01 5.043477606687165604e+01 5.062697689831964709e+01 5.143217500048614710e+01 5.064187744474383379e+01 5.067264629972536483e+01 4.977630025827896532e+01 5.377651267874232133e+01 5.185815896063281372e+01 5.117508192741894391e+01 5.201623953072155615e+01 5.110842111287874445e+01 5.148763935919645007e+01 4.964746008732097238e+01 5.377938371525049632e+01 5.258123205793523880e+01 5.429088766330198013e+01 5.343377587195018918e+01 5.687632801253317183e+01 5.302651237615745572e+01 5.550763455503324195e+01 5.357288285736881051e+01 5.674332736336895522e+01 5.557968433230238503e+01 5.514662770395926117e+01 5.550407004005980127e+01 5.680468081230148414e+01 5.656616267472057302e+01 5.507137141089214083e+01 5.606215124476786826e+01 5.687278343966056582e+01 5.422160285195414531e+01 5.329958957068568992e+01 5.788165273870844629e+01 5.585605630836431601e+01 5.724272557232538361e+01 5.622330033932550464e+01 6.035409125972663702e+01 5.632633323023679850e+01 5.885794719441124556e+01 5.615001940089835131e+01 5.551683151806252425e+01 5.751801840797313758e+01 5.647389141535491319e+01 5.979049278785084454e+01 6.002000306018624798e+01 5.757656414146557466e+01 6.100334922022496897e+01 6.024774662141515336e+01 5.823691161710326014e+01 5.837410977082983976e+01 6.096633426138040335e+01 6.188849012411699135e+01 6.403892182952101564e+01 6.533335888465742869e+01 6.503182497935667072e+01 6.467514102100128071e+01 6.573013091107382877e+01 6.770883393885451085e+01 6.597522909079735598e+01 6.486717970228755803e+01 6.834964563247790181e+01 6.635276776652079889e+01 6.652022565430254986e+01 6.786150260260160394e+01 6.598545307438448049e+01 6.683489566581894792e+01 6.522634179979083058e+01 6.695653702573305566e+01 6.567841723692737332e+01 6.354652330629060941e+01 6.743132422727966002e+01 6.471482975510468805e+01 6.376187669728023621e+01 6.504490232914052683e+01 6.736283760835871703e+01 6.762833155780158734e+01 6.763690745817206107e+01 6.651868397822181578e+01 6.509912792349088306e+01 6.670970833915866649e+01 6.604014869754828965e+01 6.501152864778855189e+01 6.361471666459645746e+01 6.641109952858398913e+01 6.556783085205796624e+01 6.670656128188470291e+01 6.607502086210679693e+01 6.549110034967050353e+01 6.493193552066504992e+01 6.590624172749073750e+01 6.499780149244790550e+01 6.705437466377958344e+01 6.320791884959388796e+01 6.209266718345521241e+01 6.199287663042328944e+01 6.388743346223711939e+01 6.326929269755675023e+01 6.385275295545717000e+01 6.337991845617650455e+01 6.194789631517375739e+01 6.079252833052303373e+01 6.244542491683025531e+01 6.258462863522041886e+01 6.377487417679392223e+01 6.243999696233733232e+01 6.226058774907411930e+01 6.303728842596682114e+01 6.221976202625913288e+01 6.275873708169108056e+01 6.484258997966267657e+01 6.336143962164040033e+01 6.301953536415988566e+01 6.295601972927949674e+01 6.386850039485813824e+01 6.532340500545856798e+01 6.274679120325866677e+01 6.207775500160741444e+01 6.393244103153696045e+01 6.408036227630051940e+01 6.178920792480947455e+01 6.539222248824620465e+01 6.410297255007590422e+01 6.301311993399360745e+01 6.303409135417013687e+01 6.425202649377173714e+01 6.234531984123447046e+01 6.307076870164417670e+01 6.399175120798073380e+01 6.396081906079010793e+01 6.500413363455091087e+01 6.208829375342167367e+01 6.516515602504313165e+01 6.307484261429321748e+01 6.530213466662486610e+01 6.240788733549286604e+01 6.478427941062966511e+01 6.485390018654048561e+01 6.549287329013374404e+01 6.417244998586876648e+01 6.526698149096226587e+01 6.420490891809473055e+01 6.721723649610277107e+01 6.643098241619657074e+01 6.426800801095384941e+01 6.682795620361797262e+01 6.310590454917464598e+01 6.610140019236047237e+01 6.637982177209624979e+01 6.669353389112478681e+01 6.467811216145432240e+01 6.670511582770001269e+01 6.618406318243840758e+01 6.530268021472295459e+01 6.539579999844190183e+01 6.821495553564629688e+01 6.806692627469617207e+01 6.773086123559895100e+01 6.839028579350110704e+01 6.694380471563678725e+01 7.022474501244848000e+01 6.668341731222233193e+01 6.838062220247203982e+01 7.032905252196978552e+01 6.871778568658548636e+01 6.848918743996865999e+01 6.691917321358745596e+01 6.820595973982513271e+01 6.757590990234633921e+01 6.787525744064517141e+01 6.840707648084460857e+01 6.931988606788785034e+01 6.948869350568658376e+01 6.639630579645290709e+01 6.549622180993412712e+01 6.891016220135746551e+01 6.854250778397197053e+01 6.919504415687713106e+01 7.013402181022914306e+01 7.105946793209227508e+01 7.041531385825439315e+01 7.130284671652458428e+01 7.109227941985596999e+01 6.972393163282973205e+01 7.083655635045938936e+01 6.948782541546526659e+01 7.018919488903136994e+01 7.067626357262949455e+01 7.015066810522932883e+01 7.033931844648849108e+01 7.246501097136653868e+01 7.252782959784126149e+01 7.093419999395959508e+01 7.356601871948417681e+01 7.269570672763659047e+01 7.368829971642492183e+01 7.071974492735535023e+01 7.255770603744795721e+01 7.089773757945479815e+01 7.302050411359836346e+01 7.338032500576872508e+01 7.262846186742250154e+01 7.240543401895673981e+01 7.453152304297077535e+01 7.331282360065695514e+01 7.265763457969620731e+01 7.456531536725643150e+01 7.304840003956336147e+01 7.376096099749781843e+01 7.247372167638236817e+01 7.564056252206353292e+01 7.277259293230200399e+01 7.332593320240141566e+01 7.285040211156487544e+01 7.505685628009798904e+01 7.473269902570558543e+01 7.261827476335678000e+01 7.220188860969184930e+01 7.343169117623592967e+01 7.134699557647395807e+01 7.499756775507825068e+01 7.291729426170709871e+01 7.421082489842382302e+01 7.266424620262961298e+01 7.093030571350945479e+01 7.603839064831302608e+01 7.700570148385003222e+01 7.698176685340554570e+01 7.370771628848683577e+01 7.444064168180099728e+01 7.719912713224370293e+01 7.833972587559496503e+01 7.642108007720140961e+01 7.927732766491533312e+01 7.950529042904743449e+01 7.898330845793810795e+01 7.966132002268214762e+01 7.801331009842535025e+01 7.829771144658012361e+01 7.750089235036038815e+01 7.704484592609949800e+01 7.838957916350129551e+01 7.958885822124197773e+01 7.666964001322232036e+01 7.768642384632404685e+01 7.853909906052939505e+01 7.755220345621135891e+01 7.973495787578050908e+01 7.953842715989836165e+01 8.035097996552575239e+01 8.123016207449630599e+01 7.926507909120358875e+01 7.925480511537386974e+01 7.547700423579317430e+01 8.009040246056338219e+01 7.847719053550477497e+01 8.030620988355211409e+01 7.628014366198671325e+01 7.806750149349768719e+01 7.723566485504565549e+01 7.876057056995952621e+01 7.910659173876562988e+01 7.803810109582003918e+01 7.557738495598189843e+01 8.104637574371623998e+01 7.955915036494621972e+01 8.090013646419608051e+01 7.882522315444279570e+01 7.899715790773166191e+01 8.122307804431176237e+01 7.998925888085935298e+01 7.965520437715538549e+01 7.591802107003586286e+01 7.820557185788294419e+01 7.732436198024061014e+01 7.853305821435677103e+01 7.898594118754932936e+01 8.230636854137340208e+01 8.226473702717990477e+01 8.096586502838169963e+01 8.332743154767247518e+01 8.073728935730642320e+01 8.146073653494896405e+01 8.422628197877611456e+01 8.130036750007792534e+01 8.285887103385256580e+01 8.113561870497940731e+01 8.202609603604673794e+01 8.092922171099843354e+01 7.989652073317576253e+01 8.202279306875023224e+01 8.251900008578395784e+01 8.160060095496771737e+01 7.926882892804984238e+01 8.231910566017670305e+01 8.210485057445069401e+01 8.075284349998628386e+01 8.142743228360087926e+01 7.993405129599435099e+01 7.982482794503091839e+01 7.963364654313676283e+01 7.984884061222611251e+01 7.731154078432585663e+01 7.974017287487153283e+01 7.874640211269208123e+01 7.755397835135272544e+01 7.984649114356535904e+01 7.954161488170669259e+01 8.051476056980177987e+01 8.396260225886332762e+01 8.249618774553290734e+01 8.185388732505722942e+01 8.171008767232908099e+01 8.216606998983209564e+01 8.270019034244923262e+01 8.259258076541834726e+01 8.144263676443905808e+01 8.123164325128158225e+01 8.457438147321806809e+01 8.150123186534774788e+01 8.199751999270716851e+01 8.176446431293706496e+01 8.081787678213582637e+01 8.345560468377598795e+01 8.457212668211531081e+01 8.231980424471838376e+01 8.037632792941786875e+01 8.089844099323512694e+01 8.207724593921942358e+01 8.374502151766041891e+01 8.221479658983828642e+01 8.215006940149821446e+01 8.266051398229829772e+01 8.323899531095182169e+01 8.168209536954452687e+01 8.507699016114962376e+01 8.195707529301168393e+01 8.480049693163297775e+01 8.269068012555781877e+01 8.210223351733803554e+01 8.414986544488630216e+01 8.336532129024503490e+01 8.483394176299698586e+01 8.327339529925657757e+01 8.235513808323553064e+01 8.374562386797350655e+01 8.077086677507718093e+01 8.315348105167664983e+01 8.319364909551379128e+01 8.296828007100222635e+01 8.504788871365958869e+01 8.380850123766312265e+01 8.164216155249343387e+01 8.339159911751431764e+01 8.408829810200258237e+01 8.557664405543509645e+01 8.374994131393238206e+01 8.490864677420719886e+01 8.420094420332715401e+01 8.492434391092656654e+01 8.589607007684071505e+01 8.345816497818576352e+01 8.449106992447065068e+01 8.372268312270676915e+01 8.534149095206309710e+01 8.535541404575103286e+01 8.555810519399778968e+01 8.305926214375206484e+01 8.515059776748043419e+01 8.505413416899985179e+01 8.386764817984850140e+01 8.394630869443051324e+01 8.537268158062117607e+01 8.330288808209711249e+01 8.386877698435682760e+01 8.408903943632873279e+01 8.533480161241365636e+01 8.564655386313589247e+01 8.400788849904343181e+01 8.296089671519102637e+01 8.478712120709103317e+01 8.099706199872953505e+01 8.554608475422750757e+01 8.635610861558052420e+01 8.456360320491559435e+01 8.748079825096979789e+01 8.605958238757099821e+01 8.469210891224003035e+01 8.591327343927149229e+01 8.574673120701038442e+01 8.769303457427371029e+01 8.658433560637536175e+01 8.679726642509041312e+01 8.732738070106354655e+01 8.613122886718548443e+01 8.767984232166716652e+01 8.506798937806472338e+01 8.793618903194040115e+01 8.702500015529321331e+01 8.857644484530791829e+01 8.605439817602035646e+01 8.740714808127481206e+01 8.932529853800711805e+01 8.774680543769478902e+01 8.867383604185332047e+01 8.934452944054883972e+01 8.922281713304826667e+01 8.912436459247867049e+01 8.726952300045510924e+01 8.786998352540165058e+01 8.700179511318467007e+01 8.993702462757848082e+01 8.662801489145132905e+01 8.735307870388017193e+01 9.060929199540073853e+01 8.793697450374710911e+01 8.967234299999832103e+01 8.483272103885826709e+01 8.916999704839382446e+01 8.973717018657643507e+01 8.894331939423970823e+01 9.046046178906667024e+01 9.080062230901361886e+01 8.945514758205113992e+01 8.704471732049522359e+01 9.025150154531306157e+01 9.029425586233557510e+01 8.954277225629272152e+01 8.724762078238300944e+01 9.177498414459910236e+01 9.116483905412796673e+01 8.840076244569327457e+01 9.231432071730758082e+01 8.963458726677521327e+01 9.172287569778407601e+01 9.095517676285859920e+01 9.187932241330574357e+01 9.190765663928401352e+01 9.125111265660402182e+01 9.081546237059625071e+01 9.241439918829718181e+01 9.101787536820997104e+01 9.275528234810445838e+01 9.184125241132140616e+01 9.269041461714915897e+01 9.027998442426634540e+01 9.304941597779024676e+01 9.310493294650005680e+01 9.107942310199335623e+01 9.123304108728021333e+01 9.423908734299671153e+01 9.446801642769082719e+01 9.299787876695151567e+01 9.298547201197852985e+01 9.240316100312723790e+01 9.147027877725484757e+01 9.000730280553950990e+01 9.074342819773146118e+01 9.293286649106353536e+01 8.827380199642890091e+01 9.030639111855700207e+01 9.278593550824805902e+01 9.081864721288843612e+01 9.274187030604112181e+01 9.152822044030364168e+01 9.035250044198623698e+01 9.147712114319806176e+01 9.115339639590094123e+01 8.974123733822519000e+01 8.892483266583283807e+01 9.038569713234394953e+01 9.245305674935572426e+01 9.280449664793962938e+01 9.025821806466790065e+01 8.948089297948222054e+01 9.232266677049975101e+01 9.081736854731431663e+01 9.130849894042840731e+01 9.069691269145914703e+01 9.184077737824135568e+01 9.112616919259804149e+01 9.198948529544097141e+01 9.216980900323203230e+01 9.336047765745529148e+01 8.901529155656405123e+01 9.107288771411901962e+01 9.222867335190024107e+01 9.191762553087889387e+01 9.182615234017220018e+01 9.012122989639361492e+01 8.885137491669910048e+01 8.926048043080062655e+01 8.860241941850055980e+01 8.742521769253218622e+01 8.882894181898139152e+01 8.597880664142529383e+01 8.611799509834027333e+01 8.926758040039773334e+01 8.929193975840607322e+01 9.113402097450540396e+01 9.008660988079546428e+01 9.192417907469298655e+01 9.098140340452448527e+01 9.096176082854167078e+01 9.007636873928130683e+01 8.983319011328704562e+01 9.017304903003655170e+01 9.187204099897270737e+01 9.186146475074090745e+01 9.280891064287162351e+01 8.907819172169304522e+01 8.885695620249219928e+01 9.022916877338657571e+01 8.946715797802865211e+01 8.986405593969597305e+01 8.978736591496115693e+01 9.041891399777101412e+01 9.440082576346547683e+01 9.196949902952779610e+01 9.230585083006596392e+01 9.312933951430696311e+01 9.016361200387284214e+01 9.048609584746293422e+01 9.247944555310371584e+01 9.131763112750795131e+01 9.305974187244514439e+01 9.161242195439797342e+01 9.025907781450186462e+01 9.382677802222968921e+01 9.616165613507205023e+01 9.318556027969908939e+01 9.509751595693765580e+01 9.175075405057441458e+01 9.652657686000188164e+01 9.388967018902238237e+01 9.533845390553203458e+01 9.432121744874885394e+01 9.372284724871985873e+01 9.579626901557682572e+01 9.633997768492284308e+01 9.803232695379847428e+01 9.527652925759541347e+01 9.603016357086343646e+01 9.763748303509625259e+01 9.560134241631395469e+01 9.459129847463940166e+01 9.555260692866245620e+01 9.839930608194396200e+01 9.457124588194650983e+01 9.740127828943867883e+01 9.792501553157640615e+01 9.878856922748127545e+01 9.894273987851926222e+01 9.880769999670533821e+01 9.867292879035942121e+01 9.849895014084887634e+01 9.821043082788749246e+01 9.870993240718401296e+01 9.887737204847111627e+01 9.781703607357765407e+01 1.012787626014477382e+02 9.902250060284671918e+01 1.025024980912289578e+02 1.001187502775309923e+02 9.893222598822602265e+01 1.015499759842357861e+02 9.755184979360322473e+01 9.894385539159998189e+01 1.010525211030938380e+02 1.021072721732337669e+02 1.020455276010617922e+02 9.946539420406236331e+01 1.023790551209834376e+02 1.004201323959350987e+02 1.017366049524555223e+02 1.030665886074050519e+02 1.012781983221367739e+02 1.005585188848627780e+02 1.013420570008082677e+02 1.023562520519976005e+02 1.016147142686310048e+02 1.046177678859986457e+02 9.942329491617032033e+01 1.013911798783882432e+02 1.024996285846911945e+02 1.025410772940309840e+02 9.909243998977174783e+01 1.018414850176080506e+02 1.011478471900969822e+02 1.003721435704511435e+02 1.024863907158875662e+02 1.013916140819689105e+02 1.048387450879473874e+02 1.017067328427805677e+02 1.046416411012710626e+02 1.033952225137653897e+02 1.044844831479514795e+02 1.017613845891386717e+02 1.036953136308947450e+02 1.035245018470041032e+02 1.033809374461482236e+02 1.026233413734542808e+02 1.030263078304703157e+02 1.033223518596088581e+02 1.024640122713327060e+02 1.003535033607224705e+02 1.065066460460813147e+02 1.041858399307148062e+02 1.062450266961553780e+02 1.022596439556898673e+02 1.047141904342736609e+02 1.048224760516859106e+02 1.039896816651924638e+02 1.058862721390896411e+02 1.076179059292801838e+02 1.076201137995489319e+02 1.096079797712698110e+02 1.094737696644232869e+02 1.073119185400314990e+02 1.086659480621251390e+02 1.106630503748620953e+02 1.065836147718075182e+02 1.109753973402477527e+02 1.097694043560632764e+02 1.082250769682464693e+02 1.074720291593045971e+02 1.045470949801772633e+02 1.088585385307235072e+02 1.065262704184872433e+02 1.090027268108977125e+02 1.092754720402929678e+02 1.100080771193770914e+02 1.091882661093535631e+02 1.098586073947270449e+02 1.102636539771413453e+02 1.107967566912628143e+02 1.103239614086732701e+02 1.125578579946747624e+02 1.095980115988886325e+02 1.121313091041684089e+02 1.085259746239590584e+02 1.091963314882958258e+02 1.092891485000984488e+02 1.122839665454761899e+02 1.108983959779708073e+02 1.104375944844329211e+02 1.101454237573953918e+02 1.095654064427772454e+02 1.114274184366050662e+02 1.127007753349596442e+02 1.113748771960325286e+02 1.080047933084871659e+02 1.115519242396749320e+02 1.070775377766599803e+02 1.121362394983393784e+02 1.113765875982711009e+02 1.086425629479569039e+02 1.114739396650043943e+02 1.111703969504181941e+02 1.114201903438057286e+02 1.129152145739374902e+02 1.144066141886389829e+02 1.097202014291403884e+02 1.102203111952845234e+02 1.137654665718003457e+02 1.099499044806368317e+02 1.092823524271380791e+02 1.114904140608988428e+02 1.120478839851976289e+02 1.139224736937923126e+02 1.112570578731859428e+02 1.145991338151166161e+02 1.126389291773838153e+02 1.106212012063169823e+02 1.121373227051885095e+02 1.136102001824846042e+02 1.157653212511454512e+02 1.129527514145905798e+02 1.152801876184851722e+02 1.152301669154749391e+02 1.159127776638284502e+02 1.169395633537720585e+02 1.167597450676611714e+02 1.157446327182916690e+02 1.157196996638321309e+02 1.154560736953154105e+02 1.165651796046672644e+02 1.133611850808327404e+02 1.161450502434938841e+02 1.176475863308095455e+02 1.155882917778711771e+02 1.190093187528859886e+02 1.182474655316575962e+02 1.196527059874215695e+02 1.202874854940252760e+02 1.185008758304289387e+02 1.174652012416483018e+02 1.158816593705613514e+02 1.181899955207469048e+02 1.184653847250598204e+02 1.211932307338484804e+02 1.190874266050248735e+02 1.190299816483001223e+02 1.208563027260856302e+02 1.207176619488280664e+02 1.184224924386571161e+02 1.183667925822453100e+02 1.197756859502160580e+02 1.212078460642776605e+02 1.200518487051320733e+02 1.212422113409975850e+02 1.202162450494881227e+02 1.196986597218682817e+02 1.169226569581392141e+02 1.170991037177855958e+02 1.217210447285081898e+02 1.202348617505427200e+02 1.199582314263559084e+02 1.213394807365555437e+02 1.205841342790214412e+02 1.212878043195277229e+02 1.220176624597734332e+02 1.205117921713898852e+02 1.194158493072867060e+02 1.193493820476902698e+02 1.199247925288470782e+02 1.252360608621412155e+02 1.210216767252351673e+02 1.238932910647199321e+02 1.221317850237085310e+02 1.204779406278992155e+02 1.237628968389984010e+02 1.204699710736035172e+02 1.221353096932017905e+02 1.255003473058264660e+02 1.254175830231614981e+02 1.249756371661170675e+02 1.244738419592299721e+02 1.270622661443347710e+02 1.264449936489506428e+02 1.252883580409539803e+02 1.286102763012616776e+02 1.280821175997296848e+02 1.275922941143208789e+02 1.289754700251805843e+02 1.302426789404693181e+02 1.266868619767876396e+02 1.275343930793630705e+02 1.287605180694344256e+02 1.280400344548004057e+02 1.282395383661714732e+02 1.290282601770203144e+02 1.256915280434373869e+02 1.291747585444723541e+02 1.290278900249159335e+02 1.296870383743371917e+02 1.289888784571351437e+02 1.304892339273390576e+02 1.276616062729743106e+02 1.279706543340833775e+02 1.282082490270334461e+02 1.300142323802570559e+02 1.310534079079809544e+02 1.303582450163511339e+02 1.304530636422455530e+02 1.297263463801116927e+02 1.321933280844745013e+02 1.289517521895446350e+02 1.344223509634974221e+02 1.330584424405509480e+02 1.322792691365465032e+02 1.322363092203702593e+02 1.354107611369845188e+02 1.313018139046117199e+02 1.324566175355002713e+02 1.316106728414077622e+02 1.321628620820638389e+02 1.315218563570164747e+02 1.267056592620460549e+02 1.344380752446929250e+02 1.308583708953855478e+02 1.304153002968470219e+02 1.345218778417105057e+02 1.306816689138114782e+02 1.324321813029377495e+02 1.313822931802100413e+02 1.313072255892288354e+02 1.334051062128168610e+02 1.330714866540691332e+02 1.334421421586421559e+02 1.310162074266600030e+02 1.294404612176989247e+02 1.300568525014459738e+02 1.301198388013000340e+02 1.325167557496905602e+02 1.328453278397970507e+02 1.297524794013495750e+02 1.310807839194822577e+02 1.299751669296450984e+02 1.308506572619458552e+02 1.337316112472258567e+02 1.284213055631969951e+02 1.306604429127840206e+02 1.323786360868713814e+02 1.313282238426747313e+02 1.296935171533990001e+02 1.333898918837214183e+02 1.301312075361801135e+02 1.312143929434349161e+02 1.326698826815482732e+02 1.348281212987099593e+02 1.323831570968250446e+02 1.315585042916050043e+02 1.339068530892032243e+02 1.320083838774339711e+02 1.338112173808284808e+02 1.318376358864049109e+02 1.349095262456371813e+02 1.359844510040745433e+02 1.353160366601458975e+02 1.336703610202595200e+02 1.357561350698984199e+02 1.324541795461255163e+02 1.340150095595425910e+02 1.367172860204023834e+02 1.346960690411087285e+02 1.345971680116259392e+02 1.362765825437853948e+02 1.334494329126868024e+02 1.371930919047562156e+02 1.348488839181936783e+02 1.346031123665493112e+02 1.339007964115824905e+02 1.325808319753080582e+02 1.390639327797505587e+02 1.340978344995276075e+02 1.337651169111667286e+02 1.355199673439648507e+02 1.379018101752256484e+02 1.368152744498567870e+02 1.382843360473692087e+02 1.350936235415551891e+02 1.369109657073814219e+02 1.363767444816756722e+02 1.337593498890605872e+02 1.348675433672964630e+02 1.356869606073609305e+02 1.354708462721450530e+02 1.355083018283389436e+02 1.334162888621474679e+02 1.332387012344962045e+02 1.363171405663827613e+02 1.375526783601225986e+02 1.339258609138951783e+02 1.336496167052910664e+02 1.341511399139636183e+02 1.316261056867299999e+02 1.349877333465286711e+02 1.355023582310273582e+02 1.336684800133805595e+02 1.390469667847689834e+02 1.345778642497143380e+02 1.363149969225323730e+02 1.352796746757697406e+02 1.356088157671497072e+02 1.366291583317386085e+02 1.392889414485515829e+02 1.370688286341145954e+02 1.363118349138389362e+02 1.359570214777423871e+02 1.363206992217234585e+02 1.354904795921809750e+02 1.371295973963480890e+02 1.353233309004687044e+02 1.335331703529832907e+02 1.340620785731425144e+02 1.341519767515061972e+02 1.334547705517761926e+02 1.375985414990906861e+02 1.353007857048537801e+02 1.339393636968877672e+02 1.372053263848574716e+02 1.320837928753078927e+02 1.332058548486691905e+02 1.364872960526159318e+02 1.346529740565808027e+02 1.351186174760773611e+02 1.380829853437463157e+02 1.350247773616871996e+02 1.359682774740014111e+02 1.326127028642590346e+02 1.335389069067037155e+02 1.361999717174817590e+02 1.364926199287652935e+02 1.360102692540323801e+02 1.338801466416441599e+02 1.388926799084954666e+02 1.345442727149574296e+02 1.337935762720058790e+02 1.349995557270441964e+02 1.329605959816905738e+02 1.308059677699023950e+02 1.315048345058687858e+02 1.334007845234875163e+02 1.303147400008306818e+02 1.311404651715171497e+02 1.368744126521381190e+02 1.361616131749631222e+02 1.322510357555613609e+02 1.304148301354371426e+02 1.330386750664386000e+02 1.340379069747248195e+02 1.348933941452385170e+02 1.351338485475092170e+02 1.354608594280727800e+02 1.362714422192603649e+02 1.368088385664300972e+02 1.355205846391070565e+02 1.366135164782887443e+02 1.342686125974127265e+02 1.364570072407226178e+02 1.350168801852676665e+02 1.348245195338818121e+02 1.357557721105352471e+02 1.338378963115056877e+02 1.346445484071072087e+02 1.353839595697821494e+02 1.347706756047114425e+02 1.383320587615747570e+02 1.359575797626749534e+02 1.358065836280242991e+02 1.403400926983972568e+02 1.403712832190919073e+02 1.359511237357853020e+02 1.364211143810538829e+02 1.333518695275740242e+02 1.345339841619112065e+02 1.368708862398684687e+02 1.359103914817875989e+02 1.382001242227465241e+02 1.347601836925020109e+02 1.368106299324686006e+02 1.348994864992322107e+02 1.367757652670512414e+02 1.379568171070142455e+02 1.388537799892503131e+02 1.394375494730770129e+02 1.390166942132003385e+02 1.367154771227808681e+02 1.384339531660489797e+02 1.400785926202274538e+02 1.418271679249221222e+02 1.399017747729511143e+02 1.404833583041547342e+02 1.407321281064416496e+02 1.404594545102382597e+02 1.422930387681210505e+02 1.384290938217959308e+02 1.430746011543472491e+02 1.412235454294220460e+02 1.441532846645657742e+02 1.455789000444765975e+02 1.448665238313406576e+02 1.393633886880980413e+02 1.445134121370173261e+02 1.432258554504388997e+02 1.461638658358718317e+02 1.421888461799946981e+02 1.457713774230754495e+02 1.453375244230975056e+02 1.445873661988993035e+02 1.455709078480436744e+02 1.410175109122322112e+02 1.440693452130396395e+02 1.391659370336174959e+02 1.421783198577583391e+02 1.444047750865990167e+02 1.417091542570698266e+02 1.466452474589160602e+02 1.460244019436121334e+02 1.432337272035139506e+02 1.418698858047970077e+02 1.452871525039031724e+02 1.436030583832647096e+02 1.470495905199735489e+02 1.453437847429011072e+02 1.422926034459183882e+02 1.441963502464227815e+02 1.422612593277681299e+02 1.455522044550248495e+02 1.429973133538074990e+02 1.468345287290298131e+02 1.472578622990420740e+02 1.462860828203558015e+02 1.466162156633382949e+02 1.466911532401624925e+02 1.486849328842030218e+02 1.449194230694381815e+02 1.504040893149914950e+02 1.469787665518446715e+02 1.435111743117434457e+02 1.477019023590532640e+02 1.463791250772579531e+02 1.448357566814344466e+02 1.490126463020314702e+02 1.484242085315231918e+02 1.465381686476659127e+02 1.481016731568651039e+02 1.484415430362088273e+02 1.475579975854896020e+02 1.470247551076395212e+02 1.489905492455456795e+02 1.487202615251112832e+02 1.465725374295079462e+02 1.526504098415895498e+02 1.490734145221774156e+02 1.489439183117708296e+02 1.528397243315476715e+02 1.521893270957659752e+02 1.514334039634760813e+02 1.505854716369219375e+02 1.497100385882544344e+02 1.531268257769371814e+02 1.519032802590618587e+02 1.467702153250482411e+02 1.515154399795180780e+02 1.540633450375370046e+02 1.489285544975928133e+02 1.519484399465995921e+02 1.506206590321091312e+02 1.527425807901698818e+02 1.506170672713085708e+02 1.537460571769572937e+02 1.518327206094958797e+02 1.515859616367466742e+02 1.545627317304865755e+02 1.509761126103675508e+02 1.502873546491075558e+02 1.547958283600274001e+02 1.534231289704652852e+02 1.500639405938883044e+02 1.512259097955292191e+02 1.549264944995413202e+02 1.506959426673957694e+02 1.529142677576539597e+02 1.564530365930447147e+02 1.543541106326542831e+02 1.521057416949307992e+02 1.549943028305704900e+02 1.553635756607793610e+02 1.541015834649712417e+02 1.559217493807514359e+02 1.545649186341704819e+02 1.548273936973198772e+02 1.558645678162228023e+02 1.552644003230324472e+02 1.515712547619990858e+02 1.551293158234832390e+02 1.526597475706508078e+02 1.555928181555282208e+02 1.529981068400202560e+02 1.531101873431237550e+02 1.529267859350002823e+02 1.552642920480742532e+02 1.535066908306824587e+02 1.546761712225383008e+02 1.511445890001616021e+02 1.504780594933554028e+02 1.491883119268230189e+02 1.532548767880956575e+02 1.537538136278403726e+02 1.523780681267881789e+02 1.515583401466709574e+02 1.559212125614147055e+02 1.535711636784847087e+02 1.524929878077081185e+02 1.497517854925330880e+02 1.476129254333405356e+02 1.507886114642026598e+02 1.537429694442097912e+02 1.534585626669549185e+02 1.549733141425824385e+02 1.545786472918976528e+02 1.534122722902529858e+02 1.551607476357133066e+02 1.587636780608719391e+02 1.529409365577079427e+02 1.509342921242176772e+02 1.567854256618150828e+02 1.560013575468762212e+02 1.542395496253804197e+02 1.553109234923896054e+02 1.576079883716431880e+02 1.551730185127308914e+02 1.572450380431309611e+02 1.547712718325452386e+02 1.538466990893515174e+02 1.526337985355622209e+02 1.536980036808529064e+02 1.539441351838858054e+02 1.548158206166922355e+02 1.562292350836103481e+02 1.530338625119138385e+02 1.534748543567736192e+02 1.514377146173545725e+02 1.553676102462284518e+02 1.553926440862682057e+02 1.544130634659876193e+02 1.530944438491327162e+02 1.520728437623598381e+02 1.535091239199574034e+02 1.553317864167426308e+02 1.533434613368001180e+02 1.550358166973351786e+02 1.541168191561053504e+02 1.518060103383327544e+02 1.551903767525981550e+02 1.552857178632121702e+02 1.504412069071366886e+02 1.534132411115841705e+02 1.512999534499358845e+02 1.518432019933471793e+02 1.514790670267919097e+02 1.547912473131901550e+02 1.543654640459814686e+02 1.551071571695954390e+02 1.566676448854863963e+02 1.568409563891086407e+02 1.528999918626515466e+02 1.552936961358591930e+02 1.547927566378960478e+02 1.524880144549887291e+02 1.566958428524413875e+02 1.547992185135738055e+02 1.553031211507731086e+02 1.580030252942642335e+02 1.559696608265954580e+02 1.530380690620812345e+02 1.509467199506576662e+02 1.544859907407284254e+02 1.541324044270529328e+02 1.523088101940515457e+02 1.513389314258771776e+02 1.516211832756931415e+02 1.522874676424378038e+02 1.526768477553057721e+02 1.547550133658987761e+02 1.563993523824203180e+02 1.529068376772734439e+02 1.537760888164984578e+02 1.533605651367527116e+02 1.533802965324359207e+02 1.556987797421494406e+02 1.542981627676448966e+02 1.500067969235229555e+02 1.503981071195930781e+02 1.500808096001338470e+02 1.540513051406917384e+02 1.550584876867638968e+02 1.504831818796110952e+02 1.489569392820949929e+02 1.508949547058370797e+02 1.481319920481655856e+02 1.489001338660043814e+02 1.464182563933948700e+02 1.487144224967085506e+02 1.521680350122377945e+02 1.495996244415766512e+02 1.515314084200162483e+02 1.474463480502844845e+02 1.498539433486682810e+02 1.458746464244738377e+02 1.499055931312092014e+02 1.480858782490805368e+02 1.472879756654699008e+02 1.523397807265849906e+02 1.491869431113767632e+02 1.501006398170439411e+02 1.474630040505429065e+02 1.478874840701425626e+02 1.476205735950627798e+02 1.484916370547081215e+02 1.509673295063286389e+02 1.523278573408552461e+02 1.499242244109793774e+02 1.520967101847673746e+02 1.498363520398562514e+02 1.534228696858164369e+02 1.526937704234746604e+02 1.507613361690520719e+02 1.514605795030598472e+02 1.506755498499663588e+02 1.524038018416126476e+02 1.544219401714503022e+02 1.529446343330621971e+02 1.510107145352956479e+02 1.508896016703487248e+02 1.457567846828855807e+02 1.491940260625468113e+02 1.480108414016683582e+02 1.518622823083982212e+02 1.483144431015144846e+02 1.531701431340925410e+02 1.513040461013310960e+02 1.515216359642415682e+02 1.499316783946719909e+02 1.516979935327075566e+02 1.508046286002050351e+02 1.513422308252124822e+02 1.501122559420364269e+02 1.539484875074060994e+02 1.535107436448210194e+02 1.525462783559139837e+02 1.512538613939991023e+02 1.558127523353585957e+02 1.552887795479877866e+02 1.545715305589178570e+02 1.552607497553985638e+02 1.561815134153944769e+02 1.537690764837841471e+02 1.504529494790007789e+02 1.515212242938930558e+02 1.533238015934100247e+02 1.549905261485949666e+02 1.500948106898918581e+02 1.525013923267374309e+02 1.501257902702636500e+02 1.540160394464400326e+02 1.507183954767174896e+02 1.490184491301867240e+02 1.544621343998770726e+02 1.507545325723302199e+02 1.539337114237789024e+02 1.499118996282048215e+02 1.530156809635219020e+02 1.543925766766962226e+02 1.522290841981186986e+02 1.517542479636289556e+02 1.534083965276512629e+02 1.540246910917334731e+02 1.537295823681915863e+02 1.577717631873577204e+02 1.576531522485270784e+02 1.539074102367194428e+02 1.521150603518261448e+02 1.527079900660235694e+02 1.550901391463962398e+02 1.529730978625615592e+02 1.538505829121519639e+02 1.560078617827783489e+02 1.572947827846015798e+02 1.545536853740736944e+02 1.582715189172461123e+02 1.563878242530127238e+02 1.546923907278867603e+02 1.541472801616657478e+02 1.542675949952003975e+02 1.571018899408401808e+02 1.563073041238721714e+02 1.594544991279601618e+02 1.542087647451432133e+02 1.550871056302653130e+02 1.562523624359870098e+02 1.554614444748735309e+02 1.603667772018974347e+02 1.555237393991594672e+02 1.599047992375285219e+02 1.552609283464563532e+02 1.554635736433560567e+02 1.581611420836525497e+02 1.577693568151346994e+02 1.540041091683177115e+02 1.552110591967913535e+02 1.561424768325280183e+02 1.577067994612031328e+02 1.546959145598923442e+02 1.545097861268218651e+02 1.553069234714430706e+02 1.556438771149823310e+02 1.534697574446579154e+02 1.545714265989773821e+02 1.565442497400557897e+02 1.553041257264109163e+02 1.580876944640856436e+02 1.579701822129429445e+02 1.559677364169258453e+02 1.573810787681800605e+02 1.579891810594475885e+02 1.545747139671361481e+02 1.549976617692842922e+02 1.586799442690787316e+02 1.595419102237619313e+02 1.564296429064930862e+02 1.557273122885891894e+02 1.545949742386514743e+02 1.577301892913544918e+02 1.577609444796521245e+02 1.555970717705874620e+02 1.612019307263108772e+02 1.598929367594533630e+02 1.581309655220934758e+02 1.605761391906262929e+02 1.573111020614754239e+02 1.579410567046596725e+02 1.599415554028002475e+02 1.603733561017624822e+02 1.619542512713871076e+02 1.602969025843235613e+02 1.601294230530244818e+02 1.563325608112290581e+02 1.615154296350872016e+02 1.587278019122193200e+02 1.615196912455978122e+02 1.594439555744083634e+02 1.579065771651861780e+02 1.594101361572059261e+02 1.597921781881132688e+02 1.575521911181511143e+02 1.626415914353669905e+02 1.597063136994034949e+02 1.616049834390537967e+02 1.633449473377132222e+02 1.615166497485337800e+02 1.595540614354572710e+02 1.616294849363351034e+02 1.609171096009008011e+02 1.626610631132781748e+02 1.596977874167683922e+02 1.632055460694056421e+02 1.621483006817703654e+02 1.633992298743299045e+02 1.642274751883794863e+02 1.630625402925634830e+02 1.609254404208523965e+02 1.606341588487328806e+02 1.638433494839550804e+02 1.615717440312102156e+02 1.643922855559592335e+02 1.637722213639427480e+02 1.612399934246717805e+02 1.621970433783995134e+02 1.634602656779404981e+02 1.640745849937223682e+02 1.639192215529322709e+02 1.636602093303902734e+02 1.644843410954355249e+02 1.660465177013217328e+02 1.648112173888579264e+02 1.670923719267072727e+02 1.677036464489179366e+02 1.644509239269808347e+02 1.672805134084094050e+02 1.664368939152362259e+02 1.619366276825876412e+02 1.685980417921192895e+02 1.698141358447211076e+02 1.665031650676394577e+02 1.687011315697526754e+02 1.695105070469051896e+02 1.673637989746472385e+02 1.689008039674496047e+02 1.681227576438290328e+02 1.693125680751472260e+02 1.639912690417090744e+02 1.663766243876457338e+02 1.679406290581764551e+02 1.675544877966838442e+02 1.664414280270537461e+02 1.691079435459744786e+02 1.691875898598671313e+02 1.696036993311729475e+02 1.679987848893158571e+02 1.694631463692856244e+02 1.675451204987169547e+02 1.683462531520449375e+02 1.697017710556125678e+02 1.677413869389594652e+02 1.673834507143104418e+02 1.665981741304857451e+02 1.694213532604633485e+02 1.658007728314804012e+02 1.661131570161196294e+02 1.686413840423487329e+02 1.667584431979641124e+02 1.700113482216903265e+02 1.690958735080022564e+02 1.648567251325796121e+02 1.671439107828079500e+02 1.655148191262056230e+02 1.658964731368561445e+02 1.677079833374359339e+02 1.672663100933384044e+02 1.666345342977375594e+02 1.664447897063333244e+02 1.682444425043659919e+02 1.686921686277654260e+02 1.669078850563089134e+02 1.660496472626346929e+02 1.645065676256880636e+02 1.659015237296814291e+02 1.664220485535571186e+02 1.658453923994186994e+02 1.679179446145337522e+02 1.653150392115820182e+02 1.638325082598011022e+02 1.661923899093301884e+02 1.666055653226213451e+02 1.649320397331627817e+02 1.665222145327697660e+02 1.653021716320898520e+02 1.669097741490533622e+02 1.664848118833460546e+02 1.693552392772108988e+02 1.648563176117271496e+02 1.624284659668831239e+02 1.627702777958434410e+02 1.619905004233684451e+02 1.628892006346282244e+02 1.645640824333631826e+02 1.651852277268904459e+02 1.624787024864514819e+02 1.648105658646713323e+02 1.620978409313747193e+02 1.625711817977000067e+02 1.603397451673655212e+02 1.625699841149439919e+02 1.614110707274948027e+02 1.608650261855181327e+02 1.560867915356295157e+02 1.592664269162149822e+02 1.616318501776681842e+02 1.585347971410285481e+02 1.619907174608856906e+02 1.593616143826183134e+02 1.612525431711200667e+02 1.589686966296109176e+02 1.596215904637904828e+02 1.615666354861599530e+02 1.607044391104625731e+02 1.589537818487793572e+02 1.606654767632340963e+02 1.631306908217823093e+02 1.660773242784926538e+02 1.660741336255718750e+02 1.613712393315214513e+02 1.593165030237414612e+02 1.597804343218346617e+02 1.616025888679258458e+02 1.621985920059067325e+02 1.604455899701999044e+02 1.629212179238029421e+02 1.622027767367622175e+02 1.587970457527529504e+02 1.626936012462831798e+02 1.614524015908286572e+02 1.625527666852974562e+02 1.619960370608631592e+02 1.624240811839845549e+02 1.602786905115177376e+02 1.614345452848886850e+02 1.629610387571615320e+02 1.623018657797480273e+02 1.626191558104109447e+02 1.616827764376374148e+02 1.601695910689191464e+02 1.586265539506068478e+02 1.592215029155661625e+02 1.625315326505929931e+02 1.600056316140171759e+02 1.609243763924219479e+02 1.605041264493307551e+02 1.599600184231400135e+02 1.574630345677140326e+02 1.565029733430884562e+02 1.573728128655508840e+02 1.589865995970739050e+02 1.633386149776826528e+02 1.617020330807472703e+02 1.595874955689822059e+02 1.618469853452934331e+02 1.577033255386793087e+02 1.630666353556950412e+02 1.631799487406357514e+02 1.609519204235153893e+02 1.621920494456882693e+02 1.619327775946698864e+02 1.638452599775206977e+02 1.599084628581476295e+02 1.606528701635861580e+02 1.606442961806406799e+02 1.641971159880771722e+02 1.611129577533799591e+02 1.608874340237878187e+02 1.622304333356530606e+02 1.620872303128630563e+02 1.625932548300867211e+02 1.597171751230234804e+02 1.619181716171857204e+02 1.609475359667603698e+02 1.616295851280397926e+02 1.609114441516240959e+02 1.612073213934202158e+02 1.632575951140397592e+02 1.628358965842916746e+02 1.609727493021906639e+02 1.619255088625191661e+02 1.616186761534708012e+02 1.629892223652684038e+02 1.622830396692449426e+02 1.602414315217054366e+02 1.631439453284299645e+02 1.633297090776482605e+02 1.609416310567180517e+02 1.594798679716912773e+02 1.588924616426145349e+02 1.601452928913080598e+02 1.562614812188836595e+02 1.577116469973831272e+02 1.584535091742388317e+02 1.569870292272634913e+02 1.576383458008808418e+02 1.584968777374653257e+02 1.613365594738630193e+02 1.571048663852926097e+02 1.586661656198260744e+02 1.573228770376753687e+02 1.563830485924748928e+02 1.544740103449697415e+02 1.567495989509256447e+02 1.540367842215480323e+02 1.553631296945482916e+02 1.577742107529608404e+02 1.579029477402014265e+02 1.587240148373889497e+02 1.552271785521453751e+02 1.561340923941413621e+02 1.542685631016273078e+02 1.585688814682605141e+02 1.544247341475575297e+02 1.569500938153126128e+02 1.578163548815549007e+02 1.565073303576321848e+02 1.561166777707471454e+02 1.546944214894850802e+02 1.543966549014464249e+02 1.556045648214890207e+02 1.534892096339651744e+02 1.550329258546614142e+02 1.526696415495061103e+02 1.549662796386256787e+02 1.537546360296558703e+02 1.566145940039088487e+02 1.560277252163762114e+02 1.567310485751798410e+02 1.577458197050618196e+02 1.567151751583765531e+02 1.575987913861900438e+02 1.556230436014237455e+02 1.562084303727970394e+02 1.568301884700810547e+02 1.592146116381530305e+02 1.611451782152839485e+02 1.562739817577055703e+02 1.600420474935357618e+02 1.612988456391465490e+02 1.617603483206889621e+02 1.600623998165843886e+02 1.610761216614555167e+02 1.583777533910086390e+02 1.602161150812026733e+02 1.586705213293800796e+02 1.602665592870205558e+02 1.581732714413313658e+02 1.556960480654455239e+02 1.604954219707011589e+02 1.610986584921510882e+02 1.602210495620236372e+02 1.582063718271253379e+02 1.591826925704859548e+02 1.601081330288136826e+02 1.593058357281116173e+02 1.585843196888787077e+02 1.605811431391329904e+02 1.561075652613956208e+02 1.605788196746042047e+02 1.601995192610305025e+02 1.631462566274655899e+02 1.603774780893523371e+02 1.589783568312589352e+02 1.624767067838868968e+02 1.587864570014717742e+02 1.595870002749609284e+02 1.595542385541528745e+02 1.585925106525689898e+02 1.578287942025070265e+02 1.588573277558339782e+02 1.565261560733788713e+02 1.578958276288972513e+02 1.565911711949225094e+02 1.578690626555767551e+02 1.581962864608475172e+02 1.579745933503484707e+02 1.595226801410968562e+02 1.586148622705372020e+02 1.564151498708988015e+02 1.576887533396653112e+02 1.593854322380460076e+02 1.553978091823472596e+02 1.586702443842770549e+02 1.566300454832233697e+02 1.593462179663926577e+02 1.584019196760502837e+02 1.617583294218162848e+02 1.593988571405864434e+02 1.584305009994328941e+02 1.581277378269158191e+02 1.632496937352521513e+02 1.587863203700036365e+02 1.598741687558430442e+02 1.635142125381896392e+02 1.587922385450211777e+02 1.643988327879838778e+02 1.632126549578319441e+02 1.642753821764028714e+02 1.565994972268300387e+02 1.596725583939957289e+02 1.619675688876006632e+02 1.641199727405441138e+02 1.594987736497985509e+02 1.650862794430474025e+02 1.616712292383756449e+02 1.649131114676688128e+02 1.636498944440332082e+02 1.679067957529711350e+02 1.661778006664216321e+02 1.637899854623781266e+02 1.641892968106108697e+02 1.630551373901857630e+02 1.648709233488523864e+02 1.648318817990242167e+02 1.663012213130372174e+02 1.622051900974308580e+02 1.657509895095277557e+02 1.666845198272795301e+02 1.689498374180629696e+02 1.626002548376174843e+02 1.659134410373193305e+02 1.678748240282974109e+02 1.680263692506793802e+02 1.694106553057115718e+02 1.719389441110596408e+02 1.691700413161295842e+02 1.655464672976881388e+02 1.684934825471243869e+02 1.719016500934319254e+02 1.695940222598297566e+02 1.734732223813772123e+02 1.687279359985946598e+02 1.694579258199449896e+02 1.695214840895116879e+02 1.712281204576404718e+02 1.701517999518844420e+02 1.696525303104444617e+02 1.758259726124730946e+02 1.747765412398921967e+02 1.688897519048329059e+02 1.722028992529409948e+02 1.669645013420203270e+02 1.690393169056482066e+02 1.709770843325614749e+02 1.706034619992649084e+02 1.684602756008876554e+02 1.684118920608234191e+02 1.696240832286260911e+02 1.674342129295107782e+02 1.682419679357894040e+02 1.682332027302414303e+02 1.671690950317582747e+02 1.690823792706240454e+02 1.656506777340173358e+02 1.674322116330418169e+02 1.627524535481323937e+02 1.625767966937517883e+02 1.656921601832472390e+02 1.665343496379895498e+02 1.650265477040771884e+02 1.658756312981049916e+02 1.675646884434829076e+02 1.690363480042758511e+02 1.647861636704452906e+02 1.651063533454170624e+02 1.665095602063179854e+02 1.685386137301118197e+02 1.677747016784357186e+02 1.702252925062020665e+02 1.682911404889981384e+02 1.671630616644063139e+02 1.705371655189949820e+02 1.706125385705210533e+02 1.720984669118636532e+02 1.715479309785579289e+02 1.706334962475211796e+02 1.709165447258192501e+02 1.735679432834651550e+02 1.735039448648431915e+02 1.704814840606714483e+02 1.717957935472992403e+02 1.717296576254707077e+02 1.727848410367530505e+02 1.726138013793515711e+02 1.713281172702137098e+02 1.722260474328059274e+02 1.729325252658713055e+02 1.721763007802327365e+02 1.723417873810684000e+02 1.733785620164504735e+02 1.735996678273318707e+02 1.710272510195364930e+02 1.726388256371827197e+02 1.756209007359442467e+02 1.736755646398530359e+02 1.771242778140371854e+02 1.758341509194068522e+02 1.730894582748157404e+02 1.746626542481916715e+02 1.738718708915314721e+02 1.768848817066800052e+02 1.772480565085655826e+02 1.756576413945605566e+02 1.718076283113164209e+02 1.765718190013209608e+02 1.731785737332645567e+02 1.754115860763174055e+02 1.701774539177457086e+02 1.762700968145713603e+02 1.748439704226305480e+02 1.736181447434508129e+02 1.748094772042931027e+02 1.713982339050833446e+02 1.732147313131192732e+02 1.737108699859466867e+02 1.763436083638373475e+02 1.756929089891782780e+02 1.744652587703789663e+02 1.704208372305649846e+02 1.730706402207785004e+02 1.774441801453238554e+02 1.783121037983851522e+02 1.754221083519270792e+02 1.753140261289742625e+02 1.753178019126964671e+02 1.727672931771355422e+02 1.705364711301474756e+02 1.711539093912186331e+02 1.755734101137592802e+02 1.695871705447528939e+02 1.738670992352846270e+02 1.722521186308875087e+02 1.727942804533646779e+02 1.732483808322661218e+02 1.710159018061349627e+02 1.700791542462167456e+02 1.722242252025074549e+02 1.712715778638583970e+02 1.690515282303374818e+02 1.710022950025613682e+02 1.723439663183112316e+02 1.703227547116014762e+02 1.707481945342062204e+02 1.700056297499506286e+02 1.701537256001756475e+02 1.667982531697099375e+02 1.736398136280289464e+02 1.697350084224204068e+02 1.693822759830572409e+02 1.726858839227382987e+02 1.737049744648918761e+02 1.725618436213312066e+02 1.714424839907057105e+02 1.722358739499784122e+02 1.724178062866078278e+02 1.705152094538307779e+02 1.759285309131039412e+02 1.726519907898770043e+02 1.720136504523594283e+02 1.700130381878018397e+02 1.737943919750757686e+02 1.740655602449865285e+02 1.694077222855221123e+02 1.705943478211843853e+02 1.734654411448459825e+02 1.690613497985673064e+02 1.733736103061627318e+02 1.723382254590884202e+02 1.696583555044935281e+02 1.725088044337046256e+02 1.726289027211477105e+02 1.721719218582604753e+02 1.687931514403559845e+02 1.717531443386899070e+02 1.691555395315501187e+02 1.706117294786642731e+02 1.717202039887032186e+02 1.716254725165189541e+02 1.759009169884583343e+02 1.733784149657377895e+02 1.740208522803781932e+02 1.717886075296084698e+02 1.721536899210504714e+02 1.718494672961611798e+02 1.715305828628981999e+02 1.719974739408339985e+02 1.725592445790672969e+02 1.728396154335856352e+02 1.734567007937037886e+02 1.726690969064215437e+02 1.735450089221791075e+02 1.739791973392168813e+02 1.729613428514622910e+02 1.747325683902782885e+02 1.778409884202574176e+02 1.755038941295289021e+02 1.720108979556462430e+02 1.726148586740320638e+02 1.715702314335975416e+02 1.747768007312693044e+02 1.794239474411874653e+02 1.799167104462617601e+02 1.792562869306177333e+02 1.796021501502918056e+02 1.787346188891463328e+02 1.794367271798204229e+02 1.763073501997673134e+02 1.783151870850637124e+02 1.777447944529682502e+02 1.775909799183347388e+02 1.787899237466366174e+02 1.782515479942158265e+02 1.797876832447853701e+02 1.813098635615633896e+02 1.826067849393381834e+02 1.804594715307619310e+02 1.804682192936317620e+02 1.803542671760587268e+02 1.813984450128207584e+02 1.775662059511307689e+02 1.758190495938120534e+02 1.776249752589370701e+02 1.803209340689107592e+02 1.818311892888884245e+02 1.832195049749792020e+02 1.794751658488606552e+02 1.804929051494362113e+02 1.813810596634236560e+02 1.798265357063674514e+02 1.793484802709927237e+02 1.793549084775049778e+02 1.801717340475728690e+02 1.825774394441669983e+02 1.815296751481042179e+02 1.800444911149799623e+02 1.782704338287370263e+02 1.809438332770266697e+02 1.770058224226201276e+02 1.754382256768238619e+02 1.755216557382655935e+02 1.806310951960973341e+02 1.771746099974651543e+02 1.759217804006433425e+02 1.779750574690715155e+02 1.767549792829952935e+02 1.765951089694105178e+02 1.766637988029581550e+02 1.784980256198258814e+02 1.771632040735438807e+02 1.788898241009251251e+02 1.779232649260915480e+02 1.748280978866771704e+02 1.793253946446225484e+02 1.747352245870841898e+02 1.752451999967840663e+02 1.728716170925076199e+02 1.758765541954258538e+02 1.741369768536703475e+02 1.728492390628305202e+02 1.729821391267470574e+02 1.736807189474048414e+02 1.741376219663128495e+02 1.769539756526324652e+02 1.712869883574017535e+02 1.776440567610834194e+02 1.728150365799620261e+02 1.750152351451770585e+02 1.750358266713473654e+02 1.740926737881245003e+02 1.735182869729113690e+02 1.710657644549485781e+02 1.727025976789913955e+02 1.756674989831593905e+02 1.741672926481896297e+02 1.737998453612651133e+02 1.740073589737100690e+02 1.760778953440577936e+02 1.763329605886140996e+02 1.743411027572716137e+02 1.768628669584368822e+02 1.763383585476770747e+02 1.749221650726246935e+02 1.759827648326529186e+02 1.770296452729620000e+02 1.750562282317493157e+02 1.721071891539925502e+02 1.732746801811228465e+02 1.755930162812385902e+02 1.736028347780079457e+02 1.773170867104573176e+02 1.745549732059475048e+02 1.755215261827632389e+02 1.742454459788962424e+02 1.759209907721276238e+02 1.763957931296889967e+02 1.734780697149523121e+02 1.768379295752063456e+02 1.769730299918582830e+02 1.779122884161633920e+02 1.720247883584031001e+02 1.778522188281272065e+02 1.700226505690195324e+02 1.731148209160321301e+02 1.764417908206651191e+02 1.753567951288601421e+02 1.721726542576223267e+02 1.749193112204239355e+02 1.745912399365297176e+02 1.735571829268936881e+02 1.730484427226611785e+02 1.732829544956987320e+02 1.740890920541854143e+02 1.722757353493328765e+02 1.731122068302151433e+02 1.721707996211729039e+02 1.739030959931620259e+02 1.732738234946843363e+02 1.773353485814127453e+02 1.771156526655137782e+02 1.758023679194670308e+02 1.780138977416114017e+02 1.758462888663137562e+02 1.792488836851902931e+02 1.761934984747877024e+02 1.766131796927929827e+02 1.738607529793648041e+02 1.755504211281496794e+02 1.733243195951728524e+02 1.749390170713119801e+02 1.756469688284107349e+02 1.744968340403952425e+02 1.755734241540355640e+02 1.754774573790683121e+02 1.778903160902750074e+02 1.802210776895533400e+02 1.779898100315423335e+02 1.769275370704573902e+02 1.787508090966538532e+02 1.753301202104980234e+02 1.826398657421244138e+02 1.780240451976177951e+02 1.776316717150786531e+02 1.788103067179127379e+02 1.763951027272859449e+02 1.769368781971797375e+02 1.771611156003569079e+02 1.793210513174711025e+02 1.787234005236876442e+02 1.779865980796237750e+02 1.777509454932430799e+02 1.784715415381688786e+02 1.760525846142996329e+02 1.768539333644389160e+02 1.786586569976441865e+02 1.771474100900904887e+02 1.778764059792445096e+02 1.755721146150061145e+02 1.735528499689004889e+02 1.779594505961484856e+02 1.759464214485138882e+02 1.770815608839733954e+02 1.738162334100366309e+02 1.774980192369759209e+02 1.776522680507228529e+02 1.778661101881165791e+02 1.782902285752493299e+02 1.792469241805582101e+02 1.756952390942578006e+02 1.743984386816842402e+02 1.773267504151964147e+02 1.754047564496021323e+02 1.755938361549773958e+02 1.766443785886604587e+02 1.781043258511301133e+02 1.760869977423428168e+02 1.755385994286405378e+02 1.768724389360233147e+02 1.748082482598746026e+02 1.780051251751420978e+02 1.767296324207348448e+02 1.763094424412676631e+02 1.785379699457675144e+02 1.770887640360360251e+02 1.757934445009665012e+02 1.790170916067936275e+02 1.761460037602087141e+02 1.761535379668712267e+02 1.752273180901978549e+02 1.769023021994717055e+02 1.778072932493872145e+02 1.801035360242223362e+02 1.796933485236145884e+02 1.785721032960261709e+02 1.801600122871321616e+02 1.796039054007753180e+02 1.808886778169342051e+02 1.820776689103323349e+02 1.793182010812334397e+02 1.759982077777841312e+02 1.817927153741343034e+02 1.792253055731443396e+02 1.761017095375067356e+02 1.812856304655228996e+02 1.791390811951364128e+02 1.773170075719507111e+02 1.790350537669649498e+02 1.816799945435635664e+02 1.796906037561445828e+02 1.784453241008749842e+02 1.831926660258472452e+02 1.782948342491768585e+02 1.814425158172616932e+02 1.799360749950988918e+02 1.797499062356060620e+02 1.797162238037146267e+02 1.782618440756357643e+02 1.787875050783812299e+02 1.810824894733498809e+02 1.798774396981721111e+02 1.770665324335675450e+02 1.766273102407296562e+02 1.784610961436154071e+02 1.812343079546597551e+02 1.758329245477242182e+02 1.788655942230375615e+02 1.773355242680155186e+02 1.749113779478408901e+02 1.769645774888092831e+02 1.811079747032625562e+02 1.780356703081635601e+02 1.737106043671609541e+02 1.817317156840330483e+02 1.802635894418963289e+02 1.779041332232850436e+02 1.766445403067467907e+02 1.798841376758904573e+02 1.781813112335437381e+02 1.751107664536685888e+02 1.773444848302447667e+02 1.789882146662415039e+02 1.798229580655387565e+02 1.755840103175082731e+02 1.775386776279003698e+02 1.768908212089593519e+02 1.756831060236193025e+02 1.754733688370241680e+02 1.770388741196055662e+02 1.758645351317346979e+02 1.777243062076455544e+02 1.779373887710864324e+02 1.768901314668362090e+02 1.772006257328588674e+02 1.782517728372623367e+02 1.764093549672892038e+02 1.766381071378573324e+02 1.753916726410303397e+02 1.760163618470567144e+02 1.776280514137359887e+02 1.755217310418346131e+02 1.738133718277631203e+02 1.743703115481397106e+02 1.716924154918614818e+02 1.725101641799101628e+02 1.739283174585085590e+02 1.742329121602218720e+02 1.731776099888326712e+02 1.743922159477915841e+02 1.739433127328418038e+02 1.722075776396442848e+02 1.729708301932363099e+02 1.761028785211755405e+02 1.766629392157992413e+02 1.724690362100315326e+02 1.759199925753323157e+02 1.743731937014618723e+02 1.742764881573006903e+02 1.785623358731562575e+02 1.751609371163191611e+02 1.759214603071564511e+02 1.764719313454481266e+02 1.748775956420372495e+02 1.733361131232158243e+02 1.756416168800379580e+02 1.750633760781907711e+02 1.731573008896586430e+02 1.754124605689426346e+02 1.736995699313105774e+02 1.770473359628635421e+02 1.724660484677813201e+02 1.749674360372012529e+02 1.751260799965876060e+02 1.754036777993184160e+02 1.753209233425597517e+02 1.737098082693071035e+02 1.788262427306598283e+02 1.770894692486899373e+02 1.799975471960644313e+02 1.799729393441626826e+02 1.790977044082960106e+02 1.783132097194013568e+02 1.798929357819268091e+02 1.791562423322348536e+02 1.799355396549832449e+02 1.842915670991503987e+02 1.773912839719882868e+02 1.794264230853133029e+02 1.822952663697315643e+02 1.784092529186736726e+02 1.814588066278156759e+02 1.790479856337176443e+02 1.815083050280966859e+02 1.775598129767461160e+02 1.820581285546850268e+02 1.808172901042566991e+02 1.818592414647020234e+02 1.778319192110609492e+02 1.794568542168695160e+02 1.786027540589835212e+02 1.779100578205951706e+02 1.771498367299525967e+02 1.759325522409029645e+02 1.771218719636005687e+02 1.811212908061223175e+02 1.779167753329906532e+02 1.752246919969045962e+02 1.737005724578919796e+02 1.770795528569504143e+02 1.745623652373478478e+02 1.769508102625383685e+02 1.756151441091878382e+02 1.769890212013071391e+02 1.757559095815945795e+02 1.769410481630236518e+02 1.781160016373238761e+02 1.774278927652488278e+02 1.813359873795564567e+02 1.809984582317205195e+02 1.741537024517269003e+02 1.812734722223787003e+02 1.795369326769781821e+02 1.812539463223235430e+02 1.801624083110762626e+02 1.787150009241765076e+02 1.795162217339710082e+02 1.787854440603770456e+02 1.771607985326635060e+02 1.777287677985763992e+02 1.765117589397999893e+02 1.743476868291677135e+02 1.795314073131077350e+02 1.794570933095655789e+02 1.779635595881021288e+02 1.768069408132104456e+02 1.788638506648346436e+02 1.784730622501517985e+02 1.793994750711303254e+02 1.769980442081806018e+02 1.772311830111835320e+02 1.788481096416788034e+02 1.773380530901804946e+02 1.789019510382954934e+02 1.775202471721352993e+02 1.788762279013209024e+02 1.767597293787983688e+02 1.792916680612138407e+02 1.772729563722287764e+02 1.752195820919713469e+02 1.771492854301299644e+02 1.798256123909897610e+02 1.751089672143657481e+02 1.788643246622633569e+02 1.746418653780325201e+02 1.775522227402070428e+02 1.768904033012660477e+02 1.756414894592018641e+02 1.760273999530281799e+02 1.739736157459372805e+02 1.753041306937963668e+02 1.715071381221434308e+02 1.707013459732208389e+02 1.723320543327680241e+02 1.705043679853574758e+02 1.725062102085127549e+02 1.723657887817859375e+02 1.739261325310567941e+02 1.721388400258307456e+02 1.713852239053188669e+02 1.707162758398089579e+02 1.716691341592910192e+02 1.758079685746262726e+02 1.709123764395783667e+02 1.687939531992829245e+02 1.732981340671879877e+02 1.737666210388611319e+02 1.700131164613033263e+02 1.758733185434898871e+02 1.760264533886981724e+02 1.743404123728314516e+02 1.717937749656574624e+02 1.735492087523104487e+02 1.755622463604845791e+02 1.733887847996505229e+02 1.746375021863949542e+02 1.762209314281952857e+02 1.760348865209207361e+02 1.701272563707331926e+02 1.741750406726296490e+02 1.734197111567717968e+02 1.709715828448383661e+02 1.731139531473041018e+02 1.741334212589918593e+02 1.753530311538230535e+02 1.732191988102574669e+02 1.736427367629992773e+02 1.713374404563062399e+02 1.763183571166345303e+02 1.741149280916182249e+02 1.758944489413044607e+02 1.707142164521638676e+02 1.695818106653099164e+02 1.742136983103406749e+02 1.732455758597193096e+02 1.745048286488452902e+02 1.745845210364730349e+02 1.729050634873782712e+02 1.744442749909798067e+02 1.753491740464849329e+02 1.696374357917259204e+02 1.731888983044471786e+02 1.762149030278729356e+02 1.772537307807907609e+02 1.731224802915448322e+02 1.730367504981097397e+02 1.768331997462379945e+02 1.749599947128225210e+02 1.760871848017779655e+02 1.748877542299450454e+02 1.771529511408424753e+02 1.750773914810893928e+02 1.763475007210981005e+02 1.767916313192386610e+02 1.747394920214321701e+02 1.738088032811227208e+02 1.786131157810838204e+02 1.758387808895057844e+02 1.751928771653177535e+02 1.801351478766673608e+02 1.752306232383210158e+02 1.760082847875778782e+02 1.774575141281223694e+02 1.759460492290437799e+02 1.763530577487067035e+02 1.719461110164094464e+02 1.765731965423796908e+02 1.764956308067862096e+02 1.732740797017040677e+02 1.717450717921531407e+02 1.729417527831092514e+02 1.758504582728380399e+02 1.735509047917923908e+02 1.739420953666009666e+02 1.739561168440583572e+02 1.749509041246734000e+02 1.732920082508467772e+02 1.751059621457774540e+02 1.773039689158800911e+02 1.799646812740586768e+02 1.817216736112368096e+02 1.767413521573902244e+02 1.771776674597898591e+02 1.792550050597214693e+02 1.769878453343918068e+02 1.749938190346151430e+02 1.794789458845585557e+02 1.771516700719143387e+02 1.794265188637934330e+02 1.784924123075563500e+02 1.806271060499971952e+02 1.749535236177053150e+02 1.780402334448631052e+02 1.800330585598836706e+02 1.787219504577765861e+02 1.768963512935582969e+02 1.794473611045171708e+02 1.783420036389830727e+02 1.778537585729031321e+02 1.804443992215930166e+02 1.826680359311383768e+02 1.807570632180450616e+02 1.763735135295305554e+02 1.796763485239646343e+02 1.733845567806578174e+02 1.763938213347121007e+02 1.798212675967498626e+02 1.761106152077981619e+02 1.755474521459516950e+02 1.764552810795406685e+02 1.779908453994582942e+02 1.735841926942024713e+02 1.785890112607409037e+02 1.731649512810354281e+02 1.766044867281047175e+02 1.755275667001969566e+02 1.772844625067398852e+02 1.758544119749623746e+02 1.781927927225301005e+02 1.755653070201367711e+02 1.767715650356982735e+02 1.731698798077368338e+02 1.767573100148439096e+02 1.799170718705397576e+02 1.792738100571310156e+02 1.772886860169292618e+02 1.781315384761879272e+02 1.756348563886483305e+02 1.778147657969711872e+02 1.749996315421902864e+02 1.752112402124780601e+02 1.761464038956839602e+02 1.762961509019202708e+02 1.731113780673794622e+02 1.753264304655370438e+02 1.730358181708590450e+02 1.771406054671924153e+02 1.754936521199263950e+02 1.725971513708109626e+02 1.751650898329058634e+02 1.771293256652179764e+02 1.781249541307208233e+02 1.758648477509892132e+02 1.755244146724299981e+02 1.747697321625759912e+02 1.749389874135370917e+02 1.732218713675190997e+02 1.749692546833235269e+02 1.719080365989645713e+02 1.717721446763751771e+02 1.718064649698432902e+02 1.716906404222507945e+02 1.711225510362333466e+02 1.754129362716803939e+02 1.732074140023218263e+02 1.751958273232001773e+02 1.728236780078158006e+02 1.701914122370430960e+02 1.763261202631930757e+02 1.757277754879115435e+02 1.708307006375417529e+02 1.726513083145507039e+02 1.719926834420039370e+02 1.693762112733569154e+02 1.730497931721110376e+02 1.749379774283128199e+02 1.740601640791523153e+02 1.749986404039801471e+02 1.748176748657683390e+02 1.749564128499582694e+02 1.740289580364815549e+02 1.745069340584087456e+02 1.750665713631151732e+02 1.791784895993346538e+02 1.770077618886264474e+02 1.760411132786427686e+02 1.754718026821485353e+02 1.745843116445548446e+02 1.767193996949444852e+02 1.740717877425413178e+02 1.790538102390377446e+02 1.741424216548388131e+02 1.776431249661776803e+02 1.738701426729922161e+02 1.748685624578322404e+02 1.749611192796169519e+02 1.770558987539619693e+02 1.808186970322603315e+02 1.746913442068145059e+02 1.766475063805561661e+02 1.764607308339214455e+02 1.752253249717143433e+02 1.716629094004568117e+02 1.736965693926869392e+02 1.755590275478411115e+02 1.689985948715416555e+02 1.748189441850280161e+02 1.746356140113782658e+02 1.712183277214280395e+02 1.697408185966535825e+02 1.741424579594453519e+02 1.727196931796146089e+02 1.704778170280427503e+02 1.730595109036318888e+02 1.710854147836002994e+02 1.745840179005537607e+02 1.722423941163173708e+02 1.745248393088212424e+02 1.714263699530283702e+02 1.717249480694428314e+02 1.737934975972285372e+02 1.734374581561899049e+02 1.739944932063596355e+02 1.728611490177387395e+02 1.748102578637637521e+02 1.762195323502402005e+02 1.756408401292252677e+02 1.734618675775025451e+02 1.759179269221297659e+02 1.717119364062168927e+02 1.747015007703875256e+02 1.748908740376662649e+02 1.727942567073634734e+02 1.753448488972710493e+02 1.729789225379195727e+02 1.746155062756088512e+02 1.745055298077035957e+02 1.774555065731275931e+02 1.793019500693828547e+02 1.820142420301163497e+02 1.799825017228486388e+02 1.750182175810952288e+02 1.787380477845485132e+02 1.775454595813558569e+02 1.815473734131616368e+02 1.798643708849077711e+02 1.764294844789078525e+02 1.754300558117136859e+02 1.781677114473109782e+02 1.790157460708198300e+02 1.803820732976907948e+02 1.802189089090290679e+02 1.759791021277501670e+02 1.790160322954073422e+02 1.791944545107636202e+02 1.781297139983427087e+02 1.790323778375754955e+02 1.779447313685888616e+02 1.763444727894875541e+02 1.782640414528991357e+02 1.782349479823692207e+02 1.768832698164884789e+02 1.789106638599222379e+02 1.766078314243250418e+02 1.748346890997960656e+02 1.774024319961258698e+02 1.755635737670335459e+02 1.787674148110029648e+02 1.799365625458676732e+02 1.806117787203687328e+02 1.801392164775690787e+02 1.790612081694807785e+02 1.762067234865239413e+02 1.783009936994003795e+02 1.761708456335916821e+02 1.822159632453968356e+02 1.800957548457504913e+02 1.786769268443281931e+02 1.801894345256856695e+02 1.795255847741733817e+02 1.774795323074795306e+02 1.758072095556030661e+02 1.736232243472118739e+02 1.763183649072422838e+02 1.768837017911500880e+02 1.750018014798352510e+02 1.766622423728302067e+02 1.730175049460115133e+02 1.734300681996956257e+02 1.764871730280548263e+02 1.770408199630925594e+02 1.754880277173558909e+02 1.757018825887743390e+02 1.748358399283864912e+02 1.730578285856765319e+02 1.784899467450165389e+02 1.779504269305586774e+02 1.790245418982144940e+02 1.799134386995538648e+02 1.782869325620772827e+02 1.771768742341561449e+02 1.772709200022586344e+02 1.783175552303690949e+02 1.790337725761480669e+02 1.751812997164821013e+02 1.780787760462312406e+02 1.789552799469227296e+02 1.763733590478376243e+02 1.784103517398181395e+02 1.799538069637737863e+02 1.773753232871630985e+02 1.773357160533017236e+02 1.786191342035235436e+02 1.763525781712263552e+02 1.747929901358880045e+02 1.749977041367984611e+02 1.738300136167472658e+02 1.764647018480687848e+02 1.739790266684772178e+02 1.734977378096386644e+02 1.760243603008303808e+02 1.719695362409546533e+02 1.760469647387325551e+02 1.713226026498232955e+02 1.738339497691144686e+02 1.728719145171464504e+02 1.711650962557714024e+02 1.741957263295058453e+02 1.752949170502351706e+02 1.733791915754720776e+02 1.763040282298526051e+02 1.718401325462343436e+02 1.739007437965258021e+02 1.731702584049351969e+02 1.741199635794355345e+02 1.756283567792575298e+02 1.724492725178580486e+02 1.721273559780779863e+02 1.729372052843822871e+02 1.695275486354977375e+02 1.686658536974164804e+02 1.729913294334106126e+02 1.724006338978516339e+02 1.731550749379662477e+02 1.749683767366902316e+02 1.721978583760811432e+02 1.741964516068750584e+02 1.720998303270052929e+02 1.736123688449643225e+02 1.743851614472112317e+02 1.725046494344076962e+02 1.713771706806633688e+02 1.705377943320694385e+02 1.726074026376931556e+02 1.734269782041600365e+02 1.736903812924120984e+02 1.725866348390499354e+02 1.725575524378353407e+02 1.738316567270607607e+02 1.748445578351791880e+02 1.723503616821197113e+02 1.745735134477292831e+02 1.751495150022702489e+02 1.744604070429509193e+02 1.735190340294401210e+02 1.729325930028026335e+02 1.711499656241080629e+02 1.726269118595811847e+02 1.717139562454952113e+02 1.718659000932518381e+02 1.695691851053207984e+02 1.741176125866302016e+02 1.755003075944368049e+02 1.724344661412740720e+02 1.717309728992088651e+02 1.731026588434820042e+02 1.757360474526484495e+02 1.756995310698571586e+02 1.710638797413603527e+02 1.707228299323637088e+02 1.741989908962338802e+02 1.721489436309449843e+02 1.709458568935343692e+02 1.740573323577107487e+02 1.733225682140741526e+02 1.715784128181831534e+02 1.727588315630771092e+02 1.745292304233992411e+02 1.714884992569320161e+02 1.707217143716577255e+02 1.703816096915952301e+02 1.717508630830800485e+02 1.725812080538363205e+02 1.704224076040223963e+02 1.754214358512840022e+02 1.708406234511851380e+02 1.747052943349524128e+02 1.696587902628778579e+02 1.701015625082422673e+02 1.743739203867610286e+02 1.749207667380762814e+02 1.725325241698965328e+02 1.731537040842034401e+02 1.753754880875322044e+02 1.688969766095364093e+02 1.698587099580997517e+02 1.676780296601632188e+02 1.701847696780676245e+02 1.722913930202807649e+02 1.680498389456089114e+02 1.689720820542818842e+02 1.657116752820977013e+02 1.662576752244798115e+02 1.679974838049693346e+02 1.698492714305068318e+02 1.645281295505193384e+02 1.668943754680005043e+02 1.661170085046457245e+02 1.650517779794561761e+02 1.685168474961743925e+02 1.655760026820973678e+02 1.629803710463589823e+02 1.701862988657758535e+02 1.662082941269246419e+02 1.647356114084878698e+02 1.656211942238713277e+02 1.633077385302247535e+02 1.652478582780614715e+02 1.673883410546066557e+02 1.622954313088263518e+02 1.649254621561202043e+02 1.643568449834219791e+02 1.667174889296168487e+02 1.635109361890665980e+02 1.638915066273514185e+02 1.646105477152712524e+02 1.642771316085051012e+02 1.652994602518812144e+02 1.669701774971753139e+02 1.668831307138411546e+02 1.662968194320173438e+02 1.675526814534996447e+02 1.691652189835919273e+02 1.661159206476914676e+02 1.688125619243380413e+02 1.647545574921047660e+02 1.693307331491332377e+02 1.701869506236905352e+02 1.737223562088121298e+02 1.713955992298315323e+02 1.704130561618455033e+02 1.711677745573225025e+02 1.713063190515034080e+02 1.694231567889433165e+02 1.717467738787984217e+02 1.725168325512866261e+02 1.698833489470353300e+02 1.715502188773968726e+02 1.713846333416036032e+02 1.758295869607419206e+02 1.740751950486120734e+02 1.762101887199889347e+02 1.737856398297023475e+02 1.741487165001827577e+02 1.760898509042026490e+02 1.749182498311462552e+02 1.739295197371840516e+02 1.722091183253529891e+02 1.755401803527011850e+02 1.749365620632710545e+02 1.735212437791072659e+02 1.753786427349140524e+02 1.747194261897156480e+02 1.722409639535729866e+02 1.722617890356061707e+02 1.732762370104362901e+02 1.745356339696764394e+02 1.734051976758511273e+02 1.753035152778781196e+02 1.732004110763962217e+02 1.703630554558679080e+02 1.763932452311838119e+02 1.727884706194172395e+02 1.758340055709920762e+02 1.718277840651956012e+02 1.747398026190220719e+02 1.788901336999151397e+02 1.781069209809707274e+02 1.778298956497457937e+02 1.759320621280128307e+02 1.771035845029589382e+02 1.716552665473406023e+02 1.746566774293186768e+02 1.756267861338184844e+02 1.729089031630244051e+02 1.747926385721997065e+02 1.725801111031874200e+02 1.728657874356211437e+02 1.763512345416760070e+02 1.744026272280210037e+02 1.731174879017512183e+02 1.710245560190773517e+02 1.740461300780613385e+02 1.736079313893438894e+02 1.733132150467836823e+02 1.727197064230622061e+02 1.728194501204060316e+02 1.753232910974074343e+02 1.738519856590354493e+02 1.711216529567130067e+02 1.740069772199215379e+02 1.762145212603547577e+02 1.769470070537957156e+02 1.739768208736666679e+02 1.764089048732282095e+02 1.754376016849424786e+02 1.733897727910853632e+02 1.742927442254308517e+02 1.778964116791523793e+02 1.736441077799037771e+02 1.750177644394007075e+02 1.738434000744491357e+02 1.723822961168433210e+02 1.746786842514613340e+02 1.754192792681642743e+02 1.724855441460878467e+02 1.724859644295818271e+02 1.730604500113760196e+02 1.737174166107987219e+02 1.717829519102532458e+02 1.731558655290382944e+02 1.689451921115170592e+02 1.681634088952586126e+02 1.721849872762413440e+02 1.706055747074538260e+02 1.710923082615173882e+02 1.734146524777620186e+02 1.736625051407968101e+02 1.739834799898144695e+02 1.756816970857242950e+02 1.751151614198550703e+02 1.707428185256696054e+02 1.749911748208392339e+02 1.716420678487691305e+02 1.726920362510730342e+02 1.768612017710542261e+02 1.710640379906120643e+02 1.697009221416385572e+02 1.706822316771495025e+02 1.715502288627863834e+02 1.729425327855981891e+02 1.707284095750318329e+02 1.738906237569066491e+02 1.744546305479164801e+02 1.734995858204155752e+02 1.718416001410075751e+02 1.719655445628129939e+02 1.724593718069176305e+02 1.714961084691144038e+02 1.758682600474093647e+02 1.746216520927361842e+02 1.716351048642725061e+02 1.748325654795394541e+02 1.731138113134757930e+02 1.711203304296255681e+02 1.727677840211983664e+02 1.709966442106155569e+02 1.719270375743388684e+02 1.758026008027195530e+02 1.697400271211236884e+02 1.750565707767985657e+02 1.760958366690645391e+02 1.704310975592175907e+02 1.726974558428561863e+02 1.766103420799069852e+02 1.725366953191485493e+02 1.746636341441345621e+02 1.757041533030220251e+02 1.752478630709194363e+02 1.787822183380527292e+02 1.797706322706399646e+02 1.768140256263298795e+02 1.757274956070021688e+02 1.772808742986879906e+02 1.781376726607403782e+02 1.740842298879196903e+02 1.759293361118760117e+02 1.748765498385178319e+02 1.726832595455941259e+02 1.758950743634895275e+02 1.753572380631090653e+02 1.743368332514708356e+02 1.720435215185003131e+02 1.762944777196850907e+02 1.739591354940975805e+02 1.766442150730487128e+02 1.763237009714246994e+02 1.768818204553762143e+02 1.709100053948044149e+02 1.752469659671163242e+02 1.736773845247153645e+02 1.767436197030361313e+02 1.745957615499469853e+02 1.728070400305668386e+02 1.727005479131744607e+02 1.710258541456068713e+02 1.736178513488989665e+02 1.736890332587524597e+02 1.719931467146994066e+02 1.724742460210641468e+02 1.723000876914530579e+02 1.708730188367417213e+02 1.720356357971030263e+02 1.723242733968540108e+02 1.717794852811647957e+02 1.717444123926200064e+02 1.709922992411987934e+02 1.733664203238838866e+02 1.744522738488450955e+02 1.736717268422736140e+02 1.703713303358461530e+02 1.709507887437055160e+02 1.714525367303525059e+02 1.705161667375565173e+02 1.727981946007104170e+02 1.714248364066226316e+02 1.723757157418430666e+02 1.709239322471522087e+02 1.703378478129426696e+02 1.716266235501954895e+02 1.715031585387584698e+02 1.693558923274302401e+02 1.650370940847214456e+02 1.657539167886370706e+02 1.656575428601904321e+02 1.634060376529457983e+02 1.662156525994649598e+02 1.664218496243080097e+02 1.678020307505315998e+02 1.649302584798391820e+02 1.678247988528314920e+02 1.664103029035819645e+02 1.694220544332938516e+02 1.688743321651460008e+02 1.658846511841847473e+02 1.674771455813231569e+02 1.678442666201211750e+02 1.675245227107891992e+02 1.688215902409300497e+02 1.656642489474401714e+02 1.690525561709602300e+02 1.661947412199258736e+02 1.721088514539119956e+02 1.684402683589273977e+02 1.690851368461001698e+02 1.676820338752800694e+02 1.710250128362506530e+02 1.694194167814453635e+02 1.706204951549205475e+02 1.716508479502564910e+02 1.662834561831985809e+02 1.707779382443140150e+02 1.690560230468192060e+02 1.648743487121397493e+02 1.691709690064619451e+02 1.698364882842864461e+02 1.679090717471976291e+02 1.668247024405190473e+02 1.672462498218806957e+02 1.703023789251977291e+02 1.666023045775760636e+02 1.675572379027574925e+02 1.701211291226880746e+02 1.695055221139313346e+02 1.693264995320287483e+02 1.650690281648592759e+02 1.709386768789408961e+02 1.710700012441152751e+02 1.680879133834874892e+02 1.679139140479274488e+02 1.668072597441801292e+02 1.663395128548856121e+02 1.656146623203017612e+02 1.662458746137430978e+02 1.689915435226110105e+02 1.682678108541886104e+02 1.702684131499474915e+02 1.695850259369380240e+02 1.701447701828018637e+02 1.670859820050153814e+02 1.689419779603503002e+02 1.686247061846951851e+02 1.663920498233614751e+02 1.626666957767332065e+02 1.671244093910980268e+02 1.644394711147989483e+02 1.623782429883516443e+02 1.627521992205477943e+02 1.656580010289284530e+02 1.666662990383615579e+02 1.640016778910691642e+02 1.635736377230318794e+02 1.666847432455444959e+02 1.670538783026006229e+02 1.660222631763901688e+02 1.602785587901292672e+02 1.627931981789153895e+02 1.644150089570671582e+02 1.640623867523550530e+02 1.646751130475611546e+02 1.674672649697715769e+02 1.646533462458946246e+02 1.647461137077493731e+02 1.667897135432248490e+02 1.681483560337059089e+02 1.680701385160521966e+02 1.704853680003208751e+02 1.689194980263301318e+02 1.658978327722962831e+02 1.698852474433661826e+02 1.655208653669236014e+02 1.684400600355405970e+02 1.671343255149220397e+02 1.654174644786608326e+02 1.689577829774044346e+02 1.695189447374662564e+02 1.699873925637547813e+02 1.658036648673767388e+02 1.689935205570073720e+02 1.694230233442272606e+02 1.660071012307643059e+02 1.681010889017524619e+02 1.691540449192535789e+02 1.648241558042208794e+02 1.637892837360529938e+02 1.643371104851136124e+02 1.629422700756669826e+02 1.627013873179136851e+02 1.614668521829616168e+02 1.653119518005148905e+02 1.646407243471879553e+02 1.658750103856110911e+02 1.637037718442823007e+02 1.655330372299443127e+02 1.661810178783376273e+02 1.656687771566427045e+02 1.691579153264544004e+02 1.642502150136795933e+02 1.649978137228053470e+02 1.670359347402159642e+02 1.665257338724071872e+02 1.658257267872874650e+02 1.662686265726248678e+02 1.656933461146403488e+02 1.642671564295933706e+02 1.664028154671963193e+02 1.646031220108426396e+02 1.681180498262772289e+02 1.673322980088832992e+02 1.680088270822686241e+02 1.654286124994263787e+02 1.632844341064838716e+02 1.633353578094135514e+02 1.655044345408339552e+02 1.665282574777661466e+02 1.668574765771111572e+02 1.700365049069206691e+02 1.712755067025627227e+02 1.662358686918009028e+02 1.683934946606404424e+02 1.703074139374830622e+02 1.684234759633766600e+02 1.678661886130274468e+02 1.701597033652073208e+02 1.689412404744256548e+02 1.698974347203142088e+02 1.680068511650555365e+02 1.692258324218950918e+02 1.666806608856423679e+02 1.688092566697101802e+02 1.654016981696327377e+02 1.658993482339758430e+02 1.692289415458970439e+02 1.674611091426123437e+02 1.686007825854065914e+02 1.724946824807942107e+02 1.665552276390195061e+02 1.688391700106733140e+02 1.676532839161216089e+02 1.701926849664813517e+02 1.663791081754560537e+02 1.643264104082533663e+02 1.654109779295179976e+02 1.691555841118083947e+02 1.638965785324402589e+02 1.651864783115580906e+02 1.656331766127568699e+02 1.650314066416194407e+02 1.697425433770972631e+02 1.626989929112762070e+02 1.617606325110901935e+02 1.677899869131784101e+02 1.651783076550938745e+02 1.638667187760390505e+02 1.671880776244034337e+02 1.648228520372363732e+02 1.622381228460177454e+02 1.699059021008849015e+02 1.652879502172586115e+02 1.658001902619503198e+02 1.653880130647901581e+02 1.619675348658392124e+02 1.613373210538639739e+02 1.637582667313923537e+02 1.636615380356051332e+02 1.610590552758756075e+02 1.649186373130653465e+02 1.578491556436713950e+02 1.634968216287296343e+02 1.633690605385238257e+02 1.609336366248849970e+02 1.607461402553604728e+02 1.599869496134833184e+02 1.634479506266007718e+02 1.650329863163208586e+02 1.618509666277672636e+02 1.626958932686666515e+02 1.643711313289496729e+02 1.599227512653730230e+02 1.628632327896254708e+02 1.576086459428915987e+02 1.601209186382168355e+02 1.600599117046137678e+02 1.632492336629739782e+02 1.616618823102189424e+02 1.581965910491159377e+02 1.588057316460168806e+02 1.590706348631402420e+02 1.627848908448540612e+02 1.620158516152607149e+02 1.612309568539321276e+02 1.634271533768369409e+02 1.600425653529376575e+02 1.633908056599168788e+02 1.631255001309882573e+02 1.609161596671314101e+02 1.579573566235354463e+02 1.600861157385057254e+02 1.605583419343499827e+02 1.592282222909479970e+02 1.602628637105225096e+02 1.602861763883099968e+02 1.599628259249951441e+02 1.627411374832287834e+02 1.582747533004215654e+02 1.601779403278332552e+02 1.611653005062310058e+02 1.632553675702405940e+02 1.611469258049807252e+02 1.625813259051566604e+02 1.596035033224722497e+02 1.641913419664426783e+02 1.602527710325587691e+02 1.636693668839786824e+02 1.631277691603764879e+02 1.625262498425847753e+02 1.615754736769166300e+02 1.643860546510757388e+02 1.650250647177897179e+02 1.610066505741870913e+02 1.626066798396398951e+02 1.646884683352071761e+02 1.648928248833489931e+02 1.656424779348193681e+02 1.636960135225689612e+02 1.652390017819798231e+02 1.653716456481197952e+02 1.662530532064949682e+02 1.677243736383880162e+02 1.650803032696642845e+02 1.665035980422972557e+02 1.655233354830661483e+02 1.660989070763376390e+02 1.634665011207209488e+02 1.657258481426185597e+02 1.665388659446936401e+02 1.666375226097228790e+02 1.617420003596275251e+02 1.645061199214242720e+02 1.652989198056503142e+02 1.653348173685033373e+02 1.633158348494940810e+02 1.634968249628827550e+02 1.631132728393274363e+02 1.648140256609426046e+02 1.640508687468216351e+02 1.637778445185640237e+02 1.656296177154416114e+02 1.680922414289777862e+02 1.624228873199132579e+02 1.640832186556885688e+02 1.649821856517811511e+02 1.668992809524505105e+02 1.626511691464313003e+02 1.666735919903944705e+02 1.650697659801801080e+02 1.651774452723176694e+02 1.610878830014906669e+02 1.613320488026367912e+02 1.632226073251510741e+02 1.641590525308033932e+02 1.606452150481373451e+02 1.615940138300997546e+02 1.644334184577360247e+02 1.644843717097151057e+02 1.617860632856484813e+02 1.642981817387966430e+02 1.643899006979787885e+02 1.644463447576558224e+02 1.621435111725799914e+02 1.634897007422540867e+02 1.636261637677340843e+02 1.652899498409299781e+02 1.643267872737792175e+02 1.629629579234341747e+02 1.658775435000443679e+02 1.657412584741231001e+02 1.635715652169490113e+02 1.645603164150605267e+02 1.631222806783495400e+02 1.654760243618573270e+02 1.639954496323744308e+02 1.649207736755920450e+02 1.650044957798833423e+02 1.672868746029925830e+02 1.670197836803396285e+02 1.643248331411119807e+02 1.658174881720246390e+02 1.660680081743268204e+02 1.634790355277786773e+02 1.655661652750810333e+02 1.615404526221318235e+02 1.649571963018914289e+02 1.648360086788686090e+02 1.632580978380647423e+02 1.619942835943020611e+02 1.624519499671941389e+02 1.654444289254389844e+02 1.624812180378771416e+02 1.663008235833667072e+02 1.623601731469666731e+02 1.625132987571066963e+02 1.616094728786085852e+02 1.632613364562918719e+02 1.667101078930791971e+02 1.605958726476667948e+02 1.656407271345169647e+02 1.623275509192738468e+02 1.670329888554594220e+02 1.679151536364777826e+02 1.663333813197850759e+02 1.661186610935371277e+02 1.655289255916991351e+02 1.638081795612527856e+02 1.635026320312216797e+02 1.636001054292267440e+02 1.682386902782792788e+02 1.644801919307304843e+02 1.657342363620805088e+02 1.617679998271904935e+02 1.631400222400984887e+02 1.614021723539454172e+02 1.644218598836683611e+02 1.617006709261740411e+02 1.627894676737011821e+02 1.568392020031996879e+02 1.643318539036888239e+02 1.615628938705515623e+02 1.637452089629786087e+02 1.612004636416008339e+02 1.623173776412333211e+02 1.627197310954512375e+02 1.655528838984119488e+02 1.650153197301809769e+02 1.658197539862387373e+02 1.646488840651691135e+02 1.623879948978940035e+02 1.621852715195983023e+02 1.650676426639050476e+02 1.641535470442061069e+02 1.661798921685330299e+02 1.640492021963788716e+02 1.657514733918454510e+02 1.657886741871915603e+02 1.640348334617775095e+02 1.658788334889302405e+02 1.609582009184192941e+02 1.642509771623279278e+02 1.640269686092402139e+02 1.634720794184433146e+02 1.604995938568943359e+02 1.601318549614424001e+02 1.589394344882988150e+02 1.597909357133232220e+02 1.631035500560049343e+02 1.596148922200194988e+02 1.581642973482310595e+02 1.576997592810385527e+02 1.546557081494210308e+02 1.580473704019440788e+02 1.578285823054056038e+02 1.581703029817959987e+02 1.558404660313574368e+02 1.606182020680549556e+02 1.551148547877522219e+02 1.618237390410068883e+02 1.628656611079283323e+02 1.587090021662625361e+02 1.577540108294414267e+02 1.605101903776505310e+02 1.584791161023556469e+02 1.579899214188189376e+02 1.585976696078927546e+02 1.562932900661676285e+02 1.581619815240650269e+02 1.587196702023102830e+02 1.576054061349518918e+02 1.570910420686410589e+02 1.560576905073202454e+02 1.573108090995266082e+02 1.585405961657856437e+02 1.571523716609237056e+02 1.575464889575899008e+02 1.559839341442686305e+02 1.558340416957429966e+02 1.589796636761278705e+02 1.529148582237187384e+02 1.580607717440687168e+02 1.561723155857462473e+02 1.559192128447299126e+02 1.542863104450368041e+02 1.548234920982361587e+02 1.560512225928438852e+02 1.562576824028781459e+02 1.550147530456324603e+02 1.543839542725184515e+02 1.546453185099807683e+02 1.530894213353051043e+02 1.535935194226365752e+02 1.540687608653768734e+02 1.572229035280896312e+02 1.550453307775752023e+02 1.562607943993206732e+02 1.541368176055717072e+02 1.556139377825911083e+02 1.549306414355392008e+02 1.558615907840014643e+02 1.539650582798838343e+02 1.548525047969603463e+02 1.535204023790936958e+02 1.555876774971114003e+02 1.558346771524965959e+02 1.540375721546498937e+02 1.591201631098923031e+02 1.555951886745530999e+02 1.559334196939013282e+02 1.531922689940617204e+02 1.557685583190361172e+02 1.570644328756346795e+02 1.525152516214605782e+02 1.562941821370530704e+02 1.576724992658970734e+02 1.555131996835978612e+02 1.557690806167126709e+02 1.555731584869564301e+02 1.576976071625360873e+02 1.543129876432887500e+02 1.584911093844640106e+02 1.569701378847868796e+02 1.569697829214465798e+02 1.615192973979877138e+02 1.569504462686643365e+02 1.565227718202554570e+02 1.570699368654659622e+02 1.566195942925236579e+02 1.580666532958260291e+02 1.572567322163052381e+02 1.546154382692248817e+02 1.553879292090096840e+02 1.570739645207828801e+02 1.558500128779538727e+02 1.553668883023093770e+02 1.568838521730901334e+02 1.542645614352256018e+02 1.574737540259108926e+02 1.563871977838304019e+02 1.524402176089045327e+02 1.568955901776363362e+02 1.565797728809819205e+02 1.550064207615117198e+02 1.571117705846711203e+02 1.529347295409253036e+02 1.555176110746714642e+02 1.570490804363094526e+02 1.562054220671205940e+02 1.584858075905285943e+02 1.587470275938024145e+02 1.580410390091001887e+02 1.564189926051588770e+02 1.579315287661588911e+02 1.560996509187650645e+02 1.565830165113642067e+02 1.588529185480900026e+02 1.539067319461637737e+02 1.546949325756523876e+02 1.550335753542816519e+02 1.562841661635454784e+02 1.554504205495846634e+02 1.570202473029770260e+02 1.558628981549532853e+02 1.564496148720445490e+02 1.564251534248847406e+02 1.538270685486583318e+02 1.578780626914130494e+02 1.584592029430403954e+02 1.577045030534875707e+02 1.603833166413614322e+02 1.558929820081773698e+02 1.601481345864829962e+02 1.585446495824196518e+02 1.564498881235656143e+02 1.617488174440587443e+02 1.600337653972275973e+02 1.576372496448759080e+02 1.582718791220420371e+02 1.562172491339605074e+02 1.597684534160560759e+02 1.584245447422088091e+02 1.593618344343288697e+02 1.579615267679418480e+02 1.565232197805194687e+02 1.595741757163238788e+02 1.598985299585693554e+02 1.578057621198034894e+02 1.607081018757354798e+02 1.591902924291223087e+02 1.584996217744790101e+02 1.598819281999786313e+02 1.572139241017104325e+02 1.607434980840284595e+02 1.618665507976214428e+02 1.610738689435639515e+02 1.614604310538707921e+02 1.631136145651062748e+02 1.603478267009642479e+02 1.590039136602188137e+02 1.598665605382672652e+02 1.595199183052484102e+02 1.545201931175959658e+02 1.582649130773167769e+02 1.563241506877119207e+02 1.570477533111209993e+02 1.558337065735721580e+02 1.548231892750128225e+02 1.565011457802507948e+02 1.569204736493004475e+02 1.568184689682812802e+02 1.574811144679891015e+02 1.544984704599357030e+02 1.560729821930622734e+02 1.553117013119575063e+02 1.541237210982565102e+02 1.566903096434267582e+02 1.582736362424581387e+02 1.532375291755898559e+02 1.555612901861111368e+02 1.549824784300860756e+02 1.555091838218916394e+02 1.567356833950029795e+02 1.534960295854099286e+02 1.536339782875733988e+02 1.532071978410041311e+02 1.561899255787293725e+02 1.549420992720755521e+02 1.577178395753334712e+02 1.574090324539071162e+02 1.590040254903843220e+02 1.516991888243004780e+02 1.551559935823853777e+02 1.538966533246704387e+02 1.547280161432649663e+02 1.555846990022710656e+02 1.548551416859340861e+02 1.558312430477838575e+02 1.559319760310480376e+02 1.561654628552767861e+02 1.546638582358812641e+02 1.565273618977748527e+02 1.595800742025475358e+02 1.579434845188200995e+02 1.558128491779393414e+02 1.567699832755605200e+02 1.579507615982005291e+02 1.563652578603998506e+02 1.555640344302610742e+02 1.590645990786624395e+02 1.581870768467826167e+02 1.585628528947760287e+02 1.587304447739684861e+02 1.611855426478300330e+02 1.604178978385621974e+02 1.597991135281387187e+02 1.580221125895022567e+02 1.605445866244617150e+02 1.608014185208374158e+02 1.622874978299184079e+02 1.598694958013574023e+02 1.613561892091083223e+02 1.617647566819580618e+02 1.621466342849211628e+02 1.611096055615850560e+02 1.639570341848200599e+02 1.610342574510723352e+02 1.621098202429164132e+02 1.627668534071114834e+02 1.626436227625646040e+02 1.618263701418739799e+02 1.606519866407307688e+02 1.598455594302609768e+02 1.625077237103724030e+02 1.657937302308682206e+02 1.634648560043617067e+02 1.672145163731345008e+02 1.655024230524534516e+02 1.648228749010808087e+02 1.635680914902285394e+02 1.640782959391705447e+02 1.637171976732487053e+02 1.633070506573917555e+02 1.617871741374531496e+02 1.629936876301935911e+02 1.610088441009495170e+02 1.638465452036895726e+02 1.629930910326388016e+02 1.610336992734735020e+02 1.624491556873719844e+02 1.599571220903492019e+02 1.638696786429657664e+02 1.591687656448581265e+02 1.629369366349256438e+02 1.641119810752836372e+02 1.634471505330058960e+02 1.605467173829359524e+02 1.617661227124768004e+02 1.607254670558610314e+02 1.637168683390676733e+02 1.660010645507406366e+02 1.595582435023721075e+02 1.655709517941384377e+02 1.622162748165560799e+02 1.621863488771239759e+02 1.616444885153032089e+02 1.607923428021823327e+02 1.632681214823037976e+02 1.617771214211937831e+02 1.649358378291649956e+02 1.663712739330958073e+02 1.673310587311521829e+02 1.663393216706861892e+02 1.624298543324665616e+02 1.627185644149820121e+02 1.613936608929141414e+02 1.638184089696982255e+02 1.593796497063248125e+02 1.628996254574021521e+02 1.601338561774518894e+02 1.598664560371581160e+02 1.604525804685683852e+02 1.607460760407938949e+02 1.569945375921146820e+02 1.584314335997870842e+02 1.602713753625466779e+02 1.570887808414309745e+02 1.576626252304180582e+02 1.589942853257143724e+02 1.602791970579578447e+02 1.595801868269535078e+02 1.573770716430096286e+02 1.589403489809806445e+02 1.578349254553750711e+02 1.611644131374740425e+02 1.604350522625915403e+02 1.571822567476690153e+02 1.581089502019194128e+02 1.571662237085151617e+02 1.566788160773518825e+02 1.602397295023823744e+02 1.572340595642780556e+02 1.562601404143455568e+02 1.582708027617783841e+02 1.558996865899479474e+02 1.582830029425882685e+02 1.566529734018498630e+02 1.548047535063072928e+02 1.589498111636755198e+02 1.583289871817792118e+02 1.570087162753006851e+02 1.555072127707999812e+02 1.519463956883325579e+02 1.545570520450058041e+02 1.544682908598809945e+02 1.589908708109688291e+02 1.559194582491617780e+02 1.589057915487519494e+02 1.545609578803651516e+02 1.594714286179412568e+02 1.593884105175061734e+02 1.563752596794180647e+02 1.590223831574729161e+02 1.583755564483853959e+02 1.598172413735541397e+02 1.595134315017908193e+02 1.572102613695079185e+02 1.571633958990302631e+02 1.603665666762332478e+02 1.628373407938093180e+02 1.661204725043256190e+02 1.610869265187189683e+02 1.623516786073600144e+02 1.619858453330976999e+02 1.618018580583043331e+02 1.586844605715075716e+02 1.568316557451435358e+02 1.571732068493023178e+02 1.561838723960164259e+02 1.573950910478915830e+02 1.584223511115322935e+02 1.547064651973691696e+02 1.566579483143103744e+02 1.532747453631721726e+02 1.560074601799236120e+02 1.570366644574626491e+02 1.546866104945065103e+02 1.591296627248710536e+02 1.614737078618577755e+02 1.565887104999932546e+02 1.565640949479864332e+02 1.575028493904137576e+02 1.592969081949891859e+02 1.611075061800113986e+02 1.597003032147240162e+02 1.600066632258226491e+02 1.588700626294141216e+02 1.597956118336242355e+02 1.610326624862411506e+02 1.613326159177210570e+02 1.625919681834513710e+02 1.616063944211903447e+02 1.621399567593129802e+02 1.616116343857201230e+02 1.611825459983823521e+02 1.608029136670017181e+02 1.642191189526292305e+02 1.661140647012381066e+02 1.642078444685370187e+02 1.626784176871041154e+02 1.631501158510479286e+02 1.645074672691536932e+02 1.667070936951528495e+02 1.615574715754376598e+02 1.589714230444135410e+02 1.619618843780095858e+02 1.655756287358167071e+02 1.570917924213377148e+02 1.614206458218951070e+02 1.628817614687689286e+02 1.631524087166621939e+02 1.628669177704993558e+02 1.639839437979271679e+02 1.604292889812815588e+02 1.602091240511882120e+02 1.591456656224216886e+02 1.594156809839133757e+02 1.579672906517033653e+02 1.590072360673118226e+02 1.595747768569292759e+02 1.614301982085575560e+02 1.611781784553355692e+02 1.631277885278980477e+02 1.615392646126933869e+02 1.588647487434520826e+02 1.615982261539656406e+02 1.627483853789810837e+02 1.634092069308038617e+02 1.608922542254370001e+02 1.620418354438769200e+02 1.571265764081818759e+02 1.612129218163121038e+02 1.622851024490454677e+02 1.598854709044350670e+02 1.597657641508987467e+02 1.578576934239814307e+02 1.608332261399883691e+02 1.561658752371747312e+02 1.597506463822914782e+02 1.591052264355654415e+02 1.620543851922041085e+02 1.594580980437998221e+02 1.611102288253810855e+02 1.626984532730561455e+02 1.620267173243038883e+02 1.619348245239461903e+02 1.571761507595120122e+02 1.593332587281767303e+02 1.608398320621361108e+02 1.595814831238968452e+02 1.607893661633759166e+02 1.628095743542739058e+02 1.579301517709684219e+02 1.629674813624266392e+02 1.613977965309065894e+02 1.608277365095295295e+02 1.622643791601227292e+02 1.607311450314498416e+02 1.605358295761936347e+02 1.613983085376572149e+02 1.633622882183836111e+02 1.602606524564039887e+02 1.600149862142395421e+02 1.595435470502483781e+02 1.592851793858532119e+02 1.600760032358761009e+02 1.617355165546172771e+02 1.605834687458912526e+02 1.590931955571118124e+02 1.588150363382386274e+02 1.607573435924671799e+02 1.596131573284083345e+02 1.641592316153405307e+02 1.629284350185260450e+02 1.656970944930177723e+02 1.627956240269094792e+02 1.638557638970484334e+02 1.647111659466763172e+02 1.628494168692081416e+02 1.641098849067443268e+02 1.653091931649667572e+02 1.622532260113207485e+02 1.628613129118917868e+02 1.638823053235320515e+02 1.648228473405253851e+02 1.632098111814666481e+02 1.645220586956535556e+02 1.629832611449759554e+02 1.624363277640890146e+02 1.640288587913507570e+02 1.578828307619083944e+02 1.608097604707507742e+02 1.647138627965996136e+02 1.607000835110529806e+02 1.625990874816135943e+02 1.584805896193449826e+02 1.603483725382298246e+02 1.623118382028043527e+02 1.618941182613112062e+02 1.602429156819101763e+02 1.596607362596710118e+02 1.655261611638761678e+02 1.627162271495627976e+02 1.636719088940079700e+02 1.614242377100287342e+02 1.577286923696106555e+02 1.619600163784654967e+02 1.621686192852370425e+02 1.622584034269875986e+02 1.599508369769495744e+02 1.591805520170643149e+02 1.601456002394048994e+02 1.584794539248964895e+02 1.585671448422378376e+02 1.603538838356729457e+02 1.582649451113269095e+02 1.584071089535569570e+02 1.639455706284398104e+02 1.613184596976372234e+02 1.626465127612047468e+02 1.594302942304310307e+02 1.606468338004670784e+02 1.612459091911345581e+02 1.601182294691866161e+02 1.616123016261269925e+02 1.647318407765552024e+02 1.618545320446750111e+02 1.584180298052651210e+02 1.624970420214231410e+02 1.628384037423252835e+02 1.629648286495970240e+02 1.629263650129008738e+02 1.624119853250374206e+02 1.621044532951906660e+02 1.598922001172023215e+02 1.641291935578463210e+02 1.621870417729704457e+02 1.601324484533146233e+02 1.609248283159843425e+02 1.618625459172311878e+02 1.599731647769276890e+02 1.608806195922016684e+02 1.619946615594954267e+02 1.619095782533717909e+02 1.609153556348371410e+02 1.598958955160888991e+02 1.604006067488307394e+02 1.617953589845451745e+02 1.606646554310133581e+02 1.613926437099868849e+02 1.604437132307607214e+02 1.629143089889053897e+02 1.615071282119285456e+02 1.630100013034162885e+02 1.601535969972882754e+02 1.630408824395028944e+02 1.604403893996866657e+02 1.613737171967916595e+02 1.614048517970525722e+02 1.623534990566560623e+02 1.635828133858082651e+02 1.591273988376116790e+02 1.652787109232713476e+02 1.611722750727764719e+02 1.608061438662049909e+02 1.646882083353307848e+02 1.609924910089524985e+02 1.596739760369677867e+02 1.598541251232403511e+02 1.602169260843472500e+02 1.603353719615813588e+02 1.634144180735155771e+02 1.605492257852914975e+02 1.627491604791209738e+02 1.620009470994922651e+02 1.614594509361777170e+02 1.587694635673664720e+02 1.609848683228596542e+02 1.604510869493895484e+02 1.627437787827684019e+02 1.645817347722019974e+02 1.633806651572363933e+02 1.638122535447153894e+02 1.604176085831391561e+02 1.626041171484691290e+02 1.600098149920226547e+02 1.629843486523661227e+02 1.617303663461091787e+02 1.594096732135451475e+02 1.602770967381909486e+02 1.625059819431450876e+02 1.618459141897944278e+02 1.643871851155405182e+02 1.611015925900618697e+02 1.607048655068065557e+02 1.598382491048295435e+02 1.604362368586599530e+02 1.623563276013094310e+02 1.596114065796268449e+02 1.625973255268691844e+02 1.637020737301186841e+02 1.567671284387024571e+02 1.620850983716866835e+02 1.612522268293093930e+02 1.607324662202845502e+02 1.637985197036528007e+02 1.614465142239451438e+02 1.648829340120693132e+02 1.624195918606174871e+02 1.615934766774223874e+02 1.618892340863095285e+02 1.605082880307665221e+02 1.631910558493505903e+02 1.619366412459647790e+02 1.632248714410455932e+02 1.643600528703374550e+02 1.614111243750142535e+02 1.589559521246972054e+02 1.625996854935468434e+02 1.612103038243925539e+02 1.633723836791167798e+02 1.643423171840966859e+02 1.613289372322815609e+02 1.647080812470811395e+02 1.609657512321470278e+02 1.643688980742487331e+02 1.638065533831013170e+02 1.642149292461511720e+02 1.631229587569872592e+02 1.644912331908152225e+02 1.640760770680212488e+02 1.629198920585076849e+02 1.631238453169862339e+02 1.666756027295853926e+02 1.600737940048067287e+02 1.593948713281212122e+02 1.616861687687410836e+02 1.617626129993516599e+02 1.618141730628125003e+02 1.623293646998222641e+02 1.629771817158605529e+02 1.611504739006525710e+02 1.624013738072567321e+02 1.587179786218088395e+02 1.606843458319540332e+02 1.608628147487698641e+02 1.613531479358203455e+02 1.622460053415491359e+02 1.623972873493885345e+02 1.622637026310430599e+02 1.605836358158624648e+02 1.628878277532022025e+02 1.643308141223065206e+02 1.607986425915680115e+02 1.621648569635605668e+02 1.622261319394546035e+02 1.601815729014940928e+02 1.604237723494295551e+02 1.614122359140845901e+02 1.621020393353109625e+02 1.592455947175249946e+02 1.596940739431361749e+02 1.605370684357680204e+02 1.617451825569661423e+02 1.636477720856060216e+02 1.594942110916021818e+02 1.588987705996881914e+02 1.621659895944626157e+02 1.597690621671323754e+02 1.617574333574255832e+02 1.611611269161229529e+02 1.587513903145011511e+02 1.569135216914785076e+02 1.581797939044070631e+02 1.574211677261260718e+02 1.568929343381426236e+02 1.585415210142807041e+02 1.571687634105823292e+02 1.563896572814189483e+02 1.615913185463575985e+02 1.609767280462036751e+02 1.571592844638974213e+02 1.596938673776149358e+02 1.589887849524818080e+02 1.610164001051585387e+02 1.593151791229927312e+02 1.607280490751522564e+02 1.566960165809410057e+02 1.571730963109597496e+02 1.589992331695167422e+02 1.579493672154474950e+02 1.575819844282723352e+02 1.593544384204132029e+02 1.583072280646427998e+02 1.602523820366801317e+02 1.608880439298608565e+02 1.611386644798874386e+02 1.579803056464560029e+02 1.577771139076890563e+02 1.595303968039137033e+02 1.592706211107354477e+02 1.605074424946945157e+02 1.585050772858120354e+02 1.602551249129791131e+02 1.582170944840553375e+02 1.580444845491597903e+02 1.570563375469587299e+02 1.605837764618939048e+02 1.612002510756158529e+02 1.582991555147793861e+02 1.628102377240989824e+02 1.614254055224580782e+02 1.634048051692630281e+02 1.587706739062227257e+02 1.625731451314282481e+02 1.610626979344116307e+02 1.615900301568203190e+02 1.628226441652186054e+02 1.616938845656801504e+02 1.622757515234427785e+02 1.643529389276151562e+02 1.629120379309699729e+02 1.639825527442146722e+02 1.629306043797600410e+02 1.622166820149331272e+02 1.650590187347553979e+02 1.638458978637307837e+02 1.662743632589673837e+02 1.670367603365932609e+02 1.639093077084241941e+02 1.654831171028061476e+02 1.649698198675584990e+02 1.640076166463595655e+02 1.645014554958955273e+02 1.612303355116260093e+02 1.664578658365433910e+02 1.665453108644964857e+02 1.653199235577177717e+02 1.653169284842124682e+02 1.633549678289366796e+02 1.652876641811439526e+02 1.645014713152770867e+02 1.625035713833318880e+02 1.655962639760017510e+02 1.676535791274213238e+02 1.657231929605482037e+02 1.642704228131676416e+02 1.668882746596474078e+02 1.633437116661753237e+02 1.624248895352531861e+02 1.617688846868301766e+02 1.609715589157597151e+02 1.643957247436406419e+02 1.654388414323412917e+02 1.610265160044491211e+02 1.590725414255179544e+02 1.583742878787703887e+02 1.603632570354656650e+02 1.618833614076614538e+02 1.627560044927956540e+02 1.593437959429688249e+02 1.596903701171896444e+02 1.592744228988683517e+02 1.616248143912646640e+02 1.605105642035010760e+02 1.609260331306216756e+02 1.576036083720534577e+02 1.596222685704403261e+02 1.636372791075969531e+02 1.625695537733035678e+02 1.604471389071450744e+02 1.609269096150198948e+02 1.617428310195440133e+02 1.620352660856364935e+02 1.619185061188531733e+02 1.597017757386625760e+02 1.599429509179914248e+02 1.648562172990656620e+02 1.613952688625918199e+02 1.592671700031454805e+02 1.617463110020411818e+02 1.610281524823544999e+02 1.613874001828821179e+02 1.649262649405889931e+02 1.655350374995002198e+02 1.660002766463240675e+02 1.674802386448790799e+02 1.682871344807604430e+02 1.679859643580712714e+02 1.675409323267470825e+02 1.723668197312949815e+02 1.669240763791520408e+02 1.705491372274709647e+02 1.673730516372742727e+02 1.663788271548312139e+02 1.663051305259780008e+02 1.666407881193382536e+02 1.671606860214979804e+02 1.654772054984167085e+02 1.660629947591313851e+02 1.658982771713002933e+02 1.662026808438743899e+02 1.673128834910055502e+02 1.665825992479342119e+02 1.635569859322361310e+02 1.677683690779998642e+02 1.643537240072981547e+02 1.608128156534203583e+02 1.635019208279116469e+02 1.650581140485468836e+02 1.641977503757288162e+02 1.627352550185476332e+02 1.635205847799616947e+02 1.633420374592141684e+02 1.652053589726282894e+02 1.663596920339404051e+02 1.592234741251629941e+02 1.662700329792414493e+02 1.638749626302973184e+02 1.637328454851280242e+02 1.640734279034282679e+02 1.651261946810541872e+02 1.640726908696489943e+02 1.633494576719068050e+02 1.612225047651940883e+02 1.640521409010087552e+02 1.672894287296372511e+02 1.676331992114537570e+02 1.642626237554505622e+02 1.640190525501256786e+02 1.654171839966326445e+02 1.626025339077999377e+02 1.639408223250059393e+02 1.639886523076727656e+02 1.643563800564087103e+02 1.635739523261294153e+02 1.625087807412737675e+02 1.639711329486342493e+02 1.658898300748116412e+02 1.637103475436625786e+02 1.638811561108229569e+02 1.657714672213563460e+02 1.673035606700894107e+02 1.656390680148687693e+02 1.630628065502696700e+02 1.658735409664622580e+02 1.662140896573938278e+02 1.648284151672822304e+02 1.657237248446303681e+02 1.675044897859697528e+02 1.690832218098545638e+02 1.672626067527206715e+02 1.675084185059069739e+02 1.686934031141720141e+02 1.707308515550415393e+02 1.671469097966034667e+02 1.678924729695772271e+02 1.691362685707455285e+02 1.662483316165207725e+02 1.664949058350597966e+02 1.635325158532560295e+02 1.657303449884871611e+02 1.618075372106581256e+02 1.605996940430192410e+02 1.634117864518286751e+02 1.669045126308756437e+02 1.622934377505601731e+02 1.605498358237834395e+02 1.579398795722821092e+02 1.609610546712623318e+02 1.646727744845549921e+02 1.619008696247838657e+02 1.613908627858929776e+02 1.621239195303956819e+02 1.650654672206447628e+02 1.620223269263192947e+02 1.658679452187444667e+02 1.634495853090232629e+02 1.623337495068441569e+02 1.630389000504617627e+02 1.627059069617562557e+02 1.650791562870813607e+02 1.622301957540687170e+02 1.631516245712485613e+02 1.623104698456042740e+02 1.602373234985757620e+02 1.600263090698582289e+02 1.568431392604169901e+02 1.638297326239704716e+02 1.596775987724649610e+02 1.596891527941341451e+02 1.631269033919971321e+02 1.606138861387944416e+02 1.609331606560066632e+02 1.610949883047733806e+02 1.636648661675332619e+02 1.634972292549102519e+02 1.613353581840098911e+02 1.606231215282219864e+02 1.632810963457962714e+02 1.643621912344788996e+02 1.627638334914231280e+02 1.651062678351944442e+02 1.634081620036731692e+02 1.618650233727995840e+02 1.620543189440586787e+02 1.652382511533043328e+02 1.632284804336212858e+02 1.603927258115473080e+02 1.636039525326131638e+02 1.611399160454156174e+02 1.614710721422644895e+02 1.627345926896035451e+02 1.635585077299995476e+02 1.640196157285942320e+02 1.615407457235521349e+02 1.634002561761107870e+02 1.620895767180902567e+02 1.644483638055557435e+02 1.629644047407272467e+02 1.617885029271504322e+02 1.625852905919436751e+02 1.641303422277532320e+02 1.623600079688595770e+02 1.609254313510288910e+02 1.621171533100515205e+02 1.604410435247702935e+02 1.611283016216067097e+02 1.594413937617375723e+02 1.653282407391625952e+02 1.629087954931725619e+02 1.603245083933716728e+02 1.611321314393131559e+02 1.627112364272408627e+02 1.648218960981005523e+02 1.635569335738819632e+02 1.649453783088570447e+02 1.658150586711978747e+02 1.633603481254035330e+02 1.619747475937834622e+02 1.648522865329924514e+02 1.620707097583564860e+02 1.655563382584327030e+02 1.618783329522536860e+02 1.680847895825788783e+02 1.649672486005111978e+02 1.635108269270747030e+02 1.637495369169884327e+02 1.679657335347440039e+02 1.624004089720143611e+02 1.653973513685763237e+02 1.638665114864613201e+02 1.596716028012203878e+02 1.626214886340242174e+02 1.643809425494581262e+02 1.675788837631919250e+02 1.655209753607977348e+02 1.670139735981047977e+02 1.653598368082053867e+02 1.633004617619785677e+02 1.647183116153391325e+02 1.655609584266268541e+02 1.665270706725821412e+02 1.638496297247924645e+02 1.658045826600122723e+02 1.654781059911788645e+02 1.671327363551062888e+02 1.654213541236906906e+02 1.645304851388891336e+02 1.614792051154069270e+02 1.664862107869420242e+02 1.657696760138368859e+02 1.636102523961128554e+02 1.642875309724932151e+02 1.626276771577432214e+02 1.627494401944742322e+02 1.630859253633778394e+02 1.633178182130572225e+02 1.634551852317140117e+02 1.602114753029437111e+02 1.640955068745240339e+02 1.625295619622355332e+02 1.618972932126473268e+02 1.617110882142228263e+02 1.637890785203458677e+02 1.662345555023622126e+02 1.632528782709851214e+02 1.622296685131420872e+02 1.642587462929937203e+02 1.646496621738526471e+02 1.622126116552439612e+02 1.625930560916742422e+02 1.640104095359018572e+02 1.593636139296924057e+02 1.627080016796824111e+02 1.601047333501716707e+02 1.597556989389276794e+02 1.625810103776408369e+02 1.654373758542842836e+02 1.626639979949522115e+02 1.645041425517645166e+02 1.601040565143729850e+02 1.602618168387651281e+02 1.599752942173323333e+02 1.598662173989828830e+02 1.646787808309642571e+02 1.606936300237270530e+02 1.631494791392842387e+02 1.622137668730800613e+02 1.622755762395554484e+02 1.620116876817541538e+02 1.625160092999823860e+02 1.632478657084445501e+02 1.622792237223341090e+02 1.649636008157831384e+02 1.648515265102724356e+02 1.631893381533283502e+02 1.644884719469781658e+02 1.650827940831484284e+02 1.630191120016355626e+02 1.634386050633800096e+02 1.654206216954607385e+02 1.623823205773420000e+02 1.635967817331293475e+02 1.621885873409986800e+02 1.621334299719664216e+02 1.650075900039587964e+02 1.652066934811121257e+02 1.641417111229294221e+02 1.661252961524889429e+02 1.626511408484631147e+02 1.639805126156684025e+02 1.627962948413865547e+02 1.619541130981398567e+02 1.638820012640522918e+02 1.648370476246315945e+02 1.597037615506985446e+02 1.603821202465334750e+02 1.629735062072729477e+02 1.610061194688421153e+02 1.612403573235127112e+02 1.600340462603516869e+02 1.623737851293834353e+02 1.576992040598800315e+02 1.604505316757847879e+02 1.633704924254143975e+02 1.604227405629108603e+02 1.619167222619956021e+02 1.630253698290588034e+02 1.593637777212198330e+02 1.603864800851364976e+02 1.603562369559709850e+02 1.607020061185801012e+02 1.605661287510907584e+02 1.616239494267173598e+02 1.651080926308836183e+02 1.597930484820413994e+02 1.612592091318366272e+02 1.634580145037386956e+02 1.652617239381567629e+02 1.658055048992518721e+02 1.641193818796887456e+02 1.626330659312996829e+02 1.623726007950737085e+02 1.642125444613293723e+02 1.634979300775293609e+02 1.610678334798318474e+02 1.601001292104870686e+02 1.637298711775742390e+02 1.636920181893953838e+02 1.622525690202290320e+02 1.642332624803583201e+02 1.625488205387894425e+02 1.633682190535621146e+02 1.630010699711055224e+02 1.624676965713325956e+02 1.608169165830975942e+02 1.624248397120803702e+02 1.633266478377702242e+02 1.587396689631636377e+02 1.645849727719443649e+02 1.615986924145985597e+02 1.655366223897189570e+02 1.661967834192925011e+02 1.626229409458372857e+02 1.641801169434610586e+02 1.617904397514485595e+02 1.639117924333969256e+02 1.642386666807440179e+02 1.630959927507113605e+02 1.617761197398285731e+02 1.649714506751965359e+02 1.630197689855756096e+02 1.649925954400123373e+02 1.630884468533925542e+02 1.630728043847758784e+02 1.633653828767850484e+02 1.621416523871055233e+02 1.622191913797763618e+02 1.608596696519715010e+02 1.581459043482774405e+02 1.587678609699293304e+02 1.601874845487492962e+02 1.572425927337936002e+02 1.605792886623062827e+02 1.581158971742281381e+02 1.611423220969756471e+02 1.612851228411548448e+02 1.594010350377906207e+02 1.628381479758029116e+02 1.591806531833115343e+02 1.596540825746705536e+02 1.590454691418440518e+02 1.630726826212340086e+02 1.614044703284914135e+02 1.655053301436642812e+02 1.610266221281880519e+02 1.642788279205620086e+02 1.623274755295246621e+02 1.632921295644493966e+02 1.634643726945519404e+02 1.635793693901036647e+02 1.629020023856839714e+02 1.630630389945846446e+02 1.618990646980799113e+02 1.610971899103597025e+02 1.609655774685142546e+02 1.607060522270938634e+02 1.613974423244393677e+02 1.638155079122020652e+02 1.606575332673714911e+02 1.600953655662669064e+02 1.616709854146254202e+02 1.600072402978943842e+02 1.623555186474520156e+02 1.632823052548772864e+02 1.648684152135718648e+02 1.622297837517453729e+02 1.587785372966997670e+02 1.624148772597752100e+02 1.603287753859806344e+02 1.586017463761434101e+02 1.623241432961133910e+02 1.611096615830036001e+02 1.623032006240721330e+02 1.606963171606859646e+02 1.613657329717123048e+02 1.617754392072406517e+02 1.637362432211008070e+02 1.569397530047433236e+02 1.609998183000569725e+02 1.603548183252284502e+02 1.580693378915293010e+02 1.597238236041040693e+02 1.597344593096044036e+02 1.613273134846749031e+02 1.602196393173180695e+02 1.606651870375871738e+02 1.603729389764207554e+02 1.626069566741107337e+02 1.633953095634528268e+02 1.643741445687941791e+02 1.615495519490008576e+02 1.600149681514058955e+02 1.642983268305265767e+02 1.612089674579182486e+02 1.659025555525562936e+02 1.650449892342394094e+02 1.642480223820513459e+02 1.659407479038116264e+02 1.630266800035512347e+02 1.671457479821526420e+02 1.616540135168965548e+02 1.665359392661862898e+02 1.670214042009926345e+02 1.666383089143030531e+02 1.627575195580795935e+02 1.653576072124882046e+02 1.633092247545403382e+02 1.659710385492094531e+02 1.642038261117182572e+02 1.651155229533478632e+02 1.616344782368512654e+02 1.611005223086330602e+02 1.618468651806853984e+02 1.624923951869730843e+02 1.632261674420896895e+02 1.638735437994548931e+02 1.647724403683361345e+02 1.626554746021825792e+02 1.656994958057164240e+02 1.648703144614182463e+02 1.669473394091073146e+02 1.650599482086079206e+02 1.644077772864229132e+02 1.666684867288098246e+02 1.661264037102430109e+02 1.699584825687473710e+02 1.704576272682174647e+02 1.671795405220820783e+02 1.692552716890136537e+02 1.659284647771409595e+02 1.651664207673933049e+02 1.674670708880262566e+02 1.673902973385037001e+02 1.642263951937623858e+02 1.683601853710792966e+02 1.646971454540408217e+02 1.660943905488192058e+02 1.646016874907669205e+02 1.616335734517243736e+02 1.659140386190569814e+02 1.686706351375758857e+02 1.647751545815058876e+02 1.645272961762337331e+02 1.654133007086236375e+02 1.665944511746684782e+02 1.662540328920060517e+02 1.673547587938263632e+02 1.661649095038394535e+02 1.639450822424581418e+02 1.624410721109886140e+02 1.678353767947890276e+02 1.633269209627158602e+02 1.635163318465955058e+02 1.638741009980638808e+02 1.639410683424314641e+02 1.658294944250756089e+02 1.672973721990335036e+02 1.675475419238377981e+02 1.634840734183105724e+02 1.643769184057391897e+02 1.649186510153216716e+02 1.665207009539322485e+02 1.625006273535558421e+02 1.602766464529356369e+02 1.644044162101058930e+02 1.651103726828547735e+02 1.637033027899912838e+02 1.664689257229975397e+02 1.658927049211432632e+02 1.645403916988813080e+02 1.645337571484428167e+02 1.645939236729352615e+02 1.635882535273993597e+02 1.637246910881219151e+02 1.659067047589481376e+02 1.667413531259676063e+02 1.629901634948998321e+02 1.673775429777936665e+02 1.660015448255582555e+02 1.667798432126379851e+02 1.659520456641404564e+02 1.629285268014061216e+02 1.634639100611088907e+02 1.635190518795254775e+02 1.637769161025516382e+02 1.632159270076056146e+02 1.637217647605502862e+02 1.661049266807411584e+02 1.628208371633455727e+02 1.657080361716015489e+02 1.650260593423548130e+02 1.652573432308927295e+02 1.639917382770471477e+02 1.638960149193446796e+02 1.667917368504066644e+02 1.645197586623940822e+02 1.644268542355461591e+02 1.633912681357535917e+02 1.640638973335276205e+02 1.650027213031009694e+02 1.613872750657603774e+02 1.622321709418133651e+02 1.644685812209570202e+02 1.612300338248086291e+02 1.602220915036969302e+02 1.616108848698480642e+02 1.622224413210474836e+02 1.618339868800210866e+02 1.620867118588151925e+02 1.640271760702674158e+02 1.650129150050053397e+02 1.616340631533086594e+02 1.646664310366428765e+02 1.628665903144489562e+02 1.676913577264423623e+02 1.677474601880510363e+02 1.656368137618346736e+02 1.663308613358685477e+02 1.678015514544631799e+02 1.660866248527902940e+02 1.662293486447907469e+02 1.683709375472722627e+02 1.650270818324243294e+02 1.677908939174946283e+02 1.661799333453136001e+02 1.682766233897250174e+02 1.658023519305560853e+02 1.655473814369540264e+02 1.651475803408992817e+02 1.627455757763793542e+02 1.650243366378626035e+02 1.651869238519267071e+02 1.609642698647358543e+02 1.642557339537873702e+02 1.635031783717531937e+02 1.640800857430981523e+02 1.659605121637584944e+02 1.618768525268402243e+02 1.624353397143186726e+02 1.620660000485619037e+02 1.623797999409082706e+02 1.626920806696911654e+02 1.620360061481684966e+02 1.623101580122247185e+02 1.620254823980945105e+02 1.617801500000868486e+02 1.638156720473409109e+02 1.631573718802518158e+02 1.613319370256392915e+02 1.587040561900581679e+02 1.604354238799700454e+02 1.601429641792040570e+02 1.640720635555118463e+02 1.602047243771389446e+02 1.601956505260586425e+02 1.622024187669223920e+02 1.614476466549115230e+02 1.628874871113238498e+02 1.602435440242359448e+02 1.610062853466787374e+02 1.637575437639027882e+02 1.640997282220869238e+02 1.619419440026280768e+02 1.624490859783968801e+02 1.641941170166802237e+02 1.587134759807386217e+02 1.602539355697562087e+02 1.588318109490455754e+02 1.600513827508898146e+02 1.637465721142137625e+02 1.600975607380274823e+02 1.602552708342667245e+02 1.611571491678113262e+02 1.594498344382918731e+02 1.582880766355851563e+02 1.641160496874370267e+02 1.614779132330917832e+02 1.611854516910085806e+02 1.627992920596588533e+02 1.617045747744765265e+02 1.619280409680541766e+02 1.645113339777729209e+02 1.645365490705584648e+02 1.628214803860858524e+02 1.603317641707317307e+02 1.609237008478911548e+02 1.624054520153437977e+02 1.599752002518867187e+02 1.598833045234190990e+02 1.609851429509432137e+02 1.594191480858063130e+02 1.589101747110162250e+02 1.655196854684051573e+02 1.615212286038542402e+02 1.602783193834205804e+02 1.623405254100079560e+02 1.644481523347792518e+02 1.600886980270718141e+02 1.626828196548213725e+02 1.622444238452252705e+02 1.619079262683474667e+02 1.612850155782444119e+02 1.621797438266760878e+02 1.645878364742139013e+02 1.618093562617954149e+02 1.610245318285082590e+02 1.615504987302046516e+02 1.603131244539349041e+02 1.599054856753302261e+02 1.623649683839739737e+02 1.634313776844526842e+02 1.602392753162005761e+02 1.638731371032946242e+02 1.626786761478803953e+02 1.594510623296591234e+02 1.599818190976743608e+02 1.599966830858594449e+02 1.588874705430136487e+02 1.591661309310622130e+02 1.585794676509118801e+02 1.636867410870706010e+02 1.580758389718505157e+02 1.601331735854151646e+02 1.626604175926545963e+02 1.597447829401897366e+02 1.590146197364101397e+02 1.596768641164962901e+02 1.619250258027935558e+02 1.590604076506462548e+02 1.632287485493411623e+02 1.648656005727995648e+02 1.593951213741067363e+02 1.632967335985021577e+02 1.639653044873810472e+02 1.631157542065460575e+02 1.635369034584065560e+02 1.646740913633255730e+02 1.624924077534234641e+02 1.611442022641126073e+02 1.625987014139670066e+02 1.619511080744471485e+02 1.630036037677052434e+02 1.614743100724112992e+02 1.595657050646851189e+02 1.601965745402279140e+02 1.611670594029625931e+02 1.630693120808292917e+02 1.574253643380146173e+02 1.620007608548856410e+02 1.650576887657681766e+02 1.621333724189941563e+02 1.607896250490879311e+02 1.621166572094004721e+02 1.604660705017361124e+02 1.614616365987793074e+02 1.618772856103429092e+02 1.635139946655479832e+02 1.611108415677953190e+02 1.618214729481686618e+02 1.615936368582329408e+02 1.626980742304975536e+02 1.586152639954979975e+02 1.623361883006474216e+02 1.596423950089231596e+02 1.615346676792367191e+02 1.614112074374909866e+02 1.583195965907235632e+02 1.610739899064824669e+02 1.586784732521836929e+02 1.595737023497022733e+02 1.606273150917896260e+02 1.600479469907262171e+02 1.605224715862582059e+02 1.608626665405501797e+02 1.581970498680392723e+02 1.590511618828685414e+02 1.587772158293599034e+02 1.571852550839475384e+02 1.587643226045686333e+02 1.582693148357926987e+02 1.588494857578026256e+02 1.578026962878006714e+02 1.572572986379935571e+02 1.555593962099115970e+02 1.569402778045257492e+02 1.569259370943281340e+02 1.606055368656378448e+02 1.565278739596527657e+02 1.568737170379930603e+02 1.571209837038056776e+02 1.598600822387454912e+02 1.572650716712905705e+02 1.548149372825781995e+02 1.587795595446631580e+02 1.567354566775625528e+02 1.557679939746060995e+02 1.572226119662064434e+02 1.579232262411567547e+02 1.560815597004804545e+02 1.587271118932181366e+02 1.573358666840518083e+02 1.550783291390807221e+02 1.591606274439720892e+02 1.541863521419718381e+02 1.546053214190260405e+02 1.541589497185073299e+02 1.555781106595548238e+02 1.579093239179012755e+02 1.538657290116684919e+02 1.544490845457466150e+02 1.561404760071488909e+02 1.580343503574254100e+02 1.558725681497370488e+02 1.558238323190640529e+02 1.549149745960101541e+02 1.519796311825406860e+02 1.518663574024846241e+02 1.533441319021495701e+02 1.531357287057884946e+02 1.508464860690326361e+02 1.530824967527776437e+02 1.529878846519106617e+02 1.502253544349022150e+02 1.498766413571813416e+02 1.477930452258966909e+02 1.475692648389745329e+02 1.510012451567353935e+02 1.453153818307862934e+02 1.476546432694685222e+02 1.484115754299917285e+02 1.499063868343799015e+02 1.489943448077886785e+02 1.492918529300978605e+02 1.512924119256297217e+02 1.426004172455089360e+02 1.480227118475054340e+02 1.509420443558977354e+02 1.494062594614507304e+02 1.480340072321060063e+02 1.497932785007714358e+02 1.467263249873446682e+02 1.456404142422447023e+02 1.472822060581571577e+02 1.448339046585580263e+02 1.477153582402367249e+02 1.454038275541697374e+02 1.456976346837482197e+02 1.496041544564985486e+02 1.461163287433945470e+02 1.507409672302118508e+02 1.465088283530552644e+02 1.451220072859862853e+02 1.487518265704373732e+02 1.459488703963951934e+02 1.439858383428078525e+02 1.459045391600441235e+02 1.476560344630661348e+02 1.470122984117217300e+02 1.450947714020038859e+02 1.468235490143595712e+02 1.479627331408967734e+02 1.446595765841266257e+02 1.441003395065872894e+02 1.456662670284642047e+02 1.459266759799354531e+02 1.479647489497519928e+02 1.433339504771307134e+02 1.434037087969323920e+02 1.443327253506394356e+02 1.446168906002585857e+02 1.440850135378232437e+02 1.438478381550214067e+02 1.469914436919521847e+02 1.470209433454932650e+02 1.431910812956443237e+02 1.428347823762637461e+02 1.427645168029567060e+02 1.447977650340484956e+02 1.444246908344711642e+02 1.450394888747250661e+02 1.435081868340938911e+02 1.450446550689636354e+02 1.445245667811952330e+02 1.428024900054556667e+02 1.464848878626632995e+02 1.416396575287447206e+02 1.435760239921320363e+02 1.446728271943140385e+02 1.425478732556840953e+02 1.416137305398513320e+02 1.379923821106046375e+02 1.415054460589497580e+02 1.410290813324033081e+02 1.390266073167820196e+02 1.403018709125315695e+02 1.417686673176209524e+02 1.394363125568541193e+02 1.403704735485135870e+02 1.435385589409294482e+02 1.376520091786887008e+02 1.383985667791028789e+02 1.384484042812269138e+02 1.403063194502275053e+02 1.396260509826444434e+02 1.384944535456097299e+02 1.364278221444604640e+02 1.367103460311283811e+02 1.370868264832127466e+02 1.411208957809182323e+02 1.389647730489667481e+02 1.345565719427722229e+02 1.381346603462796452e+02 1.405199170596426654e+02 1.350865720421853950e+02 1.397585851754228088e+02 1.373544613542111676e+02 1.352287182997545187e+02 1.360618395986885218e+02 1.368703266957750770e+02 1.364368857445221010e+02 1.400039594793156539e+02 1.379443006383635861e+02 1.386837140704888895e+02 1.373321086449435313e+02 1.379788117281914879e+02 1.385841315449119122e+02 1.371893339603517461e+02 1.343938602323697467e+02 1.358184276099888734e+02 1.392977357526819731e+02 1.350694485709642549e+02 1.327768076712661980e+02 1.370021357209438975e+02 1.372606449876417116e+02 1.372141345338593226e+02 1.362357745093667916e+02 1.367335234375196364e+02 1.374931368790521162e+02 1.369364422878121843e+02 1.334364085087605929e+02 1.343454402495252111e+02 1.363116706567792278e+02 1.356773885576001533e+02 1.348879090854512981e+02 1.346652451180739263e+02 1.341474224255931347e+02 1.345453669578624272e+02 1.339269292477900422e+02 1.345368996474442724e+02 1.354060842637174744e+02 1.335141243269188465e+02 1.331064605733502617e+02 1.340624656922386180e+02 1.312920742079854222e+02 1.301645665420836053e+02 1.321475531855045062e+02 1.309527589132896708e+02 1.310226727014631081e+02 1.300972471585920687e+02 1.327338181629698397e+02 1.321862746893418432e+02 1.318663180141694795e+02 1.287645393102433218e+02 1.328586043963797465e+02 1.320286463595562623e+02 1.294828872238474275e+02 1.312648816365550033e+02 1.302909659945963483e+02 1.318109011436636990e+02 1.269629151111242606e+02 1.301112703045351964e+02 1.276898955696143361e+02 1.293629265833679653e+02 1.298784153185988828e+02 1.300202996435517946e+02 1.290148268132331282e+02 1.312533747130584345e+02 1.298068187989498199e+02 1.294990302776200792e+02 1.306171653019048051e+02 1.290509772065111065e+02 1.313599786307358954e+02 1.305121578589863987e+02 1.313740241292235282e+02 1.264998104198295579e+02 1.280104707703432894e+02 1.271448411597005048e+02 1.320401836271564662e+02 1.297026815662595709e+02 1.265049797824619446e+02 1.303499477882894837e+02 1.283544953147796832e+02 1.266916527853639991e+02 1.276163980102729738e+02 1.275838686152039116e+02 1.254308117906305000e+02 1.271144007523297432e+02 1.236724319984588476e+02 1.253813769482001135e+02 1.223717866040692144e+02 1.252461349569087758e+02 1.249639128121660150e+02 1.253638339056726778e+02 1.252754972017666688e+02 1.229819784715257782e+02 1.217587937135826905e+02 1.230210175715947116e+02 1.247351717462134815e+02 1.215151636014180241e+02 1.214748120826223214e+02 1.238352955849511545e+02 1.226625955072057508e+02 1.212678148167257888e+02 1.234997909951391080e+02 1.194159041244264330e+02 1.210680437820863204e+02 1.222378851520748242e+02 1.206385954043923476e+02 1.199816206532761242e+02 1.230459861183182824e+02 1.210483639939667455e+02 1.196543564959631425e+02 1.184689323494971944e+02 1.169240017884993250e+02 1.216877138642940963e+02 1.192233588925819703e+02 1.183956317532270930e+02 1.213680229054507436e+02 1.223420008465244564e+02 1.194777102284887178e+02 1.203190553130983744e+02 1.188489419296888059e+02 1.220183557964704306e+02 1.206576829464394081e+02 1.202252127481510655e+02 1.190690183259603003e+02 1.194065732323776103e+02 1.201725203658203895e+02 1.233082172742230824e+02 1.171329518672885115e+02 1.181237230979402284e+02 1.179795080668255025e+02 1.159974096729859667e+02 1.174944435138404515e+02 1.166943060280572553e+02 1.199010688845145012e+02 1.187569807318353696e+02 1.202963048985195513e+02 1.172814521668942973e+02 1.197939592785050564e+02 1.204455948728110997e+02 1.154771252912976962e+02 1.154223858148455122e+02 1.189966927706951054e+02 1.176761634772787630e+02 1.184922009766841882e+02 1.187264466655935848e+02 1.152915325541737559e+02 1.162773139330860346e+02 1.180090640670320283e+02 1.152087670466112712e+02 1.199809686530185786e+02 1.158610782857801667e+02 1.169565108470419261e+02 1.175264808401545906e+02 1.136941986945717105e+02 1.169374191555747728e+02 1.166489145669946197e+02 1.146563685013476572e+02 1.148979326485276857e+02 1.175324109490219797e+02 1.136108340294069592e+02 1.158480910469617982e+02 1.151395906048427520e+02 1.169005650207652991e+02 1.151920444001580108e+02 1.129510011563455549e+02 1.139892026614697897e+02 1.141500290359221452e+02 1.162496481347084369e+02 1.179233145776506149e+02 1.142880054532045477e+02 1.149043985963306511e+02 1.139413632799628147e+02 1.154952003610736853e+02 1.150284170650593154e+02 1.131543302254429761e+02 1.144992397170839524e+02 1.166839190721464945e+02 1.140670799747638995e+02 1.156540090741559510e+02 1.121540035196086791e+02 1.136441756765642026e+02 1.141809407356830945e+02 1.133703751524904249e+02 1.127361829709919334e+02 1.126936085303534725e+02 1.139189128287603836e+02 1.136043323337635655e+02 1.140290988253926940e+02 1.107553758705140865e+02 1.111626108564547053e+02 1.128876855604555374e+02 1.133589718729499509e+02 1.123806017784267226e+02 1.136535187146034644e+02 1.124222108423448958e+02 1.116673365126265480e+02 1.163380959743150953e+02 1.135966381375808538e+02 1.151523031737500986e+02 1.142808194165131681e+02 1.117625485885511836e+02 1.128468406080434363e+02 1.129945125565432278e+02 1.136807893424297049e+02 1.161501590195432101e+02 1.114691752083687533e+02 1.117294116164365931e+02 1.119345884399118347e+02 1.150141351575360318e+02 1.127184564384068608e+02 1.124682063893577890e+02 1.157243324094253722e+02 1.111640106195592210e+02 1.116729412985526579e+02 1.139081784780020428e+02 1.099227853758056455e+02 1.126891644656909222e+02 1.126909429905893205e+02 1.104143143114596910e+02 1.125297041638838493e+02 1.114080282481821911e+02 1.138251671653741681e+02 1.142893017629386208e+02 1.094605558782750450e+02 1.091985102736639988e+02 1.133863865199853791e+02 1.115213534392306229e+02 1.110254751240962889e+02 1.102053934766845487e+02 1.101422914947370941e+02 1.096796931487949536e+02 1.095196624220605059e+02 1.115350253567060435e+02 1.111101756138176171e+02 1.116492245532536742e+02 1.111137020489385776e+02 1.105522854943164504e+02 1.110162070648712813e+02 1.092376002963074768e+02 1.093516095725574075e+02 1.083983199749150828e+02 1.084337123367440796e+02 1.117621079429364670e+02 1.103411259960423081e+02 1.117017848344726332e+02 1.094556905073181383e+02 1.086987318483436127e+02 1.110666579447958355e+02 1.095010997907997989e+02 1.096597137237166777e+02 1.084985237823076432e+02 1.070331111998836207e+02 1.086801172452437072e+02 1.075536912909019378e+02 1.065443639012181194e+02 1.060540963352370909e+02 1.073785502487137791e+02 1.049505553427499791e+02 1.071145744849949040e+02 1.071567821066296631e+02 1.097656418172597910e+02 1.065462320955095237e+02 1.056855336703931982e+02 1.063546814639447291e+02 1.042073898588688508e+02 1.075220759212271844e+02 1.061129897572459839e+02 1.048478292304192934e+02 1.055128427606666435e+02 1.072666364247190671e+02 1.064365641245755825e+02 1.057418795557566966e+02 1.052426971951635579e+02 1.081249918167859789e+02 1.048570863345163389e+02 1.017527697620352143e+02 1.045441745838777052e+02 1.043006116467112747e+02 1.056617081654008530e+02 1.059601335400124498e+02 1.063195609274239786e+02 1.068623863410314385e+02 1.042922286288699212e+02 1.016799972196597110e+02 1.052761247813550938e+02 1.044847037748332923e+02 1.024857066329583688e+02 1.044606018771409595e+02 1.034274638946028233e+02 1.038862217817279543e+02 1.037945725066568059e+02 1.063017084513319617e+02 1.042981580952221208e+02 1.051386916920690595e+02 1.063268649438519020e+02 1.074722016907076778e+02 1.056473223913116186e+02 1.056517174141492319e+02 1.038362538910279795e+02 1.063093625830094737e+02 1.067710193832074737e+02 1.031873411086326229e+02 1.026740256226047023e+02 1.053350092582001736e+02 1.028285040114320736e+02 1.041247497081963189e+02 1.043573021838475228e+02 1.046302162429936686e+02 1.017047095740410896e+02 1.016472425073099402e+02 1.039082981499822580e+02 1.010289612221734217e+02 1.045491294749273266e+02 1.006703014318162133e+02 1.029850130339683432e+02 1.026660806276346847e+02 1.034210926232937169e+02 9.857699340085846984e+01 1.045765819026778587e+02 1.030735104588451918e+02 1.033624027796993232e+02 1.033717001678999736e+02 1.043851262975842502e+02 1.033516900881457588e+02 1.010756315026028318e+02 1.039788464232308058e+02 1.031588872797316014e+02 1.035669695115888942e+02 1.028261407217574828e+02 1.032643636512415810e+02 1.036531781347953682e+02 1.046690218958614338e+02 1.019724260605537864e+02 1.011699483658693310e+02 1.000075836208531967e+02 9.994162871099943857e+01 1.000258339924041024e+02 1.044570554766594483e+02 1.009927379313944016e+02 1.024917204694498025e+02 1.044653827845179563e+02 9.965142242421978835e+01 1.018864043065930787e+02 1.014895034605391260e+02 1.015582756536768585e+02 1.002343862119858073e+02 1.022022966337954131e+02 1.007468785506644053e+02 1.003771169293853518e+02 1.008718700180670567e+02 1.028413807125095758e+02 1.028640045104450422e+02 9.884233761753921499e+01 1.004219257595301116e+02 1.007585416693432592e+02 1.001123102774519680e+02 1.023043684957598458e+02 1.018549234100641030e+02 1.013422837224981805e+02 9.941433695205054732e+01 9.970057351516891231e+01 1.007870305417588241e+02 1.035402166516133775e+02 1.018641717081937514e+02 1.002445568749521385e+02 9.757416574696908640e+01 1.015026043817440922e+02 1.016481558755124723e+02 9.966593770117502515e+01 1.020672213116502292e+02 1.009254403056707048e+02 9.783216889201932531e+01 9.857281484102084335e+01 1.034782622439633002e+02 1.002849498893298232e+02 1.000638248809695767e+02 9.867115143890404738e+01 9.998529433371795960e+01 9.863567099282974482e+01 9.750602042872880304e+01 9.973639884340866502e+01 9.865167891339750383e+01 9.790900673964844714e+01 1.000384766685936739e+02 9.625614993503114647e+01 9.756580628423947132e+01 9.915697749488657564e+01 9.822430712488754523e+01 9.855214944195518001e+01 9.842700018912006499e+01 9.945039007708361112e+01 9.819713907095921002e+01 9.716919436007732713e+01 9.831448937058434012e+01 9.847836924039408757e+01 1.002292593832921455e+02 9.664702274835549645e+01 9.916183069780457515e+01 1.007387765739282059e+02 1.003454746580226953e+02 9.810117997176274685e+01 9.771603965104452527e+01 1.025392805301670620e+02 9.635114097606228256e+01 9.812021789154914586e+01 9.805503937003769011e+01 9.717103001147667385e+01 9.822726116976126320e+01 9.837477244588598069e+01 9.598372650536251172e+01 9.641911758218607531e+01 1.001779610320559613e+02 9.665226630394258223e+01 9.864742732124142321e+01 9.615941246111452756e+01 9.703854860098346080e+01 9.801623886276138364e+01 9.515999168654931850e+01 9.481681120678709362e+01 9.599676412799018976e+01 9.505793111073205637e+01 9.518107750960115254e+01 9.633622948624635285e+01 9.457216894994175505e+01 9.584791307373278357e+01 9.444864996905366183e+01 9.530319799756723853e+01 9.444963784657610972e+01 9.424580830302937784e+01 9.350310060526170730e+01 9.276748924670994256e+01 9.298931238519536180e+01 9.500522418663237545e+01 9.390060382470601041e+01 9.128014206553157806e+01 8.916286028990845125e+01 9.171376212741839140e+01 9.057044187154454562e+01 9.037381261745754557e+01 9.223508601821562536e+01 9.103095364496761022e+01 8.923944804912466111e+01 8.998996133600707026e+01 9.249878134752071901e+01 9.044164308517419215e+01 9.063744097088381579e+01 8.868511657752922872e+01 8.976387127454168535e+01 9.141913968338751317e+01 9.127705941715095150e+01 8.994738347486770635e+01 9.083594770526144657e+01 9.156632179940405081e+01 9.016466617140818585e+01 8.955859935822223861e+01 8.989964641663567591e+01 9.135029879573686173e+01 9.266767400423115930e+01 9.028585923687795400e+01 9.010716455624798016e+01 9.002431101321276685e+01 8.891434247455723039e+01 9.043946227496400070e+01 8.966562839611354718e+01 9.117340334431794702e+01 8.928968621906626879e+01 8.719521409943457968e+01 9.062228238459505292e+01 8.655102925244992207e+01 8.896744025466263395e+01 8.703938952562207021e+01 8.909774956276406499e+01 8.974199980912767671e+01 8.730490703645715200e+01 8.856302097273223239e+01 8.874285678778778674e+01 8.802772917016716292e+01 8.725549799594537603e+01 8.811300809225151909e+01 8.448788188216390438e+01 8.853855870937046291e+01 8.373355686236517670e+01 8.904603582965943076e+01 8.919734432453641659e+01 8.564624414588348600e+01 8.630412909423350243e+01 8.579081684776923566e+01 8.571581721703743995e+01 8.398050067902715909e+01 8.444606979915616307e+01 8.668464580371609429e+01 8.854520843982734846e+01 8.694111101686047505e+01 8.705355264200655085e+01 8.679872064108243990e+01 8.729873785702642408e+01 8.763749400167134240e+01 8.693896906971208693e+01 8.670883002123878214e+01 8.679772413328784353e+01 8.571329201670799591e+01 8.635147233448600446e+01 8.632467536555698473e+01 8.800827665583064174e+01 8.513265632281678563e+01 8.482242229412173629e+01 8.546541869534188152e+01 8.718012874069138718e+01 8.469226327381815622e+01 8.541620532978430447e+01 8.766836550746627665e+01 8.477801413045783363e+01 8.391411869461741446e+01 8.668493829968485898e+01 8.264388409320098106e+01 8.739960587616950249e+01 8.860521268332904299e+01 8.204958859832159135e+01 8.477771089057408460e+01 8.366182037750525069e+01 8.255283543880244679e+01 8.353039764807813583e+01 8.543910662887877550e+01 8.596911223739046193e+01 8.337501269933794390e+01 8.610257428622563225e+01 8.301095723523788195e+01 8.314296339820559467e+01 8.538666232705766390e+01 8.672320639831275457e+01 8.527157708702489458e+01 8.521903007048332768e+01 8.493862725744835984e+01 8.494619854180790242e+01 8.388412862192605246e+01 8.662721200947227373e+01 8.326249260988856804e+01 8.509724358823706325e+01 8.586031708509933935e+01 8.081267652042663485e+01 8.285284978466015104e+01 8.621576403402306710e+01 8.392691752383431947e+01 8.349158135281834348e+01 8.336095404362436057e+01 8.280395171633665541e+01 8.314114926662688276e+01 8.425188706651462667e+01 8.481650778222980591e+01 8.176816403015833146e+01 8.523051600334363798e+01 8.561512965700039501e+01 8.533923763437763910e+01 8.418183888437211237e+01 8.432360394197691278e+01 8.275711483409152436e+01 8.466709821452535323e+01 8.404855971205722653e+01 8.570191263121182601e+01 8.666232570658982581e+01 8.499595452178738242e+01 8.682977707437552795e+01 8.341322340144310488e+01 8.514862786419308804e+01 8.476708896268566207e+01 8.521270143246871953e+01 8.546411790138458286e+01 8.345976527018405022e+01 8.386974350940724321e+01 7.982067045716284781e+01 8.089891157478334094e+01 8.415543290946195043e+01 8.136427063574286933e+01 8.159599275931876150e+01 8.197976128436322085e+01 8.047007250525611255e+01 8.240641191453485703e+01 8.323812121507442896e+01 8.100174237445264680e+01 8.090902785737051772e+01 8.027508064199992077e+01 7.888707111048522336e+01 7.864000062313456851e+01 8.178608903696273558e+01 8.033373316836289746e+01 7.977352026799356111e+01 8.089992373116824353e+01 8.076764589714879605e+01 8.104052372965763595e+01 7.896616191563281006e+01 7.697899691503010899e+01 7.851215506126713706e+01 7.775700880034817430e+01 7.746057564872363344e+01 7.754387968455505131e+01 7.858024649805487627e+01 7.746289583816044910e+01 7.829523123524734274e+01 7.693531889503908872e+01 7.819031600888165201e+01 7.885715261936458376e+01 7.758194725882511023e+01 7.583191345103703895e+01 7.817487046044409738e+01 7.778740663423531032e+01 7.913001611916783418e+01 7.903679779920280168e+01 7.634908493535931484e+01 7.833314098687901605e+01 7.568383177164493247e+01 7.728277885284160220e+01 7.883480937017331769e+01 7.956771323842254162e+01 7.648745975756840210e+01 7.786186956269430937e+01 7.647341833280874823e+01 7.707205252192946432e+01 7.627699348014841974e+01 7.513843277349441507e+01 8.031383577790209927e+01 7.602630189957103823e+01 7.863015442394618049e+01 7.615727588956441707e+01 7.851371078134926051e+01 7.731802529624062004e+01 7.691168045865049407e+01 7.746497504022048020e+01 7.595666679832692125e+01 7.576468695670108389e+01 7.718945003560584439e+01 7.766289256624366999e+01 7.588359453513932351e+01 7.539140118305857641e+01 7.903480655120529264e+01 7.881727643257360683e+01 7.844174495534022640e+01 7.656443259104243282e+01 7.724553494604101900e+01 7.806453575633891262e+01 7.672135412998515847e+01 7.700540822255804585e+01 7.619671559610611666e+01 7.458041785113313438e+01 7.391440500913115841e+01 7.221033584989528720e+01 7.355848396055363025e+01 7.475495036635595625e+01 7.515417409314196107e+01 7.635421626047562427e+01 7.473202263133660495e+01 7.249846536375775941e+01 7.384214885172291076e+01 7.459472536122136432e+01 7.442774405099494572e+01 7.387580729465186380e+01 7.208828438459526922e+01 7.550305233418518469e+01 7.384718613606537474e+01 7.143363994216309720e+01 7.486890282103949801e+01 7.464537245186008363e+01 7.399919784539268619e+01 7.488882289095201372e+01 7.513190054564120146e+01 7.281593150734856579e+01 7.256164839377221654e+01 7.163194731657793568e+01 7.539296885598353981e+01 7.340622135592758468e+01 7.187199073974107932e+01 7.461929291605544279e+01 7.280710808301080306e+01 7.176168398277272331e+01 7.343228889087080802e+01 7.151998890151671162e+01 6.981604979524401244e+01 7.134820970330157763e+01 6.831209728309090679e+01 7.293395374639391093e+01 7.079913729488114882e+01 7.114848095739773726e+01 7.310109717789707418e+01 7.263261364731205560e+01 7.359445910280128089e+01 7.122214096919019255e+01 7.084520030395118795e+01 7.166270030780022182e+01 7.094503907453663771e+01 7.041858923344467769e+01 7.204346543428790994e+01 7.145221021928379912e+01 7.154382982285126502e+01 7.111187709339840524e+01 7.220162817354291462e+01 7.134193258327287879e+01 7.109877628546436767e+01 7.150505902181308215e+01 6.981467419592465262e+01 7.282601391195190388e+01 6.995604007701871296e+01 6.963573386718785230e+01 7.052579627841207355e+01 7.069655651675768127e+01 7.218190284398306744e+01 7.189928197083598604e+01 7.008961046337326195e+01 7.194135261015742344e+01 7.092005900717300904e+01 7.221905019412929505e+01 7.283053819246191551e+01 6.804998001450410072e+01 6.843797709386137740e+01 6.972480338278546697e+01 6.835494884097126089e+01 6.865103282009661712e+01 6.847042955340644710e+01 6.848560121621623864e+01 6.953291794445610208e+01 6.852576571790885396e+01 6.949641991683103015e+01 6.962529928533206203e+01 7.010016566578234176e+01 6.872683385015288593e+01 7.297462318762222822e+01 6.922515112352103017e+01 6.980796592334606032e+01 6.936042821359879440e+01 7.076696956688769546e+01 6.984647352862208436e+01 7.123966152195248469e+01 7.008465752121026071e+01 7.093033381959486405e+01 6.945519130780554917e+01 6.801969671201416645e+01 7.031115951096727201e+01 6.989414381374351137e+01 7.191660215814013668e+01 7.065896004924366025e+01 6.987130381997832274e+01 6.848853057217199591e+01 6.986965192322404050e+01 6.913391969106541524e+01 6.921017290979335712e+01 6.964322196980680246e+01 6.993033291089092529e+01 7.004066840884135559e+01 6.902792695209960527e+01 7.032584582003069329e+01 7.006719949734059583e+01 7.146441954540959784e+01 7.133102821162250962e+01 7.020789205573119318e+01 6.905172802696438339e+01 7.114443143727899610e+01 7.028913662071221324e+01 7.096434019378304470e+01 7.239878319189371325e+01 6.950671871400516011e+01 6.891911090618967251e+01 7.039948199742244128e+01 6.977900101075212547e+01 6.659806720670941615e+01 7.064116435899903479e+01 7.134144822199895941e+01 7.247683019064119492e+01 6.996397107119700820e+01 6.945944092870084319e+01 7.244516205467515135e+01 6.975094421695257552e+01 7.022462373987191597e+01 6.874354511226644604e+01 6.900305193706846296e+01 6.970787701347937571e+01 7.055252503080704685e+01 6.954073840489198233e+01 6.906195124233555305e+01 7.320344011871301859e+01 7.082455973504643509e+01 6.968845174188437852e+01 6.977401789159861778e+01 7.162173925087374471e+01 6.915283751891330155e+01 7.075478099123222364e+01 7.007689281225744082e+01 6.803824135329109879e+01 6.982450591083846803e+01 6.824577118810979925e+01 6.993855033265123211e+01 6.872185766345276647e+01 6.985246191231743751e+01 6.798251276207506066e+01 7.017355207388678195e+01 7.115930279704996053e+01 6.959503244660018595e+01 6.898909798318788944e+01 7.152095232752583343e+01 6.976305333670863718e+01 7.036791183793691573e+01 6.519022724045845507e+01 6.751659577027272974e+01 6.666576048978747338e+01 6.469724919901764792e+01 6.684138699592087107e+01 6.469669216748317808e+01 6.554925783415018259e+01 6.565255449764829621e+01 6.595396219673004623e+01 6.648895798835542337e+01 6.493990024408344652e+01 6.542168447531810216e+01 6.467246914189993845e+01 6.244194269087389415e+01 6.347806102134238415e+01 6.490949142529969151e+01 6.293415108421891802e+01 6.508798225769827184e+01 6.276116585905852929e+01 6.450152247353103974e+01 6.387669102239428298e+01 6.440171121094634543e+01 6.498953292491492562e+01 6.238318358622984050e+01 6.473782990856334152e+01 6.432587132971825383e+01 6.374417193143623450e+01 6.284877928660609570e+01 6.289886246100456191e+01 6.493162549255190186e+01 6.368588164487584891e+01 6.314634066290638259e+01 6.240919083406706136e+01 6.431008388411417798e+01 6.587528175639864969e+01 6.571916198908787976e+01 6.256952024520589362e+01 6.190538137665505047e+01 6.422781855376670990e+01 6.471327724267463566e+01 6.331402321570222824e+01 6.176016186641857786e+01 6.350698557547522682e+01 6.494173552169547747e+01 6.427821895730896529e+01 6.432966719694408653e+01 6.565322655703894839e+01 6.584376030589051254e+01 6.408447578886580231e+01 6.198560538913503137e+01 6.421401351411248015e+01 6.266255683418644651e+01 6.575798609931689498e+01 6.415348060751090031e+01 6.661416359381179575e+01 6.470903597251351869e+01 6.340494827388538823e+01 6.326975636121304802e+01 6.346116071391658409e+01 6.310970068541136158e+01 6.116101027539404811e+01 6.316476633412037245e+01 6.400236839959913482e+01 6.443190600270733626e+01 6.397692658288184475e+01 6.281995522053818348e+01 6.247436055689895795e+01 5.984600983289610099e+01 6.614661721985838483e+01 6.336646573795621151e+01 6.402622030655163599e+01 6.283241794424100846e+01 6.152058168379085856e+01 6.349715081994784782e+01 6.035084193958333287e+01 6.362817186269288072e+01 6.207600317791968791e+01 6.230175262939307856e+01 6.292269063488856062e+01 6.261601457270689508e+01 6.350175435446929839e+01 6.660870968981440399e+01 6.404032944048994125e+01 6.229250003622295395e+01 6.433979007288237995e+01 6.148827619004674006e+01 6.208516328189739397e+01 6.206835355751184835e+01 6.161069698007023732e+01 6.142849772316458967e+01 5.926981460917325961e+01 6.267669626739540689e+01 6.039141633772400297e+01 6.013247183582761579e+01 5.880183272183659682e+01 5.883011949685031539e+01 6.281716667613073213e+01 5.936378274717418435e+01 6.021199554396739728e+01 6.120788576306560458e+01 6.010833021140806665e+01 5.821255720164739955e+01 5.962874450705047025e+01 6.138041900625615455e+01 6.066555392454327489e+01 5.964889695852485119e+01 6.000375879985973171e+01 6.138195183178930137e+01 6.122915386401989224e+01 6.077244064913615773e+01 6.246815913421746558e+01 6.111365291530088939e+01 6.179431126675278563e+01 6.073839443989028553e+01 6.232535414063393375e+01 6.172793049228817353e+01 6.177476909608465405e+01 6.138731186281547281e+01 6.064668945322186744e+01 6.209988412729020979e+01 6.033274293170138236e+01 5.953349168505413758e+01 6.221563700740853875e+01 6.278750256805854235e+01 6.172383768104155877e+01 6.173416649136491685e+01 5.993297133489952699e+01 6.071684891644794391e+01 6.233986688985896052e+01 6.061764044804539253e+01 6.243329576625800570e+01 6.132449831702222554e+01 5.925121795500104582e+01 6.191717374757138259e+01 6.307911470893315453e+01 6.116886023391710836e+01 6.344170379475382759e+01 6.271180062976832659e+01 6.033450664327165214e+01 6.103562473882760031e+01 6.381265487650640011e+01 6.185561756741512340e+01 5.964266059992952762e+01 6.120491533791435046e+01 5.922614444878706053e+01 6.246379861923252008e+01 5.992576459908013931e+01 6.069865752203623543e+01 6.191163864349299928e+01 5.891587244101481957e+01 6.026012118550548280e+01 5.934939436739225016e+01 5.952709312448623535e+01 5.957808019859884752e+01 5.895735645266052671e+01 5.759494050318549085e+01 5.888248935462346623e+01 5.870114758510959518e+01 5.893654597474225199e+01 5.874440561567454466e+01 5.980093133606454359e+01 6.122379384884469999e+01 5.899069821051445217e+01 6.040393774686842221e+01 5.914440186064989291e+01 5.769790863334869613e+01 5.885059651107077627e+01 5.797409734309997731e+01 6.150049539497462803e+01 5.716883406167554682e+01 5.782770167189561050e+01 5.736631047740059586e+01 5.818719803218444042e+01 5.674139013099537721e+01 5.677628562001698498e+01 5.777653813935447147e+01 5.599738526498476432e+01 5.472213879469937581e+01 5.466316237565664693e+01 5.577939654336379505e+01 5.658940943718806693e+01 5.539855351818849982e+01 5.675188449184960149e+01 5.776223154998139364e+01 5.582316424415788703e+01 5.512919984162567033e+01 5.329169635389003901e+01 5.559770526279557856e+01 5.697257794652598761e+01 5.385560365286109885e+01 5.515321107971667658e+01 5.564120159769949936e+01 5.592497139939741402e+01 5.685626424139193347e+01 5.495181633774276264e+01 5.520294455203785589e+01 5.441383139357613885e+01 5.458164912654370937e+01 5.529086413395888400e+01 5.392022626442176403e+01 5.472271784614244439e+01 5.558878493547472743e+01 5.538106880167816826e+01 5.811763351172938741e+01 5.699468292531230418e+01 5.633624321670609447e+01 5.503653437226946465e+01 5.447934790395169102e+01 5.433064235748939552e+01 5.338305855282269619e+01 5.388131919308951723e+01 5.477242107727529685e+01 5.392668312101273642e+01 5.367137500933739602e+01 5.403595563547015956e+01 5.499867906492968928e+01 5.302238505302284466e+01 5.542868932937609827e+01 5.452463442477395716e+01 5.539594377824257521e+01 5.593870666239265432e+01 5.408066982704885817e+01 5.281095682524617985e+01 5.315650494044260910e+01 5.416510795434046344e+01 5.540925756602317875e+01 5.407487700907053352e+01 5.423918951144150924e+01 5.297752933497564243e+01 5.214500971914317518e+01 5.216051917395034820e+01 5.610510155058609882e+01 5.239127643463350381e+01 5.285993242171944217e+01 5.470083582528126698e+01 5.248996157894325876e+01 5.356182426679512076e+01 5.306786149426145016e+01 5.192456557132626926e+01 5.303314857752794609e+01 5.403463018305424015e+01 5.350172520102765361e+01 5.466064246996576514e+01 5.240060910225576407e+01 5.286337100416120904e+01 5.469355895398182099e+01 5.454351316142464157e+01 5.636955121498806420e+01 5.349573396531220482e+01 5.389025535041979253e+01 5.567355958082860923e+01 5.630079500659819303e+01 5.274573054951285656e+01 5.350824670705924291e+01 5.273325713298768136e+01 5.360813136156869518e+01 5.460245475731683484e+01 5.310500062546437761e+01 5.515502728157252932e+01 5.407495507321239359e+01 5.341065842720340839e+01 5.421080280070189872e+01 5.346397841860319033e+01 5.330657500153125739e+01 5.490046622550103450e+01 5.261415759874279274e+01 5.302652264468495957e+01 5.194314252462426396e+01 5.272470678867227889e+01 5.407199262682040342e+01 5.220129767587717851e+01 5.307551078112052778e+01 5.294099915122416888e+01 5.408293614145669181e+01 5.338033984015758904e+01 5.234252464667864757e+01 5.453876508390378319e+01 5.172268015337643732e+01 5.056137735679964607e+01 4.853065725607466874e+01 5.121641468799302288e+01 5.001764159748603333e+01 5.142844549762622108e+01 5.181526073759133766e+01 5.077013764686765285e+01 5.096987066032045988e+01 4.927836075786454728e+01 4.856366776328145818e+01 4.969655611784229876e+01 4.879578592982232266e+01 4.933650136105669048e+01 5.036465394962638698e+01 5.164806465564254268e+01 4.789794785567650592e+01 5.100492203151181059e+01 5.122165081573471213e+01 5.182238684990547739e+01 4.911919542437673414e+01 4.990209022070911260e+01 5.037046319183053100e+01 5.112247936541560023e+01 4.880561125455983529e+01 4.765940324987829513e+01 4.990736366957176529e+01 5.244871000258248728e+01 5.104911976767304083e+01 4.624517780606235107e+01 4.916620402409341750e+01 4.929878744800184620e+01 5.059013490807131319e+01 4.884945831080252532e+01 5.173442161557661478e+01 5.024649190152507572e+01 4.939783524898913925e+01 4.792059309111503040e+01 5.101885573240179639e+01 4.983617117878541336e+01 5.071203123800910362e+01 5.074795366342402048e+01 4.994985833972584999e+01 4.940619694017213703e+01 4.875204524326831290e+01 4.928389143640178816e+01 4.818423859248336072e+01 4.831247972692855797e+01 4.798720665295079613e+01 4.845947669217412823e+01 5.033067453319189610e+01 5.063921671282124493e+01 4.888400386378600615e+01 4.909185447076387021e+01 4.859520951655589727e+01 4.920909333367454508e+01 4.950770225487428888e+01 5.110789195617857672e+01 4.791013654322768645e+01 4.888917545857997027e+01 5.041545555302234760e+01 4.948891462759343796e+01 4.961429620275714569e+01 4.883591435515273105e+01 4.992690135456854250e+01 5.072255252227966338e+01 4.961386610857437773e+01 4.900541879000163448e+01 4.732699270560165417e+01 4.963576192137627174e+01 4.973033131213072267e+01 5.100215556089437996e+01 4.903235905046539500e+01 4.981602718270776364e+01 4.878283549211986525e+01 4.889359674706435754e+01 4.794484304254706331e+01 4.712415388142709105e+01 4.908894211847923117e+01 4.861169585393450632e+01 4.864441300202416585e+01 4.837392693586906489e+01 4.961178991449163789e+01 5.042881768960539546e+01 5.011576178180165897e+01 4.633533179626857645e+01 4.965430698603715598e+01 4.960547910359978374e+01 4.814911755079171485e+01 5.024460014513008588e+01 5.033299417324866454e+01 5.220781159000075178e+01 5.069289295370285942e+01 4.990929567060100425e+01 4.725827975894196697e+01 4.939951608525343119e+01 4.912105975445907546e+01 5.000460368029330027e+01 4.718797516302058881e+01 5.055109902550060497e+01 4.895602054358094080e+01 4.811539080135627700e+01 4.893110193816941234e+01 4.969134534891288268e+01 4.824266482231984554e+01 4.919470255734407971e+01 4.797785954819138254e+01 4.778385607748617048e+01 4.832223176625115002e+01 4.798520910981143572e+01 4.980758504286189492e+01 4.756231784475689750e+01 4.893390677505048103e+01 4.991466295979797962e+01 5.050359753650654682e+01 5.138925021301300688e+01 4.870253344361422165e+01 4.703825207894482929e+01 5.036775596539070676e+01 4.871797632865762040e+01 5.075562482107531537e+01 4.846035282213205164e+01 4.845220528469275934e+01 4.842137310293373531e+01 4.877856104134140480e+01 4.753824444856219600e+01 4.812536696009521364e+01 4.866234874212375416e+01 4.886613488760570334e+01 4.798427152970375431e+01 4.806279321277539651e+01 4.695048844227014939e+01 4.643585059064573528e+01 4.681710750792025522e+01 4.579268702484011300e+01 4.809097050775368132e+01 4.580130999745546205e+01 4.518334934762353328e+01 4.625542874077277133e+01 4.707660385647815104e+01 4.630987584686158698e+01 4.626860147117541544e+01 4.617026631535734538e+01 4.373650099573217886e+01 4.682397777476796819e+01 4.578646348045532477e+01 4.822466304504168022e+01 4.717552019495966675e+01 4.526834158794051888e+01 4.313727294140205260e+01 4.334301452564564983e+01 4.331750991557394315e+01 4.357296217627933999e+01 4.431683739900673658e+01 4.560376036926083998e+01 4.548899417867603745e+01 4.465543366023123895e+01 4.369359776018016817e+01 4.064435364310888588e+01 4.217005252629738976e+01 4.341140422319295311e+01 4.254279662981274868e+01 4.168768853900846239e+01 4.436570902991807941e+01 4.413759580617073652e+01 4.303132780194086848e+01 4.067630205378850405e+01 4.290292646838019408e+01 4.263985887784857454e+01 4.394217725814498721e+01 4.233932409659714580e+01 4.089264695091495838e+01 4.259259896857620475e+01 4.102715982012553297e+01 4.354009358187855128e+01 4.286345626903415962e+01 4.115069199311437842e+01 4.174719359509906269e+01 4.150172469048381885e+01 4.403149290266433979e+01 4.202683660689508116e+01 4.164651993908061201e+01 3.935733430596867777e+01 4.195689119188162408e+01 4.473414383656280080e+01 4.079761505314344561e+01 4.110969645740175338e+01 4.186458785022727369e+01 4.223322714595144589e+01 4.092638271143224671e+01 4.015535644039128726e+01 4.074201305752672653e+01 4.009074953827415300e+01 4.192542488291346814e+01 4.129441571382014331e+01 4.107326389394426513e+01 4.238844984766347324e+01 4.116497810138179148e+01 4.157795174531853633e+01 3.922921421797533270e+01 4.196018404176040661e+01 4.146443827793491721e+01 4.020751640465345389e+01 3.972885663687708302e+01 3.927075796071215308e+01 4.121348003082830047e+01 4.087499171727507985e+01 3.895558560174290363e+01 3.881607534388285785e+01 4.165258316070625710e+01 3.950978080851663776e+01 4.183317532282459439e+01 4.092952007456079144e+01 4.027187290218290627e+01 4.066129271834645920e+01 4.140759290666783698e+01 4.016845215791047252e+01 3.980364865863932522e+01 4.150082200161683943e+01 4.153215803824219421e+01 4.099989317480878270e+01 4.171037284574816795e+01 4.211479838724680747e+01 4.086756897012077161e+01 4.132884010770323613e+01 3.901803955146084490e+01 4.162980714618438327e+01 4.257960997651423440e+01 4.155483331155864590e+01 4.179679001628320378e+01 3.894457554060640803e+01 3.894733779515892280e+01 4.318076604423399800e+01 4.067163955426525490e+01 4.166762194803867203e+01 4.053664064610515538e+01 4.229388329978517902e+01 4.106357490843912927e+01 3.957261372799134591e+01 4.094495494659308577e+01 3.999608503198699339e+01 4.304951787606970726e+01 3.957986821175448711e+01 4.220050792162905395e+01 4.210954825752060771e+01 3.994856693802447722e+01 4.127761320906001430e+01 4.139445064661640572e+01 4.140629194662114543e+01 4.182766409090876181e+01 4.187138356988000254e+01 4.006000610502078985e+01 4.203551158782588715e+01 4.273261806475034774e+01 4.161716960909427598e+01 4.167579023066488020e+01 3.971708610664688166e+01 4.136374232693102471e+01 4.013767522876297988e+01 4.060068729041369551e+01 4.321102783664677105e+01 4.062694408762920517e+01 4.224060437413366031e+01 4.101759439579378608e+01 3.937223611235837950e+01 3.977073886828059557e+01 4.118916004420670873e+01 4.154253657966736313e+01 3.974617761512951830e+01 3.940217600924467689e+01 4.004482834813138936e+01 4.083770362724825276e+01 4.006749544572969768e+01 4.166573475012718575e+01 4.078853239506827322e+01 4.074234391108510067e+01 4.241637430757069183e+01 4.050107584841867947e+01 4.135381589375028000e+01 4.073051368344391676e+01 4.119155565080563974e+01 4.098891779187034246e+01 4.056278227662249236e+01 3.828611568052691894e+01 3.838092509713849410e+01 3.933988162511460729e+01 3.860967958229571195e+01 4.062519417245238884e+01 3.943472243611092409e+01 3.919968761897295906e+01 3.846319958407235617e+01 4.068541629515730307e+01 3.778480092436160476e+01 3.701433406470724918e+01 3.832432490133611935e+01 4.105946211123618639e+01 3.761713239059088210e+01 4.016211767888656681e+01 3.781168735733812269e+01 3.793530849800205829e+01 3.832083570500174829e+01 3.852826673217631281e+01 3.705962029550317993e+01 3.914564494814226236e+01 3.840732252947577763e+01 3.769443119509822537e+01 4.003528130203813618e+01 3.859302500047495954e+01 3.995140399576534662e+01 3.599155063111915354e+01 3.741927995081362468e+01 3.755022484581213860e+01 3.914064027465427387e+01 3.855337435361187204e+01 3.892142287776079002e+01 3.621590266086510468e+01 3.962653716368848222e+01 3.940618225653143725e+01 4.011611191004509180e+01 3.888225770994188224e+01 3.796752165397320766e+01 3.662283922821568893e+01 3.539090920414484032e+01 3.844511145175400202e+01 3.791422566375128156e+01 3.877124433711890816e+01 3.530010872330716154e+01 3.737725495180048085e+01 3.608356325693518585e+01 3.812218941891784851e+01 3.587095549092532565e+01 3.797616031637150513e+01 3.872742586164050493e+01 3.685236081398232244e+01 3.843191684250370344e+01 3.386607499228056639e+01 3.709488795942073835e+01 3.784098610970345078e+01 3.560661611843440255e+01 3.870465951750368561e+01 3.574673241118802736e+01 3.663148522089094428e+01 3.634604308112260895e+01 3.734012224668366287e+01 3.945662687713043937e+01 3.551596761830800375e+01 3.695504174364823768e+01 3.662788731509112949e+01 3.785490557080658647e+01 3.551988221862168160e+01 3.588458621822551464e+01 3.830672049241837129e+01 3.577559472331399348e+01 3.471066292576125534e+01 3.690233993411433033e+01 3.346926283732710772e+01 3.567932414997567037e+01 3.844402270905136021e+01 3.535270435895817087e+01 3.466921934399228178e+01 3.587777702602128471e+01 3.606158848453389965e+01 3.692450725388703603e+01 3.539178777400100273e+01 3.654154593990422484e+01 3.683076662891885178e+01 3.473877626206446934e+01 3.555512983850881170e+01 3.978649398857724151e+01 3.483295891271797728e+01 3.620380422990856317e+01 3.736391848474915633e+01 3.680914624054160811e+01 3.483537234558584572e+01 3.682118043081531766e+01 3.453681616909087637e+01 3.706231791163198608e+01 3.481118036146865791e+01 3.658560816439299401e+01 3.510906811484554169e+01 3.526869129807145242e+01 3.601333165155920568e+01 3.807794252800364632e+01 3.691567662154842822e+01 3.708208529244922147e+01 3.567219111475711202e+01 3.412118451644898443e+01 3.401575739692687250e+01 3.476712078776845516e+01 3.683807808861621425e+01 3.434794748105108653e+01 3.578666618477987527e+01 3.427373015764926834e+01 3.331489742730439474e+01 3.493280116178255668e+01 3.678870516928147083e+01 3.585894154484817875e+01 3.374221498506218353e+01 3.663759353692289977e+01 3.533720259354786464e+01 3.496085250587906756e+01 3.757152900927192007e+01 3.359428995413320962e+01 3.450030503795603920e+01 3.610679979159893804e+01 3.579327169836148670e+01 3.602858908134441407e+01 3.583237235037210411e+01 3.637288882990581129e+01 3.727132356846419015e+01 3.504167983499071681e+01 3.482130105682835364e+01 3.383273332905037734e+01 3.591481435633451014e+01 3.517249575969054121e+01 3.478771358687569659e+01 3.404256040062168154e+01 3.524096628743083670e+01 3.421987169717627353e+01 3.451338024029221430e+01 3.472660183693196956e+01 3.517952882258200020e+01 3.710407553395581459e+01 3.565694495804046937e+01 3.519489664211009483e+01 3.641866325377454672e+01 3.381556928588805278e+01 3.512725231026166739e+01 3.390578710083228486e+01 3.548513567254840950e+01 3.505213488299023084e+01 3.194967966670374437e+01 3.518819219825452649e+01 3.500817677398543282e+01 3.620633477506174813e+01 3.481925189961171441e+01 3.497876688242359933e+01 3.392640227580263712e+01 3.446546052796514203e+01 3.318579931079224110e+01 3.396786014426375999e+01 3.467985481072354048e+01 3.410246764042359047e+01 3.451812443344383041e+01 3.598868545322563506e+01 3.341853078589230108e+01 3.450569786590733656e+01 3.568852865965324384e+01 3.311888427156201686e+01 3.235497745505590217e+01 3.450533658372714996e+01 3.398370886147403525e+01 3.331524828028155838e+01 3.568082980936386406e+01 3.411463202008766871e+01 3.215994536121856129e+01 3.439963458487647330e+01 3.404225772126026328e+01 3.316984959477353101e+01 3.267843225264394391e+01 3.409386125343913676e+01 3.346993656682272444e+01 3.410762940779501662e+01 3.058904071377426703e+01 3.295712241502158690e+01 3.509135546868052558e+01 3.303589000408769039e+01 3.482706828909769570e+01 3.377294934959384420e+01 3.307655237722406127e+01 3.518739553316717661e+01 3.324851293301640709e+01 3.303028844942169684e+01 3.176087279731294188e+01 3.225841976057844107e+01 3.029137801498817595e+01 3.286987213777998562e+01 3.564956811856310992e+01 3.299076736998164705e+01 3.124653379384709595e+01 3.273690022820139944e+01 3.312155931549460064e+01 3.236845095018431806e+01 3.225448370310686386e+01 3.373656194806813602e+01 3.194839177482701231e+01 3.436369686012635327e+01 3.486926812410570875e+01 3.393802442673664643e+01 3.259548872320825552e+01 3.274993445048544771e+01 3.341726496833440763e+01 3.453514624763420926e+01 3.310519969957964292e+01 3.144205484290369412e+01 3.054189642577888009e+01 3.181836679879883789e+01 3.392542083144741127e+01 3.328177381477016894e+01 3.269391841856997161e+01 3.395369803860170066e+01 3.400619586868719324e+01 3.161338347267061621e+01 3.281693486955126815e+01 3.164990920469059077e+01 3.168880005613292283e+01 3.205728484187386584e+01 3.282566082443712929e+01 3.291194764373950932e+01 3.524476536339914645e+01 3.314645106309455258e+01 3.243351841285190318e+01 3.256236157566205236e+01 3.368244424293504125e+01 3.359346486132071163e+01 3.350075002446582317e+01 3.058222281159125444e+01 3.161194964238818272e+01 3.451230652256550968e+01 3.322153663444385785e+01 3.152835709060909863e+01 3.339819958104503428e+01 3.167127579688826344e+01 3.032787394884951837e+01 3.218774810399622766e+01 3.323749929593962804e+01 3.393805900849804402e+01 3.087437410594302278e+01 3.141554272399116243e+01 3.223590708327267151e+01 3.172979931234690198e+01 3.330885668970739744e+01 3.291180940318108128e+01 3.258680334339080531e+01 3.292372244930375302e+01 2.981570160985046769e+01 3.393361524303671928e+01 3.430331926239439611e+01 2.887013677484576490e+01 2.991457676647978303e+01 3.150042455583836087e+01 3.195756179590707546e+01 3.175922253572156606e+01 3.207152260503904273e+01 3.415216887719000027e+01 3.178703555336560882e+01 3.186582356530517757e+01 3.170549988745279180e+01 3.156580351627433956e+01 3.467792412085461962e+01 3.087167550830127283e+01 3.300701719190605843e+01 3.012956982142918605e+01 3.279836651396428948e+01 3.194269174361179253e+01 3.269632172189695751e+01 3.301644472499030769e+01 3.240528413779136230e+01 3.071694867383823535e+01 3.093572965994909651e+01 3.397787907096598303e+01 3.313754320015448940e+01 3.148392898811475860e+01 3.195451096212738662e+01 3.146145959765348010e+01 3.031276181159720906e+01 3.160486563728103704e+01 3.349847159082246861e+01 3.152003851205061480e+01 3.581213510702276182e+01 3.047643444951564362e+01 3.174438585789298273e+01 3.233962062880591759e+01 3.273393762981841348e+01 3.267558314386100449e+01 3.270785298871437163e+01 3.317776805043330057e+01 3.200141526237098333e+01 3.289433724424689842e+01 3.442962596452973401e+01 3.326937392786352632e+01 3.163967926645809570e+01 3.375421118957581967e+01 3.287803301259761213e+01 3.480733108455174829e+01 2.966730535906220112e+01 3.177102256710709582e+01 3.186532434834145988e+01 3.006393620114687337e+01 3.404370297983513183e+01 3.079138756816684008e+01 3.299275570228910226e+01 3.296573426585793243e+01 3.198153817170293678e+01 3.074841325534162451e+01 3.126878247751814399e+01 3.177697761018104217e+01 3.205393219335211086e+01 3.208512476266578517e+01 2.890693082795044333e+01 3.149263991130358775e+01 3.011870455466536001e+01 3.398809787007832739e+01 3.179945667828993194e+01 3.109919715910858429e+01 3.229868684026590842e+01 3.012381303715912750e+01 3.429052175894170063e+01 3.229040174942098673e+01 3.281182581280711474e+01 3.011459386086233181e+01 3.137891824606570879e+01 3.346025369757632006e+01 3.423347792153779778e+01 3.242316286338282794e+01 3.364409940168212643e+01 3.149445982510556163e+01 3.294370099837170329e+01 3.361805936147091245e+01 3.354694146337053695e+01 3.187854634847757751e+01 3.164402890124090462e+01 3.074566506197243498e+01 3.310095318069603820e+01 3.082232557896384151e+01 3.264442797044257105e+01 3.196705948738634007e+01 3.323277711918471766e+01 2.935528914252788724e+01 3.023762602697746971e+01 3.005857139288336910e+01 3.173709241728923658e+01 3.280593227319192096e+01 3.285667492645608689e+01 3.093956171106509956e+01 3.162528279127984376e+01 3.282426044992658376e+01 2.935958154394397113e+01 3.131647246338063795e+01 3.080794055698008549e+01 3.260831610857271556e+01 3.060837498655406819e+01 3.222313609987820371e+01 3.168030726132876040e+01 3.002802533027212561e+01 3.038011019832142878e+01 3.286375560904390625e+01 3.132876707370923342e+01 3.012793452389953330e+01 3.194916846556080259e+01 3.057657174909243736e+01 3.295031127525925996e+01 3.034888328292457871e+01 2.927466510244346409e+01 3.171978813150212773e+01 2.927631087337952565e+01 2.901316553760207029e+01 3.133217457566262709e+01 2.831948676764812589e+01 2.741191863183433952e+01 2.937042985841066312e+01 3.208939222374154099e+01 2.746063244454739660e+01 3.081225409910896218e+01 2.908822962564337899e+01 2.878245471449359982e+01 2.564893774058046816e+01 2.927521710846560410e+01 3.014874059035736309e+01 2.922934076060478148e+01 2.839053296222584066e+01 3.068871657887854099e+01 3.091079401962249662e+01 2.951165521404374559e+01 3.250791609738345755e+01 3.111319164144735083e+01 3.046032244296983649e+01 3.201201866538662699e+01 2.905077293005875205e+01 2.737885204976884523e+01 2.775561270554782922e+01 2.896665224108739523e+01 3.050409408517770515e+01 2.891591441787781136e+01 2.969217633842950121e+01 3.011301382923112158e+01 2.822924350912999003e+01 3.133533742273530009e+01 2.746722067463315398e+01 3.158382416163246376e+01 2.926708981558063272e+01 2.992940747351818231e+01 2.925667777426411931e+01 2.966336495111972482e+01 3.207979612252362500e+01 2.994179729388914168e+01 3.039478043908383142e+01 2.943920987412575840e+01 3.068377628981625449e+01 3.000318125502000299e+01 3.061739591786137993e+01 3.042033874260491544e+01 3.076583948667679991e+01 2.839077471959906518e+01 2.875462499747093403e+01 2.980680409184506274e+01 2.800329503050605595e+01 2.759662726704519642e+01 2.913943124038408072e+01 2.717867955250738632e+01 2.798637156047249519e+01 2.988750534499296307e+01 2.863490655174062738e+01 2.863872811649089911e+01 2.984990124215245544e+01 2.838157955609841210e+01 3.082323849808117089e+01 2.953918409610270857e+01 2.890147695175978981e+01 2.932440650192831910e+01 2.808074715532566046e+01 2.765311646611330332e+01 3.031469177925661640e+01 2.891370616793044590e+01 2.837053389760390587e+01 3.177000660178580915e+01 2.841889199512603881e+01 2.730086147818994391e+01 3.001177372830696299e+01 2.703401691278278562e+01 2.621774849030648014e+01 2.824325457448344068e+01 2.738906720134160011e+01 2.726984919698952936e+01 2.915739649768148567e+01 2.556146207685788596e+01 2.791606587232955050e+01 2.691554488281776614e+01 2.750897726488786432e+01 2.744334678306821118e+01 2.887231125705897128e+01 2.681725601264084702e+01 2.846380949502931657e+01 2.636763511936310778e+01 2.933842309700724016e+01 2.805316173975563032e+01 2.759850171917710782e+01 2.814219609461558846e+01 2.817954669679297908e+01 2.828078101071314165e+01 2.863161428259743602e+01 2.889189442880173431e+01 2.989711505153050908e+01 2.839115849876698761e+01 2.487472092443453775e+01 2.689673340543174973e+01 2.758156089209462181e+01 2.840455523068457921e+01 2.540312980146554622e+01 2.767512234849549202e+01 2.929620908764533027e+01 2.854824116270519241e+01 2.593321050997235844e+01 2.512047700239781989e+01 2.848036837555007494e+01 2.905962591421621255e+01 2.760886589399775914e+01 2.655669821815090614e+01 2.813459960816884831e+01 2.715267776200638394e+01 2.813796297365079369e+01 2.838980592525700786e+01 2.737650805728550907e+01 2.802848159198346778e+01 2.717908386296152656e+01 2.808727610765720684e+01 2.698336736591451057e+01 2.860232639589097303e+01 2.985170655961942643e+01 2.596295740162470977e+01 2.543866332408047981e+01 2.510015148530089846e+01 2.464004454546837053e+01 2.551117474037453903e+01 2.569252073820269189e+01 2.825850881529565939e+01 2.762082765627128111e+01 2.564465219076270230e+01 2.488923589522236668e+01 2.656544552399224202e+01 2.553894119967672438e+01 2.556283111552781762e+01 2.374633027275714880e+01 2.548270274286948833e+01 2.637933700234023604e+01 2.422072578045570523e+01 2.578780624250834563e+01 2.517694482747995366e+01 2.562929164992296549e+01 2.755213508650531296e+01 2.645903726826132996e+01 2.413360967916366207e+01 2.500151377244486994e+01 2.382519917430629519e+01 2.677484354012741008e+01 2.508529639341794848e+01 2.541375696883985569e+01 2.684989083187917558e+01 2.726507525766505680e+01 2.548122171035820216e+01 2.695728164610726552e+01 2.688477845378480424e+01 2.600472173013252686e+01 2.512242619605256877e+01 2.677694164720644210e+01 2.557377552907379936e+01 2.519943749077637918e+01 2.499460801388169529e+01 2.591748591648812550e+01 2.391535612716218395e+01 2.447173821792722848e+01 2.793002453421883047e+01 2.608490728337056197e+01 2.593871395868366037e+01 2.822033918606097913e+01 2.674277372229426675e+01 2.758275773254157315e+01 2.817706283249229315e+01 2.653058994307536622e+01 2.648128230386108584e+01 2.647056686746882903e+01 2.657363229605534372e+01 2.509702860411317360e+01 2.906580090813474015e+01 2.603135509621327515e+01 2.482886648179442091e+01 2.566635120884016530e+01 2.821796564295813781e+01 2.646925912508050516e+01 2.502569424984100621e+01 2.585083718502483308e+01 2.804138282683658190e+01 2.415568547014713019e+01 2.741073839347885155e+01 2.651883853950764092e+01 2.764487502298758059e+01 2.434255578543020349e+01 2.583237469107579543e+01 2.522440442298687202e+01 2.626785968108863045e+01 2.703213791026274038e+01 2.700725945637643122e+01 2.768432168691843742e+01 2.623008986662304309e+01 2.422822075168470946e+01 2.662292137285854210e+01 2.658343434926922200e+01 2.522085519353264260e+01 2.665933863255696323e+01 2.638680938175113511e+01 2.731786189633006146e+01 2.486084578256700084e+01 2.426218882784909070e+01 2.373751036867759012e+01 2.698892493284088445e+01 2.654539287770851175e+01 2.497875884952307146e+01 2.401546739005900477e+01 2.635941814486152524e+01 2.451647256820558951e+01 2.401463329536996127e+01 2.421456954370535897e+01 2.463230972665057195e+01 2.475331504275795069e+01 2.418346642255812284e+01 2.494215242455555881e+01 2.446041326523282322e+01 2.437449934172995469e+01 2.360193492578141772e+01 2.584502522191812801e+01 2.470208114540467292e+01 2.151056027464800380e+01 2.382612555482828398e+01 2.573357210287571206e+01 2.494951794425755764e+01 2.550131475709434170e+01 2.327515349461023320e+01 2.315354172149550749e+01 2.568962279784288327e+01 2.485563185430231314e+01 2.386544998932505379e+01 2.594890960657039969e+01 2.584181970476760171e+01 2.490365566766086403e+01 2.420399597057026853e+01 2.373499759752698068e+01 2.532144539905759473e+01 2.424806514993383644e+01 2.498673600735856937e+01 2.529716647418138109e+01 2.466559341923777637e+01 2.284895410342973321e+01 2.453772520896933074e+01 2.381605862087910097e+01 2.441330981504834341e+01 2.653015668581857156e+01 2.445811606376429737e+01 2.692160730376669875e+01 2.424613818445891766e+01 2.445646039932361759e+01 2.397292639655297819e+01 2.452370852342447094e+01 2.457381379339691563e+01 2.380173833872900246e+01 2.559515978347686271e+01 2.577826880222719907e+01 2.636291672009276610e+01 2.343036506680934394e+01 2.546587434721508458e+01 2.452579077305840016e+01 2.592012169929265042e+01 2.498381627686642048e+01 2.466400101680220658e+01 2.498734574408304354e+01 2.541122836745554991e+01 2.228556498030148347e+01 2.474604975992788525e+01 2.465948204914476705e+01 2.642101336347129248e+01 2.520762875000849590e+01 2.443127427663463536e+01 2.574453853447594653e+01 2.575298406191498302e+01 2.417528078738020980e+01 2.599793903344042789e+01 2.381341339445909711e+01 2.596305485440563388e+01 2.379692110986396969e+01 2.208168722718298582e+01 2.332999798932855029e+01 2.651299751903954416e+01 2.745473623362016369e+01 2.542977596573237875e+01 2.521117978110231661e+01 2.330566135991130849e+01 2.297011833839285799e+01 2.520713550066473019e+01 2.450550718381774828e+01 2.496590881459823308e+01 2.454074705551764879e+01 2.538119034240936145e+01 2.334555326113052942e+01 2.601362648649386955e+01 2.566917498163023481e+01 2.539830522266247570e+01 2.439153871745633495e+01 2.506171720445653861e+01 2.584836310833732043e+01 2.525242804328150470e+01 2.445196283095699741e+01 2.539494070327288355e+01 2.453048332874396564e+01 2.443105854594294257e+01 2.412663747681107651e+01 2.560578541301077848e+01 2.527686143356465465e+01 2.515279808012575202e+01 2.369454198003286649e+01 2.460872464596500464e+01 2.517032164277996031e+01 2.392698810712056101e+01 2.530269080468648468e+01 2.313174885685646487e+01 2.531814868382555517e+01 2.520348356710749371e+01 2.237411466711470354e+01 2.440283872820868538e+01 2.441414937948611907e+01 2.400222862052755701e+01 2.269198860247749749e+01 2.454328473463510107e+01 2.485797150550627066e+01 2.364752521032209742e+01 2.565983870942920575e+01 2.460655151606463775e+01 2.562245922108908758e+01 2.264594829741773907e+01 2.698785062933519185e+01 2.412286164396060428e+01 2.194455373631770101e+01 2.445750057048774906e+01 2.415022529307393029e+01 2.276412175508454894e+01 2.533124472782351688e+01 2.457343308033805940e+01 2.346723298378251954e+01 2.465492953201832549e+01 2.326368649671932332e+01 2.495480279756630537e+01 2.404070872893202093e+01 2.526742681890583242e+01 2.401538924677348774e+01 2.443205538622961370e+01 2.314582821971391624e+01 2.506340970675315916e+01 2.442816784932357521e+01 2.616269711100019180e+01 2.344459283667433880e+01 2.488363535482869793e+01 2.335797998607188930e+01 2.205125742812612799e+01 2.397861310857162920e+01 2.492513562172581842e+01 2.247545661679723139e+01 2.366404051707278455e+01 2.427686507085662626e+01 2.369529711564171848e+01 2.494752366442832425e+01 2.396161110483164691e+01 2.570433293310786027e+01 2.366442599642523348e+01 2.481998293685549584e+01 2.237942515217398309e+01 2.425892465014332799e+01 2.409877126426033556e+01 2.379710506716846652e+01 2.379400834818260435e+01 2.372557284214870421e+01 2.455835859736813376e+01 2.356928260640029649e+01 2.241359378811462832e+01 2.210048849225796630e+01 2.452928592951296594e+01 2.221445890038872761e+01 2.420357838434231113e+01 2.307883908360218328e+01 2.311716037379136424e+01 2.222758820201709540e+01 2.535095223593712888e+01 2.330813404203011530e+01 2.467150285897689699e+01 2.365389610487478578e+01 2.257695391056596890e+01 2.324701614494671276e+01 2.429890101922370960e+01 2.032904760363400598e+01 2.437119650223328193e+01 2.361526796945319617e+01 2.258223187016969291e+01 2.361234240810914997e+01 2.305298952887449460e+01 2.237154234720607704e+01 2.182569079938169665e+01 2.314490095301601613e+01 2.319684596415811484e+01 2.305632443059436554e+01 2.256260096205473786e+01 2.007161697269789613e+01 2.297248039259579144e+01 2.164382775266315662e+01 2.261197014064689625e+01 2.110425356657979279e+01 2.412827880649710366e+01 2.120795724878179556e+01 2.110073292613345686e+01 2.232976825588798420e+01 2.213962023735290430e+01 2.196129179120617536e+01 2.227726099760170442e+01 2.045514684805223737e+01 2.085656320176909162e+01 2.251224043043476186e+01 2.258448430622643244e+01 2.175102270608294575e+01 2.211462264085146145e+01 2.200098713345883894e+01 2.175361732488524069e+01 2.236926400442007079e+01 2.183146619199014893e+01 2.028300579276872639e+01 2.152777235352082030e+01 2.190196374483375763e+01 2.180208443889831571e+01 2.152367765450539849e+01 2.248017702241596538e+01 2.306907798355281258e+01 2.236656692152605785e+01 2.250715154143147245e+01 2.017294029360872898e+01 2.251691296737245906e+01 2.094881859192765816e+01 2.176759782796155562e+01 2.184864623163621999e+01 2.173917682009161112e+01 2.200946623056957208e+01 2.112025415091428115e+01 1.967462860738361030e+01 2.338879254445070899e+01 2.152646785148455066e+01 2.246926897143587709e+01 2.251525136590781173e+01 2.175918760938492369e+01 2.190896940016333261e+01 2.114551949243063689e+01 2.101206443651737388e+01 2.173214929651085470e+01 1.992669687049202665e+01 2.097381901027010898e+01 2.171614495614813123e+01 2.012031238224252405e+01 2.389434202658284789e+01 2.235828008862849003e+01 2.205025429024362538e+01 2.242286602955639552e+01 2.141745737564838947e+01 2.204089583247435158e+01 2.132379461753864192e+01 2.085378801244560165e+01 2.073639946800979672e+01 2.459849683227019668e+01 2.249603009638742890e+01 1.934303608680011521e+01 2.160254261323592928e+01 2.194192941062561175e+01 2.013101625136784278e+01 2.209791286149906142e+01 2.292683825839787204e+01 2.210869284586962635e+01 2.095606194674257949e+01 2.145405293980974903e+01 2.331685127434661098e+01 2.183611512067993132e+01 2.242356867154070343e+01 2.036741407750653821e+01 1.951509779754679030e+01 2.219788923047284612e+01 2.026236013115786250e+01 2.399173429534130264e+01 2.276265006220953424e+01 2.134068606790323486e+01 2.259063537351270057e+01 2.335897191149630459e+01 2.278790344901742415e+01 2.208002526368336049e+01 2.083143763221622535e+01 2.146131139591429360e+01 2.196660496097899085e+01 2.313303723217538277e+01 2.024515519689285981e+01 2.232522608731109770e+01 2.233455250233690492e+01 2.212936413867461383e+01 2.152275047600861413e+01 2.081472656906401042e+01 2.325175788932452647e+01 2.177427236209422290e+01 2.029661374869378321e+01 2.200420980654917713e+01 2.318234641717078048e+01 2.067017622837210666e+01 2.168589760640866970e+01 2.219610673502919695e+01 2.070946183675952668e+01 2.284619284894560209e+01 2.238179745862626646e+01 2.057639192783714677e+01 2.128240250877368211e+01 2.138566887216527945e+01 2.166831038551586985e+01 2.090755594770899961e+01 2.222076012113970833e+01 2.114252948981339131e+01 2.234333711802493383e+01 2.100691336132778630e+01 2.232096657934426887e+01 2.152863165060522732e+01 2.100246054834422793e+01 2.065461658269689948e+01 2.281637076592511093e+01 1.941676567132289577e+01 2.101916980363045440e+01 2.276847042646865305e+01 2.337467533314504564e+01 2.201252940936938529e+01 2.240403415412692922e+01 2.283906789453006780e+01 1.989523288636242171e+01 2.066654916405024167e+01 2.055411150442871104e+01 2.010348935021434968e+01 1.879911009305379466e+01 1.956440665121562006e+01 1.923450914641345122e+01 2.141247343826538341e+01 2.098161646705239747e+01 1.961889955736665669e+01 1.990939792759541405e+01 1.873634859428677046e+01 2.141647889431803620e+01 2.001351059426374590e+01 2.307108781228836492e+01 2.181048443539016191e+01 2.152625452014444818e+01 2.074356003028708528e+01 2.250462740939475736e+01 2.043109703211698758e+01 2.007834131604987604e+01 1.907827941941018679e+01 2.073075804678144607e+01 1.971024851006938050e+01 1.899679976742004683e+01 1.879897057351224632e+01 1.894581917950560168e+01 1.823908113094105943e+01 1.839229252114223456e+01 1.705068108861632936e+01 1.907581311403280466e+01 1.820774910024884008e+01 1.787983650028111882e+01 2.018793907026049794e+01 1.919454322144408565e+01 2.017250251135069661e+01 1.672415654688263942e+01 1.548615917200782732e+01 1.767950030348015034e+01 1.780110320222732412e+01 1.739034146012927451e+01 2.074231155004148874e+01 1.748544482044322734e+01 1.897779511650169937e+01 1.542966359334705118e+01 1.727517985807617862e+01 1.601460903163339822e+01 1.876653219584216004e+01 1.947677231823344357e+01 1.728531068681430583e+01 1.735170179378610555e+01 1.720352158685574651e+01 1.667166704858552251e+01 1.928438116447225070e+01 1.916491919911072372e+01 1.973621992029162087e+01 1.644075191794015112e+01 1.728889570269478071e+01 1.735319184775844548e+01 1.866043829552243238e+01 1.864205630313148987e+01 1.871673645720732182e+01 1.786464585457262544e+01 1.683923296266040381e+01 1.815549299972152397e+01 1.729995694945316487e+01 1.607567417236417739e+01 1.750325400043280766e+01 1.999304368744141769e+01 1.625316446969342010e+01 1.630278641059354783e+01 1.827571482316144014e+01 1.810570225112275011e+01 1.665281205108138707e+01 1.667413796430394513e+01 1.629804742643062809e+01 1.648868393487144601e+01 1.695797235504289802e+01 1.589816232834846410e+01 1.871476699940715349e+01 1.610213612905489811e+01 1.690102040408384454e+01 1.704605021687238064e+01 1.780400213530151277e+01 1.654685138920044096e+01 1.661546351232399843e+01 1.611282883444938108e+01 1.777530819171904142e+01 1.637828337787811606e+01 1.555639125327964400e+01 1.710664028251373026e+01 1.698525720712633813e+01 1.853083666681162001e+01 1.762134586107908518e+01 1.637884425500391927e+01 1.760265936412814014e+01 1.643529187640612577e+01 1.820234646217256724e+01 1.643600774837127076e+01 1.561695473977225213e+01 1.577677268817465972e+01 1.720990390560866246e+01 1.703492787443576972e+01 1.600053043967084321e+01 1.716774561220072215e+01 1.590423993478705000e+01 1.765235817030026766e+01 1.593469804832383474e+01 1.509223442448954522e+01 1.597540186761569991e+01 1.449941881571380442e+01 1.650229712029813811e+01 1.488159062388565879e+01 1.362773633962265052e+01 1.608133175650248958e+01 1.743766010594242388e+01 1.741162930458455449e+01 1.694863936534043702e+01 1.637727842873504258e+01 1.536020519978860577e+01 1.592004517538571839e+01 1.790856560720189350e+01 1.434871080266480092e+01 1.601962528179858580e+01 1.343618457856673487e+01 1.450679884387378493e+01 1.603246274750071265e+01 1.651230838588684691e+01 1.552579494519791048e+01 1.584345408008906730e+01 1.349592246409516783e+01 1.577533937064870351e+01 1.462387117024053218e+01 1.480343666058743857e+01 1.512446554119235387e+01 1.543002913372283835e+01 1.581530229449600711e+01 1.682476398928889694e+01 1.630866342885719433e+01 1.623956105077539647e+01 1.424846127963053810e+01 1.572249913458924375e+01 1.511218948919520955e+01 1.688160514161224768e+01 1.673755599170267416e+01 1.628468033908714219e+01 1.434749666215514630e+01 1.589829578021734591e+01 1.605076346299155077e+01 1.619055309833271750e+01 1.473330531324559267e+01 1.286220725070011461e+01 1.528517329720431128e+01 1.479435829100612487e+01 1.305172102583908611e+01 1.494414914198102906e+01 1.429900522197294954e+01 1.364393210415513735e+01 1.406288385307093947e+01 1.398141892150873566e+01 1.523672504407371520e+01 1.389066793548195911e+01 1.392805353108849609e+01 1.455258306151693581e+01 1.397244916429623629e+01 1.275165326880233074e+01 1.362836232910792766e+01 1.241572634837627120e+01 1.358972045418504671e+01 1.357026720145954535e+01 1.245049923294676475e+01 1.268285150942199557e+01 1.269118763912825898e+01 1.276577517697521458e+01 1.284992950908621623e+01 1.178482654229576276e+01 1.261765000647033474e+01 1.193842336840087803e+01 1.375704650004531082e+01 1.330924284331351437e+01 1.415641068418570470e+01 1.270534934320779641e+01 1.317281716235218170e+01 1.304049501702788838e+01 1.390564898033369445e+01 1.363627788482171610e+01 1.304881328799068285e+01 1.423505466285182663e+01 1.153483700408960821e+01 1.283925628756791504e+01 1.490134312811228767e+01 1.426445275931508760e+01 1.338792273265628019e+01 1.300017954986551949e+01 1.269470509168723460e+01 1.210426523568858315e+01 1.115685691567404447e+01 1.368409647469332313e+01 1.178219256257309411e+01 1.537066616316279166e+01 1.486901974631997270e+01 1.078245285574398871e+01 1.419347447982435284e+01 1.200210751106012985e+01 1.392789177268376832e+01 1.277103511209321951e+01 1.353016910266363304e+01 1.298424074864029443e+01 1.220079372783685479e+01 1.397725799886790909e+01 1.397029569501771462e+01 1.357987367929199785e+01 1.260677615923420447e+01 1.333304882006783387e+01 1.434612745095446584e+01 1.200155412755782258e+01 1.455606956594929358e+01 1.375136058356141078e+01 1.336184921425421201e+01 1.251910644425023023e+01 1.317899391170546508e+01 1.372794280998692606e+01 1.225951037998026116e+01 1.375611228888757509e+01 1.257599839612892367e+01 1.475349065962454276e+01 1.520150641384988788e+01 1.408382725795053858e+01 1.234012659951536683e+01 1.218052667835495662e+01 1.464996164550414370e+01 1.239138693463584850e+01 1.404383973166298638e+01 1.370546598762603097e+01 1.270057984872048706e+01 1.183498877392985626e+01 1.293706956551600484e+01 1.184310814678071111e+01 1.407536744790130534e+01 1.301590329171862415e+01 1.284213496719266701e+01 1.328044324138187449e+01 1.372800172469293578e+01 1.341353010346774965e+01 1.199455102633371162e+01 1.349173619510916922e+01 1.506082430065806932e+01 1.237331836420416309e+01 1.212655124171071108e+01 1.419824393677135888e+01 1.257780787595635452e+01 1.382315328663058374e+01 1.353531940352800689e+01 1.161594644279163191e+01 1.209461881340167011e+01 1.278002824160578221e+01 1.371121947284725451e+01 1.230601078934597759e+01 1.215552165309823884e+01 1.352810533890647804e+01 1.372498743983977221e+01 1.328524134240676879e+01 1.284650916601314918e+01 1.261592820570658979e+01 1.181218679405948357e+01 1.247268968588914184e+01 1.238390438315138198e+01 1.171659012315673465e+01 1.141482144006787891e+01 1.213318618275026495e+01 1.148498670743827788e+01 1.014534909827493792e+01 1.277172738869635360e+01 1.065110873321760110e+01 1.089135928116253993e+01 1.205402779118968937e+01 1.011788520726484464e+01 1.135290291463582157e+01 1.196007812546623406e+01 1.034267073462763875e+01 1.113148196676588597e+01 1.168189416596166197e+01 1.051054240521764527e+01 1.018021694904600949e+01 1.055829375980853513e+01 9.367910814629594185e+00 1.165498197963277249e+01 9.473771371743891834e+00 9.675738596419789062e+00 9.583668318744001269e+00 9.988705863406769581e+00 9.894588270493743565e+00 9.631254704570070047e+00 9.931781617955218522e+00 1.089767410556396676e+01 8.180377464015755606e+00 8.285037810232045885e+00 1.116771085717178025e+01 1.019268940375869015e+01 1.094971436158672873e+01 8.064031009685345808e+00 9.521916889401776274e+00 9.950829715841368994e+00 8.444631170315320290e+00 1.064635101549602680e+01 1.062487099844994631e+01 1.096230472286790203e+01 7.501624671985827497e+00 1.140870949133047674e+01 8.587541165906054985e+00 7.806402875879467018e+00 1.079279611575735665e+01 9.261800459206231295e+00 8.209302060185379446e+00 8.989591538157327477e+00 9.377991579895564200e+00 8.246161065621109287e+00 9.108567573851741983e+00 9.477554793903514962e+00 9.959875761070319911e+00 7.818687915381985931e+00 8.591381294438440008e+00 9.487708178207627796e+00 7.894748965384346562e+00 1.041427504499838186e+01 9.318096337887899594e+00 7.855219984266350153e+00 9.077656757772023965e+00 7.772916977085863266e+00 9.442307299989733949e+00 8.694326253253361614e+00 9.053469069128366797e+00 7.166202630618587754e+00 8.322162109603160829e+00 8.540559612861308381e+00 9.060152845699480650e+00 8.671263870343407731e+00 7.562123533442657752e+00 1.030056970071237110e+01 7.246137299797359432e+00 7.835926576268452237e+00 6.838100842226999987e+00 7.673227592030055000e+00 8.039956884761433997e+00 9.090032454077398683e+00 7.168844093227569658e+00 7.446180450564242825e+00 7.929016916504059154e+00 8.395123324563970257e+00 8.093532397098931241e+00 7.759435485061576543e+00 8.910320099167281072e+00 6.078197263783644999e+00 7.697963525802404838e+00 7.646567525737474114e+00 7.802039400792673440e+00 8.100113310377054177e+00 7.260442962908177478e+00 8.031105811907071512e+00 8.479970812827824389e+00 7.073346165736101199e+00 8.166803244139687834e+00 8.411429708178536302e+00 5.806858774511512777e+00 8.821812858087469067e+00 8.406989086403292788e+00 6.932690038459893067e+00 6.486882279399727835e+00 8.035055339844644706e+00 7.464531947921423161e+00 7.301911119096896385e+00 8.256726144241250509e+00 7.545529185118134308e+00 6.758486373654283952e+00 8.773309234823864600e+00 7.403034158543758458e+00 6.526292702896229869e+00 6.669815473081570190e+00 6.178028212291154730e+00 9.402938169656591683e+00 8.439104870782431433e+00 8.003826895299170019e+00 7.387819192882136399e+00 7.216251096019380640e+00 7.344435247196123839e+00 5.740230368876252598e+00 7.664559777280283370e+00 1.067401267093694450e+01 9.052981678184217174e+00 7.775799841409591018e+00 8.866983455191308039e+00 9.736508975980720848e+00 6.625442996972440213e+00 7.218626347219484707e+00 6.603719868372904145e+00 8.881506091814660664e+00 7.815982288800619848e+00 8.207671842161015974e+00 8.515590713611162599e+00 6.154719093449222633e+00 9.984285684876208933e+00 9.306624558560034899e+00 7.748894613523642505e+00 9.416405844916516443e+00 8.854801429996216555e+00 7.333085444842093459e+00 7.596274290538763907e+00 8.265941494983174209e+00 8.288582697997432192e+00 7.579818706463854916e+00 6.948182407380040004e+00 9.620837754076998038e+00 8.513423425725550331e+00 6.569119359415870107e+00 8.810063111078687115e+00 6.693286410911953865e+00 8.690445349883182402e+00 8.303412525629161323e+00 7.028108508246618591e+00 9.680653037094259616e+00 8.365943974331177202e+00 8.136235715083497411e+00 6.528878602469852410e+00 7.812753480630255432e+00 7.100368121922469022e+00 7.860197773706863345e+00 7.749593247076308700e+00 9.277378102896717493e+00 6.125072535563086618e+00 7.876347146365105800e+00 8.024751065082483592e+00 7.913838306339387785e+00 7.364051498667010698e+00 6.448537371520417949e+00 6.135164610322747514e+00 8.167657766297400812e+00 7.904550904728070648e+00 8.754576200661313479e+00 9.928425006986179469e+00 6.868182406649768978e+00 6.093180566667128595e+00 9.002525805226914812e+00 1.038770284047471471e+01 7.923786495780651862e+00 6.566918343471217945e+00 7.894246452987577989e+00 8.892021852180342023e+00 5.618203077910605359e+00 7.653468421348064155e+00 8.027065692729983937e+00 7.922776000723638745e+00 6.830753581904235539e+00 6.452792771934864113e+00 7.332830504464073584e+00 7.590654299730727139e+00 7.507544307994992394e+00 6.992341746310627215e+00 5.805455075745586946e+00 8.278322234436167548e+00 8.345343369082485196e+00 6.900523334741969883e+00 7.558917045708889226e+00 7.783735575594926459e+00 8.903665527131778390e+00 9.454438350850653094e+00 7.740912033230775258e+00 8.283293944383913754e+00 7.598372719672582321e+00 1.041425855110690613e+01 7.946953030271400209e+00 8.238359608597509265e+00 6.785521448981162607e+00 8.436307140564196061e+00 8.478771174959883083e+00 7.955704386212108403e+00 6.757404428253474649e+00 6.851745839010717987e+00 7.976224448667463385e+00 7.729097693450452056e+00 8.942093093181794572e+00 8.031748918596550268e+00 8.048301054228073070e+00 6.651019916245161312e+00 9.689097263360713086e+00 7.944432220643325770e+00 7.053324804184919472e+00 7.439550084169225919e+00 9.537246990031192695e+00 7.790944254089425591e+00 6.746934946944365130e+00 8.450776592789299713e+00 7.242411802448525115e+00 9.771423726621513595e+00 8.379435376475866448e+00 8.334503255772169439e+00 1.004284262463747091e+01 6.575691877906964855e+00 7.929401504280860991e+00 7.373832679988082894e+00 6.085475442715015504e+00 7.347162639541390483e+00 7.625006518902981867e+00 7.875831305737984067e+00 9.018272686826801277e+00 8.043638414008219328e+00 8.472286221374453419e+00 8.158966656011298113e+00 6.892878592574867014e+00 8.160170804782454823e+00 7.842683195092964965e+00 7.145410990355968828e+00 7.031158552058493605e+00 5.992805297341421422e+00 8.091519308936856447e+00 8.044158790965418859e+00 6.441735956623080739e+00 7.636597331681774570e+00 8.606232583238394795e+00 8.325863921629016673e+00 9.259677588794753333e+00 8.690306501905761039e+00 9.378072021336951281e+00 7.809886521013768679e+00 8.475401114179900830e+00 8.115903514105530903e+00 6.671484034488987191e+00 7.021031217798022084e+00 7.641051272502750180e+00 7.978035700435661681e+00 7.424417649780570727e+00 7.337765457904970923e+00 9.272727060722107950e+00 7.325906846365549008e+00 7.168962608770269362e+00 5.996050448590029447e+00 7.586375886567983784e+00 7.512015095870832937e+00 5.925041665340472719e+00 5.974856000386616905e+00 8.336552767392900520e+00 7.156351277840720115e+00 7.663754039692505238e+00 6.221035785130333728e+00 5.800143728414465905e+00 6.785117761807186731e+00 7.634587633384531280e+00 6.801338276372824510e+00 5.235817337769331559e+00 7.546871127426846293e+00 6.423881259564128143e+00 6.976089642008645342e+00 5.939648808422768766e+00 6.069673174250462822e+00 7.767567159935499177e+00 6.889209242690769841e+00 7.813600244483928314e+00 7.414200004735056027e+00 5.446536299660823310e+00 5.315675772061125848e+00 8.485703512629306999e+00 5.972169563682284910e+00 6.954141023666362109e+00 6.134338602118184269e+00 6.652779618022520935e+00 5.921666247169592445e+00 5.956960532040346479e+00 7.611297033255334021e+00 7.946211843919709139e+00 8.216290762509151691e+00 6.456881911027496201e+00 6.133518056985236555e+00 7.048553592426044290e+00 5.395106348376477179e+00 7.744574105638672989e+00 5.232559883917473620e+00 4.941841563160236817e+00 5.692311268550839465e+00 7.519832973032820611e+00 6.293642904645361469e+00 6.355150477274415621e+00 7.680397351557236796e+00 6.912758526651072266e+00 6.990393723246279833e+00 6.197134180248606405e+00 5.368198131326523459e+00 5.468932120427592913e+00 7.945638675090231473e+00 6.807822834448978178e+00 7.489719230874500866e+00 5.944600589713515681e+00 6.776640786947823791e+00 7.368796735025703981e+00 7.728625162277392491e+00 6.214276460405440794e+00 7.361394802722874608e+00 8.717378891041642319e+00 7.067081130010773649e+00 7.908715760905238312e+00 7.131861765213036719e+00 5.284056916260036374e+00 1.009040364523387190e+01 9.086190800491705133e+00 9.880428404201104797e+00 7.810212502494060516e+00 6.268661394684987620e+00 6.061728569844722081e+00 7.959271105456145357e+00 7.531508922052216448e+00 6.816388211398930252e+00 7.422927246816679592e+00 7.189053805362144445e+00 7.612935608333914139e+00 7.710648673678999643e+00 6.291681591358358361e+00 5.516598427203931898e+00 9.223829847803987292e+00 6.385801571181120906e+00 7.193361987322809625e+00 6.234431688925015536e+00 4.979551338086491086e+00 7.109395835866902047e+00 8.455087066901121773e+00 7.289725258554532239e+00 8.436555795102421484e+00 7.557238648227952105e+00 8.315095348846249124e+00 9.325421678326074826e+00 6.985420426684587625e+00 6.553518909435219975e+00 7.250457965727619580e+00 6.584271773828609398e+00 7.073224936830301068e+00 5.905928227823762811e+00 6.782407328600035257e+00 6.996014197544599078e+00 7.784659881646673441e+00 8.484145049851804288e+00 6.603432990741548991e+00 8.721142698567980744e+00 5.264801317237839839e+00 7.487532795981892697e+00 7.486537176964478846e+00 7.550735472584747754e+00 7.251629327149508697e+00 7.976550075191394029e+00 8.849340934813017867e+00 7.310014856078806744e+00 8.594334120403033239e+00 8.567216988817522250e+00 5.625271907328976972e+00 6.294315622899169682e+00 4.685788682191679655e+00 7.394904084518710619e+00 7.514535790898596801e+00 7.735436515516357581e+00 8.280556461149734204e+00 8.209450109588958711e+00 9.299450950857297116e+00 8.505021387352250883e+00 7.778920255992970212e+00 8.610801494278327084e+00 5.322393546762543615e+00 6.833260436732330412e+00 6.905513752158818797e+00 6.613690901966855940e+00 5.893675439019729900e+00 8.653536805266540455e+00 6.951248306371496710e+00 7.674936073984803819e+00 6.482939770515247169e+00 7.521654633048950878e+00 7.886680828802766996e+00 6.701911209927835067e+00 5.387303622761511868e+00 8.396011204810971407e+00 8.051198709696683053e+00 7.377101458378694687e+00 7.280136504876401737e+00 8.394047913280111572e+00 6.768480158911603262e+00 6.584947276712404651e+00 6.203094831505099549e+00 8.275661469357025624e+00 7.076793058642845580e+00 8.061270260010775957e+00 9.094777366526729523e+00 8.070711266952004692e+00 6.513800441819213027e+00 8.717765080106721243e+00 6.614794755271399929e+00 5.453517430042455594e+00 8.698685398205586949e+00 7.158728147536705499e+00 8.174466299090651589e+00 6.652938676612588864e+00 7.992438159464909653e+00 6.976825247002370389e+00 7.218070185298902430e+00 7.902436726482885199e+00 6.029356426041773354e+00 6.471285986211126939e+00 5.397947573021912859e+00 6.107295933083489281e+00 6.668981091601524192e+00 8.193051113796164131e+00 6.638323492722260966e+00 7.824225438775281205e+00 7.993310167368886887e+00 6.810198100864311321e+00 6.845976598896071685e+00 8.082828970263028268e+00 6.810837484596009794e+00 4.913528626565783597e+00 6.581235462720331775e+00 7.990674580724972387e+00 6.318142590534860048e+00 7.968764606258615046e+00 6.038480202623373039e+00 5.302943597844604007e+00 5.021942172414590289e+00 6.869559566748563384e+00 7.889177669566613815e+00 7.295535149649379214e+00 8.211480828256819464e+00 7.489729503114322284e+00 7.266570843232783794e+00 7.896799023776793547e+00 7.617451291791637935e+00 5.875985733822117751e+00 6.249225589000206860e+00 5.858446796264285439e+00 6.999132427010609447e+00 6.855260765473235374e+00 7.874245569779656506e+00 8.068529812067046336e+00 6.579539142094162685e+00 5.189812572020340298e+00 6.635889989297350411e+00 6.512532562706728534e+00 5.050169434876445429e+00 7.791545288056585861e+00 5.942266517058019559e+00 7.284782993430003906e+00 7.221977988471926402e+00 5.161185016289882022e+00 8.474005345267194400e+00 8.110540767260241424e+00 7.367131382047540811e+00 7.593143360518955554e+00 6.835563204859448128e+00 6.361117097582587476e+00 6.540352292013050572e+00 6.549584203597669685e+00 6.199854208705577463e+00 6.167462069354486154e+00 6.195776429386024020e+00 7.446112079410053042e+00 6.414128008643976919e+00 4.312519795796847966e+00 6.667343410359797495e+00 6.032421082971642257e+00 6.147172998573185332e+00 4.206059189285880962e+00 4.839934506748642562e+00 5.112623259055637526e+00 5.315124479747961317e+00 5.570747457696443306e+00 5.589794746600525777e+00 7.622129011156537182e+00 6.208095124130741382e+00 6.369688362418992611e+00 5.828341952503105716e+00 4.808476954367392864e+00 5.317514864440254563e+00 5.138870082602834621e+00 7.546646336735337357e+00 4.293574933870908161e+00 5.928113587005505281e+00 4.376662193019738467e+00 6.681344637846653001e+00 5.265927848644218479e+00 6.697097601514390597e+00 7.199309093935474912e+00 5.477406347136079212e+00 4.470370758576006409e+00 6.165741461709082216e+00 5.869156076265574562e+00 5.279576324075814675e+00 7.819429221834269583e+00 5.635460656182118555e+00 5.084731593241392567e+00 6.755551396021242105e+00 7.568897770711711992e+00 5.124685474669833596e+00 5.154147701304275131e+00 8.590478120066906698e+00 5.870291218128440569e+00 6.290245273938303683e+00 6.901304067349165905e+00 7.867145399199441336e+00 7.184723136857718018e+00 7.150669088292483266e+00 6.499063825975306408e+00 7.050226061705610725e+00 5.277548651498311649e+00 5.493886128292315263e+00 7.416926565354561518e+00 4.852795730676342068e+00 6.288577286178226089e+00 6.400407450044637514e+00 6.580681570873783137e+00 5.799439961410735478e+00 5.957719458858371731e+00 4.732678706769481991e+00 6.918543810702174390e+00 5.776769367958014101e+00 5.254240817001728736e+00 5.274360553693539622e+00 4.748318104995324695e+00 6.698458011082499830e+00 5.874020624255886780e+00 5.639672161994729649e+00 7.871231179700846958e+00 5.432243313528480222e+00 6.386383872331872880e+00 6.821603116857586357e+00 5.733120066573663465e+00 7.144151675727223427e+00 6.124377231753539874e+00 6.473736618759634354e+00 6.360782586424234886e+00 4.815779221894286977e+00 5.503912703506018467e+00 4.490349197860418862e+00 2.888597512581594806e+00 3.514608516696881679e+00 3.860715773373621040e+00 3.162240928409521423e+00 2.963660387027734711e+00 6.131489305015391800e+00 4.092544643978030194e+00 4.125553452232376905e+00 4.854132935872790711e+00 5.983071704903458965e+00 5.551597185302180826e+00 3.427059179666965161e+00 3.520068059141407080e+00 3.281268872721040175e+00 3.929770552365968506e+00 2.960419502653795387e+00 4.563081680937981055e+00 5.149494228156523690e+00 4.453720167862547541e+00 1.922229965277040042e+00 4.441617215947704089e+00 4.878483807163168429e+00 3.952540682918572301e+00 5.223551567872803503e+00 5.398539956097838655e+00 6.170450144650489577e+00 5.082356981733266110e+00 5.075427947919298077e+00 5.951645713976803975e+00 6.212570934108323506e+00 6.102893649851800717e+00 6.269532797163827276e+00 7.025252488116400684e+00 3.531972098551680705e+00 5.672072851308676888e+00 5.229171592963215431e+00 6.505509285623276128e+00 5.211036523405210730e+00 4.110667937629267854e+00 5.845976253187087579e+00 5.585406171977570722e+00 3.037374875129347895e+00 5.727304141312339780e+00 5.833216040285376103e+00 3.330513588657566526e+00 4.223728217669401097e+00 4.734586997595964242e+00 4.491986039574553224e+00 6.875683050873207414e+00 5.759870713016419508e+00 6.369030298129335854e+00 5.718176235899903759e+00 6.290361319455658240e+00 5.325247196117019577e+00 5.498139841358094415e+00 5.516068797351210584e+00 4.685323887597011350e+00 2.559776737286652448e+00 4.825344654080828022e+00 3.549112873663094359e+00 5.021306917103502521e+00 5.511558893905626810e+00 3.282556675831405091e+00 5.158838426455137238e+00 4.708244921889339629e+00 6.392649831943264083e+00 4.479747174711220303e+00 3.834688556026335071e+00 5.489998405649284763e+00 5.331642001216549076e+00 6.815021279115021535e+00 5.325862119951318085e+00 4.605670599437913459e+00 5.492926569526876968e+00 4.918822866829586360e+00 2.688979840673292099e+00 4.430280386018225158e+00 4.300288167198615064e+00 5.176127000478639495e+00 6.536910005400844881e+00 7.199713575556076606e+00 4.354161110906574983e+00 3.978161234319792960e+00 3.805525169953526632e+00 6.069352074239177774e+00 6.380330730678494433e+00 3.493629763679843681e+00 6.967895681842903421e+00 3.479122661609034495e+00 4.442453050866302711e+00 4.313239258966297562e+00 7.247951501301164612e+00 5.193637399304140700e+00 4.451099400528715222e+00 4.275859358828844492e+00 4.138761611229607951e+00 2.576765195326472302e+00 4.507557172470842310e+00 3.994782061388314709e+00 4.287641060599011844e+00 3.356863300758465396e+00 4.879417571610953352e+00 4.941262650644582699e+00 6.820180664662006009e+00 5.646267023678732677e+00 3.251972164620759997e+00 4.396326268211345756e+00 4.574506920710862623e+00 4.494066774446899615e+00 5.717121514797846693e+00 3.257632869479699878e+00 5.154621345072819771e+00 3.822182857380459264e+00 4.041419586404952469e+00 2.750937809524395483e+00 3.157019323111131648e+00 1.470726713957304810e+00 4.203654436009339079e+00 4.036693903297408959e+00 2.379561457913341282e+00 4.569973452072268572e+00 3.819927614999645282e+00 2.747516102920674719e+00 3.446155338366035714e+00 4.525282326603004002e+00 5.208475487755669597e+00 1.748962500507710738e+00 9.447298538559736336e-01 2.238463406414602730e+00 2.838824724689480661e+00 5.103022053305590333e+00 4.205780659843257219e+00 4.969962091589559705e+00 4.090558608732013823e+00 3.366363895556281793e+00 4.318142814645456795e+00 3.496789606109877990e+00 2.885169853963188480e+00 4.725357326211372389e+00 3.299533523088877374e+00 1.351454286412105077e+00 5.984469392375143748e+00 5.531436952614952496e+00 4.724986887980396233e+00 4.199819422043904460e+00 3.959736672967388404e+00 4.458664171616102401e+00 2.636659512600183497e+00 3.586386966559470313e+00 4.865777251319602925e+00 4.775983390195642997e+00 3.726053256985707662e+00 5.429862676695853096e+00 3.529068486871075994e+00 3.708883668842019254e+00 4.727800887206774050e+00 7.543494846272923660e+00 4.049962224352450235e+00 5.671239656568133114e+00 3.021319568653384913e+00 4.009594546150114347e+00 4.911481118719289718e+00 2.798129841439046306e+00 2.950800161629699048e+00 4.312749498657781011e+00 1.893643460426990721e+00 3.581262755217509586e+00 5.259958068228403505e+00 4.762338807651978811e+00 4.287204157992631437e+00 3.753475059223451815e+00 2.515172637792784549e+00 4.545606248807674277e+00 4.536489432999958105e+00 2.595807539367721350e+00 2.261510366724248655e+00 3.059308571494961271e+00 3.019680323177997394e+00 3.605344976633523046e+00 3.214063696886168664e+00 3.708475262184627752e+00 4.670155677473405653e+00 5.299570568231918521e+00 6.031629840798384379e+00 3.426047518220830312e+00 4.149261295824048901e+00 3.175790020403217451e+00 3.590543243792136074e+00 3.180254730365855043e+00 4.291267570336737336e+00 5.608469522513569672e+00 3.103765658867602806e+00 3.655855197900177878e+00 3.784968806400316854e+00 4.881777637434717043e+00 4.627415609379561090e+00 4.759234080659955346e+00 4.377297093824818575e+00 4.275076705734842442e+00 2.111778026507434181e+00 5.498764368067241115e+00 2.376705143362399131e+00 2.977185927920999120e+00 3.101248397143859137e+00 5.389334807119952053e+00 4.770682175565760019e+00 3.492951079583594520e+00 3.731157873143787995e+00 4.004698017328672144e+00 4.440295259139353412e+00 3.425483182024493090e+00 4.001912656602273799e+00 4.538923776565770396e+00 4.752367737761777455e+00 3.131543006171232157e+00 3.574239629184688738e+00 1.900368015456848969e+00 4.844582216266325680e+00 3.064899126968477105e+00 3.764239637398024918e+00 4.224879110246542169e+00 3.131318726721660006e+00 5.878436693269703639e+00 4.284122336359498462e+00 5.787930370164551697e+00 4.136484309417536309e+00 5.245965833821431445e+00 3.572691392746628836e+00 3.585545382556053262e+00 4.895855268304375230e+00 3.174366263949186084e+00 4.324712771841495496e+00 3.056787485512763247e+00 4.542107534751819387e+00 3.547249202482126496e+00 4.849996073518467732e+00 3.484057679595050416e+00 2.581831190683653077e+00 2.470504071231912846e+00 2.969032870321455242e+00 2.950328997112183771e+00 4.555226711529003936e+00 3.326689421996489759e+00 2.619310539052105646e+00 3.295923393461028805e+00 6.263058322592654825e+00 2.551230427331268924e+00 6.670649387546458975e+00 5.430457484833430826e+00 4.599000606299258109e+00 3.743324437000411731e+00 4.985781983489816938e+00 2.104123159431387169e+00 3.817825071899201728e+00 2.521099137284528613e+00 4.712022873979173632e+00 2.035559992473953361e+00 4.560369128658757099e+00 3.279569917421207403e+00 4.806460064478010885e+00 3.108367518678802455e+00 4.089221296883949641e+00 3.306677394294702754e+00 3.975361655814493300e+00 5.645981146248631788e+00 4.907329358710117440e+00 5.507673892299842500e+00 4.087100522697762806e+00 4.298708035957837126e+00 2.298868648494701628e+00 3.610545547896657492e+00 5.402233707209604496e+00 3.395982634670720923e+00 4.556347099024479874e+00 1.716711347692694289e+00 3.283196069423066632e+00 3.695171615390275388e+00 4.806074724372756179e+00 4.443791634587944905e+00 6.129248568522459806e+00 3.725039267730395398e+00 1.641823441135704442e+00 1.700234458047218400e+00 4.908196186803642114e+00 3.224100530963779576e+00 5.312953799838624036e+00 3.337715015278096775e+00 5.686201707670257566e-01 2.072385846172890567e+00 2.606161576014994985e+00 3.216446379582139858e+00 1.351003012342403498e+00 1.722179551867063507e+00 3.593185644927491929e+00 4.702673408527253684e+00 2.397413934763058307e+00 2.084442085460271876e+00 2.751271381888676704e+00 3.567851486358979862e+00 4.641283511848749654e+00 2.313749994874229277e+00 2.650275410815390309e+00 3.737552519507663096e+00 3.859490716421015710e-01 1.646702490238670435e+00 2.290981962454708754e+00 3.380563390583398053e+00 4.417805054903047868e+00 2.390091779673947148e+00 4.449726981974252205e+00 3.077132222782832383e+00 2.809362639158178521e+00 4.238627295732996458e+00 3.766959735269108211e+00 3.329484888528611020e+00 1.863580449285801244e+00 4.413503934329231271e+00 3.448884769177281484e+00 2.911302894471370362e+00 2.543921278697735655e+00 1.891116412466859575e+00 3.961638400723911602e+00 1.544944800706686605e+00 3.280314913550101963e+00 2.251032682439003896e+00 2.781527249847248751e+00 3.236053364518870268e+00 3.216523800581202241e+00 3.392919410258901980e+00 3.493579174875429683e+00 2.391943857095329751e+00 3.662064849231509989e+00 4.004634441685476887e+00 3.995004088472736470e+00 2.414660673385232936e+00 4.182037113504965653e+00 3.174145431332084932e+00 2.554257021901365388e+00 4.696634829621250340e+00 4.271156567102059043e+00 2.690604304037019556e+00 2.518194583050567648e+00 4.710787041870423408e+00 3.283343055834406776e+00 4.832188158974106251e+00 3.212158345643289614e+00 1.786682061451114523e+00 1.445322346774873701e+00 2.688932441141324237e+00 5.197259573757990303e+00 3.324301009700957987e+00 1.962492291406295442e+00 2.686878235850814090e+00 3.406358423140147806e+00 3.302170249396120028e+00 4.053018641362609920e+00 2.272466738497294081e+00 3.272472854764067574e+00 1.447229775804828478e+00 2.506446460255701503e+00 1.966514924809519949e+00 2.237381729780981487e+00 2.624065429573248842e+00 4.680417247814580683e+00 2.617020110881520534e+00 5.107492028113559179e+00 2.206669324644773056e+00 3.612655276442536589e+00 2.489666185440687407e+00 1.919393968196358546e+00 3.546886891826113608e+00 2.826375498420780730e+00 4.170930036135358954e+00 1.122288896986674889e+00 2.723576856313778105e+00 2.668596150797034383e+00 3.610012153157167614e+00 1.193350747419739788e+00 1.103471965881976491e+00 1.025539368881990487e+00 3.015307656586217799e+00 3.057528556720422674e+00 3.470226055147438426e+00 1.738390925899714556e+00 2.874622201098007590e+00 2.678049001496253911e+00 3.570434402120410411e+00 1.834437265662215433e+00 2.528881853641577582e+00 2.929797996792369741e+00 4.144296177993294528e+00 1.977094017064350950e+00 2.349220680295700081e+00 2.525437565019442943e+00 1.966385887890108597e+00 4.430015497069568653e+00 3.925138417516414346e+00 3.260296961960324147e+00 3.070701215558289121e+00 1.880262379822900787e+00 3.861432730867173202e+00 1.219874789320490649e+00 3.303510510767197594e+00 3.562408373908297232e+00 2.404447495208079211e+00 1.808739156231904621e+00 1.711188027695719871e+00 2.814590500168902665e+00 3.475901027654818787e+00 3.345972977483410382e+00 3.282982038012485670e+00 1.068850253711980836e+00 1.565219354208928326e+00 2.412762811560403620e+00 2.727633809903853734e+00 7.414340110455406307e-01 2.368944180809817723e-02 3.079445540574395235e+00 2.658643743046048336e+00 5.510926285139994718e+00 3.844213596078905670e+00 2.376434780523846602e+00 4.407267297109539683e+00 1.903873139208300813e+00 3.267965670687622559e+00 3.209167599122312531e+00 3.715538146184893531e+00 2.710564428597623809e+00 3.979183046301409288e+00 7.861345199653195781e-01 2.867833289668946239e+00 2.786640301754319093e+00 4.056157558140253805e+00 3.244197336556181366e+00 2.245415566364906912e+00 3.120484750167051402e+00 2.407370137473582083e+00 2.750184647560629081e+00 1.818678050679767511e+00 3.063574601590695057e+00 2.766206503835135777e+00 1.250673342070037108e+00 2.767861971738263094e+00 3.942257001713411757e+00 4.355585776720202418e+00 2.682896754573991238e+00 2.904994290117150602e+00 3.367347291464996673e+00 3.511485389738026708e+00 4.842834672453236067e+00 3.703137096296584829e+00 3.689769787160948056e+00 4.255174665527486688e+00 1.284425076301340063e+00 3.492614769202851299e+00 4.073464818366248075e+00 4.402156635710015919e+00 1.092854503055349591e+00 2.414095935517970304e+00 4.519463642887783017e+00 3.337962887332588835e+00 2.987366452427643093e+00 4.002211876574174987e+00 4.563729808734184878e+00 3.746261860152461320e+00 2.487091137789292361e+00 1.431869825448371270e+00 4.705405906709026809e+00 2.860651589038447185e+00 2.615908148937889255e+00 3.644679420386420343e+00 3.159154776379463403e+00 2.108488073536240570e+00 2.963996321623635577e+00 2.842221815586304601e+00 4.750345742145047012e+00 2.390519711599359720e+00 4.195097290926135258e+00 2.313511025534365384e+00 2.797545578023469925e+00 3.348186167125506874e+00 3.714013608134965061e+00 2.041138837468682521e+00 3.853105981961330695e+00 3.192806731940305731e+00 4.561343859486703067e+00 3.821443797681726817e+00 4.639479061263818593e+00 3.542897005192806592e+00 1.923956697851004760e+00 2.651998193749928845e+00 3.622925478184117587e+00 4.239575487696156664e+00 4.204973174011259474e+00 7.223655690223336201e-01 4.350291371438151700e+00 3.381266709717280605e+00 1.988071448974418454e+00 2.988054939266638677e+00 3.260749723358640662e+00 4.525391641701924428e+00 2.873679054300363855e+00 2.748239969949116013e+00 2.030041472034849637e+00 3.480304788981379627e+00 4.181442615924595430e+00 7.137216507315093939e-01 2.675812860081872468e+00 3.905646446134387606e+00 2.545773899965556808e+00 2.285718966236008676e+00 5.630155931503540989e-01 4.398660187645464958e+00 3.187415061104529101e+00 2.888549482607357444e+00 2.702938890443997266e+00 4.999705697580725250e+00 2.250203652139996624e+00 1.158897632709193992e+00 3.934305065472908591e+00 4.214430750101623602e+00 1.792186992336842977e+00 4.225572148397515271e+00 1.783527379175029681e+00 1.475732091168063143e+00 2.332769846807081215e+00 7.454618470018395948e-01 3.284227561021373809e+00 4.455388720296089566e+00 3.580746931534440680e+00 3.650094846589489350e+00 4.769142854511889240e+00 2.342689370702732532e+00 3.641405260995840720e+00 3.024426556573378999e+00 2.971643063673242047e+00 2.799538306397270748e+00 8.245189835064679063e-01 9.086986685479561121e-01 3.927093814317925702e+00 3.069275115620925032e+00 3.655520153462778143e+00 3.319524532485379709e+00 4.808998849186839841e+00 1.507717450024550487e+00 1.398746958117625949e+00 2.786904686526897379e+00 2.364248374726435564e+00 4.740330520850846163e+00 3.795538523537347775e+00 2.616624306006910761e+00 3.778311052616923682e+00 1.858494409428250060e+00 2.926344317583192467e+00 4.890888272103642187e+00 2.277250844456591317e+00 3.079772826703550237e+00 4.917833305919312892e+00 1.948184178132148947e+00 3.229590060442622423e+00 4.760404411748615061e+00 2.152749530977250192e+00 2.456153690107423238e+00 2.749113563239402591e+00 3.433803379510401488e+00 1.745199248036009010e+00 3.571096873795199134e+00 4.873861407932484013e+00 3.733694143575691626e+00 3.157043231611134537e+00 2.658318325909530877e+00 3.140168072189976289e+00 2.702362112155128671e+00 3.930540363495899747e+00 2.486925107228455722e+00 2.852406815364811443e+00 2.914857635809440239e+00 2.395088483137330027e+00 4.226328493107167183e+00 2.381143934056209499e+00 3.788435353095935376e+00 1.783927391032508414e+00 3.101175627444682004e+00 2.806975473492510975e+00 3.987480437651181653e+00 2.740401393609561254e+00 2.780231155952759714e+00 2.924057351645598768e+00 1.419567747963795590e+00 2.252801064914246698e+00 2.100103314963749135e+00 2.511169427784277541e+00 4.336494461427226277e+00 2.470923443040786260e+00 1.928072049286951195e+00 2.929323157819566870e+00 1.455434503563000082e+00 2.524781844637817407e+00 1.703664024846201164e+00 2.728732236964019897e+00 2.296371799020908266e+00 4.252996746491762181e+00 1.885060942530462080e+00 2.011523895560671793e+00 2.544528350273360662e+00 1.931519493058519776e+00 -4.215250770847361883e-02 2.942232037119570709e+00 2.667676325316780339e+00 1.609864246647034980e+00 1.717346551580322345e+00 1.220496432320419045e+00 3.684640794411322862e+00 3.389182960704365311e+00 4.268501925099919825e-02 1.834488845280177749e+00 7.603702672019950759e-01 2.649876625502916916e+00 2.591349706002459286e+00 2.585766594321936562e-02 2.005011702102543758e+00 1.644613298997060102e+00 1.830976430639954966e+00 3.158872647601953521e+00 1.220613232358621625e+00 1.848978677311622798e+00 1.137675884130756376e+00 7.288456997732248865e-01 7.719923031987203643e-01 4.079621756746897865e-01 1.603673084430989659e+00 2.212371780744459393e+00 2.112876242771422053e+00 2.039295555515173941e+00 8.686777937445423481e-01 3.282217077669682848e+00 -1.032343351188901026e-01 1.065873953006803154e-01 2.759286479092717403e+00 2.066106508500157979e+00 2.024791518842063986e-01 4.111843887415421728e-01 2.069108573067230950e+00 7.708350454318794176e-01 1.395420335191644323e+00 3.062453776351417023e+00 7.356275486646744743e-02 9.838952505807899707e-01 8.912732966465893858e-01 2.733000780991468925e+00 1.642607663192854561e+00 5.690821089986330961e-01 1.687821328577962410e+00 3.211350088792667146e-01 1.904684417383176953e+00 1.421836818069718289e+00 2.408162384406137946e+00 3.218660457235165584e+00 2.085787670219002354e+00 2.958173028266180893e+00 3.068981097044376938e+00 1.446586092309714244e+00 1.633560606188257935e+00 2.180310750587832747e+00 1.320561595144460698e+00 7.951207713693448920e-01 1.427585122162457587e+00 1.483759462004362817e+00 3.724237168257554575e+00 3.428157577063694283e+00 1.080703969850805413e+00 1.431710574008507653e+00 2.501960949022164815e+00 2.862921277378744467e+00 2.019466243085607626e+00 2.032817419558842431e+00 -5.775346002628451991e-01 3.377865573494004625e+00 2.350083903936747820e+00 5.305572483801455075e-01 3.232813485989302626e-01 2.058684108163346682e+00 1.067660197426169577e-01 2.576725952361404559e+00 3.180302408032301464e+00 1.888326218550789304e-01 3.178863480409731768e+00 2.620376125257190658e+00 3.073422470540726703e+00 -7.258485368049642783e-02 9.448784169919490772e-01 3.127374309846953970e+00 3.213087732381619155e+00 1.648957213735658733e+00 3.454143753853733401e-01 2.761681725307568058e+00 1.902743644097437237e+00 1.593851211328691120e+00 -1.397299252922788726e-01 1.841587576463201259e+00 1.985413918724392879e+00 3.171364806149994386e+00 2.312013397597529885e+00 1.918478144977977529e+00 2.418031074888852938e+00 1.780359119146094793e+00 1.681890148477365843e+00 3.410605918172771478e+00 1.228269999346304875e+00 1.668402665772395377e+00 1.015547061225158920e+00 9.883056232592489776e-01 9.642165111604251715e-01 5.284160606146165451e-01 5.859940976999647444e-02 3.235121307453959982e+00 1.834095312267311373e+00 2.345774333475361129e+00 2.673605391025498879e+00 1.186522494981106846e+00 7.264760253103103027e-01 3.400943072527507827e+00 2.467445945463544454e+00 2.671096935581668053e+00 2.015224061486792007e+00 2.258501669717305926e+00 1.687265687141132231e+00 1.675826932361432542e+00 2.173857778257121787e+00 2.986064967087418420e+00 3.102414738010115247e+00 2.334716257150936669e-01 1.079131330682183254e+00 2.505836460246437358e+00 3.495615955578962097e+00 3.558208574987915540e+00 2.190748352591883830e+00 8.740601311390631123e-01 3.997528719348262705e+00 1.072386415608860943e+00 1.506013864687520409e-01 3.292736127789607004e+00 1.253440424085662919e+00 1.779991596326273351e+00 3.352105181145224488e+00 2.555346931936882893e+00 2.725992672820480855e+00 1.304398977872781362e+00 2.756258238953093631e+00 2.024704159629628908e+00 3.279772906389106790e+00 2.357034976114142089e-01 1.220115976816886993e+00 1.896873438757936681e+00 8.306620144555449947e-01 3.833971771221518665e+00 1.930356880457778646e+00 2.816624665372938541e+00 1.714028718011388230e+00 3.855859995819842290e+00 1.523758172334674477e+00 2.281484930534178890e+00 2.365619840906981075e+00 2.524655422885392575e+00 2.311467398002021945e+00 1.552627458416640183e+00 1.300862920028385439e+00 1.241135581969563972e+00 4.623842713559462858e+00 1.720137873836411480e+00 1.260220049806106024e+00 6.631458919387873685e-01 1.882142180342680327e+00 1.946932689920497284e+00 1.733834924628347540e+00 -1.967878160303694057e-01 1.432913701652757110e+00 1.359229550286144228e+00 3.163451620411648513e+00 9.299004464560958194e-01 -2.199479009475670960e-02 4.772567833932750414e-01 2.634842823252615318e+00 1.465738288085105534e+00 1.921325376197005275e+00 1.681668831461696101e+00 2.976257860157100588e+00 1.243562601077866425e+00 2.711287707870082997e+00 5.633877953689788720e-01 9.084732279072804673e-01 3.224974979086259186e+00 7.381146336087266446e-01 2.166420918160003595e+00 3.862869035696988806e+00 3.753320348709697107e+00 1.364562713840332453e+00 3.341419323873792369e+00 2.426198250404236312e+00 1.119609109365944377e+00 2.814473727806483083e+00 3.392299251163077844e+00 2.266235273219593616e+00 1.060174157800646944e+00 2.056123581551788870e+00 3.114407755887913964e+00 1.346143920215516321e+00 2.200387785429640086e+00 1.501337083891931989e+00 1.979958243840719501e+00 5.304694797106584758e+00 1.400836699401443397e+00 2.174296203986504361e-01 1.308998898020044876e+00 1.746473101629691271e+00 1.295738276645194142e+00 1.853507039626504760e+00 6.497226538470611823e-01 3.875359636048753220e+00 2.240278256533938084e+00 6.166388478622927827e-02 7.900009735732091976e-01 2.129519827011890243e+00 1.991070112352750998e+00 1.896719625431291689e+00 1.869080418516150255e+00 1.372511146596256282e+00 4.009510710516909882e+00 -1.096417202270499186e-01 -6.392799524719872117e-02 2.746682498131221006e+00 1.829034725330473288e+00 -3.938915184069790021e-01 2.415819148002184669e+00 4.164523634571256849e+00 2.910018193063133474e+00 6.893577656706334489e-01 2.884778809133504929e+00 8.287432660293372333e-01 1.223371028870927413e+00 3.159483628115326681e+00 1.255274162239238489e+00 2.330161100039748412e+00 2.023851149867673005e+00 3.100676287173187884e+00 1.818338583902143757e+00 1.289019114471802618e+00 2.154940088535559628e+00 2.808945103135561894e+00 1.661438211275449550e+00 1.284782477304127424e+00 1.275552005847182313e+00 1.168082724034589903e+00 1.169186318629897414e+00 2.306736329432846233e+00 3.012967670583782009e+00 2.431717437847764618e+00 1.937913393622451075e+00 1.964498607953517162e+00 2.084745196471143647e+00 1.692674443649607952e+00 1.418177708411995752e+00 9.904837130326501482e-01 2.086419068085630268e+00 -1.032871467508748253e+00 2.852495688488491776e+00 2.299402993906726422e+00 2.769669304227228235e+00 2.476623118191485062e+00 2.145374267595736129e+00 2.177760551292400315e+00 1.748342074797116341e+00 2.035105962742462360e+00 1.862767733071046150e+00 1.955378520685996824e+00 2.929346850320390327e+00 2.438144497567519497e+00 2.045273985092856073e+00 1.074470278329829442e+00 1.418454013581732065e+00 1.965922238222753471e+00 1.908367687710796679e+00 2.425850808646987655e+00 8.313908322703231768e-01 1.924417730346774436e+00 2.932281387786690896e+00 1.983533277190323796e+00 3.261844702749685077e+00 3.029566575872295164e+00 8.406179291249813446e-01 3.758168765392290167e-01 2.087730801649038792e+00 1.590998670249418545e+00 9.320756509378278487e-01 1.927832011560106418e+00 2.236823637211118765e+00 3.379208434257849891e+00 2.160991515297742360e+00 2.829720912182245307e-01 1.989074641826729994e+00 2.705854887830924316e+00 2.295122218996856311e+00 3.593114443542662517e+00 4.912524473642305711e-01 3.221657632975190033e+00 9.700363727103935574e-01 5.500795298569015612e-01 1.348279900251561525e+00 1.798087405468090205e+00 5.979758945835956796e-01 2.747173998793412064e+00 1.751015089830536775e+00 3.031493397010080137e+00 1.137888926011471069e+00 2.802825621995091776e+00 2.547253304294848864e+00 1.226559133099584642e+00 1.780949747756012780e+00 2.163328135000935681e+00 1.186404026077710450e+00 1.223365696128583258e+00 2.237094665186572851e+00 2.589712285732661101e+00 2.693656569882951768e+00 1.701207290096915514e-01 1.716166418286095841e+00 1.263532959083073726e+00 3.658196783754625869e+00 2.141568362262399106e+00 1.318698326608901183e+00 3.508971212226508207e+00 2.733143219989484951e+00 3.555805293454644911e+00 3.479940187463363976e+00 -3.951663658609687324e-02 1.296753382484670425e+00 2.516644408485611439e+00 1.159515393932953664e+00 2.869689081736490177e+00 2.825786238234393455e+00 3.276260560638968755e+00 2.793230598212383065e+00 -1.879349575593184662e-01 2.074144074363296397e+00 2.512748843971595036e+00 2.603774290694408577e+00 4.734293423178459470e+00 -8.100131348017803878e-01 2.397489010579152868e+00 8.830099938079447597e-01 1.757573899584641941e+00 1.068931946958700641e+00 1.732379916945523179e+00 -9.558288142012799637e-02 4.070524419457365317e-01 1.809900854687687133e+00 2.333107530190067891e+00 1.865953859140287552e+00 6.989099077710390073e-01 1.685377982033558375e+00 2.320928925432702794e+00 3.427837801344842283e+00 3.127396224871429098e+00 1.275158973556798303e+00 3.297175266585785192e+00 1.704822328494921324e+00 8.477766901607589611e-01 2.030561907979082648e+00 3.543648104319172099e+00 4.889535360338491676e-01 2.849389511055521407e+00 9.938676595243487455e-01 2.589273467258467409e+00 3.091169012619386258e+00 1.215415323620253174e+00 2.628953421051149153e+00 9.074420880078569729e-01 2.727532702744360105e+00 2.429552982863564026e+00 5.934646940115442248e+00 1.859285614466365866e+00 3.295596373258565137e+00 6.911270919676399949e-01 1.231645789749188813e+00 1.130979481934263342e+00 3.158376224875861782e-01 2.549596588271621833e+00 4.251082441867170658e+00 1.804598320328967720e+00 1.316764148368866350e+00 1.861155555565087383e+00 2.230789747937013345e+00 2.697373254902201811e+00 3.402533362663620498e+00 1.745266786517889468e+00 2.462337132020828268e+00 2.179914167184876739e+00 1.128830750822249041e+00 4.867746783686173750e-01 1.807980474449190300e+00 2.411649409303504576e+00 3.378930028536680119e+00 4.310084481681638047e-01 -2.788778059927767838e-01 2.674295044851457082e+00 3.606065004170424082e+00 2.851196264939992897e+00 2.025251397724978641e+00 5.227994073914592477e-01 9.290151994977453587e-01 1.630499716987465764e+00 3.750072078353336114e+00 7.627453468152395333e-01 4.962190164072245446e-01 4.238232094802845129e-01 1.289866075490712305e+00 1.038689457502456559e+00 1.766527578996960113e+00 1.481681113663481320e+00 2.252752460986413574e+00 3.878394006592512433e+00 5.751511964235416219e-01 2.303012646890126192e+00 2.659146116627410183e+00 2.851504987851912976e+00 1.888547434523255575e+00 1.721258640688818176e+00 2.578720183538272259e+00 1.610304814223714853e+00 1.975227102458023243e+00 1.439945365481310358e+00 1.064327259865432529e+00 4.278704414501253162e+00 3.035403626913415476e+00 1.343538089659926937e+00 5.793465616029024046e-03 1.168643752033962979e+00 2.338033420075294355e+00 2.114023966601092042e+00 1.899315856621179410e+00 1.182741703395906729e-01 1.236005486585434632e+00 3.771464201478225142e+00 2.595055215036235818e+00 1.151182398901222204e+00 3.145471900537676557e+00 1.223163044621549123e+00 1.147045784188048145e+00 2.177372742937476957e+00 2.056681729595785324e+00 2.383892056990494002e+00 1.647354247037908559e+00 3.093769704072999005e+00 2.290330934321501477e+00 2.143632328147288213e+00 2.904655745685308932e-01 2.101723419035668172e+00 1.216489099172235910e+00 1.082979138198552072e+00 2.572526787764826572e+00 1.917908743159155271e+00 3.596077796449212993e+00 6.848273870887194859e-01 3.718523996035893120e+00 1.442413262740791957e+00 1.588833087642768538e+00 1.419282607138909968e+00 2.644214124239565145e+00 1.668043416874015250e+00 2.824553638644156539e+00 1.354690424510628377e+00 2.278107159732617681e+00 1.260727541004163843e+00 2.515653896447716864e+00 1.474778362482671856e-01 4.475092202577748424e-01 2.840646656491168542e+00 1.890631838991962077e+00 4.564679991880787879e-01 1.194823342103221275e+00 2.383195261827500411e-01 2.604945109165897499e+00 2.628051663002522353e+00 1.291129012805074083e+00 2.708095358719577739e+00 3.361109867037956445e+00 1.370012546126180952e+00 1.636957785746070204e+00 2.326958175134856255e+00 2.690361019780909135e+00 2.896338764184822612e+00 1.771053404731234959e+00 3.292465148328266089e+00 1.511265538283099952e+00 1.960367150977626149e+00 2.581637208771675684e+00 4.169226425478030684e+00 1.245154491433233312e+00 2.874237083498253131e+00 -2.614446224876282865e-01 1.307133834188743737e+00 1.610356688284783289e+00 1.862889664197515449e+00 2.865833138661816548e+00 8.013104755916211630e-01 2.486609614339428287e+00 2.404045378248815257e-01 2.308689573834335373e+00 7.655474570913699539e-01 -8.366078585146832780e-03 1.500542999712904280e+00 2.373853878165770759e+00 3.553346176989054417e+00 1.223492689824494439e+00 2.433884857751134057e+00 1.553747396662741087e+00 3.235759550472011359e+00 1.777158895575614350e+00 2.922266471634296980e+00 1.707677105491165914e+00 3.396671521193810328e+00 2.357792426194135871e+00 9.245573715962158712e-01 2.967178083102608888e+00 1.604284261649638221e+00 1.530823013201805027e+00 1.025685511369816449e+00 4.040209950465948552e+00 1.711248325066415887e+00 1.838379710253694288e+00 2.970087027032513483e+00 1.698339840206662510e+00 2.290624815255850155e+00 2.214119581372238077e+00 1.516539103660163423e+00 9.874057956905066824e-01 3.273111055808327396e+00 1.960105404554867981e-01 1.013926531397670416e+00 1.704579197728047557e+00 2.317985073663507034e+00 1.589575793803121861e+00 3.299108804323973576e+00 1.565900763393520245e+00 1.064054264620954759e+00 2.276467025320118298e-02 1.523953565444927216e+00 2.571926244952436935e+00 2.524709409791114467e+00 1.165137524035668282e+00 2.211326514524200704e+00 2.412226968222908496e+00 1.586959716495161432e+00 1.323775228163081685e+00 3.073705405858881079e+00 2.472237430886256249e+00 2.180038207620874857e+00 2.199793870395212458e+00 3.707319523489031265e+00 3.019899153428045935e+00 2.036280382969101410e+00 1.374064873404433396e+00 3.189547687568222489e+00 2.323563075070790074e+00 2.647055277027795750e+00 1.847395737941866400e+00 2.019161586331817304e+00 2.217282651722128239e+00 3.880854157370202451e+00 4.496806728628129690e+00 2.495063850819255968e+00 1.263922618892720395e+00 2.433005935196463465e+00 2.090011178513703882e+00 2.441602640575644134e+00 1.375623501140845306e+00 1.199624338261460421e+00 9.178446730832603428e-01 2.713252386061190791e+00 3.301016060292750964e+00 3.391978665563014417e+00 3.420154458384441210e+00 2.135737981968753196e+00 1.781832169676711652e+00 2.480426216827127384e+00 5.037363628395681303e+00 1.221812799855168885e+00 2.790695844474364140e+00 2.989255248619039573e+00 5.292095670784091599e-01 2.356987479572491662e+00 3.518604928216348515e+00 1.158917781898402444e+00 3.161086738238757743e+00 2.739235189569427575e+00 1.569346426288982910e+00 2.494160896596604005e+00 2.527590361342450187e+00 1.790126839183868501e+00 3.517226281771661078e+00 2.801434905610686421e+00 3.700290816930881910e+00 1.043606031962223790e+00 1.051044761150270679e+00 2.141917767588179089e+00 2.695932417824864036e+00 2.060853982382744753e+00 3.695054146808957274e+00 2.764366884850432804e+00 3.041909706272640790e+00 1.682535609846464331e+00 3.156241936343740395e+00 2.154711521502300275e+00 3.249792747414234295e+00 1.849714729583789019e+00 4.277121364176077023e+00 4.450040864781225736e+00 1.529072023768832000e+00 1.795242007941433959e+00 2.999536519550408897e+00 1.227258703451497679e+00 1.963899906127168471e+00 2.039846455146233417e+00 3.038728216890427714e+00 7.541965077827237351e-01 1.120227373650140246e+00 2.055694886384904052e+00 8.212109874756912120e-01 2.953392214739415600e+00 1.488837703453314454e+00 1.782317006565907302e+00 1.124651271797665775e+00 2.725636808877165862e+00 1.810051560699242224e+00 1.802732610304743410e+00 2.907699224451933961e+00 1.879299905879128207e+00 2.000762447614943706e+00 1.394261822978364540e+00 9.315191038663501732e-01 2.611479441581288974e+00 1.796861160809190006e+00 9.395106781221655989e-01 1.698808117235370840e+00 1.815674745448966565e+00 2.120355021084639358e+00 2.060701092407774659e+00 1.356720391585391150e+00 2.668108423905693805e+00 2.485361326609040855e+00 1.140685039260115552e+00 2.479223571856719044e+00 -3.745264911684419995e-01 1.907891354888365809e+00 -3.004564450874278592e-01 2.033717910102304405e+00 8.955017303138950169e-01 1.323062379131644706e+00 6.965254981023154546e-01 1.176394899889217305e+00 7.052565346971999549e-01 -5.956184396830040972e-01 1.308354527437126658e+00 -7.222425637023919265e-01 -2.190837435688192392e-01 -3.310036568342646368e-01 8.702310036589817610e-01 2.452725936877954371e+00 1.809649026516128911e+00 1.790762793851075063e-02 1.309159311697377870e+00 1.751137148902966567e+00 2.887439188171141424e-01 3.110152414957979006e-01 2.390102595968528476e+00 2.975268332718183029e+00 1.777114104121322091e+00 1.955728123491627946e+00 2.479029251846487369e-01 2.305726289522137762e+00 1.397682438086033763e+00 2.939665361028050983e-01 2.732095954105783875e+00 1.559702669663981967e+00 -6.435465230567895267e-02 1.895737363835651390e+00 9.011943712673547990e-01 9.389800902100527979e-01 2.803601363876718100e+00 -2.757138678532176229e-02 1.861289930041132523e+00 6.157999099898076034e-01 1.989650141178293419e+00 1.200671980336217581e+00 1.522301380287696349e+00 5.647863942738757803e-01 3.286360905009463096e+00 7.819475782008784570e-01 5.613295498210367773e-01 1.455704415243407879e-01 7.815036696186619114e-01 9.998049508727101520e-01 4.932630519431694949e-01 1.374237804843498889e+00 1.196213666142155185e+00 8.164158140344672798e-01 3.823056185173348553e-01 1.611224087090596058e+00 7.460500674898217222e-01 6.510847273389994139e-02 1.136821408571113246e+00 5.614926376510860351e-01 1.226020703465446893e+00 2.027121365999112967e+00 1.323727349533388775e+00 1.909247776019770804e+00 5.669435947559572364e-01 2.084768095276602562e+00 7.251790905555894895e-01 2.591108293050417455e+00 8.158964909181301017e-01 1.059654375296981588e+00 1.119382147499406788e+00 1.702983967025185175e+00 1.305781124794290982e+00 1.993647096348568626e+00 1.067091622266595374e+00 2.163268497342726582e-01 1.471755862416626259e+00 1.271828274256143976e+00 -1.219727572752837830e+00 1.189285720618618925e+00 1.283818979922131120e-01 4.086423800548276142e-01 1.231114636576829291e+00 -8.468168304035862404e-01 5.148489543282305791e-02 -1.048210481429735053e+00 2.716434796048028399e+00 -2.648434204484202970e-01 1.461188407387967070e+00 2.102118925615771072e+00 -7.702396839889328328e-01 1.257841421894984713e+00 1.257054277889599003e+00 -4.048179879892053190e-01 3.679861845290416933e-01 1.542262246367384293e+00 -1.092651468837013695e+00 1.236709031780592438e+00 -4.830218689001606891e-01 5.296526883461156743e-01 -4.921919833999435778e-03 1.578474143769103888e+00 8.537961144615768827e-01 -5.426189356455779489e-01 2.269608152696066306e+00 4.735208543944560700e-02 3.258429306249150947e+00 5.546246531573961747e-01 1.174297306141729891e+00 -2.729734149489856931e-02 -2.890239609798580522e-01 1.785352660052125229e+00 9.641668254994811837e-01 1.949497671280150390e+00 -2.111876307598070657e-02 1.337940356845414014e+00 2.498653423375243599e-01 8.499803814956198300e-01 2.216823312397170120e+00 2.847824137685814327e-01 2.771015803751304851e+00 -8.348053444894700803e-01 2.261844001585068042e+00 2.297319083371260895e+00 1.638551840875639209e+00 3.130228895378512344e-01 1.050617263900958998e+00 5.876031030754227391e-01 1.606672723229867206e+00 6.668390596305028284e-01 3.427271971430897457e-01 1.060507205175461154e+00 -7.063068317631496784e-01 5.954454892661287246e-01 1.312440532038664287e+00 4.452687805796034515e-01 9.892243175340174055e-01 3.550926338422207174e+00 -8.278158691153902904e-01 8.087762285675330620e-01 3.664049538146934459e+00 1.195246344278454442e+00 3.850370517720482777e-01 1.467970492838432950e-02 1.123467672776164772e+00 5.929154827315642473e-01 5.047774393924686631e-01 1.042781752443804999e+00 2.029796968685287251e+00 1.412082116286576428e+00 -8.777999478547901524e-02 -1.190456473547972127e+00 1.192095424172348039e+00 1.180023399445279786e+00 1.323415823127328528e+00 2.027856615755037950e+00 1.374454842697633294e-01 8.813003995728957429e-01 -5.863031122923600957e-01 1.051885473545202565e+00 2.456143806009278396e+00 1.531908332469384071e+00 1.865050160283955538e+00 2.821777908917856292e-01 1.511340610237563498e+00 2.025707404169929227e+00 1.822070579661866363e+00 -9.315003858708809092e-01 2.259430396631322502e+00 -8.084934564474461904e-01 1.075490294130560187e+00 1.605910219101207348e+00 1.464340838451022364e+00 4.031207718998467415e-01 -1.860494800728088594e-01 8.185640205239919087e-01 8.870723369765778354e-01 1.067748378381234486e+00 6.846534635786527545e-01 3.190749928170471428e+00 1.709267403602408919e+00 2.151940389739849468e+00 -3.234635998350798847e-01 -3.034726390784394101e-01 1.643280993307922655e+00 1.922378374823972003e-01 2.970476556242973132e+00 7.990833457322223943e-01 2.881417659811476017e-01 3.424622673681211316e-01 1.140790897678621851e-01 -1.734130764254810941e-01 1.742853168087171500e+00 1.311689181565923512e+00 5.726797818006317264e-01 2.761604567035826463e+00 1.065169392553376504e+00 2.291525308409513961e+00 -1.898061872235902725e-01 1.676041698004063774e+00 6.799521541503277255e-01 2.353434162239976812e-01 -2.053135828920281680e-01 -4.312915038033913184e-01 1.848380686913229987e+00 5.666717010566619805e-01 1.041056724809233058e+00 2.895623366998755444e+00 7.501061972075426798e-01 1.796770837516616481e+00 1.333761632303831490e+00 3.917035813433494273e-01 4.903208023262428106e-01 1.945316873833990989e+00 1.242028039958444907e+00 1.344969552467788043e+00 2.395876134550912973e+00 -4.464905606812694105e-02 9.197694641987076425e-01 7.233239490360559021e-01 -6.842021261668094212e-01 1.701935402495811100e+00 1.029076130968836766e+00 1.820273910462335554e+00 2.684467266826852105e-01 1.342686721127507976e+00 3.818245289732812298e-01 2.413103439127894934e+00 4.707144131052565239e-01 2.896447919587505027e+00 1.848558292137196357e+00 1.132007721618740970e+00 7.440102530789822755e-01 -3.113453225373891686e-01 2.267966313519120813e+00 2.366370409326151503e+00 1.551723356901484330e+00 -9.498860094108052543e-01 8.130793139737553243e-01 1.362027015801004826e+00 1.186951016386713853e+00 -9.889959211648675641e-01 1.096280392335159393e+00 6.399243559926699465e-01 2.866552830328565893e-01 4.368302970455466561e-01 2.012217750434488917e+00 8.672759184362645035e-01 1.491308268315634233e+00 2.691637431132303249e+00 2.907663290080558127e+00 -8.749674491870742532e-01 6.923748078597112832e-01 2.676248276078628585e+00 1.184292105696052699e+00 -2.073087839236030794e-01 -2.024107150591071824e-01 1.647349235393760658e+00 1.918514283163571088e+00 5.463295360059302608e-01 2.983981273267788836e+00 -4.330488945882473573e-01 2.178164382128743970e+00 2.953339374090727443e+00 1.349100880901771049e+00 6.015821960962568493e-01 1.820236253133144855e+00 1.389983100247929704e+00 3.055679940493865598e-01 2.709782327802447988e+00 8.983605841334917352e-01 1.788228694070558511e+00 9.083744302666474368e-01 7.741705738686967264e-02 2.178182424680021878e+00 -1.632500126297019016e-01 3.544713225648088439e+00 1.500472862434663490e+00 -9.913563123950038802e-01 3.121462125350275008e-01 1.187868999006887361e+00 -2.038637530952474020e-01 1.322288835570697985e-01 6.777078363292694529e-01 8.110570681468407539e-01 -1.165632101360377870e+00 -7.620892622826762608e-01 1.057115235514137774e+00 7.083805444787295569e-01 -3.419223901624305340e-01 1.115268851735668587e+00 1.310977965597946993e-01 1.813535693253127468e+00 -5.393574458744707645e-01 1.923439368664378035e+00 -7.828688132324317095e-02 1.415439616143664869e+00 -1.368695663026412990e-01 3.120089457332565708e+00 -2.971695474844801010e-01 1.228188543940979427e+00 3.494920850165465775e-02 2.045850844651879274e+00 9.560306593744464232e-01 2.201419861762633268e+00 1.310318927297624336e+00 1.923379388247165700e+00 4.910638987388564747e-01 1.724802220791451790e-01 -4.224614902799535554e-01 1.341129892901815168e+00 3.969297634389563900e-02 1.041119230462714818e+00 9.034349906808957220e-01 1.073151429553583558e+00 1.075733541305021079e+00 1.103207861859404115e+00 5.982114463955330308e-01 1.404878765483762171e-01 2.449547357759367827e+00 4.297249012382002853e+00 2.455003068098126295e+00 1.857612186197106219e-01 2.025231763204171198e+00 2.126480970421608663e-01 2.671512721405107982e+00 2.031217524471430114e+00 1.276309049674787532e+00 9.059176237289919831e-01 1.069636331522299422e+00 7.390191978181647192e-01 2.327660175560681832e+00 1.255735945172954837e+00 4.361628367279540841e-02 1.992394577064333427e+00 4.468154955592121280e-01 7.612630532271300599e-01 1.636946876938985218e+00 -5.979538545244967862e-01 1.016644069894795388e+00 1.670635654426060324e+00 6.526683981739336282e-01 1.611567011056804777e+00 1.089442634758865491e+00 6.773431325222285526e-01 -3.284041819431651743e-01 1.130672198717727728e+00 -2.161930278952797768e-02 1.602607355836736636e+00 7.457381751759059041e-01 -4.427149347114079925e-01 1.153256291212483298e+00 9.795457062544951077e-01 2.896010874680403011e-02 9.408440207911765440e-02 5.491011715758142842e-01 -7.417190042194309330e-01 -7.222746351849603785e-01 -7.961655353347913966e-01 -8.374624797081042793e-01 5.955635718979996884e-01 -9.449704749706898665e-01 1.136717691271506681e+00 1.205164494213994519e+00 2.283736988563481868e-02 6.225653361898082494e-01 -5.981797449622763274e-01 1.163044111870348063e+00 -4.312892589741505744e-02 1.131168661733378933e+00 -6.929575453574673416e-01 -1.682835268076491086e+00 -1.002080667869222230e+00 1.733729812508043311e-01 -6.106229003807269601e-02 7.843550377393341266e-01 -5.120093361891997312e-03 -5.831648765529010570e-01 7.211152569972781312e-02 -1.332216553321303287e+00 6.582100906364519721e-01 3.928591317038907516e-01 9.662205470956863884e-01 -9.138825798076939400e-01 -6.864906080043715608e-01 8.026209178329305471e-01 -7.283236947354877477e-01 7.777715866818158963e-01 1.300431052832179413e+00 -4.119513435674359014e-01 -3.284540033685374172e-01 -7.913065872800388867e-01 7.342810756333167932e-01 1.663375325435773044e+00 2.941372420475723559e-01 -2.967614194403630501e-01 8.649113359736547713e-01 3.364298546423942771e-01 1.214001013262273387e+00 2.195380712999776274e-01 -9.505158801549687952e-01 -9.412244083278649420e-02 1.543581578902026630e+00 -5.618036212567150134e-01 -1.726508830137544193e+00 1.990850227799982441e+00 2.257856660368877388e-01 -5.899680263259059476e-01 -9.352426743143408272e-01 1.856031587729584098e+00 1.304600186140685847e-01 -4.102114778752308788e-01 1.055343824792368101e+00 -5.968922332725961066e-01 -5.906970459783555949e-01 -5.865588041546899722e-01 -1.406820269627964803e+00 2.230396160202163525e-01 -1.264040935234108431e+00 -3.644479634958694425e-01 -6.542066052566587464e-01 8.624394483861121952e-01 3.667091800171315419e-01 2.936213128698290098e-01 4.588610329858973658e-01 -3.415542495458495642e-01 1.406448628133056822e-01 3.418344100089262261e-01 -2.892683251579455384e-01 -3.172073003238608940e-02 1.071469465145889588e+00 2.114615917249085542e-01 -9.235733044638098077e-01 1.232321973885874611e+00 1.686706741813575050e-01 -5.973777920601340830e-01 -3.642917189525787247e-01 4.292646086553144058e-01 6.436475996186885595e-01 -7.167143298834118825e-01 -7.039077093512873251e-01 -8.333204919200108973e-01 3.695348249117991202e-01 7.672104615681836215e-01 1.218346331352155865e+00 2.420252980955398758e+00 -3.061272815624554999e-01 -3.885766431513950625e-01 3.186247326116308232e-01 1.269578916382521350e-01 -9.489537852652492056e-01 2.990385069921112637e-01 3.841737348785999595e-01 2.530175382669731521e-01 -2.400631063043043412e+00 1.103479221375099906e-01 5.908478196108544189e-01 9.019918662408582533e-01 3.353154742147471667e-01 -1.011497249090770101e+00 1.759544006075482114e+00 -4.680008469032841401e-01 -1.384730644865169169e-01 7.727021941650860093e-01 5.188611414023968083e-01 -7.988363956257626963e-01 -4.844278942207864980e-02 1.037598900282415526e+00 -4.890608410268586503e-01 5.516503105924396300e-01 -1.010774025202439974e+00 9.831823876344638613e-01 -3.015720545498753458e-01 -4.149536410210727944e-01 1.626815740352365869e-01 6.606400595369932294e-01 1.575470422762805245e-01 1.101320965425980347e-01 7.401260541120277536e-02 -7.085584558993331949e-01 -9.070109233653369518e-01 -2.120156551977793735e-01 1.388933813670960360e+00 6.108422816844203546e-02 -2.695292456695778660e-01 -1.647733851126710058e-01 -2.355380510940980124e-02 1.490877127923699197e+00 -6.057218042023663207e-01 6.340066006140818722e-01 -1.385393756214547523e+00 1.995205972583812049e+00 -7.535114291077782411e-01 1.329717063002963329e+00 -2.093549609050819327e-01 5.749373568160097425e-02 -4.748715575668068650e-02 -9.737658525606495141e-01 5.902661440182092045e-01 9.941448317996036677e-01 4.725590932794143662e-01 2.025454255246476265e+00 1.666545741784879742e-01 1.113146806105997699e+00 6.157635752695732601e-01 -1.029043481911966484e+00 1.440981715996956902e+00 6.710601149014875366e-01 1.045486662078949802e+00 -1.182909519697471490e+00 4.631660395326014923e-01 1.123227178842135077e+00 1.569881387860963207e+00 -5.197917304069908928e-01 7.849406600705408632e-01 1.002446854510761654e+00 2.202139788441476842e+00 4.639406916868979991e-01 5.716944937633845480e-01 -1.219768103661690528e+00 2.867743694041280822e+00 1.694297485575746998e-01 -2.120564199102753289e+00 1.015043330167713753e+00 -1.855929837821533201e+00 -8.622384181266965486e-01 1.081359207009204848e+00 1.782339705321475676e-01 -2.162781985198437340e+00 1.083753737434895864e-01 1.528912288653058726e-01 4.180752345747140719e-01 8.353652187779756627e-03 1.044852186737122768e+00 -7.443004289199373069e-02 5.946782863774864314e-01 -1.501220315253781745e+00 7.334211817746453255e-01 -9.171202117614960514e-01 2.090117426687560509e-01 -3.321518461866980187e-01 8.114422872240907303e-01 -8.330864745209630717e-01 -3.332933782747483642e-01 1.332612863681008397e+00 1.924710563674565389e-01 4.669641624763672810e-02 1.712257024400238581e-01 -6.607129421833612959e-01 -1.704046944960464050e+00 5.628012817024861253e-02 1.361078613683375238e+00 -3.505256380884558820e-01 4.661149281317532034e-01 1.325950891367795592e-01 -8.891411998303970776e-01 -2.649301930305303365e-02 -1.143522827694143817e+00 -8.899284399605534787e-03 1.369733872429096166e+00 9.671603256735689103e-01 1.703473032082258587e-01 -6.282648875095063756e-01 -7.334588410693329008e-01 -3.428508302353344139e-01 2.519308592783761291e+00 4.350217481369677563e-01 1.217511315814622908e+00 2.028236959160855390e-01 1.435764518146827706e+00 1.294165125951009188e+00 -1.415796869183979734e+00 -2.453902498747041472e-01 8.216034375776626320e-02 2.975448027905757131e-01 3.439760188893430382e-01 1.115892897522525518e+00 -1.416254302534476206e-01 1.933814049746983565e+00 -4.097681766565733907e-01 9.843570016157557889e-01 -1.241993894785269337e+00 3.250432971657740699e-01 1.091199637005104972e-01 -8.970906223756985876e-01 7.600310821789756366e-01 -3.929195268909946304e-02 -4.854939562157733340e-02 -7.005138590141117838e-01 1.355781981290122173e+00 -1.293266777341794072e+00 -1.289997972509577151e+00 -2.933464279189154755e+00 -1.371138119879178108e+00 1.051095187866412761e+00 1.508812529510450862e+00 2.612101981933774297e-01 -4.958609650989304063e-01 1.615110112013495636e+00 -1.153606621697121470e+00 5.528143373700030727e-01 -6.034306164711776832e-01 1.210047404844183161e+00 -1.336851362299439794e+00 1.552531916511267873e+00 -7.329881727550106030e-01 4.334935550053627962e-01 -1.260105204270153045e+00 1.073610941353612347e+00 -1.749603448485491652e-01 -1.177124967328384120e+00 1.280605107391731279e+00 1.611296964096660747e-02 1.946625489131729170e-01 2.944215329978654427e-01 1.637352639389512143e+00 1.489359871056521456e-01 -6.687551904872385267e-01 4.861935658348476852e-01 1.294556678666203942e+00 -3.660226784833990332e-01 -1.204025846694706914e+00 -8.547872630962880525e-01 1.990431864502735237e-01 -7.882440829768353474e-01 5.815457794089594623e-01 -7.312789016643365114e-01 -1.653371148244213718e+00 -1.106670184897257325e+00 1.870678320254822946e+00 1.562426405063034540e+00 -4.934279226664035622e-01 -3.119022796423495114e-01 2.522173087650540602e+00 -1.645820231195078920e+00 2.035925910972341768e+00 -1.198612194256987840e+00 -1.155242416820486451e+00 -4.474880156144792065e-01 -2.225375012809114039e-01 -4.984811891549710827e-01 1.098732305819182242e+00 -1.921076227892668520e+00 -8.799946367695207217e-01 -8.051902484900492762e-01 -1.684327646574531601e+00 1.094306232319658401e+00 -1.086531800231043954e-01 -1.358163963427804877e+00 2.422090860485915376e-01 4.793496804130779054e-01 1.151460822373321369e+00 6.766452353063967529e-01 1.271940061918805487e+00 -2.319339896210326213e+00 -8.549884162719544045e-02 -1.469950824893457186e+00 8.376646520356531914e-03 4.646791067456539914e-01 6.508690011659941099e-01 5.614699359807040491e-01 5.056740356736982855e-01 6.941375722894708167e-01 -4.399629075037517767e-01 1.265592770220475227e+00 -3.340718109004873204e-01 6.081391609828082911e-01 -7.653931988369000461e-01 -5.567560914402988059e-01 -4.341594534633830271e-01 -9.229598738311999284e-01 -1.214905764054519333e+00 -5.959285051600697880e-01 -1.337924541853166734e-02 1.910437721336679176e-02 -1.580169302187544034e+00 -1.355690040174604705e-01 -5.133943415817717737e-01 7.900899059483800224e-01 5.802703088687786170e-01 -6.411274968461254664e-01 4.972322721175409521e-02 -6.298088931903274013e-01 -5.640593144037080453e-01 3.303920076986444770e-02 1.222591784120250213e-01 -2.211392120533985650e-01 1.125643874530467103e+00 -8.500180056847176369e-01 -2.079936360494312186e+00 1.742445550975239010e+00 -8.494158360329043811e-01 2.058149289474308308e+00 6.874745495642710091e-01 3.942683287753778743e-01 -2.375283078108327839e-01 -3.535191971210534245e-02 -2.880685353724024567e-01 4.949457482451634083e-01 -7.573467861006448476e-02 7.206724513165135848e-01 4.758306425583286869e-01 2.027127833775750343e+00 5.992986229943166043e-02 6.339340300779037207e-01 1.934975940412722584e-01 1.075463182966593267e+00 -1.578661552669265555e+00 2.088253141430293613e+00 5.223441664806629525e-01 -5.068613663436918326e-01 4.456273423877666895e-01 -1.669696937061003084e+00 -2.095723928658840940e+00 4.355223184783003632e-01 -3.444351918357462794e-01 1.117853678674497697e+00 -4.423171175993031445e-01 6.825633413901522895e-01 5.906263511008785771e-01 4.598522549816006499e-01 -4.694246161140022133e-01 -6.062661066346322625e-02 -2.204380753209199906e+00 -6.894037211615218208e-01 -1.101557032175575074e-01 -5.261567117558236806e-01 -1.147228556457601689e+00 5.058267362704341741e-01 1.209702234599255855e-01 -1.228964173094719614e+00 -1.508681494492910835e-01 -1.697281362019140039e+00 -9.713744562164962071e-01 -5.545243710860625619e-01 1.668405867706580059e+00 5.150617069723130159e-01 -8.248284324052530536e-01 -1.118504406140050422e+00 -6.255853620833808915e-01 1.189298990017939373e+00 2.346851947294549823e-01 1.274605445780330193e-01 8.110104010457850343e-01 -1.392406164556760084e-01 -1.372165686203955071e+00 -1.240817882605485423e+00 7.691095756455531562e-01 1.308497154322667111e+00 8.571579385616144853e-01 -1.454200160991942825e+00 4.835519234617167150e-01 4.086901428389876356e-01 4.302707056193506158e-02 -3.166095595446987709e-01 -8.543442627035329195e-01 1.858282383306664842e+00 9.157551336696375666e-01 -7.558153294967994151e-01 -2.277354982216764689e+00 -5.311183487770363421e-01 8.805474093153889958e-01 -1.678290547763827689e+00 2.433919170214803529e+00 2.650754426477698100e+00 -2.131422970182331178e-01 -1.588740111158477353e+00 8.727013060454520410e-01 -2.924139455656961095e-01 -9.155783329120170677e-02 7.953148470737526621e-01 1.661000850055878442e-01 8.569692907564028239e-01 -1.729746744945924286e+00 -4.462364541409080676e-01 -5.747838001450973344e-01 -9.608121624296476204e-01 -1.931995456054992066e-01 1.527585088878185005e+00 -8.937493970270556920e-01 5.160451772200524978e-01 1.533484256152725378e-01 -2.111366659579589911e-01 -1.954127642983808366e+00 8.022145809282462681e-01 1.348531524322626352e+00 -1.125337523359001501e+00 -2.085997978251693391e-02 -1.150578984054180909e+00 -7.517687408028232987e-01 4.360440487665686038e-01 -3.529799258507649862e-01 -4.995237781222870987e-01 3.702098831598254480e-01 -1.858221400297374315e-01 2.261122138092076239e-01 -3.736151828468815828e-02 1.600968688076432667e+00 -1.781582157622978668e+00 4.848455543812809632e-01 -7.714747756245318167e-01 -1.249542179410833231e+00 -9.389212198792360464e-01 5.856341835655333172e-01 -1.174176179921671226e+00 6.263168433311332439e-01 -1.394575457099466398e+00 2.514007642823243849e-01 -1.567019273302235671e+00 -2.866148947376674291e-03 8.602715847460010168e-02 -7.828120419603907809e-01 3.162313349925510719e-01 -2.873770269489461793e-01 -1.600129402189706951e-01 1.660736638735268306e-02 -6.598714201561434178e-01 1.105281147449280521e+00 -1.894296296377052241e-02 -9.831195486460168886e-02 -6.973964577353730654e-01 6.590137297626903479e-01 -1.521423274415403482e+00 -9.958673399124017278e-01 -7.097798947954023774e-01 6.467038041817061433e-01 1.710727464691778277e+00 -8.662500350152188000e-01 -3.258127962139281131e-01 1.176475233697951595e+00 9.253679834044993280e-01 6.743215618486397833e-01 4.776139206359187872e-01 -2.390812389884152123e-01 -9.926746583080693354e-01 -4.843456800218340352e-02 1.243469565881535482e-01 -9.284551477416273790e-02 -1.381645182547084350e+00 9.951563123755430285e-01 2.223171183259580741e-01 6.567373251745666218e-01 -1.366438263591366109e+00 -3.637005648411270609e-01 8.733152188206428912e-01 -3.682535569260130676e-02 -2.009654287084334801e-01 5.548585888835145807e-01 -6.099056849438209138e-01 -1.480061113067377421e-01 -1.015539769926458558e+00 -2.140282688944264433e-01 -3.247547564203719372e-01 -3.347590409190506766e-01 5.689668954045507682e-02 -1.306711711031604661e+00 1.062398764427775477e+00 -2.011050977234725146e-01 1.348419957672362779e+00 -1.571937056049153292e-01 -2.295212678432781775e-02 -1.778994387718683123e+00 -7.342107121802239345e-01 -1.929268548641769776e+00 -1.556243500439067118e+00 3.619331861186309562e-01 1.011738551400932939e+00 6.692896452937441287e-01 -4.706014864770738382e-02 -3.630274956518051432e-01 -1.729877900168931726e+00 -1.741577186411799483e+00 -8.214778843982692980e-01 -5.859614053716835080e-01 2.257021758259470934e-01 2.543371822449372877e-01 -1.678314779243726074e+00 1.355905771465899523e+00 3.229724025930111320e-01 7.773743393442550387e-01 -1.611177501335762541e+00 1.902379234445945588e-01 -2.453007052259915388e-01 1.693066640945969092e-01 5.660441789843798643e-01 1.117812540698596591e+00 8.065790517556526984e-01 -3.809884078331852303e-02 -5.241036947574899685e-01 -5.991003861175355771e-01 -8.973979681420765284e-03 2.220711298384595855e-01 1.103357038753382868e+00 -4.795568358855946123e-01 -5.038513228464804872e-01 1.426883324141984266e+00 1.948639412792032122e+00 2.815506049593348159e+00 -2.905703137076074416e-01 1.373152761443564573e-01 4.060188320920617988e-01 6.201304030339516854e-02 9.056035271215231441e-01 -1.524987138505061957e+00 1.380365230506707563e+00 -7.339901538258709612e-01 -1.702731868865399623e+00 1.779277928656104679e+00 4.136653664671000041e-01 8.521313972528385405e-02 1.375726263576861452e+00 -3.159266541337025225e-01 2.547269291754614695e-01 -2.463750866524702099e-01 2.458854560932658417e-01 2.716749142251443164e-02 6.131414353300967957e-01 3.123148608551474803e-01 -3.881548758081370676e-01 -3.963973336695155725e-01 -2.365267182707514682e+00 9.047696105777180975e-02 1.252149426036799795e+00 -9.597780098496150325e-02 -4.201783191118402816e-01 2.515976053979467331e-01 -3.805648925286237994e-01 9.809028274486802923e-02 4.978732092704881568e-02 -1.491873131572107603e-01 4.117151053729604104e-01 -1.023578214123854968e+00 -1.286718650561601729e+00 -1.451950941156752384e+00 2.151535452855561026e+00 1.873176508332619505e+00 -1.986830246860723292e+00 -1.113811314850543077e+00 -2.877160280649392332e-01 1.184974159364853702e-01 1.820954183093491219e+00 4.996242860671725738e-01 -3.367672932228816807e-01 -1.515722946681258065e+00 8.170996608856773147e-01 -4.484233649493957752e-01 1.368860395181891176e+00 1.229370198558018129e-01 -7.746459760291437568e-01 -1.398279487924937614e+00 -7.011434381206152477e-02 7.852468133383371240e-01 -1.140396405001703251e+00 -5.548319751716697112e-01 1.888897666289385935e+00 -1.494245169326557099e-01 -3.852764876155796991e-01 3.866828030337018940e-01 2.173106079971015292e-01 -7.771816754131035676e-01 1.706980399894513667e+00 -7.435827808856737553e-01 -7.015790025082085934e-01 1.811407577892691911e+00 6.184552671125989054e-01 -3.449802510241892772e-01 -6.420602981305338630e-02 1.286412050671373430e+00 1.256581618068443706e+00 2.984646007806563084e+00 4.396008991018681145e-01 -9.964446335473760297e-02 -1.410392722709460811e+00 2.904912563506370504e-01 1.919454119113509050e+00 1.645891357817338418e-01 7.689277116383712585e-01 1.087686794064884194e-01 1.750724112414873579e+00 -7.072834476086053979e-01 4.746955622989287860e-01 3.397798465526516432e-01 2.924244709936434927e-01 -3.086354495354057814e-01 1.382923268364362190e-01 -7.871893730533711109e-01 -1.843601831726975782e+00 4.079360108400000712e-02 8.954470032407086943e-01 5.716161065120538565e-01 1.366713869031897399e+00 1.775913430190692921e+00 -7.255409598459336973e-01 3.979999435169926519e-02 -2.308443611012212654e-02 -9.155143038369467634e-01 2.297224659269054392e+00 -1.102511054634526477e+00 -1.084265326661374429e+00 -1.351267436449089976e+00 -7.569128428853630908e-01 1.248739622360316437e+00 -8.393922296949118955e-01 -7.695054798280714925e-02 1.595162404336719852e+00 8.852169009690005197e-01 -2.448539377080638069e+00 -1.099833496317959902e+00 -5.666022933198369138e-01 8.364192639620458003e-01 -1.037326079527820966e+00 -6.212522075032122365e-02 3.547199522754516110e-01 6.916137393099054398e-01 -6.114080427592516465e-01 -1.268485226076105032e+00 2.830075194294233154e-01 2.447132343428440659e+00 2.155763592193425671e-01 7.473770184651555848e-01 -2.167163853762293646e-01 5.564729810881712257e-01 3.772393585413634232e-01 -1.050881652747838846e+00 7.578513254505752084e-01 -1.359792164761646216e+00 1.194700124952999598e+00 4.627400498703223425e-02 -1.148112336828992719e+00 8.847996955764073634e-01 4.595684402970484639e-01 -1.122530153351032345e+00 -1.639332433894459706e+00 1.727227191703062825e+00 2.872398721517962529e-03 -1.121803681632264515e+00 5.957847759279321087e-01 4.652721937893605220e-01 8.853203084607371709e-01 2.466772532545031371e+00 -1.252035971435658590e+00 -7.327151215945209017e-01 -7.014678513023583362e-01 2.958607559452212654e-01 6.887603424177418665e-01 -7.556740766932364128e-02 -3.382901056493410330e-01 5.911960885629969908e-01 -1.814687755888505283e+00 -7.305282137220484029e-02 -1.636110375009079687e-02 -6.363317259550189675e-01 -3.016462774345387565e-01 -1.973641945602614689e-01 -1.625201673556830873e-02 6.097948676055289612e-03 7.573081641081631510e-01 7.196032088130983606e-01 1.036007731482085914e+00 8.601120060515755894e-02 1.223981262457059183e+00 -2.803895292938370698e+00 -7.272022795504734516e-01 -2.505850284942546038e-02 1.245812078604297657e+00 6.523785160619447465e-01 3.871406849360789493e-01 9.604590215280311982e-01 -1.662148461796524312e-01 3.470621190623703056e-02 7.560401635017113264e-01 -3.256830467710781218e-01 -2.873460426186577044e-01 -1.002164301408035030e+00 -7.587191220784682555e-01 -6.861447947504832889e-01 -1.041473736371794079e+00 -9.096354177849957923e-01 -6.069077176392485562e-01 1.270158816930161860e+00 1.229492000159357890e+00 -5.654984434485262890e-01 4.096896742553016724e-01 1.308427589026233573e+00 1.019740270500020696e+00 7.633747955637936178e-01 9.676002985476100937e-01 1.180807361141896550e+00 -1.019161583953156480e+00 3.874346616116032260e-01 2.092734054518414488e-01 -1.244713899029753906e-01 -1.373680395782789887e+00 2.041783568880694677e+00 1.239300127504660898e+00 6.842033797177746735e-01 1.260854208606934757e+00 -8.551982121649428503e-01 -9.290767987867497302e-02 1.591325127456684863e+00 7.115392054986241499e-01 9.929094907955683391e-01 -2.594128302583872170e+00 1.638362250243616369e+00 -2.722860105997679803e-01 -2.744405028057564366e-01 -5.108611463498260452e-01 -1.673281446409530471e+00 6.067075617137114296e-01 1.162243239042204168e+00 1.342098424564823755e+00 -7.045365428255037088e-01 1.494000032991858185e-01 1.491867089531204504e+00 -9.534572387669973947e-01 1.204370142997281734e+00 -1.655322461812808621e+00 3.018012873700117171e-01 1.849191428745946331e+00 1.303221955729564119e+00 1.532450322002857579e+00 -1.049273380289734492e+00 -6.228341312552290177e-01 -1.720901951419289864e-03 1.424217051202586681e+00 -5.759702411740033057e-01 9.167182010434871131e-02 2.461789736998131417e+00 1.810519341975140029e-01 -1.798423253297779245e-01 1.492778986562602050e-01 1.391076667223078989e-01 3.603920382605146355e-01 -7.542147786478178295e-01 -8.388198173278165193e-01 -3.905354473539573434e-01 -3.254694734537891265e-02 -3.205972004812002868e-02 1.559135087799822239e+00 2.193750264443148079e-01 -2.242359520224820879e-02 1.659529773223392901e+00 -1.081768813609850444e+00 -8.848994197553219365e-01 -1.355176584032407261e+00 1.184954474406481051e+00 -2.153166509660980055e-01 9.561409783427770037e-01 -5.948126899924668365e-01 -3.662676241528703414e-01 -8.173650350209989979e-01 1.908195009956024091e+00 1.412240016683414257e-01 3.549608339502126064e-01 -6.305139635575194301e-01 6.309362118189577595e-01 7.419510478720738877e-01 -9.173480328243978077e-01 8.655293062424053163e-01 -5.191716744283080276e-01 -9.413055298760166778e-01 -1.442590285269675698e+00 1.109045358798578462e+00 -7.104151090151568093e-01 1.943133710215773968e+00 -5.939838470720144592e-01 1.436280924751985877e+00 1.748119062679362345e+00 1.410357918155322743e+00 1.441444977910793179e+00 8.420542922446567768e-01 -1.107173231532996072e+00 -1.175135431213475856e+00 -6.834980573345791344e-01 -7.518641913637710283e-01 -6.951206649411721672e-02 8.655302883722405527e-01 6.674727053902917984e-01 -1.574313376709244539e+00 -2.416432437529305588e+00 -1.164042729211186122e+00 3.026661671989590019e-01 3.995570216162276367e-01 -4.575496121735524863e-02 8.232863392398453994e-02 -6.874835775408609795e-01 -2.521512900153433101e+00 -8.737129234955648416e-01 -1.172089574456614658e+00 -1.227183568677647996e+00 5.463917617105042979e-01 -5.155744230555417973e-01 -8.637069811832017718e-01 6.806334320422726680e-01 -1.554665066215360270e+00 -1.503807743268823494e+00 1.719361138450867521e-01 -1.056179743015125627e+00 8.921614741335796850e-02 -4.656570289456032907e-01 -5.329882182495309095e-01 -1.320109929150163008e+00 -1.418271546431189467e+00 4.946611524886168620e-01 1.887490489050684950e+00 -1.420608935040468257e+00 -9.200359470613898027e-01 2.346537380874635481e+00 7.655520923560256152e-01 -3.622409123013739518e-01 1.080364393239263698e+00 -7.617433540038623940e-01 8.701700759613979486e-01 1.556486529047848011e+00 -1.379404159901611582e+00 8.210126463596811863e-01 -2.453434322635878184e-01 1.760469773805046545e+00 1.150535637025772884e+00 1.344501271485171401e+00 8.678923026595810608e-01 9.308313766720301974e-01 -4.061804132663968669e-01 1.872452987588328066e-01 2.657580467559248039e+00 3.473408175171101564e-01 -8.879081138554047181e-02 4.696165178911881344e-01 -6.487085824528813216e-01 -7.697569628714970302e-02 1.329516458309331073e+00 3.477937666723194404e-02 5.835931928433796267e-01 -7.361062760715455511e-01 -8.361675381935850249e-01 -1.160286737409811586e+00 -2.197491913688148502e-01 -4.305441531749756856e-01 -1.469936732230633369e+00 -6.070541760450378632e-01 -8.062498533768719389e-01 -2.513158809053004927e-01 -1.316953522403033094e+00 1.076724230588937264e-02 2.211801074193441019e-01 6.653487202023246061e-01 6.842759959294169025e-01 1.015526028134267511e+00 -3.743538595064425101e-01 -9.256331268640004550e-01 -5.909099396702390677e-02 9.142616602354419753e-01 -5.029691719363259261e-02 -1.797459065013259361e-01 -3.606414377450713193e-02 -1.131160365500660098e-01 2.339755489778394093e+00 -1.499528942512433405e+00 8.849785866587203120e-01 7.294702129106021837e-02 1.360428947927725951e-01 -1.064095798731851783e+00 7.023074695292126357e-01 -1.391743555978272928e+00 -2.107860368781774678e-03 -4.890008671418868968e-01 7.546144035634147484e-02 -4.281295161881096267e-01 -5.244584768685131015e-01 -1.160308987656497814e+00 -1.750651514202960501e-01 2.044780618634334690e+00 5.880261916260440813e-01 -4.109452166033943366e-01 9.879709143789366932e-01 -9.456750190233510489e-01 -8.127774591186994746e-01 -4.846127889726227211e-01 5.205736480526795829e-01 -6.895706694839282003e-01 -1.773706347821103035e+00 -4.281362220937703356e-01 1.037998044262601560e+00 -1.507998757488663966e+00 -1.161684619217008718e+00 -3.236406171224421452e-02 -1.822398604641482178e+00 1.679919807218835104e-01 -1.190985857714808471e+00 1.625476190072919103e+00 4.280384596871087410e-01 6.692950027435348170e-01 -1.778271235546572959e-01 -3.296579706986204061e-01 1.312857240126607206e+00 1.401099555731141644e+00 4.114035929814803261e-01 3.408500376304137158e-01 -8.118794275677928551e-01 7.669702585645097326e-01 3.292345937055847216e-01 -7.858590194688983566e-01 -1.339882635392151355e+00 7.822332030059259145e-01 2.489862451628420126e-01 -7.213243332673534569e-01 -1.196077878470185762e+00 2.399549596795986783e-01 -5.764506219629500494e-01 9.832280901167999021e-01 -7.955996286430426778e-01 1.299032668715597305e+00 2.225915388232087899e+00 1.191005371118041278e+00 3.356444869187517610e-01 -1.269170913761354491e+00 -1.897028313503665575e-01 -9.074590030801867879e-01 -1.702429462994790255e+00 -7.146831568912729304e-01 4.438585477292280451e-02 -9.872731614865130900e-02 -5.931160469639049637e-01 1.752664048778202366e+00 -1.306741627251641003e+00 5.727199382464648325e-01 -7.713166131540398762e-01 -4.222461179476739712e-01 -1.346234369859235780e-01 1.528457318024897038e+00 4.511503081121681635e-02 5.687323870844396279e-02 4.350602694126219361e-01 -5.147844467120792356e-01 1.757699596895769267e-01 3.324428684874276008e-01 8.453795277865409907e-02 1.560695542063798458e+00 8.527496096422441108e-01 -1.715057224976886674e-01 -4.722818823102856722e-01 -1.111881653601662467e+00 -8.373368542207839660e-01 -9.673523859156800686e-01 1.069536875711234458e+00 -4.708410704940371727e-01 -1.688014504752122502e-01 -2.606516149386617909e-01 -1.027493961665377320e+00 7.631857221301564798e-02 -1.031803714578462872e+00 -9.866100129136095020e-01 9.624121300691872161e-02 -6.625123694722910850e-01 3.345354159897688806e-01 -1.213002751053289918e+00 4.412671536548319895e-01 -7.000137493043435688e-01 -5.322402017033530663e-01 8.219940305923161272e-01 -2.710542909414322965e-01 8.053155217368779262e-01 8.772275836783700598e-01 -1.303368798544789486e-01 2.028103016274933057e-01 7.698608446440055042e-01 1.743609296073103110e+00 1.416466050991820769e+00 1.296743709730727168e-01 -9.167326338028319865e-01 -9.766167920323270968e-01 4.691319870716835760e-01 -2.907334701246229725e-01 -6.656039854898929686e-01 -2.155296057674525922e+00 5.352533181533249973e-01 -1.045683081117118940e+00 -1.278939745344337756e-02 -3.247735937457018607e-01 -1.641997107957752444e+00 2.708979074176857682e-01 -6.219290101506957935e-01 4.651700086662488021e-01 2.842876355738570560e-01 6.703020331764845130e-01 -6.601587418365046922e-01 1.965480423706025548e-01 1.754333348032443840e-01 -1.614383968857993734e+00 -1.288728005115106212e+00 1.546298062425883746e+00 3.093165753435985973e-02 1.940751352773408822e+00 2.014324342706223236e-01 2.643067939032996971e+00 1.296597843582999177e-01 1.539304038498945648e-01 4.168436583628816194e-01 -5.927908452605826772e-01 -1.550559492801713679e+00 2.122813511240476125e-01 7.365017359180003886e-02 -8.140866850903185625e-01 3.503925801252557592e-01 -1.993909336599483995e+00 -1.992689627072126823e+00 2.506366988696687170e-01 2.134564561726854937e-01 2.610183013123011653e-02 -1.055415202467637981e+00 -3.504147189022830955e-01 -1.434304384542291477e-01 7.624647651967022544e-01 1.400708326775625290e+00 -2.796693843871116858e+00 3.014007577037078889e-01 -2.691889210939388821e-01 -1.454576752340150936e+00 6.546212512971909536e-01 5.071711641760207057e-01 -4.984945656731543662e-01 1.591428328704456607e+00 2.415529308782979445e+00 4.149281172286084507e-01 1.373927019544307071e-01 1.115703931844015256e-01 -2.308280643791324471e-01 -1.781537842907664482e-01 8.467382407928328858e-01 3.860519048323503011e-01 -5.478761795469357931e-01 6.094660244226984824e-01 1.605104693409024619e-01 6.671321320582650205e-02 1.576462057530275462e+00 -2.821342941848064556e-01 -1.321835467805280828e+00 6.302869939761386320e-01 2.075379077200607547e+00 2.943459353684033109e-01 -3.023036672093144528e-01 5.382408282121587950e-01 -5.900071468573964140e-01 2.742973353821049343e-01 -3.611162728454699877e-01 -3.044673352891264645e-02 -1.523202000655387689e+00 -9.288248471412142715e-01 9.832402044764184668e-01 -4.029422593373908623e-01 7.458696931447305056e-01 -1.357863226163353310e-01 1.147440937949418371e+00 -2.576442865222899337e-01 -1.427787711224427269e+00 -2.007836770109356628e-01 2.901968802448812723e-01 1.848490683924517153e-01 3.122970407187160014e-01 -2.169674366697224577e-01 1.769425987963953339e+00 2.675960194462163044e-01 -1.601403029718607707e-01 3.890217590539269965e-01 7.791299488097707115e-01 -3.410737983764301484e-01 -1.531710511592665691e+00 8.123364184088845974e-01 -2.695094911903413853e-02 2.223382866129131608e-01 -1.281766376781405148e+00 2.182349854501106190e+00 4.393208318522255906e-01 -4.901577369186021493e-01 -2.849926701139400276e-01 -2.584432733799669757e-01 8.567650830940510831e-01 -6.528969505531974082e-01 9.217169974751772132e-01 -1.961686861234597901e+00 -3.864633333220812705e-01 -7.144276595417977695e-03 -1.786423143492537613e-01 -3.320547388144735046e-01 1.624089645379206415e-01 1.364028485047592776e+00 2.136906824565451835e-01 -5.069367058628271305e-01 2.057610143355923960e+00 3.680275012067953933e-01 -1.004768702001665792e+00 1.238023666537971579e+00 -9.575368567842613698e-01 -3.894331147631704404e-01 -1.722452363762029259e+00 2.121075061318754340e+00 -4.614872789088782512e-01 1.221998393244984882e-01 -9.306262377765496252e-01 1.329718744026451738e+00 -3.562139226880250975e-01 6.601589237524514431e-01 1.058137391605483701e+00 1.208333923490979012e-01 6.847777887913845118e-01 -3.659821321083037704e-01 -1.054894855515783547e+00 8.257595638131741689e-01 -2.854073438861775003e-01 -8.715171537569507132e-01 5.371184770948295162e-01 -8.799748411186127939e-01 1.407091114750492533e+00 7.764157115070857706e-01 -1.484370736363154641e+00 -4.818503223621416476e-01 4.426020937071228345e-01 -1.285917659746971475e+00 5.677811949218696252e-01 -7.303683899178605721e-01 5.883497776474297947e-01 1.454325937413481373e+00 9.172519274281316637e-01 1.062536157628444222e+00 -2.871526319350898859e-01 2.751890291394398780e-01 8.456133840673647484e-01 2.375856759184892184e-02 -1.562714496968954592e+00 -2.924606718210982087e-02 -1.104436486933033645e+00 1.728895181212384835e-01 -1.097615208452451974e+00 -1.964338141302606200e-01 8.630223846202729199e-01 -1.014785287767773880e+00 1.907788803149870482e-01 -1.732881939074375488e+00 4.970079479159965063e-01 -7.846430915711439802e-01 -4.535359495935972762e-01 8.079136356348749493e-01 7.523869365281514732e-01 -9.020973937727276848e-01 -5.566849146788221958e-01 -2.155939671187557805e-01 -2.340674065014320071e+00 -3.429003550864292427e-01 5.557108624580547884e-01 -1.121378911341375684e+00 7.769583079736531728e-01 -3.095690018089201079e-01 6.767767494577907605e-01 -7.843398970683701510e-01 5.363560908107942726e-01 6.382630156289160750e-01 9.474961117234774466e-02 8.359925012483938600e-01 -9.179796563409914345e-01 7.683406725101966650e-01 7.485359997233361762e-01 1.844094516212711476e-01 3.156079612748939889e-01 1.085522860361439301e+00 -1.435076252279724601e-02 1.024798543822651897e+00 -9.469824053732464053e-01 -6.427421786547526938e-01 -9.941591572790335896e-01 2.900906200631389042e-01 -1.052438075186730826e+00 -9.359037025508868402e-01 -6.875754149409720739e-01 -5.416146285981235931e-01 -4.923438306720549495e-01 -7.552368594672846658e-02 -1.472673570301262558e+00 -1.015040038931011246e+00 -6.301303038950979429e-01 -4.134420194536777560e-01 1.236968357109412997e+00 -2.586784402538998329e+00 -3.995941175580039473e-01 1.890254317759380021e-01 7.509060305085323295e-01 -7.066013288319142882e-01 -1.363247351267966367e+00 6.802594044707441778e-01 -1.490148134156167314e+00 -4.564429442166134665e-02 1.695921001900732694e+00 2.505288682073000039e+00 -5.192457226545321713e-01 1.286971170047719992e+00 -7.431196423692881803e-01 -7.830974080189642694e-02 6.140339477292986459e-01 -8.005920879282590885e-01 4.559836172090629969e-01 6.381980500233278564e-01 -1.053234990613000077e+00 6.733203010121702192e-01 1.019258180503535671e+00 5.888402621497491607e-01 1.147096865018396361e+00 -2.585917063375367420e+00 2.196880740905062801e+00 -5.980708647320488458e-01 -7.447173632124527431e-01 3.487876780710249536e-01 -9.588925624922832736e-01 1.153885076196519810e+00 4.642214402691499653e-01 -8.452108671950934182e-01 4.333793683962591792e-02 1.638988446378044417e+00 5.737771994597933300e-01 5.774896298423947139e-01 1.219532696004802075e+00 -4.562616680073893205e-01 1.100475579983480223e+00 7.350248049893786106e-01 8.658622841650873703e-01 -7.838657874478478504e-01 -4.669742274964799322e-01 2.166563352656437624e-01 -1.596548306884146839e+00 9.546413249262335476e-01 4.324112261608357710e-01 -9.212324843548292952e-01 2.142163273968993309e+00 -8.485433506781333568e-01 5.534394779668373454e-01 1.049597199075203921e-02 -2.046559367199967117e+00 -6.644436697515155865e-01 -2.360571425163899839e+00 4.682421211382891690e-01 -7.883908441007365653e-01 9.604416729239723116e-01 7.778180131448138024e-01 2.275754379618049328e-01 -3.219352013318564354e-01 1.042393297143738184e+00 -8.509607952482087789e-01 -1.778755769230596084e-01 -3.479191696444904891e-01 -7.066088892382177411e-01 7.932107168165158928e-01 3.534216518611844049e-01 -4.220329213552851955e-01 4.485593490487790880e-01 2.243002382047020737e-01 1.200236186552281925e+00 7.971274121731581896e-01 2.196934386208309331e-01 3.746312007778204028e-02 -1.471114195184549112e-01 5.181015609422354729e-01 -9.121243770898918024e-01 1.084530684822439861e+00 1.775961134417360254e+00 7.526201358611367409e-01 -1.026623987529748927e-01 1.225563158510785566e+00 -1.086739512572439947e+00 1.356879308396643502e+00 -1.858079557469194121e-01 7.599958993749699188e-01 -1.784609593304175013e+00 3.003986614473427297e-01 -6.644069732116856253e-01 -1.122758014877041299e+00 2.048887827707718545e-01 1.860282732205121303e-01 -8.015056388370467300e-01 -4.197094830655173636e-01 1.168357234748805151e+00 8.159370999032172778e-01 1.535112574092234727e-01 -1.249945385554270816e+00 3.847999925196507465e-01 9.073899394774355143e-01 -3.197891529446816872e-01 -6.081000267845145801e-01 2.777098025625912570e-01 1.239597553264704111e+00 -1.172069721964402289e+00 -7.556506696287094982e-02 1.137505878547064642e+00 -1.408156564082508666e+00 -9.562335967141609716e-01 -3.674370485460519142e-01 -1.284395259537507217e+00 -1.499467443599961647e-01 -1.727906902844089654e+00 6.987197544751442280e-01 -6.789176742826430466e-01 2.844632258171002626e-01 1.243513960608965130e+00 5.057995423419916481e-01 -2.096676322075531118e+00 1.152326810531507373e-01 4.539762574434287878e-01 -1.773205538551687388e+00 -1.600787291146391622e+00 -9.964821091521739449e-01 9.611556377543057916e-01 8.214902982403323728e-01 2.829863876973559567e-01 -5.725203856191574125e-01 -1.564886150668777509e-01 3.265637555254514712e-01 -3.802684778774299001e-01 2.530490282000328120e-02 -5.226170850697607895e-01 7.437846670127502557e-01 1.510008638673126624e+00 4.160770900832336805e-01 1.327571596469397708e+00 -9.439907967845937442e-01 8.795915605044744845e-02 2.865854904725827712e+00 -7.016903103204670256e-01 -7.661816097148979043e-01 -1.148538515005621319e+00 1.125988260150735609e+00 -1.176549045388629144e+00 -5.323972237071120661e-01 -6.283889131941569062e-01 -3.345671688688517942e-01 -2.911760582600130265e-01 2.886990170572454883e-01 4.543234998517460821e-01 -1.348253090662126785e-01 -1.467307593129425713e+00 -8.657653855276419286e-01 -1.736494781145696775e+00 1.563538781701148128e+00 1.812264294557223987e-01 6.716433995850165095e-01 -4.763483476596560573e-01 1.337544495704634295e+00 6.849649454830050721e-02 4.061214799119415853e-01 1.757675001263410142e-01 -2.060991705409730146e-01 2.071748004916678099e+00 -1.509977529101668436e-01 9.082456167491845811e-01 1.290239009849971197e+00 1.723279030649492449e-01 -2.485554319222066599e+00 2.064824299728594159e+00 -1.474331011518256462e-01 7.233171338104326109e-01 9.702046123175311898e-01 -1.503097228512066064e+00 4.227004159684467077e-01 1.696044150854613131e+00 -4.936365877023320414e-01 1.009284547393721754e+00 -5.822243528374194677e-01 1.288214566152182439e+00 1.163361788575828948e+00 -1.661678889839581785e+00 1.041311810517822734e+00 2.608780794447972395e-01 -1.010513413428032026e+00 1.254985591922001875e+00 -4.773894803101360607e-01 -7.490624138718088298e-01 1.817448315307028661e+00 9.347661977254049237e-01 7.083477318248064536e-02 -9.276789261604321268e-01 -6.334544189061713793e-01 1.381898640318100502e-01 -5.909467270030196451e-01 2.719133321471620235e+00 1.519278832627891651e+00 -5.361389920538355003e-02 -8.606400267083607059e-01 6.037168361162797980e-01 3.526778758816550424e-02 7.374078844175636638e-01 8.399231773868644571e-03 -3.950632859807236275e-02 3.331363910075259560e-01 -3.622552452340330187e-01 -3.456560091057141182e-02 -1.135362158757924206e-01 -4.190129759653135610e-01 1.260181467017221224e-01 1.230508373117987553e+00 -1.173265623922705725e+00 1.264975013268669679e+00 9.911064344721395303e-01 -5.634935475140533390e-01 1.239809374772979256e+00 -7.132556475946295604e-01 -3.686608190817189379e-01 -4.872512659949442826e-01 -1.464778488204073748e+00 1.529849974029822701e-01 1.162018919308463127e+00 -4.312567308969177393e-01 4.259718020624291834e-01 -1.825948883670072409e-01 -4.298383465909593193e-01 7.812188186202734252e-01 5.248062157174311348e-01 2.008449405796863374e+00 3.213156535493651433e-01 5.045520899313306051e-01 -3.141840000213221851e-01 1.031283435420945027e+00 1.861391231632627818e-01 -3.955233631150703033e-01 1.236801020679985985e+00 7.278257617213818031e-01 -2.882847639953732277e-01 -7.281135731735599581e-02 -2.057640874038093592e+00 7.020257550191436047e-02 -6.525544794605419030e-01 3.231625666937240626e-01 -2.990918210240108288e-01 -8.157245487936448658e-01 -1.145384968276775606e+00 -1.358577576425199496e-01 4.292715465143371323e-01 -9.393526822924801456e-01 1.893100697463633297e+00 -1.459667892664671562e+00 1.207880073428499124e+00 -1.771212756433725999e-01 7.423420728341405539e-01 1.922012130323903722e+00 2.990831296252213084e-02 5.529380943878674515e-01 -2.639812661902548041e-01 1.313657594344507018e+00 -2.858008185458075445e+00 1.837853608833746710e+00 -1.387453292987699038e+00 2.716891047351988941e+00 -7.672230796812461451e-01 -1.652979790484255362e+00 -1.235127288767205789e+00 -3.330014990096688554e-01 3.178841016103065353e+00 -9.397231409762868415e-02 4.707127322027607197e-01 -2.534943984414662066e-01 -7.187158602093166593e-01 2.204043242689004700e-01 -6.183793233112354626e-01 4.078785902944963015e-01 -1.772967273012149292e-01 2.587121060200948675e-01 -6.458606325351667898e-01 -5.395575855140051225e-01 -3.756105884395039007e-01 1.499282433744105525e+00 -1.262295363924446912e-01 9.380750296517187392e-01 -1.473983527100924951e-01 -1.233872763779563009e+00 1.520886614347218835e+00 9.679122136484255012e-01 -2.095611457254411072e-02 5.372750234409818804e-01 1.000031909313124245e+00 -1.568180634527577555e-01 -1.013606106592518818e+00 -1.060988667393471419e+00 -1.814239954640411101e+00 -1.527791674731245219e+00 2.104954667570135385e+00 -1.079581487474859491e+00 -1.981853023478626769e-02 -1.251512815814207036e+00 -4.012073976281224086e-01 9.642212309440556517e-01 3.018091221957868164e-01 1.002890928993204422e+00 4.152265722692237704e-01 4.096483903501604851e-01 1.470304724795652662e+00 4.093059435011830449e-01 -6.421918755584694605e-01 -6.521370571974451913e-01 3.037237168427783240e-01 -4.689751675101435646e-01 -1.032100297900467423e+00 7.517061604401922281e-01 2.528680393153655004e+00 -6.498088005726470051e-01 -3.788852424433810095e-01 1.414175371274899673e+00 -8.757121409269697648e-03 1.421985551990343266e+00 -8.652663524851008647e-01 -1.117390055186877618e+00 8.971304641926318713e-01 -4.988153217557337316e-01 2.618470932549114560e-01 8.925706231713657068e-01 4.778955667919041472e-01 -5.055100075976388663e-01 4.047876628564053836e-01 -1.313784808815629424e+00 -3.220303688915719387e-01 8.253585368070497363e-01 -1.381848099907472260e-01 1.306205177050163257e+00 -1.525584723615666993e+00 -1.046616116005601782e+00 1.679578064391566983e+00 -1.958181700689702875e+00 -9.302693584642548474e-01 3.752736636025671424e-01 8.327095231589244362e-01 1.293911256299231094e-01 -1.873239077907091543e+00 1.049011639284415764e+00 1.811580098690661833e+00 6.382947385394078799e-01 -1.150283857894100814e+00 -5.089967208612345556e-02 -2.825364338163168787e-01 7.851520475034901025e-01 -1.288167630350513182e+00 1.573225554077976318e-01 9.856211535408614388e-01 1.935101996628119991e+00 -7.308494912168354007e-01 -3.621927228923003117e-01 5.765929091675821017e-01 -1.321150462451315954e+00 5.444875663050069425e-01 4.921651078635074228e-01 -3.332528037038795521e-01 -1.024299986307217747e+00 -4.612364898508735656e-01 -3.066690920033025014e-01 -6.896947822942816053e-01 6.595328703496488032e-01 -1.507919723442044946e+00 -1.337753632846155449e+00 -6.973393890433390307e-01 -5.711162531648052987e-01 7.162165950424487226e-01 2.177052660042291254e+00 2.088476327321077686e-01 -2.509789815199781060e+00 2.195500026776012886e-02 -8.173468608634822941e-01 -4.560685969367206938e-01 -9.116444736857531872e-01 6.182031023381799884e-01 1.116279457296326244e-01 1.064824551808448046e-02 4.630134971383755849e-01 1.410044662412753835e+00 -4.613354050850206334e-01 -8.585606986581802991e-01 -8.160637403692111436e-01 1.953792001978109427e+00 -3.462056998493696081e-01 1.304774664589643640e+00 8.414172207597245823e-01 1.984197705704928705e-01 -3.037544573746998045e-01 -1.450648154781960242e-01 1.015669484416279023e+00 4.688007959204618796e-02 -9.430070758121725794e-01 3.501914352998949931e-01 -2.609565700953939693e+00 2.628682892721129205e-01 5.813443797863528939e-01 3.292158848716606606e-02 -1.621717151618689234e+00 4.393360323465654582e-02 -1.079173546699282005e+00 7.708515200189850480e-01 -1.079943067319561134e+00 1.019495152291913564e+00 -1.471416992733565743e-01 -2.751294978607853325e-01 -6.834620017238802747e-01 -2.968744408116621991e-01 2.620307867312053896e-01 -5.468672215572500939e-01 -1.101475631450578030e+00 3.253699995007871548e-01 7.799425440813817501e-01 3.291820105718589184e-01 -4.310158483256187334e-01 1.499833240045651106e+00 1.323545830691292835e+00 3.271370053311750681e-01 1.003273611031037627e+00 -1.555915282922594400e+00 1.177687416933580922e+00 1.392965156545243444e+00 2.680504102267268762e-01 -3.098058820395069857e-01 1.479484724515071958e+00 -2.751770652034252862e+00 -7.959240551559693122e-01 3.709941322439624933e-01 -7.040735453350964734e-01 1.275852355756291967e+00 2.691416075791452367e-01 1.206648678721773837e+00 -6.221645868430114579e-01 -1.288071410809368045e+00 -1.564749655371207027e+00 3.658466694291316879e-01 9.725914583552235093e-02 -2.338510639934726354e-01 1.086062405762754146e+00 -4.575673457503041663e-01 -2.357277805550957173e-01 1.161612832767661807e+00 -3.245273119418155550e-01 8.848012532362651283e-01 1.104847007543524384e+00 1.758335183628024767e-01 -1.393739287216689236e-02 5.185768639860064422e-01 -1.932738108525601239e-01 6.732396577968444706e-01 -6.312085260007525012e-01 3.657718335562953338e-01 1.685983692292539471e-01 1.168581940098800009e+00 1.496769460759866770e-02 -6.217724321341513427e-01 -5.773037749999447854e-01 -5.636642922245176379e-01 7.047727600110523793e-01 1.395334364151903817e+00 -2.630912651717483453e+00 5.144157531725648269e-01 -6.124074243106428228e-02 1.397197251800526806e-02 -2.470795698719047140e-01 -5.404425150993797944e-01 -6.759291687688688821e-01 1.862636938782235019e+00 5.677520861445738420e-01 1.141677478862480610e+00 -1.280529929825713342e-01 -7.284619174909141570e-01 -3.602530963783192042e-01 -1.066806318035821155e+00 3.622075692091074051e-01 -9.573502111841208917e-01 4.810370691196590998e-01 2.096680337751824497e-01 -1.356467932883826388e-01 1.463494127073340589e+00 7.419847608623455493e-01 8.457481331394794966e-01 -4.460299726921054808e-01 3.747572232714472817e-01 -4.572026644003971407e-01 8.422081116239704679e-01 -1.715023526909684737e-01 -8.309574016481813263e-01 -5.153342968091478848e-01 -4.690811430409700944e-01 -9.745730120328471857e-01 5.198366040464499349e-01 -1.463802949907281603e-01 -4.609326391613672858e-01 1.108166516342035779e+00 1.059569486568919805e+00 1.060201118392544162e+00 -1.251759408049293976e+00 2.889994232533744656e-01 1.348129199072439333e+00 6.110854856610833385e-01 -1.117750613973245377e+00 1.646402509023305427e+00 1.654540762905383877e+00 -1.334366203905819948e+00 -1.254152173545925592e-02 -1.009610260512254776e+00 -2.709713190372882788e-02 -8.030909599985401881e-01 5.528379155029841119e-01 7.162246975996394704e-01 4.664030144974627354e-03 4.025831717941406596e-01 -2.603393700350739026e-01 9.564241690091106474e-01 7.447808950385059745e-01 5.147293309237935821e-01 4.875206182026443624e-01 1.089635698986422208e+00 -8.301547925088652580e-01 -4.711973447287617911e-01 -1.203570792037372383e+00 -1.027198158051830568e+00 -8.600006375459762209e-01 -1.929882258245347315e-01 -6.409031311083929205e-01 7.952210741476349876e-01 -1.380562392544798511e-01 -3.218105812955430745e-01 5.762888479788882412e-01 4.393851822004315455e-01 -1.402370318345310007e+00 1.895489257801496574e+00 2.108028764151877343e+00 -3.339028313396125158e-01 4.056750282880124403e-01 -1.193993601324071729e+00 1.409194300637337971e+00 -5.747257386485244979e-01 -5.581591519451540861e-01 9.757460895664236133e-01 -4.503823921051603452e-01 -1.363163231993150371e+00 -2.175299429010975061e+00 2.097748213169946807e-01 1.643201209597769941e-01 1.212203300663231981e-01 -4.385981953158255564e-01 -6.545172768875603397e-01 9.094688253342505524e-01 5.644127971659901322e-01 6.207362323522663816e-01 2.503564835523955368e-01 -9.328501394012941317e-01 1.408479435144887493e+00 -9.110906044726700959e-01 1.191867420289544066e+00 -1.019805032153742630e+00 8.066174533256640355e-01 -8.224691094514959000e-02 -3.190763787501041393e-01 -1.266901827856528939e+00 -4.561798524372698838e-01 3.295734149806421320e-01 -1.143826231936491966e-01 3.436870947646408214e-01 8.184314638008219900e-01 -1.636015880353885121e+00 5.402642601863961724e-01 -2.413882746370285826e-01 -2.687991137833723454e-01 -2.014369425701843408e+00 -1.016292339530856070e+00 4.031924067171684944e-01 -2.695631628059964036e-01 7.075387178368793828e-01 1.822362043478873206e+00 -2.003269891957857318e+00 -4.052965343602291104e-02 1.392273465896117557e+00 -2.341823986320318074e+00 3.658534367683873856e-01 6.165109341476538996e-01 4.686546811773404375e-01 1.815900823298294942e+00 -1.513016136292059555e+00 1.298153710214135170e+00 8.644346948570749145e-01 -1.925076044195853445e-02 -9.615429301298926701e-01 -3.400522216039975065e-01 -1.460647233409485768e+00 -8.236481919066653834e-01 5.760957777977802063e-01 2.735620834932651624e-01 2.610615516028015337e-01 -1.440512027738901857e+00 1.557074884804199533e+00 1.354996333166444078e+00 1.481708115180527363e+00 -4.256186426548332347e-01 1.150049236985698498e+00 -7.625761049934730584e-01 8.989377782563217067e-01 1.503092561231583191e-01 -7.826856453759527543e-01 5.148677408374690012e-01 -1.769470318177799983e+00 -1.037713693969140927e+00 -2.447470764227014373e-01 7.065777121648130210e-01 2.866505908383122359e-01 1.885872438786939886e+00 1.114572629585070196e+00 -1.877357242384231628e-01 1.774137390120927860e-01 9.272946237204195974e-01 1.547976983977110144e-01 -8.744880713026794705e-01 2.224760757644982656e-01 7.248467868515160450e-01 -1.111744684536413175e+00 1.600117734551336879e+00 1.369096701350584144e+00 5.438836108721233353e-01 5.581029431766869608e-01 1.555706581253071485e+00 3.089488366159040544e-01 -2.824971418333799278e-01 -4.294634515595354141e-01 2.828699127710932459e-01 -3.012048105482018623e-01 9.650204606019663345e-01 -6.786253526634943301e-01 -9.149454636295085708e-01 1.277067022762031975e-02 2.977121155184249690e-01 2.545892072550042795e-01 -4.008918195653393690e-02 3.855525518121614703e-01 -1.078641548707076625e-01 -1.615183870463395843e+00 1.584611674717154028e-01 -3.906745987101381545e-01 5.829392205797042648e-01 7.387801135934219943e-01 5.038273725239837963e-01 -1.940952922984211793e-01 -4.526624275656532248e-01 -7.862044857598753378e-01 2.759425764425716410e-01 1.051915708051902376e+00 -3.691444549414246712e-01 5.938121774842686218e-01 -6.783046706228242906e-01 -6.480518061815859765e-02 -7.546838217551530281e-01 1.015955528272372455e+00 9.597470424289401558e-01 -1.268450714569482773e+00 5.842168710838454571e-01 -8.252256076573249999e-01 7.454394454535299974e-02 1.529937313207893945e+00 8.723044397813939366e-01 7.162357649546311489e-01 4.176132378820217594e-01 1.196213700669917612e+00 4.493807924443088964e-01 2.748785362266701893e-01 -5.659234973863253026e-01 4.577832431139595704e-01 -2.671024304866678745e-01 1.128674799622795044e+00 1.030755708951217819e+00 7.598759346804728754e-01 1.349586127790984413e+00 -5.257465827692324734e-01 -4.529255622886222965e-01 -1.730080975032496360e+00 -1.815577130988170529e+00 -2.599227954541224461e-01 4.845790340999860113e-02 -1.097148275348087898e+00 2.768507470297824624e-01 9.855803156065734427e-01 -8.587679193949177003e-01 -1.328828646470278096e+00 -2.567465254712241740e-01 -1.784828356101941516e-01 6.078582911118833865e-01 -7.029868526897744066e-03 1.967494057416478981e+00 1.899926260275670853e-01 4.138982544312299616e-01 -8.447133284945571585e-01 7.563877743517245511e-01 4.997639069595022354e-01 -7.388662176501933909e-02 1.533568687084973181e+00 -1.503675960006803258e+00 1.131294019411066998e+00 1.236644145558533525e+00 -8.219901477383140254e-01 1.791686193913213099e-01 1.196472747397685082e-01 -6.585644156114711656e-01 1.828270672924817708e+00 -6.465606697512176204e-01 -6.806609492801032890e-02 -5.677174300210175995e-01 1.725190090986772118e+00 -1.231646426894695168e+00 5.824971801357421430e-01 1.673989965691451864e+00 1.996656942519288824e+00 -4.488752842775128316e-01 -5.920397717762592160e-01 -6.658655058180740216e-01 8.030884766303993949e-01 4.782838680713915602e-01 -7.440689729056225721e-01 -7.024409759579033352e-01 1.281584255156773988e+00 9.852426444358338697e-01 2.849576655542424009e-01 -1.423525282292557037e+00 -7.364950330571121140e-02 5.470240811487582233e-01 6.418614409291040213e-01 -9.490072976825042472e-01 2.981966767946425123e-01 9.096572362772176179e-01 -7.183443115317906802e-01 2.263951935588485176e-01 9.866549957388123238e-01 2.604259575012817685e+00 7.414074406807023010e-01 -1.017448533985178205e+00 -1.485705010774708512e+00 1.420180653786458524e+00 3.672563272043717908e-01 -3.842825174077292294e-01 -6.186411469188248802e-01 -5.784130713931350254e-01 1.547437967411246396e+00 -1.138829755696993518e+00 -2.753840170034440593e-01 -1.085601709849008500e+00 1.154135180747133838e+00 -1.455534270548376252e+00 1.556392594589530942e+00 6.573002236848789481e-01 -7.652334369839759454e-01 -6.840537474186427769e-01 8.412219546901398282e-01 -3.847867333999646089e-01 -1.738051693721731628e+00 -4.025190808092194983e-01 6.747094823143613418e-01 7.331388756312574584e-01 -1.570095231593096885e-01 -5.495375368161597995e-01 -8.132522605712685926e-02 1.024875132135420586e+00 -2.187161752712536877e+00 1.554825839724229830e+00 1.115395173406547730e-01 1.377843375909192591e+00 -1.771934320117848627e-01 1.235549829599817517e+00 -4.803654903421772371e-01 -2.303917443765890027e+00 3.012864535377209052e-02 9.879602088156337336e-01 1.017702486161066178e+00 9.800634329445486737e-01 7.530036020634349736e-01 4.221951759694982376e-01 2.013667414721660442e+00 5.727633159328561208e-01 1.034891943596211616e+00 1.300088742096286554e+00 1.023811865978255353e+00 -7.633420636567458395e-01 1.500622663644042509e+00 5.778586362926678710e-01 -6.630336239655244546e-01 -6.574523469842434853e-01 7.945264521914454647e-01 -5.730366030084268342e-02 4.129221833905949435e-01 -7.433206120987082555e-01 -1.604746311745345544e+00 -3.526712201581122530e-01 -8.212319883865806247e-01 3.933088835051095078e-01 1.201398961717532243e+00 -9.750390587761872951e-02 4.324161208964386605e-01 -3.189772931782360044e-02 -2.482956893984072377e-01 -5.661195168471353512e-01 -4.459765179421664727e-01 -1.914601798692835630e-02 9.031722448416733551e-01 1.971148252492977981e-01 1.811459204201244511e-01 -8.209517011704926537e-01 -3.135762460401405050e-01 -1.145553583323296598e+00 -6.490736513818510245e-01 -5.320755826729036686e-01 -1.130468976012381166e+00 -3.726042953540599223e-01 -2.100389891006049503e-01 1.579750643384831288e-01 1.325553699132623608e-01 -2.378874968654114685e-01 -1.262938584777330675e+00 7.639344614908447628e-01 1.628283501852410664e+00 -6.736361322300209453e-01 4.984819518471083066e-01 -6.686292745061791498e-01 -1.657588109503300267e+00 1.296138022257679878e-01 -6.494940593463292000e-01 -1.810869857176929276e+00 5.376013473022940303e-01 -3.124105316224801143e-01 -2.702138877156364249e-01 -1.600148669549769920e-01 -3.671999058569243024e-01 9.491363415120503133e-03 -6.932981650090753734e-01 9.309770221032179771e-01 8.482937783363861950e-01 3.814198594562380196e-01 1.833802277684934312e+00 6.595800209403773762e-01 1.058866583622681379e+00 2.576627753440043467e+00 -2.627350303231121842e-01 -3.688695150454252003e-01 2.888653648634332410e-02 6.124376208034562064e-01 -1.014000924388278602e+00 4.812843497647236596e-02 -3.025934553216410583e-01 1.282656286508164989e+00 5.504596202461681242e-01 1.173431517490812759e+00 -3.127497540066231669e-04 -1.390405112652533193e+00 9.449225843339443820e-01 -1.893082809740736394e+00 -4.281438369144739964e-01 -2.153646682546591640e-01 7.241194485395275882e-01 -5.035270973388368716e-03 -2.253362389201971419e-02 -1.638723257601754524e+00 1.716823183430763178e-01 1.134445888009495279e-01 1.486151012977525276e+00 -4.015970647894378381e-02 -8.383592809913156252e-01 -1.517422383718243228e+00 4.180590584762817197e-01 -3.983955328850079525e-01 1.281020547254006214e-01 8.891744693242408237e-01 -2.941754462124415159e+00 2.138185941501590248e-01 2.930517480415453235e-01 -1.232514779751713974e+00 -3.131899687110048514e-01 -3.245273387283329480e-01 -3.290562930033738009e-01 -1.011532336279581168e+00 7.674773424268047095e-02 1.978501826574774469e-01 1.558288804548637607e+00 1.004975180352758735e-01 8.383353911324722407e-01 1.510891503562872940e+00 -4.722852067752057459e-01 -4.819211478838342222e-01 -5.267469921719110104e-01 -8.107980067097788623e-01 -1.664565559040167841e-01 -7.148137261473136439e-01 -2.192850642643454417e+00 -1.211182233043163858e+00 -3.401183026907175777e-01 -7.427905237016573237e-01 -1.059674176580853944e+00 -1.042382719823436776e+00 -8.437723781916862953e-02 -1.422403964552125533e-01 -1.936349590270987353e-01 -1.095850037814553313e-01 1.202664047302039796e+00 9.321187298567510868e-03 1.214209738877414013e+00 -1.587818706865661733e+00 7.895166859005907367e-02 1.202739995285853736e+00 -2.559104611392083672e+00 -6.959724671659733852e-01 -3.591928796708946381e-01 -2.435094242827547273e+00 -3.180052192863022653e-01 -1.112657320999915322e+00 -1.524518781229512232e+00 -1.638069412092050037e+00 -7.272140493412314610e-01 -7.254699008402617499e-01 -4.438832155441357341e-01 -1.288078251364938476e+00 2.177624998734831507e+00 2.116132360149777458e+00 -5.241846422147523610e-01 7.503196277801842395e-01 1.214095843991405133e+00 -4.401830425874165287e-01 -6.357922025458195847e-01 7.027683535814731597e-01 -2.347076362323551546e+00 1.322766004759626579e+00 -7.699296991252000399e-01 4.468978157817625751e-01 3.898924054745978030e-01 7.595228162988786058e-02 -1.385558072432778065e+00 -9.248470671927484510e-01 6.316310388447765600e-01 4.871103648192008917e-01 3.892078582753947802e-01 -9.776585959361084877e-01 -1.361621816214775516e+00 -1.006838174677725295e+00 7.214199301260639796e-01 2.855612032130016020e-01 1.773914844640282151e+00 -1.045835530761739518e+00 6.921868072103554148e-01 -7.472989597167305487e-01 1.076136947786576314e+00 -1.331923889958111173e+00 -6.406512044668191130e-01 2.047821239992434705e+00 1.716747295323093336e+00 4.600380844727036678e-02 1.308580345129997768e+00 -6.492960603395063757e-01 7.443297847491682218e-01 8.763425826621978887e-01 -2.498420576789434078e-02 -6.217147283381618816e-02 -7.054934235218728311e-01 7.339198614068918047e-01 -5.127223415193975925e-02 4.326965295255555399e-01 -1.470561819526920777e+00 -1.930209337819415616e+00 -2.852268444738806918e-01 3.538282525668041134e-01 -1.560615839829881668e-01 1.350497517283161475e+00 -3.298842744970638563e+00 -1.023236878552598927e+00 -6.510260841085464545e-01 -1.543956189215414110e-01 -1.168182667367706484e+00 -2.355700038788405004e-01 5.615921811178057332e-01 1.221342991152433832e+00 5.850207973885493962e-01 1.483188045161978330e+00 1.873885263069225426e-01 4.983935866174188378e-01 -3.455004929861734686e-01 -1.425305004320764679e+00 6.199353939010603387e-01 -8.565511213204636265e-01 -7.894250794155854845e-01 1.793892446128692919e+00 1.093422108581146635e+00 3.935039221582816160e-01 -5.518237727017646366e-01 5.671703673921889566e-01 1.158847152368530642e+00 1.262944889174421270e+00 1.917380588615034132e+00 -1.326714564391206608e+00 -4.918176088479399022e-01 -1.883053097676263166e+00 -9.294272089898871769e-01 5.035323003135709907e-01 1.052840166765833807e+00 5.575454981638664487e-01 1.266160477990502797e-01 5.201241298953731551e-01 7.518767436172765772e-02 -9.409203144810287522e-01 -1.205882249881524926e+00 2.383130399921943976e+00 1.916805735823188472e+00 1.715066580338008961e+00 -2.500953215190078627e+00 -2.040655313399176496e+00 -8.304741458485016825e-02 -9.824868077626669471e-02 1.647336293159183729e+00 5.932373703559254974e-01 -4.720889645199015106e-01 1.565828589979715524e+00 1.983646672345478645e+00 -3.929543509133362478e-01 6.803297996791429769e-01 -6.595735676890283061e-01 -9.112432870247217931e-01 5.605274334958828542e-01 1.303821355330212040e+00 8.016624669995998653e-01 -6.630524235600028238e-01 4.074398650326348514e-01 -1.648654240308577101e+00 4.274863111667271537e-02 7.563409965049366912e-01 2.208328089677363160e+00 1.241162912536512702e-01 -6.177412195069349465e-01 5.958674647887433062e-01 -5.015951686298565360e-01 5.567379758598538508e-01 3.029967443022057449e-01 5.782143343931953061e-02 1.102047718092766360e+00 1.071923585063257134e+00 5.047484679795102291e-01 -4.995217835497772763e-01 -6.001920339716168007e-01 -1.423963131727205900e+00 -8.886499250754260615e-01 1.093838457234321382e+00 6.450873805154018203e-01 -2.223344685997817594e-01 3.543489272646422328e-01 9.371384231301035372e-01 -4.670884855089781351e-01 -2.417193614195538992e-02 -9.586743834732339709e-01 1.421779237144747077e+00 -5.229730279324926734e-01 5.506699424565250078e-01 -1.487589748073784746e+00 4.661662196667656910e-01 -1.088994103941171576e-01 5.850934066560590230e-01 2.875573315359666871e-01 1.585237980417578407e-01 -1.111621844006378979e+00 -9.648150668997439450e-01 -1.396130609111206899e+00 7.657371275183368908e-01 -1.071132023635571751e-01 1.095064174316233263e+00 7.519350080457902763e-01 -5.265872554003447892e-01 -6.030259989596591791e-02 7.053710121097893360e-02 1.528581324796189467e+00 -7.618363106261900608e-01 -4.516843260712443131e-01 -7.837592157882338206e-01 -1.789215930005423560e+00 1.733360318251520482e+00 4.501030352499935661e-01 -2.789479422113869123e-01 -4.571554018904296231e-04 3.809641953627138644e-01 4.703276243140152024e-01 -1.820291506621765754e+00 -1.768546035873163280e+00 3.714366580228984915e-01 -1.384782568239477429e+00 -1.260681815625057656e+00 2.063333639579072010e+00 1.324081460970617519e+00 1.636081772911587517e+00 -2.653053053091808389e-01 -9.183923452539995147e-02 -5.205503285268604508e-01 5.217513824918473819e-01 3.224566916421249818e-01 1.867076733482694317e+00 -7.654986363218352352e-01 5.932946018445126590e-01 2.665385880456219603e+00 -3.278316750392666901e-01 8.018028630393633782e-02 2.623285352052487363e-01 2.478196018544109869e-02 -1.993329034863668137e-02 1.460745639977953370e-01 -4.906549220008902257e-01 -5.443068636779406777e-01 4.316824392069417704e-01 -2.805491615663310845e-01 -1.197480664591128008e+00 -7.552641902206440605e-01 -9.794462210115197909e-01 -4.414744248838937124e-01 -1.525663780619038956e+00 1.001039496016313368e+00 -3.106509154271094517e-02 9.712224172819191592e-01 -4.861367670151532372e-01 -9.246388014746470541e-01 -5.378449866857124562e-01 2.244300785374039875e-01 1.163597839783799159e+00 -1.395286189438870394e+00 4.590386129353363209e-01 -1.093991795145044632e+00 -8.896823658847566874e-01 3.655885835955842711e-01 -2.068301410779971761e+00 -1.522080070212634972e-01 1.035149404501091386e+00 1.423112002214705241e+00 8.501960664190920669e-01 1.110105374422220459e+00 9.907506589359169613e-01 -2.206675915242702901e-01 2.702532798956148175e-01 -1.237434331488482364e+00 5.327831580158139957e-01 6.756499575943291092e-01 1.131049822491711820e+00 -7.540096106011477950e-01 2.605488491864937362e-01 2.944216678335345172e-01 9.075350663079758684e-01 -2.009206497233730460e+00 -1.307631316839295288e-01 -4.547487709853832438e-01 1.218929571231865960e+00 -7.753699103132577486e-01 2.110856979679713308e-01 -1.038786672879936646e+00 -3.267445155788063493e-01 2.933088617567726208e-01 8.946263608374621645e-01 5.934045267504667320e-01 9.554958178086362386e-01 1.147445258811053082e+00 5.409164497239637992e-01 -2.159661206402488098e-01 -4.713366064517155452e-01 3.221804026186680936e-01 9.776871020572345250e-01 -7.595458155290295554e-01 8.746874968324511168e-02 -2.686289442126627569e-01 1.690887792173024762e-01 -2.623214547020005227e-01 -2.684463352212963505e-01 -4.816552271864734669e-01 -4.985504461349002936e-01 -9.592117373021853410e-01 -6.111224521911232666e-01 -1.138078807014921923e+00 6.042825325925704760e-01 -7.284092053977406223e-02 1.013607608559706774e+00 -3.630042595257407800e-01 1.569321573380387247e-01 -1.281451709426976449e-01 -4.978002176639980125e-01 -1.116006595816377622e+00 -1.014742390790719151e+00 1.225055737867933203e+00 1.156199500048216144e+00 5.016689619032679293e-01 2.391619174531196823e-02 -1.435716860134821082e-01 -1.257429869407409972e+00 -1.304255037991365329e+00 -4.255369905438906586e-01 -3.065909198586986295e-01 1.745910539078748824e-01 3.438772888851386322e-01 3.627393765051442065e-01 -3.364169083034400098e-01 4.269301305805421332e-01 1.426103203530037833e+00 3.364825715651166838e-01 -8.445072284486240255e-01 -1.043949285534089277e+00 -1.027565155771206440e+00 5.514301151454382710e-01 -1.752401433138838449e+00 -1.686944286535504656e+00 1.157115066999456099e+00 4.046960100073819788e-01 1.569299514715885302e-01 -1.857221222417982931e-01 -1.404159923109237207e+00 -1.027119784580150075e+00 -3.012892574370412135e-01 -3.751486324806391770e-01 2.152150036303598912e-01 1.509778154724007670e+00 -1.402459366734571278e+00 2.992767533229791915e-02 9.583910596491988787e-02 -8.757090455022865649e-01 1.259141051542181922e+00 -2.126140783929537370e-01 -1.220256851460971119e-02 -2.325410341257158342e-01 1.287751417598256509e+00 -2.191695880680998521e+00 -6.583910884308744604e-01 8.842186504434842442e-01 -1.096715058052132097e+00 -7.238185224174755739e-01 1.109437645600369393e+00 1.713668291915371178e+00 1.398841092215402870e+00 -3.987858979955583583e-01 8.450822760788843091e-01 -1.703488103486375804e+00 -2.626661716878254671e-01 -2.192834717500647290e+00 -7.137726377789249156e-03 1.134359031650223892e+00 6.631250260038730193e-01 -1.792716602031595996e-01 -1.521507487755272559e+00 7.253917119560278071e-01 -5.359424274563423518e-01 -5.557280310474954632e-01 1.177414821950151236e+00 -3.943852503985382230e-01 2.825046348015326503e-01 7.506507592579382271e-01 -1.567729181577412201e-01 1.044577823161038310e+00 9.399995616494283279e-01 -9.377735398390685262e-01 -3.731607279041497804e-01 -1.554856101606326257e+00 6.572266563089272928e-01 7.616872423077425402e-01 -1.206235480517837827e-01 -1.272615994872902778e+00 -2.726379024539217488e-02 1.455570572404029983e+00 7.239661142154295570e-01 7.939974835911014495e-01 -3.429468118827549428e-01 -8.252879877418636823e-02 -2.028342849036383733e+00 -2.329775736953970666e-01 -3.737280988039203278e-01 2.415289257439869053e-01 -1.432425496231175821e-01 -8.123419250433537853e-01 3.264195268881671108e-01 9.438522358641373566e-01 -2.458652669757705606e-02 1.416067930408466402e-01 -1.002766099657979249e+00 5.753630318637227292e-01 2.051810683438649363e+00 1.542446285716515542e+00 -6.089387562926147357e-01 6.839397421752706485e-01 1.639647079908435057e-01 7.688112888083993290e-01 9.595500550564047826e-01 -1.247792205744053216e-02 1.019796497861847673e+00 -8.373664405785355980e-01 8.636559571319116779e-01 8.931451629639486356e-01 -1.453857909293633455e+00 8.461561506932965271e-01 6.455120973735445356e-01 1.665683267687274149e+00 1.049574331692559870e+00 4.339954256034739277e-01 -4.324448241376865898e-01 9.840801208909815134e-01 3.585850431155471751e-01 -2.655482975137413715e-01 -1.427532376816240900e+00 1.670518132306476833e+00 2.420522863720138695e-01 -1.268320712598157929e+00 -1.415761378171823126e-01 -1.065301224812383180e-01 3.084319914986523026e-01 -4.789066168024047609e-02 2.869078840525985274e+00 2.254591804334024729e+00 1.349892779020189559e+00 7.908914417012042897e-01 -4.077681013450407121e-01 -1.758214696608348393e-01 4.746578806626156055e-01 5.163435549948860448e-01 7.676587450415439662e-01 3.089275042844484218e-02 -6.541055425455368777e-01 1.226947196966924336e+00 -2.777612356970672325e-01 1.008129527267576098e-02 -7.858189853931107915e-01 6.991450458484942398e-01 -1.029312150974334594e+00 1.248993608646710385e+00 -2.476368182272453478e+00 1.120360825633601509e+00 7.311635165997313335e-01 -1.133003035983713325e+00 4.636488883312520071e-01 8.466593067398351380e-01 1.951410303826808690e+00 1.990054836640558600e+00 9.158441958170919772e-01 4.627138899775997127e-01 -1.652023528462536958e-02 -3.607406508964869363e-02 -8.170579916961746569e-01 -2.246428464817538995e+00 1.131341993069263641e+00 8.939086757445497966e-01 4.119732084790828780e-02 9.704402128189870691e-01 1.003072393089002201e+00 7.719054589750510287e-01 -4.514128527339988373e-01 -3.493502491304201762e-01 9.010047106454401877e-01 -3.070343120671749637e-01 -1.167550809330522243e+00 1.225007228580249796e+00 -7.186619228531735404e-01 -4.798253242561988791e-02 -1.210380710378088608e-02 2.230907431820819131e-01 -8.780195668220847072e-02 -7.413737903821188135e-01 2.579627221899968292e-01 1.863200276515663223e+00 -9.540889508868899416e-02 1.231055387190265860e+00 -1.271397993222514282e-03 -1.769223000519624778e+00 1.179665581882937353e+00 4.696430631095856456e-01 5.373360806111819876e-01 -3.859718900338208747e-01 1.631266334958145547e+00 2.172607480673461211e+00 5.684929538060902177e-01 -4.331936507895683963e-02 -2.107952482743418621e+00 -7.392478900193331093e-01 9.499537121262512096e-02 -1.000498490955241057e-02 4.462169566970553003e-01 -3.340923056728159479e-01 -5.190139527911327155e-01 -4.412951396325386910e-01 1.341287159483355973e+00 -1.291999310505125287e+00 -1.063038946943068774e+00 6.664314670592271783e-01 1.914933816811862366e-01 -1.094870256027241862e+00 -4.344006765048177288e-01 -6.527115157077219287e-02 -5.677955936864157449e-01 2.125386215592789674e-01 2.388474277349673103e-01 2.018510325457778531e+00 -3.643448527805955850e-01 -9.721064329843795981e-01 3.928516605015991425e-01 2.306848722938019236e+00 9.260358984465389964e-01 2.906796085315552780e-01 2.578000619282947437e-01 4.038786466768665151e-01 4.649134241397593903e-01 6.031158289317981591e-01 1.831427600732906225e+00 6.371690915050877146e-01 -1.839777202989655580e-01 -8.193398674798432757e-02 8.009165474789154970e-01 1.167482164825045521e+00 -1.787083400538391764e-01 -1.560133292174752162e+00 8.394880077415904918e-01 -7.125829467735789180e-01 -2.530321430147599443e-02 -1.577508722174798095e+00 2.312732040846043891e-01 6.163711692584267904e-02 3.212258260961279310e-01 -4.949631710223575953e-01 -8.813128475693478014e-01 -3.303668847696365485e-01 2.558722717807273006e-01 -2.819492073476742022e-01 -2.232371092382120017e-02 -5.613913785375701515e-01 5.443338452615908984e-01 -1.003490586295389952e-01 -1.046800168854238100e+00 1.103176646965555729e+00 1.712891197681195299e-01 4.775882931571728135e-02 -1.093616094013426243e-01 -4.803618323014449687e-01 -5.446258731362249028e-01 1.035858203494723462e+00 4.888076685141575783e-01 -6.843304460628073516e-01 -4.776979393515850547e-01 2.320009898807678383e-01 9.861256633697741414e-01 -8.707064249861353744e-01 -3.534256959318826108e-01 -7.427003062682094314e-02 5.200638443406565559e-01 8.426834873296704664e-01 -6.833943724681538212e-01 -3.195167568628243804e-01 1.037177843116056319e+00 -5.161012632699591984e-01 -1.684023640686324264e+00 -1.867832435173789163e+00 2.623254480550301082e+00 1.065792421537467671e+00 -1.876247678368871963e+00 -3.890165217472637549e-01 1.990923386224615621e+00 2.102541981385501191e-01 -1.998726890922713384e+00 -7.099165364067528960e-01 1.940517046720064975e+00 2.911062030328261385e-01 -8.994418828493202511e-01 -6.564240132177010523e-01 -2.260690154760216952e+00 -1.375772141188027264e+00 1.022904002760085973e+00 -1.349779550884127266e+00 -1.041903133524808706e-01 5.344557878184220678e-01 2.867287122285367418e-01 -9.635179506970772967e-02 -6.513863499332616103e-01 1.597561669626823555e-01 1.730808101989745884e-01 -2.070009701712030470e+00 3.747451535243472298e-01 -1.402019392896959094e+00 -4.575568753392180166e-01 -9.770084354550376826e-01 4.255737237907777915e-01 -1.364271025536568649e+00 2.272702156746494229e+00 8.198534547320347476e-01 8.187164480014510470e-01 -1.647185915767215847e-01 -3.548213438107574169e-01 -1.082931683788030536e-01 2.314937803064492261e+00 -1.832121764559364319e-01 9.735118784321766805e-02 2.256398379297127124e-02 1.135115917264889751e-01 -4.793700541696698236e-01 8.380153721219212315e-01 1.246819208206155633e-01 3.625835671587122194e-02 2.440138040010999543e+00 -2.443803901677320534e-01 -7.300175135985790265e-01 8.554432223982988415e-01 7.639410269814923549e-01 -3.712363187051364588e-01 8.851649322690786637e-01 -9.153909905878384601e-01 -2.515999302671177995e-01 -1.751580662065992389e+00 1.557406575626264500e+00 4.886505143790242367e-01 -7.425895724438152934e-01 4.016317064156379457e-01 -8.960098945565766471e-01 -1.033532723060235803e+00 1.112487178997737081e+00 8.477332233809238560e-02 -1.248016281709349168e-01 -2.780726384656724282e-01 8.265443252001798413e-01 -2.029346671352951326e+00 -2.054218787425719395e+00 1.118360982866033027e+00 -9.757276398981229448e-01 7.086043506546644277e-01 -2.337741674019745974e-01 6.162628526149198649e-01 -5.577978766396525234e-01 7.562179492495754163e-01 6.518514785150070212e-01 1.769906490297066259e+00 -2.679856391414790373e+00 -8.279040225126693686e-01 7.883899910275853351e-01 6.132401175913185232e-02 1.453110429287216565e-01 1.908456192041779964e+00 -2.954144993892025450e+00 1.163342886570556123e-01 -1.523243153644086023e-01 -1.631992359267705472e-01 6.968653568361035111e-01 -1.274003582252690947e+00 7.195288839812142845e-01 -4.953433557143544115e-03 -1.550181792201863695e+00 2.319482945136067953e-01 5.027432641566445537e-02 1.729019998698915761e-01 3.131315109772491723e-01 -6.218537481006719547e-01 -1.774676568031468227e+00 1.437151414695067242e+00 6.225153297526249130e-01 -2.238375591601530767e-01 6.954522172995400986e-01 4.270317982050148009e-01 7.684704298938067613e-01 -2.273462425661513908e+00 -1.466992250928830233e+00 1.675910418291037263e-01 2.690460313936108849e-01 7.264031100183732104e-01 9.861291277916457432e-01 2.494467668084175971e-01 1.043956577178038803e+00 -1.955617173360666872e+00 -9.316171017296891455e-01 1.890613710965647343e-01 2.349971196946474827e-01 -8.137126185420250069e-02 -7.013059388939288930e-01 2.184589581294961835e+00 -1.234212731946563446e+00 1.081779386712008684e+00 2.391672355663883476e+00 -2.168448352532464651e-01 6.751474065035338867e-01 3.466151904286358110e-01 1.231884788271860653e+00 1.123722136304919683e+00 -9.246732513150147659e-01 3.533300503146014071e-01 1.122722130585664668e-01 8.282314846850870327e-02 -1.185591053100946146e+00 3.732796124215278510e-01 -5.721039429557506217e-01 4.420891489954238973e-01 -1.628391495842295145e+00 -5.394366542234632078e-01 -1.623341959484844388e+00 -1.552552104609828509e+00 8.104780692370734396e-01 1.979327435658705392e+00 8.771354037164923456e-01 -4.624592947709831037e-02 -2.040571578860372881e-01 -2.703229291967896408e+00 -1.296267929212534531e-01 -1.588260816316325874e+00 1.309763625991129610e+00 1.021011415247718546e+00 2.244533225695893308e-01 -5.473850200987803172e-01 2.595504789210482333e+00 9.585634531328396379e-01 -4.457713823955011812e-01 1.826715528653978682e+00 6.596137268447050950e-01 -1.048939017997336354e+00 1.540707188994394850e+00 -1.293283466228174750e-01 1.989955203502463410e-01 2.793503373612361562e-01 1.770771116521564714e+00 -1.052965045678089462e+00 -1.495005959067011947e+00 -8.397723286854547053e-01 8.957924854263811243e-01 -8.265314666375935815e-01 1.907266636356040879e-01 9.297203554079633836e-01 1.280842934408466145e-02 -7.299958265465013030e-01 3.591786508697369373e-01 1.427563356365641467e-01 -2.973407416724157398e-02 1.682507892292191887e+00 -1.554781537799995839e+00 4.161107989410064434e-01 -2.712088530976192180e-01 -5.625471727126870602e-01 -9.990444532776553144e-02 -1.560243798593644593e-01 -4.999230725752092930e-01 -1.279480082077930847e+00 -8.077469225080045057e-01 5.044747126076968291e-01 8.750821449305211663e-01 3.899466316071544814e-01 -4.751870716455317556e-01 -7.551276524009009616e-01 -3.643250974320551006e-01 -4.101976730224611845e-01 -2.386953238178134651e+00 -7.370568189704551632e-01 1.512316208392436023e-01 1.141455426351173585e+00 -2.166644939591424457e+00 2.191379678304427592e-01 -1.379680396293819555e+00 -2.298979159570724295e+00 3.844358902183740989e-01 -5.264311394876691752e-01 1.888913887921155776e+00 -1.580056291671667834e+00 -4.289995514658118125e-01 6.746300880207590778e-01 4.745768627459499012e-01 3.971157205023330139e-01 5.260997562408801231e-01 -1.804020652677675307e-01 -2.150502440983000918e-01 -3.078190186174544762e-01 6.757496575243034098e-02 -5.982628232755302644e-01 -4.852631130679783689e-01 -6.552686046917510776e-01 2.105373462551223540e-01 9.770215928791030624e-01 -2.358898914839722971e-01 2.119304912326264834e+00 -1.046013296332402032e+00 -8.281413933789609771e-01 9.080545305262138767e-01 -1.370507312558217006e+00 6.068624576849037666e-01 -2.782742650296359810e-01 -2.533939627675113049e-01 -5.256250097562109591e-01 -1.105803917228547650e+00 7.871034623617912951e-01 4.250852769116694185e-01 3.131265301179321781e-01 -3.717890694651260902e-02 2.337770695245411368e+00 -2.039728052449159973e-02 3.890656537385076552e-01 -4.839740067186708017e-01 1.882763931027398377e-02 6.691239791493104327e-01 -2.145495924903501606e-01 4.234639820328216925e-02 -4.367011995355235543e-02 1.881262705661336021e+00 -7.986605440708949288e-01 -2.201159537488169615e+00 1.613247074944353376e-01 4.633529694683384270e-01 -7.608539288567389702e-01 1.922591182195141801e+00 -7.465274359420588368e-01 1.074259609053870745e+00 -4.617554862603857613e-01 1.292116747030311208e+00 3.984674782959498618e-01 -6.547683439224434299e-01 1.811231771021813763e+00 2.602212308472385827e-01 -1.189519090735134538e-01 -1.027187195931018149e+00 -8.312163007470623963e-03 -1.196264504257111172e+00 2.921897544126244584e-01 -2.472616309703300763e-01 -5.757252645371766508e-01 -2.583305301816942179e-01 -4.963036857321921347e-01 -4.290682010644187305e-01 -1.599561856976443874e-01 -2.091196697299363194e+00 -1.423917719295835438e+00 -2.000115936959630525e-01 -9.660838479316675997e-02 1.015321479832791640e+00 -2.137500252698839365e+00 -2.207512302405944205e+00 -9.725983646372453606e-01 -2.026815534859907342e-01 -9.360120363816762934e-01 1.330965557750209083e+00 4.418063476194195038e-01 -5.471865424884724272e-01 8.250047930543478181e-01 3.847262216502315146e-01 -1.281381106346840326e+00 -1.721063672620105900e-01 2.196963857979612911e+00 4.856657920573195231e-01 5.045742262919959975e-01 -1.465606139457876766e+00 -1.066269469809493664e+00 -1.939187796907124173e-02 -8.701529848643935194e-01 1.293252681922996972e-01 -1.119004249381199578e+00 -1.673055469514934890e+00 5.340182963222036561e-01 1.861060511674079487e+00 8.611420723977830649e-02 9.015685815980269968e-01 2.884863756264835488e-01 1.381060475910834251e+00 -7.655855504226788399e-02 7.004969086097273534e-01 1.436887649618235008e+00 -1.159631653673451002e+00 2.779884411066577132e-01 -3.596077333449403945e-01 4.762154288392554946e-01 4.310472434880107673e-01 -8.971483383740302964e-01 8.592828269296671762e-01 -2.183348006829047283e-01 4.328012132866469464e-01 -2.285781457642852843e-01 7.142922265961951789e-01 3.755517112082565889e-01 3.020321684611497193e-01 -7.698652682652412649e-01 -5.237020673658009384e-01 -1.353838390941759284e+00 3.249065909722265388e+00 -1.566429024147328042e-01 -7.792760583811609854e-01 -8.076210882422732995e-01 1.135774401023893265e+00 -1.963972907523656941e+00 1.066626526285640864e-01 -3.315721758987664330e-02 -7.170637258934080549e-01 -3.687176566602510253e-01 1.917819137297275267e+00 1.160812030095345282e+00 4.384337174160212180e-01 -7.596497034578274521e-01 1.261251483771067106e+00 -1.893950571051858101e-01 7.506377300272588649e-01 -5.453635311816301678e-01 2.448965790755341931e-01 -1.091304069566495505e+00 -2.013804337540966216e+00 -6.159615185184104114e-01 -1.395634599430003897e+00 -1.168396873890672261e+00 -5.466823708682506666e-01 -5.349032315952555461e-01 5.865291814192322706e-01 7.835422051765691398e-01 7.201285569515583074e-01 1.525028387714834066e+00 -1.876236468532863633e-01 2.230633248724599726e-01 1.835431336728875484e-01 8.138225855656298219e-03 -2.507856897702212540e-01 1.872064342384833213e-01 -2.223192222103651250e-01 1.280048342956740248e-01 8.432678918496787634e-01 6.338094143877420761e-01 -9.729175237572624813e-01 -3.020928633892858151e-01 -7.841714217074232662e-01 8.830986593099620086e-01 8.738887833390901472e-01 1.297146661252239097e+00 -9.869475879075298441e-02 2.818402751975910836e-01 1.069853888689930033e+00 5.614767062761997218e-01 9.462013212434100540e-01 6.026169082051766601e-01 -4.260371559078904302e-01 8.621787780359791986e-01 3.674287643067001286e-01 1.570355444618074664e-02 -4.506552927589008717e-01 1.591451489982792233e-01 -9.466753261366563921e-01 5.244021247839451005e-01 1.910923871233352334e-01 -3.923322245676538200e-01 -1.640402017373365773e-01 1.692332165920102938e+00 1.261968219104145916e+00 8.165354391061334649e-01 -6.458277229162151176e-03 -1.997202492744473368e+00 6.758392283344445417e-01 -1.633026121667972563e-01 -2.877182533163891165e-01 1.446850814983419720e-01 -3.821096889023610221e-01 3.031312244615436829e-02 1.089138387259386942e+00 5.800950297425734314e-01 1.420358716785022679e+00 -1.342643967620312795e+00 1.925604413061306475e-01 4.190830163523330820e-01 -1.795190300474606593e+00 6.540385427404753205e-02 -1.499886278761574321e+00 -7.006007426970878305e-01 -1.576758906435283381e+00 4.887721379047444414e-01 -2.491211720027427384e-02 2.726384459091233947e-01 1.347967745902492742e-01 -7.563418957113359209e-01 1.303012460823677277e+00 9.443487617107773624e-02 -5.022836180293783759e-01 9.784898332559672784e-01 9.993209982125011992e-01 4.400381106872618964e-01 6.618941797818178596e-02 4.671645481145099144e-01 -8.978271443376023564e-01 2.466475736183540157e-01 1.782445278202908323e+00 -3.192111801203814658e-01 -1.455058842217862081e+00 -1.639523869266307221e+00 -8.865952133672225788e-01 -2.563371814647209757e+00 8.053175763173292534e-02 9.981606980228099335e-01 -1.659940479141095993e-01 -1.960790079160983773e-02 -4.847650788476517425e-01 -2.220395516418352866e+00 -2.038231811066732568e+00 -6.207686864327169873e-01 -1.767573606877175907e+00 9.874535272279404419e-01 1.173216496586170887e+00 -1.278367604276130276e+00 -1.868662943072417537e+00 4.780318045056640153e-01 -6.079458926602036017e-01 -1.155929443699979103e-01 2.708789418358733547e-01 -4.001738769406494312e-01 4.791020202818570550e-01 -2.646096739211714066e-01 1.047973229914397564e+00 -1.212259913445109305e+00 1.466655515962692613e+00 1.363454902911320543e+00 1.707623329158701117e-02 -8.834730441630799236e-01 2.604133660778823467e-01 9.786349354599369055e-02 3.476111156255404233e-01 1.851475662585951421e+00 -4.091772103639632063e-02 -1.391187599724475144e+00 6.679747148325422268e-01 -2.839836206411079367e-01 -2.671559218206205344e+00 -4.487091242676510272e-01 9.474857928638217297e-01 1.106463602655222145e+00 -4.239579367100219931e-02 -6.570421201564399238e-01 -3.140325134877070545e-01 6.431100576498264276e-01 8.142245601336237648e-01 7.251002947033571289e-01 -8.166248596589994468e-01 7.436368724110768991e-01 -5.980273030218129504e-01 -1.149696731862973609e+00 -2.470679903023944857e-01 1.098119683885906861e+00 4.613701313140150528e-01 4.144049603767062107e-01 9.022164853343306312e-01 1.773988975822197445e-01 9.835483736761678752e-01 -4.631210864148920248e-01 2.178402802822450995e-02 1.555589372549921690e+00 -9.635081570198408274e-01 1.332096283386342783e+00 1.671738720152919244e+00 -8.020048897330132043e-01 -5.320135868296720361e-01 1.091806531695886928e+00 9.962687219979237119e-01 1.033032707319339272e+00 1.806105497931498327e-01 -1.090161184469258249e+00 -1.264261754533438087e-01 6.383051048323754584e-01 4.769204956509028315e-01 -1.377582222849850491e-01 1.550591803325734597e-01 1.493786623729703278e+00 5.454282119105742233e-01 7.447559924209283810e-01 3.684219634797927106e-02 2.543544987113311340e+00 6.171064920784276042e-01 1.232408450492186613e+00 3.492040393009460120e-01 1.254988837270484048e+00 -1.759941617144186621e+00 9.619995396215674788e-01 -2.868030673969638178e-01 2.393036422925026996e-01 1.540648915510009487e-01 -1.476973463979471268e-01 -1.036730592053698885e+00 9.790815557336234320e-01 1.278630585744030990e+00 -1.697500041045273189e+00 1.830857583578621994e-01 5.287174735877206988e-01 -1.467683456115577378e+00 4.777766536134313569e-01 -5.870960780907107379e-01 3.735853166598979147e-02 -1.513863827516530036e-01 1.397596168530761185e+00 -4.644441640253902936e-01 5.430140356414947522e-01 9.526651574726726635e-01 -2.612421995703443356e-01 -1.452343300034872609e-01 -2.126844526499456489e-01 -8.903912879034060757e-02 9.336180495907366733e-04 -7.754315539595363349e-01 -3.136665249018357610e-02 -6.248457566368457172e-01 -4.267929663541755736e-01 -7.887062132325000086e-01 1.463924909660122564e-01 -1.376382275293582591e+00 2.262255679898788063e+00 -6.122452354719774004e-01 5.567458302971864947e-01 -2.633061791610420976e-01 5.656498356412871242e-01 -6.246155355166517487e-02 3.343097976747561595e-01 -7.656332936319792948e-01 -1.915810244099467763e+00 -6.138381053166885870e-01 7.619956245577488296e-01 -1.351523622149848114e+00 -4.683277516320465406e-01 2.535676339565960946e-01 3.590209381507373232e-01 -6.523344120933526058e-02 1.478164319183137065e+00 -2.819428997035823281e-01 -6.288187318227278499e-01 1.979037772462513667e+00 -1.982378355158279426e+00 -9.445561263905939420e-01 1.230783084518323633e+00 -7.643457471067465203e-01 -7.281577215935954028e-02 -6.077553593198778414e-02 -4.243310376989055666e-01 -3.095679246307795895e-01 1.039690185922119259e+00 -1.824903644672697112e-01 -2.829739124949622875e-01 2.580133057121173912e-01 2.092616315002822081e+00 3.937459547441865548e-01 -1.885646022619978268e+00 -9.420137005349641379e-01 -1.113175080838017639e+00 2.171474285028139328e-01 5.522517737578501729e-01 2.122853177414095460e-01 5.661349367863076631e-01 -6.607902001958949612e-01 -1.547134347126825904e-01 -7.201350101482341115e-01 3.327230829597312423e-01 2.319874844606166331e+00 -1.166013631703014308e+00 1.836673644098371083e+00 1.025945967639964485e+00 -2.011518729295241226e+00 -3.507514311158530657e-02 -6.350327049179090855e-01 -1.466896922100000333e+00 1.074087398656434544e+00 -1.366270344417747751e+00 -7.845517895999098990e-01 3.994708228002233907e-01 1.094854966099536364e+00 -1.667959890289501423e+00 2.502682324788803037e-01 9.373526485818022280e-01 -3.506022377117740674e-01 -8.793568569086552822e-01 4.458313910731970253e-01 1.395454809731750734e+00 -1.209601485668026388e+00 -1.231947369693274563e+00 -7.194122471564575738e-01 -7.967546037072800180e-01 1.410610090840352049e+00 -4.749096861915029222e-01 1.299509470992005422e+00 -6.622118941567903816e-01 9.771523920019850040e-01 -6.007470833830371726e-01 -1.231643053862395143e-01 4.885542801968863480e-01 2.281232695568054802e-01 6.538126690994051637e-01 4.866036317664444999e-01 -4.581467437498213946e-01 8.669563680729062138e-01 -6.751933388933832880e-01 -1.262033375050553852e-01 8.006710467678134213e-01 -1.179466816535352514e-01 -1.629296249211191538e+00 -3.587371983609073944e-01 -1.089511921372167347e+00 -1.442333879890115300e+00 -7.645168372471479179e-01 6.218955820999761963e-01 -2.053532705495161870e-02 -7.988214297679649967e-01 1.375764758512241226e+00 -8.038204261884080992e-01 6.691817133947441931e-01 5.306767951943641010e-02 -4.965379226702037463e-01 6.816337193201065237e-01 -1.406890330419068524e+00 1.592645741189570030e-01 -1.036423952730305187e+00 -3.763817961502098353e-01 -1.778682980023361226e+00 -6.097638299990125743e-01 4.625145759205664259e-02 -1.579661520203598624e+00 -4.960004381329511519e-02 -4.712700693772905458e-01 5.065817815434898730e-01 3.128992185321617936e-01 -3.316765883944925442e+00 -4.284814376796368673e-01 5.216982913465582072e-01 1.487213195611721828e+00 -7.164722917269523705e-01 6.551672780582264988e-01 -4.200717542470823740e-01 3.435633817619491298e-02 -7.128957972116425346e-01 -8.652295652074518673e-01 -2.177076045458282705e-01 -6.092140204023687167e-01 -1.873380475785734744e-01 -4.682721489736538234e-02 -3.943670467030602200e-01 -5.015274595588180562e-01 -9.827329368280461885e-01 6.489427922079207267e-01 5.785383882097016039e-01 -1.240523611558600470e+00 -8.223239990541349187e-02 -7.320528119818543455e-01 -1.866479326953168982e+00 3.886981751331491930e-01 3.386907020878716090e-01 -3.364593947144883801e-01 1.898650209420135737e-01 1.163313174060924382e+00 -1.713763617309685128e-01 7.417402012813043566e-01 5.125986575949567081e-01 1.618510414109235018e+00 3.542055563721563383e-01 4.864665424774732294e-01 5.438593151585794372e-01 -2.033616349772566501e-01 5.563386509078848130e-01 -7.762621670284529651e-01 -1.374309122786125714e+00 -8.011922380843629066e-01 6.416291618486117398e-01 1.793249182344758275e-02 5.509932841073472698e-01 -1.047257868369215750e+00 -8.308580157081474349e-01 -5.513982739889412565e-01 9.694836489309553995e-01 7.603492213553704193e-01 8.531549104626411362e-01 1.090589860062886607e-01 1.411237485884020426e+00 1.166026909149137314e+00 -1.720657261923180803e+00 2.231909432157342527e-02 -5.776536273265902022e-01 1.093423043127895955e+00 -9.364760903569783190e-01 1.686395122322836615e+00 1.775850763819658784e+00 6.379256535793599303e-01 -1.083760135534889590e+00 8.010241256580845626e-01 -4.830850464315504245e-01 1.099841972006622287e-01 2.456841572110543825e-01 -8.022088717057915819e-01 6.379197125148932113e-01 2.069228751576863978e-01 5.903833804696965171e-01 4.125579185299852458e-01 1.316551154890776676e+00 -2.744706146000136515e-01 8.721428451357611245e-01 -3.548573648212137721e-01 7.506222948857148580e-01 1.073125852933346058e+00 -6.504178409509036030e-01 -2.845622285442148680e+00 7.044223300548786704e-02 -1.755531276448656808e+00 -1.125594394921457075e+00 2.712514133270540473e-01 7.775703477641171535e-01 1.203570973375292230e-01 1.397532610155575616e+00 2.920530173194631485e-01 7.498801048221052090e-01 8.750253439985097303e-01 6.843925181822655412e-01 8.948002931676537486e-01 -2.522001643481125432e-01 -1.290161613951189556e+00 -3.033790088425927789e-01 8.199296715679841308e-01 -2.066016968365631978e+00 -2.134387376681904647e-01 1.925919372792280981e+00 -1.253266166816539462e+00 6.224527288608799891e-01 2.174951056874376398e+00 -8.476184805968945968e-01 5.293781061394391418e-01 -1.155222731490553212e+00 -4.687033394320133661e-01 -5.993687031477927807e-01 -3.530092785647518383e-01 -8.325114524683574491e-01 1.362419931288739505e+00 -8.428945965896216252e-01 1.173113358435591280e+00 -7.989803543354973003e-01 -1.558627778652077189e-01 1.228239147072565096e+00 7.494450723334074027e-01 7.803167595211041307e-01 4.224550649017129456e-02 -3.768871686707778723e-01 1.505962654728262851e-01 -1.791290762257660152e-01 1.019807689097994352e+00 -1.742967751040409505e-02 -1.036503331394357658e-01 1.781056273212711372e-01 3.188240445947487789e-02 4.843352259026061368e-01 -1.870790100193399974e+00 1.065209887225689878e-01 3.736439674242632569e-01 1.482780980252605740e+00 -2.714753509560666189e-01 -8.027270662409637936e-01 -6.899096309318832887e-01 -8.886420513302688562e-01 3.239905813080322106e-01 -1.989903803300699381e-02 1.439631560882944861e+00 -7.927325406848904077e-01 -1.226698119723544506e-01 -2.891268108925113545e-01 8.311076597574783287e-02 6.010693727917462148e-01 -9.697896895208233392e-01 9.536372424431773798e-01 -1.371004869898679313e-01 2.653597078741272777e-02 -1.170488988592941704e+00 5.448934117937831445e-01 2.957502754027250408e-02 -7.750229366045102708e-01 2.355841690358740637e-01 -1.884939614662559755e-03 -1.029225341831010221e+00 1.815446851930963001e+00 4.076025780968604850e-02 6.273222456568861016e-02 2.113703547812337824e+00 -9.807487943228279104e-01 -1.442269209253768780e+00 4.701392295776294361e-01 -1.178655209165204054e+00 -8.629154907659127849e-01 -1.234402856767623097e-01 3.128546319647610985e-01 1.640760438709497337e-01 1.579847046210075101e+00 -3.702655499774431397e-02 -7.846091300461239815e-01 1.717057092929503925e+00 5.432038020648682908e-01 -8.574472236228229960e-01 -6.658054548503175019e-01 4.945822451837540989e-01 1.642434849571223099e+00 3.836328199280059637e-01 1.206821543939445629e+00 6.185996177245454142e-01 -5.155755380665189014e-01 3.359364010553509416e-01 -9.807059062685629103e-01 6.592865556489705403e-01 -7.260771660159635044e-01 4.316865019127341108e-01 3.476508384212469160e-02 -8.758375661072385077e-01 -4.046888602374831140e-02 -3.039101162630604702e-01 -1.096928071438026953e+00 -1.310420529942660783e-01 5.917670990038862433e-01 1.758849323244402019e+00 7.152095740229215126e-01 3.320248040761124009e-01 -1.352638529088275421e+00 -1.350034382449239179e-01 2.070616044971906877e-01 3.023071762548961150e+00 -7.901576261044617189e-01 -1.428421089204692240e-01 -2.921732080252922303e-01 6.513131563919938305e-01 1.173614802675650326e+00 -5.234631502381805745e-01 1.558103123962100989e-01 3.032566033803569816e-01 1.015458558080076568e+00 5.321732062789317208e-01 8.725695608799515224e-01 1.674512375228797367e+00 -1.248638887863576574e+00 2.780321199139190180e-01 1.637508697654793899e+00 -3.635849597681725665e-01 5.438574672126932352e-01 -1.105895384289855787e+00 -1.268602548946774045e+00 -9.401317072277020070e-01 1.984056998435795416e+00 -3.441466697602934555e-01 -2.401710484520384603e-01 5.665941821424098634e-01 2.689563385742319568e-01 -8.099558727473196162e-01 -1.130425943483238660e+00 1.055058945275552107e+00 2.917365643180082693e-02 2.646930889402048237e-01 6.786748007296180552e-01 3.120744581558640429e-01 -1.363007432020233223e+00 -7.418998619797202709e-02 -9.421789980323623803e-01 1.859097466510723495e-01 -1.820717911076802586e+00 -1.315152090096123327e+00 -3.710469665343072432e-01 -7.783524436860975726e-01 -8.178802986784248219e-01 -5.858851109579690242e-01 1.592491994615311268e-01 -4.732558903948041462e-01 -6.678405236856080895e-01 -5.806954675229212270e-01 2.650561446278306144e-01 -7.785622791263033804e-01 3.020887781696314223e-01 9.164924875560843676e-01 6.647342772089335217e-01 -1.044186515286562034e-01 1.237300829943469127e+00 -3.697499940905563109e-01 1.064460357442985838e+00 -7.490179287756300319e-02 -4.207739971851719440e-01 5.926760555039684020e-01 8.741422444468799346e-01 -2.254542065674310924e-01 -2.473095083050953769e-01 4.030098554787459042e-01 -8.239709275959931079e-01 1.834146642455416476e+00 2.271334648551728841e-01 -9.034022035620627167e-02 -6.155867573183210206e-01 8.545850021369314486e-01 -1.422535763467450032e+00 -8.675120109807096247e-01 -1.021115549259177246e+00 3.474891255351727354e-02 5.801179246222549768e-01 -1.680598691448716320e+00 -7.009368355099079295e-01 -2.096764482870040247e+00 -2.399702400845808103e+00 -2.123778538249669445e+00 -2.403660062571537082e-01 6.600730375931681548e-01 4.721060073982035754e-01 -1.248514635568119119e-01 -8.226237587918842076e-01 -1.891060484378064954e+00 -1.581406745862340424e+00 -3.993843311224292703e-01 2.837868897751467667e-01 -1.166607953920856033e+00 4.428901371326617736e-02 -1.383436777688229702e+00 -7.125286966267099231e-01 -1.302756745327932952e+00 4.006235786646666353e-01 -1.065908058392538438e+00 -5.458273999840953516e-01 6.007778581899095860e-01 -1.622124578111945603e-01 4.685929516271341022e-01 -1.195348711311715162e+00 -9.272682392616502511e-01 -1.075506684615376018e+00 -8.094857807002558969e-01 1.125762280131854975e+00 -2.363017893293303917e+00 6.596391284935545496e-01 2.224821319028546629e+00 -6.862844432057312559e-03 -8.663677236396346570e-01 1.908510337365306175e-01 1.953414278367892276e+00 -7.587148193394918083e-01 -5.019283644011391932e-01 -1.332129601310009903e+00 -3.475044249434459942e-02 5.754545074858805620e-01 -6.735896375369136990e-01 -1.274038893788036919e+00 -8.607970102760775788e-01 -6.457508704447421921e-02 -7.915388349724683525e-01 -1.232294696451305361e-03 3.972831539418469893e-01 1.541956142067177682e+00 -2.332645539269596835e+00 -1.237823580881039165e+00 -2.935530014207993421e+00 3.671257316271911986e-01 -2.628503316441109239e-01 3.400881899432657840e-01 1.017471089459499822e+00 -4.074747474284858284e-01 1.477354982326114889e-02 -3.250612919017307201e-01 -1.108626254729481314e-01 1.689010809771554600e+00 4.871603836383496811e-01 -9.677109960243779341e-01 -1.444489758042670546e+00 1.795628295379758654e-01 -3.027321533790143515e-02 -5.258495270267576904e-01 5.300715534229374359e-01 -4.361699712342340107e-01 3.529884718002222060e-02 4.981202019195158370e-01 -2.072931742666432042e-01 -1.041212998330640765e-01 3.414521666926497584e-02 1.250295603438817293e+00 -2.703740889390426339e-01 -5.407614005280202141e-02 -4.182226741465986941e-01 -9.551691160068156439e-01 -4.180650161312424173e-01 7.254090851598863354e-01 -5.595404119305419366e-01 1.082974077563151782e+00 5.336056473505086384e-01 -1.115335707392785869e+00 -4.412006519504277358e-01 1.365607993828465705e-01 -1.279185293525435307e+00 -2.830448374163895275e-01 1.133479312348446566e+00 -3.447910993101809263e-01 4.620055022181272508e-01 2.333117805544917267e-01 1.359507127449142982e-01 -2.182790660372148306e+00 -5.379710457378313881e-01 -2.394646513891756978e+00 5.044991757777924635e-01 1.150028338623655833e+00 9.809299935088165723e-02 1.222274410799287087e-01 9.515041187071155565e-03 3.362377838423702969e-01 -1.629934845114007436e+00 5.687946340674245871e-01 4.255731440155245404e-01 9.647251430255340265e-01 -3.785665443926909957e-01 7.107491013853134421e-01 1.685561711169283772e+00 2.163252125751786992e-01 -5.740045326530562875e-01 -7.194493575496285764e-01 1.468769574134664690e+00 5.772900562049235740e-01 5.284624538722987319e-01 -5.487489968754247771e-01 -2.167569952119002163e+00 7.789692041648085263e-01 1.138371752914741020e+00 1.403981139376298648e+00 5.825260240611871421e-01 3.504601795159591471e-01 -4.165035167477035838e-01 1.140513561952393173e+00 1.848302209347004246e-02 5.479710308129933649e-01 -1.329800423875252546e+00 -2.967945795195588987e-01 -8.293826764300145094e-01 -2.091878872678024415e+00 -5.371974326022195267e-01 -2.510089173326552348e-01 2.377211807525393128e-01 6.012099099513854572e-01 7.503252680508488703e-01 1.914901783659315737e-01 1.796096570976163154e+00 1.038485484140817400e-01 1.379164110518427355e+00 4.000929109400632733e-01 5.629701946382366096e-01 -2.162562356310287814e+00 9.600392184975146126e-01 3.795837239953655518e-01 -3.102549987806991205e-01 1.250895283306973083e+00 -4.214716099144262540e-02 -1.119595716556884835e-01 6.274661360412565614e-01 -7.748197053322903871e-01 -3.976274400342153653e-03 -2.586585451800603175e-01 -1.986224806559190037e-01 8.007266829428363319e-01 -1.368224751034937015e+00 -5.844062460346920451e-01 -1.194541728215808840e+00 1.469137037788623701e+00 -6.599770596726077798e-01 9.303809784837216990e-01 2.706346593654436194e-01 1.551163263004416759e+00 -4.258200688941609080e-01 -1.136216717693006917e+00 1.455172538175520058e+00 1.394842168758837042e+00 -5.381429282920018320e-01 -9.717264112334924597e-01 -2.168823794991576737e+00 5.402127124138133007e-01 -1.681138318655704331e-02 -9.785728101406782065e-01 4.963556944645823310e-01 -7.131467163310049040e-01 1.987801490964024476e+00 -2.701864921194477298e-01 -1.607958320742128411e+00 3.876086356086943518e-01 2.084658805822126315e-01 -7.908418405422926734e-01 5.578606777675320094e-01 9.168404086688111132e-01 2.172591544741812264e+00 1.129452579328105999e-01 6.571322586205088356e-01 8.837306091017014253e-01 -9.527069616051212497e-01 -1.556064271052729042e+00 7.640478997578348253e-01 1.460383587286233631e+00 1.819362916773157757e+00 -6.737888634916920916e-01 1.795605477157826479e+00 2.580180218889729926e-01 7.175773232980904581e-02 -2.440519700337803743e-01 -1.984741712579377593e+00 -1.701683638723900105e-01 8.576162313001176596e-01 1.497079302206306972e-01 7.938572771645531836e-03 3.606358661939290666e-01 -1.197349292600740300e+00 3.579385401981701742e-01 1.803558003930150866e+00 -2.909931078667252202e-01 -1.815063337424939860e+00 -8.791810837720599459e-01 3.529678953688335508e-01 -1.346134421782090862e-01 -3.039430679068772512e-01 -3.023546845338036526e-01 1.693271433658965486e-01 -1.386057137780613679e+00 4.363838840684273745e-01 8.020750718859450679e-01 1.084083680185508269e+00 -7.109787059530833231e-01 -5.992419259520173069e-01 9.795020654107307045e-01 9.475824566791661227e-03 -1.548194438021091857e-01 -1.494620233122742725e+00 5.982322307780716386e-01 -1.052673703288893765e-02 -2.141207708274771360e+00 -1.618576907331300330e+00 1.076069042351034954e-01 -5.126542737125269200e-01 -1.363746537772720480e+00 -9.710492563286390322e-01 -1.384687627526623999e+00 2.602417018557105610e+00 3.355587698452695555e-01 9.437833931302562762e-01 -5.904476477906565046e-01 -5.056904705939694322e-01 4.710174111583958489e-01 3.010991874496957155e-01 1.155757143692356603e+00 -2.186985143097285977e+00 -3.281888571728748261e-01 1.210060160218827230e+00 -5.635613449976382139e-01 1.222489769178994656e+00 -8.066635784882141003e-02 -6.616780320335324816e-01 7.927674290285362524e-01 7.358694665671879909e-01 -1.480629331737454146e+00 -3.871609344481308224e-01 2.491283931764666004e+00 -9.372292857651102205e-01 1.640507699368524142e-01 1.283556396361587248e+00 2.986554883477730571e-01 2.065238176912848334e-01 1.792416425520445000e-01 -4.567341346923370349e-01 -4.296030402454403263e-01 1.131089170084538464e+00 2.271502163012893982e-01 -7.436498924470978933e-01 -1.082278480248100444e-01 -5.144945271485008575e-01 1.004702211350540830e+00 -5.995381142514603912e-02 3.919795131641810593e-01 -8.618132107124951702e-01 -4.633001451138669680e-01 -1.938142495376851793e+00 -3.812505707563432766e-01 -1.535180297051788045e-01 2.346321887642031534e+00 -7.357789544626976985e-01 9.622998702839199447e-01 -8.086091564251702835e-01 -2.415694260751725775e+00 -1.417912335855379569e+00 1.557156297001837553e+00 1.709275918361219948e-01 1.813020312062599837e+00 -1.017715693515864661e+00 1.531040417871472881e-01 -2.171982178925313534e-01 -7.478336880938548648e-01 -9.124116518963039102e-01 1.540625889358128164e-01 -9.268913818886548306e-02 1.819219271107760383e+00 6.926941506331211196e-01 1.191281681279771076e+00 1.230498106438490558e+00 2.747613673882092211e-01 1.078497116138975143e+00 1.139664730156422001e+00 -9.234203745851820022e-01 -1.237427595806800174e+00 5.007036244668187086e-01 -2.004009603564538722e+00 -1.736463910733827776e+00 7.274928787392617169e-01 -4.395797773242128281e-01 -8.949565093691511652e-01 -4.098730880581551439e-01 -1.834363979016536916e+00 9.791422046713910143e-02 1.689430032136624849e-01 -1.867630307801444012e+00 -1.170675997018664205e-01 -5.848999392561957666e-01 1.478055960636772914e+00 -1.579741865123023281e-01 1.677675064879582678e-01 8.272147848971579398e-01 -8.727892017589299056e-02 -1.365374476542302817e+00 -3.770874865613275256e-02 -8.554308860741287601e-01 -4.750190564434007140e-02 3.106868505145166104e-01 5.916163700531286151e-01 -4.692529695734148909e-01 -1.916425517309084503e+00 -1.980362570844099501e+00 -1.018087668212695807e+00 1.737501537685369302e+00 -4.331196641635340905e-01 8.996717274808505582e-01 -2.058700128686185432e-02 3.900389615750667338e-01 -2.905444396017432818e-02 -2.190280444554708605e+00 7.842328703073856433e-01 -2.260486637794762110e+00 1.099071493803557953e+00 -5.347224739530793691e-01 -3.440804814768230191e-01 -1.536993090777333926e+00 -6.490432876717086019e-01 8.806934918162073744e-01 3.638049629390961437e-01 1.623971372635286237e+00 -2.033929151253111856e-01 1.646517798196875937e+00 -3.010794990597308041e-01 1.751228695275271585e+00 8.529213780169379033e-01 -1.673996342508399016e+00 -8.566782166411842647e-01 -1.862330631396119096e-01 1.142500970834930296e+00 6.449109326689375088e-01 -2.278882430999257025e+00 1.345459253479090178e-01 1.586598475223524929e+00 -8.687350832990839988e-01 7.016074642886238610e-01 -9.484852839796399371e-01 8.372313343749203662e-01 -1.325481633234482759e+00 9.490079574767060211e-02 2.816158369085732804e-01 -1.535357412582110337e+00 4.245438160073585210e-01 -1.333820182986635405e+00 -2.358924590814605038e-01 6.858893286631224662e-01 -2.845305233227784503e-01 5.516945573420390936e-01 -6.760043386372696639e-02 4.243785814734549189e-01 -8.103676937534274316e-01 2.037836446982950189e+00 -6.693170373200517387e-02 4.202671103334259528e-01 -2.967322241861692911e-01 -7.914215762780651975e-01 -1.812099737137979893e-01 -5.992497947286752336e-01 -2.469040148528208467e-01 1.061222734323429728e+00 -1.078896992445339320e+00 1.150113432612935638e+00 -4.610675563866770132e-01 -5.485222298253150663e-01 5.595545119641996967e-01 5.752406292822097589e-01 2.788381252868064042e-01 -1.871888520585212712e+00 6.583530627401807944e-01 5.404518577981513028e-01 -6.226725657704150763e-01 4.238193201050796111e-01 9.003712955039807619e-01 -5.650888291745291836e-01 5.950825074658202540e-01 9.064726772166464830e-02 3.526484394139466350e-01 -2.621278978381262267e-02 -3.889529393795471690e-01 1.777878703743391853e-01 -5.305018411791733168e-01 2.728998120197068666e-01 6.694224153440525571e-01 2.934201244285005172e-01 8.945307059928143678e-01 4.176883905449104706e-01 4.760088077176145016e-01 -4.418406404680694927e-02 1.227140954622406355e+00 3.245144741895410884e-02 -2.033565920721569054e+00 4.150591798960680534e-01 3.580824002910508452e-02 -1.708602723794964806e+00 7.485841079845088064e-01 -1.218402255483784558e+00 -4.473445278964195970e-01 -1.006071139119102620e+00 1.469748558404847305e+00 -7.312815666412152416e-01 -1.158030029459127030e+00 -2.454191122717057638e+00 -8.231399855381617003e-01 -6.333828173426173658e-01 -2.387220560203568917e-02 -9.158420029874141111e-02 -2.447544880200100137e-01 1.520102618261174987e+00 8.771170565736973179e-01 1.733409255466558385e-01 1.651453572724520091e+00 4.064788315243892391e-01 -1.507473880498550467e-01 -8.867796666853405840e-01 4.462095192137122135e-01 -1.160341732219836164e+00 -4.742086350408905027e-01 -1.410625530237135994e+00 -1.050544050981752742e+00 -7.198167936445141191e-01 5.499778105772946679e-01 -1.359599250833126716e+00 2.372570602989201027e-01 4.875773622224825465e-01 1.654634146780326331e-01 -4.776016388463023010e-01 -6.159048753642313301e-01 -8.025926647633456479e-02 -3.367741737253330814e-01 7.427345440263637133e-02 1.019934248463186588e+00 1.125024779649861674e-02 2.098190084847469938e-01 6.294373733026460416e-01 -2.105531564418179791e+00 1.429497451994364177e+00 8.245029670300733082e-01 6.846491901809709235e-01 1.698957034821167722e-01 -3.016362770009631267e-01 8.547111626136353335e-01 -3.486953004373659071e-01 -1.266771311750684692e+00 2.119591423813979580e-01 -3.040357104873439575e-01 -1.768795852395812357e-02 -7.327029495097160394e-01 -1.427982943465095078e-01 -1.380982190615268612e+00 -1.131708523671956859e-02 -7.514481920670285087e-01 -3.677617512808786793e-01 7.953509010981664185e-01 -9.753687746663638469e-01 -7.437032547574935482e-01 2.142087256364010983e+00 -1.655225345613706711e+00 -4.200199757400573108e-02 -2.614411907111346967e-01 3.814265205062192243e-01 -7.226471097638256236e-01 7.289988751173455128e-01 1.404007905461860384e+00 6.993657349155755210e-01 -3.430178454923529796e-01 1.716437804934826117e+00 -4.684511635409261375e-03 7.037065282157670687e-01 -3.857897072814999162e-01 8.732544743167396373e-01 -2.962257513279938359e-01 -7.702156961792482326e-01 -7.017460502598299454e-01 1.025685141065033390e+00 -1.169077698901102469e+00 -1.664294000757319258e-01 5.747881053562602371e-01 -5.161573528979824799e-01 3.488375892061248984e-01 1.123594006615048629e-01 3.152789442025905609e-01 -9.467319004965212281e-01 -5.483068521801797157e-01 2.360821136358486061e-01 -1.315256009770642276e+00 7.344417701617377281e-01 5.084909682875814463e-01 1.051198850426924070e+00 -3.895395970355397530e-01 6.663693412783473768e-02 -2.530100929544684796e+00 1.956737064780161406e+00 -8.339012343763436697e-01 4.184719384349456228e-01 1.357921068633408002e+00 7.232214518036542694e-01 3.727349202734250855e-01 1.223920177314795632e-01 -1.371951412230306477e+00 1.622681038793629460e+00 -1.953039407872507516e+00 1.114753390774813280e+00 -9.023094069191441025e-02 -3.636229342725559310e-01 1.173033723182753674e+00 3.064514221608445957e-03 1.437311354312427403e+00 -1.143329501342630561e+00 4.432781887276345256e-01 7.548776973604445772e-02 -1.980692523024675245e-01 3.811574685739221868e-01 8.338130571470747654e-01 5.117230931516411618e-02 2.086074031916772542e-01 9.827930603219295902e-01 8.489625842902008834e-01 -1.062920363359214804e+00 2.034945573726706369e-01 5.838271444854640224e-01 3.186630025642181452e-01 1.245304206596945656e-01 2.380668133891642668e+00 -6.454997192776075199e-01 5.510378779327480547e-01 -1.617577248393379463e+00 9.416326576004233617e-01 -2.435573331815685250e-01 3.716540438030779270e-01 3.337914626133434148e-03 9.755468079118532199e-01 2.820935379390315578e+00 -1.647781160107889692e-02 7.981503077944459568e-01 2.118171142257352813e+00 9.524062366761059106e-01 5.397159941868102662e-01 -1.189733885011001469e-01 1.783364560569309365e-01 6.884420448858468156e-01 -6.726746461751208495e-01 -2.258694657472114287e+00 -4.706743958536677708e-01 9.316162531505013389e-01 8.766963154349255438e-01 1.998066227860785471e+00 -1.024926383805113250e+00 1.049323424133610683e+00 1.741767721796649016e-01 -1.372493628478802963e+00 1.904911674426989499e-01 -3.540845374383370103e-01 -7.295798684122047906e-01 -6.909123975464750989e-02 1.121387582550223694e-01 -8.658961049842009983e-01 6.820582998100008787e-01 1.089158134174730508e+00 -9.248241205962829392e-01 -4.281258430242524948e-01 -1.124309178050368008e+00 1.814522562109430748e+00 2.036139047225635212e-01 -5.745522427563884982e-01 3.451819853831624707e-01 -4.020256644689699232e-01 -2.632615038002249719e+00 -1.704444291473717898e+00 2.642851239334798041e-01 -3.575017373253695396e+00 -2.596728838225899061e-01 1.709650223845294859e+00 -8.376761542489046253e-01 5.133972046356172214e-01 -6.934399549259601114e-01 4.877064908561694057e-01 -4.709480816416791726e-01 6.717647329899029129e-01 1.286919266952215368e+00 1.877188374343889687e-01 1.364895354632030378e+00 -9.235390530218730021e-01 -4.375525094504195689e-01 6.510061521051915268e-01 -2.502461967822606770e+00 -2.329377777900737134e-01 -7.917149939008601978e-01 5.149011195827541965e-01 1.847551800529105559e-01 3.371115518672903599e-01 4.290722708045698885e-01 2.570576172812908400e-01 6.159424084461485871e-02 7.014552061167032004e-01 -6.657381486470276277e-01 8.664998235836164631e-02 1.057671099201597187e+00 -1.598980712400314808e+00 1.477949399534801866e+00 -8.739783668437479669e-01 -1.469429755122872716e-01 -1.103330232369951203e+00 2.364237163841073297e+00 2.397536132796694239e-02 3.185722169223716982e-01 -3.631234076211395934e-01 8.324854496376302704e-01 -7.559779398310034759e-01 -3.076460557302027610e-01 3.440895523536701139e-01 -8.390337369101740217e-01 -8.776586581398414522e-01 -1.568738837936694275e-01 -1.336847787780990116e+00 -1.504057043930305593e+00 6.415871196114636410e-01 5.403105071453419006e-01 9.794123525915325867e-01 7.770828716136963799e-01 4.057168599550567412e-01 1.304817377599531113e-02 5.282052189372482554e-01 1.880453084270984787e+00 -6.110038839379440256e-01 1.032808691494025766e+00 8.289757461628994850e-01 5.814844461226721384e-01 3.190748169680762691e-01 9.136237536523480474e-01 3.553066365819358974e-01 -7.390911984504515697e-01 -9.684241111571699756e-01 -8.003555961216168857e-01 1.125278875650189692e+00 1.114429949350082882e+00 -1.066855559564100941e+00 4.589159354203337648e-01 5.941209396769386863e-01 -4.884542559070464973e-01 -1.112790315397989449e+00 7.017739694975474452e-01 9.205912018729823787e-01 1.105854853640549029e+00 -1.267515846534490384e-03 -5.837393601670693988e-01 -2.538747196027926201e-01 5.929238098441781402e-01 2.427873663756330291e-01 -6.987964583526187212e-01 -5.382658251155669413e-03 -6.305551895830259213e-01 -9.852131770324309423e-01 1.670212628252496292e-02 1.072050726345644911e+00 4.875900314752431575e-01 1.236412564952000803e+00 -1.337528415496996859e+00 -3.527754565187659064e-01 -5.031256523210360099e-01 -8.481069342019452451e-02 1.587376063576882546e+00 7.812989180522850186e-02 1.665721633275697375e-02 1.281421305486751372e+00 6.694136625192117496e-01 -1.616451591671994814e+00 -2.899865266608163128e-01 -7.000043348476404637e-01 1.153621668590982363e+00 1.592142222636823590e+00 -9.997223061959961132e-01 1.237920901288993347e+00 2.020522599106653328e+00 -2.314329707133284231e+00 -2.729614348334596929e-01 -7.563814650480478463e-02 3.287539283445713445e-01 -4.918738168382145726e-01 -1.472056940427630245e+00 -6.776617608742965260e-01 -1.634576366246968337e+00 -2.691847511819349670e-01 1.013147322087720736e+00 2.576544977375046508e-01 2.875662530137363393e-01 9.665450850308676678e-01 -5.030928432969914571e-02 -2.003636467692909040e+00 -5.253028631891440980e-01 5.925068961620360009e-01 -7.909933631663305098e-01 -5.520201920271932128e-01 3.604796229214508596e-01 5.052810354475850696e-01 -7.850017597757374954e-01 -4.545218017161448687e-01 7.000795706354980830e-01 -3.080601746507827254e-01 7.865069364045380595e-01 5.257623841925218589e-01 1.613708261884928552e-01 -1.038321864206402712e+00 6.146484900402069407e-01 1.038894885199033835e+00 -8.133851064330309411e-02 4.036703048767426583e-01 -2.718847498217531466e-01 -6.891908524102587918e-01 2.893047807381010084e-01 1.367645288388309011e+00 -1.082362199858153629e+00 -1.323403501800130222e+00 -2.635422527033741136e-01 2.033620152362231037e-01 5.544417734207220949e-01 2.954629628154583632e-01 -1.420288650964182386e-01 1.528654588490217445e-03 -1.450165222528319475e+00 8.359210870416435846e-01 9.660659270966116541e-01 -3.696900720702331888e-01 -7.207829603688155062e-01 2.207522564755768357e+00 -1.239731772074539773e+00 1.594162571106154003e+00 8.395008686176608226e-01 5.385824489957447003e-01 6.450552421649149437e-01 -5.500094606639140959e-01 -1.935237910515443527e-01 1.509712332423383430e+00 3.597242717354297015e-01 -8.019521953795004654e-01 3.084596856117337027e-01 1.616526867797132283e+00 -4.880579686457893196e-01 7.769477521119784180e-01 -3.852074802465184078e-01 1.340703132097866845e+00 3.330554729746483811e-01 -1.833100007357582939e+00 -8.323306503362599695e-01 -1.839854922485184119e+00 1.076347319862120400e-01 2.525044392316777228e-02 -1.349479735574006689e+00 2.678086407403165725e-01 -2.462400730678619698e-01 1.535813843560752678e+00 -3.786872875488303536e-02 -7.906786338847420215e-01 7.067639535684652752e-02 2.959646706958627860e+00 1.383963807582238470e+00 2.199470145340459981e-01 -1.339817865644165273e+00 3.350067458277196097e-01 1.084764572336627486e+00 -8.107811401711025878e-01 2.426850689173853381e-01 2.086498818112397236e-01 7.546885043680607863e-01 -1.395047170296458194e+00 1.085564199538125330e+00 6.949189752018863908e-01 1.250516765463348667e-01 1.504575313210073650e-01 -1.273781920267373358e-01 -1.286621177381810810e+00 -8.960269454570598535e-01 6.613693808707609145e-01 -6.537784208406934860e-01 -1.638063089337377543e+00 2.340437815745019870e-02 -9.347804096036484989e-01 -8.895228041281424414e-01 1.515070887328521465e+00 1.284221252520771239e+00 1.891394203685710318e+00 -1.660425362600664034e-01 6.072844839310912457e-01 -1.693072504262015388e-01 -1.688860237954844967e+00 2.704946887580228498e-01 -5.557570745402008461e-01 1.025100453192175687e+00 -1.183793106235070169e+00 1.542773255750745642e+00 -1.415742439458343771e+00 -1.247236046294633249e+00 -6.042457204357312150e-01 -2.511818665065774780e+00 1.957778329977612197e-02 1.037478674262797718e+00 1.413821225436475926e+00 7.747486802793044358e-01 -2.209325552021077221e-01 2.176832861736510250e+00 -1.603924678786823599e-01 9.872328802767156297e-01 4.082874329965316962e-01 -9.322615115351216009e-01 2.363389158410057256e+00 -5.869034167583649930e-01 -4.162512832103575922e-01 -6.798525770043892802e-01 -1.288909087573946399e+00 7.636838943162932436e-01 2.937073348779117854e-01 -1.375228102784852968e+00 -1.662615045899045185e+00 1.412983832190426725e-01 1.224655843872043404e+00 5.728200277340019797e-01 -1.155551784459772691e+00 3.253953027499457473e+00 -1.676842324109432125e+00 5.546226180383639903e-01 -1.622742521043179842e+00 -4.751950516320277429e-01 3.676718096612113240e-01 -1.071206948581211738e-02 -1.103588339244721661e+00 2.346028499009919221e-01 -2.969427839020918891e-01 1.162209679265377771e+00 -1.094339635542858069e+00 1.865849529843935095e-01 -3.133383397416766858e-01 5.931453089290826819e-01 -3.443958501006749717e-02 5.932061257881813404e-02 -4.596467116902759609e-02 -2.202857000058790149e+00 1.054861539828704231e+00 -3.032235396164464358e-01 1.097008750833053048e+00 4.027372422335195323e-01 -1.817666414530771102e-01 4.167507359458991756e-01 1.552595472948230804e-01 -1.554815572800751333e+00 -9.613836016601711165e-01 -2.569472147095283043e-01 -1.498348272367753031e+00 -2.597585268474728037e-01 2.346311114014766053e-01 1.869444399099648102e+00 -9.050749738612431927e-02 4.828433869622835162e-01 -6.056877403462921361e-01 1.269630653162223011e+00 -4.949990066250753995e-01 6.843491803050858469e-01 6.639670507741013417e-02 1.480442424622600450e+00 1.016297644084911855e+00 -9.411069611599102158e-01 9.782666987739592132e-03 6.628755142959620594e-02 -8.802849028431143363e-01 4.741267868026652343e-02 1.030818161798069843e+00 -1.720863640993295918e-01 -5.795799433151254121e-01 -1.390928242822252026e+00 8.349938396208106406e-02 1.808019178972461116e+00 -4.124008620544630244e-01 -7.506027076651705654e-01 -2.015538477038103793e-01 5.749136385053097431e-01 1.166671766380988018e+00 1.285539256295378907e+00 -2.119008747386944780e+00 -4.756915308316374547e-01 1.869276987823810909e+00 6.053016790646095213e-01 -1.588699522569402278e+00 -3.954798461344383870e-02 5.430840000466671813e-02 -1.182726560463514209e+00 -1.096617960866910213e+00 6.052392227515153156e-01 3.403237758148940362e-01 -1.465989730635801069e-01 -5.276207008004198951e-01 -1.897333378745974797e-01 3.898313918376791060e-02 -8.611553511395063365e-02 -1.523036217794486058e+00 1.107823063627305371e-01 4.254814932923290383e-01 -4.001185069125910432e-01 6.560435450736337160e-01 4.259648715726142565e-01 -1.887124304954831411e-01 -1.414035873741039895e+00 1.665696143721895339e-01 7.665184413581578315e-01 -1.013119609568596591e+00 2.076018742561770214e+00 8.661888778683164425e-01 6.212268167923793438e-01 -1.068415269023693437e+00 5.549915108101435290e-01 -9.995046752080050112e-01 -4.401079711337804734e-02 5.852995715283781930e-01 -1.313490130404734835e+00 1.891265220534041058e-01 9.209878297104420186e-01 1.581557382798735256e+00 -1.391746470927795354e+00 2.078863284562273428e+00 2.172330986723134683e-01 2.581178311925861127e-02 -1.310292914341464998e+00 -2.065459315818596764e+00 -5.544729142227716734e-01 3.691944942520372086e-01 -1.833714482075914642e-01 1.428075973345369842e+00 1.998950138057106418e+00 -4.316743212202847624e-01 -3.161198225419327157e-01 3.504936440419777477e-01 -9.067535559548376423e-01 -1.296257173588188261e+00 -8.966108162956791805e-01 5.013401617401705979e-01 4.789134178361121319e-01 1.978169006062105106e+00 -4.468658577434583834e-01 2.055411034242810298e-01 4.248007534954388320e-01 1.148799899744509023e+00 1.784917855597001057e-01 -1.340893030889720672e+00 -1.420878864401678321e+00 -2.533328545260323805e-01 -2.394947643002950932e-02 -1.874224633566506926e+00 -5.027901515467401161e-01 3.859347963805486170e-01 -1.002549428713095103e-01 -1.263333062180152400e+00 2.355605696326297516e-01 -1.311740398870739066e-01 3.980904578109100145e-01 4.341801423664352066e-01 -8.380082664686536731e-01 -2.526517305964111615e-01 6.340853521393430281e-01 4.692562422083956797e-01 6.739908068563419397e-01 3.216664015287174494e-01 2.401489405706000724e-01 -3.111335906476509275e-02 -8.813641611012659194e-01 2.472749083251296387e+00 -9.650423675135652579e-02 -6.772132252267165642e-01 -1.351494127539907275e+00 -1.250050756725098688e+00 -1.081793130800837277e+00 -1.240469989615616830e-01 -2.235673891672574631e-01 1.245865344496182914e+00 1.201214647247841327e+00 6.479497814855509352e-01 8.802888597100630985e-01 -1.665736933774172313e+00 -1.504631981771185345e-01 1.382090415882918588e+00 -3.111349601030066192e-01 1.859342354203339376e+00 4.774991779534545899e-01 -3.375648857331206565e-01 4.304104990971029943e-01 -1.603467146893531092e+00 -7.271178618728384169e-02 2.855778709723953979e-01 3.096130778670927453e-01 2.715116138202731122e+00 1.248277216710784732e+00 -9.081178131845852874e-01 -9.074260052224121242e-01 6.309828024177296379e-01 2.824550838334790800e-02 -1.016163978148208580e+00 1.535668093078785823e+00 6.077181553310544437e-01 6.513176730891374611e-01 -1.649174286424061719e+00 4.811760148405348492e-01 -1.027507600940186672e+00 7.069628819512824291e-01 -1.206817273551030301e+00 -2.060097748649881488e+00 -1.860652627694084682e+00 1.401814884715724574e+00 -1.054526601708042355e+00 3.328954713453028957e-01 1.647598379799478430e+00 2.580292130543020979e-01 -1.096653808564857613e+00 -3.692801134534592356e-01 5.270006046192342586e-01 -1.023505603699349065e+00 1.619339707989124744e-01 -8.761663466345790408e-01 -6.961048604824067176e-01 2.623083413767189898e-01 -4.897215932490213697e-01 6.891153084355973180e-01 -9.844760669330308023e-01 9.696685844053183345e-01 4.642121409029007495e-01 -1.104419415913728691e-01 3.499088954611416780e-01 4.096527413341838342e-02 6.828074080574039195e-01 9.857639666889431718e-01 2.859340081175339165e-02 -1.063423463677069414e+00 1.945910603042323883e+00 2.417567092936325213e-01 -7.418356069899016969e-01 -2.468062080709802208e-01 4.436788426811335007e-01 1.428940657298882755e+00 -1.302249850930089492e+00 1.599465500773687543e+00 1.052336696064416044e+00 -1.532583911609569194e+00 1.006797368744369203e+00 -7.070996454268176912e-01 2.034970099787600795e-01 5.594694136099118698e-01 -1.147342062376758509e+00 -8.470452809538675520e-01 -2.379231907081900410e-01 2.562527315152983709e-01 -6.995867163086502138e-01 8.379139205492751596e-01 8.016518043023883600e-01 1.030644541649175627e+00 -3.134410530675804663e-01 -1.584402240782142979e+00 -1.191946371688359596e+00 -1.598990756763700727e+00 2.414599726086880116e-01 1.196318004779121980e+00 4.203465519863526234e-01 -3.117614789638237238e-01 -1.616223168322898640e-01 -8.255343247190506384e-01 2.996158320764369387e-01 -1.974421343050584421e-01 -1.624797886099126620e-01 -1.998655634307576534e+00 -9.748939934586228206e-01 7.698570485773765792e-01 6.664461289901069119e-01 2.750660641352148383e-01 1.095219748355666711e+00 -1.455719611931640456e+00 1.313112485722249811e-01 -1.394961572653480752e+00 -3.075742580255229949e-03 9.457605666537044486e-02 2.345620179727009869e-01 -8.642092168395046903e-01 -1.623323948800983185e-01 -1.414203080995684592e-01 -1.693516419889792735e+00 1.334499400856386797e-01 -1.296293095598750167e+00 -1.685405302283834672e+00 -3.719194845529404797e-02 2.292571149524819329e+00 -1.388515519766176265e+00 -1.220941482437948089e+00 5.024950587789490664e-01 -1.051164231149956496e+00 -4.304578474958991041e-01 -3.334998978023664407e-01 -1.536070794140813822e+00 6.571077185042814017e-01 -1.268462716628844023e+00 -4.246908886343672695e-02 -8.154276196481159422e-01 -1.930863988629968553e+00 4.732130901420330549e-01 3.401174520815126723e-01 1.155216941480426085e+00 -5.073106379643613773e-01 4.123053959637990040e-01 9.410686804409147399e-01 -4.965480662529944689e-01 -1.490948741320133220e+00 7.161909717413698084e-01 4.109567663574597018e-01 -4.736157658240621182e-01 5.020924677380398382e-01 -1.268979582411695617e+00 1.371999110755541158e-02 -1.271689930883654895e+00 8.777116185403396331e-01 6.032233183940319821e-01 1.430501549241828041e+00 -7.303453361618826856e-01 8.985960246364351964e-03 4.153543230051133239e-01 6.333994939560857462e-01 -1.791585789896802672e-01 -1.463887018447419086e+00 1.695476493992405853e+00 6.872103866740905120e-01 -8.616095181946203940e-02 -5.041362987541390117e-01 2.007735695960488620e+00 -1.708665600048828948e+00 4.290224649648482491e-01 1.104933904150915192e+00 1.523523448694527493e+00 1.067973086654876225e+00 2.110492831057804608e+00 -1.588156608708158446e+00 -5.664716447974271762e-01 5.845569187957656149e-02 -2.152330029159844837e+00 -1.231412989467342678e+00 1.814853254691204537e-02 1.293147157975024442e+00 -6.704824886038514009e-01 -1.227916822613441539e-01 1.258614195738093855e+00 4.865589825675563085e-01 6.971644065618596287e-01 -9.240172859097485203e-01 -9.765965707144822483e-01 1.092677045923828638e+00 1.748167997538968566e+00 -5.142972293445580156e-01 5.246932712795186748e-02 1.346435277063747216e-01 4.738757527517420964e-01 1.273565378804656922e-01 -1.092459321556649376e+00 4.378513286031099350e-01 -5.846796441884868356e-01 -8.707364023220343086e-01 -1.012552570160780041e+00 7.910286195014566424e-01 5.851780251962561685e-01 -1.414456289840897218e+00 7.185547272330961022e-01 3.546968293731909139e-01 1.740086176666313378e-01 1.538558877953082396e-02 -5.766473985830873339e-01 -2.187657526247087425e+00 4.619549568931716754e-01 7.918239529314100578e-01 5.034692575791486213e-01 -7.890061441985483093e-01 -1.123425031092237791e+00 1.029881911316706811e-01 -6.441939577753958979e-01 9.839173148488343790e-01 1.503355301450559622e-02 -5.038837994985764235e-01 6.043745612557739344e-01 -7.304663900808632260e-01 6.494963024412724328e-01 -9.538711833691911890e-01 -8.428131601220971714e-01 2.267286612859230832e+00 1.351396940233421939e-01 -2.005674058398334125e+00 -1.281028544821593895e+00 5.234368718376548602e-01 1.928460924887462902e+00 -9.378660025697093117e-01 -5.503731499125935622e-01 2.174956681132702574e+00 -5.395948005986590523e-01 1.488536431683575190e+00 -1.959402985883409221e+00 -9.317865716697283363e-01 6.187751988195143715e-01 3.164811721311819870e-01 -4.415829955568692511e-01 -1.158218094455886638e+00 5.408300370788976519e-01 8.407774345477479760e-02 9.068389772537575055e-01 2.475633769580372345e-02 4.558916335925863317e-01 -1.686338704619010809e+00 1.796759300313408303e-01 -1.014477358501713944e+00 1.179102765511794715e+00 6.017489379253350146e-01 4.451062511005935973e-01 -1.944930741312005384e-01 2.260785475974061320e+00 1.278691292519570144e+00 -8.278698237239020541e-01 2.852816521446576159e-01 -8.056376802329195952e-01 -3.364614200671985772e-02 3.383372168797644242e-01 6.005202015938683191e-01 -2.352369850571477183e+00 -2.225127454552922601e-01 8.957870460371581967e-01 5.099986231969720896e-01 -8.119197069771323383e-01 6.689952330078534626e-01 5.798670690943656947e-01 9.167086703337957720e-01 -4.408851840896081398e-01 -1.138673395746842898e+00 6.526343638275853287e-01 1.058929432733525466e+00 -2.970554738112237206e-02 -6.046282765405861515e-01 -1.218492732724073990e+00 9.489879556415389272e-01 -8.581595922432310175e-01 1.496975862057035922e+00 -9.934943428593245862e-01 8.833012938814936987e-01 4.847389341970090304e-01 -2.560471579362426198e+00 1.059998946018221089e+00 -8.002025763302490491e-01 9.171190927464187848e-01 8.531948332467291785e-01 -2.661344143577747401e-01 -8.352737197533219859e-01 7.490508960087893797e-01 -1.824060525813028244e+00 -3.835341056800303239e-01 -2.821420390365209752e+00 1.245962639118739057e+00 1.519401410166963728e+00 3.642369094407604257e-01 -3.329536714925616925e-02 -2.668769831820660965e+00 3.883228983048143679e-01 4.108028633880672076e-01 -1.804839573529852803e-01 -4.836354957960060097e-01 -4.368238870265650498e-01 2.263174308797641032e+00 1.276072156379283618e+00 -1.256585258404853578e+00 1.336033993663011010e+00 1.070518174509579090e+00 -4.864183373902717933e-01 2.230406123505066507e-01 1.021451836024636961e+00 -8.929252195612946696e-01 5.683741019446798548e-01 1.661159576911827918e+00 5.886824983537756184e-01 8.861979444069839618e-01 1.060386265174557696e+00 2.124046695324145473e-01 -1.616418649073010083e-01 8.507689622046751277e-01 -1.636915336958297162e+00 4.618188343577878663e-01 6.280161936786489152e-01 -9.915167076171917948e-01 -3.267036154480724153e-01 -7.870675624735822273e-01 1.213159656366662231e+00 -7.600765763921961682e-01 -1.341110147482108550e-01 2.553566240517459729e+00 1.014838009831728227e+00 -5.083342971674478100e-02 4.370526376088123000e-01 -1.191539190652457059e+00 4.904464712508007085e-01 -9.362993277789821711e-01 -1.153485295604073535e+00 1.204715094429578803e+00 1.504818841663727036e-01 2.128317815786266554e+00 -1.503533422897770089e-01 9.117553853551434440e-01 -4.316210436116452720e-01 -7.094539296564181807e-01 2.271195359338176623e+00 -2.192164129327299538e+00 5.230980461251850261e-02 -1.109532340900698077e+00 3.130049476032583655e-01 -1.526346706097346795e+00 1.414915923020425126e+00 1.299686113471538951e+00 1.449165762025461879e+00 7.113391024493023185e-01 1.328983720928795520e-01 1.114693163981402391e+00 -3.537556133535915137e-01 -2.613858019003580391e-01 -5.153610786986396741e-01 -4.491627725659492754e-01 -1.263001953293084956e+00 -1.054521789967137330e-01 -7.787749982430453022e-01 -2.210630022198259714e-01 5.250541554777474751e-01 -6.253330560330767618e-01 -9.649541348703857269e-01 2.617742978796039344e-01 -2.639149300795624528e-02 -8.308302404187581924e-01 2.696121399222567439e-01 -7.878468479780565970e-01 5.910259859790426701e-02 -1.003758398212608594e+00 6.723197401063714107e-01 1.312761005888405386e-01 -1.290789003208130836e+00 -6.039001584145673451e-01 -2.343615444455512176e+00 -1.019383605126727571e-01 -2.732488669574258955e-01 2.834294744318092141e-01 3.241725602367343528e-01 2.902771328922404970e-01 -6.622791589683747759e-02 2.675340120826391055e-01 -1.921720355645512024e+00 5.336308629874341181e-01 7.328431795572329932e-01 7.069766748045839266e-01 3.863760720265460025e-01 -1.731755648058797281e-01 1.654945021596160526e+00 -6.055869123792451125e-01 -2.668643126298160251e-01 1.630210775366612630e+00 6.993803962971775201e-01 1.874298770966643934e-02 -3.425261997284798632e-01 -2.214026406477097364e+00 1.072438040165065942e+00 3.739550960191636575e-01 -1.552386320204965031e+00 -1.747772975653018257e+00 -6.632851021634904587e-01 2.105885834011517188e-01 2.900928199070660907e-01 -3.280421435146456677e-01 1.122164426491596423e+00 -2.870262726084550353e-01 1.471385005889577491e-01 -7.215604880243819963e-01 5.996786677840972857e-01 -9.425050898511631026e-01 3.248107726494490755e-01 6.735231024531675159e-02 -5.312671062647400522e-01 8.935906493360633585e-01 4.252134039150295419e-01 3.654474508505835550e-01 -1.240161357653249280e-01 -1.277388825549321538e+00 -7.002642856586513420e-02 -6.314273306105400163e-01 -2.999265785131333129e-01 8.638609062350951495e-01 -2.403902678247872293e-01 -3.303928508399417985e-01 1.325256827618038757e-01 1.175096553400400534e+00 -1.934080092676873641e-01 -2.057282687285716949e-01 -1.805853721477296558e-01 -2.893948074068167120e+00 -1.545994323518718350e+00 4.763694915830695709e-01 -2.465750256711226884e-01 8.341754179861768925e-01 -1.801878422190282825e-01 -1.263433310089201678e+00 1.540760110927438253e-01 -1.010998217269934552e+00 1.133310568768273852e+00 2.735946280588318902e-01 -2.251436335843378100e-01 -2.131560227558
[truncated: 3,619,979 more chars]
