# Supplementary material for: Bayesian inference of kinetic schemes for ion channels by Kalman filtering
Source: eLife. 2022 May 4;11:e62714. doi: 10.7554/eLife.62714 (PMC9342998; doi:10.7554/eLife.62714)
Supplement: Figure 10—source data 2. — The number in the file name indicates the brightness. [file elife-62714-fig10-data2.zip › 01fluor.txt]

5.633008765193191492e-01 4.671519969154784846e-01 -3.248162607971795679e-01 -7.886559461967527218e-01 -1.262768643492704124e+00 -1.807968927670925430e+00 7.748883811819543554e-01 -9.855610802353329536e-01 -1.281696771349054353e+00 -1.073633981983473373e-01 -6.412645641036912592e-01 3.135890739501489000e-01 8.084556912770559656e-01 9.530886851796038783e-01 -7.739277312965198163e-01 -5.976036505745432187e-02 -8.939871180341479873e-01 -1.414065340560328954e+00 -9.847715691065226373e-01 -2.139964739227283586e-01 -1.095199308631849416e-01 -3.929498578734632597e-01 -3.562511533568181732e-01 -1.764193403388065740e+00 1.770819790288172824e+00 7.990035308467575703e-01 5.052832872946949605e-01 -9.245029675662217450e-01 2.065277615868841565e-01 -1.371892716712878713e+00 -1.827508745123890554e-01 -8.409472938353891314e-01 -1.758204265812830958e+00 2.005433536724543497e+00 -4.233473289714613230e-01 -2.974999602525343553e-02 -4.439517336113597001e-01 1.035065185763373030e+00 1.699237069500063035e-01 1.372696466110415459e-01 1.123236474150899333e+00 8.381385870987042574e-01 -2.094852288923522987e-01 -5.116188819434636104e-01 -1.853807218553844338e+00 1.247263470908862359e+00 -2.274613948100725203e-01 -5.803714141722304820e-01 -5.837843439647112387e-01 -1.438246945949046118e+00 4.468542858317271077e-02 -2.752680275127070697e-01 9.073974746213447906e-01 1.513510081254688888e+00 -2.145034654449890221e-01 -7.359679089532734642e-01 9.606618342488848494e-01 6.805415926652793601e-01 -7.829035762857341485e-01 -1.038497106494771671e+00 1.331294903203508184e-01 -6.721562147168405055e-01 -8.172969731069236188e-01 5.101923690675271850e-01 -8.816589833940691179e-01 -2.816913647670161169e-01 7.579017130282054149e-01 -1.627226091571771338e+00 1.238231449446907328e+00 -1.665949259667801829e+00 4.337392800353904176e-01 2.282240140308476328e-01 1.804561765320978006e+00 2.318135134728142588e-01 6.036567671090701248e-01 1.777937715424488418e+00 4.376890126827450156e-01 2.037721960824502077e+00 -1.792072417225874181e+00 2.008607561806087793e-01 1.684956556807488959e-02 -5.942987489299818016e-01 -3.035776950479361913e-01 1.193358618078392552e-01 -1.017110224532870255e+00 5.862883033851951087e-02 -1.224343784026181936e+00 -5.946735544749097435e-02 6.324303482493323081e-01 6.642224044837731212e-01 9.003118389380120323e-01 -1.570253815797903463e-01 -2.684206734114369386e-01 -3.018868679162898805e-01 -3.551073636047781257e-01 -1.077125726557576879e+00 -1.582269000463325970e+00 -3.989655270427651668e-01 4.871760610909580680e-01 2.338321079494911359e-01 1.722109856811825823e+00 -1.076350424527948269e+00 1.661570035979955451e+00 8.160468754083247678e-01 -2.485496450887187680e-01 -1.627225346047832255e-01 -4.325560059420662795e-01 1.805805260073942042e+00 1.104839889573906442e+00 1.021401084587386099e-01 1.044327958950373114e+00 7.039542809238980015e-01 7.173634094193490629e-01 -3.159683631008726179e-01 1.642280680329006870e-01 1.668122107159029088e+00 1.695298820575842913e-01 3.724035895274977470e-01 1.317147019338044955e-01 -5.911823686833167502e-01 1.130218052035053405e-01 1.899931508645947287e-01 2.204768725911288918e+00 1.731437714521041116e+00 -6.060130909540463184e-01 1.767198796759569257e-01 2.304483911080083214e+00 -1.151825891100465071e+00 -5.961422117445515090e-01 -3.321243017450999702e+00 3.131697074935205549e+00 -3.909489602792079466e-01 -2.448264664227212950e-01 4.345864646920022389e-01 6.998948628888902457e-01 1.381431136740941978e+00 -1.302325983621873684e-01 2.080280979939603536e-01 9.645159150120992120e-01 8.081817381735307837e-01 5.523572686567490564e-01 7.672345999770325831e-01 5.913216593246846398e-03 8.483796182718992759e-03 8.176989725497614270e-01 -3.041749607071870254e-01 -1.506612441105484201e+00 -1.445339224707956893e-01 -4.104569902686822785e-02 -4.288232469294744331e-01 1.950130644380879463e+00 -8.790832086366719977e-01 -7.822839008368775993e-01 -1.798973236666233211e+00 -1.319500889913737485e+00 5.308136708016985006e-01 -3.839535010711281893e-01 -1.321160258732585024e+00 1.075364141084283354e+00 2.607933766163752498e-01 -9.856165396168850013e-01 -1.122329510357020110e+00 -2.066516912421394014e+00 2.404782766532108096e-01 -1.777915326458612055e+00 8.668669861497401152e-01 -3.490690983103510447e-01 -1.908286007898765402e-01 -5.836928251918710453e-02 -6.364442994591753555e-01 1.110521854645037054e+00 3.497464636771427382e-01 4.176049907867204758e-01 -2.559945210601558330e+00 5.650165198700446423e-01 2.839773817012802848e-02 2.367362302120508410e-02 8.986510394457916107e-01 1.318301176864441759e-01 -2.410732762153325048e-01 -6.815545833884460725e-02 -1.042641362773988195e-01 3.538207831305017481e-01 -6.445081575899286319e-02 3.695623596974773606e-01 -3.229626830810361504e-01 2.614791488307663392e-01 1.731895870712952368e+00 -2.302213383807775404e+00 -1.310163570360187713e-01 -1.855248760924831652e-01 -1.203148735693975180e+00 -5.856303630562464946e-01 -2.869346862759975317e-02 -4.941565177254461649e-01 9.451498842404661982e-01 -8.789754763213288857e-01 1.408799553986695097e+00 6.116077328676159386e-01 -1.805110699422029397e+00 1.295358988531733813e+00 2.001425903062335809e+00 1.234497912717896599e-02 -5.436410753553254649e-01 3.732603791858673525e-01 -1.421955633537481445e+00 -4.655681849534500927e-01 1.730962955202822173e-01 -7.244966785796171926e-01 -8.360734677606042053e-01 2.758118784275271906e-01 -9.412309034939781993e-01 1.397998349664442808e+00 1.699407955620224342e-01 -7.178317601282685478e-01 -2.495177145092955240e-01 3.863308104596696602e-01 -6.937423812934723211e-01 -2.381811884899653897e+00 -9.357717539479499802e-01 -1.685531761014491814e-01 2.508782996215708216e-01 -3.919611896795440198e-01 2.330657421514159111e+00 1.743243779989271269e+00 -9.076577050223947341e-01 -6.981066508384259350e-01 3.091009477257120608e-01 -1.860308948954240982e-01 1.389037210703978342e-01 -3.017694300473982433e-02 -5.500871177255914901e-01 1.588966627090418138e+00 5.595413979269966420e-01 1.041025131952413307e+00 6.188697189526588538e-01 -1.817020728961359355e-01 -1.444473578419693816e+00 -9.574026147126291075e-01 8.867495489483436799e-01 -2.924030849052858816e-01 -2.281674724167029655e+00 -6.031097593786491906e-01 -1.152547240407846951e+00 -1.646142745122318063e+00 -9.312375295766846250e-02 -5.664310418647912071e-01 -7.709401370270323461e-01 -1.809411251595091918e-01 -1.137287804254237589e+00 -1.007337406520775192e-02 -1.271003947623968289e+00 -2.059286564378829620e+00 -1.785658348326989719e-01 3.532222390505594389e-01 1.203078748761060135e+00 6.170628218898448480e-01 4.982743869617562438e-01 9.700383558657674765e-01 1.829827414693128818e+00 -7.015406013927969475e-01 5.023117579505167463e-01 -1.844073283157881826e-01 6.152772507588201156e-01 -1.493604004015779974e-01 -4.875603113628608487e-02 -4.728141813563695450e-01 1.414017285169082705e-01 4.651276810033386777e-01 7.136821205325848405e-01 -1.587677797787638845e+00 8.200599698642168089e-01 5.455504612144094212e-01 -8.362079703314787560e-01 9.389262985635666858e-01 2.157876223181383335e-01 -6.668716775736206748e-02 -3.986795781145667239e-01 2.768163960394996459e-01 5.567587550965735765e-01 -1.402159073445313098e+00 -4.939485224960047383e-01 1.092049003748959135e-01 9.941337639838103701e-01 1.966581990612958908e+00 1.294660122342129183e-01 -1.595890671002465622e-01 -6.210388309680405783e-01 -2.166055731640103232e+00 5.779540107162990381e-01 7.508184875321288754e-01 2.362260377200283701e-01 1.187860558198391203e+00 -2.047103679308758320e-03 -1.116607106837707031e+00 -2.520133531831152962e-01 -4.521330061288395541e-01 3.342369500594024601e-01 1.620717288394360356e+00 9.368287542028325143e-01 -2.731526436527857982e-01 3.414273257445077370e-01 8.087529495398605439e-01 1.140383241872986231e+00 3.919613470925974452e-01 1.360531508335824702e+00 7.573322120271684665e-02 1.152230511726798134e+00 1.618777096596333731e+00 1.395941764974617527e+00 6.402385297926886931e-01 3.083156512683787875e-01 -1.243120304056573172e-01 -1.363090575095765811e+00 2.654600072021582879e-01 1.168457297393517891e+00 7.306791311692743818e-02 -4.678404260351131660e-01 3.722203528775775427e-01 -1.746801033560652527e+00 1.161076716029331296e-01 -3.858768055925234641e-01 -5.062749704999497391e-01 3.124204683855478226e-01 -8.011921181525758495e-01 1.779860668040576521e-01 -3.120392298525465069e-01 -1.991258325342521590e-02 1.328470218337417519e+00 2.521763514146461715e-01 -1.648873271399332596e-01 1.625118626782907194e+00 -5.159479665735915432e-01 5.060017344987742804e-01 3.823613106746677204e-01 3.937395437238622176e-01 -9.095725227813642455e-01 8.553720989906596350e-02 -7.471433581325968021e-01 -4.950292493994702669e-02 -7.353956927699203394e-01 -1.747922437641960425e+00 -1.313552275444469786e-01 3.009741217790914969e-01 -1.387777777872223894e-01 -6.011604923052910054e-01 -1.912405113883437258e+00 -5.343680396786621989e-01 1.981028791730962135e-01 -4.638490636743832773e-01 8.647809041142132669e-01 -8.990786008360407422e-02 1.747938173221111890e-01 1.754794437401278717e+00 5.895999025293146012e-01 3.773819328039819676e-01 -1.478189375865953892e+00 -1.244069070682518374e+00 3.296021574609223626e-01 3.805660675193441311e-01 -5.297427661546604272e-01 1.693012565347131071e+00 2.268973598538804870e-01 1.967325365356233036e+00 -1.943666607462235518e+00 1.694703555132909267e+00 -2.717496134888084877e-02 -1.040402681205240543e-01 -7.072712598412563001e-02 -1.175260686654665321e+00 1.419031798201550565e+00 -1.581304040653878529e+00 -6.813444996563059464e-01 1.415895976610645590e+00 -2.875837422833583124e-01 -2.717733694483902007e-01 6.800303448201164280e-03 1.284135001572754287e-01 3.013922096626636127e-01 -9.599359537562203448e-02 2.089567278406405659e+00 3.039830689609865355e-01 6.024281456041266081e-01 -1.056990701161488466e-01 -2.676467383684960066e-01 -6.394787656974507684e-01 1.460884337062201555e+00 3.214862763883223895e-01 -9.131287452179585040e-01 2.626991868873537417e+00 -9.371002347723794701e-01 1.667875773728861644e+00 -6.357727671203448061e-01 1.149795208057921014e+00 5.336249110593647288e-02 5.999025331477294554e-01 3.373402637047157038e-01 1.037943387939383122e+00 1.358246657499157850e+00 -1.108395858545421636e-01 -2.857401019244814044e-01 -8.600046448834921531e-01 2.121046515895154694e-01 7.794346380184948020e-02 4.390157273424825646e-01 -1.455200128921350089e+00 -1.846275529258641690e+00 -2.939446495301601403e-01 -1.194095584824691025e+00 -7.897215185233822377e-01 1.964630409687421198e-01 8.642961009823929563e-01 2.636007474015699681e-01 -7.476893006299987210e-01 -1.300754721303762684e+00 -9.698589448503621702e-01 -5.638434809758615662e-01 3.485252447042146429e-01 -4.101732977591076024e-01 -3.414257600222658784e-01 -1.978899963163265996e+00 7.536830177127071262e-02 -3.078679448120624218e-01 -4.796200597955411760e-01 6.830198230420889693e-01 1.125837416263364421e+00 6.901504584356048522e-01 -5.026422720615650874e-01 9.888935891299974745e-01 -1.172653712021546196e-01 -1.393997718661868390e+00 2.190715733728447467e-01 -4.092266191343634230e-01 -1.060481029503049788e+00 -3.124197261849481766e-01 -1.141883941823433668e+00 5.828344410815604615e-01 2.223501887103896735e+00 -1.412912168468354102e+00 -4.110259312676503574e-01 2.582710277151936684e-01 5.264686680164184507e-01 3.070375144107675869e+00 -8.318230289860697457e-01 -1.411420297531668755e+00 -2.231602390608951603e-01 4.347824628230232413e-01 -3.392376312039392661e-02 7.151945392669678547e-01 -9.537885369018691550e-01 -1.325484309252695780e+00 -1.796182713002414943e-01 1.326699677206297556e+00 -4.792137054637491955e-01 -2.900764150302936328e-01 3.939469227311088062e+00 -4.918682820337935691e-01 -7.464872163884146428e-01 7.795896489077993596e-01 1.592667003021257077e+00 1.315283171318829103e+00 5.027946052173691838e-01 -5.347214946548617398e-01 2.943683957799580475e-01 -3.686828803319265324e-01 -3.377260959658613948e-01 2.487893725610853757e+00 7.150468514047233493e-01 -9.006463927371637090e-03 2.715047516187148458e-01 -1.617711111225693665e-01 6.222290828579928323e-01 -2.627853276924986894e-02 -7.083135759332801484e-01 4.275131991959156830e-01 -4.304486941920275811e-01 -1.915743133737020931e-01 6.826000519236572472e-01 -2.025778399765351345e+00 1.036357017630142874e+00 1.313899261948320296e-01 4.197857737962883418e-01 -1.867659994798160639e-01 4.448648631738622572e-01 5.387977723048097412e-01 -4.944666231279156721e-01 -2.323090459648469996e-01 2.693074613982204268e-01 -5.968680039258802417e-01 -8.561633430405175549e-01 5.927504338643656556e-01 -7.679984219877208362e-01 -1.844010895392365512e+00 2.116362547677255179e+00 4.271087525962258963e-02 -3.277280850835748160e-01 2.519817574797230120e-01 2.331847363615253410e-01 -1.139622240017395649e+00 6.963161477553211909e-02 1.548800646647046086e+00 -1.310903973022131408e-01 2.177693904804744118e+00 2.929147594711967728e-01 -2.885340113516778882e-01 7.813094172486328981e-01 8.224412635905823180e-03 -2.661308344315184149e-01 2.440010528117132205e-01 1.026904384990189600e-01 5.854200973087869686e-01 5.525538892910990957e-02 -1.643847200294055177e+00 -1.167360321716478744e+00 1.058998147243424143e-01 1.391457204456217456e+00 -1.255479454696527775e+00 -1.357674197083176493e+00 -7.885073725345993489e-01 -2.557591087950538133e-01 6.348012465963192019e-01 9.936587122124974636e-01 -1.028495159950591376e+00 4.311948794749137504e-01 -3.006043184348811792e+00 1.793879277027496721e+00 2.357782226906016687e-01 -7.114044540830163355e-01 -5.631035215398978444e-01 3.286161460137016488e-01 1.689130738924542185e-01 -3.961674280366658252e-01 7.545642315378564557e-02 1.202215761964893659e+00 -1.867047973387282234e+00 -4.025925806792288730e-01 -6.204758379083494813e-01 2.954281627745774519e-01 -5.276144619633637012e-01 -1.441280241488737790e+00 5.286908955289757461e-01 3.199361342360955707e-01 -8.616234768946158251e-01 2.657208422359682021e-01 1.000331776529848754e-01 1.772453931105641090e+00 6.122608957147387260e-02 -6.933847285250763215e-02 1.205472488582418622e+00 5.150862896033326921e-01 1.327725768194077012e-02 1.907514268696529069e-01 -4.052023116411798687e-01 3.585073095644858432e-01 -4.669838959042578730e-01 -2.588398102083708241e-01 2.052079411639303463e-01 1.519933496301382414e+00 6.668028667000160947e-01 1.067073836031203315e+00 2.081957777883670868e+00 -6.654327773557892033e-03 -9.870858041173173891e-01 -3.428167451690769529e-01 -2.243114570117046735e+00 -1.567571647057245110e-01 -1.222677209184381164e+00 6.022251375978646681e-01 -6.828642539365303854e-01 5.045444473518194695e-01 -7.726981983501286511e-01 3.972938849710912490e-01 9.258103739217212746e-01 -2.017583885822500644e-01 9.233063935360057428e-01 -3.158833859226135160e-02 -1.231976956236739973e+00 -8.138681015441239230e-01 4.007509187599243572e-01 -1.007779735946645605e+00 1.727491695435270813e+00 -4.310640373833592165e-02 3.477584138050002771e-01 -5.706285726484272569e-01 3.248499191335399994e-01 -9.495272185839555290e-02 -2.654807084864619249e+00 9.653821663096078254e-01 -4.673007672092704956e-01 3.123987848537352896e-01 -2.927897406729235708e-01 -5.347118351329230856e-01 -1.595837455924593806e+00 4.191635464290756063e-01 -4.904978520767287464e-01 6.881082847241581923e-01 -1.229772475650481534e+00 -9.313812344880828542e-01 5.865748790921689881e-01 -1.223482483437383861e+00 1.659229650888350394e+00 2.247802939180484350e-01 6.238023967574133355e-01 1.657074811119365165e+00 2.505320731875068097e-01 6.783711366571770762e-01 2.334877279202512146e-01 -1.014599613818042423e+00 1.459018330478796255e-01 -9.477341931612344172e-01 6.869181796598828882e-01 2.241952058568760509e-01 1.376278103339580783e+00 8.139869512092052783e-01 -1.001549753923000941e+00 -5.605872768627386815e-01 -1.708659564842617051e+00 -1.898289765859990375e-01 -1.094098658015256076e+00 -2.334652217695649679e+00 9.313059459264154683e-01 -6.989335714710581682e-01 -1.012812324660825158e+00 9.574592890426407710e-01 -6.309008610470636658e-01 1.846430135164059960e-01 -3.135522956956753315e-01 1.053062553644530386e+00 -7.428796071295875603e-01 -4.948868280352892723e-01 2.773813640872784259e-01 -7.682314660640074955e-01 -1.355415309180255212e+00 -7.657650827126211146e-01 1.346837414980733172e+00 -2.592408212475169060e-01 2.927673502474413547e-02 -5.685762305555512874e-01 8.791231458300510226e-01 1.933941345836710290e+00 1.727805908063395623e+00 -1.335068239705156978e+00 1.132065223203747140e+00 7.677856043694543109e-01 3.318835163161968360e-01 -7.785420354611269529e-03 7.290950886611741177e-01 3.023152414842376068e-01 -1.076101646815429691e-01 -6.006607379606457853e-01 -3.015820545962437649e-01 -7.805745928758831553e-01 -4.746500821112353830e-01 -1.627436654839774288e+00 2.839932065723223542e-01 4.713196064762597004e-01 1.151259687620529659e+00 4.638095837868582150e-01 1.956049093506165626e+00 1.417044935052281796e+00 -2.201309412960348877e-01 -1.659738825308086640e-01 -1.154111157011733502e+00 3.489252391487469018e-01 -2.179463111765378436e+00 -6.078627996876302397e-01 -2.700659848593613410e-01 -8.146688727951473252e-01 7.356468883150198979e-01 -5.563412972063788153e-01 6.059079518587372482e-01 -9.854271347878239273e-02 -2.634724912585398870e-01 -3.160387028693358025e-02 -4.034258555654328116e-01 9.015935896425539831e-01 -5.461195151920991142e-01 2.593622228136961416e-01 1.460005620888305655e+00 1.015850628120001486e+00 4.588569537842442786e-02 1.174704418852776211e+00 -7.624700507568689112e-01 1.009373367725082127e-01 1.710070371492482977e+00 1.592175848435314567e+00 2.352767659320628812e+00 1.461209344183092451e+00 4.544818570947938841e-01 2.574941922253157212e-01 -1.334402343867290064e+00 -4.405856965321597873e-01 2.089795859884321594e+00 3.755219388378090994e-01 1.725382574280560077e-01 -1.218513777351722061e+00 -8.104754920087864356e-01 -1.080328569331086452e+00 -5.924417535251439437e-01 1.283740161230183752e+00 2.464338710132672805e+00 1.263075764846180449e-02 1.190133557945770804e+00 4.306973898568536852e-01 -2.663118465447307237e-01 3.064638934315700447e-01 -9.998038480459048305e-02 4.217864476834208842e-01 2.382094630660980705e+00 5.324231200316774659e-01 -9.980335806201842130e-01 5.516586974299065860e-01 -9.987464723194510174e-01 1.598770904310686358e+00 -2.373575681298401296e-01 2.561036720049328919e-01 1.184444690889598917e+00 6.717294184142298397e-01 1.043252974770868674e-01 -8.294515525183514537e-01 4.748335079540216830e-01 9.426186265686944399e-01 8.884133835885670294e-01 -4.176773159020072401e-01 -7.957795171369960729e-02 3.152414132024933258e-01 -1.932516518385100079e+00 -2.881812067886039275e-01 -1.435062118698919420e+00 6.164778694857788732e-01 2.263156883192595503e-01 6.108451779512467095e-01 2.124480261870079545e+00 -8.936365914059324345e-01 -3.279997637952052902e-01 -3.481135348154942299e-01 6.835410636188136158e-01 -2.645634507331613983e-01 4.531721774385548129e-01 -1.573472944276708363e+00 -8.100964622285086181e-01 -5.040461867279559804e-01 1.033301092761952367e+00 -3.151669871643349552e+00 3.624943399778371989e-01 -8.918370100272905443e-01 -5.264418552275331731e-01 -4.807260585604329894e-01 -3.290560173366670615e-01 1.025806515224290116e+00 3.547994241944674165e-01 2.043907448805939442e+00 9.673857641788774497e-01 6.245506396634258328e-01 -2.775810270286100057e+00 -3.896409332865715669e-01 -5.908958962597601200e-02 -3.944545131193143983e-01 -1.772040645277018767e-01 7.082211366430936073e-01 -1.032266265178172215e+00 2.573474516768267106e-01 4.755348374826345315e-01 -4.376480057469749330e-01 -1.042174834252954430e+00 -8.097428466226075372e-01 -2.286225110309806074e-01 9.500987779141372158e-01 -4.989917010019820354e-01 1.781761778054187895e+00 1.545210655557826884e+00 -2.796512693363064628e+00 4.992733749847180769e-01 3.505255291934632478e-01 9.225229928212622665e-01 7.220869021894329443e-01 -1.469078646080081318e+00 -2.173257590628640545e-01 1.344087911487639619e+00 1.413207034132015205e-01 -9.841332618701036372e-01 2.124420754150512014e+00 -7.705666154462388617e-02 1.011837484663594244e+00 1.925043394482616854e+00 -5.616940590970477265e-01 2.926999535846116704e-02 -7.130653134991632447e-01 1.452546202372163586e+00 1.727601129571138538e-01 7.253431581130534989e-01 2.287635907663785884e-01 4.346173710695991343e-01 -2.293445017934647168e-01 2.823186042843329677e-02 2.112963137464944074e-01 4.881952017684775269e-01 1.243782190052824754e+00 -1.292123559260181187e+00 8.945861779827142257e-01 -1.309483630125108378e-01 -1.674436559918746514e+00 -2.905388799683749079e-01 -6.525607673489106086e-02 1.035869037745307919e+00 1.782390065611245689e+00 4.385135858282725452e-01 4.676099373514401303e-01 5.631791217161949969e-01 -1.201314735475505158e+00 -4.831457520932472827e-01 4.416437837527257826e-01 -3.375837514989710741e-01 1.025353787117108340e+00 6.878867594374952210e-01 1.213970329516675051e+00 -1.024715198757374823e+00 6.953248605251166614e-01 3.311695875533387373e-02 -1.296388954564990037e+00 -4.515323232470507819e-01 -9.521209622279460660e-01 -1.133046288719876671e+00 8.006480893916261277e-01 2.533600263087780746e-01 5.150321498924175234e-01 1.233979310821532893e+00 2.098366582556557614e+00 -3.374577323887842928e-01 -8.877970542195415815e-01 -8.773399679607147839e-01 7.889832512226855332e-01 8.353787505989863638e-01 1.868417860046381607e-01 3.247319456147679806e-01 1.035477208818214478e+00 1.357392824831089806e+00 1.506247039927291587e+00 -6.983587935678474690e-01 -6.908054885916554699e-01 6.540995235121755957e-01 -1.489766577604775932e+00 9.884189450630485041e-01 1.802138797223453937e+00 -5.917470978663494918e-01 -4.803015054380007642e-01 9.589075884813106354e-01 -1.328286544674908143e+00 -1.763040335580407791e-01 -1.839604667186520937e+00 -2.032740908915932287e+00 -1.272802559950005463e+00 5.599971800234847530e-01 1.273462769991093591e-01 1.011291840601468817e+00 2.066661314124924598e+00 7.344295412786724375e-01 -6.371673504551549350e-01 -9.956279437189223813e-01 -1.334392288844479690e+00 -2.839094469691414879e+00 -1.281246493473076731e+00 -2.491663712702580913e-01 -6.149570048906096709e-01 1.226869167622716805e+00 3.787923484910998839e-01 -9.388238292445315603e-01 1.352039599718777962e+00 -5.198887947010794042e-01 -5.338254303694331959e-01 -3.340523880015777158e-01 -1.176057950738247815e+00 -1.013774703275318601e+00 -2.471677867531345552e+00 7.396025170470960086e-01 1.332536157354216044e-01 -1.655918475032583048e+00 8.558190920221110387e-01 9.245202856142801240e-01 4.679123941372052564e-01 -1.931428604215964595e-03 8.237813458419043222e-01 4.445547454945942834e-01 1.067509341236726472e+00 -1.283251396594861315e+00 -1.190470542613364158e+00 -1.508333800651096457e+00 9.998592691170873348e-01 -1.213522805388892900e+00 -1.080144441084401885e+00 3.889085131538677631e-02 1.748116618341208017e+00 -1.484627264863219498e+00 5.632424766566269669e-01 -2.887034301822233862e-01 2.847291288421565647e-01 -5.829055652233139373e-01 -1.073119262060427404e-01 -7.523868860740702269e-01 4.607922336635910665e-01 -8.117439117392454273e-01 -3.231442621374361335e-02 -6.863647009751745465e-01 1.230022404717251217e+00 7.851949913337517017e-01 -1.013837687336853532e+00 6.350849110641851869e-01 1.326896226154683500e+00 8.643748299198101837e-01 -1.254507093606460622e+00 -1.139814433290313511e+00 -6.469163686568948357e-01 -2.605065791767950389e-01 4.889100166255878621e-01 1.517134039699298942e+00 -7.255575592821232878e-01 7.764254420475363849e-01 1.340903962588493870e-01 -4.339514543057437779e-01 -2.337188023388979907e+00 -3.460209271062552605e-01 1.953482075286689934e+00 5.570033278479477046e-01 1.738826696913905678e+00 1.375372200048763371e-01 -3.324133097544507143e-01 6.503826602751549002e-01 2.639499564620832392e-02 -5.211193777254318205e-01 8.029065018075645099e-01 7.756781699174685185e-01 -7.980266768130261923e-01 -1.506386081684302880e+00 3.263725228681809698e-01 2.145112019627805899e-01 6.161948534548256085e-01 9.048257711167695394e-01 1.479261947144165701e+00 -7.143345160523749682e-01 7.865146990779118275e-01 -2.049601651830721849e+00 1.359143650738050324e+00 9.696121370849832832e-01 4.669558530746108493e-01 -1.084633492620651785e+00 -5.596835339196869485e-01 1.197455872861952209e-01 1.904429053890430268e+00 1.861296181361855873e-02 -1.184152014731630898e+00 -1.153432411313572548e+00 -8.852049218438870493e-02 2.185423029978883047e+00 1.436921220614727934e+00 2.308918898314327617e+00 -4.344721687096577550e-02 6.080679258197747572e-01 2.781096945561901124e-01 1.224526473184893050e+00 9.503820469751080025e-02 1.652042591198410904e+00 -3.056234917751408986e+00 -1.437882522215804482e+00 1.681521131053951734e+00 5.565157526790801557e-01 8.029335462594809625e-02 1.083197282456887546e-02 -7.095122684539592051e-01 8.232406069354096800e-01 -1.606804045637948986e-01 -3.653813672795842571e-01 -3.450527818644649192e-01 5.380432523522110655e-01 6.462024039050362489e-01 -4.208116861283140581e-02 6.255948210010534583e-01 -7.558562213738370117e-01 -1.412774965985246878e+00 -1.221340992638168865e+00 7.432331456110995438e-01 6.401954229381694450e-01 -2.180924804185970511e-01 -1.049110008838426866e+00 9.078005875260668489e-01 9.818547269910166131e-01 -5.108775756765590037e-01 -1.322428029049759424e+00 9.637299560051244551e-01 -8.211367784858015773e-01 -1.380821546910951270e+00 1.573972399919420617e+00 1.616118501595497747e+00 1.736178545378982863e+00 -6.293719262683473981e-02 -5.441422375402062313e-03 3.027150427341558370e-01 1.222512205316784062e+00 4.051727786279439303e-01 -1.899149501114600069e-01 4.804065446207400614e-01 -2.159117875762084360e-01 3.641445933632723619e+00 5.497771498854514327e+00 5.780821034316317331e+00 1.666018978020993302e+00 1.845703510795792646e+00 6.986835199137768626e+00 5.344487679633761701e+00 7.567668593381799980e+00 7.674352367366059191e+00 1.789190342040227222e+01 1.487515728745504084e+01 9.770945898669719298e+00 1.373719827341247424e+01 1.454647034934470895e+01 5.176220512857565126e+00 8.172940369349131373e+00 1.191584602149093719e+01 1.375787425132108055e+01 1.226138810824172687e+01 1.466746274366764347e+01 1.802862140517115108e+01 1.853009496845937321e+01 1.622538519494129261e+01 1.874315034560468973e+01 1.991914006961602013e+01 1.682393775836298033e+01 2.264125100194931761e+01 2.530675428005387317e+01 1.951463850990811011e+01 2.975397453296300299e+01 1.814763294467037369e+01 2.433841238637835147e+01 2.138011645343347311e+01 1.744111789461954487e+01 3.168627192025303785e+01 2.271296005081224223e+01 2.515263898461006775e+01 1.648377423730507019e+01 2.346556383078684505e+01 1.740609420110660110e+01 1.304275179100821092e+01 2.871602010942883609e+01 8.620052652037601959e+00 1.548386148479995228e+01 1.860937269612845668e+01 2.276026004328091901e+01 1.856171448829431014e+01 2.595838799539376396e+01 2.721376710000567911e+01 1.955030725097275024e+01 1.356511871604463693e+01 2.441645600406224759e+01 2.393940713714156132e+01 2.057108452567281276e+01 1.793760650966020265e+01 2.029804996237860593e+01 2.710998310315860849e+01 3.283920108629234846e+01 2.291492328632242348e+01 1.254678038866400769e+01 2.365231004318432184e+01 2.245364173166371913e+01 3.200856867533700978e+01 3.500001626315884096e+01 2.358564829307194799e+01 2.997640420564383845e+01 2.727591358082458228e+01 2.282793350527471077e+01 2.188011271456525364e+01 2.027013032354381039e+01 2.892368733901094657e+01 3.359092500788329971e+01 2.802430437202684388e+01 3.134181319884848094e+01 3.525217485132275641e+01 3.463292413024252880e+01 1.862222092817512475e+01 2.750618872225817313e+01 3.282118168838002248e+01 1.884632911573469372e+01 2.251951251071871951e+01 2.303816207837167696e+01 2.846655267553786572e+01 3.881341413377734284e+01 2.860592640711839607e+01 2.626295124041018880e+01 3.669453175536467882e+01 3.299256188805918555e+01 2.870535917266836279e+01 2.705815646403762642e+01 3.924539070857956347e+01 2.983275936766979797e+01 2.224813461241272350e+01 2.295423838018196250e+01 3.359541262480905743e+01 2.788563522080596613e+01 2.886284663956872265e+01 2.647252007292350839e+01 4.233796011388548663e+01 2.630459572213097630e+01 2.146954139136167683e+01 2.938829998002592347e+01 2.671610551597116157e+01 3.268587292879782780e+01 4.152246504516222814e+01 3.235460886543872761e+01 3.806940975407843553e+01 2.166216961134719909e+01 3.165704345981533763e+01 2.499403325007528309e+01 4.448344017679510642e+01 3.483826163914316965e+01 3.243176893188165621e+01 3.414317840420800820e+01 2.293719567373263502e+01 3.365409195254654406e+01 3.018275069813254419e+01 3.154976068125584732e+01 4.602865595250270303e+01 2.626154180937531279e+01 3.388986632750933126e+01 5.829157752226357303e+01 2.341658139168992392e+01 2.759699420093240008e+01 3.117916242124751847e+01 3.486226671557568579e+01 2.714505821756715775e+01 3.554468807909032790e+01 2.287707958577307110e+01 2.313620942570781480e+01 3.244368158263144863e+01 2.816097972349660239e+01 2.943834170385155957e+01 3.109440011483938449e+01 2.808877030024222066e+01 3.321477909541861351e+01 3.481322782416306438e+01 3.212498706917970281e+01 4.477685124795571880e+01 2.995834731064219625e+01 3.979992510087541291e+01 3.687387384026891368e+01 2.552100552649302401e+01 3.775983755183936807e+01 3.436197902902826229e+01 4.462714600462147985e+01 3.507943131835360617e+01 3.826312279921229020e+01 3.387095730486280587e+01 2.744590733051827058e+01 2.865308880369212119e+01 3.758516002759371588e+01 4.270740526793233016e+01 4.467655036905378552e+01 3.154861163101826094e+01 3.595396897357309030e+01 2.883511533248518077e+01 3.298343263123461355e+01 3.806410955136709617e+01 3.265398403234234337e+01 3.997612023989060503e+01 3.389516878998379212e+01 2.170688615450245251e+01 3.675704174782879363e+01 2.690183891077567679e+01 3.623906754427108012e+01 2.218413051530744440e+01 3.208776827490103045e+01 3.519305199334835521e+01 2.812297749934889524e+01 3.810832862223089990e+01 3.066934323905412541e+01 2.674034133736584451e+01 2.938775020040115393e+01 2.839793807372577561e+01 2.450104941921401647e+01 3.084734393186049672e+01 3.068751259613964777e+01 4.173447464513008498e+01 4.140360149745291096e+01 2.609585399254597604e+01 3.975857862936544507e+01 3.654424539849858178e+01 4.012375449818530626e+01 2.633677023347062729e+01 3.760779251087559771e+01 3.431256407621161486e+01 3.577408782755465211e+01 3.025491562457347783e+01 2.929645322084589054e+01 3.031293117585332197e+01 3.104182062618891536e+01 3.158550040952009397e+01 2.982321593620934053e+01 2.514188575719960639e+01 3.132150313630217298e+01 3.466061729894946097e+01 2.804253348506616916e+01 3.818324678841548803e+01 2.923627687312285062e+01 4.484009306727296007e+01 2.964653679453216739e+01 3.577135536274724359e+01 2.465306845427120663e+01 3.403972769601717374e+01 4.164371126422447134e+01 3.225551479734636473e+01 3.443375372329863637e+01 3.365617783912117034e+01 2.964215156114484628e+01 3.340074708052561903e+01 3.372600581858223023e+01 2.336553725996575182e+01 2.494672121124153463e+01 3.331303140425531950e+01 3.454174737023187447e+01 2.874663881489473383e+01 4.706000681992333767e+01 2.445603742217913634e+01 4.032649277482076400e+01 3.497551719447086782e+01 2.271625635441013102e+01 2.904756013420518101e+01 2.193648643064696202e+01 4.092578072734309558e+01 2.937277051715772558e+01 3.761126848506064846e+01 2.737986308170554750e+01 2.845748542966719441e+01 3.775980005582360377e+01 3.863381697255970693e+01 2.915648414391058196e+01 4.008347755032061599e+01 2.435141243547803214e+01 3.959045295342291837e+01 2.871685903296268805e+01 3.199927931906898593e+01 3.106449489052020141e+01 4.047734743224840059e+01 4.293981236891789166e+01 2.030179399377295724e+01 4.917844411763359602e+01 3.390554397133050202e+01 3.322426223360448461e+01 3.669250522339407183e+01 2.634490585644045169e+01 4.296783882213985351e+01 3.314963899098641775e+01 2.543159750228559801e+01 3.462980887826179810e+01 3.654385880811886977e+01 2.611307850902222683e+01 4.518533837133404063e+01 3.169131393678301123e+01 4.003097802002866246e+01 2.993826359245111135e+01 3.055560678096549410e+01 3.760685080108821410e+01 3.026755654747400470e+01 3.637686963379281480e+01 2.588854605813222420e+01 2.985234564634601639e+01 2.688381005341972951e+01 4.007260726906802972e+01 3.311838202220052807e+01 4.217496124912920408e+01 3.838730923112780147e+01 3.616454739894356862e+01 3.635421711483951412e+01 3.485906848625619858e+01 2.751380305709965057e+01 2.841647402295698299e+01 2.992183717958796052e+01 3.919190999901849182e+01 3.946590405163473747e+01 3.703736727640648496e+01 3.559950434865330493e+01 3.669269460467092614e+01 3.502138195483077965e+01 3.170901005208474643e+01 2.344875096769013467e+01 2.897164632745341706e+01 3.961615027006172340e+01 3.243525279843056097e+01 3.237211388514547394e+01 3.646110102079865101e+01 4.144050829954958459e+01 3.198810807297982706e+01 2.657255178865254308e+01 3.391346708485491490e+01 2.742267930772504769e+01 4.074129272375721911e+01 3.432965452925296290e+01 4.499621191668816067e+01 3.019567063826420750e+01 3.101558693429291225e+01 4.933300413181775212e+01 3.512875586419292517e+01 3.928711876616203824e+01 3.916928776622737729e+01 3.734296010510497865e+01 3.416048614516491000e+01 3.687265418809262485e+01 3.665776879639481223e+01 3.813370258838750715e+01 3.999002499183029613e+01 3.568573074242298304e+01 2.603774190442312886e+01 5.187343567543350531e+01 3.980108719197242806e+01 3.596327319748746731e+01 3.283828673475089488e+01 3.310243927954266496e+01 3.511704218360060992e+01 5.055009756045540570e+01 3.538295241410850878e+01 3.837026539374073053e+01 2.541606806418364073e+01 4.227485920333873537e+01 3.502298836026463391e+01 3.792778290207011338e+01 3.158184544247785297e+01 3.121491616647755762e+01 3.498790453133002387e+01 4.300471133354100317e+01 2.974739605209761706e+01 4.131480948291373778e+01 4.041209049617262394e+01 3.214102555285535345e+01 3.762114199490867605e+01 3.384972161634808430e+01 3.707103786365271958e+01 3.035771906733697634e+01 4.880148403760712483e+01 3.277823869448846494e+01 2.993803538412397813e+01 3.224401471435781730e+01 3.304225428469170822e+01 3.223588315211061683e+01 3.162338631059384397e+01 3.307771193077062577e+01 3.686689811137841843e+01 2.509324635785871038e+01 3.732422628253614505e+01 4.185255282084668238e+01 2.564599620650103873e+01 3.709811114073718130e+01 4.951776019243556703e+01 3.527587093564333998e+01 3.915140015670800722e+01 3.638696099346941537e+01 3.728720632107508948e+01 4.049367182903447571e+01 2.878683800533173454e+01 3.851931435300333106e+01 4.911317134123810746e+01 4.636824298169727143e+01 4.295478715401404202e+01 3.903453044985868559e+01 4.164812138424785104e+01 3.476218964475021522e+01 4.436740966027359434e+01 3.983392544213963760e+01 3.209214274920203991e+01 3.819012002056271626e+01 4.024919863714067247e+01 3.795613623984718998e+01 3.805020423103995597e+01 4.138569923635295567e+01 4.070823738606342346e+01 4.035565782049739880e+01 2.336917557342528795e+01 3.364660102716295142e+01 4.317776403288668519e+01 3.508290273869494058e+01 3.434944208384318642e+01 3.596826672031826178e+01 4.624154260601561361e+01 3.874141877733046613e+01 3.477093821389737371e+01 3.425862068368994784e+01 4.521215111727061498e+01 3.140487295614512675e+01 3.106731281197712846e+01 3.916642389140415048e+01 3.283885450882969792e+01 5.075680896027427025e+01 4.515245748819824456e+01 3.552190593626604453e+01 4.424988056446765228e+01 3.943906903531766517e+01 3.696303547677716494e+01 4.699251185159803867e+01 3.543761241734655698e+01 2.799626700117250877e+01 2.883048636457591130e+01 4.235902555505591494e+01 3.467520264999200919e+01 4.741349533348943623e+01 2.794373267568951746e+01 4.016120955292367256e+01 3.485801728643013320e+01 3.581102701592484294e+01 4.385497080171636242e+01 3.859668355386371275e+01 3.600440655577022397e+01 4.030279481302399347e+01 4.449328711329544461e+01 3.785667187964848068e+01 3.372317363321720762e+01 4.261506330794198760e+01 4.974945707954455543e+01 3.416578215753208525e+01 3.536359001331511820e+01 2.827576319253043380e+01 3.795757681189111565e+01 3.853601076722307539e+01 4.089635537176894786e+01 3.494391157630635547e+01 2.776516948239002858e+01 4.376207596673699385e+01 4.958614970999168747e+01 4.083566304737594521e+01 4.891867869921927081e+01 2.967553563833724795e+01 4.571171947726532636e+01 3.232093736142870455e+01 5.122690643325571358e+01 2.944708618752049034e+01 3.988167310803140708e+01 2.838222095975305947e+01 4.422922170455778001e+01 3.446735842733191646e+01 3.411765971695921706e+01 3.938588969209071422e+01 3.262847006260771821e+01 4.398731670192041321e+01 4.330059506288262128e+01 4.115270876891003837e+01 3.815084027917800569e+01 4.043241106258093254e+01 4.197789907132416687e+01 3.480768131021959277e+01 4.247681317485275088e+01 4.367084035371310335e+01 2.893033154389904738e+01 5.175677832649955690e+01 4.301185481164068847e+01 3.954742839335434468e+01 5.510562835417714922e+01 4.383097576921399252e+01 4.123152945387688106e+01 3.240334918510242801e+01 2.987795381000167083e+01 3.244766465822858947e+01 3.239886406531395835e+01 3.934446687773214535e+01 2.800487395481417607e+01 4.314758057728522544e+01 4.550000893294582482e+01 4.194858854069993015e+01 3.095332036869755044e+01 2.948376285342396130e+01 3.382210507227851082e+01 3.114080974321353423e+01 4.512660329252314284e+01 4.031480925985975716e+01 4.110775494974277677e+01 4.263426748579644965e+01 4.228036115568393427e+01 2.820393517834077812e+01 3.251404306930861310e+01 3.618750861150176945e+01 2.599720100201841433e+01 4.350698303550988300e+01 3.044803063909090213e+01 3.578848694645178341e+01 2.921226265052377258e+01 3.603428229856250198e+01 2.862453440499160351e+01 3.637204187168837421e+01 3.933489576204091520e+01 4.853630152395474084e+01 2.416143033355212211e+01 3.694841287806842445e+01 3.076412736232507683e+01 3.415416880294658597e+01 3.529711893708838488e+01 4.153923841579571530e+01 5.139446706677114918e+01 3.458305219105884021e+01 3.714862084839352008e+01 3.528337276542090706e+01 4.050997799128126786e+01 3.618559728287048216e+01 3.254722840817426999e+01 3.305906227582369894e+01 3.864497221075083644e+01 3.956366031979462150e+01 3.941747036979052154e+01 3.218120929510847361e+01 3.606909213437404560e+01 3.355929932074572974e+01 3.797899316541032277e+01 3.877735148294136280e+01 4.643769034835408860e+01 4.714334764370844510e+01 4.302210844406408796e+01 4.071972874933422304e+01 4.148151518423416917e+01 4.236926282857625381e+01 3.684899155882559540e+01 4.228539975830808118e+01 3.365591947069933809e+01 3.646586006326063512e+01 3.583467128569871818e+01 3.587004515678399486e+01 3.750646370772897598e+01 3.877621701651699482e+01 2.974312724016587950e+01 4.335303290079857419e+01 2.787019792892421677e+01 4.366924624066911065e+01 3.888264979313973413e+01 3.634923862698186525e+01 3.289376792137253602e+01 3.619548695021355655e+01 2.872293920679985746e+01 3.856416979685307211e+01 3.773757075482108547e+01 4.528649021161098887e+01 4.226532133132680258e+01 3.135887047627243263e+01 3.168613117423369729e+01 2.896392588625896636e+01 3.069309395255804773e+01 4.453204148182669542e+01 4.399212685105697318e+01 3.133784082313626485e+01 3.498792861386581166e+01 3.866382815779306270e+01 2.807638222961462304e+01 4.024556306124484450e+01 3.778379941132300246e+01 4.168456914961000592e+01 3.188833241763421356e+01 4.103776499352247242e+01 3.967465395267345940e+01 3.270197628908124443e+01 4.083191224649137752e+01 4.091194835373564587e+01 4.540961750853632850e+01 2.925995087489927471e+01 4.562531086455422979e+01 3.147120518039703185e+01 5.058894585597609250e+01 4.396142762110709867e+01 3.500089790438553194e+01 2.896749216919854675e+01 3.142858663635657734e+01 2.649670833063678899e+01 2.788365837591126351e+01 3.540976429817219895e+01 4.237615564465259865e+01 5.301263702017438106e+01 2.826329706344392889e+01 4.463465184225076143e+01 4.459821834808224139e+01 4.187798209938700467e+01 4.434858939603153516e+01 3.310565696715435990e+01 3.768586068760244245e+01 3.214153862711630438e+01 4.436535579340341684e+01 3.505619459300485374e+01 4.165190757521514087e+01 3.231946808596231335e+01 3.639018782769984028e+01 4.961294063850748870e+01 3.706805855427798946e+01 4.541787769807677932e+01 3.536452277924107790e+01 4.521903475910261960e+01 4.188249013954715849e+01 4.574611553000604403e+01 4.151763844971798534e+01 4.867845403958706640e+01 5.725247246909739118e+01 4.538733795068188925e+01 3.415362163367544213e+01 4.474454982245384826e+01 4.004290002988462760e+01 3.250631080251388738e+01 2.969715969670061639e+01 4.185882531309076171e+01 4.009660059008542987e+01 3.667282100915853960e+01 4.201129218177561597e+01 4.271626432767543946e+01 3.445561475411472685e+01 3.286009573208862378e+01 4.112705156954056918e+01 3.452243389102412152e+01 3.500469582244439692e+01 3.093531775559889496e+01 3.996355230429247740e+01 3.818241284795979595e+01 2.958694816790126936e+01 3.044076860869393997e+01 4.022480038222890641e+01 3.635107395674618402e+01 3.898893234647274397e+01 5.112437480685763092e+01 3.142542053207235853e+01 3.109752045248562879e+01 3.674168624144049033e+01 3.803611285709236967e+01 4.749952125600039210e+01 3.681775637791120914e+01 3.468243767131392019e+01 3.840692658380102387e+01 2.567751159508172876e+01 3.167279219803695511e+01 4.233512844577349910e+01 2.953968925777666854e+01 4.247359807910109453e+01 3.334962662610132611e+01 3.661872248901591576e+01 3.524315316765750339e+01 4.145768564224653829e+01 3.317257851428365711e+01 3.400534473149161840e+01 3.724660994207025055e+01 4.001523878408772106e+01 3.317061425089458027e+01 3.653602603308156915e+01 3.399485269275893984e+01 3.702159306418820250e+01 4.130291052271581265e+01 3.129265797031986907e+01 4.439222892756492911e+01 3.863383110924256414e+01 4.736790384041502477e+01 4.233293647472994081e+01 2.367971633319804070e+01 4.539601628179094917e+01 4.180542125106560292e+01 4.180544933337732516e+01 2.168614685221582405e+01 3.354231414932453248e+01 4.504791038520744451e+01 3.131699299655692315e+01 2.471081450748608432e+01 4.469668391766809634e+01 4.592760393122658513e+01 3.349116210212421407e+01 4.148411673804896793e+01 3.395998497533572191e+01 2.895723233516268635e+01 4.439705225514162379e+01 3.911001178510579734e+01 3.385487786518226017e+01 2.433420436873166892e+01 3.744050270910338440e+01 3.742749154473588646e+01 5.781659279883049862e+01 4.304933375761650183e+01 2.770260410693733988e+01 3.427622153420045237e+01 3.617334486082341272e+01 4.856286191490315929e+01 5.890625297690269946e+01 3.211136377770132100e+01 3.980938463469792765e+01 3.268544073046129483e+01 4.563193548682954059e+01 3.149021778192282639e+01 5.047137449900632333e+01 3.213253965247507438e+01 3.932624820292885914e+01 2.677384387886243999e+01 4.572039577498857454e+01 3.466570200954112835e+01 3.049413432677632230e+01 3.935616282524954812e+01 3.858599803730993472e+01 3.409987961921510191e+01 4.842173459564925508e+01 4.008683708326593376e+01 2.940669107661107518e+01 3.389421522653142205e+01 4.151321444631375357e+01 4.423616443696402456e+01 4.791661793277841497e+01 2.531996933263895500e+01 3.757031732784231082e+01 4.679098706870452418e+01 4.858252829834500375e+01 4.506830988750991196e+01 3.864456511972431230e+01 3.522931934706596024e+01 4.114533552375387160e+01 4.014485232511130164e+01 2.715792053870120526e+01 2.950906755125462055e+01 5.451102732153984931e+01 4.821055504066840314e+01 4.784516948153521554e+01 4.209238607911090924e+01 5.229168616557942073e+01 4.015871535911850998e+01 3.321146619663237942e+01 3.877425938116428483e+01 4.245578099953092988e+01 5.161004165860845916e+01 3.471072031510178846e+01 2.918263536577166661e+01 3.239681734175029959e+01 3.825517778797669166e+01 3.375139192033304170e+01 4.672368800105850539e+01 4.251074447015098201e+01 4.857229920288725111e+01 5.382971872861211438e+01 2.939910128043673510e+01 3.390343067130854848e+01 4.095778803334489737e+01 3.472355434338960833e+01 4.137679177482376502e+01 3.692187133799224341e+01 4.449055323179948118e+01 3.060780361678385475e+01 3.563960092406556868e+01 2.607120033145197979e+01 2.787096519224499502e+01 3.271579361796779040e+01 3.763985713184656134e+01 3.682078850710249895e+01 4.408243885394477957e+01 2.569923105802020302e+01 4.664885823788932839e+01 3.312670110039295679e+01 3.339159643081019624e+01 4.129495845387942410e+01 3.464787576636937416e+01 4.596530570510523717e+01 3.536903513738256777e+01 4.413818841270362014e+01 3.331892878746968023e+01 4.253074740911429075e+01 4.530113244893758662e+01 2.999680481499193263e+01 4.068099568686452727e+01 3.595094996812067478e+01 3.988011735104310418e+01 2.867056569641904673e+01 4.738030447544198864e+01 4.333036613060424003e+01 4.990776778167046501e+01 3.515524134705414383e+01 2.805846423135826484e+01 3.845374659887755087e+01 4.146185402344072912e+01 3.544676451403570638e+01 5.401225403523434920e+01 5.060278821118910031e+01 4.413517093168150041e+01 4.132772643757338216e+01 3.122904060761756639e+01 3.892058718544545570e+01 2.660394229794212606e+01 3.786231789150362204e+01 3.622797857763567464e+01 2.969127029311772858e+01 3.487768343925263537e+01 3.432873397370676116e+01 4.663273589958839693e+01 3.297906249610844753e+01 3.664157710602657403e+01 3.078883863625252815e+01 4.419059535448285203e+01 4.602682511888409067e+01 4.096494747761504840e+01 3.326486776192097494e+01 3.868534468415425209e+01 2.993719440366205120e+01 5.302675489351607752e+01 3.086116762035703331e+01 4.293061118693160694e+01 4.075945629599634401e+01 5.409031562445662189e+01 3.604836286578027682e+01 2.772475685878152873e+01 3.040566441071861092e+01 3.594717971401788503e+01 3.467979055769573904e+01 3.194862409446928453e+01 2.636639225631283878e+01 2.302642445583212094e+01 4.204709269785344361e+01 3.130920976971665226e+01 3.092671906887253996e+01 5.202501716658357367e+01 2.826361128038982784e+01 3.152658677900838313e+01 4.998996154246787427e+01 4.351323080907389595e+01 3.708321120538543880e+01 3.063703019319985188e+01 4.331608597920051551e+01 3.581963520201799156e+01 3.614096382571030119e+01 3.621358688365438638e+01 3.483516461146916754e+01 2.947847672783864326e+01 3.812012562375861080e+01 3.472534787502906539e+01 3.244203929915118323e+01 3.840118133012301627e+01 3.334665953447163389e+01 4.046580881983195610e+01 3.829559545606629456e+01 3.619852957093559098e+01 2.858987984056804166e+01 4.575711278649671243e+01 3.010723519835520179e+01 4.093476339077498949e+01 5.062236776387570103e+01 3.446778124651932274e+01 4.025818485888274267e+01 3.094097521941192852e+01 2.129345322164452625e+01 4.068402798599335313e+01 3.775797757744375360e+01 4.132369967793023591e+01 4.775033841284082570e+01 2.565701860493333442e+01 4.322797263584217120e+01 3.609351795503431504e+01 4.666649071917395020e+01 4.199081600733134678e+01 2.361806327998722566e+01 4.424973953062435328e+01 3.360753803778002435e+01 3.348425418662826303e+01 3.221400611306631845e+01 4.540404649058196185e+01 3.823497472735434854e+01 4.719517249265798853e+01 3.677610174296641787e+01 4.129775510260902394e+01 4.322579281819079711e+01 3.666088784068297457e+01 4.106298513157337027e+01 3.849859213167330552e+01 4.822682503159337841e+01 3.692656122403552388e+01 3.434469658717421936e+01 4.283377061981669698e+01 4.211191941314219633e+01 4.272524870313236534e+01 5.630329054257556720e+01 3.388238021171217440e+01 3.004349727129818248e+01 3.588156358722297057e+01 4.405149794211330061e+01 3.697098146875774205e+01 4.242874212485710217e+01 3.700638889007765187e+01 3.607854201535300831e+01 3.489730566185241400e+01 3.814519060069497414e+01 5.146323482795478554e+01 5.491525808441295453e+01 3.350716161758322897e+01 3.041790546194017963e+01 3.847006023855596624e+01 3.675159602941653247e+01 3.383599353888313033e+01 4.759556238502698733e+01 5.774263447227898638e+01 3.560807218141520281e+01 3.192977212275983945e+01 3.972276663339127367e+01 4.154278319354452975e+01 4.051345538251823086e+01 3.586594622751677264e+01 4.552492367862996048e+01 4.895629650499842711e+01 4.685828505700556690e+01 3.898963348179776744e+01 5.144290479945419747e+01 3.369675360231063621e+01 3.456114857287425224e+01 3.818885763719787008e+01 3.249959163358983716e+01 3.655842454868391656e+01 3.706383623403725380e+01 5.124984035606028243e+01 3.959150553235246406e+01 4.316929526474123691e+01 3.622784783245558060e+01 3.628655063014537774e+01 4.247511861932983379e+01 4.159295279966391234e+01 3.008639183685420448e+01 4.398167755709382476e+01 5.231054936799050381e+01 3.784150107605983493e+01 2.749136717640393357e+01 3.993057076083546519e+01 3.875345485306022653e+01 2.791209107302879744e+01 3.491183960758704785e+01 4.506647814832997057e+01 3.772960915967907169e+01 4.395400849849791314e+01 3.582515829771920579e+01 4.529675970270923813e+01 2.646065997658395474e+01 4.865899812578362571e+01 3.598665852274609023e+01 3.005052861370092998e+01 3.551637143832347476e+01 4.505894245654970831e+01 3.698722641933125743e+01 3.204159112723355918e+01 4.456953291833902142e+01 4.811227170620054494e+01 3.490477359969049331e+01 4.204824780662412564e+01 4.350094844347742651e+01 3.401432655771235147e+01 3.419730991244263407e+01 4.460662479818579129e+01 4.382346414189809991e+01 4.622562272876184153e+01 4.044649343234629413e+01 4.380584355678750086e+01 4.230665749451033264e+01 3.175271371183483637e+01 4.307573672336337722e+01 3.442820107469800917e+01 3.516469311408807386e+01 3.780172723846198579e+01 4.821935278259522306e+01 3.302803230143763358e+01 4.513043318285306782e+01 4.085664299345063455e+01 3.082902466071706016e+01 3.832418580399041730e+01 4.601307959434743111e+01 4.303385981103507874e+01 5.611460343592467837e+01 2.604399158121482927e+01 4.641753974468576160e+01 4.418134207927331403e+01 4.151040813712248934e+01 3.797071802981199795e+01 4.694560095475910089e+01 4.420342223522781211e+01 2.904882699124013001e+01 3.743184018320764750e+01 3.561246970920780797e+01 2.963117280933291653e+01 3.743228437762124372e+01 2.775045047315248681e+01 4.553214532283855220e+01 3.648056796560781834e+01 4.991586278182152370e+01 4.511657950570229758e+01 3.943556765499128147e+01 4.264578967119729924e+01 4.859103928985229714e+01 3.790699592886340241e+01 4.077144664296309884e+01 3.573967144969340382e+01 3.919198033484038035e+01 3.499701969184672379e+01 3.273078028056640676e+01 4.781653380993544999e+01 2.912749062267862499e+01 4.129833366271301998e+01 4.712926561412751170e+01 4.192779801643040116e+01 5.290745376085113350e+01 3.805331529847792638e+01 4.363609210972819596e+01 4.606551474593853612e+01 4.304115526979258988e+01 4.211178359368571478e+01 5.284235407448487365e+01 3.840136389083483692e+01 2.707186371683033244e+01 3.848136056532924698e+01 4.919265368842673070e+01 4.048847848733379351e+01 3.052401391647059725e+01 3.138972693672850056e+01 3.769531182299861172e+01 4.340138187197288744e+01 3.483657798068659872e+01 4.066549539011402459e+01 3.462914271971597202e+01 5.021872208462916376e+01 3.836461755442197585e+01 3.851605274796965972e+01 3.821822700491351554e+01 3.964253006995014772e+01 4.419381825285160659e+01 4.323322862899443209e+01 3.849531877870175123e+01 3.046058154224275327e+01 4.456702290973111502e+01 4.473482596089297658e+01 4.616858871973781930e+01 3.860146631118654881e+01 3.836037030359620559e+01 4.155449706669741516e+01 3.766583800619645217e+01 2.663009641418435791e+01 4.334965143565838730e+01 5.046871249743335852e+01 4.250557051397608888e+01 3.955244155793586458e+01 3.080904303860484816e+01 5.490925801881286361e+01 3.433594068039147373e+01 3.632265295307408337e+01 3.551681604915739143e+01 4.868520342200388740e+01 3.839737366918047456e+01 3.564653019963749614e+01 4.418948599948650013e+01 4.282362746504993822e+01 4.054742903075202776e+01 4.466824614469008026e+01 3.451727610580010719e+01 5.373840945618222520e+01 4.572302710269692483e+01 4.012016616947242653e+01 3.612642618028999664e+01 4.472960499746523766e+01 5.169921910594761272e+01 4.174280573198058164e+01 4.384748577929156710e+01 3.135839065383864011e+01 4.708844972009779184e+01 4.358644991451111395e+01 4.309608773720176345e+01 4.317709600228160838e+01 3.759442433795464211e+01 3.535198004442349173e+01 3.834248083721466571e+01 3.517828957448941196e+01 3.564083043777601034e+01 4.659114430904629955e+01 3.218036344197905407e+01 3.290257953927135048e+01 4.491877734832881686e+01 3.997475361459400744e+01 3.914885558996762427e+01 3.749543617730689249e+01 4.281062497669307021e+01 4.638025203648396655e+01 4.252744022643901189e+01 4.490539536139772281e+01 3.360709922598205424e+01 3.905811339452245790e+01 4.071814950824125390e+01 4.703960432304919692e+01 3.337202549217352043e+01 3.698202729440429692e+01 4.277661374102413561e+01 4.593769739952846720e+01 4.020065679028777339e+01 3.034712445166169204e+01 4.576996127903689882e+01 3.714737400415497603e+01 2.904977506560410561e+01 5.732387505343758960e+01 4.461370213595960621e+01 3.803880741773064500e+01 3.622951663991180737e+01 4.658411327627484155e+01 3.564481664386488546e+01 4.470514441126411498e+01 4.232465193688430816e+01 3.524124699784459835e+01 3.591679004476880976e+01 5.157822635924235755e+01 3.304975250658358021e+01 3.385894850577874848e+01 3.883556040881092031e+01 3.954320603287206382e+01 5.004482324266431448e+01 3.838420469948245284e+01 4.731289843315344967e+01 3.558189010718329826e+01 4.509649673636987188e+01 5.551655944098902040e+01 4.351787573964173816e+01 3.451361324807076869e+01 4.107922250685454912e+01 3.701697605845350125e+01 4.911793587591671439e+01 4.557665405966603345e+01 3.705484056643621926e+01 3.448477351199066732e+01 5.529386665631108855e+01 2.773224286225956803e+01 3.761476232120585905e+01 3.733645475432022209e+01 6.304868784110539792e+01 3.990161271310194024e+01 4.082523174583626968e+01 2.946278795413311613e+01 4.379211804011146114e+01 6.222010592253795380e+01 5.079569688087955370e+01 4.008225004496343757e+01 3.234568285426883705e+01 5.011893940330199371e+01 5.209586936101188570e+01 3.176757095225677574e+01 3.936843070851475090e+01 4.261424709845599068e+01 3.356012938581563532e+01 3.717234029024739783e+01 5.261077081899340868e+01 4.311086295172813720e+01 3.815796447800713764e+01 4.077168242997764480e+01 3.660439104591324622e+01 4.601154110413676079e+01 3.437015505923767478e+01 3.892956869843948198e+01 4.143773437505031154e+01 3.399129791331834127e+01 4.821018015473747909e+01 4.442248026538239003e+01 4.940624537033967556e+01 3.909778047651742128e+01 5.010505521935012041e+01 3.972105878025418946e+01 3.910891439959505078e+01 4.567655868753542592e+01 4.235713587863828167e+01 3.324024515329445251e+01 3.636719688607109902e+01 3.525100073444139070e+01 4.851484451906993201e+01 3.818191161604671180e+01 3.814314964835661215e+01 5.147798400661879725e+01 4.049392345171951035e+01 3.748928300158330984e+01 4.728458206900997141e+01 3.989101905692999850e+01 4.344580428121666671e+01 3.289065163532607272e+01 3.016911601341214322e+01 4.030288100439850041e+01 3.573797974656184095e+01 4.661765831624838086e+01 3.703737169245138716e+01 3.802867048658927729e+01 4.463495725979603890e+01 4.534642756045509060e+01 4.327935564966476534e+01 3.658091861816713219e+01 4.342533250940270761e+01 4.323493581576841649e+01 3.612193959750538141e+01 3.223896251886406361e+01 4.262958704117794184e+01 4.371588270398620324e+01 2.945322306938695434e+01 4.260194112993157489e+01 4.374398105474141119e+01 4.294611272285692394e+01 4.986237438558600843e+01 3.294244822976170184e+01 3.873660285871790165e+01 6.659117885376791435e+01 2.713586102538209133e+01 3.608576945132121949e+01 3.899357218949685944e+01 4.161035557387941708e+01 4.942623830914055816e+01 4.271386639948138964e+01 4.104821650380575448e+01 3.713163560406914598e+01 4.165849391037035332e+01 3.803829079940955182e+01 4.139483791269547908e+01 3.443692655995087648e+01 4.468782711366438321e+01 4.600681985165564925e+01 4.107710653661494860e+01 3.851788290413706051e+01 4.220931972508450514e+01 4.397261619461751536e+01 4.661147076354122731e+01 4.709811598008086975e+01 4.286931867901223825e+01 2.422901660378640898e+01 3.317173294870721634e+01 3.196405857988607835e+01 3.435761596864082179e+01 3.637646756145206695e+01 3.663884896461865992e+01 3.402213915955300649e+01 4.421714570371355535e+01 3.883527008036030281e+01 3.151247190280358978e+01 3.790205244152721065e+01 3.132889299433322705e+01 4.072649088730985056e+01 4.684717960651030211e+01 2.835265736611425780e+01 3.554280278822800909e+01 4.612247951505007393e+01 3.848437406028404695e+01 4.523626928653732904e+01 5.472580881054683744e+01 3.304716621114017983e+01 5.119274197298248197e+01 3.503954438538367100e+01 3.685893128066371816e+01 4.320003285561821116e+01 3.602590578006146416e+01 4.476222610242866295e+01 4.331031665893060989e+01 3.147371396675231381e+01 3.134851681274940560e+01 4.850442067204670593e+01 4.241476314379912793e+01 4.728995054751249683e+01 3.005047761904112846e+01 3.089642781791424042e+01 4.023703944807539301e+01 3.991885544482796178e+01 3.856156505221311193e+01 3.572941204818902605e+01 4.833990747183084125e+01 3.881480079299124242e+01 4.340714002586836529e+01 3.373366475299788902e+01 4.391816861485475698e+01 4.308357668875926549e+01 3.711419075420414515e+01 4.227182339000393085e+01 4.095802839705137899e+01 3.923486927429578941e+01 3.743626156184275544e+01 3.192963189374610522e+01 4.773391400257006723e+01 3.213268562795971661e+01 3.691887055516353655e+01 3.018371610727719911e+01 5.037696234504867476e+01 3.886373251348354074e+01 4.810187936373468176e+01 3.630026031884884219e+01 4.867187113104619556e+01 3.644725573037726463e+01 4.352768105892561579e+01 3.645749209945658720e+01 4.494830373039582128e+01 4.839837334169428118e+01 4.263889782901561176e+01 5.050699221391799654e+01 4.345537660461641849e+01 4.565773337517457264e+01 3.698912670155521454e+01 4.568798146657839965e+01 5.449723239897070926e+01 5.277259626501536616e+01 3.550984078129421562e+01 3.814151952518425759e+01 4.464963300681249336e+01 4.873637926899362327e+01 3.421543962572197017e+01 4.599834810318085232e+01 4.480276488966217840e+01 3.162928771198232880e+01 4.002942244791502446e+01 4.479262790956194351e+01 4.901295781408578023e+01 3.810403023663339184e+01 5.012480654473047537e+01 4.409661773025535325e+01 4.211571559428978162e+01 3.691385371135265103e+01 4.714252545218781165e+01 3.531400313803255386e+01 3.466031032513645727e+01 3.961251748883464074e+01 3.605796162703901331e+01 5.111256965587550383e+01 4.528650698740699454e+01 3.567192187426869054e+01 4.169548745655971800e+01 4.689016515376108885e+01 4.288864348417863681e+01 5.239303303512824073e+01 5.071688705098247141e+01 4.000500542141613636e+01 4.258399932809518162e+01 4.106931032212527555e+01 4.914793221188593009e+01 3.598593099386835092e+01 3.711846741939076821e+01 4.878246058540204899e+01 3.730129765353261462e+01 4.207410084191399591e+01 4.000960862862576306e+01 4.481293217116578376e+01 4.507010940481630712e+01 4.310747613852205262e+01 4.081742197236575720e+01 5.015562551597926699e+01 3.542821167947255390e+01 5.307288773932425130e+01 3.240037333133369657e+01 4.504909666764128673e+01 4.270065978391521355e+01 4.432538528217389029e+01 3.407683525032481953e+01 5.210406162600190783e+01 3.355619609235246514e+01 3.975202191878173608e+01 2.997055641519663638e+01 3.799237514718804221e+01 3.989746732024940457e+01 4.619438735751216285e+01 5.156998451864710376e+01 4.479170737853070250e+01 4.524821032277702670e+01 3.886039669832101140e+01 3.791352406715594014e+01 3.787922137812002887e+01 3.612390830180446244e+01 4.167830198945991071e+01 4.328693061319200552e+01 4.512772657359928985e+01 3.554050003674349512e+01 3.488211640214239395e+01 4.240168483229293628e+01 5.461857691168295048e+01 4.158219112241876303e+01 3.516460622343127085e+01 4.198432585417514673e+01 4.014427229397249874e+01 4.365015982901358882e+01 4.993146181181661802e+01 3.804326636700482567e+01 4.000568360158997905e+01 4.610111559747712562e+01 3.922144771791992923e+01 5.360377679155121200e+01 4.838578102404211734e+01 3.772081775344872057e+01 4.157099590415369761e+01 3.725691398095189300e+01 3.655020276835121962e+01 4.120859433289990648e+01 3.993965879963165833e+01 4.441688131068267609e+01 4.092154555455334730e+01 3.910615893399986476e+01 4.494617801184832473e+01 4.341287066232103342e+01 3.885385560881022116e+01 5.496164978050187244e+01 5.125079322386897474e+01 4.210269135486269931e+01 4.107693435070181920e+01 3.890586211975522701e+01 4.704644547656080533e+01 5.565120317744843703e+01 4.343945524557715743e+01 3.545771463720490146e+01 4.419863906858427782e+01 5.015881240153933618e+01 3.723785119953798528e+01 5.605159848161603264e+01 3.741635730027024209e+01 4.938228497489047442e+01 4.399487282059569537e+01 4.058888837568503760e+01 3.757317451035932265e+01 4.035090111402695356e+01 4.662722841778655436e+01 3.651268591090953919e+01 2.992833041012926287e+01 4.505721498316180629e+01 3.843439369432435626e+01 4.479522498128409325e+01 5.511882385128715356e+01 5.710517080284070346e+01 3.111162807649892414e+01 3.823743177364079315e+01 4.514559806414030163e+01 4.658915247416691585e+01 4.394689084499275111e+01 5.012477960560075729e+01 3.881983798403470587e+01 3.957280724242272640e+01 5.241882763404868939e+01 4.008703055227088896e+01 3.408681462746535829e+01 4.382343363248038060e+01 4.052076094996651534e+01 4.599303314483096017e+01 3.552278090402983679e+01 4.000398656835082534e+01 4.360818139062943999e+01 3.492260945384182236e+01 5.176181419143350126e+01 3.531808848537360745e+01 5.263794189820507086e+01 4.276888513982259354e+01 3.648837079120747973e+01 4.624930191231648990e+01 3.065998661514491630e+01 4.782062629360849826e+01 3.930224308686084100e+01 3.817451903126111290e+01 2.777808938367126856e+01 4.307201267171180348e+01 4.166975220610816422e+01 5.196711531331051503e+01 4.168410015652015943e+01 4.943029512501801293e+01 4.146768333644550353e+01 3.923946314880183195e+01 4.256698940526120367e+01 4.279467868485559023e+01 4.321541231779908543e+01 4.284465477811210832e+01 3.596671606811884203e+01 5.380710781779804108e+01 4.459819592398031318e+01 4.726087799147661883e+01 4.745565412851073006e+01 2.931773927342229413e+01 3.321593802973706744e+01 4.443910744639787680e+01 4.574394610899960867e+01 4.217388003242064798e+01 4.409278240714877484e+01 4.893748898034957762e+01 5.131026550444148882e+01 3.478677142272499623e+01 5.336309926773984813e+01 3.933465199201170748e+01 4.966581350684429452e+01 3.903039120910133875e+01 3.494143413855889690e+01 4.598906948929756311e+01 2.950429360549075497e+01 4.194253175709297921e+01 6.473197659043425745e+01 3.676913586405952827e+01 3.484206340046618777e+01 4.225225946036139391e+01 3.552237336704856574e+01 3.849945816253494257e+01 4.826370173142785802e+01 4.183458573295953897e+01 4.688040522315146319e+01 3.735735758871231127e+01 3.929171644437294475e+01 3.997593448338771793e+01 4.087241896838111899e+01 4.136877549714862567e+01 3.137495380959537883e+01 4.107258875821705146e+01 5.009944442436578527e+01 5.295398616162395911e+01 4.401124854052191893e+01 4.133774888439906903e+01 5.514091530161761767e+01 4.107012037423656636e+01 3.900894253144799961e+01 2.944675698315909074e+01 5.221783061787146352e+01 4.039750742317992405e+01 4.166686143662702335e+01 4.646163644383533864e+01 4.348071583597403844e+01 3.261705717869465104e+01 4.726641623792821179e+01 3.286868346290988541e+01 3.506068081478224485e+01 4.454092158627409503e+01 4.851959632574899217e+01 3.339250744302926677e+01 4.047595778663550448e+01 3.886789374322750490e+01 3.861939802603594529e+01 3.680404342004038654e+01 5.134168120597917806e+01 4.322471539713669131e+01 3.551664598102212267e+01 4.337676153888232022e+01 5.097667997712251520e+01 4.951664470249998828e+01 3.978158300661927171e+01 4.241200627821818614e+01 4.128134888307779704e+01 4.476141452136704402e+01 3.973923657852734692e+01 5.242735303774502142e+01 4.361034044312609836e+01 4.531961307200913325e+01 4.028630804765467843e+01 3.807093311581006390e+01 4.290611897188725266e+01 2.802668774190752998e+01 3.755397749613229053e+01 3.985402558069171874e+01 5.071258225053878732e+01 4.176019898302971711e+01 5.188689768552566761e+01 3.474887455960215732e+01 3.893376570816734272e+01 4.940997132582769780e+01 4.575907596098277708e+01 3.965724619666222850e+01 4.039782453405893392e+01 3.908551242040417151e+01 5.075990536690408561e+01 2.991931327093467630e+01 3.628385907099568186e+01 4.804568064060579502e+01 4.642213551721949472e+01 5.125627445378874825e+01 4.997357303505575032e+01 2.698924897475310658e+01 4.265516526099376193e+01 4.481439993682688794e+01 4.030476326947621146e+01 3.496370178764083647e+01 4.381136791537455366e+01 4.884218623121759606e+01 4.155742393086333664e+01 4.415876528704161785e+01 4.472272744835814962e+01 4.117368171824081458e+01 4.313207412669420648e+01 4.443333277848193319e+01 5.014163042981164153e+01 4.125668593583750976e+01 3.210847280385894464e+01 4.403018084982106473e+01 4.978751676752519728e+01 6.272718155546340313e+01 4.987061136585636945e+01 3.961522081118324223e+01 4.626395727658729129e+01 4.426047290189863048e+01 3.837171491222537867e+01 4.497818374602370284e+01 4.916296756103422183e+01 2.581190829153070965e+01 4.622749130257167849e+01 3.539693824026884528e+01 3.921184521284455826e+01 3.802919828799957003e+01 4.611160948157031925e+01 3.915749082568110140e+01 5.539147014938367164e+01 5.091220892667347186e+01 3.959533230064221243e+01 3.556790935816597710e+01 3.299105432222082612e+01 4.111802374095950086e+01 4.743583295564776137e+01 4.702178363143583084e+01 4.361622271055450994e+01 4.962714329582668427e+01 3.893677799136035844e+01 4.122691146563618503e+01 4.735755545995493065e+01 4.463012463218337444e+01 3.785906204003902076e+01 3.756448740566191447e+01 5.172143799811160392e+01 4.405826673598088661e+01 3.682924418290873803e+01 4.594679347854493301e+01 3.891290481387298428e+01 5.191337960345255453e+01 3.720071016232268590e+01 4.592123209861189537e+01 3.685051146730695137e+01 4.506948277796132629e+01 4.526287016661189710e+01 4.041568614354064692e+01 4.625870573147673781e+01 5.117855874377126923e+01 4.104867147335997402e+01 5.171431388578638177e+01 3.683752114206320272e+01 5.084747773023239148e+01 3.919965074426833951e+01 2.943140494174437904e+01 4.268127502761768000e+01 5.262438479144232417e+01 3.801982966505671868e+01 5.191418167436300735e+01 4.540278357290762301e+01 4.622775935273348580e+01 3.631940156121424224e+01 4.182277087700873608e+01 3.443842101216765883e+01 4.084124555219227659e+01 3.915022859649527476e+01 4.232831937185895299e+01 4.255845352470543475e+01 5.016035479048967005e+01 3.998383176254874627e+01 4.063299812916110909e+01 3.990787981484076141e+01 4.828507098797101804e+01 4.066641761876281436e+01 4.467888181545530557e+01 4.368052047617366185e+01 4.102930917394662202e+01 4.556683470971428562e+01 4.648035055381429714e+01 4.401099564768000505e+01 3.593576339269799291e+01 4.511274825881706363e+01 4.082508907141325949e+01 4.937079240843895178e+01 4.017698073756958621e+01 3.006562029819153992e+01 5.642082617010453305e+01 4.327142861661496198e+01 3.804060371099338056e+01 4.230916350409571436e+01 4.267049109688942110e+01 3.890515098820564788e+01 4.408065685611934725e+01 5.324100951699515605e+01 4.650139544025985572e+01 4.358294886202924090e+01 3.601047222038834406e+01 5.087022304269985540e+01 4.876255610916466310e+01 4.407242109860032997e+01 4.344405624408620525e+01 3.471636822696527958e+01 4.194785193192152661e+01 4.364777104350773840e+01 5.730753128388719375e+01 5.451189038257948027e+01 5.010972106780308621e+01 4.828698054755921021e+01 4.597874689697465556e+01 4.593306980881634161e+01 4.568989257659026038e+01 5.672883088261262685e+01 4.870180862160685109e+01 4.305332411168366491e+01 3.912805329235290230e+01 3.639194855233832016e+01 5.587749543089181259e+01 4.684452825183952740e+01 5.104656973557407440e+01 4.560517916128184623e+01 3.876531370717208347e+01 4.709997655120231030e+01 4.220906834377346684e+01 3.074035163313661201e+01 3.943726869395498369e+01 2.527160824973403663e+01 4.639071314566449900e+01 4.090266144553626049e+01 6.132676508587665154e+01 4.373112496002028138e+01 4.161341593580525000e+01 3.691525805213455413e+01 4.506561930995389531e+01 5.698435277194547410e+01 3.329968337535447631e+01 4.814217733913609720e+01 5.431067358234122366e+01 3.601213842441223534e+01 4.469019240952366090e+01 3.372128680005148027e+01 4.749225635627536235e+01 5.547069369769426572e+01 5.189734579187376085e+01 3.505529265353038681e+01 4.326590252626809274e+01 4.629818783262983573e+01 4.553938594075936663e+01 4.592386332289796513e+01 3.797469715054359796e+01 4.010465376384113512e+01 3.773736621294950311e+01 5.892490052738749995e+01 4.163838034193253890e+01 3.973309515670246839e+01 4.621658050325363831e+01 4.900918032051550455e+01 5.146026775522397401e+01 4.656386203149406811e+01 3.821898515401157681e+01 4.286372124222102542e+01 4.389987030616805441e+01 3.698530042606809332e+01 4.029677218393801041e+01 5.500595293030993105e+01 3.846411215751453483e+01 4.672944282520040815e+01 4.568241329185193678e+01 4.629381862142287218e+01 3.780929887070196571e+01 3.818454090432093295e+01 4.114474135346596029e+01 5.412628193889758421e+01 3.992985257725451476e+01 3.975511142607773252e+01 4.330356841981657112e+01 4.735492469159431295e+01 4.784669238154033621e+01 4.521073125586779895e+01 3.987644878351657241e+01 3.987550161914764857e+01 4.938217770043456767e+01 4.936349710395661106e+01 3.710681764267771854e+01 5.309544209657053671e+01 4.607953732752432785e+01 5.135309513884894272e+01 4.116060500019347046e+01 5.334517863995093734e+01 4.249833970910282233e+01 3.475309260588483085e+01 2.748159822086448401e+01 3.580650838578013406e+01 3.949513840218319416e+01 4.433060731251994468e+01 4.141604017284064554e+01 3.692379326485385604e+01 4.867570421357530819e+01 4.198371784172264398e+01 4.752233494742726094e+01 5.126178561170929271e+01 4.274908753776993819e+01 4.542053613299671611e+01 4.287502073073788722e+01 3.782811323652370561e+01 4.905483759698391566e+01 5.567029074512511500e+01 4.348225560471745865e+01 4.236941621693222260e+01 5.180397239859355096e+01 2.655240935360946963e+01 5.133422566473954873e+01 4.450965418156554421e+01 4.164987817377433998e+01 5.342365776016071521e+01 4.348286994652325888e+01 4.087516680871614483e+01 4.794586230412950556e+01 4.233047747800314653e+01 3.595580906362428664e+01 3.251886230527344424e+01 4.210350433783212054e+01 4.119792655676310034e+01 5.310429715338614898e+01 4.068227014529647079e+01 5.222583392932199331e+01 4.703166575033447572e+01 5.481571317469795446e+01 4.165089013520152861e+01 4.776140133589726844e+01 4.255594853405330014e+01 5.528941337832700498e+01 5.943642636334386253e+01 5.030644416621323245e+01 3.568669470369997043e+01 3.961001594236204681e+01 3.622598562006091782e+01 4.947870183993091331e+01 5.028190205704839144e+01 3.717019313159475047e+01 4.534824230464580808e+01 3.668596311366201945e+01 5.654197689543935468e+01 2.847297417291914101e+01 5.042106051229412600e+01 4.076526359952305256e+01 5.083505979624806770e+01 4.770279184540996908e+01 5.294992174132764262e+01 5.969584123881266180e+01 5.209201116177202806e+01 4.506058745159811707e+01 4.623129974677192422e+01 5.644321756950857605e+01 3.823303728299290327e+01 4.692354175938163507e+01 3.626993867199850996e+01 5.236783452065109401e+01 5.566726793835654519e+01 4.881557687030798576e+01 3.917185330987582148e+01 4.972615330452640592e+01 3.689154678779333807e+01 4.264484528998791291e+01 5.521039017410689809e+01 3.729543053388898244e+01 4.310447553623518502e+01 5.941175974813074134e+01 5.294676549417675915e+01 4.312120298996181589e+01 4.565929698346102583e+01 4.034016357956770094e+01 3.782695202429177073e+01 3.569862324584899937e+01 3.737315575315916760e+01 3.844091072931644959e+01 4.294492204017420534e+01 3.847864256240028880e+01 4.832927086243871884e+01 3.537903230933643783e+01 3.644214063935998382e+01 4.880922567404777368e+01 4.381091575493380930e+01 4.732787925135971108e+01 4.972137515516238437e+01 4.244162928635547871e+01 4.023174810125335910e+01 4.844106290936887405e+01 4.659594576435617341e+01 4.937970414884339476e+01 3.806154499230529353e+01 5.098714996924989862e+01 4.943757390908454141e+01 3.767205877381832835e+01 4.001600437253164699e+01 4.427384455232722615e+01 5.230244818085541425e+01 5.360759434109676391e+01 5.447467180286174226e+01 5.316051854113814557e+01 2.768470870806542194e+01 3.917838559991648140e+01 4.135010419350203392e+01 4.768470745815260159e+01 5.075535892049194331e+01 4.878246529229146944e+01 4.849720306645575363e+01 4.557229292163454204e+01 4.440559082337986752e+01 4.163074706054260332e+01 3.704702621578304189e+01 3.500872629610810094e+01 3.826610781330890632e+01 3.508954110957714079e+01 4.361171322056918598e+01 4.396262711265042356e+01 4.829805429236888870e+01 3.681733547973443166e+01 4.190550786141622552e+01 4.620512141064286737e+01 3.649532105403247328e+01 3.967555757657001436e+01 4.134098280979472406e+01 3.296113421152224277e+01 4.637996191075484376e+01 3.916706079220860204e+01 4.659545403025739319e+01 5.006000595746029802e+01 4.285686897574893095e+01 3.523339868534864650e+01 3.929906271469636181e+01 4.388036851666390703e+01 4.121437217324891122e+01 5.378576465658650818e+01 2.913200747877952423e+01 3.295333363736303056e+01 3.489495438981423803e+01 4.542683059246897415e+01 4.998894418485993185e+01 4.858585992864612280e+01 4.498365953400404749e+01 3.717558007181315105e+01 5.277047985998390089e+01 3.765757857029862521e+01 3.210171102545301380e+01 3.377574786297761023e+01 4.372250421668539389e+01 4.075301015828338791e+01 3.937900008738013469e+01 4.750101160732705807e+01 4.866118317327066478e+01 5.765679151481534603e+01 4.740905148315357565e+01 3.727496611526481018e+01 2.675378391532606770e+01 3.757092135358701057e+01 3.061275798874928711e+01 4.665663137857700349e+01 5.436680931777978998e+01 4.019832802940727845e+01 3.523079301940225605e+01 4.099216582510046436e+01 5.307154352647291518e+01 2.750454299173398454e+01 3.753256741014461539e+01 4.631147887658793394e+01 3.781147252244167589e+01 3.236624958399964669e+01 3.809754133724887026e+01 3.939744438965256990e+01 3.146954737641443600e+01 3.260696478828154454e+01 4.456856955394643904e+01 3.813017600489732928e+01 4.490261127331707769e+01 4.807519963487832371e+01 2.539122653904944116e+01 6.368628223602366489e+01 4.662576058218603947e+01 4.091513508881797634e+01 4.100125604178198557e+01 3.895538993838751907e+01 4.412134647214991645e+01 3.002796172009059106e+01 3.897914931029676211e+01 4.554279458927970836e+01 3.397818358579169029e+01 3.113150173680566013e+01 5.274323484232444059e+01 4.566515476229243831e+01 5.487939297289852192e+01 4.069257052190167201e+01 4.686734527157881303e+01 4.261662743882795468e+01 4.981437200028052104e+01 4.280957896951645125e+01 4.496094295173587341e+01 3.631947878067333590e+01 3.096470156638059379e+01 3.736648167785794072e+01 4.710698483232393841e+01 4.940101091958108270e+01 4.801214586437379950e+01 3.915619949803600974e+01 3.370478871628728967e+01 5.267995112748896247e+01 2.805435532002488586e+01 4.123097945113721607e+01 3.270613221728416420e+01 4.174120073738480130e+01 4.687408081119213676e+01 3.801828285485805736e+01 5.086940380671018858e+01 4.437257436191430315e+01 4.700793014555507909e+01 4.309992394695746754e+01 4.022165196585439872e+01 4.884918455632678302e+01 3.080139560469391924e+01 4.111634140292861872e+01 5.358500438948520639e+01 4.601942867170048856e+01 5.962965834471039273e+01 4.346376579380142147e+01 3.321318805026173493e+01 4.799360985032836879e+01 4.594549338914883663e+01 3.676872086781222038e+01 5.446006661124283710e+01 4.892663569178454708e+01 3.932507568903329798e+01 4.593712240882312159e+01 4.849323077931688886e+01 4.243342954175831494e+01 5.202774404572834754e+01 4.991998425022659092e+01 5.220695930234397508e+01 4.487766442352073426e+01 3.951249921106882113e+01 3.434153622582594068e+01 4.475941606163549125e+01 4.025551455527261169e+01 5.053933323798286636e+01 4.754160090633701685e+01 4.640772543907890935e+01 4.404257837652527030e+01 4.622117897844226775e+01 5.178177367314570745e+01 5.302616953916257359e+01 5.542862754131933656e+01 2.880943374249655520e+01 3.138775044354735044e+01 5.246407914458966815e+01 4.999293689965764287e+01 3.864236712649910999e+01 4.023933507565794088e+01 4.805352018163626582e+01 5.101632980259016392e+01 4.926888461922269613e+01 4.597164027478247306e+01 5.145946799018956597e+01 5.622717009696763313e+01 5.022512727531322696e+01 4.649389349486343548e+01 4.274601601505465709e+01 5.046201266535292973e+01 4.096115768405525159e+01 4.259753437789727570e+01 3.679036366478025855e+01 2.779759626090883984e+01 3.777660468756829459e+01 4.141571936342297988e+01 4.942516733766598236e+01 4.312079585895751421e+01 5.093829111375494989e+01 4.370091428409708101e+01 4.283503941224153522e+01 6.081438612932333854e+01 3.526875609124493849e+01 4.454342290519515046e+01 4.424195807512033696e+01 3.767779495437242332e+01 4.512179430904695465e+01 3.819562409760784050e+01 3.489178347995146368e+01 4.111740732881197147e+01 3.743470690260653555e+01 4.438836206264536344e+01 4.684467989043568537e+01 3.697081760176673981e+01 4.777603571977710573e+01 4.390634099639722621e+01 3.662678366526008489e+01 4.482657438384732274e+01 3.486820752496730336e+01 3.775142095042181012e+01 4.557828514801927611e+01 4.164578932094394048e+01 5.639421133544817621e+01 5.456215193453916612e+01 3.954021552202717515e+01 5.015542330126505277e+01 4.434829998240655158e+01 3.626966178767541749e+01 4.300427690811319792e+01 3.989112265773218979e+01 4.744330116527313379e+01 5.221006981418494064e+01 4.530021668778157817e+01 4.456380228450856151e+01 4.962226945268213285e+01 4.903099094038540784e+01 4.244067154709799894e+01 4.344875926165160962e+01 4.984835130634341027e+01 4.135100968504126229e+01 5.106760711507365613e+01 3.750366693769537818e+01 4.090800365149222984e+01 3.961867245599716369e+01 5.660548628565031493e+01 4.873692012077427194e+01 3.729621852334904020e+01 4.217466555058270217e+01 4.050399911784976581e+01 3.697836346915171646e+01 3.212839399301245180e+01 3.870457835876813135e+01 4.477907527903250440e+01 5.206171205093011167e+01 4.227317958248614360e+01 4.255115768980328994e+01 4.592828862042225779e+01 3.997533801835630385e+01 3.391351600836299696e+01 3.903768011126125970e+01 4.616227504820292182e+01 5.294153929751720966e+01 5.272853485118798744e+01 5.328864956173808309e+01 4.800623472925878588e+01 4.988024814122160677e+01 4.853865883257009273e+01 4.437413724505944401e+01 4.371984417027424286e+01 4.799594822775106451e+01 3.881524785137420963e+01 4.046902744776324568e+01 4.787969860254523979e+01 4.477983064112506639e+01 4.258120083375796838e+01 5.121004581289841440e+01 4.916740122032268090e+01 4.647874232991192400e+01 4.098192815627960073e+01 3.347538405692602481e+01 5.420442000115561854e+01 4.106435317137217567e+01 5.067575640461835462e+01 4.295222804234271052e+01 4.569080649903917646e+01 4.445460303702256510e+01 4.290483024680636248e+01 5.606218353303138713e+01 3.984980527206403167e+01 4.249815720999866642e+01 5.191076286960242925e+01 4.349365187243481756e+01 3.275388304164169284e+01 5.447385957218313735e+01 4.690310090853486713e+01 4.476170315637672559e+01 4.371243401780589721e+01 4.044157144882085930e+01 4.825713549855746720e+01 5.279126269340194710e+01 3.168807006972605578e+01 5.868041122051739933e+01 4.434109505079709379e+01 3.386052981133816075e+01 4.203050466116017958e+01 3.852974589573183550e+01 5.108668319983560480e+01 4.375184999662211283e+01 4.435044353575294451e+01 4.284622584489605401e+01 5.661800677953355887e+01 3.604864665163424320e+01 5.129150864471050397e+01 3.527651770864402181e+01 5.241174749221460161e+01 4.376828081276763527e+01 3.590976971295358311e+01 3.933162041359447159e+01 3.481811302363912830e+01 2.257122562719837333e+01 4.774253381835016796e+01 4.361776434547363124e+01 3.570554808106789579e+01 4.531614096063196229e+01 4.162204620220269646e+01 5.573149673049819341e+01 4.685993653063720643e+01 4.342281615885749346e+01 3.361325468666325378e+01 4.074110434332033037e+01 3.379095859742593433e+01 6.083475085172725016e+01 5.257717623012421626e+01 4.930007834814038148e+01 3.831538815429389899e+01 4.365638741517030041e+01 4.673397637505446767e+01 5.517763365338809223e+01 4.006492756330847271e+01 4.431447970295752725e+01 4.263965448484955090e+01 4.599940819738666420e+01 4.401907203420152825e+01 4.438842613139902227e+01 5.429652116166580811e+01 4.344362099261775256e+01 5.423285102756143772e+01 3.022740203126926417e+01 4.749157733482825705e+01 4.761240810657723443e+01 4.547600822865059911e+01 4.306981126589288777e+01 4.295418362951581059e+01 5.153066497072914132e+01 4.225601166032964073e+01 3.997983328518333934e+01 6.144846941480032854e+01 4.441374137590269555e+01 4.875510672958516523e+01 4.933350663347076193e+01 4.912894988256660156e+01 4.404969579722935435e+01 5.188329754064470478e+01 4.722516705717668373e+01 5.342650736268193867e+01 4.974854773418144305e+01 4.013576378456616567e+01 5.488780418633489688e+01 4.553352305095484098e+01 4.717630368349450265e+01 3.962389239875669489e+01 5.213513100046250770e+01 4.716115977633307210e+01 4.349794010125726373e+01 3.640725376232472854e+01 4.804146023838685409e+01 4.161093824125432405e+01 4.322563458546976989e+01 4.940984124888343132e+01 5.256205957427646069e+01 3.357863956992118659e+01 4.000131654081410915e+01 4.043532817183080397e+01 4.009320374061371695e+01 4.740148367426827036e+01 4.567318313366123306e+01 3.956252974822588442e+01 3.827113231475951238e+01 3.934196133881475532e+01 4.527820984512729297e+01 3.843246828477710864e+01 4.226407772533904961e+01 4.672787737073659997e+01 4.721733167636033812e+01 4.372413408768149168e+01 4.609940806230626009e+01 3.793326985301792575e+01 4.264502692741350387e+01 6.159567483606726057e+01 2.987085607197819570e+01 4.291841818843424505e+01 5.169487426885637404e+01 5.862785869632322289e+01 4.100143166747948698e+01 3.948648584640393722e+01 5.123813755304924911e+01 4.329073325980554188e+01 5.177170048551575832e+01 5.561702165193847236e+01 3.619121996985226986e+01 5.336330505922515499e+01 5.900470455523705482e+01 3.863667455385608918e+01 5.128896143772059446e+01 4.670783124034640110e+01 5.900832797292724763e+01 4.474443782165975847e+01 4.842507130439992835e+01 5.089932991952237273e+01 5.187009231246132401e+01 5.382302305183909397e+01 4.893889202353881274e+01 4.640738230170143197e+01 3.698185599153780601e+01 3.986789687780483149e+01 5.275309196488083074e+01 4.636940643057928924e+01 4.214923918734117336e+01 5.379868989989455486e+01 5.480932550732356390e+01 4.662355116824332413e+01 5.040095576944678157e+01 5.215736187034264759e+01 4.907362799783035712e+01 3.924904029417454865e+01 4.787992293899522878e+01 4.657278215638451968e+01 4.567329600116728017e+01 5.067531237280132927e+01 4.046655379469357428e+01 5.602985988595424516e+01 5.240483475815403835e+01 4.353851608936756179e+01 4.276592913126312112e+01 4.907665736459713912e+01 5.180356641055593059e+01 4.522571062333670255e+01 4.539047947396625915e+01 4.297904137924756895e+01 3.618644595607408121e+01 2.995773220820099070e+01 3.573117325959413648e+01 4.299498020797613407e+01 4.533429243851151114e+01 3.812943662537777101e+01 4.072834125440417097e+01 4.934471334269665732e+01 4.185214563808317223e+01 5.713446860909144220e+01 3.670604597877856179e+01 3.519124880462075566e+01 5.673924822182998895e+01 4.267547241752752996e+01 4.169481628537372586e+01 4.093594787504177646e+01 3.163211364732283926e+01 5.292693204293554743e+01 4.226566895477127161e+01 5.047224597489871911e+01 4.414676043925177140e+01 4.209162715095388307e+01 3.560703075748105562e+01 6.584843886505512955e+01 5.318030954252927245e+01 4.183302112505817405e+01 4.622682908410644842e+01 4.303835625170125923e+01 3.140671587867868908e+01 2.840780236762119415e+01 4.342148355560657080e+01 3.347216213921768002e+01 3.596722800396310049e+01 3.936120840540984034e+01 3.907754894724554617e+01 4.355657870367255668e+01 4.377178177091281697e+01 3.625150751228956381e+01 5.698628487655636832e+01 4.013867500520763798e+01 3.472117130008233232e+01 4.329266117984442275e+01 3.342285626649906760e+01 3.819615590292644924e+01 5.281386460264661054e+01 5.458782911136025007e+01 4.385012801345076383e+01 4.409209019727721568e+01 4.106622100386551466e+01 4.644307049687721189e+01 3.785976285737127256e+01 4.294978409339708492e+01 5.900385373192180793e+01 3.248473311656650964e+01 4.267378015413819980e+01 3.817422233471560844e+01 4.895384603914754962e+01 3.673570680737907423e+01 4.540849998640396024e+01 4.869432620390427502e+01 4.164868338468412645e+01 3.374627735688334695e+01 4.957298103955919544e+01 5.252647069341323771e+01 5.044432545120152156e+01 3.744071992095788204e+01 4.006119329950504238e+01 4.808642995009480359e+01 4.782958014332994168e+01 4.348942158096807731e+01 4.153929220965778057e+01 3.965603239910997502e+01 4.306667210233995746e+01 5.231406855576196335e+01 3.948858393789182486e+01 5.159517413165799127e+01 5.818150185306001276e+01 4.349160779469479365e+01 4.540043259772819795e+01 4.640008543423201814e+01 4.357717818707478585e+01 5.039210248795875913e+01 3.967508400331146845e+01 5.475427447283401250e+01 4.316975749589963129e+01 4.794817728648653343e+01 3.926447051402642074e+01 4.496620719724704429e+01 4.252258652720622223e+01 4.666680829191618329e+01 3.634745593634152527e+01 5.243035555805713699e+01 5.276257380103822925e+01 3.766469513490649490e+01 3.042459241727950570e+01 4.499185214544760214e+01 5.135441067733115261e+01 3.874696525721029872e+01 4.311828859968824190e+01 3.300326772453767177e+01 5.130985626596493887e+01 4.263215373043941270e+01 4.032743224990017694e+01 5.158000467054966265e+01 4.957897336021674306e+01 3.555904272239136787e+01 3.759714778894513643e+01 3.420470712996294083e+01 4.274123526229234216e+01 2.726545897247390116e+01 5.176884893015535738e+01 4.905491611655496342e+01 4.257454392436044088e+01 4.326137590020444890e+01 5.169850783300545061e+01 3.733036282038737141e+01 4.233528380754036391e+01 3.495281847820427856e+01 3.593231473582137880e+01 4.969911271282673226e+01 4.124355638845818106e+01 4.708352819103118492e+01 3.733337775485505006e+01 4.245975660455207645e+01 4.132836704551500162e+01 4.645034718715503885e+01 4.915155991096028032e+01 5.159844530922809724e+01 5.181490969958166204e+01 3.779373502308197175e+01 3.877042443808441163e+01 4.388623636106917303e+01 4.628029674640287539e+01 4.233280922984119599e+01 5.331706290015943495e+01 5.908589592876227670e+01 4.586299350721019152e+01 4.071963944609177588e+01 4.062790427318702058e+01 4.050601732375347552e+01 4.253380335043792115e+01 5.415091545200350254e+01 3.596648079452040037e+01 4.538231449842177767e+01 4.871075685230022145e+01 3.819631054465229170e+01 4.847738192272439051e+01 4.342278427377611649e+01 3.586097432058253531e+01 4.640520325304331095e+01 4.140427481522755926e+01 3.585952125611598262e+01 4.543506152606598647e+01 5.397017082679582245e+01 3.836347022144156682e+01 3.931505589906900866e+01 4.984770911323953868e+01 5.376168113157110895e+01 3.886801945808379344e+01 4.423945966483532999e+01 4.358528959926685076e+01 4.723339864349188844e+01 4.499394448597642082e+01 3.844410618631596321e+01 3.314343933411623766e+01 5.517931858088225994e+01 4.319461398149591957e+01 4.334903291825880700e+01 4.535632198875786969e+01 2.933998515544585928e+01 4.161984420953384500e+01 4.472211067657892869e+01 3.963705715085637138e+01 5.230087261165603252e+01 4.034668246023879590e+01 3.344858323947331513e+01 5.143320730634982851e+01 4.583960638440205315e+01 3.163224951888170011e+01 4.616383695794044684e+01 4.468638008257992311e+01 3.898490099532824615e+01 4.042580011701653575e+01 3.635799964664445838e+01 5.237800969255596328e+01 4.226442541680813747e+01 4.147523083044823267e+01 5.386906905668139700e+01 3.769853356468622252e+01 3.385623945939877188e+01 4.644082179126571930e+01 5.018616795131742947e+01 3.614136458256775342e+01 4.551889977754323979e+01 3.660508441075800334e+01 4.297991497869242039e+01 6.351687923392843516e+01 3.780036546676186049e+01 3.777995231310878665e+01 4.045735090963461289e+01 4.196547716010977780e+01 2.955565033743954828e+01 3.924768658291888812e+01 3.265511251418196537e+01 4.203194216396438776e+01 3.081914912468041479e+01 4.534489847492298509e+01 5.110266661657358611e+01 5.430515381459955648e+01 2.998755925708354297e+01 4.428072593778790633e+01 4.835844268900184773e+01 3.947659715156841287e+01 5.494198034366735328e+01 4.185934598871708090e+01 3.943314042066884184e+01 3.162851475618483832e+01 4.520698638481742648e+01 3.807918167732325543e+01 4.324837154595163469e+01 4.220238852734205182e+01 4.055571645115967527e+01 4.811521304114775432e+01 4.530376040060976095e+01 4.897250468516134703e+01 3.539766243730945661e+01 4.979344785309560706e+01 4.911287072364068962e+01 4.612041498179971910e+01 3.965603875391110478e+01 4.436101077276184412e+01 3.443495464778646920e+01 3.888871684735016743e+01 3.766952088629211204e+01 3.683867663092272693e+01 4.334593799341319453e+01 4.150723704469766062e+01 4.945974103437685443e+01 6.017304540104777288e+01 5.105205996723170614e+01 3.761307876394447902e+01 4.623596803303556158e+01 4.516634213242151219e+01 4.299137580903141043e+01 4.401988733179980784e+01 4.733322017472652021e+01 4.265376789009137326e+01 3.569742961383698088e+01 3.480299641769073560e+01 4.592197485463631779e+01 5.479189533702174231e+01 4.499631984836199905e+01 5.093917088023687967e+01 3.768760299421755633e+01 4.267125749238680044e+01 5.438311694238163341e+01 3.573604715082006322e+01 4.685645146137304096e+01 3.840421080286225219e+01 4.954801551923824121e+01 3.333037497137027572e+01 5.286495796384670598e+01 4.753943306831556015e+01 4.917287395362950519e+01 5.455029955156823718e+01 3.687184494469965301e+01 3.736259440405482479e+01 3.479557063287651175e+01 2.848153422770327836e+01 3.996977567279361665e+01 4.470196310649227911e+01 4.965206426488414593e+01 5.239278495223359755e+01 4.766249200769826899e+01 4.419830684056849890e+01 3.717986115965747729e+01 4.631181042448574914e+01 3.692324797192890884e+01 4.927919696095644753e+01 3.060128654414616634e+01 3.903132769292816562e+01 4.542177290712860582e+01 4.482767684377895989e+01 4.949220130594549971e+01 3.603698133134223269e+01 4.517477808943944950e+01 4.665575181999866317e+01 4.252591334206770313e+01 4.620489038303458784e+01 3.365190574926351275e+01 5.410436050226407190e+01 3.821678388412491501e+01 4.529371479278079704e+01 3.517114382132056249e+01 4.985705149079669951e+01 5.660962672892346603e+01 3.602717743725813193e+01 4.346450887977758271e+01 5.810629022651673381e+01 3.922288267529601313e+01 2.772251756169049841e+01 4.814312365600432742e+01 4.789751970803094849e+01 3.395711303816543847e+01 4.454184930574686518e+01 4.133234537543130216e+01 5.957751715411678362e+01 4.678702737676034928e+01 4.707325357976619529e+01 4.186732204659481482e+01 4.108587621167628612e+01 4.741070480025193490e+01 3.919979265354489684e+01 4.442670491702320135e+01 6.215076338740670536e+01 4.988910219298306714e+01 4.852016861357292044e+01 4.692660611723659514e+01 3.837726124892042634e+01 3.644770907557990114e+01 3.562503483204693566e+01 4.914466872091503546e+01 2.947900996972240861e+01 4.650118026623056267e+01 3.331017407595715696e+01 3.448638698003635739e+01 4.690858875368920877e+01 3.792325515912514078e+01 4.575509020736353705e+01 5.281112910507240343e+01 3.433964406259765667e+01 3.737606712233585426e+01 4.693389596287540400e+01 4.747438137166328431e+01 4.640222550509885480e+01 4.894229657988074678e+01 4.472807829711256744e+01 3.951495636045723359e+01 4.754736583534894834e+01 4.500449087157187478e+01 3.876473971768292870e+01 4.159674474720391402e+01 4.495549546573366229e+01 6.260615795910593562e+01 4.938907255047303835e+01 4.353089463716627705e+01 4.248888608165511727e+01 3.760890489326567376e+01 4.944831387669526634e+01 4.810692156670508268e+01 3.423817349177663516e+01 4.838262399429756044e+01 4.923355937788234371e+01 5.083003529383510255e+01 4.530950898642500846e+01 3.911486468499410307e+01 4.123736109147179008e+01 4.386734296014808621e+01 4.738866502058800734e+01 4.906240557248464995e+01 4.816955830266084604e+01 3.368225903656507825e+01 4.497452332568569489e+01 4.491900440773844849e+01 3.825299433097921309e+01 3.998477163431422809e+01 3.979491650159019400e+01 3.350988343601501640e+01 5.616214340622778423e+01 3.419721322883977166e+01 3.766578457289099191e+01 4.539831228223159343e+01 3.999669391770841997e+01 4.307537785562699639e+01 4.224972516239572684e+01 3.443989391737422778e+01 3.393890085142720636e+01 3.528262463792577108e+01 3.903266404724227812e+01 4.353864328061378330e+01 4.535967016646769423e+01 4.288218350877882301e+01 5.166291161985198244e+01 4.872640341483198512e+01 3.188037204294933957e+01 4.581450736364443799e+01 4.601038389749207624e+01 5.391727703569026176e+01 3.461531847036651044e+01 4.565954131257284843e+01 4.332123238119139330e+01 3.458794995996447597e+01 5.126998786460893598e+01 5.450520426923596773e+01 4.741950031847608216e+01 4.428143218596647301e+01 3.949155896353864392e+01 6.611158914012115417e+01 4.789182473442544818e+01 4.526049665234079100e+01 5.753730609142949959e+01 5.072250483284850020e+01 5.034306932379251975e+01 4.760644609546940842e+01 5.078126673093526477e+01 3.442651816174973334e+01 4.500915663915085219e+01 4.179031088327658949e+01 4.866599462050028535e+01 4.469094526019654978e+01 5.163682799232741161e+01 5.124705289771477368e+01 3.602041954194603335e+01 4.404968907373113751e+01 5.080509235530662693e+01 4.222435257059157010e+01 3.805415105026656164e+01 3.718087232359591354e+01 4.160407543744192793e+01 5.285902940564272967e+01 5.228750803063798003e+01 5.699159967485106648e+01 6.257609300719546042e+01 3.631502342379960169e+01 4.365907301197961488e+01 4.865082543946565607e+01 5.096461140312244709e+01 5.502658778036328613e+01 5.024307459059904346e+01 4.000351089263043747e+01 3.967948743152852842e+01 3.900927428566667743e+01 4.136923546263624729e+01 5.113453767541339801e+01 4.054055654191707703e+01 4.872415580868307217e+01 4.001548396515472916e+01 3.839948135156514297e+01 4.802543215444293168e+01 3.419719357797302450e+01 4.596978940457466223e+01 4.435158139834183544e+01 4.369108576464275018e+01 5.427742737286269659e+01 4.900282233948200883e+01 4.689592056431921918e+01 4.634299947379187046e+01 4.411079435590401943e+01 5.001867578393098057e+01 4.615429597910666359e+01 5.946313885840594082e+01 5.128442712263207426e+01 5.907077606312533646e+01 5.484741079245431195e+01 4.731268613011837232e+01 3.998924143417281130e+01 4.170798528688016660e+01 3.954785378449800248e+01 4.836430879863640087e+01 4.145727547289597936e+01 5.241805934772317244e+01 4.002240553410098300e+01 5.146947609955438452e+01 5.594933693494419202e+01 4.178507779870066230e+01 3.292337989695450062e+01 4.625297846180635020e+01 4.660912294303771830e+01 4.660170363065531518e+01 4.475572850658056723e+01 4.676689765938346000e+01 4.526078868173071612e+01 4.444270486968952838e+01 3.940467251543439176e+01 5.227124899338732433e+01 4.943938064056318638e+01 5.015401126369282991e+01 3.834895706639261448e+01 4.902201328066188779e+01 3.365932412494574066e+01 4.336888358075658800e+01 3.875284458014114364e+01 4.282647778995099230e+01 5.298929982363497970e+01 4.946906245418433912e+01 3.759733681243162096e+01 5.057141106460918678e+01 3.917110368225515771e+01 6.798593115432015566e+01 5.535130613220934492e+01 3.793094730511579371e+01 4.018757403406871731e+01 5.069423057674370625e+01 5.238238366019648851e+01 4.330625099086956453e+01 4.477629491108986315e+01 5.130014862075498172e+01 4.134026816930413872e+01 4.821538333084416195e+01 3.352196616178090949e+01 3.805115849249789761e+01 4.858050141034162550e+01 5.467651585189049257e+01 4.501899193651831155e+01 4.614572375553450456e+01 5.062496839759779732e+01 5.386666410611788791e+01 3.344296854307000899e+01 4.713149945030473731e+01 3.509021258325834225e+01 3.436130224341852113e+01 3.977663198060143657e+01 4.143669454742268954e+01 4.624810965112686745e+01 3.845506332606562694e+01 3.703972709737104196e+01 3.667457260443600831e+01 4.901098698987174629e+01 4.416530978254604634e+01 5.390149087658005556e+01 4.875517795727207471e+01 3.547633510844993054e+01 4.377573615823673236e+01 4.136272257126166352e+01 3.955043411692598454e+01 3.516643702416168082e+01 3.941359717330551860e+01 3.315868228794021633e+01 4.315801803638490952e+01 3.629603241330012509e+01 5.597501727973822483e+01 3.394862329044180171e+01 4.983190282510548741e+01 5.186259225285873242e+01 4.959359378740208513e+01 4.201388808371208228e+01 4.692402434024540980e+01 4.050986596080654323e+01 4.442419361658182453e+01 4.687399128047678687e+01 4.348417527206426314e+01 4.872470057459066339e+01 4.149804209630292462e+01 5.275082986785732686e+01 5.957089723202457066e+01 5.135802674897258413e+01 3.541692649615004029e+01 3.959830689651197844e+01 5.261957928180361677e+01 3.296718706238684859e+01 5.631893933659160467e+01 4.781932300445416217e+01 4.018712496935167167e+01 5.326337541073267090e+01 3.796785251359621327e+01 4.354160192258078155e+01 4.586090405704550932e+01 4.629970788661081826e+01 4.342266547947619415e+01 4.197508844786165128e+01 4.839918788073238431e+01 3.411488612033721068e+01 4.222691195917801821e+01 4.350796304268596515e+01 3.925589756434261801e+01 4.323148567092420791e+01 5.259850057240319643e+01 4.888230233934338997e+01 3.231222844152194540e+01 4.387474502901597617e+01 4.058115275349109652e+01 3.592472286284854022e+01 4.159694423229672111e+01 4.116792505929834789e+01 4.269728208057194507e+01 4.348115105995842811e+01 5.432207374859872573e+01 5.290008635450343633e+01 4.798694298241319700e+01 3.304093215337824319e+01 4.688229371262448097e+01 4.172483407775903430e+01 4.048983654508089103e+01 4.931810855661925785e+01 5.043188290988692302e+01 4.124035003210348549e+01 4.621034105887647314e+01 4.005763084010175135e+01 3.810653579907738475e+01 4.693731633278033399e+01 4.628602214847013130e+01 4.699116144077413537e+01 5.318468851322673885e+01 4.295466979442959143e+01 4.960808149442639348e+01 4.804473477738458342e+01 3.739890381629748362e+01 3.356944909764737162e+01 4.275281056480430664e+01 5.088587268503652439e+01 3.724784173760463801e+01 4.732687905565248343e+01 3.791230410352594049e+01 5.082888823150392454e+01 3.340526197245143436e+01 2.409625222554698709e+01 5.031486696351805676e+01 4.808913872402104062e+01 3.292940299853096064e+01 3.476742647839517986e+01 3.046521280070919602e+01 5.064242249538022378e+01 4.851531117649633273e+01 4.502152385988023298e+01 3.628635543721080126e+01 4.995614764270274577e+01 4.544728460757186639e+01 5.246090418805480482e+01 3.596316902542280758e+01 5.504111898721495066e+01 3.844740184133148375e+01 3.943750359202256561e+01 4.696981461183793272e+01 5.499249291274044538e+01 4.704891438773155699e+01 4.991491224378776081e+01 4.813530145474273070e+01 3.478361900873187551e+01 4.982870751443218182e+01 4.035670064956182301e+01 4.466394283316430602e+01 4.219974383574823662e+01 4.409904047187540499e+01 4.264927413826107738e+01 4.341756784608920583e+01 3.405585030651731415e+01 4.122365577669221182e+01 4.261240595462579961e+01 4.838432359730359167e+01 4.314156418060682086e+01 4.299943237329590318e+01 4.862377566613692181e+01 4.727669003679274340e+01 4.546378137963673538e+01 5.137604716797110882e+01 5.043937814040847201e+01 6.146369507422828349e+01 5.320283731815766970e+01 3.115633622897622956e+01 3.394539621410281427e+01 4.724869597558996759e+01 4.368862245696597313e+01 4.823080039566659849e+01 4.735922136634681578e+01 3.829513692107269662e+01 3.475425975345298468e+01 6.232681639114230165e+01 5.003786636951414835e+01 4.102774792440144580e+01 3.888175253840347523e+01 4.335539770419725869e+01 4.801281880026149906e+01 5.015972494906887391e+01 5.161972183665000813e+01 3.869403174395939971e+01 4.505351554303598505e+01 3.404242104686276349e+01 3.314200514769965622e+01 5.629670076816888269e+01 4.200827878055208231e+01 5.488316489622544481e+01 4.391931709305439568e+01 4.679808019989049939e+01 4.876812309246002997e+01 5.000453503771701946e+01 4.154351337893405827e+01 2.642154503315841652e+01 4.681825048175895176e+01 6.001162041109907364e+01 4.670225700104368372e+01 5.370302420966375223e+01 4.307706055098299913e+01 5.090856006082709229e+01 4.696661709321526246e+01 4.468851388349293785e+01 4.056943156248073024e+01 5.590559069256922697e+01 5.754118994454643143e+01 4.516836122184585633e+01 3.561325201523998629e+01 3.852988286973000243e+01 5.132821407983675499e+01 4.125758970850833407e+01 5.364029747186964414e+01 3.857722894448163231e+01 4.254100205552882841e+01 4.904115608606742427e+01 4.566663470601544361e+01 4.635872549582441593e+01 3.898065307916229472e+01 4.142747045409326034e+01 4.663493604486352240e+01 2.677509092187176520e+01 4.040077172551506379e+01 5.105477580945821359e+01 3.885046555274482927e+01 4.627207722403039014e+01 3.826387961502357626e+01 4.869492841784959580e+01 5.048096653049793048e+01 3.069540121539713340e+01 5.852338491929953790e+01 3.376531106286397943e+01 4.141184393065468328e+01 4.493698574578098004e+01 4.246742808071105912e+01 4.012650629389230517e+01 3.177071947728255452e+01 4.374423115372704274e+01 4.756638084952339085e+01 3.741511276237259409e+01 4.436698704491788448e+01 3.452625270706815286e+01 5.484733624086945269e+01 5.003917140518119311e+01 3.301080916733521775e+01 4.138056759819022545e+01 3.905212100859840518e+01 5.679814499762940017e+01 4.791179181095800033e+01 5.014450863150556614e+01 4.012249199897982521e+01 4.976152270182026172e+01 4.063693453030365532e+01 4.848400825354546129e+01 5.271475378809859080e+01 5.141106809660012544e+01 4.697714009366467991e+01 4.025434257822141859e+01 4.961042044728579015e+01 5.913982047494273786e+01 4.667069910169075797e+01 4.268285517848885036e+01 4.402593113737684405e+01 4.678596614014730903e+01 4.344458896731989483e+01 4.196940394691682030e+01 3.617227160495697547e+01 4.429325773826938928e+01 3.815819316884781642e+01 3.954208848253385611e+01 3.734044647313033494e+01 4.073409166610675669e+01 3.553180777812035984e+01 4.050451249383129948e+01 4.016906928509393992e+01 5.281433286082614131e+01 4.572327208698578715e+01 5.261136903674313459e+01 5.228592645157101515e+01 4.815665276609627199e+01 4.890710588324353125e+01 4.870378725681446497e+01 2.913119777274759414e+01 3.641841529229682095e+01 4.225992105314840330e+01 2.653424428201326535e+01 3.869146418805074461e+01 4.167897522612643968e+01 3.827715562233358781e+01 5.153591632296058123e+01 4.335528350602179870e+01 3.483017502053687764e+01 5.201088465789668902e+01 4.291529971566556156e+01 4.438917344719004632e+01 3.175113335801877668e+01 4.266075693752686249e+01 4.701814318634882994e+01 4.890288224015694141e+01 3.817423612606574324e+01 5.007331563546259900e+01 5.677876412202611078e+01 4.851258219830339158e+01 4.674378916995710398e+01 4.255707307245727122e+01 4.115059545388815110e+01 4.578960827617744656e+01 3.117356487719786884e+01 3.786894758371118996e+01 4.106867368547356989e+01 4.071820593666883070e+01 4.830265187610704913e+01 4.029506066251993701e+01 4.384052225223971533e+01 4.725586991426129657e+01 4.129288574875103279e+01 3.104556430825754632e+01 4.920518852344272176e+01 4.327749412078979674e+01 5.336988274613287331e+01 4.510719329602758165e+01 4.521358793997995917e+01 3.948551462180481764e+01 4.588241117209370401e+01 3.889211900950098055e+01 4.205349326850474512e+01 4.644387594564679489e+01 6.180729411347315505e+01 4.335818893416261943e+01 3.650719826682499303e+01 4.116306280696644393e+01 5.972617392358112198e+01 4.472550509077847636e+01 5.059699338008178415e+01 4.679363896723806704e+01 5.640196067152304238e+01 4.001072049801064878e+01 5.534039010462230834e+01 5.285864066601502032e+01 3.929613677073774625e+01 4.586197598735734005e+01 3.861060716653285141e+01 4.885314815974482627e+01 4.355738589767450719e+01 3.875049646390448288e+01 3.809371980742534447e+01 4.707748166182870619e+01 5.000496409086322558e+01 4.109136030964508279e+01 5.059254679819625267e+01 4.897687267667556199e+01 5.062024002071014195e+01 4.760953783102274173e+01 3.780288888368151135e+01 6.446731640040560762e+01 4.168957772170963949e+01 4.188115356212722418e+01 4.895573873461518133e+01 4.042294435902321226e+01 4.131219490981749232e+01 5.252641247071920105e+01 5.128646158767784158e+01 3.556232872756062591e+01 4.186974297511640231e+01 5.218169268483590173e+01 5.486895219499186283e+01 4.938292510143351421e+01 4.372981832314692952e+01 4.117684407662972035e+01 4.598649168181066926e+01 5.062660001136609367e+01 4.538761140603019584e+01 4.707049713720729756e+01 5.041591560195669786e+01 3.923335689623553435e+01 4.624293119837086152e+01 4.238564723375296950e+01 4.303018419221436375e+01 4.290604457302549690e+01 3.815949566990973096e+01 4.285291028581635686e+01 3.563101741154846991e+01 3.603098089962564643e+01 4.260973556670268891e+01 5.104959132823125145e+01 5.311077822823087757e+01 4.085558698217810303e+01 3.512209350754212522e+01 5.156891492726911252e+01 3.753743985190509846e+01 4.488271430813806262e+01 4.930846033474436751e+01 5.370292319649934853e+01 4.724339039707084709e+01 4.113568278726067007e+01 5.590178613312318845e+01 3.647401687639281676e+01 5.381781226936632834e+01 3.367134465051535130e+01 4.407405092689094062e+01 5.721365960022418307e+01 3.126371654369902942e+01 4.346766186836923396e+01 4.675383779810303508e+01 4.562483884599867423e+01 5.369450072366768012e+01 4.837579393884552559e+01 3.306900248939049192e+01 3.956744973218490458e+01 4.145956826507562454e+01 5.075271347839093750e+01 4.803386878895920375e+01 4.648203173870145122e+01 5.627975632445541976e+01 4.226906526788673801e+01 4.752018179090198657e+01 4.637713595386173893e+01 2.805818544594297137e+01 4.299462863991841743e+01 6.174833758136645656e+01 3.790844911986363996e+01 4.839462773107755567e+01 4.070506832650774953e+01 4.490486593473554677e+01 5.071534490241314330e+01 5.005132975865279832e+01 4.846354792309126225e+01 4.533831204078297361e+01 5.542020621239530698e+01 4.190236528675740146e+01 3.020641238724156707e+01 4.700384353531313053e+01 5.418115072291718803e+01 4.361144560351684873e+01 4.230566837438902184e+01 4.233910349714854959e+01 5.441327322002164379e+01 4.487372040677427520e+01 6.386810893062020256e+01 3.749396975107683971e+01 4.466253381994285121e+01 4.485279744996768159e+01 5.057420074000250310e+01 3.422234035288705201e+01 4.605756027709378486e+01 4.273952049778010576e+01 4.230506207728002011e+01 4.700702815777061261e+01 4.317492067760189656e+01 3.369452977945688588e+01 5.321990092051805732e+01 4.900441954767160979e+01 3.192768594830134177e+01 4.153227082739905995e+01 4.931690354000486565e+01 4.318641458841445058e+01 5.050009407568964548e+01 3.945741563002348329e+01 4.767875281588203507e+01 3.298642856946397472e+01 4.583476284175072379e+01 5.843061226242785011e+01 4.302557362244917272e+01 5.454809412251630363e+01 3.956824287040081600e+01 3.982546153719774651e+01 3.873592860721330311e+01 4.126204467218084204e+01 3.374770074043092194e+01 4.413321926153057717e+01 3.853173674749659483e+01 4.834792612006926049e+01 4.329990010191794880e+01 4.118528791335331363e+01 3.870427238059862418e+01 5.185126981193789675e+01 4.690413503107817661e+01 4.913425536967299223e+01 3.264632110727602310e+01 4.727913012281782557e+01 4.470980723111376420e+01 5.036314023210740487e+01 4.026693057778926033e+01 4.482308735756235762e+01 3.051244021354905556e+01 5.142889998083187919e+01 5.181385254341333280e+01 4.557248086017553845e+01 3.516024800454915322e+01 4.192335944789205371e+01 4.758794336743629572e+01 5.322176045665894861e+01 3.713156590696565473e+01 3.932168945415496353e+01 5.145664775306255478e+01 4.558798088334980747e+01 3.325592998210187545e+01 4.710588493226685358e+01 4.442138999847094283e+01 4.192374608772530564e+01 6.306855906451785643e+01 4.546501278823834014e+01 5.109082383519431403e+01 5.819530697739667602e+01 4.702387499786257052e+01 3.456855270595868035e+01 4.017785056358638229e+01 3.767316956958007523e+01 3.980201449684577852e+01 3.701099098125938980e+01 4.308513648505518034e+01 2.881861582457444371e+01 4.013927593121348281e+01 4.820854972896673729e+01 4.431294344702983778e+01 4.113116062767253567e+01 4.436974687570465647e+01 3.841974087940466376e+01 4.246479456245977246e+01 4.824739842143890201e+01 3.832456008469144138e+01 4.282456423963974146e+01 3.938325999201823890e+01 4.008298183744665977e+01 4.110331390432038035e+01 5.674571392881034626e+01 4.318933041269943374e+01 3.901559396431058957e+01 4.491779046190995928e+01 3.654282352690686508e+01 4.410736545588775925e+01 4.921304716398106649e+01 4.086508674491863502e+01 4.547943503979158208e+01 4.752647114013552709e+01 5.054462958425987296e+01 4.945097961149020449e+01 4.791167005463224626e+01 4.501765498750829408e+01 3.533438437152033629e+01 4.867754168575368112e+01 3.918943059465627243e+01 5.187172616397428726e+01 5.899350549027823831e+01 4.995659367959843422e+01 3.879132087080964197e+01 3.767983576077755004e+01 4.647144296874591163e+01 3.847115607378421487e+01 5.410382731834326364e+01 4.661461421228425195e+01 5.279228216087232539e+01 4.952126599310170008e+01 4.618001188251187017e+01 4.877754570575434201e+01 3.917704109968244808e+01 4.107019853330467640e+01 4.285917452236628833e+01 3.960157622484370421e+01 4.866930753515340768e+01 4.814354154125958019e+01 3.881432344987780425e+01 3.839591896785707092e+01 4.960943188308490903e+01 4.265138961424279529e+01 4.739911200098698174e+01 3.570494962443837750e+01 4.913538084606940259e+01 4.443620497094350696e+01 3.004292161439241937e+01 6.329660060447142911e+01 4.987481264090874333e+01 4.270564712949168040e+01 5.442068160838498159e+01 4.261650897657790438e+01 4.645318485470586722e+01 5.255203223800483414e+01 5.177269953647054024e+01 3.986136207676820220e+01 4.208729490937741247e+01 4.466821326993652264e+01 4.086762161776648128e+01 4.801678952004555612e+01 4.877093045853701625e+01 5.282099878931210668e+01 3.354049989222514938e+01 4.773604336942940307e+01 4.832512734229919005e+01 3.036025468876298916e+01 4.712518091984735236e+01 4.664248211958589962e+01 4.358465148596431504e+01 5.431698367865216426e+01 4.084124461034260634e+01 4.453226246917693487e+01 3.757123922305714103e+01 3.548845888392075665e+01 3.322126743846288122e+01 4.163316047003808507e+01 4.163657087787782984e+01 4.202654498742582234e+01 2.919129466456433875e+01 3.439890731905050103e+01 2.948353799407318832e+01 4.094867192452463911e+01 3.098834138621966261e+01 4.537217726831045894e+01 3.431295419187245699e+01 2.950988568271101897e+01 5.968385239734909931e+01 4.386241709959475799e+01 3.790589627149579144e+01 3.981746694825992705e+01 4.405571343777886284e+01 3.944676335555115543e+01 4.823173544331047680e+01 3.644880030371477631e+01 2.986133976911059662e+01 5.327331489214178362e+01 4.353150794312027472e+01 5.265348424166295871e+01 4.586252553292440837e+01 4.329609042500872818e+01 4.718022260742457519e+01 4.551643383565260592e+01 4.856191489194363697e+01 4.410808146330859358e+01 5.215514237272678599e+01 4.757987877989155123e+01 3.757332971600821026e+01 4.654630506271799106e+01 5.258362623181854900e+01 4.184872670138152273e+01 3.993376153162027720e+01 5.244663623085941140e+01 2.789328456842968151e+01 4.571282970106120302e+01 4.033350441142279408e+01 4.243888636781118606e+01 5.356953819541830342e+01 5.302552103290273067e+01 5.283875940697041074e+01 4.925613377114962077e+01 4.090848697811665602e+01 4.099783985794296370e+01 3.999342118437234461e+01 4.082294281708851713e+01 2.988655891195385905e+01 3.946080310751948872e+01 5.163767018551839527e+01 4.378911992078249682e+01 4.198997081949061538e+01 2.703475501610693499e+01 4.600532164405447588e+01 4.830611802487607065e+01 5.095677834819700536e+01 5.337530622538780989e+01 4.885105226385275046e+01 4.288546275543741615e+01 4.652339600540508968e+01 5.503236423863985749e+01 5.630262857022230349e+01 4.116329100669195640e+01 3.939416730254392007e+01 4.050287688052233648e+01 5.505921833261523801e+01 3.950190031990199913e+01 4.659595300517150918e+01 4.772791863626510178e+01 4.191883811510595592e+01 3.786826493070986288e+01 3.977667052901064437e+01 4.440902214792159697e+01 4.242688226135113894e+01 3.287699860305073685e+01 2.856304205912137917e+01 3.905384198673046825e+01 3.958390487109701894e+01 4.275593814240407653e+01 5.145044922338501436e+01 3.396231327136475642e+01 4.952888529176438226e+01 4.397924470138892161e+01 3.568196645931038091e+01 5.860404440018821504e+01 3.809497195892600985e+01 3.984972347287934724e+01 3.859788308046404381e+01 4.230824273166344085e+01 5.021137321236864892e+01 4.951634456513647109e+01 3.743310584482856029e+01 4.834525253020864000e+01 4.785510532169302422e+01 4.707276802926515558e+01 3.493996705833476568e+01 4.273914113181792374e+01 5.380341891872179616e+01 3.562364656196005086e+01 3.195493099952021154e+01 4.520905600100762456e+01 4.165663280024381265e+01 3.933415411947439111e+01 5.076418104245966845e+01 4.193520078411468432e+01 3.650573238008776400e+01 4.584438537872941311e+01 4.521880562933683478e+01 3.232328070212957272e+01 3.659210087530328792e+01 5.604955146126947341e+01 3.368149219864242383e+01 4.332311316404175727e+01 3.704219966505243633e+01 4.144620564706745114e+01 3.681028337825721763e+01 4.787172416519205598e+01 4.498935198872886332e+01 3.767882352317187866e+01 3.621334143049948295e+01 4.606693257756948157e+01 5.106531006399167438e+01 2.945313801379554874e+01 3.656082073755216300e+01 4.404169595803253401e+01 3.673484439746778207e+01 5.187420524094178376e+01 4.785460859152276925e+01 3.443561530497032663e+01 4.178141510308023499e+01 4.223716685735107035e+01 4.278806431753485384e+01 4.315687317133061640e+01 4.963024755529350784e+01 4.473803550378183047e+01 4.166757555247208700e+01 5.144082664166159446e+01 4.632175884142466771e+01 3.113542139580556167e+01 4.286254020966445211e+01 4.660345038980632637e+01 4.735590452245646276e+01 5.706833685368003017e+01 4.395142868380319356e+01 4.637096814782636756e+01 4.611262027112135797e+01 4.763237020319991899e+01 5.167249758835017559e+01 5.656069359977635713e+01 2.745610718515948179e+01 3.192300891512581984e+01 4.722042418715062695e+01 4.982843074264885530e+01 3.272919858069287358e+01 4.469549789223712111e+01 3.547116822987454299e+01 4.577760247778269331e+01 3.788272696979800713e+01 3.915767783792361456e+01 5.585432978991725150e+01 4.532343628475376818e+01 4.512550603263738935e+01 5.941639395159846515e+01 3.788021054037790947e+01 4.744552465139948794e+01 5.006453450631114777e+01 3.534048110470940429e+01 4.620156638455173237e+01 4.964815242631977554e+01 4.330506992919463016e+01 4.382566116079145502e+01 3.990502566397050543e+01 3.247475159520923427e+01 4.396160581439090720e+01 4.668575512003489081e+01 4.891929424456384368e+01 3.829802188441705368e+01 4.571104948768087439e+01 3.422691296768087454e+01 4.046894647531458844e+01 3.989111946777047280e+01 4.980385891982463420e+01 4.823614991587475487e+01 4.486493956348688528e+01 4.245521436571620910e+01 4.750619479177245097e+01 4.187446579687668446e+01 4.374446905355614490e+01 4.627774516685580863e+01 3.593634067793251319e+01 3.980462045422996908e+01 4.697996293811800683e+01 5.030734298628826195e+01 4.606524612316810163e+01 4.658982855884003982e+01 5.466261937367877266e+01 4.301512597737470145e+01 4.617702405966863921e+01 4.733751100793035249e+01 5.306718848982530545e+01 4.974379519909911096e+01 4.424293552076641589e+01 4.284941988949078251e+01 4.076628037596716325e+01 3.657952149825265309e+01 3.694833763363268986e+01 5.880845008038806299e+01 3.751258066441740624e+01 5.019243990113189113e+01 4.163431729663869163e+01 3.670890042515657825e+01 4.800652220513488544e+01 4.758875127760477142e+01 4.401911680670954752e+01 3.546149550845056808e+01 4.138201477208161805e+01 4.706169362041368487e+01 3.395967703719849595e+01 5.321936107386981973e+01 4.411166750807044679e+01 3.612193844818039423e+01 4.772059576796360858e+01 2.910988324754248424e+01 4.891569569213360325e+01 4.729017303455976418e+01 4.121314440684150071e+01 5.386951639889348087e+01 4.347719808229629024e+01 4.642741360534954254e+01 4.565160842646002948e+01 3.112088406959496112e+01 4.281656620688588077e+01 4.700563320318251215e+01 4.802676011990759264e+01 3.979528909417905425e+01 4.403741344122276047e+01 5.327062953264720591e+01 3.669633147391534322e+01 3.780350309294620104e+01 4.017437517776641442e+01 4.959551713845253573e+01 4.590902288244241447e+01 4.903004393342289546e+01 4.211296752827490764e+01 4.626759702885276226e+01 3.872775571488949709e+01 4.993515567992749027e+01 4.346337889437394608e+01 2.626141744572114334e+01 4.001390591080308212e+01 5.199471869142404046e+01 4.711912515644303312e+01 4.686333092255640054e+01 4.407208390380816354e+01 4.910541570033298342e+01 4.549537340061000634e+01 3.299720095716060797e+01 5.444675514048255138e+01 4.893409261061079718e+01 3.840400764822589252e+01 3.834822556477516997e+01 5.098148989060927505e+01 4.404031728002707524e+01 4.685416148253903401e+01 4.450836415110369870e+01 2.952581027775059397e+01 4.219708945728454097e+01 5.638048704853173376e+01 5.156714791988401458e+01 4.675869325468526938e+01 4.415864969982792587e+01 4.842173911877284809e+01 3.329217828874151763e+01 3.089362248018736423e+01 4.053592439166429529e+01 4.670896981920365931e+01 4.845108903306147852e+01 4.020422130221961510e+01 4.581793637269353070e+01 5.389678970234496802e+01 3.491404050574839601e+01 5.542616633086034028e+01 5.103943165980862773e+01 5.628070375831536154e+01 4.059484479199576157e+01 4.831148848198294132e+01 3.783053719578850149e+01 5.155146712154527222e+01 4.302243032304583181e+01 4.402180521618254261e+01 4.258664250621892222e+01 5.174719399156548860e+01 4.461555196079821428e+01 4.287996277971123504e+01 5.275180874474568071e+01 3.795056205845541797e+01 3.815839303214560374e+01 4.515876142694009587e+01 4.406449832530831401e+01 5.667682526925333519e+01 4.121060613087522739e+01 4.530330956443852841e+01 4.561848140595044043e+01 4.054849387545527151e+01 3.993540237204985743e+01 4.840119972318600361e+01 6.159724613122253345e+01 5.354985096817402024e+01 3.954139581049825125e+01 4.452662307853988466e+01 4.451915248515336287e+01 4.414846509357138160e+01 4.420068029979903201e+01 5.291268230208340384e+01 3.680522058432068633e+01 4.003604278198623945e+01 5.393042549620020765e+01 3.583196679511112137e+01 3.330108578643294948e+01 4.029171610147572125e+01 3.958905613442839666e+01 4.206724527187891027e+01 4.651815259016674275e+01 5.364067847043182269e+01 4.193319777700977369e+01 3.473445760680240824e+01 5.009508568787870786e+01 3.364755817064384757e+01 4.190988334595802201e+01 3.552264863381447668e+01 3.747893398049670566e+01 4.983709975476389076e+01 3.591107883623193686e+01 4.274610414628254063e+01 4.770137104934962480e+01 3.696509631486127034e+01 3.791249034566478571e+01 3.953091735305208232e+01 3.865507777905484943e+01 4.707223409168852868e+01 3.354906405969352789e+01 4.802049602433945807e+01 4.119694373735665494e+01 5.874595669193088554e+01 4.544312465721943539e+01 3.790286873946431712e+01 3.365914811237744431e+01 4.147813423862791637e+01 4.428815957634932943e+01 4.295747828567629512e+01 4.170893896283300961e+01 5.671822342987335475e+01 4.139957350179459894e+01 4.657385073814324983e+01 4.146516884353116694e+01 4.073383310394389412e+01 4.693209081896279855e+01 3.894584374054563369e+01 5.197257030923687182e+01 4.684416195685405881e+01 3.993608270288591910e+01 3.712212759940449303e+01 3.449665830023376145e+01 4.144510522748473136e+01 4.697748370279251162e+01 4.679030613080796286e+01 5.518429333734444242e+01 5.074051082414000291e+01 4.038087124660930982e+01 3.275998986687727665e+01 3.813397193306087729e+01 3.770145977915803570e+01 4.515395880985479948e+01 5.180385922919413844e+01 3.681794083849567301e+01 3.692134351377170276e+01 3.941024959195097210e+01 4.519936363740777097e+01 3.778332889192498101e+01 3.676820740053973680e+01 3.472180544166523219e+01 4.927156021500400840e+01 3.392098940861122713e+01 4.206063763421616386e+01 3.718708719363225157e+01 3.924030996798004622e+01 3.996812590811795474e+01 4.675552858930707600e+01 5.072272290781072002e+01 4.084447857172731489e+01 4.777324776722808508e+01 3.536485192122592736e+01 4.246592708989709308e+01 4.536693250231006402e+01 5.147015789363091187e+01 3.236720682795128567e+01 4.840664130179055746e+01 4.655536776715568692e+01 3.596109984164856144e+01 4.652237332814224402e+01 4.273722052274833771e+01 4.979685523426296356e+01 3.869525631990900649e+01 3.777427306941786611e+01 4.931045832619317792e+01 3.431823260926867647e+01 3.231011615015395222e+01 3.345088678417860706e+01 4.116285779438202042e+01 4.401720307781389607e+01 5.002855271415567984e+01 3.295185453206012482e+01 4.886915842143807964e+01 4.334230902161736765e+01 4.394350657867895649e+01 4.181032372903874261e+01 4.651824658824651237e+01 4.720452258011214042e+01 3.928343346585585039e+01 4.126019661672760463e+01 3.651670951468226178e+01 3.937349535422015379e+01 3.910454980734466091e+01 4.346725294697137087e+01 4.951366149267853700e+01 4.048141366292509957e+01 4.573668216134179687e+01 3.606959698996306685e+01 4.236714583907711784e+01 3.095029330916894494e+01 4.532978912882174427e+01 3.634957398685081387e+01 4.728548801584766181e+01 4.103571818682618044e+01 4.078061622912806428e+01 4.491685686306917802e+01 5.359835835987587416e+01 4.771424256725314450e+01 3.411500433661223752e+01 4.257748948045546911e+01 3.958145932005263745e+01 4.599135508077881695e+01 4.382703112820968272e+01 4.715481455393759092e+01 3.718194821560302188e+01 5.122520047163528290e+01 3.917277077091998194e+01 4.987545496014524815e+01 5.319323958170313915e+01 4.474710046174425315e+01 3.124676774778708221e+01 3.428205461819617739e+01 3.351119004715216931e+01 4.148415972768490434e+01 3.018148215376188759e+01 4.546407961159735578e+01 4.319766918251259824e+01 4.378131711921691505e+01 4.195838864182262995e+01 3.926551042386375201e+01 4.699646832781780859e+01 4.948799459649258381e+01 4.614346410977236701e+01 3.673493419394880277e+01 3.739147508576545675e+01 4.342203091502238976e+01 4.801189378382105133e+01 5.149082837451813788e+01 4.741437070266055542e+01 3.616016166465247039e+01 4.089188231031371146e+01 4.538397891837495735e+01 5.565116095617714365e+01 3.766071462530585734e+01 4.934464559792048277e+01 3.491232403663037331e+01 3.877452544967411541e+01 3.740970765975296786e+01 3.467319043199115924e+01 3.929505405304619359e+01 4.228553352017231504e+01 4.066657258190059565e+01 5.031718824257076506e+01 3.543365782727318702e+01 3.057400391658122274e+01 4.165494572881289059e+01 3.355083567617859330e+01 5.667969909380523319e+01 4.255033611503557722e+01 3.357355670098497313e+01 4.351157318073814650e+01 3.708781245155462614e+01 4.191669426910936380e+01 4.300592423970731204e+01 4.018818544901065337e+01 3.927473901969761272e+01 5.531440231730085344e+01 3.682115313405332557e+01 3.809937279109920638e+01 4.457553687221530936e+01 4.638166926374249499e+01 3.484316213549232089e+01 5.345278231543147029e+01 4.094524036236539644e+01 4.012573293767005822e+01 4.476993230619857655e+01 4.457824481816482631e+01 4.116330561724544879e+01 4.704577321047464267e+01 3.979754978945584298e+01 4.552364164783582368e+01 3.774038803053386459e+01 4.496085389904772001e+01 5.090467662360739354e+01 3.943815975229165360e+01 3.474842464335453940e+01 3.425798973636363343e+01 5.307410326418019508e+01 4.674523623664442340e+01 4.092421807196289052e+01 4.478452702691796361e+01 3.832337837396428171e+01 5.052427834933280337e+01 4.856203284769166828e+01 5.929476195098995817e+01 3.821940493824003227e+01 4.331700786631425615e+01 4.829816910036804956e+01 3.742521655344678067e+01 3.311254784273484120e+01 4.466868361262815057e+01 4.922192518445626064e+01 4.430502111449963110e+01 3.962797172486953912e+01 3.948391612826775088e+01 4.116065135209765913e+01 4.241539840410805340e+01 3.889209662400602241e+01 4.530829850138351134e+01 6.213896839585254384e+01 5.796538668228858882e+01 4.431753630962427337e+01 4.322637560674543522e+01 5.195859278680991622e+01 4.771059998137804570e+01 4.498800210940028421e+01 4.394540269787012221e+01 3.801252675120490920e+01 4.135138860421280782e+01 5.844602605965234687e+01 4.944704821490282853e+01 3.973418795709265083e+01 4.256782401413306616e+01 3.814790552219155018e+01 3.964205690839504115e+01 4.693645226487995359e+01 4.427733450877854438e+01 4.067250616685474540e+01 4.615689606454450455e+01 4.611093646901477427e+01 4.982576069366700011e+01 5.240299568814118203e+01 3.821210649774803869e+01 3.996387859344011417e+01 5.792113816369882073e+01 4.693636108037146215e+01 3.915637715961349841e+01 3.463098885488490453e+01 4.170120906983306242e+01 5.434332069048238623e+01 4.255328996753007686e+01 3.770707644965371941e+01 4.140968665207124388e+01 4.736260436705247656e+01 3.675131728664464958e+01 3.974837383065183616e+01 3.644827001837849423e+01 3.563031477513013812e+01 4.826761146069403452e+01 4.606026396965445002e+01 4.867865397874317779e+01 4.168975846731483159e+01 5.574506674089859359e+01 3.858163289729615286e+01 5.414615151400412429e+01 4.748697183107627495e+01 4.861066518237149836e+01 4.010677736656614201e+01 4.121887222330737899e+01 4.171317786604871003e+01 4.297738366042083413e+01 5.394225943565215431e+01 4.247144406496010305e+01 5.491857178096447001e+01 4.434438283074680243e+01 3.587985752176451371e+01 3.745200957224658822e+01 3.846055181285077396e+01 3.748456211521788362e+01 4.673876938867160646e+01 3.663326328363183393e+01 4.224973319593402010e+01 3.776823448044372356e+01 4.265800193280331598e+01 2.865333608393526532e+01 4.168823780425075398e+01 3.336173825252789982e+01 4.115991237926910173e+01 3.295959222754733275e+01 3.336095952645522544e+01 4.063801566722171543e+01 4.902346130333084773e+01 3.375130998675744820e+01 3.530872827802712521e+01 3.309582651999053837e+01 4.243580900293429181e+01 4.181251207609222575e+01 5.003312068951548497e+01 4.656505146545131879e+01 4.587143722649022237e+01 4.696909357581436950e+01 5.591090360589475239e+01 5.526347590214207628e+01 4.771244083470509167e+01 3.633689210026210503e+01 3.872111646805652896e+01 3.712918144097149309e+01 3.569116191594741849e+01 6.546768279100646737e+01 4.430541407565822709e+01 3.800485429503963530e+01 4.838339281957679816e+01 4.281517945471485120e+01 4.733062645866898777e+01 3.097270430005798403e+01 4.371376301531143582e+01 3.497529405653433088e+01 4.541639427886492797e+01 4.324005348809917137e+01 5.245130037581171223e+01 3.986992398925870873e+01 5.070618369011670978e+01 3.881370408002412375e+01 4.041690677692864142e+01 4.714977598680601290e+01 3.857185303775476370e+01 3.694276198549540879e+01 5.482923539100310961e+01 3.962195827804346493e+01 4.399421825854474122e+01 3.281253976328004995e+01 4.939257351826834253e+01 4.593984817519987018e+01 5.486089224281656840e+01 4.265982751001246243e+01 3.323385949642894843e+01 6.097046004185794033e+01 4.075610786802194241e+01 5.327823261536837407e+01 4.344536069875622530e+01 3.944691117153534066e+01 4.550860103514291666e+01 3.710822257735681262e+01 3.874617622724502297e+01 4.306271760577157437e+01 4.882283772925006105e+01 3.958985756728443306e+01 3.987116990899949087e+01 4.025584560359759223e+01 4.329817381567335843e+01 4.596846191675128779e+01 4.285736862036714712e+01 4.679929086389456927e+01 4.323344735947735984e+01 5.606010677884910365e+01 4.787272579747497048e+01 5.064929187652752063e+01 4.821375911414741466e+01 5.235832114444654195e+01 4.135745305536354266e+01 3.120640274218387944e+01 4.701677478963619450e+01 6.111520698439441190e+01 4.411470626703722075e+01 3.498525812158013792e+01 4.227235504789621956e+01 4.588687975165019139e+01 3.574772502788037087e+01 4.043025795964798874e+01 4.123522056715061979e+01 4.506010198689217106e+01 3.800208777599334553e+01 3.330006064966544699e+01 5.054699809633047636e+01 3.664978577977147722e+01 4.790989655114065471e+01 4.525355229085362652e+01 4.891717982136811571e+01 3.710625931866142224e+01 6.092542365508904822e+01 2.970244180409558510e+01 4.342606377505696003e+01 3.117405628884390367e+01 4.194172492718148249e+01 5.091833636233018012e+01 5.372357088325662033e+01 4.387286585571541053e+01 3.439668308058068646e+01 4.210950665963116535e+01 4.056755970228031316e+01 4.210773780723647519e+01 4.879132568727004582e+01 4.942297201676198881e+01 5.274516502635452753e+01 3.569004127003452709e+01 3.986092117500832188e+01 4.679196639177666128e+01 3.647947391920562410e+01 5.387395468873697268e+01 2.939789832559915439e+01 4.994272917764187270e+01 3.385871999183962799e+01 4.461826362774448995e+01 3.669492489750796693e+01 3.971130602658094233e+01 5.222769759608213747e+01 5.212385996316793779e+01 2.925371593936208825e+01 2.471969706088823671e+01 4.214630244386813729e+01 2.890967736878049621e+01 5.169537825467680392e+01 4.247181399902613919e+01 5.155069103473096703e+01 4.800040807659289754e+01 4.804618697052850251e+01 3.536276392145644820e+01 3.528333493557980205e+01 5.213005567856575340e+01 3.030983497276180216e+01 4.004044083598623160e+01 4.697705052119676594e+01 5.960417891713713345e+01 3.466080797795542878e+01 4.799984011149511076e+01 4.537943843979719105e+01 3.951799293105124633e+01 4.253402469796552055e+01 5.076630231945127036e+01 3.377874150950728449e+01 4.574009352857259358e+01 4.782921335886882019e+01 5.321886374665464814e+01 4.691188252110164569e+01 3.792087232113369311e+01 4.570078106032747201e+01 4.811123374812191145e+01 4.164526219920156080e+01 4.269755685631748321e+01 4.500789657308485658e+01 4.484826885122461704e+01 5.021497331107724449e+01 3.529646411868260714e+01 4.187086168650201046e+01 4.600127588956499380e+01 4.587765803221338956e+01 4.382432043890106854e+01 3.538412560589620881e+01 4.356476810914418252e+01 4.702673481439676095e+01 5.084585492614580460e+01 4.171407585791911288e+01 3.910233827003111173e+01 3.892169227387546471e+01 4.910419869474677057e+01 5.506420903464076133e+01 4.990232045659114135e+01 3.849293973338847508e+01 4.300045150067830946e+01 4.054579476386914649e+01 4.721041710103600053e+01 4.877801381087176935e+01 4.233477333942851573e+01 2.816087469268127919e+01 3.969779166993695441e+01 5.314251515750340360e+01 4.215994606096298725e+01 4.547724163351267634e+01 4.263080731370936860e+01 4.684416409855120378e+01 5.254222418678677542e+01 4.729793106935592562e+01 4.051784518794435996e+01 5.294976719352448669e+01 4.154741709403806027e+01 3.798682459180309223e+01 5.736512346338773938e+01 4.234250072114200236e+01 4.893390027087306748e+01 4.359084575069410761e+01 4.677340894479984001e+01 5.534656040783594477e+01 6.198517467031350492e+01 3.792207868646793401e+01 4.890047727458878057e+01 2.465292432398444689e+01 4.778142306845399645e+01 4.225202620738976123e+01 4.381598044279012782e+01 3.910826425663864114e+01 5.841337991859620615e+01 4.613885504019751238e+01 4.413229415617494311e+01 5.534373500785368094e+01 3.653433682579715480e+01 5.487422227815538633e+01 4.665004957490461379e+01 5.370620790918329845e+01 3.084380609693471342e+01 5.236968704643700079e+01 4.854373730572238088e+01 3.102370807365573313e+01 3.878072347893797200e+01 3.389313249662382077e+01 5.020100110596683152e+01 3.677554544434079986e+01 3.740147820622269137e+01 4.093421715188841858e+01 5.922626690731671317e+01 5.401796729899857041e+01 4.471453323919923406e+01 4.809269051549080132e+01 5.181925421401707155e+01 4.980907828307096707e+01 5.147523829239217008e+01 4.406109562643973732e+01 4.352767000102582529e+01 4.459804257770016989e+01 3.572650459148659507e+01 4.975560919313428343e+01 3.460538620045957714e+01 4.337067493405158558e+01 4.272187332992331221e+01 4.513169118934465018e+01 4.738499132749668519e+01 4.046063184912046751e+01 4.893531402540943276e+01 3.461821170411070625e+01 5.318320359219007543e+01 3.311457160887864859e+01 4.302745037745383883e+01 5.205838522299452364e+01 3.419401605702697822e+01 4.774981887078789811e+01 4.319342145672932531e+01 3.516509951184045235e+01 3.470399213134243155e+01 3.099071053956014765e+01 3.323920357226561606e+01 3.666221702821674455e+01 4.482918481157332025e+01 4.653828094180950359e+01 4.456448069949539104e+01 4.751159080581619776e+01 3.681349764431488580e+01 4.527468862504956348e+01 4.116941716521554895e+01 4.578579010810440764e+01 5.363354606009917802e+01 4.918158560206485674e+01 4.279663599227085058e+01 4.894653580438919249e+01 4.542054604074559165e+01 4.432239461743634479e+01 4.453864555575334094e+01 3.307772540819229334e+01 3.283142781240692187e+01 5.547210559425676024e+01 4.538884846177790422e+01 4.062776149241728518e+01 3.022788856050955175e+01 4.645769858322747581e+01 4.498759636793549532e+01 4.041772266542513137e+01 3.934470090660522601e+01 4.164857697089171040e+01 3.942654478345962588e+01 2.570711572663250166e+01 4.482646147466842024e+01 4.163316508278281702e+01 4.520164214785171453e+01 4.485971610030481571e+01 5.328146470316757899e+01 4.102228247137243500e+01 4.609021599234294087e+01 3.685171258818330386e+01 4.042774151732378840e+01 4.586549229653741122e+01 4.288170655516518082e+01 3.327481012933478155e+01 4.048439954330979873e+01 4.871280434990611496e+01 3.735424722487329774e+01 3.704507323514159367e+01 3.822255825073460755e+01 4.040475904911213689e+01 4.168034704032490367e+01 3.944876932174170037e+01 3.898518080258424590e+01 6.186298142407123635e+01 4.455419360673499796e+01 4.391826681419936307e+01 5.131662213738501066e+01 4.157200931232227248e+01 3.718388350258816644e+01 4.886093844818142884e+01 3.710063276741049521e+01 4.244574219886062849e+01 4.886345474358230945e+01 4.814471817538810683e+01 4.696950220363413564e+01 3.273421394849201960e+01 3.748721831507902635e+01 4.386341488226231888e+01 5.369817620994112417e+01 2.898898967006964966e+01 4.409273089522483247e+01 4.310299468192933148e+01 3.908823330640894511e+01 4.600914116372504026e+01 3.981726087946997694e+01 4.938294491637787331e+01 4.509325558186018412e+01 4.786176494385323821e+01 3.188896686958048221e+01 5.071248325388363298e+01 4.222137289221343082e+01 4.437662768558613635e+01 4.296144841005989434e+01 3.157168753582947218e+01 4.194652940424585097e+01 4.598302657178558661e+01 4.851333745880557302e+01 4.787008059910133539e+01 4.397758953083095435e+01 6.508974682238806508e+01 4.422623827901075799e+01 4.656033988475963525e+01 3.879508309948202083e+01 4.825786386727234856e+01 5.241537701990558418e+01 3.914866362730564475e+01 5.639067843586910556e+01 4.290846224010577714e+01 4.128965285682291153e+01 4.662501207793125957e+01 5.156287386417712781e+01 4.909151647840494803e+01 3.602461651303735124e+01 4.380785286028813630e+01 4.674880303199692833e+01 4.574530048453510034e+01 3.666335012714682762e+01 4.708203489545989129e+01 4.004784947285695296e+01 4.739532076940356120e+01 5.144380538256016422e+01 5.423645770338759320e+01 4.839462820772375551e+01 2.782758154629928882e+01 5.023507260134176278e+01 3.669756558089610365e+01 4.751932205006825427e+01 4.165937458853045428e+01 5.999983718401173860e+01 2.939134233630897342e+01 4.482095644808145352e+01 3.925514903473958128e+01 4.507027149578959069e+01 4.645210981197043765e+01 4.337884381915169740e+01 4.207949095457927768e+01 4.461997949837552824e+01 3.581588091976045263e+01 4.818386940756320058e+01 4.775500047594768915e+01 4.065348408726431728e+01 4.424771852151436491e+01 3.938760067845647228e+01 4.372886497893851754e+01 5.211073189891644120e+01 4.724771344546490326e+01 3.600460639830715337e+01 4.777736773632241096e+01 4.873141235007441452e+01 5.213839359280198948e+01 5.538085036681560780e+01 5.507540104503669909e+01 4.887817053629989772e+01 4.128359174269703402e+01 4.992989765916035338e+01 5.353412116602723358e+01 4.551053349483259325e+01 3.707333978315107004e+01 5.380992409008331379e+01 4.901656691319613657e+01 5.811742393659064021e+01 4.477740908929039421e+01 3.627673732564675646e+01 4.625276163127365692e+01 4.125525229326033383e+01 5.274298512433627195e+01 4.042251769346734136e+01 4.892094875992464864e+01 4.690446229916564391e+01 4.274198626138975499e+01 4.987635340983705134e+01 3.689771966373155010e+01 4.340073200314565582e+01 5.797966497076035353e+01 4.351826595084725113e+01 3.742071788376325259e+01 3.958409726869984269e+01 4.409355323774657620e+01 5.183060701830932970e+01 4.453641565073721864e+01 4.829249362926667288e+01 4.385670103043768364e+01 4.721414860774006428e+01 4.980999242455856546e+01 4.270766450233180933e+01 4.108579978099925967e+01 4.045526728274726480e+01 4.085949558057289011e+01 4.980043386017747764e+01 3.125855774020728006e+01 3.671929138480345500e+01 3.851670470394761026e+01 4.653419206849234513e+01 3.703683312833130259e+01 4.625936411072187582e+01 4.978242528642172715e+01 3.280520124178933372e+01 6.531348728832884376e+01 5.387793872175876686e+01 3.471727898511664279e+01 3.641574346201895196e+01 3.886643050885927408e+01 5.186057115128045325e+01 4.611316447386371209e+01 3.984329613777261159e+01 4.466398358203706920e+01 3.849678652044605087e+01 4.756166212176628250e+01 4.594138290203985520e+01 4.837476029143928002e+01 5.498669408328978392e+01 5.375121873042001397e+01 3.873975933538692829e+01 6.176072281487746096e+01 3.992729321040784640e+01 5.644682455537804344e+01 4.968172915361218145e+01 3.824028814351972017e+01 3.453677911864618721e+01 4.540742508660783727e+01 4.241658816841795954e+01 3.971491026229133325e+01 3.886269904094105954e+01 3.601451421351853810e+01 4.507666090669315651e+01 6.176578707279306002e+01 3.894929073890459392e+01 4.070419695873512467e+01 3.632590048387913839e+01 4.147074079827491033e+01 5.467199463202293686e+01 4.108875877811939148e+01 4.524859115971246126e+01 4.466838679686798486e+01 4.055487003124811451e+01 4.724857493181605861e+01 5.506855104042089266e+01 4.895255996208192784e+01 3.859714349898874275e+01 4.579514516824302461e+01 3.624745430587638140e+01 3.943062460347592690e+01 5.174401634191170274e+01 4.851964821741600531e+01 4.843127412258159126e+01 3.716407317184653181e+01 3.452185629960050051e+01 5.767014967877240395e+01 5.471967715113940756e+01 4.153072601361308358e+01 4.358363886760321293e+01 3.371619557299446512e+01 4.339486948339499151e+01 3.347943050281624267e+01 4.292332428496312247e+01 3.901782413540444594e+01 5.258687475898381791e+01 4.611682256788037648e+01 5.134932393949982554e+01 5.487747642147858329e+01 5.379285246856971980e+01 4.164007299498886994e+01 4.397468723959249814e+01 4.380767812308547349e+01 4.142062456769955503e+01 3.769619551040389638e+01 4.706550197112185430e+01 4.658802422141122435e+01 4.500184633467698347e+01 3.099582156119378240e+01 4.430978006434609995e+01 3.505018764257257402e+01 4.602853507647842690e+01 3.952592186953064868e+01 3.842348046859557797e+01 4.659846401231344259e+01 4.421567363098385783e+01 5.209672611659171082e+01 4.480394058822730585e+01 3.338343814684543531e+01 3.869062894351587545e+01 4.589549675682575014e+01 4.771238842428824967e+01 5.427538655423930436e+01 2.880925785088437507e+01 3.860499967718912018e+01 4.582770162119095403e+01 4.219470658277717945e+01 4.619024861588022901e+01 4.358580292251878774e+01 4.337435881779768465e+01 3.573527192176144496e+01 4.225329484937253710e+01 4.932998341689786059e+01 4.592061982803630826e+01 4.351700479442417446e+01 4.762471564065526053e+01 5.176476809320948291e+01 4.145579521998786277e+01 3.860913260729667229e+01 4.159790204791979562e+01 2.937516411636253721e+01 5.022458197395189217e+01 5.442126892443367581e+01 5.300554702942221041e+01 5.092959165401153143e+01 4.932437644892914363e+01 3.870361601921181460e+01 5.449124594240872455e+01 3.484357058103827853e+01 5.765267476270875591e+01 4.861342695336573172e+01 4.926046130220863262e+01 4.570817546397230302e+01 4.626871130377592323e+01 4.799869009413231424e+01 4.142600155770502823e+01 3.562411597457740697e+01 4.278645122711343873e+01 3.589418947643423508e+01 5.612865040345930367e+01 3.731954009588746857e+01 5.013633400339575275e+01 5.257990180187807283e+01 3.929328235191775320e+01 3.516174728278759432e+01 4.541660704315127361e+01 4.589335185075017165e+01 3.486233892519844346e+01 5.519006973034533559e+01 5.877011828828848650e+01 4.312143697953894161e+01 3.628712161011001314e+01 4.100264677992708329e+01 4.196831182157144013e+01 5.112927828163685717e+01 5.178508366101351612e+01 3.928248476311801340e+01 4.247960510951575941e+01 5.044453617666461298e+01 4.484455468028279057e+01 4.401019306322898927e+01 3.596757405619649717e+01 4.794879374040093722e+01 3.693110853765588075e+01 3.525077349633361479e+01 4.718132823028579281e+01 4.306616370325625098e+01 3.522140579038553199e+01 3.839301217984132819e+01 5.042711060649359212e+01 4.269306601358124453e+01 3.972105263469478587e+01 4.552331115218872526e+01 4.472260578673575537e+01 5.103585093039755094e+01 5.348209757400801578e+01 3.810703918254485245e+01 5.135611826755755516e+01 4.754737761901383664e+01 3.717302261494682369e+01 4.333044676423223507e+01 3.600026065648069817e+01 4.439603687430332712e+01 4.129509114070224030e+01 5.854225185599281644e+01 4.576503542342789643e+01 3.720955105937159857e+01 5.340990662603382333e+01 3.055667442136158485e+01 3.894178792948927992e+01 3.887835814518444977e+01 4.772321148486448550e+01 3.620629397538702676e+01 3.110606753428131910e+01 4.887313252658166363e+01 4.382103346332383609e+01 4.662869128345613490e+01 4.293075678829705311e+01 3.501485934519822507e+01 4.079484638017056852e+01 5.229943255780276701e+01 3.809811432950178300e+01 4.291403258113525254e+01 4.960561518220475108e+01 4.031035268890159529e+01 6.001236266607527625e+01 4.762964863484251765e+01 4.979387293627516442e+01 3.796705197739891702e+01 3.728615514779346540e+01 4.302853244549690714e+01 3.731085834435648252e+01 5.258789550938745094e+01 4.989616306122588441e+01 3.765025238249699413e+01 4.129182238431037888e+01 3.724490451867766438e+01 4.682828378377146095e+01 3.209088081706953943e+01 4.090288283843286621e+01 4.893076815699738802e+01 3.913491802660409746e+01 4.583564753285478588e+01 4.054877455247942919e+01 3.750896587848851027e+01 5.308342730666604581e+01 4.953158031232697311e+01 4.073188658448081156e+01 4.742622781531534315e+01 5.072230233914071817e+01 4.432920409050047539e+01 3.925372111506625572e+01 4.512434975113704638e+01 3.999241114587431412e+01 3.598404448106250442e+01 4.386367894714368987e+01 3.988983811285497438e+01 4.437175064329309748e+01 3.517661273666838895e+01 4.932421967810478947e+01 3.053493524858581765e+01 4.850423050114963530e+01 4.494353021698181294e+01 3.087258649532720511e+01 4.839358029161432739e+01 4.114877244593720462e+01 3.842269689625024398e+01 4.638128271219449061e+01 3.972143759341611968e+01 4.172425646164358426e+01 4.297661108739644931e+01 3.713679491416836953e+01 4.099224127731753953e+01 4.919644785844862866e+01 3.956295666100135122e+01 3.777338584003234701e+01 3.606336374994558014e+01 3.850971256441876989e+01 4.021880064317993941e+01 4.248042514503805478e+01 3.916120608717660900e+01 3.349790204701514540e+01 4.878039259513581527e+01 4.388514679188698153e+01 3.419956227015382666e+01 4.480462604818329453e+01 4.578050814093794685e+01 3.919996154954444023e+01 3.612238369492131795e+01 3.388664268044874461e+01 3.966119096869852712e+01 3.985771100706040926e+01 5.182301959223931220e+01 2.326337381973874230e+01 5.250697872148647605e+01 4.910105230745330118e+01 4.177749928354500497e+01 5.159512914048189458e+01 5.418806864218524311e+01 4.189436302558433312e+01 4.513216871923511775e+01 3.405647313432784529e+01 3.449756312144944559e+01 5.450678609827774324e+01 4.328434398516341730e+01 5.513899157119017502e+01 5.151773271940730581e+01 4.272607952848280632e+01 2.875987923671602786e+01 4.659435919456106490e+01 4.328745329188951985e+01 2.613060309206589338e+01 4.658700934337342403e+01 3.259955402316666806e+01 4.951087417801726787e+01 4.384048779355467218e+01 5.008744710371495756e+01 3.692345795312508727e+01 3.138453917708899610e+01 4.390425110822058485e+01 3.685034649013748265e+01 4.598835268647640362e+01 5.006681908227285049e+01 3.894926302105058369e+01 3.515649872630732631e+01 4.510501828446827943e+01 3.576995226653014015e+01 4.125228712205120019e+01 4.847527294858259239e+01 5.008669000082266365e+01 5.091298548048532524e+01 4.035548647697473257e+01 4.406718346009629528e+01 4.211763101126932440e+01 4.242368092418580261e+01 5.170615284123607580e+01 4.468325379238570605e+01 3.990078415466503969e+01 4.794235408346052196e+01 4.355606255724965337e+01 4.847530027378614648e+01 4.209777085131010921e+01 3.835489053048731733e+01 3.735522694427235280e+01 5.029374303651729861e+01 3.557167512353623806e+01 4.576173050740792547e+01 4.362942278062707402e+01 4.191803010360556669e+01 3.837203562744066687e+01 4.936716430674037071e+01 5.254711809831932356e+01 4.373453279965088569e+01 3.843146138723042782e+01 4.323631564600358246e+01 4.427077000071627566e+01 4.604085509962576594e+01 2.935196089877539194e+01 5.738653172492015386e+01 4.063579915538006304e+01 3.374378000335109817e+01 4.017386622783472205e+01 3.845000187258731472e+01 4.129999822978054880e+01 5.054178393080305653e+01 4.231928727084466146e+01 4.212373246696271423e+01 4.998017920850276141e+01 3.965793915332230313e+01 5.149381241174402390e+01 3.956939374814639621e+01 4.009574664838319791e+01 5.206871291155407278e+01 5.211543535324161525e+01 3.103431830593667229e+01 5.362688594172313117e+01 4.620767281437609597e+01 3.908650997917633418e+01 4.431370081621079038e+01 4.546086390511214148e+01 3.675639925794250473e+01 5.049630010530643887e+01 4.020911237855052889e+01 4.552592977135059016e+01 3.589786894348606694e+01 5.690258644093446350e+01 3.433204346637069904e+01 4.381439505488415875e+01 5.008521259980105356e+01 3.706577697252986070e+01 4.403003590638943621e+01 4.275907123116289199e+01 3.756124853680176301e+01 3.787023750996939953e+01 5.183489507244166106e+01 3.955155183284853138e+01 4.299070237296426455e+01 3.353969538394596839e+01 4.127701745549972401e+01 4.865196497838451251e+01 4.037195259932197899e+01 3.866743762410295204e+01 4.728386795148706057e+01 5.054085369822198004e+01 5.680916477588483815e+01 5.332989616100848451e+01 5.050038962954999988e+01 4.318904021205617738e+01 3.947798323084870731e+01 5.324978605510442264e+01 4.224160990539488836e+01 4.921833028748661576e+01 4.157860320262662412e+01 4.158726108317349457e+01 4.583549739273302492e+01 4.194711023231943159e+01 4.638073939330249118e+01 4.620260118881485312e+01 5.852354494449950550e+01 4.322943359799499063e+01 4.866106596162465081e+01 4.205609988654964582e+01 5.114279698982969791e+01 5.132439179812083552e+01 5.146751159216533722e+01 4.804363660532138169e+01 3.614126500221824045e+01 4.157768820791184794e+01 3.768658533227942797e+01 4.051181030998355936e+01 4.850988151351100441e+01 5.408938191244726568e+01 3.181202646021405300e+01 4.565480655854179304e+01 4.570081817845324679e+01 4.513864520351057052e+01 4.930891716016535753e+01 4.033518955749283208e+01 4.426822004364253615e+01 6.168023647481116001e+01 4.572425412918755683e+01 4.352442610045309124e+01 4.588021468479825415e+01 4.421736350623647382e+01 3.921895889941352920e+01 4.632274012817941156e+01 4.861015479108786508e+01 4.307549849093701511e+01 4.933821260754357496e+01 4.589214241755540513e+01 4.603887168709208311e+01 5.315017982769401073e+01 4.674011031337620636e+01 4.555549112051789962e+01 5.141085169345788586e+01 5.503377655516243294e+01 3.093231673248247660e+01 3.937762872142920401e+01 5.106340928737620999e+01 4.693808800080702071e+01 3.131339484730524347e+01 4.080733270658522827e+01 5.168633510093635408e+01 5.197072831553190042e+01 3.730544015681195447e+01 3.819758035120599970e+01 3.964218916540051652e+01 4.670951637278618307e+01 4.122784647439639372e+01 3.860500735871620037e+01 4.000118128799042694e+01 3.442352040325049245e+01 5.458483955904175389e+01 5.136901100510688423e+01 4.971644530249690064e+01 3.825475907291776423e+01 4.290150909337033625e+01 5.241914416877507676e+01 4.759850831816959271e+01 4.009916357356885896e+01 4.695581589616030982e+01 4.254935235658341242e+01 3.356217944456191304e+01 3.273465720461486939e+01 5.145852774319084943e+01 3.807820731667565894e+01 5.646684099389434408e+01 5.466428742528709961e+01 4.091744109600259094e+01 4.369047420606369059e+01 4.092430502914453427e+01 5.538627046647635410e+01 4.958816525016882082e+01 5.495973084796176522e+01 4.947870456274208095e+01 4.562307014689761786e+01 5.065070357478142427e+01 4.634770854139490837e+01 5.250374451129636100e+01 4.778121723261873655e+01 4.641769332138444781e+01 5.256130078736516964e+01 4.302508519157260025e+01 4.319215884779351455e+01 5.113216133007183828e+01 3.084554676673535667e+01 3.591808591311486509e+01 3.089532147730425748e+01 4.304098672455585728e+01 4.694388119455046393e+01 4.683502821198857902e+01 4.245626053713667858e+01 4.529465523533212945e+01 5.988800951607368006e+01 4.081352574444102288e+01 3.314141786898856168e+01 4.368996589757689719e+01 4.019752219216753986e+01 4.604590120848843071e+01 4.371778378775839258e+01 6.668956109611437455e+01 3.686916439053531747e+01 5.911068292415866665e+01 4.307017720596018506e+01 4.500834664082972125e+01 3.793097863890321975e+01 4.349813502603925031e+01 3.537789308853975001e+01 4.450069470230203450e+01 5.931296254601663520e+01 3.974904256164991523e+01 5.069138208822225522e+01 3.387982878206064186e+01 3.977094668415333700e+01 4.335490930144538879e+01 5.261367308964103273e+01 3.127291341783472944e+01 5.111655397475051643e+01 3.931275144936086718e+01 5.030669741259136174e+01 4.623536494557734500e+01 2.430974185715854219e+01 4.299568785179275210e+01 4.333658611964795426e+01 4.371563623614265026e+01 4.241064757018855147e+01 4.523271292259069298e+01 4.488334522087586720e+01 3.134649028181355845e+01 4.475983615632020474e+01 5.011159839304037433e+01 3.265950318443968570e+01 3.660505048906217240e+01 3.838702513236162162e+01 5.529170818274035781e+01 5.010389218026596581e+01 3.970459069801120933e+01 3.757814612906739882e+01 4.948245237069760805e+01 4.794532357522843569e+01 3.563297350273369801e+01 4.653312871347572610e+01 4.945932938001315193e+01 4.061324291808971054e+01 5.516778490448704986e+01 3.921540229630609531e+01 4.053227777458850056e+01 4.197486843746398932e+01 3.525775923127138611e+01 3.499147062894994065e+01 3.273088922118360955e+01 4.466370733504952995e+01 4.193879682038863166e+01 5.079747888210599172e+01 3.338788570822222823e+01 5.219238152443433165e+01 4.847454109243486187e+01 4.493969066775429155e+01 4.464115556002545304e+01 5.093325449174938058e+01 3.844376805109289563e+01 4.635222116897985245e+01 4.276801231855274921e+01 4.763727475676718370e+01 4.187640938225208487e+01 4.590263554545177982e+01 4.538578326830377563e+01 3.794381597647773674e+01 5.823117204205338737e+01 4.422426232261656764e+01 3.745090222892620346e+01 5.111747406630026802e+01 4.479668979120374672e+01 4.426418267366932469e+01 3.861331500988939780e+01 4.008279073273051551e+01 4.079459324783276486e+01 4.114907373254678191e+01 6.154558289174237018e+01 4.919224301252017995e+01 4.282380277784121603e+01 3.549552543792601256e+01 3.283978690028649083e+01 5.124626585489902908e+01 4.658116683645776845e+01 3.943154245644682732e+01 4.138331875079173727e+01 4.469009823465243869e+01 3.651651554799035182e+01 3.921073125302680751e+01 5.154068916344647278e+01 5.170179371505906119e+01 4.935944140609277042e+01 4.187199779238777353e+01 4.425342578706188590e+01 5.258065508937681898e+01 4.013641729208925568e+01 4.155796980250977413e+01 3.776173466621317232e+01 3.922818680880950382e+01 4.586839270575925553e+01 4.051712124678046223e+01 4.224444145018964036e+01 4.322889020939568638e+01 4.055619887365821086e+01 2.951187058654416973e+01 4.783888768153037319e+01 4.638541270891447255e+01 3.780429231006100821e+01 4.253493894822214116e+01 3.644368513002190468e+01 3.520446458094329500e+01 3.544248557205813910e+01 3.438859996306892697e+01 4.705434551955094236e+01 4.777446965065191620e+01 5.649940761711403781e+01 4.605488264162175938e+01 3.663677010398593126e+01 3.030979424635904351e+01 4.162512327342370355e+01 3.385543836386226246e+01 3.688645166276670295e+01 4.163521185335606845e+01 3.932948280171851252e+01 3.024370909584652622e+01 3.998377614570252803e+01 4.152388689264616772e+01 4.831391962323934308e+01 3.679438176982822029e+01 3.752925071570418680e+01 3.823021411486149645e+01 3.864957783376798517e+01 4.007509501336394209e+01 3.213446048885770523e+01 3.545790214865617429e+01 3.481669331585356275e+01 3.508672030762586047e+01 2.397017390123152225e+01 4.484106084849316431e+01 3.181880480802118072e+01 4.456829678892357549e+01 3.398083715282920281e+01 2.774889472134857726e+01 3.347753022920474564e+01 3.671742471526067675e+01 2.987546199194015628e+01 3.264184455065235113e+01 3.688776406321032653e+01 3.475247642632290024e+01 3.283568978553108764e+01 3.353717192552364423e+01 3.868753814550955639e+01 3.557754552969297634e+01 3.545253289845427958e+01 2.366621775343423195e+01 3.192862657043116670e+01 3.705210528663738501e+01 2.408512852009772587e+01 3.937472102760050063e+01 3.631177030603946321e+01 3.695130070366939634e+01 4.222885464926157084e+01 2.563695587330934345e+01 2.180873761821096579e+01 3.688605171038310004e+01 4.184466845193501428e+01 2.182080183041992427e+01 2.443302411783054140e+01 2.905268308475314143e+01 2.570320256964548022e+01 2.403027928642405797e+01 2.327692547846772797e+01 3.195891734275263829e+01 2.747072558159489830e+01 2.490001608554839763e+01 2.747326329762033126e+01 2.658246158964362138e+01 3.481625621304017670e+01 2.294005068815976500e+01 3.039864093905388387e+01 2.274311223696245676e+01 2.647576579945701525e+01 3.190407638808512303e+01 2.109250050092838080e+01 3.304572715512302494e+01 3.169435959002739267e+01 3.018380433109033234e+01 2.202358556558372982e+01 2.679809870908493608e+01 2.256540722634345641e+01 3.077791412163481866e+01 2.724675758533530967e+01 2.559239169860283880e+01 1.739415314670136681e+01 2.498975066315096072e+01 2.154414814497361874e+01 2.984396900650677509e+01 2.348741996216023509e+01 2.678779333703608856e+01 3.149947453802803565e+01 2.172455564332404165e+01 2.467701363699319828e+01 2.054531638577482155e+01 2.338315197509578525e+01 2.872435017213690855e+01 2.710273062775987185e+01 1.499266036742714014e+01 1.981637985213963304e+01 1.962745045080678352e+01 2.576505465953471941e+01 2.060723686963114432e+01 1.428216305065884661e+01 2.128101935731368854e+01 3.087242193852580385e+01 2.152455244842704118e+01 2.336316824759894573e+01 2.357239617734906290e+01 2.163851872440482893e+01 2.637559528868872505e+01 2.401311042552205421e+01 2.004294140454597084e+01 1.298525263360137316e+01 1.886328525275882839e+01 2.900468398051170027e+01 2.744939140518261667e+01 2.944705633103915687e+01 2.180916226236061206e+01 2.205153234648664906e+01 3.302302769969190877e+01 3.337159957616810857e+01 1.542621605724514744e+01 2.588773282427366595e+01 2.087026099509612465e+01 1.805890751957527129e+01 2.301375141324528784e+01 2.316541084660379113e+01 2.011252346994687912e+01 1.938733319286608392e+01 2.229279529023860107e+01 2.355886547058277358e+01 2.086116125430918089e+01 2.852824755743848328e+01 2.196848445288495810e+01 2.129813657213369282e+01 2.015492362095523760e+01 1.764134442560197513e+01 2.381750783974769803e+01 1.841237007291013228e+01 1.529310110482887453e+01 2.199199172895175280e+01 2.215425948084883956e+01 2.843289739066471355e+01 1.377749986668028725e+01 3.180770374673965151e+01 2.330791143317473768e+01 2.175520032465313847e+01 1.974293696520374652e+01 1.872651109548003490e+01 1.295197357975292718e+01 2.407985699198053808e+01 1.844065419874229406e+01 2.100257713406853455e+01 1.397795015913431627e+01 1.770878205141855588e+01 9.314930022222199568e+00 2.116635973155359451e+01 2.071317641102406881e+01 1.970078538021833481e+01 2.070017232314070199e+01 1.929505781135968689e+01 1.635932016482063744e+01 2.438667473690675536e+01 1.580705661995554223e+01 1.659776621987363754e+01 1.534366061367467715e+01 1.451648406629515264e+01 1.660008475288373830e+01 1.346047596122303602e+01 1.597114469946260940e+01 2.195690463296025285e+01 1.453930324969648957e+01 2.030942264634455441e+01 1.758927195174731395e+01 2.110170894279190534e+01 2.124347086188626932e+01 1.411588368064904486e+01 1.507977646749391631e+01 1.729840999144003177e+01 1.826040628104426133e+01 2.654321693185508479e+01 1.129546706878770301e+01 2.326954063080819068e+01 2.476189286044739646e+01 2.243104413492829963e+01 2.226395381300849508e+01 2.442012054938623322e+01 1.770795223652509520e+01 1.509433925338828786e+01 1.761961277042155416e+01 2.149574929669461554e+01 1.721605143476025646e+01 1.283800443722086904e+01 1.686965994832831583e+01 1.401619933040815624e+01 1.866934691832516791e+01 1.226903730497800105e+01 2.104078388716390080e+01 2.019103956928023536e+01 2.057442403864067160e+01 2.049591416718225645e+01 1.819223986323103759e+01 1.555365926753579942e+01 1.349754399260472582e+01 1.394446393270764695e+01 1.672857116747907469e+01 1.755333439696674347e+01 1.419445994448362747e+01 1.893128586434653826e+01 1.755168151582576641e+01 1.732525899340733844e+01 2.235927813272906661e+01 1.183864617856096046e+01 1.873218743411274545e+01 1.877907281681107676e+01 1.387438430902362008e+01 9.082725249082898245e+00 1.562166210278856404e+01 1.811926277511260253e+01 1.402290109059106271e+01 1.650679478222835428e+01 1.340106999466454063e+01 2.280253483932008862e+01 1.729242423352541635e+01 1.778071725928327140e+01 8.462630690548614609e+00 1.349773877162732738e+01 1.476557274431426414e+01 2.140227369597601736e+01 1.367445295934379246e+01 2.025642901712003052e+01 1.407761721973129454e+01 1.501958527394898901e+01 1.895434754396497112e+01 1.762850660549714021e+01 1.846284354858603649e+01 1.418362541756945916e+01 1.276926895238026560e+01 1.700543851851403332e+01 1.639374128905316752e+01 1.137083031309210313e+01 2.225504973061571334e+01 1.554577582401915770e+01 1.281410307405775839e+01 1.133548712118711954e+01 1.718843561619287641e+01 1.684805177555627154e+01 1.463027174291710608e+01 2.011854216710946019e+01 1.570042314040972542e+01 2.468107982326079863e+01 1.777077437763431789e+01 1.593000693392591494e+01 1.282145547141449704e+01 1.666152021972208885e+01 1.409961891094543418e+01 2.448020787483785199e+01 1.782360386949696718e+01 1.613398376012778712e+01 1.939233072373510680e+01 2.000886958832360918e+01 1.392439145779661125e+01 1.035124001151278428e+01 1.545197716259715648e+01 9.991956069578064259e+00 1.387722717854901155e+01 1.621864807805131292e+01 1.104576745351598177e+01 1.060120683168883637e+01 1.173488529087128995e+01 1.259876664552950309e+01 1.702726598461737240e+01 2.041038891697910884e+01 9.303534278816272263e+00 1.695176129017119493e+01 1.922936755311451762e+01 1.904300998849418036e+01 1.088194525423346803e+01 1.408320180255341469e+01 1.414046884462436005e+01 1.106357399898387683e+01 1.429367085537911386e+01 1.188675615090974880e+01 1.252298193353790090e+01 1.387442659409829560e+01 2.115055686154154202e+01 1.892269278986298175e+01 1.328692175526353303e+01 1.988288896940423101e+01 1.536136197529006608e+01 8.925916325388204342e+00 2.411210378729322557e+01 1.320745224124483386e+01 1.187322866112984165e+01 1.859463054362382550e+01 1.344035549483855974e+01 1.544581383773117622e+01 1.629938391119381791e+01 9.298445739890681239e+00 1.484109690394143044e+01 1.230718571136061357e+01 8.915531095922577975e+00 1.879406070221813252e+01 1.117351653193912142e+01 1.505540261927215262e+01 8.854648047405101252e+00 1.351412188430027150e+01 1.225180786436225233e+01 9.972758279942420145e+00 1.534324846648654095e+01 1.524000398581763704e+01 1.070642929921548436e+01 1.430895684158694792e+01 1.492341622106800436e+01 1.924339770416490580e+01 1.826827406637463369e+01 9.425297869806565032e+00 1.158958851369214926e+01 1.251806098343826079e+01 1.924916619954845842e+01 1.897374623898910073e+01 1.097542233844635007e+01 1.100808570739115311e+01 1.743881079483382734e+01 1.471105069833654078e+01 4.794884759766855353e+00 1.485554522321985793e+01 8.185758870608855986e+00 1.152470352436505685e+01 1.592761893105279825e+01 1.664101154738391486e+01 1.396090527367597289e+01 1.579009004045505193e+01 6.783567440579136409e+00 1.494390410640722777e+01 1.224631339027280141e+01 1.330038588561279411e+01 1.674965217735034884e+01 7.872086371982394581e+00 1.271446406631944903e+01 7.916805132271118595e+00 1.217594841201843003e+01 1.260608041039102645e+01 1.511797299959803098e+01 1.087949048448040301e+01 7.181697575262161237e+00 7.458130395465895290e+00 7.534941563563921640e+00 1.214331540929814501e+01 1.373971342302064791e+01 8.242382503722209819e+00 1.178376404062741933e+01 7.134573412568761874e+00 1.261332019009848615e+01 1.055286209313381818e+01 1.150756313991065305e+01 1.754726471256609344e+01 1.183458889154488425e+01 1.245542913949103081e+01 8.479825615182926768e+00 1.466228477503926797e+01 2.278099360337266788e+01 1.111500434490285016e+01 1.212742064363330918e+01 1.506778974721149211e+01 6.130742368194066039e+00 1.138367748082070818e+01 1.325752258046300014e+01 2.090276822952572289e+01 2.029375260935519876e+01 9.985135098401368481e+00 1.613216870060375641e+01 1.499198891501748143e+01 1.108885067214839992e+01 1.214799193619005635e+01 1.132388349111208115e+01 1.603503472159260212e+01 1.595740032788175533e+01 1.079363124005744901e+01 1.823110052752161891e+01 6.586464115288873877e+00 1.102543510985878150e+01 1.292662294386854605e+01 1.527746910642357747e+01 1.606324048710920138e+01 8.805902456420565017e+00 2.261422296856856207e+01 1.448581533886917860e+01 9.080848366474745248e+00 1.615540374548119473e+01 9.524252883855160334e+00 9.020557334024990936e+00 1.388606795375673642e+01 8.928006170445964784e+00 1.392256746010647106e+01 1.456044371435375062e+01 1.729434970180207642e+01 1.187277437222857301e+01 1.543174841273651055e+01 1.070086061320097848e+01 5.192468014257372033e+00 4.043965700803577867e+00 1.141517756095992375e+01 1.100251669314508973e+01 1.056265692042681081e+01 1.553761676376386092e+01 1.197350353521497368e+01 1.531471162201756542e+01 1.465041327461069542e+01 1.183644564751533146e+01 1.206528297296866725e+01 1.412717352657463543e+01 6.978235752711412943e+00 7.304584219546176094e+00 8.529433533745685025e+00 1.667010563817233759e+01 9.042664385268668781e+00 1.317006683407155521e+01 1.448749735253561965e+01 3.096654482527985142e+00 1.126135837307223753e+01 6.466118739496754309e+00 1.772341690510653933e+01 1.117180336745700586e+01 8.668450561346613625e+00 1.734827538961689086e+01 2.092671512755969587e+01 1.253057934387054928e+01 1.010441322417626786e+01 1.551662017950061134e+01 2.092463281430255861e+01 1.301743359475255701e+01 1.379537416358586199e+01 7.950435111598822324e+00 1.033161295552496739e+01 1.106628322061110303e+01 1.495225463826675316e+01 1.616266689673643953e+01 1.583050892510954633e+01 1.301176783880573140e+01 1.430542602543655306e+01 1.211146352317090802e+01 7.654529893981671052e+00 8.939321337111387322e+00 6.722764387431572786e+00 2.000441176471437288e+01 1.163617983225270969e+01 1.397372714305691410e+01 9.820778587438232066e+00 5.124352330817701251e+00 1.389264063223171064e+01 1.295555953686291417e+01 9.751670363086841320e+00 6.683249934448701524e+00 9.115110075464306405e+00 1.114599879152823725e+01 1.300004847620659376e+01 8.154617834679958932e+00 6.230042971220182579e+00 9.650043102612183787e+00 8.888653964969952526e+00 1.403994866710919176e+01 1.150757476906426824e+01 8.742065919026368093e+00 9.325296897916711458e+00 1.041694736162573776e+01 1.170561426267470928e+01 1.351964943552171761e+01 1.022666172388073136e+01 1.280256282563025039e+01 4.790651472014585188e+00 1.494110791382978753e+01 1.172548410145962450e+01 1.561890388967208310e+01 7.993755213761433609e+00 9.345721117691507374e+00 9.699178269981871381e+00 7.586725140740095519e+00 1.398745815706466189e+01 1.322500925395871008e+01 8.484151167043314956e+00 1.421713868329347719e+01 1.051958585917216382e+01 1.036110893081537654e+01 1.203685420245131255e+01 1.402575504289835884e+01 1.986301745550674269e+01 1.123850129066111414e+01 1.208260394016811468e+01 9.266435761609027821e+00 8.313815158001483852e+00 1.028372284276341553e+01 1.582894586454123420e+01 1.458069917036851315e+01 1.066795971946779886e+01 1.193677505020421314e+01 1.013699269937974989e+01 1.301256664083267722e+01 9.113528287253197746e+00 6.748802067731806353e+00 1.596985424608332593e+01 9.182956961934721107e+00 1.984970091224173316e+01 9.263213007181162695e+00 1.522028035484541419e+01 9.105024089750635596e+00 5.931208444436556704e+00 1.132230698561700422e+01 4.427349962149763840e+00 1.383526112063722024e+01 9.558018004101899834e+00 1.530269642139742459e+01 9.719589004688899081e+00 1.281230656004136570e+01 1.341134573681755882e+01 5.679006236958827891e+00 5.527441999203222878e+00 7.476920905938995610e+00 9.399371167955484552e+00 1.132042812410117705e+01 1.250525429570432578e+01 7.594096661687646410e+00 4.228746615552871901e+00 8.221572633070941549e+00 8.982497734568157810e+00 1.056317228599688640e+01 1.304970701958837687e+01 1.093234453632610581e+01 1.129075006038486073e+01 1.715762655257761438e+01 9.741323020450060710e+00 1.435532303651855379e+01 1.387164209456893360e+01 1.308328964742966782e+01 1.324409002816473446e+01 9.591477786006651129e+00 1.462556878018504136e+01 1.224676744867048761e+01 1.146379249706429526e+01 1.477017789543537241e+01 8.397080021234765823e+00 4.392257544273359571e+00 7.621888308322089856e+00 1.384498551330372784e+01 9.692484708250265868e+00 1.028985946568678855e+01 8.474113641802476948e+00 1.278729997204319524e+01 4.029746769250172278e+00 8.517686026322483173e+00 5.717652291660985320e+00 8.369650476460634536e+00 9.920164350437516987e+00 1.075527733825538412e+01 1.053413120769341305e+01 5.520948299812906690e+00 1.620651649541426309e+01 1.370575565313718158e+01 1.036098261499596163e+01 8.930118747895184228e+00 1.242474680378689200e+01 1.246974410252116705e+01 1.102215794485225153e+01 1.014631389628940283e+01 1.887117734362864496e+01 6.941832497595659568e+00 1.473786761029436221e+01 9.496386031415894990e+00 8.367611564290445614e+00 1.450166129266465553e+01 1.109648546158557103e+01 8.546503595000432441e+00 7.926061074499348713e+00 1.131084957352240217e+01 1.584946226404303005e+01 1.204719776684672006e+01 8.823912063795726013e+00 1.138535696878403236e+01 4.497981425251289522e+00 1.303308565130513585e+01 1.033007224349924869e+01 9.082020998876751960e+00 7.451025581369764339e+00 6.816286486564044012e+00 7.215403205355174876e+00 1.056952844852718698e+01 1.158517900741327722e+01 1.520064255890573968e+01 1.251116707545591211e+01 1.034270366581438516e+01 1.129165171683157887e+01 5.388044797650154649e+00 8.351972569602068575e+00 7.991261757396474152e+00 5.644840562066010037e+00 8.844231587145893414e+00 1.312542340111854777e+01 7.645110991598583539e+00 1.205938143407470164e+01 4.669241608512955999e+00 1.001371292552721037e+01 6.761037803764084586e+00 1.092428312173477778e+01 1.060013588680033081e+01 9.857995094229080379e+00 7.983183058523264819e+00 1.363727070377996853e+01 1.054236083689690417e+01 9.909138739931258044e+00 1.355328131509534018e+01 1.361656205718365165e+01 9.148495046423073873e+00 1.024867056582004921e+01 9.765629411804408022e+00 3.915589527210700638e+00 6.371191900223966975e+00 1.306800756486856052e+01 8.351584954264449578e+00 9.059317859777193505e+00 8.517848774067100948e+00 1.397207797306342769e+01 1.612724615285645413e+01 1.434792393432274871e+01 1.033941652429042968e+01 8.045276744754479736e+00 6.657442842288380902e+00 7.353295656242937461e+00 4.876416742376567193e+00 1.103651186812846952e+01 1.239600856304194387e+01 6.453632314637480327e+00 6.298619997072838039e+00 1.361687729455463192e+01 1.274087547504462847e+01 5.837279506724132538e+00 9.347999256215816288e+00 7.553433239108967356e+00 1.041038068440436248e+01 1.161402980159062714e+01 1.169276013087069188e+01 1.635712479231692029e+01 5.252426668309268187e+00 1.260262558786284615e+01 1.013909209068883044e+01 1.366126333179001229e+01 5.775434420040389760e+00 2.941863527824193802e+00 1.128233245262077133e+01 1.046558958734754974e+01 1.325203925413307182e+01 8.319832517650572967e+00 1.195214701102525723e+01 5.144229285130982987e+00 8.647823340398153036e+00 1.038298736605216632e+01 1.801133216325366604e+01 4.482804275119164572e+00 7.457022144399486407e+00 6.409435489253499263e+00 1.068820083229722684e+01 8.946181448003811099e+00 1.183911467534282913e+01 1.175534711048086223e+01 9.111868265036461523e+00 5.564669744738665713e+00 7.574728564463848457e+00 7.618850394596298869e+00 1.593769647815685886e+01 1.259628654325004149e+01 7.500067937422271847e+00 9.539098912473628289e+00 7.998327544496477870e+00 1.397478039807814909e+01 9.874638898043222923e+00 5.370109981723151016e+00 3.485359714700233535e+00 6.054643255660700163e+00 5.594677553362415345e+00 1.083902476207032528e+01 4.924569838988507087e+00 5.852987586047592394e+00 8.420842770788999232e+00 8.067610176669274935e+00 4.534255563082544072e+00 1.276763233075792670e+01 8.491119061075705687e+00 6.831777314483368002e+00 8.123633273156293910e+00 9.025808741651250244e+00 6.591647001062594491e+00 6.346413892113892175e+00 8.413941717792159380e+00 7.336306492930427581e+00 9.965012000797264236e+00 5.300736162438361099e+00 9.961759580958236882e+00 1.096910516677561276e+01 8.832144977444135847e+00 1.164486484479705730e+01 1.008076275866772775e+01 9.118653587676929462e+00 6.054740507504516422e+00 5.609099237488563539e+00 1.052205890096538177e+01 1.774500287754792893e+01 1.270123247127249400e+01 8.977183111201201271e+00 9.290266889350002444e+00 9.653573812069693005e+00 9.330997960611064457e+00 1.178329482703491848e+01 5.219928848304522973e+00 8.354796599977508009e+00 6.415140736646408826e+00 6.075633383999358372e+00 3.736045978113556654e+00 9.326357225156128194e+00 1.010695391292395406e+01 7.980281101467805449e+00 8.352090206643270065e+00 1.028400155723358367e+01 5.952972237563927571e+00 1.394038658944380238e+01 1.097900738986771962e+01 1.320596587178628134e+01 6.524865634163463213e+00 6.055941484663054375e+00 9.377573663109771474e+00 8.097884729306722207e+00 9.003458572126016080e+00 6.119612565898361112e+00 6.650119744357687601e+00 7.346152180391203323e+00 7.677526270890209226e+00 1.508503178167811498e+01 6.706590260237434542e+00 1.355515151521679051e+01 7.772715751768576986e+00 7.829627230889854239e+00 6.266320763948982631e+00 4.611443671636807018e+00 8.568591507277968589e+00 9.779579049615312769e+00 6.591089807717118276e+00 9.885039215176160354e+00 6.141116526782549379e+00 8.095980301868317852e+00 6.691570498827082325e+00 6.684641326650194948e+00 1.237027897429027234e+01 7.704525655929241879e+00 8.500818924823642320e+00 9.497106176947017531e+00 3.820693381117815868e+00 8.582011052866301171e+00 3.253571690748224832e+00 5.597902981486960527e+00 3.271931095926269073e+00 6.766235982989800668e+00 1.438203466751203408e+01 1.196770790149307295e+01 1.123104472953122013e+01 1.138731549053899705e+01 1.007142803021665856e+01 6.822854312057785364e+00 9.719117803519639054e-01 8.698199805294422049e+00 6.260519802660551747e+00 9.359499678763498309e+00 1.204998662672344523e+01 6.877061094825624110e+00 6.804461498098321570e+00 4.454938137757626038e+00 3.840339778887951194e+00 1.182180524485193374e+01 9.590017502558698226e+00 6.699710487957914573e+00 1.020278000788604089e+01 5.158758616302558053e+00 1.099539075654582376e+01 9.197289038028518604e+00 1.108618684029081436e+01 1.449855267023539795e+01 9.434321386724645819e+00 2.651057962287792336e+00 5.533039180085215669e+00 1.934099385632356771e+01 9.339697608200802748e+00 5.495860006061091596e+00 9.986933926383649407e+00 7.969283087501853657e+00 6.931792264847065788e+00 3.014106199653931561e+00 4.044120287911467493e+00 8.557331978668557326e+00 4.132802504170816960e+00 1.097792182467148336e+01 1.037015004684541353e+01 1.160398494910210410e+01 5.673308417146359695e+00 6.482041962023910031e+00 7.034397216006580855e+00 9.753471340541198131e+00 4.982102725461683868e+00 5.535871469916422427e+00 9.389068615246399574e+00 7.951277796239315521e+00 1.221180076903517175e+01 9.806869414785452932e+00 9.811074471476958436e+00 5.540285234951172200e+00 4.666281590846532268e+00 6.749307003229351842e+00 4.698667800699153574e+00 7.643118531128497040e+00 7.291649682145762590e+00 1.032855067104487645e+01 2.012039384427690702e+00 1.087808329244866634e+01 9.009850429987995568e+00 8.711502692847263418e+00 4.305396347529219625e+00 4.149305817822562581e+00 1.523823682356073572e+00 5.550219649057469340e+00 3.425279636002639183e+00 4.423282292359643542e+00 6.483375252028927171e+00 6.311379640906064736e+00 9.766821882316351733e+00 1.370705336743855796e+01 1.555623903393071927e+01 5.690824112693816161e+00 8.554327878121945616e+00 9.379696611288837360e+00 1.737388477463964964e+00 8.400398571815614446e+00 5.997957065952061129e+00 5.536700391618625261e+00 8.382181111726561440e+00 1.354683733749134333e+01 9.156903654905351075e+00 1.070610623645619341e+01 1.606626703768227316e+01 1.015622873595087050e+01 4.280917617783721596e+00 6.242530494826528553e+00 5.571296442397494886e+00 1.226225407663361189e+01 3.586490160510041214e+00 1.222674394637394713e+01 7.525930555587601489e+00 5.838814057693317849e+00 3.375803178032658280e+00 6.868012084206569945e+00 1.436135210867778067e+00 6.584765282472284653e+00 7.595625534660814360e+00 7.371108164167306853e+00 8.645212815847932220e+00 9.266123104717472359e+00 9.696527180111459643e+00 7.548832100283521029e+00 9.714375006845090255e+00 1.044988245941608263e+01 1.402777221901098947e+01 1.057119502980318160e+01 8.657977364246148611e+00 9.668932524984205301e+00 6.204255120359436937e+00 5.869020242290195810e+00 3.308535304565766832e+00 5.303961726042216718e+00 7.570443673097301485e+00 2.903835539362251250e+00 8.878824193469601056e+00 7.881628619350743215e+00 1.075584199463404822e+01 5.686632094092292533e+00 5.068015028739576877e+00 2.370266331236580371e+00 6.989414331197790098e+00 5.977133818836422918e+00 8.947474899766008960e+00 1.108921953368342628e+01 3.814804776389616237e+00 6.789324827429392251e+00 5.706679595717899289e+00 9.258204568312720539e+00 1.036755888962063388e+01 7.370693321317661528e+00 9.089495854675968545e+00 9.765588934131184118e+00 7.712938807298330701e+00 6.562291198630348710e+00 7.697064557525945538e+00 4.174602160757051372e+00 8.930248495614470983e+00 4.113537575258433776e+00 1.169128174798192532e+01 3.334334321028515014e+00 8.371206505599493752e+00 7.387859262641961244e+00 1.028922933598903811e+01 4.942045438972636262e+00 1.188850618435369988e+01 3.676497472440533709e+00 3.863637773841543499e+00 5.389098075222591433e+00 8.350408975844429094e+00 8.818601809616595233e+00 4.909440200070214644e+00 7.760586767529844998e+00 1.009794495395069980e+01 6.659828587807773204e+00 6.055868043022652358e+00 8.313014102734417321e+00 1.075841009162789064e+01 7.614028172087004442e+00 5.149315554381926674e+00 7.480127321448668987e+00 1.650660988487098635e+00 8.748466349242841389e+00 8.291374919940459165e+00 6.997721649296772206e+00 1.503083631646613405e+01 1.202295806393550848e+01 1.084206951130388319e+01 1.160922606020869807e+01 2.534022617086017171e+00 4.932673281135100396e+00 1.363377253057791449e+01 1.476285354543432859e+01 8.959313519887970756e+00 5.288016444552058992e+00 3.598576448788756821e+00 7.757361333350738519e+00 5.793502103434307493e+00 1.041696886154557689e+01 6.089524653995965764e+00 3.362742856381262690e+00 8.964778247158342595e+00 1.091468271153059888e+01 8.947295287363928651e+00 4.924093875239484497e+00 5.405640867792673276e+00 9.173651037784628315e+00 4.298666051109527153e+00 1.535997065139774964e+00 6.784323969591442349e+00 8.777253983076315436e+00 3.433471506115483685e+00 5.897221540757906943e+00 6.642660477901195293e+00 9.274414496438987854e+00 4.575731566175915255e+00 5.341775633124688838e+00 5.194816670384492241e+00 6.753789135913415009e+00 5.530803340795897860e+00 6.686606689344808174e+00 3.931769737100909268e+00 9.067468421545404667e+00 8.708344522753208139e+00 9.034169297156219969e+00 7.705249065549049980e+00 7.368203273616423132e+00 7.162768113224904809e+00 8.126448582105702201e+00 7.468194494021839880e+00 1.194045636688199608e+01 6.955605776493176684e+00 1.317505533619181790e+01 7.996711909429043530e+00 5.286317962138491922e+00 7.587117889415519123e+00 1.059482538251759287e+01 5.720014207303271370e+00 4.409494337908995476e+00 5.972997149012948093e+00 6.958863402549140709e+00 1.357573030892456067e+01 1.014650505579359852e+01 8.680925363077898638e+00 5.976280693564285151e+00 7.864352384119593253e+00 6.071103213458562742e+00 9.917124115219776215e+00 4.689239637723149556e+00 1.111326461210810734e+01 5.681746527150633774e+00 3.884775414235043911e+00 6.987663284017462395e+00 9.391829212823491702e+00 7.728813225915087237e+00 5.877771404351650020e+00 7.832355035413099742e+00 1.004566901139809509e+01 9.103451054483741700e+00 3.282911126589093787e+00 8.337906631050762130e+00 4.611505668723161477e+00 5.404445653059750221e+00 9.838530785554311819e+00 5.184841311165339306e+00 5.859744754841985426e+00 6.452975998191157636e+00 6.075149153419354242e+00 5.454804488583511635e+00 3.127511889760420605e+00 5.756449937440064168e+00 7.828977968606658067e+00 1.088007600601980052e+01 4.559112773903120086e+00 5.944470825166040306e+00 4.261713140280695811e+00 4.303511594303865095e+00 4.965447187475978907e+00 8.462585789289976290e+00 5.489279977978172020e+00 6.568503715193501513e+00 2.847397059258266694e+00 1.732180279107621068e+00 9.737435038625664063e+00 9.893194556512963089e+00 5.099438706900032869e+00 7.829274179143092205e+00 6.661864024081075364e+00 4.768732992828427442e+00 9.421966099762185465e+00 3.760054792048526107e-01 6.668346874077926145e+00 4.883891605202485664e+00 3.480916953776788780e+00 4.020397033977695322e+00 -6.019267648171229279e-01 9.730257972780815834e+00 4.913098303044939108e+00 1.792478774293677857e+00 9.898674765381841212e+00 6.236432984614760144e+00 2.528956479939611146e+00 6.111288589967439400e+00 3.925561387338476038e+00 8.208057702366515329e+00 4.970447855692043504e+00 8.009418983641960921e+00 3.692323928155087920e+00 8.899593619701214209e+00 7.970751935001776367e+00 9.592444065178298729e+00 1.014314941171748963e+01 1.049053818245530145e+01 9.821326717488988223e+00 2.997362047741836122e+00 7.701409964125621066e+00 2.806694298974235391e+00 1.002435024395918184e+01 1.284900380605793835e+01 6.158896026437511217e+00 7.626135786224247148e+00 1.002746436769896832e+01 1.591818294849638660e+00 8.048072552639517596e+00 5.829009184794389675e+00 5.368835613773293325e+00 8.973136150293552049e+00 4.250190692125138447e+00 5.810982606444135889e+00 9.997387953162863994e+00 1.209100725172418578e+01 8.522861932396038398e+00 9.971897873380616062e+00 2.498605350890966470e+00 4.011691238939899762e+00 7.183107620604632260e+00 4.155512305067683876e+00 8.761701900253603625e+00 6.450310181499648188e+00 4.202984290586204708e+00 -1.646138990691710990e+00 2.692800651179963367e+00 1.235202481184693823e+01 5.934276418571310607e+00 9.883474531039212252e+00 5.869657427315893905e+00 5.990271541680100675e+00 5.731041946159348477e+00 7.082812000768362815e+00 5.354335711349955673e+00 6.241273937452246123e+00 5.765770622938369172e+00 7.214347944688010550e+00 5.972707313883286240e+00 3.557145591503546367e+00 8.988225259938555922e+00 3.315278387283349559e+00 5.251020823380375901e+00 4.590927835695508108e+00 1.055436797156733419e+01 5.773026597165292095e+00 7.711535315115326306e+00 3.077260858169052593e+00 3.286675085000858587e+00 2.419694485330927236e+00 9.366782763449275961e+00 3.293781054266389674e+00 2.674601399260367440e+00 5.734565911898895862e+00 9.615031983222458223e+00 5.641750164472259854e+00 5.215370414579675540e+00 5.133339823210634201e+00 4.106043021210312283e+00 5.559332682251909574e+00 6.958758176621177682e+00 7.580376996712906212e+00 8.376044326821443065e+00 8.541734020782522308e+00 2.151304618463895757e+00 8.282254130273427606e+00 5.347379697113579411e+00 6.000659846731944747e+00 7.271163352652334488e+00 6.304342494845557532e+00 6.960977865916985863e+00 6.887630027603431238e+00 6.549385780181725458e+00 6.536830451284733279e+00 1.183404718120598353e+01 6.445850996867555693e+00 6.284171857551885232e+00 5.037505194165337485e+00 4.990169071147904312e+00 3.020567409293745342e+00 9.719787856389299208e+00 3.327530996532508389e+00 7.237467674762020131e+00 1.077245219406714938e+01 7.901767396459760562e+00 5.395152090019974978e+00 2.058664587072285279e+00 3.385910537494058126e+00 1.145265907838266983e+01 1.904448059711671748e+00 5.742313911511369717e+00 7.664294516650789646e+00 5.635442229068718945e+00 6.264656995530561545e+00 -7.489303119965426969e-01 6.312044713307739308e+00 7.163803789643294451e+00 6.186284980123110344e+00 3.061533720811567605e+00 8.115870276208578815e+00 8.004967010659694182e+00 6.172121735354855865e+00 7.053094546272234311e+00 4.686102710113157599e+00 5.467359195340429245e+00 4.249044221900302176e+00 5.180550426546656873e+00 1.119513819954901379e+01 4.342975319568703974e+00 1.008106369830616345e+01 7.775810125177249787e+00 1.792689224073171772e+00 2.648828795864859753e+00 3.915536021664469679e+00 5.043550083853981292e+00 3.663650384972247931e+00 2.478916992864207192e+00 1.946695538854922303e+00 9.310359902446498026e+00 3.630112958253925992e-01 6.266850257603111096e+00 3.538627214715174496e+00 5.752473504223146961e+00 7.622206619999963628e+00 5.459912277276077752e+00 1.110011108851482931e+01 6.135930844886545721e+00 4.945161172558764306e+00 1.231293933042211464e+00 8.659405403986829342e+00 2.588781743177380079e+00 6.951303191257534486e+00 5.705051347561868269e+00 3.984752541333254960e+00 6.810441040400629475e+00 9.516563865436307168e+00 2.701080669648275645e+00 4.506224877289215058e+00 4.499015868664897333e+00 6.664650973610015683e+00 3.557983318547687901e+00 4.813335058131046118e+00 5.732228773048555936e+00 9.972763410971012377e+00 4.590687587139852255e+00 7.845301647445227289e+00 2.183611277468748835e+00 4.185944914276191753e+00 3.907313882601632926e+00 4.601983948730465457e+00 5.106651152256526771e+00 3.717808572854027993e+00 5.862881032183949515e+00 1.235128128029472627e+01 4.693244621136191341e+00 1.442126622011754122e+01 1.221646577565524794e+01 1.483942430184578276e-01 9.198678378993800919e+00 5.125830976579094589e+00 4.192362160291647655e+00 5.479860956784843751e+00 1.155864457062486395e+01 2.273773390156871077e+00 7.926400076192403610e+00 2.291753900761886342e+00 3.465246276138285175e+00 6.791126014279005751e+00 6.121255652934904923e+00 4.861299171927500495e+00 5.861216536610091232e+00 1.912884393765463154e+00 2.468281585813176804e+00 3.656378401189579908e+00 -8.586070819072868510e-01 2.740960310732821537e+00 5.880426271784843451e+00 3.594076969066700045e+00 3.738592444880761256e+00 7.645993438959892252e+00 6.629805493007690842e+00 7.298469619864664359e+00 6.273337204099352249e+00 9.143507947330551389e+00 5.679631728858757000e+00 1.037764743061464046e+01 4.810263785935984693e+00 2.776771150447398195e+00 3.437476835060882863e+00 7.417441300173041263e+00 7.624329716190231920e+00 7.145146324654144010e+00 4.039031523457513373e+00 3.953299155006104293e+00 3.149672402782327296e+00 7.495490473225070005e+00 1.052294978243699575e+01 7.901720723908077559e+00 4.834042701739135417e+00 2.952689246993069894e+00 5.146200317406020019e+00 6.135098522595656689e+00 6.513469659004644363e+00 4.165883662778631980e+00 8.279406969170201691e+00 5.136824910378879672e+00 4.604088816837226261e+00 3.432907406802553574e+00 9.353982387018572098e+00 5.524896801236836019e+00 4.595913338389342684e+00 5.963011699581552527e+00 4.170216282974591238e+00 3.490434996620142449e+00 3.493698077165841909e+00 6.406652898232493953e+00 7.699938103913225085e+00 1.021971361799785072e+01 6.334918828662846835e+00 3.854023230531050448e+00 4.601243723594889090e+00 9.051235108682174513e+00 1.850891152926489980e+00 4.861224257941869631e+00 7.063606025242294528e+00 2.316634375281044989e+00 6.693251373489729872e+00 3.106854165621327990e+00 8.922279444689495520e+00 4.702703125711809484e+00 3.604574156241795002e+00 7.206810303786980398e+00 5.799841606602491595e+00 1.762564650353423801e+00 5.289069817989114242e+00 2.712451126613490082e+00 2.090307904459062449e+00 5.574341665001360191e+00 6.734825791873559453e+00 1.009412597184119775e+01 1.209292066870326643e+00 4.439395364561498525e+00 6.758754595690712463e+00 6.778367982991659879e+00 3.293080890252371606e+00 4.060428478947277320e+00 6.286570929472018676e+00 9.574622754136795422e+00 5.751655388278247294e+00 4.741709998666846282e+00 2.944752708983889633e+00 5.514917545296770918e+00 7.674052434796536204e+00 8.761645698601743248e+00 6.891732455888837983e+00 8.316460263965858246e+00 7.757746232083888138e+00 5.689062482480614413e+00 7.500091445816762459e+00 4.597816051226756962e+00 7.045250862458543040e+00 7.655250148813460775e+00 3.934504234305614911e+00 6.579411309732488000e+00 -2.494969695124979125e+00 6.199997316036031769e+00 5.291954432838272382e+00 5.571719351790340724e+00 6.937215833522495601e+00 1.690905088524766287e+00 6.021037853730994982e+00 1.909587054340906587e+00 6.342862077034658874e+00 3.141434000824724126e+00 2.714794248219023487e+00 4.012857422620012215e+00 6.781041514992926622e+00 7.389642052160550811e+00 1.737679605501589286e+00 5.302817975480882851e+00 6.329283835923537715e+00 3.480636822380705819e+00 6.211302290658523795e+00 6.058234626316869154e+00 2.289030873976300562e+00 2.350216776167131538e+00 5.860055667237235255e+00 7.616444425031343002e+00 5.324044545674518680e+00 5.319145771170767922e+00 1.686418949464670636e+00 5.352180842694568064e+00 3.143229091521566598e+00 5.025331185179236826e+00 2.558219856932535397e+00 4.882274616242805898e+00 2.562818470345694433e+00 5.858958269304585187e+00 7.849409424000885593e+00 4.007448073823597134e+00 6.816632066135994705e-01 1.381973940747565077e+00 4.575646762107290932e+00 3.529093276254803513e+00 3.039329250288318462e+00 3.069659119697307759e+00 3.271624627077585501e+00 4.889611317106404620e+00 7.055106281649191402e+00 4.616918914646054084e+00 3.301145667032768127e+00 2.118320078204588786e+00 4.454901486894806695e+00 4.451035289189253952e+00 1.021811021438992384e+01 4.078649116124328344e+00 7.253946764623437460e+00 6.623076329453167155e+00 5.151046583268746204e+00 3.440607463052880899e+00 5.652191989928955884e+00 8.886897884467911624e+00 9.546155434762990666e+00 1.360370950828253322e+00 1.934479234980316154e+00 5.856592501006338658e+00 5.420490471596200344e+00 6.204717633692436785e+00 4.327765593383220200e+00 3.358079738962288729e+00 4.044465740927404518e+00 6.502741872436823556e+00 5.157684403696428888e+00 2.327632526389765921e+00 3.860276732173945291e+00 5.803822205352308750e+00 2.915643521352393464e+00 5.062204882984909560e+00 4.514010014461954157e+00 3.672917207609834200e+00 6.303939156850625558e+00 6.991584801442084718e+00 5.307956757777871459e+00 5.045677121308361990e+00 8.060420805882150930e+00 8.297843810466175585e-01 7.928708584622015998e+00 4.140307472974190439e+00 2.363603501358634063e+00 3.781544086411781525e+00 7.984033610932446123e+00 5.286399642048939640e+00 4.693465597102450815e+00 3.783464621794233818e+00 2.232195788134192949e+00 7.517655676972695211e+00 4.117493356979594843e+00 7.306981576148694479e+00 4.497485128220958472e+00 4.251428878670827416e+00 8.914421108599263732e+00 2.959537767521240870e+00 5.722015563415593142e+00 3.963532363100503275e+00 2.150877142526081087e+00 5.757480752274281244e+00 5.449565484315562536e+00 5.925144733237956096e+00 3.067775194681025663e+00 6.158237685343934231e+00 4.122109470273605858e+00 4.628177637427653757e+00 3.836171417450224830e+00 2.166269477547564382e-01 6.898794049066240497e+00 1.040244606679998007e+01 5.698479185898531085e+00 6.446728777447401360e-01 4.443950016017592652e+00 4.401604510312887797e+00 7.349984410648877642e+00 4.126838793291940810e+00 3.077475967355892905e+00 4.901095740453250471e+00 1.855363899115514137e+00 4.055860762951874143e+00 2.164230279999798778e+00 3.933690421711463436e+00 7.667356693404231649e+00 5.377534626747507041e+00 5.827560434429763347e+00 9.551210301672782066e+00 9.327345447640455589e+00 6.775234453060796191e+00 3.940083954116374798e+00 5.763189783435421987e+00 5.866905458915991467e+00 2.987400728480645640e+00 8.177885967018032609e-01 2.402618800305170499e+00 9.659755868661016320e-01 4.638298615907392453e+00 4.878757891974079719e+00 6.442612886420786111e+00 2.766013353824028798e+00 1.783468238930445260e+00 -1.446676305382936789e-01 2.521995779180498332e+00 6.397714255928689475e+00 5.121272087721528088e+00 5.383366463872674146e+00 7.384622474342793730e+00 1.156352619563986828e+00 8.516513524430511239e+00 3.518165662362116919e+00 2.175351071086093491e+00 4.829772269824776920e+00 3.773493708771446187e+00 4.127652050916279514e+00 9.005459000488139409e+00 1.873833867913262674e+00 3.296630155370101622e+00 6.716887055189567413e+00 5.350569308704044680e+00 4.132070878895603094e+00 3.018262268090862399e+00 5.826117655727309774e+00 4.663367257999768256e+00 7.431196891436209206e+00 8.658397967682603280e+00 3.515040657721427930e+00 6.096815995232805818e+00 6.559157000880503574e+00 3.706293711471596364e+00 2.020671872729578489e+00 4.044591156279131461e+00 4.151676699388337610e+00 1.117937265640496225e+00 4.637858713038617964e+00 8.834516174726907423e+00 3.561259688911413424e+00 2.925092128428274041e+00 6.583757112908421583e+00 4.633976473733111057e+00 5.431728397718504908e+00 7.221412203580667821e+00 4.681696741340618750e+00 1.541369109063751575e+00 6.501258120868406820e+00 4.250738829903830229e+00 5.881467044195778371e+00 2.301203086057392433e+00 3.457181918429918177e+00 5.737427174560792764e+00 2.382072201492591468e+00 4.095345791527222445e+00 3.323836189092571392e+00 6.048306746118958799e+00 2.075724444576172445e-01 7.066160209760597333e+00 4.692725400884285136e+00 6.659918984628049543e+00 1.515492115838847242e+00 8.870267245696432212e+00 5.643132132646194954e+00 2.822549660719961828e+00 7.078060084947464858e+00 4.689477948510310412e+00 2.803219010468485095e-01 6.393120732466278433e+00 4.747408689659002867e+00 4.281732545337059825e+00 8.404595126872377309e-01 6.660202997344330633e+00 9.298376262826403504e+00 5.987479359695183412e+00 5.379087264065030460e+00 7.375882376852802569e-01 3.214202355003299871e+00 2.458325414862447822e+00 6.280115257920297900e-01 6.802002724770566999e+00 6.174486383767515463e+00 2.961761357478427392e+00 3.253659235082661638e+00 3.822446806555355181e+00 1.512381282308671526e+00 9.074873958395558660e+00 2.524238162713168698e+00 4.276704707890606194e+00 2.921693314848260670e+00 -2.284101376076752565e-01 4.900947134433751629e+00 3.802600393446421645e+00 3.923890204390420688e+00 3.512306302628787957e+00 4.030917174794458546e+00 6.844069328000435881e+00 2.770123440985409857e+00 5.944224450407141980e+00 2.529753669962249152e+00 8.630490323825185328e+00 4.585600032425340977e+00 1.913214713987425153e+00 5.410305624066205077e+00 3.561040653827474145e+00 5.551345388100373590e+00 2.580511859914942363e+00 3.372543320244418386e+00 6.333081618263740609e+00 4.783202075568836698e+00 4.989519951357089589e+00 4.242679545496486071e+00 3.522562175770649784e+00 2.581875374664810430e+00 1.620268958532902870e+00 4.168493767824895890e+00 4.312907056682766083e+00 4.402471423180360333e+00 -2.413779695680446924e-01 3.680180172422165441e+00 1.167778002478061516e+00 4.468121660662475847e+00 1.055259420689485594e+01 2.121835958392642940e+00 4.686391487270210376e+00 5.352994084904931782e+00 2.876763479903583498e+00 4.935197144757879961e+00 8.016082708764662001e+00 4.323434823546650208e+00 2.049548379757663019e-01 1.830021046676289398e+00 3.901277170197580801e+00 -2.192261151496686100e-01 2.909402630083639085e+00 1.264798744622768201e+00 1.699280020194263052e+00 4.426319973893763304e+00 2.962910606982713801e-01 5.815609083593335171e+00 2.916835406167802791e+00 4.219847939093437361e+00 2.785713077181900310e+00 2.954245004739289193e+00 3.426778971635047633e+00 1.099446059261546704e+00 4.658803848451898766e+00 3.615282319157167468e+00 1.974139525017986729e+00 2.120511226340060063e+00 3.261152471454903168e+00 5.489002864713240726e+00 3.654349581365871735e+00 2.018880545962223216e+00 1.979555864780400354e+00 2.237964705747882643e+00 2.823950152875259079e+00 5.076338454084837082e+00 3.871357509369488081e+00 6.178823480305231541e+00 3.055954692188725730e+00 2.572004859731640281e+00 3.915789357150020855e+00 3.290074830097517111e+00 1.263354882445630878e-01 1.966307690864337765e+00 5.082797012648280877e+00 6.674677758535445093e+00 4.885086223846561992e+00 5.069031418075761408e+00 5.528228242381363344e+00 3.540109546508636740e+00 3.673220083860848195e+00 2.534072556933782305e+00 4.081642002106891987e+00 2.111974235030201985e+00 4.038318269167829655e+00 6.716150685142240562e+00 4.183610270223885763e+00 6.068152136474254554e+00 2.811988728253531633e-01 4.515179203223419258e+00 1.557359437759209042e+00 6.246835287273617254e+00 8.506892884257409193e+00 2.549156021222141355e+00 5.179877267880977243e+00 2.228118372976875872e+00 5.569883002148812157e-01 -7.769879920149302954e-02 2.434381137121509386e+00 4.333233177769156619e+00 3.632011904298370286e+00 4.845671910674974825e+00 6.151695797807448685e+00 5.080552430475019143e+00 3.458425323679366947e+00 1.392651604166619705e+00 1.189597529799401698e+00 3.150966651730845669e+00 2.931195274492129244e+00 4.037586784098140313e+00 2.147388710920159927e+00 5.582252856165859534e+00 3.407145595906156288e+00 1.033036167335092070e+00 4.328103969663644079e+00 4.432623637576778464e+00 2.534148271089486926e+00 2.075625788835425478e+00 2.950125498525767220e+00 1.561303719621512931e-01 3.448432863875545706e+00 -2.104884458001096970e-01 1.017145789633161002e+01 4.595461655582726124e+00 2.459706069981501209e+00 3.325382604999941538e+00 5.393497977449812630e-01 2.949905801597525468e+00 5.787033750487200479e+00 6.015098604010725936e+00 3.705885507353614550e+00 8.540226535333710345e+00 3.262244517901243590e+00 2.374436657035431164e+00 1.359821411696542803e+00 7.187868907574832100e+00 3.865482388395012237e+00 4.842494339270292159e+00 1.368265415915437266e+00 9.300777778443709565e+00 2.446182199101380572e+00 4.728122364096554620e+00 9.674326741028256293e+00 4.662184710303531432e+00 4.849314913587435605e+00 4.599159812153656546e+00 4.450676377729498867e+00 2.148565957314839459e+00 3.735549208515024588e+00 4.712909476671654829e+00 3.288527411028239200e+00 3.049901367519940898e+00 2.916375855486923463e+00 5.699743682089790653e+00 4.772192559212679264e+00 4.277475123616870434e+00 5.647436991720165000e-01 5.297706973830461408e+00 6.263982779101810117e+00 4.917219519399583127e+00 2.497081922447951907e+00 4.994420072848701153e+00 3.440035124370398822e+00 2.565098981572536463e+00 2.609046979559405344e+00 3.038688174179081880e+00 6.229297091604924397e+00 7.069986889093750726e+00 2.345171392013731371e+00 7.937924171896749037e+00 2.033614016684740733e+00 4.247702070551293119e+00 5.578595354761235470e+00 3.151643892627873811e+00 1.113416985881243715e-01 4.507328318461873096e+00 2.250952831028407708e+00 6.743963733960638862e+00 2.774155006695468551e+00 6.557873001069774332e+00 5.723302179378261911e+00 5.404243931519363109e+00 1.639146270336292677e+00 5.777143036950922905e+00 5.485674803099264807e+00 4.408235330137429742e+00 8.882856222819224268e-02 4.174933323305098476e+00 9.249871361467064901e+00 5.493177252276886691e+00 1.922367934301457248e+00 2.045325329237973833e+00 2.313695912191725768e+00 4.242713452964154364e+00 3.397302989381595584e+00 4.369253033758049298e+00 3.796122625466976430e+00 3.687807676349754704e+00 2.994566105465190642e+00 4.859335751165726691e+00 2.182119245496306537e+00 7.075766174592060587e+00 3.308995995171148508e+00 4.324705662079921353e+00 4.240122939742683172e+00 3.141053025288344624e+00 6.256267774086163858e-01 4.867036917017294684e+00 3.525299907167293689e+00 2.443734427296783362e+00 1.591557217638210675e+00 1.118328836208578814e+00 2.328294062425298350e+00 3.901028789997094570e+00 4.586485577011550241e+00 8.669444374814707643e-01 4.253167573276682489e+00 4.634330826196823239e+00 5.608371450964495075e+00 2.207512400124181262e+00 5.805302821460228024e+00 4.960804735349905847e+00 6.949113752163746049e+00 2.088408349064410086e+00 3.200189703617291936e+00 2.417087580146710657e+00 3.947458455421259949e+00 9.165084806433396736e+00 5.772669943069705489e+00 2.529043009873936487e+00 7.917218473458333960e+00 2.990769433953300194e+00 4.840503820882166686e+00 3.874814847251927485e+00 4.256997062192602321e+00 2.326882253409454648e-01 5.444240764804295196e+00 6.601209031377692327e+00 2.796654794395189159e-01 1.403394333669768956e+00 4.701119489730634093e-01 7.199425258675025141e+00 2.817432084841082318e+00 2.976173261595835395e+00 1.601264111976779425e+00 1.292750425037484163e+00 3.474936819481340144e+00 1.867879376339782738e-01 7.782970643243970699e+00 1.892384384520068297e+00 1.118362547630382009e+00 -1.206122553914722451e-01 4.785443146991064545e+00 2.363510214450098790e+00 6.064414645740776599e-01 6.945054062413409390e+00 9.019502179299501154e-01 3.896060895624700038e+00 5.766178933474045643e+00 2.288899831372880112e+00 5.862482725775604919e+00 3.297271739381606004e+00 2.442157535861219309e+00 1.837889645204423772e+00 5.642497876921190425e+00 2.967923138794721361e+00 4.959684759882485139e+00 5.791756607104731280e+00 3.739917329738326579e+00 5.609019752262637049e+00 6.895565506534697686e-01 5.694945289429307778e+00 2.441655209244707248e+00 3.520509082471239282e+00 9.434706081508620557e+00 5.824415569384863822e+00 5.958371513331595093e-01 4.545917032910224975e+00 1.795142646306924661e+00 3.910065515101746048e+00 2.784289721862571287e+00 2.593407210599094626e+00 5.499028808770438204e+00 3.819218744715227043e+00 4.682001375706930979e+00 2.710266521064464307e+00 2.638752220464154252e+00 4.239029787634121860e+00 3.558287291369683469e+00 6.455057823876720668e+00 3.815499746576720419e+00 1.112402070652076080e+00 5.173859198437334328e+00 1.309938728818602627e-01 2.012363462463804709e+00 3.936790049249077938e+00 2.983715621296576082e+00 2.609888554510533254e+00 2.756824895629540251e+00 4.705729601687763664e-01 4.907956914955756922e+00 2.157121458975661099e+00 4.732907513047663883e+00 3.093481021804826092e+00 4.498661419432676389e+00 3.826680477797511415e+00 1.005593718527929337e+00 6.226196106535818231e+00 3.265456812802533193e+00 4.356281720923302458e+00 4.366559585072512739e+00 4.306524750600813078e+00 2.520453762439969658e+00 2.433392574661855434e+00 2.488899491740248493e+00 4.327570812259759592e+00 9.862596109378563014e-02 4.630418059916137530e+00 2.624854199784631970e+00 2.012057151555094459e-01 5.035011129954016340e+00 4.023796350875323391e+00 6.476922579895568077e+00 2.683336794964359839e+00 3.290672717861883534e+00 3.356500265611582545e+00 1.233035113647512393e+00 3.265794291797268656e+00 3.702215091534120539e+00 6.249385869882010169e+00 2.307357756561277728e+00 7.646509916997639600e+00 -5.893288626904751304e-01 5.022402085494059421e+00 3.115403051937471357e+00 1.925720092776863179e+00 1.137354240295620933e+00 4.188506721401451749e+00 6.221318222578437585e+00 -2.018712242712534355e+00 1.873373872363065962e+00 1.046504912309841551e+00 1.885436403252852999e+00 1.785303342357510203e+00 3.426495001319929817e-02 4.003672084617818427e+00 -3.908415560321070181e-01 1.957320256013669102e+00 3.714810005258259995e+00 3.734213555978811439e-01 1.846204938125684869e+00 3.374733688747033167e+00 3.544221475731820004e+00 2.500754524884988950e+00 4.377407648859620082e+00 7.069066406940583747e+00 3.204552940387652704e+00 1.355575668436008741e+00 4.267801938795149574e+00 3.627562228791350485e+00 -1.186376077510674087e-01 6.084006220710294066e-01 3.552766322742724192e+00 3.730428716473968009e+00 4.908059234640417934e+00 2.522788626280738633e+00 2.559504651875341708e+00 2.234270259615265708e+00 2.302053075940983184e+00 2.200129664232634230e+00 1.033734808614628908e-01 3.438639470599657244e+00 6.307180360487902426e+00 2.526737152832440270e+00 1.677199377812138348e+00 7.378064654579686632e+00 1.493684861030818656e+00 7.145169240177506875e-01 5.527980386261138079e+00 2.318202688277825274e+00 3.208071473896144443e+00 3.614477394797614984e+00 3.416792797143247018e+00 4.300762089143194800e+00 9.995651100597403582e-01 4.085823762394783287e+00 6.893736253712634543e-02 1.809455628306561481e+00 6.237997000106903833e+00 5.350979193188138083e+00 6.150160661260206219e+00 1.742182270774180308e+00 4.008127242688316549e+00 8.968488756098302872e-01 6.541488359915266670e+00 6.940044832150891629e+00 6.500316821692285529e+00 2.250178454834804054e+00 4.296946247301532296e+00 5.376260483003060919e+00 2.936100614218612570e+00 2.794829031823671261e+00 3.631785705597519787e+00 -1.466842473287588211e+00 2.103750079912534154e+00 -6.158822910450512111e-01 1.611227930097869576e+00 2.177788473085644938e+00 1.280062879447537494e+00 3.956059914518302190e+00 2.862603934159714925e+00 1.594091003619998226e+00 1.649745481324231822e+00 4.256929997981147018e+00 3.984819391655778364e-01 1.576247528270757980e+00 1.882904387972925919e+00 6.195304587339351521e+00 4.899417841033402166e-01 2.523600994398152331e+00 2.058905810117738877e+00 6.017727108679520320e+00 3.874525669316378096e+00 1.560442423721816851e+00 3.639700058220742385e+00 2.772475453425110370e+00 5.666848688667083245e+00 7.250931857565583449e-01 1.988802635781559802e+00 4.901538335226973686e+00 1.764689439733705845e+00 6.624037557738903237e-01 2.530910062822049333e+00 4.446266895889154469e+00 4.933484495851932827e+00 6.916009361601950900e+00 2.683884804104750721e+00 3.323906731448238894e+00 1.991394812400789860e+00 1.531685751583926614e+00 9.522216674424599514e-01 1.918018246605914801e+00 2.524435471249812935e+00 2.209426344654107588e+00 2.260407467058505482e+00 6.226444215902285917e-01 2.459803016178155222e+00 2.334983567501127233e+00 4.070063949253279745e-01 5.045847815594866503e+00 4.660078516642565560e+00 1.824345443669699529e+00 2.056063163855969211e+00 2.270849860125224495e+00 -4.128270747648545708e-02 6.372570927799802831e+00 1.252486785147054693e+00 4.286399305975159280e+00 4.026185404934948586e+00 9.474996792990899586e-01 5.548291309806038463e+00 5.291505838913674431e+00 2.496982754282584871e+00 3.889876876747823786e+00 1.920709239053669748e+00 1.542894093793325094e+00 2.733014537571929026e+00 8.630643164426938796e+00 3.720282801965619335e+00 2.435193080138866151e+00 4.392127054205174908e+00 2.359513734858498690e+00 1.983926412137817952e+00 1.875368269345783601e+00 2.414302973417075115e-01 4.566289615333792185e+00 5.500665657424040234e+00 8.870941779971848185e-01 3.710205504980246261e+00 8.724362634798075167e-01 5.072650208968221719e+00 6.771330278997446328e+00 8.245679706227978301e+00 6.449711257215043902e-01 5.030142613049068956e+00 1.516293696834546401e+00 3.982609076107629598e+00 1.923145335183427562e+00 2.874149663603512206e+00 8.283959246799549314e-01 3.130851357023875181e+00 -6.865088600202606806e-02 -9.657438458985281166e-03 5.786041619171933270e-01 9.092232639500331670e-01 9.373681481924016623e-01 6.370402649900590575e-01 2.446113895125122006e+00 4.797901095497468127e+00 4.926132587108864591e+00 2.456308835951280134e+00 3.047561065254299706e+00 5.482226928723022752e+00 2.570418466414168268e+00 1.412628675326188965e+00 -8.455162156843236687e-01 3.687439591646231918e+00 3.769282306519615044e+00 4.544719452068679111e+00 6.841726737675817738e+00 3.577239984263758554e+00 1.252646812072822913e+00 4.136530401574320059e+00 3.336170735229735840e+00 -2.748292108897154584e-01 4.346134427117178234e+00 2.544505787095914684e+00 2.928721288180722304e+00 5.536014191977621124e+00 4.683872881671830690e+00 -4.967274310072318233e-01 4.366006445959198068e+00 1.604958808988455887e+00 2.212970393844742922e+00 -4.716947401023974251e-01 9.845700992370710614e-01 6.541749607143199086e-02 2.915020350910362712e+00 3.489116692349699456e+00 3.810091748966892844e+00 1.793926332028795256e+00 8.494654034816944144e-01 4.870541279626392495e+00 3.591920449072276700e+00 7.350444585371032069e-01 3.493978885678932667e+00 6.277063579474919663e-01 3.720595248242363873e+00 6.198855232838484497e+00 3.967092393344198165e+00 1.614211343127422316e+00 1.772837969186156881e+00 3.648177819381116738e+00 2.263169312027542901e+00 1.753826908616450408e+00 5.331066615402729525e+00 -7.136471180138892478e-02 2.624911462762226311e+00 3.600094885710779735e+00 4.913050152458581010e+00 -6.635452121688643068e-01 1.853469784746602622e+00 4.499646709604372852e+00 2.817365168999783620e+00 2.997460601076476827e+00 3.179010600974809364e+00 4.003954846607582496e+00 5.242401339346505651e+00 6.922985772092346224e+00 5.112034639046795448e+00 2.201826659773459927e+00 4.488742101693307340e+00 5.610591966723513124e+00 5.027835539947310695e-01 -4.926550636009898732e-01 1.473062069934674145e+00 4.275798920885845789e+00 -3.096359425844852353e-04 2.868803238932996713e+00 -2.681106546659239864e-01 3.275414055549097814e+00 1.206049962360210559e+00 5.111385567676250297e+00 4.305465973519129186e+00 5.528733414407916769e+00 4.533175831364208985e-01 2.012129236700835211e+00 1.796563183613779646e+00 6.843129576741542319e-01 4.132527142317353963e+00 2.396570466549294398e+00 4.404449404779528621e+00 4.298291815528495263e+00 3.975609955804323192e+00 2.081685518256693346e+00 4.927857793288044519e+00 1.683583380987891287e+00 3.505873043773427344e+00 4.758111652497753141e+00 4.749017850146448616e-01 4.305639953484944327e-01 3.330840163960483657e+00 2.986798790864824582e+00 4.433025598892427865e+00 7.288271188266561396e+00 4.292591260417036203e+00 3.296624384313081357e+00 1.130615048983820703e+00 1.049999910892304378e+00 2.129240637768607058e+00 2.417232230519227976e+00 9.781391539043071681e-02 2.562874239759517003e+00 1.573466374333938100e+00 -4.655848749323827640e-01 3.505519424589634170e+00 6.537326613013497711e-01 2.456401383518792336e+00 5.138326493263554617e+00 3.002157448386537197e+00 2.339959503366898730e+00 2.795051451921017893e-01 2.117462686343976053e+00 2.698685193206144195e+00 1.841266719018977538e+00 5.788213572782807681e+00 2.503843757473141363e+00 2.869932944538505559e+00 5.960615620731299913e+00 1.659491009236946590e+00 1.792689310659508539e+00 1.743250741667698778e+00 -3.839974835052357705e-01 -2.401696995775098528e-02 3.497490615775995959e+00 3.083970323650939704e+00 5.556327290703881872e-01 -1.593482795744280756e+00 2.675188836631825495e+00 1.584588109910803677e+00 4.856776740761276301e+00 1.813489696355640390e+00 6.988601871896142903e-01 1.221716505945563469e+00 8.527523106545045195e+00 6.244108383751814983e+00 4.393076300095539288e+00 2.677866117911479993e+00 2.621489588818215477e+00 1.901769160257808622e+00 4.880743159114721008e-01 7.959451146493041751e-01 3.424404948533120718e-01 -4.706618865324394552e-01 2.155994827268820746e+00 1.457849953668828080e+00 1.558660418140691784e+00 6.808672897625962506e+00 3.818269006202779980e+00 3.331217604435965818e+00 2.845406848880809303e+00 3.423759497990718437e+00 2.691274160916832692e+00 3.145857772824824039e+00 3.136034079401960106e+00 3.410191598448458095e+00 3.577105832865907331e+00 2.310297450029783484e+00 2.626703687540032028e+00 2.808941603874207438e+00 5.574202185916528940e+00 6.427397424949602645e+00 1.068093066070136210e+00 2.059416427529664695e+00 1.677210015981348334e+00 5.678458296660373605e-01 1.541661258847664584e+00 4.597400938971971662e+00 2.039570426265271408e+00 3.853705592320618711e-01 -2.359780234610682204e-01 2.543125370581998723e+00 5.048186228280223453e+00 4.619525087274417352e+00 5.215926671209031085e+00 2.167518849652148472e+00 2.608469600943311484e+00 1.527969392929570125e+00 4.241716524233157593e+00 1.567249530745503439e+00 5.910348801868180457e-01 2.877191526959132162e+00 2.111394182066824943e+00 2.507791136092492046e+00 1.817434219190014133e+00 1.868972146988815197e+00 2.176150812892168496e+00 2.434543813730285500e+00 1.843840164072788168e+00 1.587452551151225411e+00 1.837140995513022679e+00 3.921268795421593012e+00 -1.361521534512846410e+00 9.858077697420674079e-01 1.909978677327968999e+00 -3.777950959823692667e-01 1.031409104964289725e+00 7.584304937954331471e-01 4.692598307113907907e+00 2.728254642988182876e+00 1.188860107309711589e+00 4.859423954038534221e-01 3.840854425653435378e+00 2.869190549837897564e+00 -1.235288178820237448e-03 5.283992595189703323e+00 8.634746902159269322e-01 2.383831373340975723e+00 1.742166445137562913e+00 1.433881692733374180e+00 2.452660837263305638e+00 5.944489699282481610e+00 9.148191862494063908e-01 1.101949157209190844e+00 3.137797399125445086e+00 2.067989472324438083e+00 2.881424061260756453e+00 -9.548887989445212221e-02 2.744826050435857479e+00 1.137521215782084205e+00 3.360633724662514865e+00 2.541724338440316977e+00 3.554634496377396591e+00 4.294888770813599099e-01 6.773711627824852144e+00 3.083564169048101711e+00 3.046192578671174545e+00 2.518333176795072514e+00 5.801013727025123856e-01 3.089942034316148334e+00 2.059339687885839432e+00 1.548785794374619051e+00 5.550836486976798767e+00 1.132081148587813946e+00 2.412046647714709113e+00 3.498451212056738147e+00 7.035789951469284986e+00 5.359748536242602945e+00 -1.891584370741927756e-02 -1.113245869958566225e-01 3.686072474282448219e+00 6.420496645408362291e-01 2.026350359354268882e+00 9.561130365551928634e-01 1.359548006590239444e+00 2.720155654784085719e+00 1.572140103269526357e+00 4.270846438912722753e+00 1.183053993968697704e+00 4.643008835215941765e+00 3.476556532960587642e+00 5.324803784932657713e+00 2.297383883178917063e+00 2.055767267935804998e+00 1.428674843304662545e+00 1.032890029300830514e+00 3.500067598858060069e+00 1.984261187241989743e+00 5.615113379833476692e+00 -4.484333458355860280e-02 4.549149841153024454e+00 5.583695585058898736e-01 1.048025713008092996e+00 1.566510335252273844e-01 2.892002599460416157e+00 5.574772751392032433e+00 1.667237124254226543e+00 4.044739102096496453e+00 4.253094320738565415e+00 2.335467077377944456e+00 -2.704355214264024809e-01 3.165511176296526230e+00 3.426560895713593347e+00 7.487782771718403119e-01 9.637919478061562906e-01 5.274577978218948360e+00 1.356094123563779341e+00 6.617658428875894394e-01 4.689697867809555776e-01 3.446818230261963656e+00 4.668206792739910682e+00 4.839698499285484345e+00 2.332282247973484601e+00 -6.783095352315385851e-01 2.618159265079708309e+00 2.249079905680306357e+00 6.278345712058921446e-01 -6.558071344611482445e-01 1.728231475340393342e+00 3.984548237331784204e+00 -7.088973880924667181e-01 1.970333833975958404e+00 4.864176391293553170e-01 3.895848797403870467e+00 3.996069703798070805e+00 3.044324480249113396e+00 1.737097670056039211e+00 4.627936680314668649e+00 -6.939726605563609763e-01 1.127429043382543350e+00 4.578406238126485617e-01 2.331414353467728962e+00 2.086418264501737951e+00 3.505311068026671695e+00 3.895090335603654808e+00 8.349523811923691419e-01 -6.827028805741128803e-01 3.608582792253051785e+00 1.678814948734616008e+00 2.015211376506011565e+00 2.358412598174912667e+00 2.654423852667530781e+00 3.977525537874024852e+00 2.470673878478545138e+00 -2.364978420792818170e-01 6.355493857233731614e-01 3.154374038959093518e+00 1.607571018355259396e+00 2.232416645452141246e+00 -2.768762394194276277e-01 3.136473808920661632e+00 4.187822180101257175e+00 6.201479807696747004e-01 4.968206862040325689e+00 1.593333941847025592e+00 -1.450411249844349104e+00 9.611916668604381098e-01 3.077224405841333388e-01 2.762274466156564579e+00 1.177374970920260111e+00 1.178342179160893899e+00 1.901520588088824848e+00 1.585376663877515524e+00 3.796318281353459945e+00 6.428154732215414224e-01 -1.263296327072541470e+00 8.984017693770934843e-01 3.558856119480807045e+00 6.011781452600308384e+00 7.928633495249304275e-01 5.049791365323337278e-01 3.282343566988431771e+00 -1.681424001119386225e-01 4.409511003961877229e+00 1.598782731591452011e+00 3.140230837288200405e+00 2.124014398424615813e+00 2.431240639136346360e+00 1.340537843550908548e-01 3.595675369688453582e+00 2.808924835883047422e+00 4.706313618873402937e+00 3.909964294025794374e+00 1.321033069424855988e+00 4.524778908291686719e+00 1.330822940311237046e+00 1.030470035272101681e+00 7.294139705098587001e+00 1.269954146673196727e+00 1.773316242796728615e+00 1.306976010123705567e+00 4.028914545069071096e+00 4.989595274521945178e+00 4.279453750790301214e+00 1.626975147407483613e+00 -9.894976231488898932e-01 -5.571787821090254944e-01 3.486168639481808995e+00 1.947303367972348820e+00 -6.875706522739128967e-01 3.675369923241125214e+00 1.723928851598248935e+00 -8.160307368179280374e-01 1.927516778114498397e+00 1.899080658946168176e+00 1.355888712661917239e+00 2.609128189606304993e+00 6.713709511160816934e-01 4.412127818840249738e+00 2.280285995609163674e+00 2.500860925034305460e+00 6.358417901011139683e-01 4.975096629949701921e+00 4.910556805903115496e+00 2.168917351401308924e+00 5.272685163269381192e+00 3.177421231537103541e+00 3.253129559149829930e+00 3.682925792788982466e-01 1.995353168252728127e+00 1.737694026861066998e+00 3.825922857373283303e+00 1.516650180272875570e+00 6.712226300261042722e-01 6.214082750593332705e-01 3.707995076208972396e+00 4.735080750937221694e+00 1.451914973048248347e-01 7.910413808589498164e-01 2.060343057343496209e+00 1.345352121215569019e+00 -1.114313128894512062e+00 2.449565283775132496e+00 1.729231267567291619e+00 2.805619261528023323e+00 5.325262781084687091e+00 2.996778275313415563e+00 1.458788151056412019e+00 2.783703410081201035e+00 2.632066844471242284e+00 5.625540367334795899e-01 6.417299067051918104e-02 1.757893589136339196e+00 2.923671857030083032e+00 1.955227969602224780e+00 6.772952650300739785e-01 3.050262500266204047e+00 7.466643844927378648e-01 -7.137978372613373867e-01 4.194484973880661549e+00 1.079840731119939834e+00 9.117239897721183262e-01 4.516659795424156076e-01 1.739120318758449191e+00 3.696816134135725296e+00 1.333769602933344789e+00 1.863472596616023491e+00 5.413311995270445820e+00 4.230953187258631454e-01 3.946149161565675190e-01 -2.541814417086594169e-01 -9.728124966138600449e-01 -8.664927533208471866e-01 2.312834984745882672e+00 1.929321377029056706e+00 8.964205167974222954e-01 1.245446248098878161e-01 5.203978195407302776e-01 1.158243073495223152e+00 5.459979774843457534e+00 2.066093165134391896e+00 2.031027289200229458e+00 4.744667690530688375e+00 6.708925884260467931e-02 2.320719112378036186e+00 4.129679351722977287e+00 3.682332372706489831e+00 1.826372762050106680e+00 3.869334980008959590e+00 5.489272755080287780e-01 2.410173623995040870e+00 1.017956563544787585e+00 2.238127664818940321e+00 -4.531462852874701408e-01 2.091099104042968282e+00 4.294140141306021619e+00 1.610664313253739710e+00 2.699329538771233938e+00 2.211098714164831502e+00 2.866152883584100475e-01 1.238301991865873752e+00 8.572912586760383924e-01 2.342339320729502905e+00 4.222073507159166406e-01 1.665856515919003522e+00 -5.581409224849049888e-01 -2.358313672450884635e-01 3.997705115098348472e+00 -1.200155188271410100e+00 1.535110598694951589e+00 4.874751097830340996e+00 1.226567243750054326e+00 4.672836634659927046e-02 6.324266319134080883e-01 2.390193058557581018e+00 3.156924602819174641e+00 2.100750080187299140e+00 2.170032673635213349e+00 5.139896781119999147e+00 -6.495501044222504738e-01 -7.865533713343852984e-01 5.068021054692673388e+00 6.665149638918619335e-01 -1.141052425539842846e-01 1.098865159004832837e+00 3.046060550583148174e+00 1.686514260514999197e+00 -1.281947658388277733e-01 1.575187798179573440e+00 2.374129161764102491e+00 4.224454420480020289e+00 1.184231035274657229e+00 3.680116092856990928e-01 1.287385649677058153e+00 7.483473309878525548e-01 4.418337867423762777e-01 4.388260971983225289e+00 3.254571754428449371e+00 4.004129785098648142e+00 3.298539635902693057e+00 -2.611424120698566109e-01 1.685470627011174338e+00 2.552112478772182058e+00 -1.235252851583729328e+00 1.133787221878822749e+00 4.368499241676060407e-02 1.111324531460420317e+00 3.722438362101407439e+00 1.571652614782882873e+00 2.288257751552658092e+00 1.249893827630588428e+00 3.627933101755210998e+00 2.330375925756908551e+00 2.877949944710350927e+00 2.095870032047649545e+00 1.420391206486347091e+00 2.112071440268325606e+00 -7.592485780890132485e-01 2.356017288456442316e+00 1.718517639936011809e+00 2.528569028656689976e+00 -2.510526334296746542e-01 2.028699690742274964e+00 2.366413686361712898e+00 -1.168891759714126843e+00 2.031905311626486244e-01 2.293220801690631472e+00 1.145637236482004440e+00 1.014073652545681492e+00 3.838484180837138382e+00 3.812360065694404554e+00 5.350975462571117003e-01 -1.424030893880819715e+00 5.735732252145112398e+00 2.268245334993636231e+00 1.826767645175648713e-01 -1.893804090150505326e+00 3.623065613978773691e-01 4.284523692875872314e+00 3.775248947031864866e+00 4.243483762896855360e+00 8.574445342156964411e-01 3.337357853314427136e-01 1.977848149115407184e+00 2.124014195810420169e+00 -1.283978704254668646e+00 2.522768268595682262e+00 2.864328601193792956e+00 3.346418488943413205e+00 1.943275686035548455e+00 9.385209851148457183e-01 3.596859465191950544e+00 3.165555926057885827e-01 2.642816282190505461e+00 7.646343301995539576e-01 6.230362161586227021e-01 1.928785130792242120e+00 -1.069547153787768323e+00 3.220652150318610296e-01 3.752910883390665919e+00 -6.001961992384390321e-01 3.746002224122940483e+00 3.463803948226079843e+00 2.389852730256181168e+00 3.102535943743056635e-01 3.999787404953470960e-01 2.901724490775020371e+00 4.539774148971642553e+00 2.236122522490804343e+00 4.442197285252580841e+00 4.083052702515837851e+00 1.571007415040961197e+00 3.025669828250768800e-01 2.776731494578442927e+00 1.469475253996229025e+00 3.866178137846671969e+00 3.262327171504407985e+00 3.575579858425573132e+00 1.711006925622854391e-01 -2.866506292363637520e-01 -1.460307212043063241e-01 -1.516982751480956404e+00 -2.774693162143196390e-01 -9.817087843291094629e-02 2.726142582325008945e+00 2.341180920404516641e+00 4.440115517792934119e-01 4.097035371466056786e-01 3.490059408559103016e+00 -1.034198597858742297e-01 2.302946388822947554e+00 1.204448403758559660e+00 3.426682985851393859e+00 2.909752832627633401e-01 1.485911597832773046e+00 1.424004720085885189e+00 3.017335885294399667e+00 2.526819638057264950e-01 2.566643163926582538e+00 2.390915633696617082e+00 7.325642442072699545e-01 1.692484076532939197e+00 -1.620720278480247689e-01 1.303189670903714070e+00 1.140288491374932267e-01 3.905044056149677534e+00 1.255946167214372577e+00 3.051823334353980677e+00 1.062284913512546503e+00 -1.120054940218324635e+00 2.236531836619204849e+00 -9.523426791190734431e-01 1.375358536999887527e+00 2.604837057011297752e+00 -1.660419771169774350e-01 7.126038926677062957e-01 2.635988573870645002e+00 3.059847384685313365e+00 3.965897194718325913e+00 1.922734762525387442e+00 2.042299363790223588e+00 3.368358661027479162e+00 1.175526795041325734e+00 1.333769228683089558e+00 4.515301611437341212e-01 6.970466572403001271e-01 9.552759806644939289e-01 2.044444357428411241e+00 2.083410852660911416e+00 3.151462738718908141e-01 1.826455241251037087e+00 -1.359659374516598795e+00 -1.146444127780025690e+00 1.320096652956631589e+00 7.993664305434678985e-01 3.606480175154267886e+00 -9.108430554831552506e-01 1.734714673533968021e+00 9.182519929201233833e-01 3.546358365582041650e+00 3.283894731156259184e+00 -9.815292149001748900e-02 -1.260802033370995279e+00 2.539774006211647173e+00 5.862787772238324813e-01 -1.319914408346607448e-01 -1.221782869635071211e+00 2.980012120400857611e+00 3.330905386568661974e+00 1.403413243335414617e-01 9.524077561581777429e-01 -1.550124434268046691e+00 3.244397620211780797e-02 2.043136697960201698e-01 1.158680549414578209e+00 -1.261929778132486746e-02 -7.471480100509056976e-01 2.483421154630145899e+00 1.159889612420245575e+00 7.192944140239094786e-01 -1.696573071154211299e+00 3.093235644916295435e+00 4.023093033188905210e+00 3.282825094429729917e-01 -7.126205744954775545e-01 1.624936957526581960e+00 -1.408357180781682205e-01 3.394510193890051930e+00 1.530528984725624042e+00 -8.181061169575802872e-01 9.646472459140480460e-01 4.171957084794776449e+00 2.816508914689269449e+00 1.703660884322635960e+00 1.345551515437113377e+00 2.020252054682865062e+00 4.557421086146687950e-01 8.203600106218738031e-01 3.477452418725962335e+00 1.238515883365604919e+00 3.854202597836229316e-01 1.655557027840746098e+00 9.340961208590303766e-01 -1.025486021736329079e+00 5.498352083130587653e-01 6.163366179774003584e+00 1.848356578263355754e+00 9.540072269748613998e-01 -3.382700808881626275e-01 -4.677998575349562316e-01 2.837949349155584944e+00 -4.946837880866810089e-01 2.910993095974818701e+00 -1.051406813706171839e+00 -3.209639597454197468e-02 2.603321070001593185e+00 -1.586214191180893796e+00 -5.599481442243536833e-03 2.506105748668093547e+00 1.295268113551987899e+00 1.831348766644181225e+00 -3.365745179070038229e-01 9.024111894112964993e-01 1.294990947011373850e+00 2.038637580182332432e+00 4.366625253492140146e+00 1.743821989272503981e+00 4.163661121686327848e-01 9.425635263897573779e-01 1.235436604826078311e+00 3.672858044098656016e+00 1.939913117292276112e+00 -1.048672329044274404e-01 2.096390969368973511e+00 5.550682364738585228e+00 2.219118839674820431e-02 -6.538927382293909796e-01 1.939850122894128948e-01 -4.171473204967482418e-01 2.304303260472182036e+00 -4.226339791313634686e-01 -8.540851845603245063e-02 2.429914120124418098e+00 2.367052572412731593e+00 9.007520527423187318e-01 2.530155169549461736e+00 3.784277113114230318e+00 -6.153214165300314731e-01 5.205861673890423980e-01 1.378313541114200458e+00 1.001508906487806883e+00 3.154425618360586547e+00 1.752833891859665316e+00 2.779895796877747571e+00 1.088516739188671867e-02 9.707423192016162439e-01 -2.973219385943006166e-01 1.755568608149825849e+00 -3.988770248524740047e-01 1.333401561267881341e+00 2.563344064380173593e-01 -6.309585589935717831e-01 -4.980800099167628225e-01 4.123143015557085178e+00 9.841098749939070078e-01 -6.949198203672766194e-01 1.446495751411911002e+00 9.612065582302119493e-01 1.102384943890206692e+00 -1.267359898246346761e+00 -1.480965260496367453e-01 -1.821670921102153340e+00 8.329412336025119323e-01 -2.697357198907095466e-01 -6.286315540166675930e-03 -1.389321284402975643e-01 9.503277203722511057e-01 2.044573069349236993e-01 4.030755141757694560e+00 5.303415884827056281e-01 3.530195856588424608e+00 2.464365702356412946e+00 2.408713566391466276e+00 -8.995163402893446847e-01 4.207792967354335723e+00 1.842537249892129081e+00 9.292218054899852309e-01 1.051427045137465877e+00 5.633466225193491939e-01 1.741784028317664212e+00 6.584111472128539866e-01 2.692198983326884454e-01 1.591493317653612571e+00 1.152950562894495545e-01 1.368449760082856292e-01 -1.626076512627396831e-01 1.271886874354283936e+00 1.474627696043501857e+00 2.914382571215193174e+00 3.459250203747897157e+00 4.849203113988304059e-01 -2.135485485429587271e+00 7.497811809325229948e-01 4.754291561333547911e-01 -3.619012975635171880e-01 1.922931864369089583e-01 -2.826544664806590057e-01 -6.396636370727463161e-01 -1.406358680233260605e-01 -1.965524532592191620e-01 1.617656057674561554e+00 -9.895715586951116249e-02 2.198077921608063257e+00 1.555802842512795214e+00 -9.969327302994928086e-01 1.429972593682832471e+00 -5.573385662430146298e-02 -2.216143295453888995e-01 2.836419347313124284e+00 3.157912294552359000e+00 2.349071227427958597e+00 2.031939006895953526e+00 3.374568062361416043e+00 2.869881493121002158e+00 8.133233940289383845e-01 -2.423849685168820989e-01 5.650299390741181371e-01 1.627554524809922132e+00 2.085426594471189610e+00 8.729633832519345660e-01 1.907453383285100834e+00 -6.602996289969789157e-01 -1.055291301783399360e+00 2.586153747950928228e+00 2.186414086232335130e+00 5.918950775405992237e-01 -7.241045834998881547e-01 2.036646076970640262e+00 9.115687935892272664e-01 -1.127194206072943405e+00 -1.637852128061330070e-01 1.432393065276261090e+00 5.236012830610303759e-01 1.803092339310271575e-01 3.915709971597993722e-01 -1.012657358206598746e+00 1.027021464014984176e+00 2.575160150622043176e+00 2.377718909598835584e+00 2.804467718096225859e+00 1.604983440098560088e+00 5.022093022131574047e-01 -6.253889261592411597e-02 -7.236521575620292746e-01 -5.937488925331704248e-01 -8.757569957792820103e-01 4.955214943363688285e+00 8.186389443332847682e-01 5.329757781857030752e-01 5.368529750407293744e-01 8.241145018055567872e-01 1.457570899614488935e+00 3.232596688540037011e+00 8.194943892145490905e-01 8.241502114819325708e-01 -1.052322665963985049e+00 2.585733659526561645e+00 -1.357846955199009997e+00 9.264967220261417502e-01 4.641904955982770753e-01 2.400879002731357570e+00 1.222645434069540071e+00 3.613215310794362090e+00 1.564935455278555931e+00 -1.479630891926735636e-01 1.791314271752507681e-01 -2.061348081088250073e+00 -1.100175697853704726e+00 1.050841238999006499e+00 1.200469743641146669e+00 4.245820426980413398e-01 9.183608166505328185e-01 -1.730031493637211870e-01 2.804245797476905278e+00 -9.023897153873630117e-01 -3.345195499612562684e-01 4.404917931834751998e-01 2.095782271402971908e+00 8.512339188219772979e-01 -9.357254902536508989e-02 1.399017118436587381e+00 2.140033929810501778e+00 -1.460172124860824816e+00 1.075817327434271720e+00 4.459551275213735622e-01 1.863136928542481474e+00 4.433886212284852274e-02 1.416885450019613080e+00 2.433067384681442125e+00 -6.354858900519515519e-01 -1.060202223934644472e+00 2.856272301981623407e+00 2.331617728788517141e+00 -9.040959889924391479e-01 -9.924990837188051307e-01 -1.778174923267980545e-01 3.032868800345409177e+00 3.102597579537626604e+00 2.067929216290837147e+00 7.477337168692421709e-02 2.976274985990954747e+00 1.748079108028595119e+00 2.980437182160509124e+00 2.778350880781454979e-01 -1.380841432533846502e+00 8.462462263112910943e-01 4.375164495692948075e-01 8.564409236306009809e-01 8.177122937720245899e-01 1.100602960712884215e+00 3.638350464991074174e-01 1.340007121178051763e+00 -2.986017256211161985e-01 9.584185263743500993e-01 1.559716628995146959e-01 1.200795755184137725e+00 -5.475716750066949023e-01 -5.379711747485387274e-01 -1.027120230030930559e+00 4.085588946992171205e-02 2.549069944682890387e+00 -2.051195724562684841e+00 2.309853923745320614e+00 -4.570096807913359704e-01 1.823026680877805061e+00 9.706663782995614831e-01 -2.246524999800989519e-01 4.744920768176185688e-01 9.585116395328420191e-01 1.516417045140312281e+00 2.604844989064283300e+00 3.342837356593528764e+00 -2.096479720426144278e-01 -4.541477140355497377e-02 4.942867914304145849e+00 5.309522636124344164e-01 3.808304428481875892e+00 1.778927060019188211e+00 1.879813923005816623e+00 1.525428528902571079e+00 -5.524466803626456590e-01 -4.131606382543360767e-01 7.753366691445827685e-01 1.681416654530045296e+00 7.069848594895306038e-02 8.234210277729639982e-01 -4.568090313598200947e-01 5.047437892662364201e-01 1.769641948131083220e+00 4.378249431691467325e-02 1.900404373564226201e-01 2.913757523533526683e+00 1.847237952926363835e+00 7.101299151654745234e-01 -5.270864222197311211e-01 2.861909265821909631e+00 -9.710861263039520797e-01 6.837489517723094323e-02 1.684552938197155791e-01 -1.737131659338656542e-01 -7.644079234726985916e-01 3.006662967827890665e+00 1.617015531913848836e+00 8.302190010802873443e-01 3.869388243770859770e+00 4.168285197598259328e-01 1.100958092931868304e+00 3.407929746052324460e-01 -2.598441654124445943e-01 5.282954738574829001e+00 1.739084198572569351e+00 1.219546640329955745e+00 2.760038781712723654e-01 2.230718809085270316e+00 -1.411164209795832347e+00 -7.409192803955556850e-02 8.175551047203210020e-01 -4.754189201315647262e-01 -8.903521236641713799e-01 1.993075671412234628e+00 -6.961808579742009284e-01 1.145609298447555213e+00 4.609621640871101045e-01 -9.215345310088245423e-01 1.648361077127310947e+00 -7.669728194891531521e-03 -1.075089067495249573e-01 1.305386168623249743e+00 1.389498929552948958e+00 -9.531426007922175758e-01 1.229540277300868345e+00 1.743331291485883616e+00 2.045106066285171942e-01 -1.568808556939504939e-02 -4.537319990863315500e-01 1.214227030022230647e+00 8.003632711992052506e-01 3.438150086891816892e-01 -7.532416990100694321e-01 -1.047781665498213055e+00 -1.457157660688252754e-01 1.845852611409223076e+00 2.308346495281330402e+00 2.130584729286916001e+00 4.931749803504489882e-01 2.382603232526074866e+00 1.055847388906425488e+00 -4.420202533669666534e-01 1.055315646849237066e+00 -7.596825071578474642e-01 1.353343587225088740e+00 1.702078128622383502e-01 -9.772468404271515974e-01 -5.884522980780584334e-01 1.014648453318861554e+00 -1.753167021954868954e-01 -1.136686311995216414e-02 1.378920068526581222e+00 -2.988830982097857025e-01 9.630829771110834825e-01 1.908974834627927386e+00 -1.917686416985198150e-01 -1.007855722962191836e+00 -1.067498756133608007e+00 1.900011290742525727e+00 1.660309135513160950e+00 3.373728429326774414e+00 1.282920024271779758e+00 1.650742790401687365e+00 1.948237577604082782e+00 3.903224453472573519e-01 2.226949404605407690e+00 -2.040405890192017180e-01 9.567514474528271418e-01 -8.641097206392841512e-01 -1.862519432914444328e+00 6.957151896720256135e-01 -7.325601215664488963e-01 1.210314965907439255e+00 1.544838868767843820e+00 9.130757568118998968e-01 -1.145303335840710091e+00 7.790641409682409479e-01 2.022193930203761258e+00 -3.185364497508017756e+00 -2.761922868017230304e-02 1.065071948650032407e+00 -6.190550473414339061e-01 -8.884222332375838471e-01 -1.623212893191130046e+00 3.001677758973479992e-01 -2.514785054802495257e-01 1.699726860102646508e+00 1.985876962041487337e+00 4.173199484464893971e-01 -4.702174380784467367e-01 1.174586434006071878e-01 -1.032896363021464925e+00 8.077829204843560706e-01 -1.813478875990344463e-01 1.564315922728316988e+00 -1.030663386353414396e-01 1.811691378985148315e+00 6.395890473713206070e-01 9.342162575055236173e-01 -1.807622851577962986e-01 5.549290697068973710e-01 1.723516870817392466e+00 -2.126451947854324231e-03 2.376595134741320781e+00 1.361757411268095019e+00 1.188658150228385502e+00 -1.033275281664185474e-01 4.814943435922608983e-01 1.174628440589933875e+00 -3.714273652811201365e-01 5.353655170442166877e+00 -4.170470433319987125e-01 1.545948731265626819e+00 8.035756311030829435e-01 1.369577264994139121e+00 1.469106146694417969e+00 1.731964353035448712e+00 -9.713931641366072567e-01 -6.937199657046803081e-01 2.471890870602135581e-01 1.019669636304382010e+00 2.192931028513398495e+00 3.018071766333491279e+00 3.090660622227392018e+00 1.556639262541833268e+00 -9.437762904224410443e-01 -1.013208348038753037e+00 3.185020973174168990e+00 1.192944879346180542e+00 1.553902838520273999e+00 3.086419128726781924e+00 1.411416848197571960e-01 2.927240657727570028e-02 2.109136644341835787e-02 7.374486856904380883e-01 1.133231323256233658e+00 9.294772882387130064e-01 -3.931444629853639849e-01 4.698032087516660904e-01 4.134415396948140087e-01 4.168783117831303398e-01 1.255192714962594769e+00 -1.842909745444963665e+00 2.403681985220472050e+00 1.091698140950888796e+00 1.855486528997886131e+00 3.919933844633325393e-01 2.207576698089360967e+00 -1.059554923756494071e+00 -5.564251800090183053e-01 7.759106541364044762e-01 1.809235953410875286e+00 2.959229210205013505e+00 -1.801166130015021682e-01 1.927226134434423255e-02 1.609089654285066784e+00 8.447429772195461650e-01 1.010435885614134888e+00 5.296753594997642978e+00 3.302862858586204098e+00 1.685033960294003430e+00 -3.144504033287567335e-01 1.109313693352572461e+00 8.766218339791196357e-01 1.438624104773303047e+00 2.873381919202506296e+00 3.437091501441229546e-01 -7.888377952936719284e-01 3.494688732727997960e-01 1.389865102783033990e+00 -1.047190229620809099e-02 1.152615194294143830e+00 1.662702671661258069e+00 4.186713950227791692e-01 -4.065245060881876316e-01 8.538521298607549825e-01 4.341178517188712394e-01 -1.920398701956869125e+00 2.397096299709619294e-01 4.338555173251581465e-01 2.789615800587022854e+00 3.616981593535251172e-01 8.424933465741493155e-01 -1.170470796213427978e+00 3.056182491796501477e+00 2.536400199743062522e+00 1.156680948308420165e+00 1.569330637059821676e+00 2.775926209062942629e+00 4.437078503108558003e-01 1.250537028488605928e+00 -8.096012290646230625e-01 9.926359977541915347e-01 1.415319744819374392e+00 5.079445073226894758e-01 2.850746017228317442e+00 1.000280617865592969e+00 -6.667348869563421987e-01 9.786191919457090105e-01 2.481629105462410390e-01 2.213081159345455518e-01 2.895187561814609456e-01 4.294335887527466200e-01 8.626633450184345575e-01 1.777960629431181827e+00 -4.972821893435590557e-01 -8.805866541937675818e-01 9.390195763933304463e-01 2.833982897495704645e+00 2.138520604910292278e+00 -2.758847553523862128e+00 -5.323441826875150440e-01 -8.551663472446734415e-01 4.745264231432081425e-01 1.465177030593855179e+00 -4.916024277945857945e-01 1.262179343883542249e+00 2.385377140930385664e+00 5.801015118243040003e-02 1.274046794833056384e-01 7.369577748788123106e-01 2.971022438908846652e+00 4.339560101566684591e-01 3.317760954970752962e+00 -8.580463304592187423e-01 1.881471563048872531e+00 2.497307885542629613e+00 -2.883005939988865785e-01 -1.796057353744419549e+00 -4.420713302984481397e-01 2.533036711767683080e+00 3.598411151278567144e-01 1.591978986694891018e+00 8.091511889340960995e-01 -3.440427678155619784e-01 3.145819088166468824e-01 8.166520177357163845e-01 5.154812397328871754e-01 -1.484022333722161635e+00 3.127583944667303495e+00 -7.457799096934387695e-01 1.839198266250623437e-01 2.005719475216252601e+00 9.495034298318483224e-01 1.599632453985013303e+00 -6.562971015261296337e-01 -9.231910894969624914e-01 1.265057433337041015e+00 2.207614493630917885e+00 2.909510187610251375e-01 1.579826774197150563e+00 7.917136023589135263e-01 -9.300820857602929426e-01 9.765673790164536294e-01 1.488067666984794535e+00 6.076494928898653614e-01 -4.235951665927193410e-01 3.696504072532341034e+00 2.614469819503156822e-01 5.065704766782231916e-01 2.225770873152463913e-01 2.403860418835586987e+00 3.299961905617557534e+00 2.967020974446602732e+00 2.660119911368395762e+00 3.605839452698191394e+00 1.342279262414491914e+00 8.855872119747858484e-01 -1.915884149100876455e+00 1.065986092797891693e+00 2.091813198154020281e-01 -7.173636026249620157e-01 1.092349592521734414e-01 8.057479406596141924e-01 2.915141665044135078e+00 1.855209867646896882e+00 1.919306194859942805e+00 -6.381041665071225388e-01 1.993830854367073968e+00 7.740887534820348748e-01 1.804775239589341274e-01 -3.161655246196173885e-01 -2.261522399874753286e-02 3.344012824491991331e+00 4.734740299335957747e-01 1.120608860669537049e-01 -2.439485385616993796e+00 2.610638625134537039e-01 6.514553126080302459e-01 2.127892761319153614e+00 6.748747281883602511e-01 -3.473152678956157313e-01 1.987145331018908667e+00 4.242298132470365135e-01 -1.779901972882377559e-01 4.587148814035931776e-01 1.033307240134906158e+00 2.170955369926921286e+00 1.586615417382787330e+00 8.226959944764491439e-01 1.730096069223991062e+00 1.926875934281195413e+00 8.994637527773432506e-01 2.163600769380577660e+00 1.244978782370430581e+00 -8.327952137363445750e-01 7.446791779225057084e-01 6.555372109506122369e-01 -1.360805660418438867e+00 1.671114853880041773e+00 -3.101636633267264645e-02 -2.601164882842577075e-02 -1.086131202002848378e-01 -2.031505990763960323e+00 2.887012129117666248e+00 1.729967599109027310e+00 3.745327072651299272e+00 1.381011928658237853e-01 2.305218425319420117e+00 8.089409683625172764e-01 1.928182735006149784e+00 9.483823978056407089e-01 9.360143508515292865e-01 -1.576342513061803619e+00 -1.276245912966023743e+00 -4.808355516810680075e-01 -9.646499786100587448e-02 -4.870225857793747393e-01 8.157931064011353373e-01 3.911852240206680764e-01 1.569584363030978924e+00 -1.134028457120409339e+00 -9.724682887135313036e-01 -4.817538274072983295e-01 -1.910496021252539034e-01 2.238043387459255129e+00 1.386253241093684752e+00 -9.930649620900255936e-01 9.181941804775542448e-02 -8.234894161230322807e-01 5.380936542143180956e-01 3.267106145308127374e+00 2.208745807855154286e+00 2.166288844703709859e+00 -9.078866334582013087e-01 3.563215104718341131e+00 5.633227688216322360e-01 9.172333727079680088e-01 -1.138767865278458080e+00 1.816865846247422311e+00 6.947332249845702412e-01 -9.620163512495654573e-03 8.624693877020059851e-01 1.814152288086893439e+00 1.674603204249090815e+00 -9.508011996701502822e-02 -1.945483783757461227e+00 -5.131519156797446080e-01 2.026344143904753814e+00 -3.310541034531342408e-01 2.576514440364003455e+00 -1.665920826512681696e+00 -4.217393680757397512e-02 1.058263871281988511e+00 1.264689882423617240e+00 3.162268752478417877e+00 -2.065654557225561350e-01 8.318013664859006395e-01 1.885256019840046315e+00 -5.447120854105534926e-01 6.893135982637574877e-01 -3.730173588961338549e-01 -9.429808825958627683e-01 1.842098039387936315e-01 7.430330536806278863e-02 9.409877697400174934e-02 1.107203336558798989e+00 1.350274054986987826e+00 -1.340862978064178979e-01 1.200312825398680838e-01 9.374773421582245359e-01 3.338691686572788253e+00 -1.379605935282169682e+00 -2.451871424901359564e+00 -4.813454003999918518e-01 7.848935113610628900e-01 1.991276753725319093e+00 8.332148313410406848e-01 2.362867439031188788e+00 -2.151897385163061838e-01 6.582861648189773929e-01 -1.102179711944231810e+00 1.551267009169497113e+00 -6.461759179906194639e-01 -2.592832456730214119e-01 1.039008468978762645e+00 -1.578379176623868174e+00 -6.428611800231642803e-01 2.678070732527989772e+00 -3.095356869996821608e-03 -1.331643058803987145e+00 8.871219081431260811e-01 4.679038674156871247e-01 -1.322621035468174444e+00 6.101972783864487715e-01 1.725910795502918260e+00 2.366620983492037311e+00 1.444828145669333486e+00 2.780507041433112891e-01 2.470351332383374787e-01 -1.389911786388882575e+00 -1.190045906903804962e+00 -4.669717674547141373e-01 -8.052268889079502445e-01 2.566013490285645737e+00 -1.672254603371118531e+00 -2.305706053713033332e-01 1.181405785253045959e+00 -1.814552887574738538e+00 -3.288071489165477757e-01 1.294972721985140129e+00 2.923574393862304888e+00 7.304710905959223011e-01 3.353906788085605495e-01 1.936514066748294738e+00 -2.323057270621057269e-01 1.221218230840063868e+00 8.395897265466920611e-01 1.376823057691895613e+00 1.444137463242056163e-01 9.706539656165031893e-01 2.795689132255550824e+00 8.709675159759429075e-01 -3.351518629229060520e-01 1.463959644838231489e+00 -1.403764668121458836e+00 5.968674015410107003e-01 -1.089777700407445898e-01 2.994473774762759444e+00 2.408902702792384609e+00 2.639394876690721592e-01 1.983228084127288682e+00 7.848077162335784784e-01 -1.420949921111872127e+00 -4.332316976580680157e-01 2.258256964125141764e+00 1.195262760374610655e+00 -1.280827847689807397e+00 2.587716860795611917e-01 1.664479393809667140e+00 -3.091463388827346281e-01 5.698238522778230619e-01 4.881504798458750072e-01 8.309393757615933795e-01 1.877302289923009626e-01 1.680445605088049188e+00 1.841128906578979540e+00 -2.426953699443403778e-01 4.259546583564901567e-01 5.700885938655056995e-01 2.341346530227241818e-01 6.726623575187230530e-01 -9.063853141795849000e-01 7.536821586283134478e-01 6.682484467718300403e-01 3.566101846480486337e+00 8.476437543425546783e-01 1.019426247997625712e+00 -1.948391178460150197e+00 3.583202514577574771e-01 2.166788495254230895e+00 6.668981078951774499e-01 1.050454640255453320e+00 3.895779701133296746e-01 -5.424104041593971193e-01 -9.587663075419702308e-01 2.159251169842743234e+00 6.224387744571895364e-01 1.540574473907076802e+00 -2.572747190621684776e-01 1.954592316352608883e+00 5.190584997110353482e-01 3.120072614479487250e+00 2.395741942986959749e+00 -3.246872762607177498e-01 4.701600380695594161e-01 3.645860276593337335e-01 9.437546369952176661e-01 1.584613051729650390e+00 -7.747959975775193797e-01 6.054883972326127184e-01 3.797993275766458510e+00 2.407328768406954200e+00 2.198211987842981330e+00 -1.556043085577156759e+00 2.860762070005453683e-01 3.427416236495010038e-01 1.247429266667361647e+00 1.767188929105236284e+00 -1.872238557755026900e+00 3.763876680780900763e+00 1.419531677723863794e+00 -1.292629027984096624e+00 2.525210606898022903e-01 -1.489267490135131489e+00 8.377126725768386795e-01 -2.063890440329497200e-01 1.262087577200773136e+00 -7.995929782545506681e-01 4.870513070424185020e-01 5.850669385211398899e-01 1.024664443336469333e-01 8.312386158709261785e-01 8.830542414112136917e-01 -1.934604497560855202e-02 2.088584574307009945e+00 9.493924451408934928e-01 -3.486585801832418063e-01 2.756116561774026863e-01 1.116638296067179681e+00 8.789864586907298882e-01 1.397886827885705063e+00 2.788246698725030948e-01 -1.366631408013949667e-01 3.573892885961221788e-02 5.382781017885662767e-01 1.925061364414225373e+00 -1.386396715167243221e-01 -3.947727777844066144e-01 9.507996999215516665e-01 1.334084712894990643e+00 -4.277188480208987120e-01 -9.680370718725934687e-01 -2.342025531303156549e-01 1.137184415269590243e+00 1.395368555077558748e+00 2.573554782272650665e-01 -1.486015410749613075e+00 -3.433359408888367326e-01 8.467871458005325758e-02 6.417116158137290416e-01 1.266637902350963962e+00 3.707160569951770235e+00 -6.271174036390989581e-01 -4.882747811146357919e-01 2.234073635817367176e+00 2.337423344971111483e+00 -4.704407592968038454e-01 1.154078343538702311e+00 1.232830131952761921e+00 -6.933006978610747328e-01 -7.161195286318340625e-02 -9.784920490964186257e-01 -1.319188731610993481e-01 3.003886173095734469e-01 8.591518915848421756e-01 1.163364947449896658e-01 -9.329058767924777729e-02 6.540680869324508873e-01 2.923276902315586900e-01 8.380546217189979719e-02 2.029432050728219306e-02 2.719492520472949870e+00 -6.000670707361785983e-01 9.053178929597560654e-03 1.456376673778324804e+00 7.971464193258943620e-01 1.426402359581617540e+00 -1.159853246203544685e+00 -1.253439421904086262e-02 3.529169637035891149e+00 2.863122343407252524e-02 -9.264314887559103040e-01 7.878975469219108296e-01 -5.100418173379268616e-01 1.083545782436341920e+00 -1.448431937701473382e+00 1.094199474257208538e+00 7.595295735573490692e-01 2.023780554988705127e+00 -5.698896300232145773e-01 8.374497927256243646e-01 2.675910098703560891e+00 3.590516060481764755e-03 -1.727452444572504797e-01 -8.941343107174555271e-01 -3.881922708933358002e-01 -7.399608291106796187e-01 2.386007791037786596e+00 -6.804754979223510969e-02 1.261473333197685953e+00 3.436174445671074107e-01 1.191332307339218355e+00 -7.799016667840086292e-02 1.256634818849919233e+00 -1.734195486637790662e-02 -4.571073271478499622e-01 9.547056136516357538e-02 2.823812208759455267e-01 2.829759900746065426e+00 -5.844185948118948426e-01 -1.184727614354424752e+00 -1.084963733302200806e-01 1.575791600151690277e-03 -1.114628191327724727e+00 1.775643053490551404e+00 2.059489401727824465e+00 -2.674565409538113281e-01 1.815975853441359700e+00 3.440171031884078912e-01 1.038490946607053267e-01 2.361625550200636692e+00 4.185294122896703328e+00 1.176791752202579477e+00 -5.208425801487119866e-01 -2.847987619941895754e-01 -2.385867200982870084e+00 -1.537039798351991005e+00 -3.119160427847942896e-01 -1.997779107918761454e+00 1.194331137139294396e+00 6.345505200580991989e-01 -9.834875740551077272e-02 5.148112600219658663e-01 1.316555177367996654e+00 1.371009690136462345e+00 -2.456555556725524003e-01 8.509093143302268736e-01 1.408079472009100330e+00 5.876172505130261570e-01 4.905736663533393216e-01 2.378324499744755904e+00 -9.245556991966160654e-01 1.338876280460972623e+00 1.745435979720703079e+00 1.144628809239607747e+00 3.007287353171186339e-01 -7.532520543372551725e-01 1.012619151956607011e+00 5.664329297818355702e-01 1.753245159618378457e+00 1.968553707420883647e+00 -7.884674212428736950e-02 3.125430450625115708e-01 5.233557623171422035e-01 8.981573100493037698e-01 3.252554688010211303e-01 1.787417175219985443e+00 -9.806600056207133154e-01 8.591560870143682971e-01 1.614303590895010521e+00 -5.384493098773207587e-01 9.447725776535050857e-01 -1.294190491551022504e+00 2.677591031369507268e-01 -1.973155906439727270e+00 -4.138602909493965254e-01 -2.555746288040926517e-01 2.128078652593176301e+00 3.106478734573205891e-01 1.068373453908590509e+00 -1.192985419636592104e+00 -2.856227020066977040e-01 -9.585633757026557067e-01 -2.356999176809102259e-01 7.928886612114126597e-01 8.099721950979903440e-01 1.020830974943720770e+00 -6.004406735519621785e-01 6.417238027669474043e-01 3.279799777355644430e+00 6.203502223900556750e-02 -1.420032716474994627e+00 5.536237319898337089e-02 1.270879955681658346e+00 1.592535272048960504e+00 1.311139078600618291e+00 -2.976682986328502700e-01 -1.371684185010917378e-01 -2.313729270384837999e+00 6.384395862385167097e-01 6.862331686314759871e-01 5.744790863273152581e-01 2.207748654309396485e+00 1.561190573471323173e+00 1.802165460255333307e-01 2.376614204524841512e+00 9.910801664733769334e-01 1.997666054118064194e+00 -1.289303803373622603e+00 1.437039077063716919e+00 1.070806229602060400e+00 -4.730652456150563623e-02 -8.771830191637500773e-01 -8.293302287763636427e-01 7.644492761429441119e-01 4.724321279571235266e-01 1.489426821566026682e+00 1.384341374001737124e-01 -1.029244641315119946e+00 9.879870159518370221e-01 -1.046646663798602273e+00 4.646283031732667546e-01 2.319172095251580412e+00 -2.864020287226171080e-01 -6.033761929109984212e-01 3.018870554708519283e+00 -1.138404136647948039e+00 1.676913576417252139e-01 6.708385189715948549e-03 1.466638789927522390e+00 -7.075015521430985665e-02 2.438842875057810833e+00 1.927489068700704022e-01 1.080485260584878926e+00 8.700683976482318505e-01 2.110857147238849318e+00 -5.882622276605137257e-01 -6.279423571218194222e-02 -1.340865039974826978e+00 1.858628655163096832e+00 1.255472315661816607e+00 1.277765049447370460e+00 -3.987070986894506452e-01 -2.062162688953834255e+00 -9.892293008180256253e-01 2.311259146505758366e+00 6.169169020396039205e-01 -5.847801067717539603e-01 5.051931143563821447e-01 1.896163551598345764e-01 -1.570487939406044475e-01 -1.257671193187625824e-01 -1.026562795196339639e+00 7.414828426914449322e-01 1.204806912112851514e+00 -1.292646847038952718e+00 -7.273984781468771921e-01 -5.710553962436830666e-01 1.372671645469684565e+00 1.773560566604257538e+00 -1.142243781692978244e+00 5.561006543428012941e-03 -3.447627440912154895e-01 1.547065364420827205e+00 3.016759785232246749e+00 2.679429820525410566e+00 8.485330395041309481e-01 -1.124895109188404296e+00 -1.271685958173813247e-01 6.272813798663184892e-01 1.099506429743530411e+00 1.689261722273623922e+00 -2.511890889561395057e-01 -9.687504358548953975e-01 5.200870314643321057e-01 -6.283967005914226078e-01 1.385181463059998119e+00 8.271727504253632013e-01 1.121023162756584313e+00 -4.573844186349012020e-01 4.144479482955890082e-01 7.977712701549459773e-01 4.899638729092776201e-01 1.708588060927093810e+00 -3.829240425099597611e-01 1.390058605490559929e+00 9.832034630597950020e-01 -4.835889690771265070e-01 -1.955999519534109554e+00 4.264688160908373660e-01 -4.277216474489310971e-01 1.963811293705941263e-01 -1.254247744792966746e+00 -1.093316525888385682e+00 -4.431642456997226809e-01 5.603603086402808575e-02 -2.298130647735053822e-01 1.994758521847517008e+00 -1.960288962530711276e-01 -7.831869745111713632e-01 -1.848062886867776200e-01 2.035014466354250484e-01 5.166712683883447621e-01 5.654673518538461119e-01 -1.412512482146642157e+00 -2.961521322340665563e-01 -1.946869777347593200e-01 7.235325454294573300e-01 5.084889209799690057e-01 1.468982643635806662e-01 5.033465183624559192e-01 4.678637351345582007e-01 1.748238684665227805e+00 5.550619590164942441e-01 2.117294441355808618e-02 2.645596888542907976e+00 -9.785859478479733697e-01 -1.762757836844908166e-01 2.118930497221812814e+00 2.666283867321857515e-01 3.592845474692695218e-01 -1.140222977096675638e+00 6.754368921678517712e-02 9.417550899791837793e-01 1.521925945455767648e+00 -3.303585930696387174e-01 -3.110110061423057570e-01 -6.962318251561150362e-02 -1.384229897356809902e+00 -6.578243269542111138e-01 1.288957378026361456e+00 -5.602615683966052362e-01 -6.696383715843263751e-01 2.936069061311308848e-01 3.931271134097521491e-01 6.310630253084597019e-01 -1.666948791204546088e-01 4.712859908068803283e-01 1.176095833677464064e+00 -4.077376024991181680e-01 2.476592484206310008e-01 3.626877331828560203e-01 -2.228459325489983822e+00 1.367087325520558228e+00 7.202049112328930969e-01 -9.232577348025149122e-02 8.887482643382820235e-01 1.025350520647733576e+00 -1.737563190316472772e+00 6.365806440430263891e-01 -1.150098000926054465e-01 2.193590724592979324e+00 1.431858956129975713e+00 -5.232847030387477449e-01 3.498381858489612029e-01 5.160957492418510872e-01 1.494399637025530359e+00 -9.900202894514882335e-01 -1.252863608666996864e+00 2.437670926362612178e+00 1.164177605226589751e+00 -5.018425233507911587e-01 1.476991338395520659e+00 1.734616066939623336e+00 6.293755604766829714e-01 9.166597916081470343e-01 2.935772981080331245e-01 1.947937797132273996e+00 3.136508734448159030e-01 -8.841993470540848721e-01 -3.672269081222286347e-01 2.375552903499016655e-01 -3.027409297854242731e-01 -1.246810043086161279e+00 -7.935009335400828867e-01 -7.481163205747679568e-01 -2.766929744923897483e-02 -3.221979080893799252e-01 -1.277498167158831022e+00 1.347757785760854699e+00 2.716912943761387478e+00 2.163230167101693802e+00 4.500788889355172628e+00 -8.952617044097457288e-01 -2.222107108664889363e+00 9.998768586371873379e-01 1.020658784905668970e+00 1.685544521567392984e+00 1.777345529029346061e-01 2.767410260431397262e+00 -4.444460606821769577e-01 -2.576810262673232543e-01 -8.680418939213373486e-01 -1.525375606577216381e+00 -1.576414284472603233e+00 1.319019479732772837e-01 -3.924725815689684150e-01 -5.922535497518146563e-01 -6.441976110798154354e-01 3.118769308482622904e+00 -1.996903884382338068e-01 3.115782254479226410e+00 -5.033765803195395794e-01 1.247559211681985136e+00 1.191728303367401098e+00 5.115201717471329346e-01 -5.947941979455256822e-01 -8.804917966892675807e-01 6.322279242307988767e-01 -1.204165269399328914e-01 6.317626357730695696e-01 1.295952939043827079e-01 -6.696360574924058451e-01 -6.573890174658387764e-01 -6.885014063463964495e-01 2.497057372828687394e-01 -7.406696229369125195e-01 1.373500962191066543e+00 -5.783470845127716142e-01 -5.392104148411168696e-01 2.824413132601739096e-01 9.681168105762021359e-01 -8.134411521497020292e-02 -3.571238386693360578e-01 1.330775902057427018e+00 -3.346389434612461189e-01 1.255199236793608231e-01 -5.442685924665933150e-01 6.039926415516549962e-01 4.355874195681718186e-01 -1.260970940712575983e+00 -1.197886684278914649e+00 -1.134137911616011518e+00 1.184568617550444181e+00 -1.907746340369814941e+00 2.991044232341741882e-01 -5.219892637601426522e-01 1.346160261738386099e-01 -6.689278202667325868e-01 -9.303238142535497079e-01 1.212468165678664667e+00 7.481650785988616659e-02 1.247785691985035195e+00 -1.346090949200120512e+00 1.958973614802495655e+00 1.550273879247876962e+00 -6.561527998922163096e-01 9.183947115513678705e-01 -1.356008313242044849e+00 2.162446806072515493e-01 5.208100804898927461e-01 1.241701377198550227e-01 -3.093350530310762792e-01 -1.096136114607660916e+00 -2.012539763534311632e+00 -4.836878243823153900e-01 3.242743641928267362e-01 -1.301664157062367155e-01 -1.926634962225249048e-01 8.351367901735380350e-01 -5.445194980181612410e-01 1.235308742455609732e+00 5.313346006932143650e-01 -3.035347684428551518e-01 -1.656838600367580572e-01 1.318583076261106823e+00 -2.116150101146391516e-01 5.500502371135267410e-01 2.000275567038371172e+00 3.312409651855132697e-01 4.085206705563796392e-01 -1.445011128882091322e-01 8.635293312354623829e-01 3.740060355263381542e-01 -4.331006316096144143e-02 -1.428257509157784710e+00 1.116469921863677994e+00 3.518063060015957227e-02 -4.817300530320586804e-01 4.781601247362290280e-02 -3.918649334813935070e-01 1.314929682937623578e+00 3.883833710974370912e-01 5.993906383041865960e-01 -1.330975913873745808e+00 -6.994857561749482366e-01 1.421114145497138548e+00 -5.993401712370932666e-01 -5.055607582557040125e-01 -2.420105509728887883e-01 2.146836323072434993e+00 1.256273323376714712e+00 1.912430375443328723e+00 9.434629764445997546e-01 1.212318319041992387e+00 2.668169720036724257e+00 -1.112160778976745368e+00 1.606175806226264102e+00 -1.752283130676312306e-01 7.087038437079404840e-01 6.369349443664040766e-01 -1.028751825968275302e+00 6.338276329501992823e-01 1.016582375626002843e+00 2.369936187945809181e-01 5.502779580873337073e-01 5.143231141233802761e-01 -3.395274627756486030e-01 1.178811903335929279e-01 -4.945085831911595342e-01 -2.606593487596924330e-01 -6.754894340268442487e-01 -8.652575063548330059e-01 -2.273679389401346729e+00 2.823041535875290848e-03 1.233321394512782998e-01 2.269130348287571763e+00 8.035940364767037991e-01 5.162410618200191648e-02 1.107178382364861324e+00 -1.087029843298181087e+00 1.366775342649448666e+00 -8.759702184673552328e-01 2.468213015933896359e-01 1.721452352697570909e+00 -2.223526459987765214e-02 1.158807476380864898e+00 8.267664971688239994e-01 -6.340260589904300748e-01 6.667960313029082098e-01 -1.604059339603703060e+00 -2.632071710384359609e+00 -1.085819814106982195e-01 -1.012589453069102502e-01 1.565523916025562401e-01 1.680709115607234683e+00 3.845612333544004002e-01 -2.129229492729055873e-01 1.446095986402420763e+00 6.503052319052546881e-01 -3.740156359638252548e-01 1.505927929726118553e-01 7.331105286460232184e-01 -5.289826761337931282e-01 -4.036653729320910933e-01 -1.269108756105195024e+00 1.242965756052826359e-01 6.563846253250349427e-01 1.417593755359900731e+00 4.079841565728375974e-01 -9.265315867860113297e-01 -3.586760447551061715e-01 7.591229805944198494e-01 7.340486053822784518e-01 1.285135622074296435e+00 2.383578346430578199e-01 1.250577798051641099e-01 -6.366577948943951126e-01 -1.333250437552121193e-01 -5.769114837840112475e-01 6.743577927291563023e-01 3.645478957817312460e-01 -6.925298735199033606e-01 2.435867314229254177e+00 7.549479462834279148e-03 5.841224578349482055e-01 8.125663492365986507e-01 2.561528806863763719e-01 -3.648395201486869244e-01 5.669930985488621511e-01 3.469777596246293450e-01 -1.043557375227916140e+00 3.409847102445371925e-01 -5.526525165317559551e-01 -1.119590754844320024e+00 -1.286439645476935567e-01 -2.354660111563390945e+00 2.179792299583365622e+00 -1.072657639525140150e+00 5.887831805892789205e-01 3.002520785936596770e+00 -9.264579985034391285e-01 1.079204065717005889e+00 1.807756011325626133e+00 1.443387383769543897e+00 -3.059033190714596784e-02 -1.990972237597012029e+00 2.523113564833568745e+00 -1.523915818831311775e-01 1.905130806567175483e+00 6.165125541012278498e-01 6.568633505324729047e-03 -1.063670014160966737e+00 -7.864745025866989314e-01 -2.007848710121258318e+00 1.051675159304893553e-01 1.315594745338391380e+00 -1.157988118483665785e+00 4.963370029338514122e-01 2.075616295116426535e+00 1.027914108130038695e+00 -3.737494766052824602e-01 2.074647435509076931e+00 -1.075666079705851264e+00 -3.200063962431047848e-01 1.245047674556578166e+00 5.587624354524801662e-01 -9.086843454437710165e-04 2.249447171361824704e-01 8.970639567263354319e-01 7.553783072633087070e-02 -1.711461885131681848e+00 2.658384346540214160e+00 5.604699305762290695e-01 -5.836306043377448294e-02 2.158527003549065015e-01 -1.860885396999142127e+00 -4.094595189991969558e-03 -6.317015634929398216e-01 6.712565718169630768e-01 8.771050423113376793e-01 -4.448215032954246084e-02 -4.862268239723450680e-01 1.180850322138162108e-02 5.046708588927995009e-02 8.088637859736250713e-01 1.007881481054982320e+00 -4.745947602120356186e-05 -5.606824296938420771e-01 1.271005624502911990e+00 -3.298803883000884785e-01 1.477359419423516895e+00 -3.534428552454082356e-02 -7.625921190175786180e-01 1.758202371808344600e+00 8.558137935748940661e-01 -4.610017290933576817e-01 2.497795664669646420e+00 -3.939077614117871828e-01 -1.838585755217870266e-01 -1.020240974379007293e+00 1.275931332614075320e+00 1.241275801836093207e+00 -1.395296460382297710e+00 9.280243340826801468e-01 4.133499897772562326e-01 -1.455070552147501362e+00 1.636016957995198640e+00 1.641182035861160848e+00 -1.401402443788431151e+00 -1.774642089261824207e+00 -2.546300474913877898e-01 -5.104405680767620801e-01 -5.910337220514454426e-01 -9.638864257311182682e-01 -9.119036843964630767e-01 -2.708364096884808281e-01 4.039314652421258089e-01 -5.093905495295869557e-01 7.845066998735843455e-01 7.145333716722214457e-02 -3.426827765158264039e-01 -4.376312607018336132e-01 1.054177223173888178e+00 5.295090370254953993e-02 -3.401610227579266454e-01 4.651246047899050828e-01 2.687778508226989493e-01 6.693061948835832276e-01 -2.449915775293338982e-02 -3.479638412425550276e-01 -2.775496275182987027e-01 4.559459769228714210e-01 -2.778085618987071737e-01 1.206537301137996065e+00 5.195320936793942357e-01 4.213347227065011857e-01 -4.194683298406920446e-01 -2.603637363478152333e-01 -1.289779166935581589e+00 7.555730092978817369e-01 1.813076899549406207e+00 7.549440565852286733e-01 -1.086563760398157497e+00 -4.945497429192825117e-02 3.651417302236396045e-01 6.588264115748587724e-02 5.660171515074904347e-01 -7.695504699979668350e-01 8.189680546235513781e-01 -2.368685683367105721e+00 6.446622857218696767e-01 5.090741231872863981e-01 7.379750151057593577e-01 -2.298464482436513023e-01 2.503940214340757642e+00 1.664869405913142808e+00 1.849660904399673012e+00 2.241761912407248258e-01 7.222374243321083576e-01 -2.229631219125273178e-01 -1.397937331939363315e+00 1.998277432413111399e+00 4.504217950998989917e-01 1.004586377351199822e+00 2.831614771916516560e+00 1.530106679271790115e+00 -1.309241199753323093e+00 3.403483743567543018e-01 -4.723689690206570035e-01 1.046528146620761213e+00 1.246396247416134834e-01 1.458572002531039136e+00 2.976386119027608634e-01 -1.265378622528923414e+00 6.421551486442281798e-01 2.401799552382223091e+00 -1.284339271771348656e+00 -8.696806381372128303e-02 2.225300238230063787e-01 -1.369226671299879072e+00 -6.759668417358494219e-01 -2.010004590905476451e+00 4.735599315691455535e-01 1.074978728862648225e+00 -1.180786508283101277e+00 3.624109223855416784e-01 3.718662185475544169e-01 1.378526452577746308e-01 -2.862188237738656493e-01 -2.551409006132430643e-02 -1.490257117299707446e+00 4.143911131684238081e-01 -2.840546182854676860e-01 1.963410530951858357e+00 4.550114352575261589e-02 5.898569651790680490e-01 -7.461689462693332775e-01 1.218608147946836695e+00 1.446262263178942353e+00 1.869537379927019849e+00 3.279942892061367132e+00 2.299077116791687025e+00 1.165963657173543666e+00 1.238207946198653486e+00 -3.628442609444691436e-01 2.983844860626874151e-01 -7.006486674168199702e-01 -2.328912130452390483e-01 2.002539162724541022e+00 -1.137743538620925143e+00 4.049656059858422474e-01 1.893012404494939460e+00 -4.121328459769075386e-02 -4.759248860121000901e-01 -1.390917764830093828e-01 7.635440956368444443e-01 1.010939821709138986e+00 4.123449096517557699e-02 -5.016150117154870303e-02 1.318891409312706875e+00 1.397576758895358484e+00 -4.062822217168292616e-01 -1.269830234344563102e+00 1.278477997152565271e+00 -9.943162211075771140e-01 9.502016601967069875e-02 -6.665022481004068133e-01 -8.293847415311585980e-01 3.760135416100978678e-01 2.035913452305302407e-01 -3.623943219848450026e-01 -4.661382504300701224e-01 1.352468756897339253e-01 -7.017398608521453474e-01 7.752276090032134137e-01 -1.398581473157920252e+00 1.538056589608562730e+00 1.134839825790332268e+00 8.050381991546311511e-01 1.302093691924125274e+00 4.027803107289096296e-01 9.851800295351212933e-01 1.004380783020387025e+00 1.024993863410831541e+00 3.174623347148788910e-01 4.845591719983607382e-01 5.578135412739322341e-01 6.522137563171896968e-01 -1.195947593174908619e+00 2.045667426819223478e-01 5.969728445457564980e-01 -1.227974271178852161e+00 -5.860573763504596245e-01 -9.835360128409847968e-01 -3.787510370447351171e-01 -2.291802387635136773e-01 -2.795484740255494982e-01 -2.634693520450435700e-01 -1.372408113673472707e+00 9.230893328591919245e-01 2.596250545219792372e+00 2.380194039705084696e-01 -6.483377944131009721e-03 -4.918218540473622280e-01 -1.960266501158885455e-01 5.348938081870654448e-01 4.127635972226106897e-01 -2.955457494507185978e-01 -5.541707666804531751e-01 6.944966603302652475e-01 2.227061379019156795e-01 2.076976913281731285e+00 -1.031858355612131461e+00 9.551898470149136067e-01 -1.310333951991095140e-02 2.099847710258247790e+00 -5.720849534239464962e-01 8.014423686344109843e-01 1.087915236457522167e-01 1.202265303118933648e+00 1.226986735243328352e+00 1.609175966991726714e+00 -3.823084835667420744e-01 -1.168093414604940650e+00 -1.603000366135577615e+00 5.233241293003768613e-01 -5.109352358387556636e-01 -1.695884313142983491e-01 -1.663711548059742196e+00 -1.685633644062497272e+00 -4.874598855510587914e-01 8.718667614926974840e-01 -1.093921317344504596e+00 -1.143588572996724118e+00 3.435129557312657234e+00 -9.376632399460080869e-01 2.151389110857206965e-01 -1.137856928389992250e-02 1.072386305696075182e+00 1.100476739302703955e+00 -3.457972096591390154e-01 -2.274953951238480321e-01 -6.387141105135563102e-01 -1.318164014573790732e+00 8.242741992431164011e-01 1.625678687785393706e+00 1.934524223655929687e+00 -9.164100138784939675e-01 1.623502388424359344e+00 1.623517282860802213e+00 3.836428129245345042e-01 3.293474651347044202e-01 1.645579601261719205e+00 -1.408478401404729796e+00 1.945685183900829340e-01 1.359761408348642897e+00 -2.048712174814884879e+00 1.071699156164530008e-02 2.474363653368610194e+00 8.476206842514728557e-01 -2.520632712009246212e+00 -2.215917944750191992e-01 2.037486311278362550e+00 -4.346579092792363097e-01 1.291937876480399483e+00 1.335632369048335155e+00 2.379764977351615851e+00 -8.487853920937109553e-01 1.063660796798809427e+00 -4.138910859913472184e-01 -5.967532177898566825e-01 1.171455066285801871e+00 -7.006114392471404217e-01 3.056561009330789336e-01 4.488964100293302839e-01 5.779778316731722931e-01 1.860483603441822842e+00 -1.158432803146352219e+00 -1.844373589629828836e-01 1.946146068747024671e+00 -1.570349804096011492e-01 1.369658285605624970e+00 4.338694325011011738e-02 -1.557294409630427090e+00 2.617441167178029549e-01 7.451515848985268420e-01 -1.383765616360668860e+00 1.165858502164935473e+00 2.111579038112308293e+00 2.870063417209466339e-01 -6.303687593151255930e-01 -1.740443635870529526e+00 5.954842741290617969e-01 -3.055769496386113171e-01 -3.930420989042744395e-01 -1.947882631036233214e-01 3.533975206770628708e-02 7.688880670695262820e-01 6.261795829336982422e-01 9.313452611680839155e-01 1.065987009394618601e-01 -1.625535907890318210e+00 6.349186865581077921e-01 1.846266375371639956e+00 8.649151048154328780e-01 -1.763561487485834633e-01 1.323562996719192197e+00 -1.544210750259342069e+00 -4.692072576039794107e-01 9.633714243950000644e-02 -2.364379265750808923e-01 -4.815436371876423705e-01 -5.661656129885569433e-01 3.824348639175403908e-01 1.048318100897599026e+00 -5.818994431481033791e-01 1.231959139209211962e+00 2.579866356011056849e-01 4.379218730497025369e+00 1.103551265743254461e-01 9.298478283522519927e-01 1.093340173905201329e+00 -4.264944887844667187e-01 2.031907760380768577e-02 3.257740585820101398e-01 1.001662715295213557e+00 -1.683928426927964739e-01 -4.759415530172612097e-01 -7.101034744788077280e-01 5.073485086120126386e-01 -4.695271179689990970e-01 2.320389685152959292e+00 7.110852663175968313e-01 2.129719420463306534e+00 -6.722806901339635210e-01 7.339571994335660765e-01 -1.025068095839617888e+00 -8.124972579876234002e-01 -8.498175063409907359e-02 -2.729040531537044179e-01 1.197764414343196471e-01 -9.481470085588438179e-01 6.449356325890442942e-02 1.761118418493322402e+00 -1.196241260496164527e+00 1.335438354320650778e-01 1.362405574387431040e+00 1.779399627171870391e-01 -6.635870891686320716e-01 -1.800293106507922403e+00 -5.093543474799233639e-01 -1.332979742160778081e-01 -4.864799663181438305e-01 2.032745416911630354e+00 -1.016051623313065866e+00 -1.312769694910261853e+00 5.521769593987202462e-01 -2.145935272639589275e+00 -1.015254773351012885e+00 -3.667276536465430975e-02 1.359199438353715816e+00 4.169363827564892544e-02 1.607781578108423925e+00 8.557356334978306611e-01 -1.318719242182686768e+00 3.047030670695084487e-01 -1.099915834957329697e+00 -9.630485516896001297e-01 1.506283171026538970e+00 -1.169045321469886600e+00 -1.623637251034887319e+00 1.468416661241713328e+00 2.182527986304044987e+00 4.159241147784812909e-01 -5.555071365482832091e-01 7.401201013616109936e-02 -1.218542043468182401e+00 -1.563335816097326969e+00 -2.099921538105889718e-01 -4.935791921923629033e-01 -1.100559383844682770e+00 -9.748881565231543034e-01 5.557426945624593939e-01 -4.421221592353054564e-01 -5.350438598792403577e-02 -1.525701575987159497e+00 1.527911744142182116e+00 -1.016929683609375662e-01 3.586467237285486664e-01 -1.864289868186751464e+00 5.987357084591161671e-01 1.330557397336284975e+00 -4.949204538819051424e-01 1.362672240099901622e+00 6.657975076354144539e-01 1.648301862229731185e+00 3.442662748530504468e-01 -2.973117763108464873e-01 1.665766393196349116e+00 -5.775887869025606580e-01 -8.923320673504564482e-01 5.108252343902326409e-01 -5.599496532171605034e-01 1.049810784702295718e+00 -6.433791499593819463e-01 2.151799285172251164e-01 1.308789509134017804e-03 2.555428067284555294e-01 1.197693909930098721e+00 5.597811669337308116e-01 -1.771663923127918094e+00 9.509007296794778907e-02 -1.558100632293175358e-01 2.034278032896675192e+00 -1.404305430490051299e+00 2.596899200775140693e-01 -9.572495231668195492e-01 4.261431211652742523e-01 3.703503641080718722e-02 2.957509508573007428e-01 1.709946832737132327e+00 3.617121442209306093e+00 -2.762176673507806268e-01 -5.892081246849965037e-01 1.270678326375651590e+00 -8.723188502423433466e-01 5.992101277695920380e-01 1.517162814811239491e+00 -2.399141612974806215e+00 3.719544801275031509e-01 3.638510532702924349e-01 4.972255614432621318e-01 5.463014377680532885e-01 1.776716699935464217e+00 -4.665425437733514702e-01 1.838719402717157836e+00 -1.896820061490219200e-01 7.183514952606562254e-02 8.493732324704514891e-01 9.143612846332359601e-01 1.397246563892745597e+00 -2.463972228701688805e-01 -1.998828560381650021e+00 5.953648950429382136e-01 3.171075445584589092e-01 -2.471693798504912554e-01 -2.985784060649681049e-01 1.773825149357642350e-01 1.530500966634861459e+00 3.023547960498143561e-01 -1.330287882507709130e+00 5.348395073158429547e-02 -2.776803952415589638e-01 1.701473301869741439e+00 9.610045478967708110e-01 -6.263119205740576012e-01 1.267186479684711875e+00 -9.091048978617917165e-01 -1.863394012277108658e+00 -7.315155851629087103e-01 1.988722697324298849e+00 1.032844362983816433e+00 -5.414738723379659557e-01 -7.106010400849507302e-01 1.106302180447146233e+00 5.446449294798763052e-01 -2.266079275968470863e-01 2.752652274667971355e+00 -8.779865837107986293e-01 7.832208090103203180e-01 6.885208457443137142e-01 -6.525406308094905405e-01 -7.355430017885031813e-01 -7.105310621296758722e-01 -7.729238799756238398e-01 7.264738792030956960e-01 -2.976260816427030165e-02 -7.901592075410492910e-01 -2.405693254554689131e-01 -3.617605420314590758e-01 2.193769034619497571e+00 1.052969792003472849e+00 1.386099923214853646e+00 1.478018014747653819e+00 1.182053910546468245e+00 -1.712312757947197950e+00 -2.564556565358458440e-01 1.340549358293578575e+00 -1.116733229017784712e+00 6.939431182065595172e-01 -4.631574051591377250e-01 -3.425648561682493320e-01 1.581540102743798526e+00 8.241747843797602169e-01 1.074741373620523799e+00 -9.244963998412339956e-01 5.008596234316856632e-01 8.095719044742650805e-01 -1.700115006301861520e+00 -2.781508316582885221e-01 1.020178669288200446e+00 9.747423420658146709e-01 9.284914182131444316e-02 7.560477698279981507e-01 3.152688545251344232e-01 -4.299758712923857362e-01 -1.003171081333051884e+00 -5.224827126398998711e-01 7.449342070387283687e-01 8.088257701975919145e-02 -6.281390501974437601e-01 7.969324375178145070e-01 1.581306524706003191e+00 -1.002442442746449336e+00 1.113613134844681357e-01 2.974984936138494462e-01 1.210463069322195384e+00 1.157042758795148729e-01 3.710340588258421168e-01 2.121856571349252096e+00 -3.657939220683961157e-01 2.714379331378795612e-01 2.298705464709706325e-01 -9.496571322648469371e-01 1.646230743496435514e-02 1.356410387160446929e+00 2.544345572484298046e+00 7.939359817815493381e-01 -2.401889547288952542e+00 2.752281572159835932e-01 9.643628674816180357e-01 -5.852086277646152412e-01 -1.340330056730928643e+00 8.189600269411588807e-01 -1.152845092147835482e+00 8.332212305044194300e-01 -2.727565642843503280e-02 1.529018933583465190e+00 2.741478009380463043e-01 -1.479470580732824336e+00 5.616679683317957750e-01 6.311129299486443189e-01 3.556464546484960909e-01 1.005543123806899475e+00 5.815839983249706524e-01 5.327750139899910531e-01 6.669121286771030332e-01 -1.035497620996300439e-01 1.282961862806576148e-01 1.909546511609863551e+00 3.549211217073394153e-01 -1.863587306822264700e-01 3.679820030681439924e-01 -6.179416723371049525e-01 -8.126882330729170434e-01 8.359471647004064199e-01 -1.697688400319780078e+00 -2.967356676101259305e-01 -5.611748360390677037e-01 2.890894719170465921e-01 9.691767465651625058e-01 1.649823142536946730e+00 1.167577695116126524e+00 -5.189294231337315821e-01 -7.953941432994710015e-01 -5.568938561604129811e-01 4.830708955101192977e-03 -3.348154939518961370e-01 3.926874334685114265e-01 2.318845064314134063e+00 -1.318505669420860560e+00 -5.475453969576561664e-02 2.712042832100484691e-01 6.348662384379080148e-01 -5.821628070384682330e-01 -1.633718485033579970e+00 9.365392333638078437e-01 -3.634225569017781043e-01 -3.585898699350638097e-01 1.750525254464612712e-01 -1.157361875542177065e+00 -1.472748869110459824e-01 8.048390349175504888e-02 1.346983442170524681e+00 -1.305439703441567900e+00 -1.721203444258036230e-01 3.750850777725543983e-01 1.711001464410981887e+00 2.766926578203795284e+00 5.838539674804392732e-01 1.359441511821462223e+00 2.381141282127416936e+00 2.844522024832110141e+00 -2.430579136343999025e+00 1.670103856900263528e+00 -1.520153493818935608e+00 1.701006166790970386e+00 1.166244856525301965e-01 1.988287549404828880e+00 -2.957237349933960688e-02 4.950978996310034796e-01 4.152054387800474533e-02 -6.506769136351161498e-01 6.133996688153177113e-01 1.273825802686161301e+00 -4.581765703695036551e-01 5.519869953285404945e-02 -1.018544125498479502e+00 -2.627207924914826687e-01 4.440079938462818676e-01 4.319785697991249118e-01 1.244080193602566276e+00 1.603910792414815489e+00 -9.134602983435288204e-01 -1.918225512607927730e+00 8.375203019512691416e-01 1.600989785795541576e-01 1.619888512616626031e+00 -1.371305725667158359e+00 8.569183946823231146e-01 -1.517671213797057383e+00 2.497289618995598981e-01 1.245121076201040622e-01 -1.075809253363365414e+00 -4.813327408285579256e-01 8.533416239714314289e-01 1.514376728946219330e+00 1.278412235658006768e+00 -3.564759134101012639e-01 7.101298374330007324e-01 -2.462528927921044664e-01 4.924883890419508581e-01 4.201814197252973226e-01 -2.180920297336208957e+00 7.410280728122545235e-02 1.061024142816165972e+00 1.185671990183820634e+00 1.023493128540800962e-01 1.657030767344424560e-01 -8.010888606899881914e-01 5.968817181347930712e-01 -1.937793812884793132e+00 -1.357819460050079696e+00 -9.445051465614033859e-01 8.100969823026169525e-01 1.046159583513991964e-01 3.160819753100611862e-02 2.291782400146030185e-01 -5.103956000410893035e-01 -9.484811336950276228e-01 -1.118367864485715790e+00 -3.014026902869705538e+00 -1.246184581604616204e+00 1.587791244759564346e+00 2.486919144798485970e+00 -6.078115995713512243e-01 5.097418935864076461e-01 2.363602096898880678e+00 -7.049506726548001589e-01 1.340590168779403346e-01 -8.006021497293257516e-01 1.115241677409678500e+00 -1.638579771328423806e+00 3.462780809401261317e-01 1.976142891359407641e-02 -1.535506202601859327e+00 1.707466189521105626e+00 6.876690609940086518e-02 3.046186971401968480e-01 2.193253485700278116e+00 1.150289454638398601e+00 -1.728900922038315857e-01 -2.219753937345048111e-02 -7.038149811260530075e-01 -1.551877000591064704e+00 -3.547615778972121325e-01 6.260362189569710356e-01 4.019240891886425304e-01 4.039470035719767149e-01 -1.053150654528859365e+00 -7.993885374358056239e-02 -3.611511800002993322e-01 2.067559098519801353e+00 -5.222212298986684403e-02 1.393009981921474294e+00 -1.613231736164248975e-01 1.310118600443110903e+00 6.444478279535854892e-02 -2.009591065157011469e-01 1.388683510332707982e+00 1.507612883520241587e+00 -3.439080042765790823e-01 5.719330358736628428e-01 -7.949280448300097834e-01 2.896113964544459740e-02 9.391760835324052259e-01 -7.431879356184931673e-01 4.039079563233187731e-01 -1.538751427368900693e+00 -1.093978053195657996e+00 1.956493365520057148e+00 1.009804355652548002e+00 -1.667693995134473361e+00 -1.018941715023650163e+00 -1.481929648376328235e+00 8.809632986924198494e-01 2.241533566789051246e+00 1.225448538830830270e+00 1.684767033359131361e+00 -6.780654675480723981e-01 1.187270027280495022e+00 -7.913545822770159388e-01 -2.430619540165626535e+00 -4.066421656324242795e-01 -1.498601831576590326e+00 -1.039383662794099550e+00 -1.879916796141442470e+00 5.466082650898578255e-01 1.664744152433917934e+00 -1.865233406714475184e-01 1.433607340002032715e-01 8.832118877021396530e-01 -1.257597113741914185e+00 -9.000868921873235173e-01 -1.494770693188384181e+00 1.589157444528633001e-01 1.401820767713539029e+00 -2.853854077957451718e-01 -1.178953618157918548e+00 8.780830461313116064e-01 2.585328264429582745e-01 2.662572599756382608e-01 -6.189611615833677805e-01 -1.958476497675708972e+00 9.505712910120005243e-02 1.380126787238015851e+00 -1.961718836543464017e-01 2.234856683602196359e+00 -1.052635071966084856e-01 8.277563375165418735e-01 8.098529600595403277e-01 -1.386164617686552747e+00 1.413235937579533363e+00 -5.419116484335216866e-01 -1.101838409437318589e+00 -6.017110440427388962e-01 -9.768218651796285734e-02 -3.064065166790955197e-01 1.038579897151248543e+00 1.811978161298105849e+00 -1.485454401062631158e+00 -1.703352386222053982e-01 -7.890487576605716979e-01 -8.315469891085515153e-01 1.712808385183027138e+00 7.964664316421025125e-01 8.943462697981509057e-01 6.397695752115373224e-01 -9.509952608756333525e-01 -6.948965115111515045e-01 1.190141531572673668e-02 1.742960226536188317e+00 9.616603365209107357e-02 2.284079578674871769e+00 3.670827571120667543e-02 -1.869135547181918433e+00 5.981310047232873961e-01 1.862016918335996252e+00 5.941362428764453141e-02 -1.019098248744095409e-01 -1.238112526498064581e+00 1.588170485135401711e+00 -3.975160884481562240e-01 6.699754870631545733e-01 2.369073831583710377e-01 -1.737076837038822541e+00 -1.068137429010333372e+00 7.459873149923892388e-01 2.090722753022951963e+00 -4.304294122867621253e-01 7.584597135612138885e-01 -2.523404278827514127e-02 -4.853878441664774557e-02 2.503773036455877454e-01 7.084937089767079366e-01 -2.030206654026615043e-01 4.079218601278485762e-02 1.880571461877466266e+00 -9.685613260986460915e-01 1.212485371614244967e+00 1.237850917775624726e+00 -2.245581665014442674e+00 5.815303085611951417e-01 2.126553257802891450e-01 2.214848067910300533e-01 -8.946849102476918114e-01 6.571501452221954753e-02 2.904617259766741455e+00 -2.018797382492655057e+00 -7.411569323749235272e-01 1.621148484634484355e+00 7.571894149578405342e-01 -2.572723761447209267e-01 9.377949709260687827e-01 -1.001572060199617198e+00 -9.020720219859004185e-01 3.138404054826899880e-01 -4.868324602335040718e-01 1.478747710500733836e+00 -9.600792728836867740e-01 -1.544008455727596152e+00 2.178458643928073535e+00 -8.786455125843315450e-01 -6.822107452206197520e-01 3.214696555664014466e-01 1.388497816160126908e-01 -4.679966775200827822e-01 -1.240796207080526958e+00 -9.349070040500859768e-01 4.283079482132035043e-01 4.640790436209846770e-01 3.337263697864523704e-01 6.912023152291032480e-01 -7.313783316700378512e-01 -6.825089577279330744e-01 -4.201763676028856809e-01 -1.814909890306084961e+00 6.523742413601059109e-01 -1.678340974146391273e+00 1.449852062425573740e+00 -8.677869071235598808e-01 -1.576431710364187389e+00 -5.331860568950868018e-01 -1.070519068578113631e+00 9.848665201389653623e-01 -9.954881197530386361e-01 -1.683991673184448423e+00 1.704383107762117155e-01 -1.723729306965435804e-01 8.442221228790449672e-01 -2.470580658916622596e+00 -8.763669335962180895e-01 4.436058239343595444e-01 2.629827861881047224e-01 -1.496150585956415702e+00 8.667575507073312924e-01 3.712399130674436942e-01 -2.290889876344871290e+00 -1.711618128690804763e+00 2.289599292845984291e+00 1.143362505538298546e+00 -1.260716352470807822e+00 -4.356907498297488690e-01 -6.765863365962460074e-01 1.290406317438238970e+00 -6.128473803771598005e-01 -1.183997035503243200e+00 2.368157315533935492e+00 -6.719983718853244845e-03 -5.431331702242685466e-01 -9.136003043372953325e-01 1.890672003870963458e-01 1.347735321950426668e+00 -6.205896094769405291e-01 -4.130686999126918085e-02 6.064468217849632026e-02 4.869030236307978488e-01 -4.556260482103560716e-01 -5.845302037006537832e-01 -1.332713770767787631e+00 3.474161378184653648e-01 -2.967981417771292096e-01 -1.007212400347296422e+00 5.201832625739716276e-01 1.052971175167798812e+00 2.835768260464588963e-01 2.920131559500763530e+00 -7.483570313350557113e-01 -9.052497405551741538e-01 -7.280262261508245736e-01 -7.368613670289159145e-02 1.108153559580092873e-01 2.364624859869134121e-01 1.351208219438986002e-01 -5.551638246348502559e-01 1.204534810621097796e+00 5.719707430424021410e-01 1.122062118472041181e+00 5.133551310145346713e-01 -6.961892276618565634e-02 -7.691928422423355283e-01 -1.509187943566765444e-01 1.053201864232990781e+00 5.314803774945772163e-01 -2.398730972305531950e-01 4.395848028921533479e-01 9.227488253679015928e-01 1.504892891833434332e+00 5.577404110144643656e-01 -1.796643090273192023e+00 1.747519964306422313e+00 -6.839653255148183675e-01 -8.038367184014280076e-01 1.188110544085970582e-01 -5.078398122113365609e-01 -1.174847647072488899e+00 1.148379102856109446e+00 -3.974025336188843904e-01 -8.075678012736055289e-02 9.581137806180721750e-01 8.071721449269799731e-01 1.186024950170385006e+00 1.023834194860165914e+00 1.904854983466979790e-01 1.957444484637171467e+00 1.039825913478835906e+00 -1.109113071088839497e+00 1.275385872821177269e-01 1.905994902531650048e+00 -6.574448919468347530e-01 1.481007991936919677e+00 -9.523005764884934221e-01 4.556236042662873964e-01 4.246880991278252915e-01 -3.517296676547570500e-01 -4.781583552325194275e-01 5.994234180182931304e-01 -1.105018094801808237e+00 9.129781599642940171e-02 -1.046056880241878151e+00 1.875927183612988991e-01 -1.690506365619303397e-01 -7.191194242703372042e-02 -1.987277058093604332e+00 6.453332426695185253e-01 1.160364979624147752e+00 8.138825045734554564e-01 -1.081466120401352926e+00 1.452749078389683479e+00 -2.088957214867134260e-01 5.846330067526246399e-01 -7.093879735067909476e-01 1.342849357057108284e+00 -4.818045166408813085e-01 1.103554057187575571e-01 -6.336945223897668678e-01 1.257816220131342755e+00 7.313614128407578407e-01 -5.285889924617336311e-01 -6.160312180477268973e-02 2.386992548886001930e-01 -3.990516242933646596e-01 1.764084361605153362e+00 3.988960831519764993e-01 -4.615846193058263380e-01 -1.486979488493625157e+00 -1.004730886808643309e+00 7.551944155446659313e-01 1.293400114759951647e+00 -4.878335579251677490e-01 -1.616138822263312180e+00 1.879842147965868626e-01 5.674764114397039538e-01 -1.040511645955034981e+00 6.290145180563047056e-01 -1.116843582806892554e+00 -7.691440963010244269e-01 -1.293980203151404336e-02 -3.055299023013826054e-01 -1.617640149425197960e-01 -1.177091830971008779e+00 1.694880914807995298e+00 -5.667416486457399483e-01 5.753003692351632559e-01 6.642728709981355895e-01 5.157410460813210973e-01 9.019479530461284034e-01 3.293003557695260985e-01 -3.438946433335579034e-01 1.434525808036200445e+00 1.105554911488592085e+00 -2.925787071879564771e-01 2.717805684705317582e+00 2.300438680578592316e-03 -1.961965074069485615e+00 4.261939649055822565e-01 6.706523829329534836e-01 3.963171100860515272e-01 6.899226796102055081e-02 4.018935936584145385e-01 1.111798318744926795e-01 3.508954856815172940e-01 6.754694911495326970e-01 -3.941060642067544806e-01 -1.144076814302257550e-01 6.600885593484711045e-01 -1.917177219585489478e+00 -3.056360860851624062e-01 2.782739335898694044e-01 1.166880093352490322e+00 1.527477829715228497e+00 -1.121878367076503791e+00 -1.719941134278498929e+00 -9.123498947548080995e-01 -2.893569621772726030e+00 -6.957688045642674846e-01 1.468457347102702704e+00 6.457801889917909044e-01 3.169457575222869861e-01 6.334898267645864278e-01 3.007022163640417634e-01 -1.408038049648329196e-03 5.617025972596444428e-01 1.011113023642524311e+00 1.370921695987893818e+00 -7.632180360193816515e-01 1.752207891267142936e-01 -9.214018071924235942e-01 4.994046247773372554e-02 -2.058318670201263245e+00 2.069776643145344874e-01 -1.377167460000109367e+00 -1.301203907319366415e+00 7.376649613722559284e-02 2.863105237192332120e-01 1.695774323792336724e-01 1.967009301521958298e+00 1.086411703037523768e+00 -2.696842388858048944e-01 -7.161051856715552888e-02 -6.351586920905527567e-01 9.223513262486633668e-02 8.332975731322996849e-01 1.589599997439043344e+00 1.238411796835748424e+00 2.592590087042292435e-01 4.859681918132953138e-01 6.647811157530633674e-02 -1.837984662942716563e-01 5.594421321780808087e-01 -1.235310916276085025e-01 -7.069780498499549370e-01 -5.446523986954265872e-01 4.910184360660773129e-01 -1.186457585572916473e+00 1.255627920560977273e+00 -1.301726639372430827e-01 3.412169046965150554e-01 4.392112568673825490e-01 -8.451724924890032797e-01 -1.302533636847098109e+00 -1.826474874607873833e+00 -1.216570602782882510e-01 -1.516864177671845448e+00 -4.892228067603927588e-01 6.943741943767317570e-02 -2.362336176711385516e+00 2.824201612655403704e-01 1.107339619042485790e+00 -7.995314739410454008e-01 6.689566414186302046e-01 -1.165915591859832956e+00 -2.977377758380376771e-01 -5.131639787215627052e-02 -1.700291719118584455e+00 5.136342405247846798e-01 1.332068758367251915e-01 -4.449606884619328739e-01 8.641757702131878105e-01 -2.501449545576333033e-01 -1.395642530287078076e+00 -2.217348740564571707e-01 -3.002395114008614696e-01 -2.863121132625948695e-01 4.282501526687854110e-01 -2.308650011508340150e+00 -1.578726779838880157e-01 -1.984338355495340656e+00 2.705853014874012308e-01 1.154397319178344095e+00 -1.681088924973584753e+00 -2.436476793218626202e+00 -1.660056002663411912e+00 2.675683301940543490e-01 -9.267630851389416780e-01 3.521654101862728425e-01 -8.496797885507855197e-01 1.999643107756328364e+00 5.517632940458951918e-01 -5.354874796195683295e-01 -3.651892587869697282e-01 -5.938310948979101944e-01 7.793875060930132159e-01 -6.568656189811377111e-01 1.633060124024732496e-01 9.993303378473421261e-02 9.847349245855265831e-01 5.384090410479723532e-02 3.424088624050740659e-01 -9.277515085959492369e-01 -7.591569580522213867e-01 -1.642845088299421885e+00 9.648158494140082198e-01 -5.697811891698456588e-01 8.525222907073998213e-01 -3.972012832642508040e-01 -4.036717705833206549e-01 -5.208185089569955517e-01 8.248287842483587040e-01 -2.263019425179949584e-01 4.641398829864289421e-01 5.653363417885108877e-01 -1.438419471302075703e+00 -3.548194970712233443e-01 2.853679218713605970e+00 5.389956677446218480e-02 1.416307894397385581e-01 -1.587450660036976879e+00 1.516529042206125333e-01 8.013687154895590137e-01 -1.718548740411144582e+00 2.317019006511070733e-01 -5.012300981518145182e-01 -3.551063452473815496e-01 -2.521602235129942193e-01 7.344984839782566777e-01 -1.724869365391822340e-01 2.023960567313657144e+00 2.434575754359941946e-01 2.072618048958872472e-01 1.353186289633692141e-01 4.659857796045008271e-01 -3.222854009689141153e-01 -7.100751204430589825e-01 1.089323495336067260e-01 8.379828994043141410e-01 5.807491953147987385e-01 1.144558150611039160e+00 -1.080196328175954540e-01 -1.374075255450541433e-01 -4.627392380948848194e-01 -3.858911376553384454e-01 -5.706271622860605852e-01 -6.044764575158173558e-01 3.502477641113225793e-01 4.136772642330598382e-01 -1.671838669782319542e-01 -1.411955995113653328e+00 -4.182014583296201904e-01 -6.589169896402076176e-01 1.197905894295198115e-02 -5.201819439737483952e-01 -1.075274385864510851e+00 3.966658227741839404e-01 -4.461770444469783103e-01 5.833869207244802846e-01 3.894423224625662705e-01 -1.008751087235898236e+00 6.529467041593057797e-01 -3.011874177053410206e-01 -6.926180715243963615e-01 -1.155419147334001195e+00 -2.114738792306750437e+00 5.361328407137773144e-01 3.672908925352172393e-01 -1.056195798936255370e+00 -6.615861589931465447e-02 3.505895810515576305e-01 -3.797351812614762068e-01 -2.506495213747523820e+00 -1.146994803081372138e+00 -3.084028808473630034e-01 -1.184929314187777472e+00 -4.869264745260499794e-01 -1.601346676807585023e+00 -8.428910801822974141e-01 -5.207520700100062294e-01 7.799067495902352043e-01 1.135755389468351861e+00 -5.219690518486843622e-01 3.175207349100847010e-01 3.109115576231555322e-01 -1.360806360243236868e-01 -1.901525024065869651e+00 -1.263927364503395268e+00 5.659748457655014997e-01 2.347424746203250923e+00 1.131197701462076377e-01 1.467547675615437086e+00 -1.340875853240880655e+00 2.050080805051743005e-01 9.506203241191097941e-01 2.741914036346216887e-01 -9.233149243157698915e-01 5.862746252289188220e-01 -4.911764835934009921e-01 -1.647324059013939301e+00 1.911767447862216529e-01 -4.073849587714526432e-01 -1.812904294650662107e-01 4.107430773430464921e-01 -1.272939875291902445e-01 -2.216932265488106069e+00 -6.482697555093019925e-02 -2.809601262308364156e+00 1.189456179437425876e+00 1.181078398611057345e+00 5.644269163457246163e-01 -7.686903885561826577e-01 -8.811698208907627894e-01 6.359489817406077661e-01 -3.371393002574066822e-01 1.118699574853410539e+00 1.346847794837380929e+00 3.166293438033204732e-01 5.012591177241864093e-01 2.653918986455578929e-02 -9.994202483696865702e-01 -2.150208411065327174e-01 -1.928055078963038182e+00 -2.540686350165956231e+00 -1.149095006389522666e+00 -7.412661323816300829e-01 -9.998028255673409026e-01 1.377756062495669453e-01 1.755779757109706463e+00 -1.106372397262385121e+00 8.544618316384801071e-01 -2.666451247766819521e-01 -6.126378851013748461e-01 -9.961343786881720064e-01 1.437077523574919802e+00 -4.360685580301271874e-02 2.715846121835968074e-01 3.802705283729350128e-01 -1.897954056995182492e-01 5.323339909211315807e-02 -8.329435189944314200e-01 6.551145034358512032e-01 -6.940567757345020850e-01 4.916789221857758574e-01 8.349993435560627564e-01 -1.634272856577755895e-01 -1.365772134966259710e+00 -1.543180260783931501e-01 1.231608338581950290e+00 1.263723935706627222e+00 2.052612826374368704e-01 -1.170754127320042137e+00 -9.878163517404685567e-01 9.913580343783245930e-01 6.618708876795713625e-01 -9.519646246596420447e-01 -1.474109956928852383e-01 -2.662772842613767121e+00 -5.024072871884411873e-01 -2.212564846638833127e-01 2.051706185818471972e+00 7.233055859148271871e-01 7.036852923061613918e-01 -5.895085715697364476e-02 4.518181569008390408e-01 5.806854782342655286e-01 8.671122284112602330e-01 1.886034833833804658e+00 1.905329067908999585e+00 -1.915448647425499196e-01 1.432412643694769505e+00 2.713010601721765336e-01 -2.121086276190118913e-01 -1.544899978926155049e+00 4.615238858929734955e-01 6.353191159646186525e-01 -9.474437762016175713e-01 1.283111071851313678e+00 5.777534417055173455e-01 1.857957051173181773e+00 1.590919022065216681e-01 8.508695650272622979e-01 -1.132590208859428849e+00 -4.392174988972757932e-02 6.567220263303810146e-01 4.258216263496437115e-01 -9.757495275142699098e-01 9.569057006408436816e-01 -7.552697871217531889e-01 1.647713398274327945e+00 -1.039895567974891799e+00 4.618804393659087931e-02 -6.652107296287769200e-01 1.297817522737458429e+00 -7.065833386266732186e-01 7.738634298757833541e-02 -7.590761078851833155e-01 1.353898827930180460e+00 -1.412997424030283944e-01 -6.308460363741270616e-01 -3.138733356374319161e-01 -1.144457169795962237e+00 -4.143693221409434080e-01 1.680510169608439089e-02 5.303135461263789319e-01 -1.671287941816476552e+00 1.054565168041737389e+00 3.674204492146938561e-01 1.205058410956752146e+00 -7.929638008509662939e-01 3.438106167447732009e-01 -2.208802654233088247e-01 7.584115878333038685e-01 -8.540169024155237487e-01 5.739056612712976069e-01 4.764953774244727880e-01 -1.299775022771444855e+00 -2.813512558805900676e-01 -1.258778752617325525e+00 9.039359964441686657e-01 1.052292664266995192e+00 1.850486328523717638e+00 -2.386973093123441469e-01 -1.731004466956591159e+00 -5.669611700268389898e-01 -1.771588877759824321e-01 1.065328667788022765e-01 1.971106856061920765e-01 9.768895304640697053e-02 1.114341932354433462e+00 -3.515439103019659672e-01 1.486704270615294865e+00 4.355092338460669074e-04 1.293236841462076792e-01 1.433545635341398339e-01 5.438077452836571624e-01 3.716644421251529273e-01 -2.399849256945818521e-01 -1.699682586525613770e+00 2.570122515711471545e-01 2.207335331098320808e+00 1.369287129819829474e+00 -8.170802848162749266e-01 2.123577548395473524e+00 6.599271092299242580e-01 7.002335236893372783e-02 -6.993309862735667126e-01 -8.525974075299339594e-01 9.555207215726177483e-02 -1.493589783794212256e+00 1.242001906349468089e-02 5.807229780800999830e-01 8.370096480518885995e-01 -3.564124138782928108e-01 6.359664615995708203e-01 7.365576559597706297e-01 2.170729441913054614e-01 -6.831723357842451883e-01 5.793438950287415068e-01 1.486854468266272544e+00 -1.919548020808610755e-01 -4.358120781755342454e-01 1.886539657410666870e-01 1.695145560031806886e-01 1.179549974450627703e+00 -5.231956735364241551e-01 -4.323084132316036832e-01 -2.250342803437507533e-01 1.325645061037324490e+00 -1.596572550392741041e+00 9.904178799037676173e-01 8.106860118401459925e-01 1.363009087829512911e+00 -2.788984333263841542e+00 -1.416573104573677577e+00 -1.146951585837736737e-01 5.033399085493139163e-02 1.220430231079330685e+00 -1.188580149526555996e+00 -1.155275165958603134e+00 1.380437232196860320e+00 6.122225125462673612e-01 1.818441570020255638e+00 -1.476767288243361342e+00 -8.858818204596521362e-01 -8.293789927013496543e-02 4.630213902115496993e-01 -1.142588643218821032e+00 1.764254955992051177e-01 -1.635482089920428983e+00 8.945831957307712745e-01 2.894023225903238350e-01 -1.458602282218717683e+00 1.295458755465451972e+00 1.498178053806888288e+00 -1.555830077607809114e+00 -5.371011491157843265e-01 -8.865340290741571816e-02 1.114140165083536971e+00 -9.530258985006484496e-01 8.945518834360476068e-02 2.359509474211487490e-01 3.690386278023415900e-01 -1.133905908968466214e+00 -3.433969757151992264e-01 4.397505134127513426e-01 1.226469153645039167e+00 1.662524271018100686e-01 2.149624565652413555e+00 -3.170011824542882661e-01 2.867848427731781169e-01 7.939598389380878585e-01 2.995928706769553362e-01 -2.519063940976619120e-01 1.489319541601450414e+00 1.777182770867277717e-01 -4.611512683111381183e-01 -1.543005071019288632e+00 1.043893502378952398e+00 2.542070780688710993e-02 8.746497557566650372e-01 -1.862329008224530957e+00 -5.391073658122104151e-01 -1.463627703410136371e+00 7.604080614823442996e-01 7.786020191387847955e-01 -3.885560035385622335e-01 5.266919858435461510e-01 -1.228946154360238685e-01 1.225859852387108706e+00 -8.470496958633981777e-01 -6.704182695326763586e-01 1.016216313990923464e-01 7.669299782924582365e-01 1.725395702435564838e-01 7.381345872323090695e-01 -2.267137896294418309e-01 -1.057276697106284580e+00 -4.817308163649783315e-01 -1.329231389101166227e+00 2.626168194716945736e-01 6.945890195694914837e-02 3.602332792293918562e-01 -1.019142925471941519e+00 1.054929800126282735e-01 1.049641854623593940e+00 2.589938931595773819e-01 1.141833860753913354e+00 6.026076966897521148e-01 -7.756318537702980853e-01 -1.489625748504973535e-01 3.836922007735547174e-02 8.515971077100502606e-01 -8.463752647030521603e-02 8.616209127414213853e-01 7.909732533518550046e-02 -6.397181123796121804e-01 -1.717881767521060699e+00 3.920118791042590534e-01 2.514208787229080255e-01 1.935562677919658858e-01 2.462904297369289952e-01 5.049763414000327799e-01 -1.100169993458911311e+00 -1.869810691252211887e+00 -1.889964503097389059e+00 9.920387531228679057e-02 -1.735563446579459823e+00 3.354975802610977165e-01 -3.957684072853406843e-01 -1.884609643765826403e+00 -1.214910417618711991e+00 4.861180391788690880e-01 6.271668979531551669e-01 -2.244095232923783989e+00 -1.747461042554734112e+00 5.648641843424211384e-01 -2.652557856381945189e-01 -1.078113159688342815e-01 1.709968060693193292e+00 9.373071474996778063e-01 -1.503109063091109698e+00 -1.651315278391382924e+00 -1.473898201154939303e+00 3.151749023875964895e-01 -1.146134510445256938e+00 9.673944194665738960e-01 3.769242657316020373e-01 -1.287747876475228148e-01 -1.680203230568643402e+00 1.269538602266462757e+00 -6.701123019604956488e-01 -1.516853127235925081e-01 2.237100004911338313e+00 1.119513379504543549e+00 -7.802045317680992298e-01 -1.690094577390696684e-01 -6.333933193265081085e-01 8.282746417962116858e-03 -4.627991835100440654e-01 -1.194805079995127972e+00 5.437649025631686728e-01 -9.650334152039035107e-01 1.178380303004518792e+00 -1.952935131118704037e-01 1.455574127815252305e+00 3.176029648997481525e-01 1.184356217127338490e-01 3.048859015459058908e-01 -4.348642194706087705e-01 -9.432011614683281087e-01 7.563895078007503159e-01 1.070436889152990567e-01 -1.376754162770644108e+00 8.431822687233139213e-01 -4.150724239419218420e-01 -1.008373750860972917e+00 8.016341022389505966e-01 1.369995875690450449e+00 -2.321136017067654045e+00 -4.577672004501890934e-01 4.758367256701636072e-01 -2.044833465759975599e+00 9.266621861699313456e-01 -3.636443273670512677e-01 -1.220848463648264604e+00 -8.075065919588768626e-01 -1.089939208794069803e+00 5.947022427372651299e-01 -1.491161714721471077e+00 5.514204231247750165e-01 -1.291793934455810033e+00 6.352921756061983283e-01 1.475803625366256533e+00 -7.803006127871077169e-01 -8.382088592824850082e-01 -1.670603871226917558e+00 1.020195376517014196e+00 2.762460514200328343e-01 7.156948893023103997e-01 -8.622543171966936537e-01 5.190425665364789554e-01 6.421568349037078960e-01 -2.176527799745630709e+00 -9.778739204816105923e-01 2.999932438195959117e-01 -5.413779382976633553e-02 -5.452516108952668583e-01 -8.264190021736865788e-01 1.306693370101732699e+00 -1.047165755568852274e+00 1.008402895743674810e+00 -1.000137851923885934e+00 -1.034171650483570043e-01 1.003057718817331079e+00 1.366037058600696907e+00 -5.297155859341523554e-01 -1.225236800665158166e+00 1.921288944004295729e-01 3.903402416023193378e-01 -1.965409920460558624e+00 -2.576781695976220615e-02 7.565319399430698866e-01 4.398018979708079867e-01 1.998897906843961347e-01 -1.050370173510839056e+00 4.525346128398342604e-01 -1.269339897047285337e+00 3.807019142133180600e-01 1.355213601256104239e+00 3.302655863385722257e-01 -1.562685426032874636e+00 6.888373413191997141e-01 -8.691957334122974999e-01 -2.025323299536223587e+00 -1.003887317392587963e+00 -7.343126470742892264e-01 3.335660554754330542e-01 -1.815334827522120387e+00 -4.879823662207072310e-01 2.004197649259649786e-02 -1.074296749562158038e+00 -1.947641650147333925e+00 2.651475114616824946e+00 -2.017888443028637457e+00 1.368743293288009477e+00 9.117563291642827306e-01 1.778570648358721584e+00 -3.030743318363195438e-01 -3.206150335184130284e-01 -1.705844467594196390e-01 -1.329273706082654716e+00 2.759748833698579262e-01 3.833626995784975011e-02 1.893755461366704029e+00 2.145243943168252398e-01 6.990151863171877034e-02 3.998994687487009148e-02 1.085944523305325093e+00 3.588368312541024424e-02 4.343019035170646025e-01 1.862415380270175946e+00 -5.735551239918270650e-01 1.491627819021866586e+00 -7.938007756155732730e-01 -1.354092616917649927e+00 1.639549232863575012e+00 -1.323863583435140878e+00 -1.410249164748750061e+00 -1.134023350207828074e+00 -1.615138514078722443e+00 -2.057512090287182405e-01 1.341110212085814046e+00 1.307149327162528518e+00 1.268107157462094126e+00 1.492656490001170511e+00 2.881016698911622459e-02 -7.408439028635199763e-01 1.929194438262021638e+00 -5.752879364025634268e-02 -7.210452120159250855e-01 6.002255010917917355e-01 9.734828087434767019e-01 1.814794899714284038e-01 1.112317150224257478e+00 -2.656564601707895323e-01 -1.190269766346983449e+00 -9.015374575312347372e-02 -1.466124175965884069e+00 1.218570840898032026e+00 6.680310223843561879e-01 -8.176288062612474539e-02 -8.645317355989996511e-01 5.545369579036984325e-02 3.301576641553659597e-01 -1.931216336946276924e+00 3.370656226555237556e-01 -1.172099481160002732e+00 -2.248031656112000898e-01 -1.032202712059711924e+00 -1.193779323565688166e+00 -1.454567837894605031e-01 5.927161800884130916e-01 5.726188155739747598e-01 -1.989543015235370471e-01 1.936984132517618196e-01 -1.272019903546540487e+00 -1.229412234835904005e+00 -2.008731225341251037e+00 1.034514776373596373e-01 -1.568276420196835552e+00 -1.564273771529334500e-01 1.129888921445146410e+00 5.160317798295078751e-01 -3.785787519635622211e-01 1.852566801674628394e+00 -7.527343670416665189e-01 3.336224302440256584e-01 -7.689232164602701758e-01 1.036305469038959925e+00 6.423275952040125025e-01 5.066143117770902649e-01 4.333786490013686321e-01 -2.788492540969390032e-01 -2.402642274844219716e-01 -5.492627431413692474e-01 3.150016751190446440e-01 5.497003482944795572e-01 -3.023982208227809831e+00 -1.453459431513804967e+00 1.315793904878415077e+00 -6.856368890507257181e-03 8.243102397222527022e-01 -1.328216109553377322e+00 1.072520156970243388e+00 1.454266674602811560e-01 -8.865251428241399667e-02 -8.540600093365833256e-01 8.364488678563580804e-01 4.641102909702760071e-01 7.479984394303948458e-02 -9.787312604755621370e-01 1.915025471642159138e-01 -2.362987296293697914e-01 -5.523624932720542224e-01 -2.147753217776152468e+00 7.952962171148875159e-01 -2.123552866968501651e-01 1.178821067879874507e+00 4.903451843886739159e-01 -2.684013725712151577e-01 4.677530484996288429e-01 2.490805490394846777e-01 7.990558785912295070e-01 -2.623558617951238237e-01 -1.436528298918893887e+00 4.443034771848324849e-01 1.062384188449898348e+00 -3.394495741213506279e-01 1.337479049779286555e-01 -9.701332073732617245e-02 -4.845870460936990143e-01 1.663081451237427455e+00 3.397856326133893989e-01 -7.756770172419357179e-01 7.341305452976808477e-01 5.224945237877450799e-01 -1.492018786460700186e+00 -5.123469570883465440e-01 -1.030044162679149833e-01 9.914452598519367665e-01 -8.855627842562292795e-02 -1.027370860877288433e-01 5.408041838707438043e-01 2.670205101189738972e+00 5.284373116539913262e-01 4.626067857853833482e-02 -8.987980475023731319e-01 2.147495009268866606e-01 -7.502845194693275044e-01 3.627075058140405983e-01 -2.149637296913854634e+00 1.277197720286514349e+00 1.681341520693065306e+00 -1.300774847645183696e+00 -2.668609663048679970e+00 -7.719109118356116683e-01 -5.439746155508135006e-01 5.547582917513491640e-01 -1.742171032042143075e+00 7.881611612259209476e-01 2.063220526626549298e-02 -8.856090206242501761e-01 -3.347095683230376373e-02 4.533869576214933361e-01 -4.862291894210332699e-01 2.361306765009935082e-01 -6.549032027994809990e-01 -9.836181279133665578e-01 -1.801515481437766075e+00 4.899222376192203798e-01 -2.853043270994009561e-01 -2.836610355217488721e-01 5.450934468347676948e-02 -3.224178416932547697e-01 6.760437361170543724e-01 -2.760627972556354837e-01 3.845130611512276864e-01 -9.498026076234659110e-01 1.161371411749087423e+00 6.648825026594877841e-01 6.059911574267842216e-01 2.013300780715899130e+00 -1.404558577035199818e+00 -6.749186746130164671e-01 6.021151112875889888e-01 5.281401944578937302e-01 -6.534894855348211129e-01 4.859927044489457670e-01 -2.007492697700407724e+00 -5.823313477631667512e-01 -4.817583000654347969e-01 3.963755996309951263e-02 2.941171133681661498e-01 -8.792546838019078548e-01 -9.560363881018352217e-01 -6.414413354932261280e-01 -2.751305730198348343e+00 -7.663981516171484154e-01 -7.453556781192172132e-01 -9.331252054543933694e-01 4.697343444208146312e-01 -2.601050199569740484e-01 -1.298606388026640079e+00 8.027154701142515947e-01 3.549596046030378260e-01 -6.258569854929052489e-01 -5.520364362961465154e-01 -5.412070466862857199e-01 -3.118630343228452340e-01 2.667536429982536039e-01 -7.673967900565975553e-01 -3.303457841318280241e-01 -3.482403727536350635e-01 8.681787186672417223e-01 -2.800042537516771457e-01 1.982849810262089951e+00 -2.330410960924993446e+00 -7.262366200493532986e-01 2.826764792809212334e+00 7.913351741876207823e-01 9.426003260977576792e-01 -7.086081806768309566e-01 -1.923310726745186272e-01 2.698173668087037180e-01 -2.444137416588012979e+00 2.844521802722048687e-01 -9.075820393859650448e-01 8.336085669332428116e-01 -1.141521137863271002e-01 8.732912939709040756e-02 -7.002210177965544069e-02 -1.424224809696062355e+00 6.149110905580483788e-01 6.966136614243874370e-02 1.666473234178774687e-01 2.206720375913100995e-01 -1.003295290098847437e+00 -2.046956348896261879e+00 1.439836109356845917e+00 6.201090869694084740e-01 4.378010938705336752e-01 -8.925888118717325570e-01 -1.039755758210760134e-01 -2.923444319982069772e-01 2.432951374229779695e+00 1.975042139133483143e+00 1.284144650217407202e+00 5.416243495188534096e-01 2.852389269454002618e-01 -9.761335020650333538e-01 5.496638758226913835e-01 7.663773148003397151e-02 -7.932203654562692829e-01 1.908243301993263863e+00 -1.127922168626589894e+00 -3.896196083221922790e-01 1.922870488963884239e-01 1.125945208862868530e+00 -4.223151007312770377e-01 -4.210716468018622094e-01 6.495770136669719585e-01 1.851258275749968929e+00 -8.563527026859309166e-02 2.919223399898433491e-01 -8.277592903292266824e-01 7.088278787145870785e-01 2.075001716365361681e-01 -3.680863061620363030e-01 -5.002233408172793716e-01 -2.883785239829175229e-01 3.617636411592859980e-01 -6.355559216868077177e-02 -2.850039846180767888e+00 2.202594129781722643e+00 2.847376529611628238e-01 -5.015524071403185680e-01 1.862542272082069683e+00 1.469493230197360223e+00 -5.975376923086052061e-01 2.249947609571520957e+00 7.676765809380466932e-01 -1.053829762636750100e+00 -7.919870290593128415e-01 -2.186285841628117788e-01 1.640696861888618907e-01 -1.285148109873943900e+00 -3.578971129432718112e-01 -6.573243895507248080e-01 7.476478135090732779e-01 2.777739761818417419e-01 9.881108136275054132e-01 -1.756702012564825277e-01 -9.301995603246455691e-01 2.142877645467310632e+00 5.581950225709183533e-01 5.941406938308192442e-01 7.323160389776127710e-01 1.215012430165975932e+00 -7.110855939530396075e-01 -3.125904138635284824e-01 -4.808130899587058638e-01 -1.348021459798712574e+00 -4.108805069061461368e-01 -7.552339376055586806e-01 4.716904628212771899e-01 -1.559991945547907655e+00 -5.564552614849881396e-01 -5.285898044418680941e-01 1.362398629695694419e-01 -8.201509696307262010e-01 -1.209669926352040070e+00 3.924214643937399272e-01 -1.902573863973268387e-01 -7.759883283257723585e-01 -8.154338907532756586e-01 -1.214758806597192820e+00 -1.837533792603001759e+00 -1.441807201307947039e+00 -1.202135435689038134e+00 1.844922115661612183e-01 -8.881009582573466954e-01 1.424624008410961817e+00 7.990061035891350416e-01 4.616242097856110838e-01 -1.784132879134121330e+00 -5.003602343953893195e-02 1.087002210777356925e+00 5.748894563111099920e-01 -3.794922499615467903e-01 -1.128237009615539410e+00 -9.197854157762316296e-01 1.189152403244708500e+00 1.882454411489551116e-01 2.644933947720270462e-01 4.105378333287176273e-01 -7.241738274486009264e-01 -1.667661050759841279e+00 -1.229225998448485457e+00 7.889242293737863676e-01 -1.188362619052953928e+00 -1.114879500874953022e+00 1.503040431327501647e+00 -1.415115340883015937e+00 4.465358821492855790e-01 -6.834938366188558767e-01 -3.784108816023423749e-01 -1.288215693804228845e+00 8.036230518173917980e-01 1.554778836272480369e+00 -3.082555408935309660e-01 -1.552975699956846034e+00 2.831725606919725108e-02 -1.524348761199119107e-01 3.786150137357056078e-01 4.200439903166928168e-01 8.247237428046857444e-01 -1.008611808509124241e+00 -6.697145894041526271e-01 4.469333648069810372e-01 -2.383480585275812580e-01 -1.364389097419953956e+00 2.366017993632189009e-01 1.228090660053786642e+00 1.821932304004713288e+00 -2.803375187163379967e-01 2.008756407681778100e+00 -1.086691221314378009e+00 -2.483493679227180451e+00 -7.410211221977816010e-01 1.425935741543870483e+00 1.434399991417468989e+00 4.579946909990672554e-01 2.993210944352127645e-01 1.140709171657362242e-01 -4.002162579942472598e-01 -2.470869399874814576e+00 1.637609389958309070e+00 3.452148041431076786e-01 4.246419097577998070e-01 -1.251771258031637801e+00 5.350587217711979537e-01 8.133597364742075619e-01 -9.968827830050787375e-02 -1.708948430794649198e+00 -2.084473579146025379e+00 1.418275656023119391e-01 6.539426104028764897e-01 2.818432497400443770e-01 1.843492872281215778e-01 -1.571858008771078952e+00 -8.596133269314419900e-01 -8.559009527957086583e-01 -1.065822857245771305e+00 1.958090760887515047e-01 -7.951507450480127526e-01 2.013957294288905853e-01 -8.748671569978659912e-01 -1.252262157707397572e+00 -1.976231941968927375e+00 -1.216258702869956743e+00 -4.358205347480433312e-01 -1.100161216762485461e+00 -1.034792673581732103e+00 -9.283777846468286091e-03 -1.101322508365612407e+00 -5.678427403699451981e-01 5.757081353395365753e-01 8.011747466357150849e-01 1.633242342700087280e+00 -3.647688118157241810e-01 -1.257515366446980698e+00 5.902624624672699882e-01 -9.965227651764477779e-01 -1.155401543549656074e+00 7.464596383497748566e-02 -1.705259364787295728e-01 7.185333038732343303e-01 -1.132991456289679011e+00 3.472544892008229134e-01 5.420530651212552842e-01 -5.197040162125701190e-01 4.750672079446571772e-01 -7.155526486223470206e-01 -6.199809656483108444e-01 -6.529733519840394962e-01 1.170639708514289445e+00 -4.478006384389599526e-01 5.341198023093236547e-01 -8.633205055976704845e-01 -3.052327645162484782e-01 -1.890791039912534943e-01 1.023486590874914670e+00 -1.701625551178418183e+00 8.989271808083124649e-01 9.991824498919229525e-01 6.662292476310505140e-01 -5.500862186103209206e-01 -9.913089761457832480e-03 -2.093902666510741306e-01 8.056398264567884437e-01 8.014884082260224085e-01 -1.450219381105974925e+00 -1.381807879759262780e+00 -1.410756485770813695e+00 4.125950520297871904e-01 2.245565034840442953e-01 1.015533791770425465e+00 1.347685946627232623e+00 1.083254116787487203e-01 -3.659205545118280889e-01 2.201873153543787431e-01 -2.116437648366665536e-01 2.439978273995270897e+00 1.324630754185591730e+00 6.294747477469102570e-01 -9.514729921599945905e-01 1.081422445759165907e+00 -2.181832369204464717e-01 -8.038629945999924420e-01 -7.938625735381199533e-01 1.538955451812705766e+00 -7.328991670606104236e-01 -3.297473442883151584e+00 -4.783065250123216816e-01 1.518255485342414834e+00 -5.245331431971272940e-01 -5.236672037342395697e-02 -1.016109775784201030e+00 -2.729561513454218158e+00 1.084031579032733061e+00 -5.676010684479288609e-02 -2.264522168911596300e-01 -1.251786821430536656e-01 1.020962785425576946e+00 3.589625781111913660e+00 7.302944391547715464e-01 1.096149144476940673e+00 -4.758435384172593485e-02 -9.054857590017290070e-01 -7.265955855510675132e-01 2.513026725821125851e-01 -4.013102414264015372e-01 2.549806766459788987e-01 -2.468690228260649044e-01 8.371961288299126780e-01 3.135664049446938023e-02 -8.296924469617942277e-01 -1.692707903841644823e-01 7.932291084263404235e-02 2.818327388954151164e-02 -1.585691535473689129e+00 -8.012113993258368483e-01 -1.437651898154693741e+00 -7.199266319178906914e-02 -1.947786258599965847e-01 -4.390629272498033364e-01 1.870454912544820270e-01 -1.984028768963653697e-02 -1.421312658188824463e+00 -4.330704082926103426e-01 2.541176708762773670e-02 -2.046313278850542261e+00 -5.819166347877041678e-01 -1.686613919463319844e+00 5.039751838795667460e-01 5.507234385456182268e-01 1.283151646235780076e-02 -2.645586066849909823e-01 1.651184224438694004e-01 -1.190554080228942713e+00 2.100453187084093898e+00 -1.537115038618016849e-01 3.313177930413816474e-01 -1.359150744924366050e+00 3.588176811030410751e-01 2.441033711269858575e+00 2.641750478852578965e+00 -1.383090637021726188e+00 2.909913128911309155e+00 -1.114519467372714345e+00 1.211656295810183304e+00 -1.266271964523305149e+00 -1.343841091282813371e+00 -7.431640510748611650e-01 1.094184197855982754e+00 -1.971631648617196697e-01 7.210930293936890223e-01 5.987927247963048538e-01 -4.586210331761202963e-01 8.870029890568324749e-02 -8.028572371356307302e-01 -1.544707377456539854e+00 -1.201231762781520995e+00 7.998355631767727070e-02 -1.440616079801745109e+00 2.719645023145093043e-01 1.330862342669267173e+00 -8.749322638122409845e-01 1.376164364808958540e+00 8.413819149131071540e-02 -1.674618649208630405e-01 1.143589088688723887e+00 -2.278404526571998101e+00 4.147464470023234928e-01 1.941888716557820693e+00 -2.027292417706929861e-01 5.722138039213174876e-01 -1.633459320117628177e+00 -9.882612043194088924e-02 2.747677619203190424e-01 -2.893439641596985967e-01 -3.081439612122551658e-02 6.535643653936448194e-01 5.449891065598287954e-01 1.475902128536210611e+00 -1.631440730997938127e-01 -1.574334846941406463e+00 -8.935469154047472884e-01 -3.708876520003849264e-01 -5.552838571137359569e-01 7.518239234736987520e-01 4.337729184635467083e-01 1.091140744328951584e+00 3.339096672037220159e+00 9.521829098865115526e-01 4.793927103106727095e-01 3.600462444397048989e-01 2.265975691515139945e-01 1.589951561673412561e+00 1.170090377202078979e+00 9.887814511438109966e-01 8.495635828927030619e-01 -1.170696158150787092e+00 -2.999177327377091640e-01 -1.287343732092124826e+00 1.423513244667504507e+00 7.077892341018064970e-01 -1.579200964989576350e-01 1.302110801119421790e+00 -1.930448333871464417e+00 1.765884034502896771e+00 -5.495784460614182576e-01 -7.025774780771045780e-01 -8.324099161036737637e-01 5.027354860837842665e-01 1.390135940331187703e+00 4.059690153229921217e-01 1.025341274673595010e-01 5.249202218254320762e-01 -8.898413132463188768e-01 1.697500171213168763e+00 1.763806689231214087e+00 4.351508498235487354e-01 -1.729432835166002172e-02 1.040240871528865130e+00 1.020819637850062467e+00 -6.336911184413677178e-01 -3.707122757258977108e-01 3.813299774530918840e-01 1.125072335278214597e+00 -6.095011962276374318e-01 6.845655653397247908e-01 1.291547556770397787e+00 4.936069639937367692e-01 -3.988638894539275337e-01 -7.804154792681731179e-01 -8.597585069872308861e-01 -1.266139296238306261e-02 -5.818218427592427577e-01 4.637635641470678749e-01 1.031830440087961431e+00 1.113743159463596921e+00 4.849696204392662247e-01 2.690871750393707629e+00 1.080028533708010885e+00 4.222904183352205743e-01 9.864782933806347520e-01 -6.455872120512244905e-01 -3.436939149679874572e-01 9.325771760908586616e-01 2.357753232626141199e-02 -1.246517675518142992e-01 -3.210636042958490977e-02 -1.100242349888063575e+00 1.139444860110869318e+00 -3.475809329826358152e-01 -8.269795942681789080e-01 -8.260282865596848545e-01 2.524947040272268239e+00 5.690767287165518148e-03 2.001610648896130495e-01 3.793037732998689182e-01 -3.467276674237165790e-02 1.699492750426264021e+00 1.847313251745572593e+00 3.860886801863155915e-01 2.245194371468469396e-01 -9.240304954341488353e-01 -7.598944301782585287e-01 -4.590376590872674023e-01 -7.126340367324445202e-01 -9.304133658087573311e-01 -2.351827963025557022e-01 -1.649372391290082618e-01 -3.081596183173988118e-02 -4.179987435485482683e-01 -1.466076366156379596e+00 1.775764225098412918e-01 -4.167292428357875500e-01 1.397769637625316586e+00 -1.016780132502981715e+00 7.627246817204377805e-02 2.942745043260786564e-01 -9.503832038242232549e-01 3.423051580555130369e-01 5.205674926616553622e-01 -5.245198344309646987e-02 9.781711841584471712e-01 -5.503798240207904424e-01 7.650395592237797526e-01 1.257960137089944308e-01 -5.833715521569869944e-01 -2.615962310613794695e-01 -5.953283990062254727e-01 -1.727645234149204762e-02 -1.347427977402812838e+00 -5.099811934210115583e-01 5.573673525290814279e-01 5.985831965416466005e-01 -7.001782782815832440e-02 2.484989517043846574e-01 9.451130059429372343e-01 1.561571072073647537e-01 -7.779232114889148564e-01 -8.304856180647275377e-01 8.305290131469514892e-01 -4.359866693840818708e-01 1.366315438132063020e-01 -1.457145120398641858e+00 1.434770469940280346e+00 5.853872247554511299e-01 -6.539829497567105354e-02 -8.283984055625639997e-02 8.148215591521577039e-01 -1.818953974661327688e+00 -9.091524077269076687e-02 4.615478232417615789e-01 -6.516297472880827613e-02 1.482465383918738944e+00 1.071625244538881860e+00 3.602561786648836861e-01 6.522368243752588168e-02 1.213123121320182296e+00 5.619771669301108080e-02 1.163904369489993762e+00 5.002440862811505795e-01 -1.668170498675597690e-01 4.475394439908327859e-01 1.413278452301131916e+00 1.140219965026592286e+00 -1.768210217966335485e+00 9.493281624442295730e-01 -9.159458330080766375e-01 1.331364761849945122e+00 1.796395141632190828e+00 1.434945924894303060e-01 2.097884959897418522e+00 -3.215508381096399138e-01 1.156619957691702311e-01 1.699539585281732101e+00 -7.046954330698972369e-01 2.418594196859055856e+00 -5.113666185172588419e-01 -1.237272870713530759e+00 -9.288036542402431373e-01 -1.756989327338042417e-01 6.537910093846948101e-01 -2.108479356711745023e+00 -1.327856016067216594e+00 5.376158956200106920e-02 -1.124443443831939282e+00 -3.707188552861450104e-01 3.741523020104283725e-01 -3.877581664055588795e-01 -9.613224203444326044e-02 -3.792559942626391734e-01 -2.541755612360548366e-01 8.413174915038373891e-02 5.342680902426886203e-01 -5.512393237703009374e-01 1.226823984450762017e+00 -3.687688712709895067e-01 9.025533270575504252e-01 -4.617168874323379080e-01 -1.075718274275785369e+00 -1.481818110290171298e+00 -1.508280588808605660e-01 -5.531133283189541006e-01 6.751003016511605281e-01 8.686491422988129596e-01 -5.943259203174818817e-01 -8.366638736269059740e-01 -3.272185792324146525e-01 -5.731966010599757189e-01 -2.187078112517463757e-01 -2.636606726027413972e-01 -7.582547147458304493e-02 2.014160153516383112e+00 1.208102812390022596e+00 -3.907804554302183320e-01 -8.121271571970258840e-01 -2.948645523657764111e-01 3.602729752542283004e-01 1.477806472891511902e+00 -1.199729418101216361e+00 -9.163913885228335277e-01 3.073022097085992277e-01 -9.022996718156158780e-01 -8.800017116207023982e-01 5.636765017645362086e-01 1.152078304370823147e+00 -5.952882668744372552e-01 9.138394315270720325e-01 3.925916787279087883e-01 -1.441070192265555328e+00 -8.479766068716605432e-01 1.659252461648321741e-01 -1.518132170190062968e+00 1.492447971199938328e+00 -1.199849794197507480e+00 -5.772954911450750570e-01 -1.440494109837608283e+00 9.099130861516198099e-01 -1.204412642679246304e+00 -7.547053154557147314e-01 2.983646515838956348e-01 5.477224378601937282e-02 -2.175178223163923619e+00 -2.715987044453413990e-01 -3.726617383502587866e-01 1.143589241296321779e+00 1.932379472958746458e+00 -8.591621599585256286e-01 7.685126326971808419e-01 -2.085259443763442189e+00 7.955522867743672899e-01 -2.608873888014278108e-01 2.047818445662065445e-01 -1.044970729737609405e+00 1.051136257944565777e+00 -1.224843514823791280e-01 -1.490770453676821372e+00 1.223426227332666372e+00 2.898922703470077522e+00 -2.990647053977998349e-01 6.882141945426521745e-02 -1.869257508790414413e+00 -8.261197495021724846e-01 -1.104738213588998486e+00 1.585394872197607219e+00 -1.940908763640266210e+00 -6.326990009369884982e-01 -1.483612823750212473e-01 -2.235395221361051732e+00 6.269006764787434793e-01 -2.715248772002515354e-01 1.321020829581539546e-01 -2.547494060292633922e+00 -8.147582752476080215e-01 -1.257677992946875989e+00 4.761270188844205498e-01 9.076413400759855143e-01 -1.457468070783884129e-01 -7.268852140332502376e-01 -2.264932725122879908e+00 1.317276270587214748e+00 -9.960078075462917846e-02 -9.081454937745664369e-01 -1.817449756803636574e-01 -4.073200865747265455e-03 1.400522449472717534e+00 8.413306501539491444e-01 -3.959557480468041124e-01 -5.008236995836180538e-01 1.797132634245847793e+00 1.995280950404887399e+00 9.228714438958665056e-01 -7.768138382540050735e-01 -7.073459726649201917e-02 -9.979610038603740074e-01 1.244034359680564306e+00 -1.363412896728418255e+00 1.443852485093712223e+00 1.854450172825084397e+00 -4.617867296540646427e-01 -1.082353153015402025e+00 -4.902343419957826409e-01 -1.126169729944353826e+00 -8.172942999430508060e-01 5.737449287579148294e-01 -1.249898978853021925e+00 -5.929194254364998917e-01 -2.096473226160416647e+00 1.020651923076743905e+00 2.422156521274262952e-01 1.161969259486826944e+00 -4.920043027232626209e-01 1.572441950147288159e+00 6.750132086029100309e-01 6.601401595286767732e-01 -5.452338117365647108e-01 1.274747129478364105e+00 -2.577088991690288378e-01 -1.513699103800274948e+00 -6.453959990278094194e-01 4.865330594958595656e-01 -1.168741750519969758e+00 -7.290726776358642525e-01 -1.488368225195136896e-01 -1.420314571965134443e+00 -2.330153117773997029e-01 -1.357163142685880564e+00 -2.216445466179819412e+00 -1.500113573547927626e+00 -4.302558276404068183e-01 -3.239547294833824975e-01 3.890857157812352418e-01 -5.451347440791403098e-01 -8.490664426585500246e-01 5.521255278693494306e-01 1.051886098939544212e+00 -1.144105715036572102e+00 1.380109507891946197e-01 1.089180973801486596e+00 -3.841767969243218839e-01 -2.145122600266440895e-03 1.025004492158915648e+00 -1.965316850517292657e+00 -4.600620761313828910e-01 1.138841087140812336e+00 1.120339692133158482e-01 2.546939017337596756e+00 8.348144033171214229e-01 -2.364695305228948496e-01 -3.796579570578836882e-02 -5.102119295118553444e-01 -1.093377338792904441e+00 7.414338698236209169e-01 2.462707362819816226e-01 1.626833623521075634e+00 3.668655936112026894e-01 1.111668777638096905e+00 8.989447835084112270e-01 1.486813344171655504e-01 -1.164998321371205625e+00 -1.094847997377864646e+00 3.143120530131401358e-01 -1.285708470241684553e+00 -6.489342400033625280e-01 -2.023915909250754430e-01 4.824179287459954418e-02 1.468014666072937069e-01 4.536388381461334829e-01 -8.185377919052565510e-01 5.927838180346922670e-02 2.151804935314992069e-04 3.300098460644023679e-01 -9.373282053385718626e-01 -1.094054359293987977e+00 1.990186733734865321e+00 -3.003795811998196674e-01 2.935405132429388164e+00 1.482228190438657389e+00 -9.083487227725772772e-01 -6.534950567638244667e-01 5.414783270513017222e-01 7.720441145148418949e-01 4.225648222249326486e-02 1.590439442285871974e-01 -2.544859147164308388e-01 -1.062082671854715610e+00 -1.210394934408278500e+00 9.719223334473297005e-01 2.945491055379413914e-01 -2.969736177837533925e-03 -4.279699466727500123e-01 9.521792348144592077e-01 1.080649505823797485e+00 -2.761980676765546927e-01 -6.558163799542969796e-01 -1.222065616368562591e+00 6.289541672284030271e-01 -2.956871704112491450e-01 -2.212074213980081416e-01 -2.141826579954226040e-01 6.516647214629832652e-01 2.724102912075476279e+00 -1.189986511699916649e+00 -6.408421321389421443e-01 6.829219490965683370e-01 1.189538309194599686e+00 6.252848770549646051e-01 3.867832951737546487e-01 8.422780052952039131e-02 -7.594847404627235177e-01 -1.475206699881295602e+00 -2.632089643870205720e-01 5.374834522144628091e-01 2.262088944688272818e+00 -1.177076100435355377e+00 6.416745940915828950e-01 1.660985385142870863e+00 4.504081248167436380e-01 -1.499744883200202217e-01 9.628230627284455334e-01 4.155860242650461500e-01 -6.923307528512544218e-02 -1.609683290675623324e+00 -4.407099646898537393e-01 1.591744769175381435e+00 -8.613552136197907272e-01 -8.518589847714427843e-02 -5.380708683317401292e-02 -5.441140339497023692e-01 -8.974088061907329328e-01 -1.453273672204330735e-01 -2.305691642532143870e+00 4.219128105878396373e-01 -6.114371874670054829e-01 8.516250209090424350e-02 -2.232133518834376495e+00 9.916652299516294233e-01 1.704143924920550557e+00 3.442840754149799065e-01 4.048832184767218179e-01 7.550277456313257973e-01 -1.186864559448308487e+00 6.006153384008887375e-02 -4.108347298941169012e-01 6.085436018932596225e-01 -2.488732276340392069e+00 -8.839468759305415535e-01 -5.313008870444957399e-02 1.984268666222867461e+00 2.260614968108261569e-01 -7.986069669534978654e-01 -1.334053265593274640e+00 1.831634797305338624e+00 1.183017453455156964e+00 -1.158572546227266409e-01 -5.766207943879719799e-01 -4.006009742014484676e-01 9.869857947452014280e-01 1.242773983979108543e-01 -1.249710496953156280e+00 8.652624790311080893e-01 1.162577412938852417e+00 1.510627455121712259e+00 2.635475335535933938e-01 1.258625262767742337e+00 -9.334727573596035555e-01 2.637104702993449679e-01 -9.709032399722821172e-01 2.099979960658057809e+00 -1.307584445964356412e+00 -1.772500359313981810e-01 9.234938623360979815e-01 3.689633341238877096e-01 5.934241646763039890e-01 9.741987477374246529e-01 4.919895534799020309e-01 -1.028585928324886600e+00 5.067121255508985067e-01 -1.195881222432571223e+00 -1.333548233547913187e+00 -2.740500183821929503e-01 1.899443533815309282e+00 1.393545982315139931e+00 6.552575825351469874e-01 1.145931187468285595e+00 1.304748470569962793e+00 2.880457880481604102e-02 -2.518279947232476834e-01 -3.180805932893948085e-01 7.417569538041336452e-01 -1.842710942263740215e+00 2.733065406535408193e-01 1.168125190095409272e+00 -3.955395434800890730e-01 2.859436576115260142e-01 -1.421883862529124132e+00 5.705884869364350465e-01 2.825196260393837422e-01 -4.166671077930654277e-01 1.185590217847013461e+00 1.395475080376510635e-01 -6.270531544974270455e-01 5.913446473136723114e-01 -3.429804173335166406e-01 8.067261466877250209e-01 7.141043947881662302e-01 -2.384173261737815075e+00 -1.897740134919270627e+00 1.188229726775343664e+00 9.076995064760291498e-01 -2.461521494251941722e-01 1.280813935588432928e+00 -5.964013570944085574e-01 -2.006313923725028814e-01 1.942095107300242374e-01 -1.092242736015938270e-01 -1.009683791515995077e+00 -3.475770241378992043e-01 -5.459856340620713455e-01 1.786769613169364890e+00 -3.519636428546286111e-01 1.289350204378377288e-02 -4.745521487465795274e-01 -1.247269298991444897e+00 -6.064243240974691584e-01 3.057071791340897904e-01 7.479657167857554079e-01 -1.142101456861445152e-01 -1.952404914764789501e+00 5.994312975583729886e-01 3.507127833169924186e-02 3.111484062745904500e-01 3.330515931777570660e-01 -5.064180076497403205e-01 3.629744188025060270e-01 -5.299321131298579957e-01 -1.965336679968499922e+00 -7.817093565168615754e-01 4.474116217510430704e-02 -2.486672593701251266e+00 4.075981462924684329e-01 5.142101488991877856e-02 2.291099613650330991e+00 -1.151823891133400890e+00 -2.560688643240093820e-01 4.253332557875036390e-02 2.181110988503198178e-01 -6.722760765233315450e-02 -1.046477980022921139e+00 5.187927583991167602e-01 -1.532474096459996230e-02 6.888760961037729280e-02 -1.844479286689161057e+00 9.713238442445722987e-01 6.929295210230193014e-01 -2.995974531175589206e-01 -2.108339453401739672e-01 -3.163865000632588020e-01 2.378033845745169128e-01 1.350786657012260195e+00 -5.504777764052308786e-01 1.279950209637064518e+00 5.138171941296338918e-01 9.315891021504422997e-02 1.978757703536432544e+00 3.718014464682339870e-01 1.350495845515782944e+00 8.282592898461929032e-01 1.498287764651765608e+00 4.635241624381947201e-01 1.342118196161883548e+00 -5.188363812639337214e-01 -8.222443898292887132e-01 1.709445774510768845e-01 5.409988856811760449e-01 5.804574408939313507e-02 5.691467215234489174e-01 -4.011337748718691448e-02 1.029982339804725200e+00 -8.281704162523644275e-01 -3.279974916855131206e-01 4.480180442985274847e-01 -6.192388588423789475e-01 7.931597862066038784e-01 1.045306402341298346e+00 1.617101068168702305e-01 -1.427400005865078647e+00 -2.130351622395927069e-01 -1.111913221379833727e+00 9.572346374207815201e-01 -2.812346510346485084e-01 1.437540341052514714e+00 7.220362005770503133e-01 1.447763068076536319e-01 -4.519498713347665925e-02 6.714683501525334774e-01 3.958242396847172495e-01 -4.458193507355446283e-01 1.769850907863223410e+00 5.761278257215775023e-01 1.378854081786116126e+00 -9.940087120426133183e-01 1.373022760227837757e-01 2.192516095354679062e-01 1.457144341219452632e-01 -1.489511761287998004e+00 3.656525922308163923e-02 1.756959964674239538e+00 -9.407834291427266127e-01 -9.240244105864806601e-01 -8.241742303919008528e-02 -1.038834084906546246e-01 1.222484251412448097e+00 -4.081231952775076222e-01 -5.625543218350631536e-01 -3.363758947554136292e-01 -7.856333458619666477e-01 -9.116581593752656199e-01 -8.229131073907562655e-02 -4.355831427739538797e-01 6.327263396564407616e-01 3.443652879304148207e-01 -1.044612076831265668e+00 1.791317202620265059e-01 3.106498553870968848e-01 -2.249569578638633160e+00 -1.816922566403625927e-01 5.062348165809119616e-01 7.082098095022558715e-01 -6.924896087636838171e-01 -1.150258150128636192e+00 -8.520507680774194181e-01 8.850393051324323412e-01 -1.222865654524915247e+00 -6.106362096044151144e-01 -1.475437615861443508e+00 3.567662351180019287e-01 -1.785210302829779216e+00 9.495309999137279133e-01 5.446431737853585364e-01 -2.088622795555001022e-01 1.571763134384953908e-01 1.298171037029914432e+00 4.223731006372893892e-01 8.830852163657830489e-02 1.187558939915895229e+00 7.443589919389869136e-01 -7.165819282344917385e-01 -2.502486744928507090e-01 1.750986051499275609e-01 2.242153472206934728e-01 1.392255324937177408e+00 3.400242292793690391e-01 1.442269554322322733e+00 2.389220300034486932e-01 -2.406140059409062337e-01 -1.757533343692458061e+00 -3.791066910833365555e-01 -8.600762254759565240e-01 -1.071591305365406921e+00 -1.235472003333744961e+00 -4.618107999504846850e-01 -1.095430000766364431e+00 4.018299459203534818e-01 1.378759477361756192e+00 -1.860792296447119076e+00 -2.684044966272121080e-01 -1.332599485045541821e+00 -4.241996083275492713e-01 -1.222681568174643019e+00 -2.714950319099793119e-01 -2.059483906872213499e+00 1.487161395787809592e+00 1.446391414353030980e+00 9.595418066518408562e-01 9.076717976388077799e-03 1.286328155523502360e-02 -9.608304447740694254e-01 1.244879394918750215e+00 1.070983643886964931e-01 9.010128952125833202e-01 -7.092159735213798832e-01 1.189998912289088384e+00 1.605209334834961421e+00 -2.230113037755024674e+00 5.378553456576478098e-01 -7.697715869963024371e-01 5.224462972582267356e-02 -1.698143459351261431e+00 -8.898950388439309522e-01 -3.429971350296266430e-01 -4.791413878996174380e-02 -1.481752562067549128e+00 -5.662158674216509757e-01 -1.126050770585745209e+00 1.918511995372238044e+00 -9.446040919796951929e-01 1.439122462753388731e+00 -1.019520632691174766e+00 7.427066941314524051e-01 -1.648670268788843485e+00 7.815211119447249555e-01 -2.304036591456790628e+00 1.326444086755458107e+00 1.251805307921996846e+00 -9.777268291480147866e-01 1.270347466080511856e+00 -2.104421814925207801e-01 1.139446875670117265e+00 1.221657725885209933e+00 1.195068071957356315e+00 2.918813808442066726e-01 -3.356387511649720490e-01 -2.740655151519585941e-01 2.449651401826345443e-01 -1.412411590798240191e+00 -2.097357515436889752e+00 -1.146681701865980063e+00 -1.365330378795092947e-01 1.275107052929959961e+00 -2.721560977557685446e-01 7.397863886500269937e-01 5.090768521769596378e-01 1.421592466690501100e+00 -1.296235745056583344e+00 5.904554682753042627e-01 -4.136675670953832151e-01 6.382319501364693837e-01 1.204751178538895795e+00 -9.200828670882159610e-01 -2.060304146703330730e+00 -1.333546307084302329e+00 -3.105201826201691162e-01 1.478886492446104262e-01 -1.254062423512548818e+00 1.199731342355899510e+00 -1.150339664269552253e+00 -4.512462880805692134e-01 5.446761083321918218e-01 1.998688639357746100e+00 6.335251218882327340e-01 -6.562759211330506659e-01 1.059192841604600144e+00 -7.131582171037579299e-01 -1.129824146668667595e+00 6.028140548993098369e-01 -5.509401448264447110e-01 -3.524673303963447579e-01 8.960220402218789168e-03 -1.523906937323075694e-01 -2.148622752025453331e-01 1.503633656484755221e+00 7.347186629586940909e-02 1.077602532148596470e+00 -6.813921073136288697e-01 -2.645774764004030999e+00 2.047002164770793442e+00 -2.031029218593887464e-01 9.648309105633793292e-01 -6.003989546127811439e-01 1.481338960024978002e+00 5.016711573961538662e-01 -1.450962277068712059e+00 -2.075251516583359823e+00 -1.039724776159654640e+00 9.239749008952913290e-01 -6.647257983334855513e-01 6.449026868969064408e-01 -4.747305617096294061e-01 1.027240149308074335e-02 1.897947856492406604e+00 7.330907739602632311e-02 5.464950068140436157e-01 2.954315599692676764e-01 -7.470682236014926092e-01 5.163955312726840052e-01 -1.630611975727611351e-01 1.309368831026499924e+00 -1.709626256725997662e+00 1.830696358200221419e-01 -5.450015828808933982e-01 1.016555492356132628e+00 -6.968249258039318494e-01 -4.786616711693857940e-01 -1.426121438715289569e-01 9.921059936803696688e-01 4.171339260537751392e-01 -5.056979420308272966e-01 -5.459509805961728635e-01 -2.750509889316278267e-01 1.085631834503279380e+00 3.040190751476678499e-01 -5.794991686266372927e-02 -1.607906772595889267e-01 3.871792465915492309e-01 -3.108132326055428885e-01 -9.999668697426825625e-01 8.439267166890496163e-01 8.997888875610367265e-02 -3.477605698388899769e-01 5.020262905147414578e-01 -1.451908873495476815e+00 -1.641056638021385350e+00 -6.450261624744174638e-01 -3.439337257010088300e-01 -8.474333701221307136e-01 3.454595036268368058e-01 6.023547717322830231e-01 1.195072528502385101e+00 2.003257586378951738e-01 4.276287701587365431e-02 1.488210742141846399e-01 5.372024050892307834e-01 1.476003197180797866e+00 1.123965719582745715e+00 -4.626486011135521048e-01 -3.344407413095169535e-01 -3.272621809542980431e-01 1.804710872255432585e+00 1.047262412308848978e+00 -1.143832424723603580e+00 4.245964298621970889e-02 -8.648928828323901308e-02 -2.813707166504093027e-01 7.565921865549184444e-01 -2.711058941518252330e-01 -1.231171359591529901e+00 -1.717103370351844294e-01 -2.218738765252824319e+00 7.326005820772389932e-01 1.265193341526892334e+00 -6.445403819170767434e-01 -8.278750960876065657e-01 7.079752039582408729e-01 -8.858506235900442949e-01 2.800622678515958808e-01 -4.869737061946771139e-01 -1.686040086470032451e+00 2.957615979797874051e-01 1.054257680228962268e+00 1.733080528282879007e-01 -1.001796852637067303e+00 1.360071400340441938e+00 -3.455499932081233516e-01 5.471056557749859328e-01 -1.140552816780679102e+00 1.301476315401772998e+00 -6.741432966591101028e-01 -4.790150963868378686e-01 3.940975159450344628e-03 -7.004593117568432836e-01 -1.938792059279867086e+00 -1.407150670299402551e+00 1.076313093645317354e+00 7.356299664550303152e-01 -7.740835300080857462e-02 7.612082143550602531e-01 3.566543195026140589e-01 -2.857264053535162884e-01 -2.168080692098549866e-01 -8.098975435068866968e-01 -2.547797633324854427e+00 1.238472025482973554e-01 -5.153802648808057940e-01 -5.416726390210537811e-01 -1.766709586326613290e-01 -1.658716769827901782e-01 5.305627847265088626e-01 -3.294936991499824441e-01 6.173793940520893031e-01 6.459822289722166877e-01 -1.868045805559711836e-01 -7.481788992920463954e-01 -2.398136661660153213e-01 -8.403089470925696469e-01 1.705457680303005930e+00 -5.921906976389659238e-01 6.234949401648596234e-01 7.523793983697977250e-01 -8.872200206106956033e-01 -1.146617397603873378e+00 2.706953969986540254e-01 -2.394922557279016428e-01 5.257207484498043204e-01 -6.446703090621319632e-01 -2.795599045320032450e-01 1.713057830351921718e+00 2.113123035575206199e+00 -1.169729845642424604e-01 9.500774794322207617e-01 5.736287594920560506e-01 -5.831931109752456210e-01 4.142179021581878784e-01 -4.974912912073894966e-02 -1.368005319835495337e+00 1.486141452414491582e+00 1.063292040839988628e+00 9.955203827883816192e-01 1.269571709975343632e+00 7.205295741905233531e-02 7.785191441997577622e-01 1.995369126196322174e-01 -4.772262700046129430e-02 -2.798373954470400604e-01 6.177128683528305686e-01 2.555880774264523980e-01 2.344259649189376127e+00 5.538923318665701645e-01 1.004576375679553935e-01 -1.131706993514156462e-01 8.713988095462492367e-02 -1.801568602139132835e+00 1.104487287416313190e+00 1.833209306572185504e-01 -5.735145872546912882e-01 8.792198913689642792e-01 6.239619636115789625e-01 -9.271912971229182010e-02 -3.635842393767573788e-01 -1.799130383835683689e-01 7.132618717571380662e-01 5.563328810043505213e-02 8.934269044822674977e-02 -2.195023352396701169e-02 1.290767702422088437e-01 1.553344927285540633e+00 -1.407706760421647552e+00 5.402083379400587360e-01 2.686730416105281294e-01 1.791297294812570051e+00 -2.509931144637969069e-01 3.878670294600328750e-01 6.368808051934363723e-01 -2.230913261908165968e+00 -1.486828857036624596e+00 -1.504304011666560470e+00 5.989994359426780157e-01 -2.689084021662884183e-01 -9.072214987906528361e-01 -1.129757484201037832e+00 -6.175398107854253998e-02 -1.284962411874578381e+00 1.272328505449959568e+00 6.809169703978558141e-01 -2.108696494863365078e+00 -7.306828137487999530e-01 -4.461722731348857218e-01 -8.928903131122433168e-01 -2.344668312418750067e-01 3.598076408658406056e-01 1.727985509438680900e+00 8.189541902732786482e-01 -2.420879053487325017e+00 -1.316735319030804874e+00 3.542569400415382375e-02 9.137493902098741128e-01 -1.369374203936626122e+00 -7.418134815701753482e-01 1.644078815317184805e+00 -2.469697288065967056e-01 -1.019867915525857205e+00 -6.465759879454866521e-01 -9.436927911689356741e-01 -1.393615450123199206e+00 9.088760938874858031e-01 1.003653230317263390e+00 -5.590734411413178506e-01 -3.117323963768760531e-01 1.135960313897252522e-01 -1.075188733265713514e+00 -8.074706030134756740e-03 4.147398338224299597e-01 -2.117820896717388379e-01 -2.010057329533598391e+00 -2.323909747977093154e+00 3.371738868306393133e-01 -2.738043848623604726e-01 -6.763519955652316229e-01 -1.598704475971824135e-01 -7.188415609686636953e-01 5.565521218114651836e-01 -2.199772264221879492e-01 1.589423268639586495e-01 -4.199793642526378212e-01 6.200899820716532229e-01 -2.752031566045509137e-01 1.003828153133115908e+00 -1.863433438607275949e-02 -5.362600509826477291e-01 1.318969856903168703e+00 4.927436188849392273e-01 9.589455854782146238e-01 -1.880731774537223455e-01 4.267635487496127533e-01 -4.284838347392249669e-01 3.014402959051468156e-01 7.587573720013396361e-01 -1.419894998282862142e+00 -8.123788643332363613e-01 -2.761979464434540232e-01 -1.615406306473261333e+00 9.045371963050109487e-01 -7.308764349030120178e-01 -1.698253726702059652e+00 -1.130668581662225725e+00 -1.114381994241065543e+00 2.293338673715091813e-01 -1.260224046760211492e+00 -5.497026306568594256e-01 1.534385298336941261e+00 1.220111837103577290e+00 -1.099585911763131030e+00 -7.730194114968911290e-01 -4.492189507917193070e-01 -1.525743188436875508e+00 5.862780156220966932e-01 -6.690968922251068485e-02 1.642825988936438830e-01 -4.011574658305130936e-01 -6.552845038749105511e-01 -8.062425673784348046e-01 1.621403004398904724e+00 -1.607771521122926872e+00 -6.228014660372479527e-01 -5.420862970903711497e-02 -1.525231511288212216e+00 1.224298162169579873e+00 7.015484683572072999e-01 1.253790429005311902e+00 3.442765695435625051e-01 9.494167934496727801e-01 -2.054615668444915999e-01 1.349415609088509438e+00 6.897041188133350431e-01 1.994925615160718368e-02 -1.066831158883415842e+00 -3.220798879114564195e-02 -1.645661971960268755e+00 6.239483111945396399e-01 1.198193865711966843e+00 -7.837775265929429747e-01 6.460780146501867716e-01 -9.743809820508397834e-01 1.346170167389494354e+00 1.654798075401826329e+00 9.090901710082933962e-02 3.494046116192265350e-01 1.110671213033785243e+00 -5.834533808648214581e-01 -2.055127271407561462e+00 6.727329372496603233e-01 1.129266619583484843e+00 2.069653438324134953e+00 1.491120342715295255e+00 -5.274475086876954932e-02 1.267608105588837186e-01 -4.984509661554124005e-01 7.559910766906259294e-01 5.632584518525890482e-01 1.692522118449405033e+00 4.521935217021786357e-01 -5.708379899624197451e-01 -4.433809116110227766e-01 -1.506519363314753335e-01 -3.293484023273046679e-01 -2.232907949292863570e-01 3.726573817820940104e-01 1.866370866790640834e-02 3.195356796877318328e-01 -7.700168945273970778e-01 -3.089588100644004687e+00 -1.117630546241139333e+00 -8.395130092099125640e-01 -1.705870297309664441e+00 5.461097151578580000e-01 -1.509434797264386008e+00 2.308596981275399251e+00 1.661471061634878510e-01 2.899012620847077684e-02 -8.374358453666703728e-01 1.819537887110468155e+00 3.269559244231636796e-01 -1.794241872684307904e+00 1.422563537196973593e-01 2.395650999446600482e-01 -2.313115534400003614e+00 1.594714876781180291e+00 1.282353853692498324e-01 -9.681480974483186452e-01 1.454598106784123379e+00 3.774102875464468987e-01 1.620357698418619929e-01 9.637808460755330486e-01 -6.474282081043530868e-01 1.890928638604300271e+00 -1.634066539453549405e+00 -1.190429324416371504e+00 1.066934329808612247e+00 -4.433946591780717483e-01 -4.710409877560021719e-01 -9.646817021282837468e-01 1.414582302530053903e+00 -7.224778940368200564e-01 -1.252637777269014041e+00 -1.417666751520506585e+00 -3.567067875938170207e-01 4.034448970728241601e-01 -2.819475981706082157e-01 2.249799687904510404e-01 -7.996758217639156063e-01 6.798628818314594868e-01 2.134916727773545908e+00 -4.148378610112706255e-01 3.334053403364959367e-01 9.286166806034228394e-01 -1.498007250763591092e-01 5.551586032132217463e-01 1.297108304000190504e+00 7.562626760988006014e-01 1.379040415142501752e-01 -6.442731006807256300e-01 1.173543414025459281e-01 -1.991956032158407330e-01 1.799626104839052165e-01 1.109542213094650703e-01 -1.155365228720354631e+00 9.159740665091308243e-01 1.314909910812679827e+00 6.873118792436054836e-01 -1.785084309573078676e-01 1.443036502091809892e+00 1.234098918386077326e+00 -1.265263313314418880e+00 1.143730394720053445e+00 -9.946026824440437064e-01 -7.905297408710888485e-01 -1.148727961890486204e+00 2.128240702075711310e-01 -7.253219528289759355e-01 2.520058386045073151e-01 -9.267835583969628033e-01 -8.315876284584947653e-01 1.197636967637098482e-01 -1.286599588299327745e+00 -1.265643207401662140e+00 -1.305308697299215392e+00 1.017941881065616228e+00 -1.871728064017820881e+00 -1.862879994307690967e-01 1.864960940460349326e+00 -2.071399309192700322e+00 1.229803273078460046e+00 -6.545248122402032021e-01 1.717112628582234124e-01 -1.806577342820633758e+00 2.216397118792550469e-01 1.425123012470016715e+00 -9.691445865627984491e-01 -3.942810003816856756e-01 3.830744563371026312e-01 4.790892180423791946e-01 -2.352354491047930207e-01 9.754583556781311060e-01 4.988297492895958918e-01 -1.662011685895992963e-01 4.432444244356293916e-01 1.861189559713539277e+00 -6.944338506993172899e-01 1.611643792223510951e+00 -1.615691085229935986e+00 2.534607670198218976e-02 -5.102094896746375285e-01 4.436030286174920123e-01 -4.197011510559499614e-01 -1.937395636036212121e+00 1.003780546094230619e+00 1.898953852413147458e-02 -1.346152592985037089e+00 8.951299344076788511e-01 -7.796147691094889032e-01 -1.317165187286782668e+00 -4.483783145853749708e-01 -6.606496930784867549e-01 4.755900291692861243e-02 6.123618027131367825e-01 7.465687990636117322e-01 1.173609879998882111e+00 -2.631569934634275451e-02 -3.467285084385134802e-02 -1.163783579893875320e-01 4.443823356491603538e-01 -7.633571173592504922e-01 1.067399053678699028e+00 1.732669661229567115e+00 6.182421407878823105e-01 -5.069586258330941453e-01 6.367061434958459776e-02 1.952150948724719337e-01 5.570112378401121944e-01 7.698890145632539261e-02 2.515556415046805161e-01 1.936386983212122992e+00 -2.778995425855000923e-01 1.846631859560422112e-02 1.390848197036009815e+00 -1.488546136345462179e-01 -3.605613066807368816e-01 1.065401167227445711e+00 -8.553408407410434400e-01 1.200224247363759766e-01 -7.211449366668440941e-01 1.896631740510497766e+00 1.265261363497393932e+00 -5.445970746737380935e-02 -7.333819999789863431e-01 -1.931020461870577298e+00 2.266826289899778746e-01 7.897800395978908927e-01 1.357605423347629348e+00 1.956004597146945856e-01 -1.260245224275979403e+00 1.180666141153022153e+00 -9.202261555722752728e-01 4.530724320979173658e-01 -1.325867271806964842e+00 2.083812062147056277e-01 -9.939073775053447468e-01 7.544747519609257269e-01 -8.930967291226691307e-01 4.764326023925450349e-01 -3.914926523717203177e-01 1.607785168191920577e-01 -4.218959881511435972e-01 2.138266532055963953e+00 -1.050928134037550227e-01 2.176000604443026065e-01 1.736617211252971416e+00 1.634876910552525375e+00 6.403611351194233858e-01 -3.226406088882557976e-01 3.091806687669940157e-01 3.414140195491362495e-01 -3.531777592651378916e-01 8.008842307231199831e-01 -9.705051367768112724e-01 5.411585935787159851e-01 -6.870218471601048371e-01 7.177777512561819284e-01 1.681743546931504074e+00 4.722000480021030233e-01 -1.036670010237851214e+00 -5.632700583790432036e-01 -8.829397382916084336e-01 5.972337320370270097e-01 -1.099929922354677458e+00 3.456132010441026470e+00 -1.060258815021889900e+00 3.727822684014078791e-01 -1.292205786075069640e-01 6.718913930776282406e-02 -7.819704401833241225e-02 1.614495862914292035e+00 1.448021438447458509e-01 -1.216426802303716581e+00 4.116341555002072661e-01 -1.852999933343929984e+00 -9.702245458773164355e-01 -8.846310469837593837e-01 3.178771804731774231e-01 -1.033190137584942603e+00 6.732935444587017093e-01 -1.036892358210493192e+00 7.764578060550833549e-02 5.053396999874195661e-01 1.045793725342682723e-01 -1.394913742967487158e+00 1.544049436078456239e-01 1.114630037489012349e+00 1.036170923794830501e-01 1.490931033774976600e+00 1.134372262150397992e+00 -6.147971799846099206e-01 3.746727249852457864e-02 -7.665794545663284776e-02 -1.813572545011853110e-02 -2.790813832746168455e-01 3.631483347255604954e+00 8.898071412567463145e-01 6.448130555309192213e-02 8.553371296427730863e-01 1.199805014600100250e+00 2.840278832542258436e-01 -7.687386714767475704e-01 1.541434052679412581e+00 4.179088834237402184e-01 -4.199186735100413626e-01 -1.563384689313964682e+00 7.323242675330410290e-01 4.982720318837187135e-01 6.238163885093699346e-01 1.260683900286939885e+00 -2.054503591248799943e-01 2.520800678873195144e-01 -7.080151862686815400e-01 1.016832967401985144e+00 4.539366727526651935e-01 -8.801428864649590844e-01 -1.694725545597438598e+00 1.699399365296105469e+00 3.441608782755475882e-01 1.243070860518342702e+00 3.886065052833112543e-01 8.770028240088072469e-01 1.790018776820778035e+00 5.931149416001569863e-01 6.065469138583866604e-01 -3.030008001898921166e-01 -6.884732692857888914e-01 7.129330190648127674e-01 9.925464655041920103e-01 -9.608962066040551697e-01 -8.699545394403976339e-02 1.761901609125984924e+00 -4.537899522854234036e-01 3.291608760475912554e-01 1.147535158980168779e+00 3.274361319163921480e-01 -5.504917419472441509e-01 8.026717544629433099e-02 -2.528349384836702310e-02 -1.089128586151220768e+00 2.892397445986232718e+00 -2.891078899169444161e-01 9.662425457770456028e-01 -7.795177665292900571e-01 -2.331501343755383593e-01 2.512940449177334834e+00 4.678686821453157951e-01 -1.110759294182748658e+00 9.266082682003637383e-02 8.429569099896292439e-01 1.265717897141807269e+00 1.140785308340084570e-01 -1.819388321982690515e+00 4.042830798165992223e-01 6.873246545500522053e-01 -4.113702887773657002e-02 -1.166127982572782829e+00 1.007643060884005015e+00 -2.679833955383346678e-01 -3.021498370397273647e-01 -5.373013233937667943e-01 -9.276626525115715394e-01 6.503541214113249813e-01 -3.831984982351346186e-02 1.691552015980982704e-01 -9.016716718719027801e-01 3.563356482699044092e-02 1.273980727607125774e+00 2.608009829675344005e+00 8.922419386032700572e-01 9.089414438875319524e-01 -6.526809429476194968e-02 -9.999814234282432546e-01 -1.813483779311255040e+00 1.091151277278561427e+00 -6.429606081867756950e-01 -4.359445929957480592e-01 -1.345257688402853979e+00 -1.852438759631374610e-01 -3.961577967136126199e-01 -1.885777657079764358e-01 5.862884248082086414e-01 6.287798429731983330e-01 -2.704625354246557589e-01 -4.352170192207928112e-01 -4.745611122277077487e-01 -1.610127492858882903e+00 -6.494753020467688431e-01 -5.180122548463043097e-01 -5.251809311160445803e-01 -1.406648653230041068e+00 1.347427254714710587e+00 1.190878589064129668e-02 -2.695840018185667319e-01 1.991937688394671280e-01 1.561226978316183844e+00 8.864854299566988782e-01 1.457951098110499055e+00 4.804077691992416632e-01 1.487999581189662912e+00 -3.903648745892918659e-01 2.159861818513223675e+00 1.624266025894683496e+00 1.553565193940995792e+00 -4.663756011595537321e-01 2.003705730861069512e+00 1.900594680868781805e-01 1.489921792036096093e+00 -5.694456981733223705e-02 -7.321732316005388763e-02 1.121820438528460917e+00 -8.011091723313834567e-01 -2.229672583621949422e-01 -1.264402586844441290e+00 1.118289888672900245e+00 -4.009145972463937779e-01 -2.206393284984396796e+00 -1.453381982852468279e-02 -9.404661426354898879e-01 1.615823601067821191e-01 5.060969151570092750e-01 8.885048472569996303e-01 7.844410025637648110e-01 6.113013221272033393e-01 -3.538237828237444371e-01 -1.118899125539368211e-01 6.992183581094953970e-01 -4.179274468158497013e-01 1.351065009942077566e+00 -6.503995898105984219e-01 -1.429662872364507287e+00 2.271407808552631802e-01 1.063466604878507527e+00 1.117886641201400577e+00 -1.190481605173740465e-01 -1.589314181908985379e-01 6.878007480192153134e-01 1.808847331181470119e+00 -1.351936741869478764e+00 2.930680916346639978e-02 4.347706858238757910e-01 1.024545939228971303e+00 9.979084150010119059e-01 3.396385307832101574e-01 7.153980554080648091e-02 -2.206289120749526100e-01 2.893153866321401257e-01 -1.584539226458962613e+00 -5.665608489915107127e-01 -4.455778546527008332e-01 1.009718394954985055e+00 3.736945366573568017e-01 -1.455179052494923186e-01 5.414938354699483369e-01 1.183567255625477044e+00 9.417770921725341360e-01 -6.181797542794426059e-01 -5.414281355628562942e-01 -6.293926755582335275e-02 4.552574703760916552e-01 5.459421210595625240e-01 1.467362810256067851e+00 -9.423194549937329023e-02 -7.918371912132219359e-01 1.287228586096834659e-01 1.358776965657235269e+00 -1.163488980795809757e+00 -2.406925908847188378e-01 -4.924033227897433446e-02 -3.417127529339643033e-01 7.044738097684700717e-01 2.430341734033576895e+00 1.261557293867512919e-02 2.328613894372252968e+00 -5.044014633846484186e-01 1.574535126559678533e-01 -1.129993302119179699e+00 -9.837219111833510610e-01 1.243316684842671771e+00 -1.613275402307359441e+00 -2.713113676864227219e-01 1.246821421692221765e+00 -1.660046845736688148e+00 2.104578367615594636e-01 -2.434722511403954459e-01 1.050559334121715205e+00 6.850764126185868684e-03 -5.010404507437542510e-01 -2.422412824022486255e-01 -3.845651936747567778e-01 -6.758776995269983878e-01 -1.291998856245889282e+00 -4.765564872452385248e-01 9.425662345189311786e-01 7.880073050790187272e-01 1.658772752743560508e+00 9.428209866795448368e-01 4.458045554076179307e-01 1.122490316961285706e-01 6.356378779596290052e-01 3.819450972771394892e-01 -6.163358614277025804e-01 5.127830851633595755e-01 -2.040304554600610720e-01 -2.424558576819073052e-01 1.063128960147837893e-01 8.645379033431103144e-01 -1.163330373193924849e+00 2.921745564977773491e-02 9.269767019092463312e-02 3.768100832014240065e-02 1.510840430459438055e-01 -6.614834615140811891e-02 -1.874210359468218845e-01 5.002564352306176909e-01 -3.406440010008621178e-01 -4.703590844398753967e-01 -5.304256613077933391e-01 -2.634543248212956046e-01 1.296957475306556917e+00 -6.895480089759372655e-01 6.012547237383016885e-01 2.154117108829602500e+00 -1.176798568047038029e-01 1.263962768182943064e+00 -1.923759961122411821e-01 8.893098642783798732e-03 -6.691224529195266557e-01 7.184367870500822928e-01 1.057993903406792002e-01 -5.700840325817490006e-01 1.382958758596441573e+00 7.089393114024036269e-01 -2.002191142472346641e+00 -1.747968940683169770e+00 5.282990107519561773e-01 -1.214247409998191252e+00 -1.133855956678215371e+00 3.072313947837347903e-01 -2.432242657027662291e-01 -2.243747808492758011e+00 -1.113970847078209259e+00 1.740488882524169112e+00 -8.988761974898649143e-01 7.208672880646359582e-01 -7.386190109018438976e-01 -2.085364068261184922e+00 -1.044565415063665181e+00 6.106879664859942158e-01 1.190278336845872698e+00 2.795867022931535217e-01 4.968569428080092942e-01 -1.907683971086145291e+00 -1.279233378397683030e+00 7.394332130990204366e-01 -8.215012230807481330e-01 2.582970975622789767e-01 1.310333115118088809e+00 9.559959733393611492e-01 1.433717714052168135e-01 4.396722726407283344e-01 1.030750527921655973e-01 -1.043438577537875167e+00 1.801635499333684054e+00 1.139742880273126202e+00 2.513686790570350271e-01 -6.868307520274751221e-01 3.687485660463400428e-01 -4.883529858300312831e-01 -4.889277860713551194e-01 7.968759010855794855e-01 2.195844411823983655e-01 -1.062531929750355708e+00 -1.390450366203208610e+00 1.248851847219832223e+00 -2.490016686776044298e-03 1.751430299367379428e-01 -1.428935383263202130e+00 -3.558080174064987694e-02 1.798266144588563098e-01 3.632705924565790001e-01 -1.489968952259173474e+00 2.368446670599157200e-01 1.966977673931489035e+00 7.341189445212101816e-01 -1.139459184211680576e+00 1.092034330646911577e+00 -1.995413183827515202e-01 1.789502732505358296e+00 -5.417897044598167788e-01 1.747005728988140882e+00 -1.615924978771076659e-01 5.730856203326852860e-01 1.209229592929115693e+00 -1.025754589863114852e+00 -5.657820849681970132e-02 3.245806725204119364e-02 5.654799281561897484e-01 3.852733676393899076e-01 8.529325423390927696e-01 8.675746568445239504e-01 -4.609175258863384972e-01 -1.863142281731523298e+00 -1.771843954855018277e-01 7.390825505900526782e-01 4.398401187758063657e-01 -6.884697749263372080e-01 1.813175483430217727e-01 -7.112057820070045722e-01 1.258156373908482228e+00 4.982695712549539135e-01 7.294727236236826506e-01 3.679465396724728721e-01 7.641223193323072316e-01 -2.924831161623779874e-01 3.096758108763277284e-01 2.649731243380585854e-01 3.549872231363342956e-01 1.440502590957903006e+00 8.743106417442531031e-01 1.065326331344175204e+00 9.718362951892124402e-01 -4.346681824896628799e-01 1.568461549650625730e-01 -1.927274869210540975e-01 -6.710945013913695023e-01 1.124288131883114383e+00 1.626642450660172434e+00 -1.472576516607549291e+00 -1.377450004715711773e-01 -4.916972422754818384e-01 1.494831226287904047e-01 2.131998493655249849e+00 -4.868544140269283615e-01 -2.965773144988494425e-01 1.471921148557236325e+00 -1.913054805767100963e-01 -6.070726210138094325e-01 -6.649106317929629473e-01 -7.706405362220143385e-01 9.291098638161968126e-02 -5.541716253394266545e-01 -1.012190490297722123e+00 -1.431448725368992703e+00 1.640557744978996757e+00 1.266565334233000550e+00 3.981132183295452154e-01 5.001683358092735843e-02 -9.510182002941640692e-03 3.579749044216081200e-01 1.574618607888278676e+00 -1.294570736119696086e+00 -4.976975057434432914e-01 2.356604995665892710e-01 -1.704873981611172651e+00 6.235203896183934497e-04 -1.075929112794125730e+00 -1.454405102425312180e+00 -2.966866163235868381e-01 2.085131268134274019e-01 2.768888974682414683e-01 9.434186325142224216e-01 1.235627156728440479e+00 -7.324368313903132366e-01 -1.299291339454581862e-01 7.627938631622740995e-02 1.682896785473219969e+00 -2.332313149629009263e+00 1.529022093044058339e+00 8.610169130729939946e-01 8.938826009160822927e-01 1.117933100740299501e+00 9.795421749296753244e-01 -2.220288160389769783e-01 3.347112366950460993e-01 -9.961788572119782692e-02 -1.809521033636888043e-01 1.175028888289120665e+00 9.019535363723101273e-01 -2.986415811374352636e+00 1.338918609614832667e+00 -8.203627053590226703e-01 2.353264786342147141e-01 8.524866285464987037e-01 -6.405893453984893293e-01 -6.793557449742747556e-01 4.413530472489976542e-01 -7.332860556724998258e-01 9.786056237325256868e-01 1.548490898402763882e+00 2.571371624667488920e-01 -5.836325570118389150e-01 7.939690935553631590e-01 4.012856247263452580e+00 1.955325427058476340e+00 1.232309331288147680e+00 -9.086706165357079090e-01 -1.146854043611653218e+00 6.114461547812281017e-01 -1.254716105996655173e+00 -3.692605010551371358e-01 -2.793166248056780265e+00 2.272320485025835016e-03 1.091809211325506013e+00 1.543347357192608738e-01 4.544737828939116042e-01 4.672600824511571327e-01 -8.297853170072057305e-02 -5.486065035735905315e-01 2.451894275107906029e+00 -4.340397022666468430e-01 3.336454119463414525e-01 -1.099517149204365163e+00 1.232244540760965679e+00 -1.450237061072974232e-01 -3.905677268924352963e-01 -1.574304226122243522e+00 2.435869524797557029e-01 -3.903555659530691946e-01 3.192081935340830290e-01 -9.971684040849529973e-01 4.580301008116660078e-01 7.472111253112025953e-01 5.001951788386573838e-01 -1.772109394823765116e-01 7.877016012154723912e-01 -2.474581294763814054e-01 2.942645348456020549e-01 1.041224734263251767e-01 -1.481658074296617889e+00 -2.953584114487779466e-01 -1.260420467061400540e+00 1.985459199043042300e-01 1.081459038886153579e+00 -1.736095152471549996e+00 4.616035180357022094e-01 5.450908318651063178e-01 1.551550555183318740e-02 -2.966185923826626381e-01 -2.842068111765845839e-01 1.028492873494388921e-01 -3.607715776762436266e-01 -2.367918348878205403e+00 -3.502896918041548124e-01 1.662976680102165261e+00 -3.033154142083763771e-01 -6.095260682882259751e-01 4.423901522715927709e-02 -8.651826089948366771e-01 -7.792996982752659063e-01 -6.235305896147512739e-01 -1.701045627754342593e-01 -1.799864348386349455e+00 -1.899092933997988064e+00 -9.770844861529304204e-01 2.649692777979569813e-01 2.571005964992717496e-02 -9.565694889996415595e-01 1.585339768855542619e+00 -5.658105373152049200e-01 9.847405038862847571e-01 -1.297558730295478302e+00 -6.186048929143433614e-03 -2.460686702810136739e-01 -7.460713820712013000e-02 -6.291384673794733207e-01 -1.171949048030830554e+00 -1.479701672529414869e-01 -5.892118540164686946e-01 -4.343281593342706581e-01 1.528845702351407619e-02 -3.199685358425640169e-01 2.511233302168625503e+00 1.415448424271345429e+00 -1.245586027706685917e+00 -6.034095067032052562e-01 1.397815769041868883e+00 5.835499641363673939e-01 -7.084959715073431141e-01 4.737449881765113391e-01 1.456156633668874711e+00 2.576477457381484149e-01 -1.407882687508301700e+00 5.661607940365462888e-01 -4.410748093336433473e-01 4.254323620374213522e-01 -3.386746718148606061e-01 -7.129681648461655419e-01 -1.130250017788559269e+00 1.927895116926515717e-01 -1.360494448356284414e+00 1.052168908652183710e+00 -2.684498807950010502e+00 1.331582390570872632e-01 2.274933650280123731e-01 1.088302791133290537e+00 -1.554922205520440108e-03 -4.209048115575575455e-01 6.120740604236426519e-01 -5.205701977713955708e-01 5.144023051124639867e-01 -7.177453668615014770e-01 -1.083529418498759167e+00 4.204187405463211125e-01 -4.850483759736385347e-01 -1.459302753189309243e+00 4.777101331969904052e-01 3.280475774211530915e-01 -7.107917999647057616e-01 -4.142534677039723112e-01 -9.317808854062246127e-01 2.348333163272639246e-01 -9.814664691714628519e-01 7.760673062701055613e-01 -5.241156672692093288e-01 4.016696686179081488e-01 -7.706505539085719558e-01 -2.273690954498310379e+00 -2.608931120360352129e-01 4.782439399069164376e-01 6.652226389259754402e-01 -1.360492553910780666e-01 2.878004483597861318e-01 2.251399439325177387e-01 -1.350941399827185196e-01 1.316523132915205750e-02 -2.926358929522634433e-01 -9.054601598676117469e-01 -7.721532592562574404e-02 1.896502624519849745e+00 -4.815225117808177857e-02 -1.873621096148196316e-02 -9.396694619674457183e-01 1.351521202069257133e-01 7.354696817975682199e-01 7.476476312256673529e-01 -7.185702828435477363e-01 3.083732017774517553e-01 -1.448223003266680964e+00 1.208143476590660681e+00 1.713317078832533813e+00 1.648041361232398250e-01 4.563176878764330091e-01 1.361371551256047585e+00 -1.304889521779334371e+00 5.740894938936103031e-01 1.759759688814132250e+00 -6.133835468619242698e-02 2.094397735256314508e-01 -3.906419567362962586e-01 -9.330387053999404934e-01 1.205575594254549632e+00 -1.386877029390330529e+00 1.215591897031109259e+00 3.429271498879916114e-01 8.255838236533381835e-02 3.067830477788998506e-02 -3.054613319740769883e-01 -1.353226383990378867e+00 -7.407742186058311473e-01 8.858760011720411276e-01 9.229649717819767840e-01 -1.723546433594736194e-01 -1.678274685275682687e+00 5.112238433991823650e-01 -1.616148738710522781e-01 9.882997499556565035e-01 -1.069085707228728310e+00 2.106239199939900164e+00 -3.850013150204499579e-02 -8.904690375134383107e-01 -1.190634295064575188e+00 -2.169161948475863078e+00 -1.024951651185442181e+00 -3.031343870107478522e-01 8.190775223185026155e-01 -3.687497467110276150e-01 1.093173616244197177e+00 -1.920751698782831307e-01 1.251098434994315500e+00 3.013545115783734796e-02 -1.814497827974265620e+00 6.247405587112464520e-01 -1.190216080708579982e+00 -2.494624830324732867e-01 2.703315025093797064e-01 9.489294963669016036e-01 -7.487521145601064299e-02 8.826126365298387899e-01 -3.328150556706728769e-01 6.468229319256680876e-01 -9.799508481748202549e-01 1.622142235513577946e+00 2.585991639810573117e-01 6.747282288751871304e-01 -1.942253431259804153e-01 -4.859945646206710324e-01 -4.590080798219375313e-01 -1.469444888889769318e-01 -3.929969744724355896e-01 -8.206556846055960974e-02 -2.534814786453948310e-02 -9.425906686724405681e-01 1.145641967018630858e+00 7.066097041094929754e-01 6.182498923182188078e-01 -2.125764609918648684e+00 2.637925697395016034e-01 2.301398027614556252e-01 -3.919197540134246038e-01 6.721149907702003157e-01 5.656072886612786288e-01 4.463228939589610755e-01 1.530224844777982596e-01 -2.413703336785790257e-02 4.239842224141620042e-01 9.739388147123860806e-01 -4.003479619029041980e-02 -1.311992830475771532e+00 -1.166797867702005498e-01 -1.394490758566278910e+00 -1.356979824377088306e+00 1.059542303931281099e-01 -6.103725303532774316e-01 9.089575536416868440e-01 3.646577819604531201e-01 -6.525371308541864090e-01 -1.262586480530362154e+00 -1.707572459780725360e+00 3.265925334841316974e-01 -3.914032044637116292e-01 3.139119452763668994e-01 -1.588831880225998416e+00 -4.756939303452207835e-01 -2.205768956002287062e+00 1.675023699182865561e-02 -1.069455805091422462e+00 -2.100392064844801288e-01 9.170361318074980728e-02 1.198621110088002872e+00 -1.212568528073385776e+00 7.725444287732001758e-01 9.188417279878781097e-01 9.000990160924253747e-01 6.109019907092815282e-01 4.756806217254386238e-01 7.852637317713297982e-01 -6.286799038447314913e-01 -1.357113343816742201e+00 -2.221534848861140166e+00 -2.762066850730836798e+00 -7.448355147451870550e-01 -1.522254754166812329e+00 4.295300377772068856e-01 6.120027351546055705e-01 4.014135303065588523e-01 -5.080100159610831945e-01 1.156718110927279775e-01 8.014008683593593085e-01 3.341250904133364341e-01 -1.125512027019108574e+00 3.089866954576636626e-01 5.078649539892550191e-01 -1.211601097727925236e+00 1.523422859380365590e+00 1.263174628927697385e-01 -2.573911365281050134e+00 5.879817759831797996e-01 6.831711456495879187e-01 1.450065766044776883e-01 -1.914401047337715545e+00 -5.976365826892841016e-01 2.216910263579424445e+00 2.673441063160407125e-02 -1.172518188667722061e+00 -1.239919040625262259e+00 1.288669281215505613e+00 -7.785214298495981566e-01 4.343265530237782057e-01 -3.323012042488298068e-01 -3.408463938120697145e-01 8.590835288216150945e-01 -5.407966678795163018e-01 1.300680930448970596e+00 -3.367125074266315576e-01 -3.338488476947105155e-01 8.922698005894624806e-01 -1.134994599152615163e-01 5.952459005961422411e-01 -1.458457261505246905e+00 5.479221026149816431e-01 -4.021578152080785840e-01 -1.108488096713037052e+00 2.445819407060855488e-01 1.152211928816018610e-01 1.360243520502923076e+00 -1.101941842262353477e+00 6.024593718643338480e-01 8.106857666224805137e-02 8.961033438720581445e-01 1.173208911086614403e+00 4.471801837438134086e-01 2.719157188313851004e-01 -1.367459042121724089e+00 -1.252026645731850962e+00 -4.180394160658821301e-01 4.984856641914514053e-01 -1.366956293365181097e+00 8.658884092317223891e-01 -1.439851524699371721e+00 9.854453748554838910e-01 -6.253785798984629052e-01 5.687296830948629367e-01 -1.097582095637867683e+00 -2.306562049274460680e-01 2.848516503530463262e-01 8.313459216831055043e-01 4.341424547467321315e-01 -2.272015015270120730e-01 8.041439389199985799e-01 9.756612764415623085e-01 -4.182019667149571712e-02 -7.999357801120240419e-01 2.432037199718570242e-01 -1.385899965256733313e-01 -1.729772540382866763e-01 2.613678392463040789e-01 6.984609259945790960e-01 1.516104212226124126e+00 -8.765870202925359067e-02 1.897795544926543121e+00 6.437844035193501790e-01 8.418439763706081491e-02 -1.391300329775623235e+00 -2.604581227841410995e-01 2.634897082369295207e-01 5.782208413328602248e-01 -3.410939786168246668e-01 -1.268462112648487183e+00 2.404176524963145045e+00 -8.568434834430520564e-01 -1.148808885734113328e-01 -9.725204225402451774e-01 9.114571638838638856e-01 8.231869729253890045e-01 -2.164372785895753104e+00 5.376379255567463877e-01 3.687207794865131616e-01 -8.792527786925681266e-01 -1.259428728193577041e-01 7.999933974551122207e-01 -1.141260697548274194e+00 -1.865740570361792638e+00 -1.406074924406975013e+00 5.947970741664926342e-01 -1.367765413600159630e-01 -1.007361365740526704e+00 6.446574796170541077e-01 4.639758922895640958e-01 8.199835838492093298e-01 2.839353854302127944e-01 1.578274974496187477e+00 1.641128998979094256e+00 1.094687373987107915e+00 -7.699783637933421687e-01 -1.124590845941136896e+00 -1.311996514021554816e+00 1.057076280419181780e+00 8.897118531945779063e-01 3.586385132924233554e-01 1.725061455264950694e-01 -1.414110870572925949e+00 -1.262212485339971879e+00 -1.224320774709248383e+00 -7.047081265597608946e-01 -1.259363246167958694e+00 1.174367637170665502e+00 -1.688657702718062259e+00 -1.321599845276379082e+00 -1.017681703453254399e-01 -1.106176649715509136e-01 4.721793328293800995e-02 -3.327335182903630728e-01 5.671823878657503704e-01 -9.899040915765435766e-01 3.509485341708231121e-01 -7.649802404457632932e-01 1.475897345811647776e+00 -2.318171956868717021e-01 6.374278258733800939e-01 -6.998841922447339714e-01 1.881093956134697320e-01 6.257980067152915105e-01 6.040793526188718149e-02 -3.055562203209631345e-01 -1.475946978278463106e+00 2.086118596212041432e+00 1.502321178901873999e+00 -4.628416525082383881e-01 5.558651784576850163e-01 -2.016217771101467715e+00 -5.711903808041534497e-02 -2.736631084289453120e-01 1.618597651682522232e+00 9.970929912758282887e-01 -1.451302639225312829e-01 -1.514987248333587555e+00 3.555129699039464297e-01 5.691933340250170392e-01 -1.133505745763250694e+00 -9.015318888892953630e-01 -1.092581536317151353e-01 9.215071698558808810e-01 -1.903195638786225441e+00 -5.080234116024429092e-01 4.474643257814970299e-01 -1.810202130597711623e+00 -5.730203027014105265e-04 2.877566465079639091e+00 8.856418040587356044e-01 1.665681377175268318e+00 -7.787509394575036215e-01 6.913634456730064493e-01 9.123055988603815392e-01 1.157861480697874201e+00 1.676315842848996152e+00 1.210797995158557905e+00 -1.118973676774484005e+00 -1.177418149767765820e+00 1.647774951304167512e+00 5.892584577869030005e-01 1.582548824038480795e-01 -6.675973459564535917e-01 4.614211801638281041e-01 -8.538934086001384038e-01 6.240749123704617540e-01 -2.173294608783870263e+00 2.994587203718124258e-01 1.526702725460657550e+00 5.469250531408066385e-01 -3.460203919693161656e-01 2.655162468802071629e+00 -6.780685889720324822e-01 -1.660198983959209507e+00 1.238908019016277340e+00 -1.454178637174040160e-02 5.109862595268256369e-01 -6.824820418976199621e-01 -4.518298193584884270e-01 5.231225184919510163e-01 3.689786590601394356e-01 1.042938846254253260e+00 2.742015819940579191e-01 -9.999802959616527209e-01 1.795498727621320123e+00 2.713190151812545636e-01 3.887982718865547471e-01 -9.715380071808710216e-01 -5.025903912504958715e-03 1.925256571059272614e+00 8.537996468131159311e-01 -4.096492420295732573e-01 -7.133657485881322868e-01 -1.196546978786097032e-01 2.478998506629872256e-01 -4.385736498277008621e-01 6.418020353559291680e-01 -9.372093225773597824e-01 4.594483216648091450e-01 5.097253040464028162e-01 -1.908491683066015354e-01 -1.120201121000565514e-01 1.082404388348610746e+00 1.731611416608701548e+00 6.792937163834260605e-01 6.718472943174815804e-01 8.107489759884812797e-01 -4.738564946338109096e-01 2.675513523053684173e-01 1.081737471622862788e-02 -4.233473149723174234e-02 -2.117301637351871046e-01 -9.640662942063237678e-04 -1.941522061695627910e+00 -1.268710268842502931e+00 -1.595659318719655495e-01 5.072254749209604840e-01 -7.166916503001243832e-01 2.327956181374894573e+00 -2.923719233645337770e-02 6.648553628677628113e-01 -1.549427934240841020e+00 6.088613241662554215e-02 9.581979857586392368e-01 1.169991535565032326e+00 -3.154090183011784010e+00 1.074016089103168703e+00 -1.822404416238224245e+00 -3.136095254531724441e-01 2.053412067413358244e-01 -5.623347039656482194e-01 4.583669474541797184e-01 3.889928152734933864e-01 9.589142529540244375e-01 4.296128335397502163e-01 5.854722416950511876e-01 2.834773915248395948e+00 4.705457661514449996e-01 4.658058537237143581e-01 -2.882220734897241732e-01 4.696634794279398450e-01 1.633758178016419538e-01 -3.433918298178485484e-01 -2.132825198816261925e-01 -4.806655827633399269e-01 1.948780024578723458e+00 -1.620823666344817449e+00 -1.947697282123213247e+00 8.453738404780217763e-01 4.419772009860136741e-01 -3.402759432365151659e-01 -6.463355671801553903e-01 9.341375576529850622e-03 -2.856949267196561837e-01 8.836988819392657124e-01 -4.772667328388598418e-01 2.627732987772184448e-01 1.921375490186712609e+00 -3.863747781970006678e-01 4.097419742809214060e-01 1.534588433029394072e-01 1.179536756115431517e+00 -6.716965870009006245e-01 1.768653116132763159e-01 4.852791307074382776e-01 -1.694330337079916093e+00 -2.374091045961622015e+00 -6.297496654111021108e-01 1.685517187397637340e+00 -2.366524659340471792e-01 7.875943356716912369e-01 4.286406640309937122e-01 1.986734397064103819e-01 -1.259852091655489836e+00 -2.429448024307273579e-01 -3.476222713857070601e-01 -5.944107530604958445e-01 -1.784390508497066541e-01 -7.795196116354680127e-01 1.273967934613920328e+00 -1.179803241268955860e+00 3.644876388301124259e-01 4.306848846769390123e-03 3.384665434581706767e-01 8.670314923248957362e-01 -1.178797512492585797e+00 8.995554198299439141e-01 1.267258500941243593e+00 7.733934825210810882e-01 -5.919940672741547116e-01 -1.057833077379251252e+00 -1.084361959632396788e+00 5.286245686441493064e-01 -1.139001830571963580e+00 1.232675194347564007e+00 9.786685311949017141e-01 2.139368139578915695e+00 2.084315482443705181e-01 1.676839782207366625e-01 -1.711439494043099696e+00 -3.344773505070269826e-02 1.948322275625252453e-01 1.324535658677587824e+00 -3.907156340935012406e-01 5.707627302282676507e-02 2.177195657047130417e-01 7.703687810069460573e-01 -6.896653631954053898e-01 6.756489811888962693e-01 7.248510320401605478e-01 1.057795083939889524e+00 1.089378612041279337e-02 1.129232665704769767e+00 -1.605020773968458769e+00 -2.306302435898169190e+00 1.116628432955641292e+00 -3.722934776383814426e-01 6.650052767647910423e-01 -5.227689680177078912e-01 -8.291074922684601445e-01 -1.025236244925992635e+00 -6.614168038163849017e-01 -1.003592116573148507e+00 -9.436535178188061312e-01 1.077437591432284014e+00 -1.913701908711850919e-01 -9.042651899784457381e-01 8.166080357844015536e-01 -3.997812141999706470e-01 -4.151749515366586762e-01 -1.919704512161403809e+00 1.303342255929869964e+00 2.931978980432042303e-01 -1.141117520603467606e+00 -2.904677161011558484e-01 7.012431807609105228e-01 -1.529349405059932387e-01 3.062466226404109704e-01 -7.370850945748543825e-01 -7.351008166204786587e-01 7.714952944720978589e-01 4.128304600378057687e-01 -7.272441198783659022e-01 2.747455405298748765e-01 1.778989587250780491e-01 -1.011668407845739637e+00 3.597367367885028200e-01 -1.108010403057308135e+00 3.195054267634285794e-01 4.792887442993161162e-01 -3.353959705784023693e-01 9.664136908360974054e-01 -1.444164369866383968e+00 -2.004461791825328021e+00 -1.524937188563879165e+00 -1.830297321294768853e+00 2.371930302598417861e-01 -2.055839378598549594e+00 7.041615442686297577e-01 1.148005249674762362e+00 -1.772332293192002473e+00 1.025807324186148867e-01 1.070116017287243482e+00 -2.927638868244863968e-01 -1.153939109695452325e+00 1.859595785793246137e+00 -5.595255539315129728e-02 -2.095267121063436044e-01 -1.398357782246012482e+00 -1.737390790072495639e+00 1.317793800718546349e+00 9.026775720524800040e-01 -1.114082707542671136e+00 4.895539959205804509e-02 1.654385142416563426e+00 1.976697372338937164e+00 6.568125137911622335e-01 2.184253039681882669e-01 -1.371847576036008126e-02 6.033054772301513768e-01 -7.177248554305120098e-01 1.174107551252894233e+00 -8.078916775990246935e-02 -3.808337955789763418e-01 1.544924175679512235e+00 -4.919552705664299030e-01 -1.509436052178963816e+00 4.877390421157954958e-01 -7.875502731365825460e-01 6.915212269894940311e-01 9.822938407201317057e-01 4.417991354004776466e-02 5.427980780417971385e-01 -9.238896455746413716e-01 1.317594436320905678e-02 3.511572159398668180e-02 3.858142019934008848e-01 1.128174724239278559e+00 1.274124095817263269e+00 -5.515787442190142054e-01 5.845054452496076802e-01 -1.027335622495767486e+00 -1.276883710262216143e+00 -4.272848851223137734e-01 1.212520868780714078e+00 3.493235076196982702e-01 -7.310649936951706396e-01 6.582829454048499951e-01 6.759111553041062814e-01 -3.551839725404091763e-01 7.916464791620327901e-01 2.200347163485434632e-01 -1.467678421411267031e+00 2.544930191985365631e-01 -6.267160263263263364e-02 -1.459784140505635763e+00 -1.817576698765635212e+00 6.651357748382793478e-01 1.951868131523087690e+00 -1.716098727902921547e-02 1.237667986255446051e+00 2.783877247433949043e-01 -3.611349827266655682e-02 -1.404743573090726505e+00 5.309410191323135075e-01 -8.403507923034222449e-01 -1.620717896181043394e-01 1.049387014578420319e+00 -1.024444664628221084e-02 -6.151421789901333481e-01 -3.930309377228274337e-01 -5.404624092762870813e-01 1.376679229817189265e+00 6.970198158186263759e-01 -3.576292733192861228e-01 -1.100068909608038936e+00 6.889587909832268764e-01 -1.197130512065014862e+00 -4.599918489453899140e-01 1.267369102638059575e+00 -2.669920650250887650e-01 1.194422259993197510e-01 3.581891441596624759e+00 6.615645993051282314e-01 4.750081543141468909e-01 1.130435562178662284e-01 -3.093968379787265244e-01 -6.765348289829714590e-01 5.512445389360256520e-01 -1.689013115751649030e+00 1.063597351994679752e+00 -9.642149075924655310e-02 3.740235711351710957e-01 -5.221947249427870696e-01 1.378574851402066592e+00 -8.514387149808099187e-01 -2.644599455684016887e-01 -1.471393160776271802e+00 -1.338976019360462733e+00 -1.402842632029387415e+00 4.704379260174888500e-01 5.452369426831810140e-01 4.149768894011529041e-01 -5.101345875380554062e-01 3.620237773881474497e-01 -2.295605880840225210e-01 -1.587223365329711866e+00 -1.105657763593653975e+00 -8.208747357441520398e-01 4.432447482407940731e-01 1.297159910393527460e-01 6.096854537482395697e-01 1.065298991631782766e+00 1.325329627465701154e-01 3.015890715994806182e-01 4.264812271076706685e-02 -6.081838277901021605e-01 -1.667950955009971925e-01 -9.668225911629124703e-01 1.567211623741313398e+00 -8.279602740838387653e-01 3.893711614837874757e-01 -8.235774074322320393e-02 -8.037508250293391443e-01 1.217441250039329459e+00 2.279907192198927124e+00 -4.658426066006877697e-01 -1.648313537006041329e+00 -8.222323206281832997e-01 7.685604388077232896e-01 1.596439409026488288e-01 2.637585589693030030e+00 -1.613325235973403216e-01 -1.111913060221651595e+00 -4.870673231562973604e-01 -7.860051544826611725e-01 1.702034744786879772e+00 1.837699174451593143e+00 3.155179712405328102e-02 8.851700818014147654e-01 -9.737015139269004083e-01 6.075614222938982012e-01 3.347686526192583112e-01 -1.783109520622946365e-01 -6.545581158035224112e-01 -1.620585185413548901e+00 4.459093611443401550e-01 -4.805633894801260020e-01 -1.161193142851700832e+00 -1.945951615823244385e+00 -9.442011599633239882e-01 4.498237749913459593e-01 -6.257595132733363430e-01 -1.029238505005897752e-01 -3.551506173946474831e-01 1.063122330314497654e+00 -1.738991936287329620e+00 -5.703069899418652389e-01 2.062770950709627904e+00 -7.639675657718961732e-01 -2.298480183483702644e-01 -7.983578514616525013e-01 -4.586735205456591302e-01 2.465996031554459067e-01 4.845610895527935891e-01 -6.872078431636585716e-01 -2.188734440755035759e+00 -2.476604294690953889e-01 -1.004101216194491775e+00 -6.825113356672497522e-01 1.706952749368696010e+00 1.790813688472429277e+00 -4.453823446041634826e-01 -1.314813039712414033e+00 -1.587645252561400877e+00 7.171079713250577161e-05 4.257875803483879285e-01 7.662035273572669059e-02 2.160096391535095972e-01 -2.023803415629187530e+00 -7.651590374805626871e-01 -2.499219211342373070e-01 2.795159238730322571e-01 -5.800208617547297774e-01 9.917585048955905591e-02 7.014820539095527607e-01 1.613025465912560075e-01 -2.035517929250206526e-01 -1.059868138717139141e+00 8.655900655921906495e-01 1.606834313790657554e+00 8.318491735102876428e-01 -1.020491714708219089e+00 4.017956274470787376e-02 4.017039370267534992e-01 -3.452310329895536545e-01 -7.467254144927981674e-01 -7.847859883059493669e-01 3.418496557241413325e-01 -1.050761775832845246e-01 3.370831218236300941e-01 2.657528742683177292e-01 -1.348517429399670009e+00 5.653658225377576896e-01 1.396289513831128870e+00 -2.293262873061204132e+00 7.134557341468021896e-01 -2.140364496950859508e-01 -4.489510906678025881e-01 1.089382760916434573e-01 -2.293433906458454408e-01 -1.588778393682748868e+00 1.531710737472462336e+00 -1.833989321630627112e+00 -6.649372210238896352e-01 -9.738841479816526606e-03 8.579090772637520956e-01 4.556653737496263457e-01 3.390711976831332908e-02 -5.881905993999441140e-01 1.371778282816186190e-01 -4.682596305441857898e-01 -3.913856610461934893e-01 -2.474469584512856979e-01 1.118794726712958099e+00 -5.789800403348991376e-01 -1.298504717972155387e+00 -2.000878827291429296e+00 2.537390222642007392e-02 2.345097158743768284e-01 -1.631301040537058711e-01 -8.683218062668853765e-01 -1.176494445369132835e+00 1.204086331086619444e+00 -6.860994929426746936e-01 -5.449405155298807646e-01 2.423480528884460750e-01 1.145230067723656209e+00 1.527251607978417081e+00 6.656453230735904780e-01 1.568464757827221057e+00 -7.410769728985633353e-01 -5.788237905126153438e-01 -8.516945234373203277e-01 1.641162145044544607e+00 -7.798166263501409290e-01 6.196888733451795250e-01 4.962133443097263563e-01 1.894684517700200521e+00 -3.223746158392164912e-02 1.249489509593933317e-01 1.601181893446047555e+00 4.865907716430158819e-02 -4.612459289873597212e-01 -1.564244340923223453e-01 -1.148384732676448888e-01 1.502331219516116922e+00 1.597113887424659096e+00 4.421934348571830986e-01 6.625196517191223045e-01 2.571463090279068608e-01 -8.976566871223690125e-02 -4.623795667814068477e-01 7.461622507621801237e-02 -1.938870769186114673e+00 -1.465531587622395771e+00 -8.221742405575160895e-01 1.151780860996339797e-03 -1.642758698386838523e+00 -7.821017916645862655e-01 1.311271544168172820e+00 -9.918741598799741821e-01 -2.505721470140671148e+00 2.651181985449865275e-01 -4.133832450602333841e-01 -5.312458664788168861e-01 -4.454422019680147060e-01 1.430711667409632293e+00 8.719646606879287720e-01 4.603112560307339729e-01 1.417627267267789648e+00 1.498137902084655838e-02 -2.066514547801129087e+00 -9.818388875340959832e-01 2.132219137805078546e+00 -1.970972259149734451e-01 1.978844722913509213e-01 3.556036076176924410e-01 -9.402326340999013210e-01 -3.595404503069660890e-02 1.743847583443107752e+00 1.673559643517261497e+00 -5.176708052249309189e-01 1.284106612276554538e+00 -1.047868849456331519e+00 -1.330520155091808432e+00 -5.190562246127429225e-01 3.364328097905849302e-01 -5.251841095455583863e-01 -7.907815261526676132e-01 1.367955407516698862e+00 -1.810095483693484386e+00 3.317274737449497080e-01 9.561921298258974078e-01 6.689480123949944623e-01 9.710087184007950567e-01 6.716210409263136949e-01 -2.910351006055449941e-01 -1.283109516432167529e+00 -1.978091846745194393e-01 -1.385035466058893272e+00 -3.070683548510564909e-01 8.950280937439756279e-01 1.934476484901049009e-01 3.135527794476588026e-01 -3.835470753959959733e-01 -1.393647138673740071e-01 1.826690361380209696e-02 1.839741248040643207e+00 9.449332029488015650e-01 4.797169373467816134e-01 -9.615914882074777514e-01 6.263063418204823929e-01 -3.163431087418622778e-01 -2.303127050626226913e-01 -1.580049150309046357e+00 -1.400389845569173231e+00 3.588647142214825836e-01 1.065499791087565873e+00 5.914908827799976176e-01 -2.094059792010217746e-01 1.849812576739441772e+00 -2.044603474711657487e+00 -8.297358632406570678e-02 5.987036398380802815e-01 -8.820766963571963215e-01 -1.801545259631900819e+00 -1.076290088888686602e+00 -4.087552949496888743e-01 -7.989813125013743855e-01 -8.668317072077981189e-01 -1.792569751352139640e-01 -1.722775999509579270e+00 -1.364401731205522328e-01 5.623839988599962370e-01 9.948209632512999834e-01 -1.992713704911690531e-01 6.310886898610952311e-01 -3.760184265922010827e-01 -8.912747163734783262e-01 9.103156280829558522e-01 1.674307334141645065e-01 -5.139492282887513364e-01 -1.119482234576957946e+00 3.904650794076411358e-01 -1.197047674754055713e+00 1.702169990384247433e-01 2.549755838007918274e-01 -1.085411001222708727e+00 2.560329713993509948e-01 -1.827719764340183684e+00 1.193572448687676806e-02 1.019421633163573038e+00 -9.499071098695998083e-01 4.467158460967268763e-01 -1.741175130811678740e+00 5.300299695328000160e-01 3.409119021525727766e-01 -1.824657673168949223e+00 -6.858086018099788239e-01 2.901447477767956640e-01 3.779832230721322794e-01 1.141309567552820203e+00 -2.035503556233321465e+00 -4.294750577294541016e-01 -4.510982577453850895e-02 -5.726692569666190780e-01 -1.176876256237393559e-01 1.451917852478898374e-01 -1.185197850814566856e+00 -1.760356929071433540e-01 1.422129901626831394e+00 -8.093767382046092029e-01 -1.162230143029812091e-01 -8.921818191613812843e-01 -6.903075363098837292e-01 -2.741069098523541414e-01 -4.589495016742104472e-01 -9.942509670661116017e-01 -2.097782718080432041e-01 -5.095897144963794645e-01 1.700262120747201733e+00 1.199219085028071508e-01 -2.063002618149343714e+00 9.430124331632158130e-01 4.466094320710901622e-01 -5.534442325563236897e-01 5.081200161952859062e-01 -2.240837986594635678e-01 6.331426719452410978e-01 9.506828939226971142e-01 1.025996321150383750e+00 -1.141329911802866803e+00 5.190068828072152279e-02 8.589703438157531012e-01 1.336307016091308864e+00 -4.427341543074593821e-01 -8.070058204796669576e-01 1.675988487973739449e+00 9.374317387746159413e-01 7.411351744870933733e-02 1.522273131324764828e+00 -1.103755080000583533e+00 4.785116103518836650e-01 -3.106967954276931287e-01 9.248436465807737816e-01 -2.915509642414330083e-01 4.327235594776827066e-01 -7.138557370091381804e-01 1.806009439538824646e+00 -4.026256668281646411e-01 -5.181947139710966002e-03 1.870965444126306165e+00 -2.711179750844726621e-01 5.482666956862773944e-01 6.246273651386154979e-01 7.324046855601455963e-01 -1.304627214203556429e-01 -1.402718197925264976e+00 1.636942517654624396e+00 -7.591553090584945984e-01 -3.126472605756046019e-01 1.034694121588973559e+00 -4.574254978198930566e-01 -4.351397646954524578e-01 -7.420695704281043970e-02 4.341247578779623417e-01 -2.985188816705787729e-01 -3.814323418534965593e-01 -3.798074757547393876e-01 2.676020226719378892e-01 2.007588914332270491e+00 1.543540232297941239e+00 -1.019263545918549507e+00 6.803824448691059290e-01 -1.094316456548136474e+00 -2.184099828159902223e-01 9.386987882813832007e-01 5.389775971235720720e-01 7.498654624884906750e-02 1.401984038756948658e+00 -1.999397270428314943e+00 -1.264318147733222153e-01 2.405537406956756996e+00 9.977980070644973942e-01 6.929854547987484015e-01 -4.436673247196252223e-01 1.161456769419698443e+00 5.372525483609067454e-01 4.980834928603178891e-01 1.449094019037435288e+00 1.019354997421694081e-01 -1.076691310075022390e+00 -1.927125180971636542e+00 6.176780756940432049e-01 9.619526481879770996e-01 3.936750071981968691e-01 -1.216099843397086683e-01 -5.569070092879531142e-01 -7.529101388875852896e-01 8.100991819110723302e-01 -1.895810299558645662e-01 -2.475935187766277468e-01 -1.033902085447633734e+00 -2.012332393118248852e+00 1.074718469014824151e+00 -9.802843342708746910e-01 -7.779060875914304285e-01 -7.024256539056716875e-01 -7.615348471116997198e-01 -2.155869364500974730e-02 -8.080894419443334087e-01 -1.185382554774027764e+00 5.237532116056344833e-01 5.864639415324872651e-01 -1.040223961096392813e+00 -3.728781118107349912e-01 -1.056403226781222476e-01 4.235363204160395162e-02 -5.250249122722454587e-01 4.269087479345741731e-01 1.478240034267239045e+00 -1.151808586583878080e+00 2.811965598782210640e-01 4.700106501803663628e-02 -9.940236896198098027e-01 1.334667323597694022e+00 -4.426986123575406551e-01 -8.018635566886357369e-01 1.475489429202776037e+00 6.078550999771691332e-01 3.918112086406745909e-01 4.463452756247797693e-01 3.077661898985060707e-01 -2.893601584708627161e-01 7.428490656033250872e-01 -1.706108252133194392e-01 8.003300502260272120e-01 -8.343343774741244223e-01 1.784926132307787849e+00 -6.985988255858691653e-01 6.357288015131830061e-01 -4.317710964504327120e-01 3.714230304162636775e-01 -1.014469781717944219e+00 1.251742625665779540e+00 -9.684119546733938044e-02 4.445832172164810303e-01 9.996345201693843108e-02 1.043710159485252698e+00 1.505416993430678918e+00 -9.005495709599485865e-01 7.094282032315202269e-02 1.028233391597626500e+00 -1.568376272672078020e+00 -1.687223488521459425e+00 1.579439922966515975e-01 -7.286741811172822159e-01 7.542115955447570297e-01 -2.564889671560356965e-01 -8.443221830682784423e-01 7.852352687830995714e-01 -7.765003203071970672e-01 5.858701796673297935e-01 -1.813893930607861915e-01 1.140695520360615500e+00 -1.167820042149275261e+00 -6.858103664910250585e-02 -3.234280382535988929e-01 -4.642394014836488947e-01 1.970160568201768436e+00 7.268937925725993399e-01 5.326188300017473676e-01 -1.770356023794297018e+00 1.107703101752212926e-01 -1.257699435654541231e+00 -1.032514696048222103e+00 -2.476743181774697433e+00 -1.779180352171545909e+00 8.454552214409399857e-01 3.424292951943313512e-01 8.521680454031715923e-02 -7.725708277852586514e-01 -3.403446123526862599e-02 -1.867224667416256811e-01 2.886278952147651733e-01 -4.712728983919661774e-01 -8.343446391213757973e-01 -3.878627211747976084e-04 -7.303299788579102891e-01 -4.656375077570777399e-01 -8.843024822894484105e-01 1.187724789309476892e+00 -6.846455781865147250e-01 -5.648103074121314793e-02 1.410272290373974169e+00 -2.607817041227739607e-01 4.786611273453154625e-01 -4.913995748920905737e-01 -3.908870190794387356e-01 3.568429019982868877e-01 1.956936601220420069e-01 -5.599381336348858290e-02 1.189176310961867822e+00 -5.450950960757102726e-01 1.618900698392225612e+00 -1.234202821589420185e-01 1.646126700764775519e+00 9.626841092438334635e-02 -2.093909060429394522e-02 -3.853444908974805183e-01 6.542471540963943344e-01 7.839620897865110516e-01 2.343694641904785492e+00 1.711475376186948338e-01 2.824135583328123977e-01 -8.572577129250136263e-01 5.297258990405800949e-01 -8.832958350390310853e-01 5.483297912640049399e-01 1.440706985112291116e+00 1.298777393405278480e-01 2.146968875969476054e-01 3.860676362593588595e-01 -1.414663915176328779e-01 -2.019804720107894747e-01 -1.706368580948992852e-01 -1.762807663644182787e-01 4.831051811884374408e-02 -5.351293331546835841e-01 -1.310949268537664469e+00 5.508075646583372037e-02 6.581421781250612613e-01 1.007496456121211442e-01 4.024524910354049245e-02 -1.040220779610378843e+00 1.507543445872806087e+00 4.407655363526968850e-01 8.389980749840743046e-01 1.188426040131074668e+00 1.601198501460700863e+00 2.132239956457547603e+00 -3.521964498620999140e-01 -1.940585655397158549e+00 -8.510921730966837240e-01 -2.698784703597614798e-01 -1.030246621992071399e+00 -1.245015975768487132e-01 -5.550636413630327670e-01 -9.838070508919843915e-01 7.133928140134048190e-01 2.019312666662677280e+00 -2.152699570853996644e-02 1.538799236150896865e+00 -1.060515532092897839e+00 7.567972684416689189e-03 5.212733312012759468e-01 -1.988508762771787675e+00 1.186844071917451116e+00 -3.073603893206723336e-01 -2.047783705302929302e+00 -1.033752369597859433e+00 -3.475117016725717822e-02 -7.868002434563841074e-01 1.519552006919320686e+00 -5.888727705590052208e-01 6.111861724168090627e-03 -2.596227875851329636e-01 1.816148648138025679e-01 -8.867732482359430568e-01 9.123352166361714533e-01 -1.067496657171284336e-01 -1.882195578567314731e-01 -2.792011371019162969e-01 8.540425844149309720e-01 1.031257905722101631e-01 -1.379310506392586788e+00 2.044636467217057607e+00 -7.437538587120994249e-01 8.286438336543955341e-01 -1.083372757838592326e+00 9.764547961119628416e-01 -1.221368115858583847e+00 -2.508477322027812817e-01 1.494188736233539982e+00 -1.738462811318430001e-01 8.726920004670695175e-01 2.345561814666743267e-02 -2.010279182922281027e+00 2.100964653068132293e+00 -1.355152829334277109e-01 1.323793399118895264e+00 -3.964311499073422396e-01 -6.209821834602087254e-01 -1.390029556644410524e+00 -4.191970197699457779e-01 -2.538622905545627195e-01 1.723950712328895796e-01 1.448784427670339658e+00 1.504007589768936448e-01 1.759730956625533027e+00 -8.820921675191871758e-01 3.041944800154262052e-01 -4.808829651983949627e-01 -2.357081830058427585e-01 6.797961629832867114e-01 1.239066676074059431e-01 -2.628535306801498828e-01 5.272502586021661497e-02 2.367134499341895237e-01 -3.315665812096483395e-02 3.434331438302860029e-01 -6.220237766375862343e-01 7.577941538341479433e-01 1.100957769847067169e+00 1.159701894315231741e+00 2.215656719265213237e+00 1.348019740032994518e+00 7.678464050327664658e-01 -1.578376370963143760e+00 1.913921352245505358e-01 8.005919257008762280e-01 1.322845355926192346e+00 -1.555769067804570888e-02 -3.535797682654820417e-01 -6.583488985385460568e-01 1.118694686313683184e-01 -6.002392494930230971e-01 6.844690636495097680e-01 9.088724264682376264e-01 -8.200490011150622927e-01 2.332233814186712162e-01 -2.518576875578688590e+00 5.626043473765616199e-01 -9.769430237982662524e-01 8.769625600813404365e-01 9.498175436830467167e-01 1.003248473908299410e+00 -9.139337716785425059e-01 -9.383568885427859829e-01 -3.091527371952313974e-01 3.317984419067516177e-01 1.399395786174644218e+00 1.829531546578020418e+00 -9.552702386396937362e-01 5.539960455105752413e-01 1.278436347872584866e+00 6.188913781879801929e-02 1.104251796971588151e+00 1.254744175668000450e+00 -9.832853193376889234e-01 6.372093094206252584e-01 3.100340456490056629e-01 1.210134237981703276e+00 -2.636258724120590924e-01 -4.572524723824651638e-02 -2.542376011686778181e+00 -6.111070923116889569e-02 4.053724906552594320e-01 -1.920866606519769926e-01 7.761542071323598302e-01 1.141237520420023827e-01 -6.088614569840530288e-01 2.557830379116286523e-01 3.986387030741704307e-01 5.168845047974132134e-01 9.680166628706103615e-02 -1.736116761801710151e+00 -2.011093522370948516e+00 5.864292277814111554e-01 -6.569200495958315011e-01 -7.018205619698019149e-01 -1.075193738394044196e+00 -9.418316721738116959e-01 1.436595122892777798e+00 -1.526344507694721297e+00 6.177795615787964323e-01 1.780635837467502425e+00 -1.100023675066123197e+00 -1.112922191630128399e+00 -3.017845091424191106e-01 -3.318053563084726737e-02 -8.550247961050084777e-01 -8.410077051089842604e-01 -1.071740733772315490e+00 -3.414156003257151628e-01 4.415722300318963844e-01 -7.050551652215599763e-01 2.273248346807102305e+00 1.858008832934699539e+00 -1.654500754618992361e-02 1.356389783384591929e+00 2.514410158109257942e+00 2.587799786711921790e-01 6.610078207336351763e-01 1.461597543746088634e+00 7.401872699428441171e-01 9.412931115972946738e-01 8.410929971855138909e-01 -1.033887010831523456e+00 3.452469026639535810e-01 -1.081973903442395413e+00 1.439065646989844627e+00 -4.033215865768227659e-02 1.725325500674082246e-01 -7.522810204739471818e-01 -9.511633416558139542e-01 6.910811116561195178e-01 1.754785532290280337e+00 7.859576470248453850e-01 -1.375820517978660340e-01 8.037215682752643087e-01 -5.497559908560176734e-01 2.480874632779324351e-01 -1.917852914470724035e-01 -8.942881081753315531e-01 -8.535340010928939014e-01 2.476725882893537900e-01 5.536899531978676237e-01 -4.064268242279607257e-01 -1.214210427803594339e+00 2.188092809126679639e-01 1.088926686061915117e+00 9.794751280911374591e-01 4.100693719926227221e-01 -3.101245890005870365e-01 2.054611588521698951e-01 -5.984166546751493732e-01 -1.406244240648856780e-01 -7.136166620806315697e-01 -7.663943540329587467e-01 1.154879149585513076e+00 -3.780368832934054568e-01 -6.494206825784495374e-01 1.954753118885936558e-01 1.213627981560432556e-01 -1.949830167380265378e-01 2.015223421621931799e+00 -1.374323959577191223e+00 -3.882532060420431086e-01 1.328879563516425222e+00 1.882410777295982829e+00 1.313869818683018220e+00 4.017995821353966823e-01 2.958256634779668826e+00 -1.567338965950090118e-02 -2.115348494255208323e+00 -3.148609830290348688e-01 4.627409337686266277e-01 -2.030500408569778426e+00 7.289235396648739984e-01 -1.680872008507801718e+00 1.097647924565065436e+00 -3.840469207556193587e-01 -8.064088937360801568e-01 1.513535709462463519e+00 1.570836751403708487e+00 -2.493774998295804346e-01 -4.293002799580676321e-01 -2.166806167299206276e+00 -1.677421185347647836e-01 3.365595853357447043e-01 -1.918111807357949280e-03 4.494785021785042689e-01 -6.220647576068532025e-01 -1.559790763774059341e+00 -1.973051684525027438e+00 -2.055425673312462620e-01 2.273229637723567786e-01 6.705414417629095292e-01 2.111749808920201088e-01 -2.118215356392483706e+00 -3.447463854615900880e-01 1.551412695913120032e+00 -2.528994063381016510e-01 -1.404904845728427443e+00 7.932322699033810265e-01 8.558172080530469794e-02 -1.339892461060087747e+00 -1.970898410916526733e-01 -1.238573209767528827e+00 -1.214205542062690490e+00 -1.986406638801446967e+00 1.281634351308279518e+00 2.746871059852639685e-01 -7.072045014737302626e-01 8.151726287782887770e-01 -9.752969018991441974e-01 -1.351374227536925821e+00 -2.256096517725186268e-01 -1.182331348788641379e-01 4.335176878675456313e-01 2.279740646881769223e-02 -8.388243082901613024e-01 4.004027901312061655e-01 -8.376981792982391983e-01 8.925246719669293061e-01 4.419335328446830080e-01 2.510291834126616717e+00 -1.584256730192631135e+00 -5.857164975497335391e-01 3.066670601683779140e-01 -4.095791168254863113e-01 -1.088025396045424698e+00 -9.658166369732666678e-02 5.130087004503303127e-01 -7.259708680134980829e-01 -7.180714555669202026e-01 4.263641523176616710e-01 6.769528866289921121e-01 5.875497781225669236e-01 9.292404953270114731e-01 1.638307006326570614e-01 -2.134570500733286302e-01 -3.769122181780438230e-01 -7.383928689289210867e-01 -4.742221723430480318e-01 -1.024617522890064469e-01 3.682092829429897130e-01 3.389925678329634984e-01 -3.813136476401637887e-01 -3.726988380200432771e-01 1.461922446405552245e+00 -1.506204529373540990e-01 -4.890067712469939494e-03 -4.676365319134815901e-01 -1.380787190117422458e+00 1.964683342912245390e-01 -8.062190279699382733e-01 1.098471697840384120e+00 1.083481391991411691e+00 2.823261714167627501e-01 -8.804263724708617511e-01 4.127725552432137124e-01 2.588693774647770507e+00 2.992411287424159849e-01 -1.397955798907583036e+00 1.349126084105586598e-01 -6.560219219583364181e-01 -4.748711152976505812e-01 1.270155319093947632e+00 7.863855504109299455e-01 -3.287426851015947671e-01 5.453335008507419479e-01 4.134845461612021711e-01 -1.091122487929368085e-01 -1.163968489963779662e+00 1.422667026745640495e+00 1.047063160446335267e-01 -1.873167930101073964e-01 -1.017117556529875538e-01 5.089564062244394949e-02 5.544206312585997498e-01 2.689756378704336037e-01 -3.051179360379311367e-01 -4.443820656278359982e-01 1.377575303608730151e+00 -5.111236673003987097e-01 5.933243033185012921e-02 2.228039202885475911e-01 -1.973797942570413855e-01 1.342480729654539351e+00 3.974656215633098344e-01 -4.985378745703976100e-01 1.925738285392636140e+00 -1.522153809162243299e+00 6.227589734919495301e-01 7.433308206115388783e-01 -1.306357903657643149e+00 7.164090081891889561e-01 -7.662393363839423710e-01 -4.960304263872342134e-01 -9.526068019411345622e-01 7.608817901002578044e-01 8.267299980165573325e-01 -1.205143034903467525e+00 -4.362823086071520584e-01 -3.365623496916356761e-01 1.221846626807672864e+00 -1.405987738023195321e+00 -4.329049772909200622e-02 -1.078095827825726882e-01 -1.222983732945978202e-01 8.313471140642892943e-01 -5.780137432133634068e-01 -2.982946337231738299e-01 -7.693940470437221624e-01 -7.200321447063298130e-01 -3.573730178054703721e-01 6.739790953521848094e-01 2.872740533407856511e-01 -9.388612537363126564e-02 -5.872079224773111283e-01 -2.207932724019998350e-01 9.763678301018552386e-01 1.340409071868472912e+00 -7.733962465538835040e-01 3.418922678508828916e-02 -8.753255998271908256e-01 -1.619190385103257190e+00 -4.611113619256158036e-01 -8.883495789471098636e-01 -9.079265937036378187e-01 -4.818434668522573738e-01 -1.340331941174740082e+00 -1.620402950953288235e+00 -2.092399093800917154e+00 6.266760037236929204e-01 1.050614680568740855e+00 -1.413616110557971872e+00 -2.831371167516116283e-01 6.636091012856401572e-02 1.841143525759622701e+00 1.427055085288579050e+00 -2.359976460199254833e-01 -1.640097206323021917e+00 -6.836092524897058320e-01 -5.693531368701655326e-01 1.109915046449614806e+00 -3.564941057000182711e-01 1.263576481187141942e+00 4.950377433199685817e-01 -5.171842528880180589e-01 8.886180456418597551e-01 -8.406365631134591343e-01 -4.385516482346878409e-01 -1.527627457210552597e+00 -6.175093572125698316e-01 1.323352182902439278e+00 -1.910965049653749748e-01 -1.883920617632851791e+00 1.332216140486155886e+00 -8.091541489752371863e-01 -1.644239556324420815e-01 1.472110748638110755e-01 8.359430871059951862e-01 1.774309492519495629e-02 1.230784937629628040e+00 -6.286176715522259206e-01 5.132136417076792884e-02 -7.732977224041588660e-02 -1.220847232172113550e+00 7.738079831853842405e-01 1.033224802972201317e-01 1.305420176001314436e+00 3.273393337712872664e-01 -7.972327201506969052e-01 -1.210380366910021044e+00 -1.986272463392863674e+00 -1.778615548223490883e+00 -1.318981193092014337e+00 -1.223871969580948293e-01 9.216803143074470128e-01 -7.264662291081734891e-01 -9.104762683529395995e-01 -1.649434938988479260e+00 -5.362038304974371394e-01 2.412267091115789963e+00 -8.576693938894730529e-01 -9.506956077820994944e-01 1.210034549113761182e+00 4.117958402579341426e-02 1.642594837707922029e+00 -6.562585961496424092e-02 4.294065828009264729e-01 -1.908395670327160953e+00 -6.578506734646218934e-01 -3.648915814601241259e-01 9.476209076059367575e-01 4.552864799167522514e-01 -2.496345110936641909e+00 1.127702548470955524e+00 -8.014597254965936113e-01 6.347099455250141409e-01 -2.933407312902185926e-01 -5.178008660154694853e-01 -9.726915085054655963e-01 -1.911714917196801478e-01 1.080584603396064436e+00 -1.262571815199215797e+00 -1.777057586807971601e-01 1.528057893466558403e-01 -1.143132380961759731e+00 -1.567818410345115931e-01 -2.627967598754014644e-01 1.105735770016893049e+00 1.351364103793258664e+00 -3.630764195908311454e-01 -2.488144952558362863e-02 -1.496054652944703856e+00 -1.688815485400676719e+00 -3.748306062781344705e-01 -1.527679011794391417e-01 -9.633061120499091246e-01 8.574107150878715888e-01 1.254099866759464721e+00 8.842099552186455380e-01 7.368316998389491390e-01 -3.033007121248754503e-02 -8.723890261753201036e-01 -1.408295566969889334e-01 -1.078774295384362869e+00 2.466870933221016138e+00 9.626519856397381947e-01 1.101087558082999296e+00 9.942512117662203330e-01 -1.290666259032635654e+00 -2.058567939197612218e-01 2.346650873359465150e-01 -4.799940940612277274e-01 -3.255553622154438997e-01 6.709143239198329667e-01 -6.708836554240698025e-01 2.289712746782042174e-01 3.268041392670916423e+00 -9.607282553199167907e-01 1.111429230000240853e+00 1.175732666384225800e+00 7.621144709330270883e-01 -8.667837749085165466e-01 -1.782054697758746475e-01 -1.649544207588403033e+00 2.820991037039282529e-02 -7.767846198655185830e-02 6.769115111981311994e-01 8.103176246972840779e-01 -1.258906099491309938e+00 -4.282997363225111709e-01 2.155415308604879066e+00 1.287189985862684960e+00 -7.634867061717556247e-01 1.719148684025686991e-01 3.606789370971630881e-01 -1.363031221421029615e+00 7.603888825186978506e-01 -2.591477618380161330e-01 -3.945605331891234857e-01 6.611497400790594670e-01 8.849392674141508541e-01 7.062910348362830826e-01 -1.919952505299684087e-01 -8.841383775462665628e-01 9.695866212938610840e-01 5.423308312497479022e-01 -4.568074880295232565e-01 4.199932113331646816e-02 4.523972039862055317e-01 1.270379123021701528e-01 -3.675373401114982452e-01 -6.910349702349187773e-01 -4.964615795245739260e-01 -3.655816436430864846e-01 -3.847354560872205398e-01 -5.143720400539616294e-03 1.598387028536045751e+00 1.154650768676167116e+00 1.450772106450865850e+00 2.948073611542148420e+00 -3.434601713212219742e-01 9.032143229148102692e-02 1.221199037800976495e+00 -6.846064324126001355e-02 2.473756214051855418e-01 1.731272772855264819e+00 -3.507886804319479412e-01 -1.237024674165520421e+00 4.604553106793176642e-01 2.624929921222091123e-01 -1.937267854381350962e-01 -6.162482915600304700e-01 7.182413626365402592e-01 -9.856601930289091706e-01 4.380385803226578556e-01 -1.047207719869705622e+00 1.817877590338921323e-01 1.921380994876881410e+00 5.592138135842462665e-01 5.417544688225213179e-01 1.382029592491300918e-01 1.703923869909960975e-01 5.012944117138589117e-01 -4.640594408146165306e-01 1.411907686444431098e+00 1.535048676220809760e+00 5.389291198513693759e-01 -8.726065369596034405e-01 1.573835763433477641e-01 9.936006050415676638e-01 -9.725176169593593434e-01 2.255147978521417684e+00 -2.182530443021207134e+00 -2.492746107283012158e+00 4.517872712612381325e-01 6.262314282323994119e-01 -1.683946397133486428e-01 -8.310669999436165467e-01 1.024530150357274572e+00 -4.745458557040489467e-01 -9.654948668941740753e-01 2.417938101221468183e-01 -2.098115331861128752e+00 -7.908782290470841581e-01 1.509371883843664053e+00 -4.846181024277566030e-01 -4.171302906570194535e-01 6.600220164876173801e-01 5.662719059868039917e-01 5.300790448451216941e-01 3.858298945961231574e-01 -4.367076951541049579e-01 4.973498203953353736e-01 1.564676519834563351e+00 -9.786105312738225814e-01 -8.446206161509921539e-01 -5.295581152782058432e-01 4.130344042556753914e-01 -4.579524266845050318e-01 5.267457665314121407e-01 -5.375861820377199063e-01 -1.423404741886420855e+00 -1.154284296970268686e+00 -5.204527692319748100e-01 -1.442326581866566038e+00 4.820428587042654422e-01 -1.086157551040930258e+00 2.864437607955147014e-01 -2.605174402356038033e-01 -8.081352958638111650e-01 -3.169603595294152032e-01 -1.649930139760272529e-01 8.730843348826403671e-01 2.152258835875095144e+00 1.361975834335966917e+00 2.447889665123830216e-01 9.954692714005114462e-02 -1.591369700257342146e+00 -6.147422689119627082e-01 -3.386880132875511040e-01 3.765620760956968072e-01 4.918566138399088072e-01 2.240964571334203459e+00 -9.353263128433456086e-02 1.528910911130765271e-01 1.040956527730656084e-01 -1.113982907219440044e+00 1.354337507823308862e+00 -1.949762161442328834e+00 -5.191304300264721894e-01 -2.172320988285015575e-01 -1.410359201362447301e+00 1.194106906350414832e+00 1.965111867753275079e-02 5.671685455169490631e-01 -1.718360600487685019e+00 7.702054714647031675e-02 7.456764802039224094e-01 -2.002001838726852334e+00 -3.735966531136916680e-01 -2.517772369886353001e+00 1.479573904566674036e+00 4.519765680463595781e-02 1.151387573366752015e+00 -8.327234366077984618e-02 4.388626430043644500e-01 4.461034999496649861e-02 -1.888522943149894218e+00 1.186285949709284582e+00 7.510994340243534184e-01 -1.329246361683468880e+00 4.792649684377688346e-01 1.251407698002393154e+00 7.719647730447425360e-01 2.316561285165690542e-01 -8.685432722038778364e-01 -1.763086017918891635e+00 1.312438920324124458e+00 5.410560422600571018e-01 -1.299870717299270506e+00 -2.172281371374928050e+00 1.732754420016575869e+00 1.136903047688756080e-01 2.477911386296410001e-01 -1.028480675918371778e+00 1.596312613444774486e+00 6.120487932769048678e-01 1.447630050457896222e-01 7.317647257270353256e-01 -1.238494201074896162e-01 7.026369331556014952e-01 -9.391127876996704926e-02 1.449544029362799691e+00 -1.618795226074358995e+00 -1.561690874279191288e+00 1.009759863846701577e+00 1.709238082765117753e-02 -4.303128011350974141e-02 5.369429405355267138e-01 8.926938259452651403e-01 -9.615556555085401635e-01 3.386523773821930039e-01 2.818368043176212867e-02 -8.221627424032422748e-01 -1.788887698927756453e+00 -7.104253035206885558e-01 2.355942682077941663e-01 1.355078570870628940e-01 4.993935920088474201e-01 2.516744891032413611e-01 -1.246663891464751782e-02 -1.369420237637502646e+00 -1.378145791563587963e+00 1.374948421869174875e-01 -7.576471804676300492e-02 2.338767695393593471e-01 5.251405587995908730e-01 -1.677960947772668909e+00 -6.608068087075013031e-01 -8.252581526115362331e-01 9.328093944590540865e-01 -2.187973913565124939e-01 -1.720164869094365390e+00 -3.135879395224052679e-01 5.556001663518126410e-01 -3.006332895265352301e-01 -1.852013103609334355e+00 -9.412488755954491193e-01 6.862635851857097347e-01 3.240753685714689025e-01 1.282643898292851192e+00 -1.013516001884691820e+00 8.995915371862435173e-01 -2.833612028669861838e-01 3.258432339848214565e-01 1.099952699738795392e+00 6.864907722792644718e-01 -1.130382482642196956e-01 7.874171212629514915e-01 -3.744037298102110278e-01 -1.084804886225984477e+00 2.159170984698397966e+00 8.722823856800545617e-01 -9.256666964232398431e-01 -2.213210295666418137e+00 -1.046874437772873229e-01 5.976360572715753161e-01 -4.110976469039825387e-01 -1.708755991313125389e+00 -1.082887229628370251e+00 -4.768195707636607716e-01 -1.969838100487991683e+00 1.444162951305047571e+00 3.746965205507489238e-01 -1.087403084801874531e+00 -3.118313160871810097e-01 -3.439629817291107727e-01 6.361454352045151639e-01 4.661153666503952131e-01 1.270811994671636747e+00 -1.929014735772456746e+00 -1.150243135441494591e+00 9.501453088707142447e-01 7.578149054728783307e-01 -1.658995680368804126e-01 1.479967057164679245e+00 -6.868796592579520244e-01 1.1713165785951
[truncated: 3,631,136 more chars]
