# Supplementary material for: Bayesian inference of kinetic schemes for ion channels by Kalman filtering
Source: eLife. 2022 May 4;11:e62714. doi: 10.7554/eLife.62714 (PMC9342998; doi:10.7554/eLife.62714)
Supplement: Figure 10—source data 2. — The number in the file name indicates the brightness. [file elife-62714-fig10-data2.zip › 025current.txt]

-9.813280887446229617e-02 -1.034718089057961476e+00 2.077830635724046415e-01 -1.001085191846929456e+00 1.960356712261117629e-01 5.979384567016957086e-02 2.149534457875069138e-01 1.027359618587703194e-01 -1.748045765523244865e+00 -2.172131134004741781e+00 2.852564122426070603e-01 -1.003123069869298778e+00 -8.989268381143830089e-01 -4.049242120992178062e-01 -1.083815040727159840e+00 8.100052376316936309e-01 -7.731953556187103060e-02 2.257850922958613893e+00 -5.226126880362855776e-01 2.084315152235503496e-02 1.041321681772903740e-01 -1.842033576317597399e-01 -5.968185960889348385e-01 7.670507052072504939e-01 -4.475502987857226112e-01 -1.503902159752870560e+00 -6.041725588321086304e-01 1.925531224035034628e+00 -1.341832355829673862e+00 9.949745038687927146e-01 -2.912663933872538191e+00 1.563984474358707688e+00 5.845252284588424718e-01 -1.324874028398537407e+00 -1.375306477810057215e+00 -1.204635521528127695e+00 -2.296409590956571822e-01 1.864586220431371233e+00 -7.458501324371116237e-01 9.317873507467973049e-01 1.014636353249755096e+00 -9.601062412610610330e-01 -8.375474465453244255e-01 1.741552925022908704e+00 -9.884173736674295441e-01 -2.218334970306883758e+00 -6.314999225016009188e-01 2.358914508641896557e+00 7.656382589922342552e-01 2.465469969136063200e-01 -2.424491177460386671e-01 4.052806935801227528e-01 1.198573644347148193e+00 -1.227186646253551339e-01 8.365191295405553437e-03 -5.762421054629883743e-01 -1.524169586061821402e+00 4.578137147658374873e-01 -1.459528668683002905e+00 -1.961009921522356869e+00 -1.432921028576789935e+00 -1.138729370084371251e+00 -2.198240920294127487e-01 -9.361175024449691628e-03 1.033451242666939690e-01 4.694232122537865259e-01 2.372278790646091817e+00 2.067641041022417081e+00 -1.173624093472298568e+00 -2.091623392931301340e-01 -8.279337495272829361e-01 -1.581752813942532754e+00 -5.874275118199259182e-01 2.077705670420775252e+00 -6.929383578911942898e-01 5.723125556706857298e-01 -1.771018926202371446e+00 -6.526765960384152132e-01 7.006104910978017131e-02 4.796858696704075498e-01 1.858599668461348831e+00 -5.335825810124451563e-01 1.282406485338787760e+00 -1.180086752875118439e+00 -4.951447308845210310e-02 2.199121356457712506e-01 1.652663714286694008e+00 6.432739992914650040e-01 1.905908571488245107e+00 1.551148073393432414e-01 2.018009701315701676e+00 9.484600593808838465e-01 -2.027877385698154455e+00 1.382229810448271756e+00 -8.946027432308881755e-01 -7.330971345062274602e-02 -2.495471752726377446e+00 -1.914260684845952021e+00 3.729742268006290551e-02 -8.818961501867692565e-01 -9.989212002406248070e-01 -1.270917690994382843e-01 6.001204371654973446e-01 -3.064974658934785379e-01 -1.599693502371979381e-01 7.383345117265265045e-02 6.279597431149270825e-01 2.742665660348897472e-01 -9.778847578398357498e-01 1.191805311952848362e-01 -2.212426692356977281e-02 -9.510436512184257118e-01 4.914350914949990878e-01 4.250786445163159399e-01 -1.344240980541337560e+00 3.099776241743119609e+00 -3.998174219804161433e-01 9.032555783536233562e-01 -1.618017273352614804e+00 -1.206867701292813289e+00 3.301043058649241746e-01 1.948263948030462878e+00 6.984713345211194246e-01 1.244447829850120923e+00 -2.233213165589955640e+00 1.250217657748156075e+00 -1.262637053879985816e+00 1.345309342126336904e+00 -6.964762067245501287e-01 6.903403393879371797e-02 -7.652686580191697674e-02 -6.739515455818334555e-01 2.450247032326168251e-01 -8.053362567923172399e-01 -1.880358779891773136e-01 7.239030844512369667e-01 3.198924867733469179e-01 1.649191400335835223e+00 -1.316815313206249227e+00 -7.619568126286765386e-01 3.930014137921363643e-02 -7.840274016289529024e-01 -1.393023389498047326e-01 5.833600637502660557e-01 5.095422014325563520e-01 -1.739282840552758835e-01 2.099270369443936524e+00 8.416256169017435340e-01 -1.279664764587694625e-01 4.769580510603069201e-01 -4.209897732422742886e-03 5.727577775912799929e-01 6.678275987854193074e-01 1.117615905167193446e+00 1.135068699535902281e+00 1.203563593998398379e-01 1.231145362736087323e+00 4.736720026689537622e-01 2.326382566662860363e+00 1.110083186963198854e+00 -3.703663164956870757e-01 -6.700470614136369019e-01 -9.649735469016727796e-02 1.188382799270840673e+00 -1.381701424919594245e+00 -5.467784269365606464e-01 8.134259993728953919e-01 -1.102904775974942853e+00 -8.154265393118852456e-01 7.451241257305338261e-02 -7.951049599375139554e-01 5.048933439841334359e-01 -4.220511219926774693e-01 4.163154048751320224e-01 -2.217997831538982001e-01 5.713312515487397603e-01 -4.984699930274966717e-01 -4.064923470689635887e-01 3.674606648220467009e-01 3.929955677418753845e-01 5.856140271329868252e-01 3.790137760228760033e-01 -9.711413656667970962e-01 4.126738701877056270e-01 1.102697039860797590e+00 -6.977243796318794988e-01 -1.121359125842314342e+00 5.781388918419154421e-02 -2.949676905330216869e-01 1.707563408291987050e+00 -2.465374803346103427e-01 -1.506387981453095826e+00 4.205747843354175064e-01 1.052782732557284717e+00 1.589252049369214298e-02 -4.325412743874805233e-01 -7.480350504080501839e-01 -8.465830929397876181e-01 4.053168896846184310e-01 1.273757285914424831e+00 2.300614656758795395e-01 1.103144124482250854e+00 1.334092445596583687e+00 -2.836745181333526489e-01 -2.728850137651470109e-01 -2.751708121881181746e-01 -3.675220369904861895e-01 -4.529569362703632363e-02 1.075338890259746050e+00 -2.518994855529327892e-01 -8.871363547634192326e-01 5.730262853843222093e-01 2.089179551001551782e-01 1.486242088665344352e-01 9.363236209672338717e-01 3.205817123535675134e-02 2.145802392276062454e-01 1.039336047421493436e+00 3.665223419405330141e-01 5.417543495016212685e-01 -5.254394637237670695e-02 -1.275503348356380184e-01 -1.179477792993256502e+00 2.345715026339286968e+00 9.690529768082246642e-01 9.545939189843284378e-01 1.237851763151396778e+00 4.833914397213426306e-01 1.081148215114130506e+00 -1.986657440026626142e+00 -1.546668872169485454e-01 -2.787059578672210769e-01 3.714568034295652188e-01 1.847563430729993073e+00 1.179155322388450555e+00 -2.350955906103110671e+00 1.226148484163628982e+00 -8.573096945968974314e-01 -1.982209990460049309e-01 1.217508894375172845e+00 -8.449157164396596531e-02 -5.783438011917053645e-01 -1.697638100573789499e+00 1.552736732265195041e+00 -3.059484092837374547e-01 -2.577065352484829708e-01 4.647895651531679384e-01 -1.234079913937215833e+00 -4.500052415967853436e-01 -4.745666853426001031e-01 1.708657097946353565e+00 4.488889833910710836e-01 9.036457416499760198e-01 -3.113405997252219892e-01 -1.814153025095168736e-01 2.916675937406512653e-02 -1.442062983914689456e+00 4.965768701009241615e-01 -6.780479597300697048e-01 6.447147810523016220e-01 -1.224630913416190570e+00 2.089877115363972526e-01 1.576297814162769706e+00 5.526555615160483326e-01 -2.130319086585486410e+00 1.434481863938867230e+00 -2.583696509256748763e-01 -1.296556205583796695e+00 4.919009010065642992e-03 -5.369641003178559080e-01 1.906836614367044325e+00 9.649975066993343731e-01 1.310787092368992379e-01 1.282845207153749667e-01 6.440735307396563414e-01 2.004232835998732920e+00 1.179559757103239681e+00 -7.411940107037163772e-01 -3.058465088520299635e-01 -2.255229815184209841e-01 -6.996217872753770495e-01 7.863355352996598269e-01 1.445588368286471193e+00 1.346736166826631997e+00 -1.824759530944526587e+00 -4.230386619915789126e-01 6.570261587189454300e-01 3.328823655743562426e-02 -2.175544634515991782e-01 7.124992817898386788e-01 -5.909711584870869922e-02 -4.994593602743845340e-01 -4.003017652896665446e-01 4.449291608882833815e-01 -5.065411189446637069e-02 -2.493699163193732471e-01 1.996638346044302903e+00 4.396577604382289617e-01 3.780016692853223614e-01 1.755412116214607188e-01 1.216111268750988128e-01 -1.653632815097928255e+00 -5.445005990465180412e-01 1.602391178199778832e+00 -8.243126274370664586e-01 -1.057358998567131225e+00 2.023531997319302778e-01 -8.187120090245411097e-01 -2.238494777135441094e+00 7.612600706992252997e-01 7.604505710312190470e-01 -8.651449371759388773e-01 -5.873685723793649061e-01 2.134570843809892038e-01 -1.621656575235215891e+00 -3.931387618579798571e-01 1.357375607104600312e-01 -4.663213778122556330e-01 -2.787591549982831873e-01 -1.125321108988619034e+00 -1.174747036310391568e+00 4.424383769167243297e-01 2.848660974972076487e-01 -2.814062806326695365e-01 7.437511441110241650e-01 4.799365979789166348e-02 1.111642806999382893e+00 -1.906819763691415481e+00 7.057009828407403429e-01 5.605539181575673428e-03 -4.158261917740859737e-01 1.837932004648409334e+00 8.678223687086126237e-01 -2.483978515658979980e-01 -6.501334241518653689e-01 -2.306578582389268439e-01 -3.263168915416091997e-01 6.413819384208228891e-02 6.142040200744611766e-01 -1.223225747252934398e-01 1.342308514637510775e-01 8.814568347967843831e-01 -7.528448051362706117e-01 8.526456067422150120e-01 1.226449646782578951e+00 2.300313426818810569e+00 -1.144931725015200019e+00 -6.241897879652663628e-02 -4.688041419841815216e-01 8.326354211983220122e-01 -1.474793660384412064e+00 1.380591338626859788e+00 -4.350313674096432104e-01 5.042563165861685404e-01 -3.655027096439362744e-01 1.318522543568174443e+00 8.634553207696616939e-01 -2.242312470017441495e+00 -1.547062864023339424e-01 -1.512745357979992933e-01 -3.401047253661206859e+00 -8.182584516868042224e-01 -2.026465992794479032e+00 6.515443680648711489e-01 8.613613753568719056e-02 -1.554412057173400807e+00 -1.080478356719614341e+00 1.658958334141970026e-01 -4.601579978858018616e-01 1.307271197325184264e+00 -9.122994332179449328e-01 3.149587341691859749e-02 -1.551378161605916794e+00 4.882094912142569409e-01 -9.958975339327429399e-01 3.278141590475751044e-01 1.268461061423000302e+00 -5.286519515847291906e-02 -5.039110668121855596e-01 -1.994320704925019172e-02 -8.128723418634119513e-01 -1.690784465929814573e+00 1.229332788198344018e+00 6.589174865890737864e-01 5.330038582326881436e-01 -2.043701407903685485e+00 1.064566089871109345e+00 1.701919211536253029e-01 -2.241898139921958855e+00 1.945668713738705757e-01 8.370862565501895058e-02 1.081359611700630330e+00 1.520332834623611996e-02 -6.463689814149619073e-01 6.020884270285603579e-01 -1.236291390624875586e+00 -4.694724789767926731e-01 -9.946208047787491457e-01 1.219387012073189086e-01 1.358928375513419828e+00 2.583442340393267145e-01 9.918501298756108309e-01 1.334410068882018630e+00 -1.384544537618537685e+00 -6.970330105024568068e-01 -8.104325776903612555e-01 2.386598784600081069e-01 6.566735377050427758e-01 -1.326793247380862351e+00 3.532272877498500163e-01 2.418141758741625957e-01 -5.175401606700948953e-01 -6.712488010272386063e-01 -2.975002467436589360e-01 7.652145658239680737e-01 -5.835018857564435724e-01 1.724869555472509641e-01 -2.000191418711803504e+00 -1.304788941697389237e+00 -1.627505300332641403e+00 -9.383572914229779682e-01 -1.132515114523553468e+00 -1.047282350489474601e+00 8.676738581624345859e-01 -5.578378764957512420e-02 1.517210156870486770e+00 -7.164310047166045914e-01 6.117628647130293751e-02 6.158926747683844960e-01 -6.366955698029888033e-01 1.206938144684808201e-01 7.529205985662057454e-01 -1.285852725881053982e-01 -1.019406472091571869e+00 6.460326174839823299e-01 -3.347034434073057479e-02 -1.279843458010333501e+00 4.630979682228874017e-01 1.796029186536151068e-01 7.106727705301911779e-01 -1.532152242786194996e-01 1.853688201544713074e-02 1.239416634206096379e+00 -2.245021009893964359e-01 -3.337807952130503741e-01 -4.224481768324058195e-01 -1.633854354778901119e-01 1.208210735646873202e+00 -1.115495838790052874e+00 1.105582943877584601e+00 -7.600094890483946042e-01 -6.442500778685711360e-01 1.123430778186312873e+00 -4.807664056792728680e-01 3.781976095862557008e-01 -8.099604731657943368e-01 1.649267446614048005e+00 -5.246722793653324501e-01 -4.138170181805483350e-01 1.663322514802599184e+00 -7.387996177406698228e-01 -8.005411294828076452e-01 9.591356130679691283e-01 9.007497036435349602e-02 -3.658291687317691276e-01 -1.257373271913368340e+00 6.673296433441243680e-01 4.249062156985887462e-02 1.189137525108216117e-02 5.801414807475628599e-02 1.217170162407329892e+00 -8.096488806744784883e-01 1.686939638343643855e-01 8.826708964957211689e-01 4.700499174605665131e-01 -7.318935429321895558e-01 1.435350693910781850e-01 1.034633576642288028e-01 9.313495055372110754e-01 8.963958042814482718e-01 -8.952230435080993365e-01 1.957431798846433368e+00 -6.380039688584833169e-01 1.221314363157042227e+00 1.224955216736426655e-01 5.827275688986410102e-02 2.034428354665597460e+00 1.145034988701063128e+00 -1.556931143321445665e+00 -3.202520758400685952e-01 -3.031825381259235508e-01 1.925011901175488704e+00 6.823249510714660127e-02 -1.510133385576808429e+00 3.050916092663057411e-01 -7.474026033114441470e-01 -1.140038204717800152e+00 -7.475901635731656558e-01 1.212705622091088120e+00 1.784591045861340635e-03 -9.709182227567823842e-02 1.670455908669570944e+00 2.783024864856311065e-01 2.725981782115369789e-01 3.409447104368154013e-01 3.288921462677129037e-01 8.519872867119800963e-01 2.885758156802141206e-01 7.095097955756061170e-01 3.158330555723557476e-01 1.585330204403211374e+00 -1.483587904682189595e+00 2.022886766630099586e+00 2.739110076786839709e+00 -5.266053553465448456e-01 -6.262094553065410407e-01 1.293824441984011697e-01 -2.830405301067048240e-01 8.662828848839404516e-01 1.167291873746768571e+00 -1.445173034892759611e+00 6.395331869978474471e-01 6.196844526956355459e-01 5.880984509831675977e-01 2.655786086955498893e-01 1.751275951450433910e-01 2.799932570257150366e-01 4.592619036139850008e-01 1.403657859145901188e-01 -4.325585442706351147e-01 2.821572511123301985e-01 -1.790310499270247879e-01 -1.592494021392405479e+00 -7.586237538299912542e-01 -6.675189824592031584e-01 1.819975939281858412e+00 -9.515624823946876587e-01 1.026905363326227505e+00 2.503137627154776279e+00 1.657238935804172530e-01 -1.459673450382611204e+00 -1.445341006109229498e-01 -2.078993708004809801e-02 -3.612129056695126406e-02 6.851768854465307701e-01 1.737491378416045285e+00 1.308687995153883676e+00 -3.996165030778729421e-01 2.253482619190701364e+00 1.899724908076135588e+00 -1.477780605102690270e+00 -7.356181912721292404e-01 1.180355658312397082e+00 -1.226897394829015386e+00 -1.169619225449419320e+00 5.767506785768803379e-01 -4.987988932817702947e-01 -9.981587544450626348e-01 -1.083946374178768934e+00 3.462469500782360265e-01 -3.394122431231804682e-01 6.826053564036065335e-01 -1.113201498452008886e+00 -7.658907612145207100e-01 4.080131048230582480e-01 -4.483539711179958531e-01 -1.744384831697985749e+00 5.315729564394606754e-01 7.861015173087306795e-01 -3.254104674408309639e-01 -1.031580179122866536e-01 2.492025405404372229e+00 -4.056709417098195436e-01 -5.845356415211204748e-01 -8.866377376775597119e-01 1.483269452825886292e+00 4.998515400057854108e-01 -8.004026741090284336e-01 -4.516933377726597976e-01 9.894541095456296231e-01 -1.881966038022723664e+00 -1.598581357935435321e+00 6.152661949867720415e-01 7.471963964775129030e-01 1.669950011671968770e+00 -1.020005838508620366e+00 7.503415858281046180e-01 -1.668087909306390948e+00 1.196574842796301663e+00 2.726264583407400632e+00 -1.449482849003094875e+00 -1.176353903392833411e+00 2.959299606496948454e-01 1.155147596513719455e+00 2.694531492733457864e-02 -2.552619525427545222e-01 -1.430113967270651321e+00 -6.023599269548557400e-01 7.617185975370500683e-01 6.648292515939607794e-01 1.285135498349670113e+00 7.735623269078778508e-02 1.809194348427757948e+00 -2.356479973991272736e+00 3.946174308846907564e-01 -1.107592885105190827e+00 -8.762502771015067138e-01 9.342912663523501582e-01 7.616268703734705436e-01 -1.435518039914104538e+00 -5.468777630235686082e-01 -1.983333209491331184e+00 1.307981271416754021e+00 -2.156530277553549493e-02 5.156366024987801833e-01 -2.342753082658500241e-01 6.319013225331540085e-01 -2.284545919416345772e+00 -4.572561304666433180e-01 -5.445756819316917297e-02 -1.648263409691143710e+00 6.083534246466687501e-01 -1.484241962936749371e+00 -7.530378249268455670e-01 9.121538721280126882e-01 5.571463041070316979e-01 9.628338392695812153e-01 4.354237113960867100e-01 -8.663639130253908416e-01 4.540030436153261184e-01 4.424671414766244704e-01 -2.048868346326686296e-01 4.413389171303906955e-01 -9.706696364693510881e-02 -1.057989072186458879e+00 -9.093708476624915438e-01 -1.137259061321039599e+00 -8.320292089082972908e-02 4.800511131601593595e-01 -1.125491626668621015e+00 -5.690998220066982860e-01 -1.715343603177654497e-01 -9.669132175029326870e-02 -6.235389953845076327e-01 -6.099655214628257882e-01 1.148159239286785205e+00 -7.263390528872173402e-01 -1.405813797946789956e+00 1.025251891572623419e+00 2.712031344441845349e-01 9.241895669661828738e-02 -2.177042847176153373e+00 5.510444251602329979e-01 -5.638372178656924083e-01 4.409075364822455101e-01 3.824671977030595360e-01 9.720902239483981688e-01 1.545754139860368914e+00 1.762097937352916643e+00 3.818316535948386159e-01 -6.695036869809296576e-01 -9.610585918926624338e-02 -1.089744923275261179e+00 -9.783220778597829792e-01 4.649439415891658545e-01 4.902111312685225042e-01 -5.257228869197227983e-01 1.269633749944743428e+00 5.245248106539875804e-02 1.407463441273320848e-01 5.411180598390195190e-02 -3.722434291854265775e-01 -3.598741239975916661e-01 -4.042383347874540026e-03 -1.901607637336524270e+00 -1.291933338724275959e+00 1.852239537152289006e-01 -1.988584088216245327e-01 -1.199092022890801745e+00 -1.572222930056204615e-01 -4.456554581713085827e-01 -3.169853517693822509e-01 -1.224439024112666363e+00 5.983424747891801232e-01 2.165276087634884494e-01 6.360668420200475959e-01 -8.492359048114944686e-01 1.396807637603051377e+00 -3.959564204163201068e-02 -4.152343310260009704e-03 1.806906138412174012e-01 6.128648565299281425e-02 -1.045540459373860198e+00 1.200744142306053197e+00 1.732835791364077671e-01 2.596340642681226885e-01 1.757078799028180205e+00 5.491436131253532027e-01 -1.592669717718983691e+00 2.509670325171924787e+00 -7.264093864079589347e-01 -9.394847135668423777e-01 2.379580318671470629e-01 -9.659133751615330832e-01 1.240756022509141160e-01 1.296038061924345230e+00 7.324410056094882160e-01 1.337108689940225359e+00 -1.476204685315217757e+00 1.506340844025008341e+00 -7.556912004082647627e-01 1.255611468338527992e+00 4.589936379806800471e-01 -1.298348559261987833e-01 -6.351881784870676562e-01 -1.088955667137607053e+00 -1.034929731166485789e+00 -9.958425863844143633e-01 -9.322510782028602117e-02 4.044220316063838472e-01 -7.872872337231778817e-01 2.658015539872002897e-01 -1.124663975198698651e+00 -1.341290011536728333e+00 -1.339568639758853763e+00 -4.646662309437512572e-01 2.619145147877979252e+00 -1.229522264036108981e+00 -9.428594958671246973e-01 -4.205946801315705308e-01 9.755095635337760474e-01 -4.564537565063358365e-02 -8.120303270906167326e-01 -8.581208308081858527e-02 8.179556454729522419e-02 7.260400771993363866e-02 -4.761694915853309507e-02 -9.049716339465661008e-01 2.748247082457644930e-01 -7.570443668740814980e-01 8.822567536674104094e-01 5.475546244187312617e-01 1.325203640188242327e+00 5.771684498199728397e-01 4.157034321012532674e-01 9.792827081601866990e-01 1.091429967127822476e+00 -4.184208049464185897e-01 1.202397091530420070e+00 -5.734945497361261246e-01 1.416840779772494674e+00 7.429099374379763976e-01 9.136532010198969433e-02 -4.254983592165712536e-01 1.263626256758168198e+00 -9.765319254235468316e-01 -3.642870747295499645e-01 1.094485420583017232e+00 -1.465277361705766168e+00 -1.272360527182393009e+00 -1.587467973947899458e-01 2.886332861538172811e-01 -9.892033259704798853e-01 1.602624828674649393e+00 6.311462539837841001e-01 -5.604152748380090143e-01 5.172241927049110455e-01 -6.163134241288489301e-01 -1.740335165228146908e+00 -6.809030055116248592e-01 -4.335416566117893944e-01 -1.090456580934183600e-01 -7.028660267546811280e-01 1.913752128771028849e+00 1.509004099092597251e+00 8.246467808392130561e-01 5.878003460458580687e-01 -4.834770331159103374e-01 1.544875303320564441e+00 -1.431980658635942039e+00 7.618446189014919101e-01 -8.124214660728933113e-02 1.243787879632983318e+00 5.768921354388222705e-02 1.687372708054023507e+00 5.848063125611464574e-01 -1.210566966091336960e+00 -1.985205863538610227e-01 -4.688691629576595132e-01 3.182410259790999785e-01 2.311987093102836066e-01 2.909505297554129677e-01 2.455199257984016281e+00 -6.478925101197104963e-01 8.131775334943277533e-01 5.968596704551570875e-01 -1.108577806198466575e+00 -1.306416698137127623e-02 -7.792349165203596995e-01 -1.052798996931994635e+00 -6.798010565612173650e-01 -1.355169120738648925e+00 -5.633601257138937113e-01 9.175188035652258600e-01 -2.594991473465297349e-01 5.789660659486545180e-01 6.569607623325875168e-02 1.026411734116203511e-01 1.193871427466112856e+00 8.322476322389175118e-01 1.510747205697806350e-01 -1.142537143909298170e+00 1.817257673638149607e+00 1.326179262445577267e+00 1.176898105357798929e+00 -2.784743377226577277e-01 -1.373367808100876553e-01 5.143286379472190584e-01 -4.950222542167490580e-01 -1.606933469171762940e-01 -4.264973082507295676e-01 -7.446115924602875191e-01 -4.634482385389863124e-01 -1.096740833041821434e-01 -1.850083410616539359e+00 2.079501975074153020e+00 5.472140467804120778e-01 1.437056025075585108e-01 -8.598652534638875355e-01 3.518086973366267300e-01 -2.062804594723609775e+00 -2.776823941082527947e-01 2.261724918768197146e+00 1.067990155874431135e+00 6.850237382673339814e-01 6.272284274865538301e-01 1.294990140188377215e+00 -3.964764358589693005e-01 -1.203631280500586875e+00 -4.081747436502895787e-02 -1.171834632013304178e+00 -2.685010186338034344e-01 -8.836415663917406293e-01 -3.700041904812879923e-02 -3.603883481875818640e-01 1.319436941649100858e-01 -2.357056546045381840e+00 -1.560401851833519982e-01 4.202965423155340385e-01 -9.185137339742622808e-01 -1.606700909348492301e+00 -1.124889786799272706e-01 1.323345977598772594e+00 -9.078468835516809721e-01 -1.454319854497073683e+00 4.578199827245496012e-01 9.845319112382048266e-01 -7.103442484369381082e-01 1.446752695431313684e+00 -6.284033148439369665e-01 5.629723387121154943e-01 6.189144418265783987e-01 6.725760920505892138e-01 -1.200729943463348937e+00 -7.856862660081579504e-04 -2.602973671368216113e+00 1.423746384514630980e+00 3.060241799110321459e-01 -6.092307092018568460e-01 3.340680913990781153e-01 -9.566280696921999338e-01 -5.626253789085096102e-01 -1.440248632582246113e-01 1.153556760779441553e-01 5.128411868083687652e-01 2.763170924340360712e-01 1.397575739909845127e-01 5.990671946063476083e-01 1.728471387632070533e+00 -5.262746937014060045e-01 -1.766386701157247330e-01 -3.449555698049836527e-01 6.879142973625188562e-01 -1.178796296318710829e-01 1.782361890634252877e+00 -4.247281882784584468e-03 1.710207418891823039e+00 1.403187755887900012e+00 2.920266921678698058e-01 1.225268976209506366e+00 1.143564333539646332e-03 -5.346225565180431349e-01 1.625797564150164964e+00 3.874157088886583944e-01 2.243040184064957643e+00 1.256447786715153336e+00 1.714705877331184070e+00 9.754894784398112639e-01 -6.978331452555927017e-01 3.546342867322978543e-01 7.518260494223368839e-01 -7.056639311300616502e-01 2.428177037512186109e-01 3.249044945765974246e-01 1.271113030452813542e+00 -8.136941991481576597e-01 2.397588322245950976e-01 -1.318966935258224504e+00 1.116261694892047629e+00 -1.383224223492241611e+00 -9.688905381872465750e-01 -1.680050351041482148e-01 8.255320160702175336e-01 3.004319661161966026e-01 5.602322487422271013e-01 1.298623814435256874e-01 1.780810735318298921e-01 -5.902145757668003645e-01 1.188696686818784043e+00 2.032624596356252256e-01 -7.919096176288591415e-01 7.224944737554428453e-01 8.020638639162921968e-02 -1.655946755255552905e+00 -1.462409957048884435e+00 -1.447328955361034009e+00 4.205199507162944994e-01 -5.635111767141153249e-01 -5.604201643864828997e-01 -1.295010948666570558e-02 -3.667295985617773924e-01 1.509512117735317960e-01 -1.112974260439875351e+00 -5.216818030004404250e-01 9.958392488413728705e-01 -4.487120559712188261e-01 -6.900010485473444533e-01 4.411753549180960632e-02 -1.074410478319780954e-01 4.473653598870264148e-01 2.803565699438840750e-02 5.106679300511239410e-03 1.853909232123783335e+00 4.445536730730828001e-01 8.818199679032171501e-01 2.147530051269130880e+00 1.081778114278820979e+00 -1.003564474125429040e+00 -1.034874362800697556e+00 7.122305489764505504e-01 -7.760595433476998872e-01 9.624305968869004690e-01 1.381681311930321954e+00 6.990518476455844787e-01 1.023312908724355541e+00 1.462289909651069530e+00 -4.564670496238624198e-01 8.834269943153866267e-01 -1.343894607867485602e+00 1.840924279649651885e+00 -2.355423812175528597e-01 1.420182626402075876e-01 -1.154285246338741855e+00 4.985611305634170543e-01 1.038047018111186270e+00 5.276054890784613871e-01 1.366137361456118970e+00 6.058996746348493945e-01 8.161945183575520790e-01 -6.937489787605291003e-01 -3.369391187502250862e-01 1.526569650893371044e+00 1.697566572098892168e+00 6.755410005248216887e-01 2.186272046117211099e-01 -3.045362095697115024e-01 6.599493125494122481e-01 -1.652198574125966213e-01 -1.697813439240943190e+00 -3.269068375547592442e-01 4.627069193481311293e-01 -1.250642931277338388e+00 1.240942636507158303e+00 -8.216223847081933762e-01 -4.920545125448083645e-02 -9.201580493223522339e-01 -4.876065316556058016e-01 2.037188247962459009e+00 -2.842940990669000079e-01 2.058677952648150455e+00 1.865576100329902620e-01 -1.000879085399324131e+00 8.386277577996177346e-01 3.432826791615374851e-01 1.651922445984003174e-01 -6.360322424241450223e-01 4.304698608856144526e-01 -4.684231071088575948e-01 5.418531123949841266e-01 -6.168167226264225089e-01 -7.968767441328956647e-01 4.235910879416935337e-01 -1.687319688110675009e-01 2.757301717832560950e-01 6.792238563312526234e-02 -6.520943901949523280e-02 1.140594281120111297e+00 1.910391653785078026e+00 -1.887902234766477561e-01 -1.045721258903345025e-01 -8.666571362932861122e-01 -1.626886543583121902e+00 -3.703544093002443804e-01 6.540948850461508757e-01 7.063164668121134637e-01 -5.742726883358949541e-01 -1.614466835184036331e-02 -1.463923881718419473e+00 1.019852655895141291e+00 1.178772758176340529e+00 1.215542328449725318e+00 3.912114912834271374e-01 1.908867268912592507e+00 1.023158804253982090e+00 4.112980671121626575e-01 2.241501324463250455e+00 2.106018371711893433e+00 3.176028842140082853e-01 3.139086062676313738e+00 2.589968912627779396e+00 3.278645268530405055e+00 2.671485111055069250e+00 2.653182657074293349e+00 1.349634424162472257e+00 1.153185133065850909e+00 1.935691755467178865e+00 2.349310379540587412e+00 1.490684184395998813e+00 2.795019735269244077e+00 5.433304911836689399e+00 2.511059830387288194e+00 3.014448406691471849e+00 4.705787486663181696e+00 4.519768129011560553e+00 2.697161703226665708e+00 3.397692554498431328e+00 3.791842197900209044e+00 4.991336533235770645e+00 1.757699246974834928e+00 3.009700439473429245e+00 2.106833342926554664e+00 3.439155476795542565e+00 3.435715245404320051e+00 3.734672739658255303e+00 4.089565676355054080e+00 5.431484886866193129e+00 2.485350268848559363e+00 3.735035678076082277e+00 4.415328659572494985e+00 4.904360547185629748e+00 6.388228045126279397e+00 5.120684265620956133e+00 3.577607841353714235e+00 4.702640257563650117e+00 6.735909682892482486e+00 7.176005643112765675e+00 7.368913320197479244e+00 5.763299834144310907e+00 6.723070363570782249e+00 7.179705107138514286e+00 6.616634172741045816e+00 7.951059789842318537e+00 8.569342192576323569e+00 7.193823247203062543e+00 7.952981085696103847e+00 9.206138500564804872e+00 8.527829566705019460e+00 9.033789671880441574e+00 1.066941121046962593e+01 9.734794291319930792e+00 9.037996708901209431e+00 9.852426180101959474e+00 8.335960690865777067e+00 1.193945556010275055e+01 1.234514755907461669e+01 9.416184735794439931e+00 1.176301920173732540e+01 1.194939162677677125e+01 1.064583384095909047e+01 1.060476283188952351e+01 1.038368838170724828e+01 1.193456231905645737e+01 1.130773910817345218e+01 1.043865631912379222e+01 9.855706473987009275e+00 8.844214845686300563e+00 1.188606233581236182e+01 1.134601413768338141e+01 8.660383750951893944e+00 1.181682107558164851e+01 1.085905826041984668e+01 9.698117187872268730e+00 1.067000945279206015e+01 1.151495585631480978e+01 1.269777847779065105e+01 1.095204958797688022e+01 1.208637509682102618e+01 1.156797088873417856e+01 1.229376432627872973e+01 9.964026363339494097e+00 1.187481986138963741e+01 1.188371256910086693e+01 1.354235387517488576e+01 1.218078846482605293e+01 1.108867611412388854e+01 1.359275709223636319e+01 1.197650067645977678e+01 1.480241348191569806e+01 1.449191091793663411e+01 1.104792015015059370e+01 1.255083099004761849e+01 1.178040191281619364e+01 1.193796247762926654e+01 1.458682268649375224e+01 1.250491396718927817e+01 1.557150249775445872e+01 1.288305299011813965e+01 1.229446022711422515e+01 1.391193881657933673e+01 1.588997325463491883e+01 1.284547088367255618e+01 1.486840531059983839e+01 1.187990900117899251e+01 1.333974516610439665e+01 1.312881628279942525e+01 1.186304105077995175e+01 1.775145278017781791e+01 1.376942138962977324e+01 1.367130828567058565e+01 1.273273573457982089e+01 1.452473247788171840e+01 1.495335743349112967e+01 1.666690169132291999e+01 1.520302516798181358e+01 1.622283978688109585e+01 1.569003174133676026e+01 1.433695536514550639e+01 1.683176517921283732e+01 1.346599192733871675e+01 1.703292482857825263e+01 1.605004907906434752e+01 1.704153233699015857e+01 1.678910737555271382e+01 1.689742977004474866e+01 1.698168396504951971e+01 1.632102369261418318e+01 1.767720656724012684e+01 1.675563532144323275e+01 1.649288683288076740e+01 1.588375248783756355e+01 1.624524711414070666e+01 1.657359697002902266e+01 1.876915578921031624e+01 1.700855375991718077e+01 1.811670911409416362e+01 1.689343968313190203e+01 1.690041115834680951e+01 1.821817029430971857e+01 1.750035020199288738e+01 1.881428853773149967e+01 1.739750993494212139e+01 1.652089332227053120e+01 1.493392556332883103e+01 1.835193176025356010e+01 1.729074086270649957e+01 1.601832758878830987e+01 1.759331069008896975e+01 1.769036149110754508e+01 1.655247080679436422e+01 1.911943815793623358e+01 1.733878136895641475e+01 2.031032021056967096e+01 2.099193366061789234e+01 1.827234759780919404e+01 1.818382969691755946e+01 1.858426908841018488e+01 1.710527127883718634e+01 1.962965134519162547e+01 2.077650879730374456e+01 2.097847693274627900e+01 1.920865619487982201e+01 2.041635600557098940e+01 1.999139549393415649e+01 1.846429597508143772e+01 1.833386508967958051e+01 2.110320246519020770e+01 1.864355599424325050e+01 1.927825220564170294e+01 1.801571067139784432e+01 2.100709126839321783e+01 1.729040549403056204e+01 1.791903807552560934e+01 1.824563690343435951e+01 1.756814786213757884e+01 1.797620564582011227e+01 1.720140292665699633e+01 1.844132552430893313e+01 2.029485812015701640e+01 2.137708201394679364e+01 1.928506084597164616e+01 2.013158198254137687e+01 1.923343273476494986e+01 2.026068340193542028e+01 1.921465870081557981e+01 2.055903525695456935e+01 1.996520980509449217e+01 2.012197136983090218e+01 1.927021254733651290e+01 1.719871802982208919e+01 2.102791073536982935e+01 2.133123780669060210e+01 2.113647500855761052e+01 1.967193683694275208e+01 2.113032156151708563e+01 2.109744129083143349e+01 1.859714254962047164e+01 2.051401361904687803e+01 2.090030950038936552e+01 2.219911424612827489e+01 2.262884475979277354e+01 2.214580604125285035e+01 2.295543360884205697e+01 2.240339108382177358e+01 2.279795344451997252e+01 2.285112623017976219e+01 2.554059171285999952e+01 2.347184858823058917e+01 2.391825904499456001e+01 2.634655004782668186e+01 2.492705445061276137e+01 2.470531746344047974e+01 2.358454907408297174e+01 2.663466467804578741e+01 2.604336113855121226e+01 2.306298131489192826e+01 2.276602252917501090e+01 2.581886439012021839e+01 2.447470752638394842e+01 2.389943737535016055e+01 2.605355371650435714e+01 2.807504971827378526e+01 2.695282343591622976e+01 2.694488975385485929e+01 2.720041889696522830e+01 2.469727383806734267e+01 2.405913589812044506e+01 2.574155017080951779e+01 2.731547355842170433e+01 2.846036881627283677e+01 2.583556778974162427e+01 2.428787525722630747e+01 2.717184807043215500e+01 2.889809774898455075e+01 2.970155488834998891e+01 3.035763007866157537e+01 2.887922602323616417e+01 2.517965165973482300e+01 2.672376349751318969e+01 2.649229970379663968e+01 2.869200128526735583e+01 2.979037837932443011e+01 2.913262032757415554e+01 2.933593403178739223e+01 2.727755586338414773e+01 2.794960924904621180e+01 2.713012617615662947e+01 2.929954536816256550e+01 3.073174158236054154e+01 3.226133583739998301e+01 3.068857183151724755e+01 3.145304158748736256e+01 3.359236353007776188e+01 3.494116516819681095e+01 3.409280708169557528e+01 3.421347447664815178e+01 3.417989805524081248e+01 3.360838269350242058e+01 3.419210021187476656e+01 3.389669339752485655e+01 3.637062889600733939e+01 3.312047443603685082e+01 3.364919572327418962e+01 3.561264011602586521e+01 3.467165918089411036e+01 3.350402524239657964e+01 3.459423492348896190e+01 3.299381868666300477e+01 3.482122730625200546e+01 3.257962463079926607e+01 3.514196326996594166e+01 3.379477131763816544e+01 3.320784747604857046e+01 3.346717535935771792e+01 3.715755821819868032e+01 3.561834414185706521e+01 3.390128354858971704e+01 3.380750102188420669e+01 3.381536809076057182e+01 3.519166393499450862e+01 3.487362891357510364e+01 3.463055727394530692e+01 3.243927719448456060e+01 3.555134454152502599e+01 3.820043491899306787e+01 3.527208630860001648e+01 3.656464301750494172e+01 3.627096765726661687e+01 3.596433699532222050e+01 3.580309561942231511e+01 3.637778538132164385e+01 3.675686180406378867e+01 3.581056516999890249e+01 3.696278960811958569e+01 3.631292486154250554e+01 3.653597889405926935e+01 3.864124598452882964e+01 3.463294453590895472e+01 3.537009364727382632e+01 3.661432470126229788e+01 3.462803170579084622e+01 3.587164012359989584e+01 3.727911141431169284e+01 3.723226276980427940e+01 3.603066531765270497e+01 3.686698137586091661e+01 3.786014713052782099e+01 3.809309794845241015e+01 3.878525057005048637e+01 3.576869977216058061e+01 3.918444773940147030e+01 3.825043227008323754e+01 3.879519361635531283e+01 3.649258922022387708e+01 4.037547045655684741e+01 4.010570083690760868e+01 3.899570919425656967e+01 3.796056561553832154e+01 3.678896194725908231e+01 3.800221974718170515e+01 3.840173703766637914e+01 3.961404519261662927e+01 4.014384014406154932e+01 3.749616993475748927e+01 3.876012093576125039e+01 4.087610104625623819e+01 4.013409969025377677e+01 3.837991026585612531e+01 4.105869614498492837e+01 4.318798441035050217e+01 4.099470016108065096e+01 4.119900417846437790e+01 4.608848711632790440e+01 4.465804611513028277e+01 4.470073264272405567e+01 4.324659469607266971e+01 4.468746929869879381e+01 4.601482849600997582e+01 4.740499653009577230e+01 4.420349553922340391e+01 4.591897319553546453e+01 4.624619018803826975e+01 4.670849838005084820e+01 4.594560021331036381e+01 4.747788721530572076e+01 4.572726357773429839e+01 4.719900576987600971e+01 4.879659823999149637e+01 5.044248895120227871e+01 4.754857230190188488e+01 5.019298965552685843e+01 4.744149749947861494e+01 4.922501930083894450e+01 4.803941571728838511e+01 4.724991991536092684e+01 4.760242471688007981e+01 4.736343998718972870e+01 4.734988480115683274e+01 5.073439687431170597e+01 4.879838884482145289e+01 5.063520979160746549e+01 4.802068151910346216e+01 5.028448564032118639e+01 4.842718024530211807e+01 5.042641758383015116e+01 5.063634422218751041e+01 4.977882840335275461e+01 4.869461141433576046e+01 5.020334565825940842e+01 5.346670656345042971e+01 5.243045259224309262e+01 5.158178021024893667e+01 5.176934282931998155e+01 5.120480140623827481e+01 4.967154983881396646e+01 5.301031473100977109e+01 5.386230191667418410e+01 5.279664871250757585e+01 5.200185572071617912e+01 5.429069087832958473e+01 5.209032052173576943e+01 5.398842104919694407e+01 5.518985031499730809e+01 5.530960482329711425e+01 5.445726333420182641e+01 5.585572218522535337e+01 5.500559856803840830e+01 5.482219027860352156e+01 5.729118036231452038e+01 5.445964524554860020e+01 5.587697367737929000e+01 5.625456400858307404e+01 5.685949970913769391e+01 5.672516223247931322e+01 5.595427024382404824e+01 5.744113248150953410e+01 5.531678097055409893e+01 5.465941948393407301e+01 5.776378593308808718e+01 5.918842112177573966e+01 5.729837440419007777e+01 5.702313378513852626e+01 5.500300145817774222e+01 5.686162844033065511e+01 5.640313573912222012e+01 5.896876642585132799e+01 5.733365692674788505e+01 5.742872694915535448e+01 5.827414809711125088e+01 5.977011991690646653e+01 5.821710513880105964e+01 5.913491001751177834e+01 5.923724965088498351e+01 6.051154136465529376e+01 5.968524829915396879e+01 6.022219049897360321e+01 6.344473457662287075e+01 6.362227331846752065e+01 6.456821972788650044e+01 6.439712921472319351e+01 6.552476725824699599e+01 6.518984193818741346e+01 6.729699603872110458e+01 6.418509158766957512e+01 6.176270260239063248e+01 6.854219126914647120e+01 6.591896657033227314e+01 6.601392353891806408e+01 6.706615676434303452e+01 6.643206808794863605e+01 6.678819071361662907e+01 6.604561206268628837e+01 6.723975698905137222e+01 6.473340304378301369e+01 6.763327699437108720e+01 6.726045610031215460e+01 6.707558647342320057e+01 6.376222490872305571e+01 6.574794741574774548e+01 6.765501745450170290e+01 6.473001478862241242e+01 6.512755828594458762e+01 6.518012283830375964e+01 6.289558524632547432e+01 6.547459545874951914e+01 6.589431407940598717e+01 6.538028609112342338e+01 6.529992207918164127e+01 6.518911750942315564e+01 6.437840104294349430e+01 6.384034030084747968e+01 6.641532501986826276e+01 6.554435493850725436e+01 6.546083213934687706e+01 6.647212468596525525e+01 6.753552461621244163e+01 6.625501158119188005e+01 6.643006630051436900e+01 6.268092542093879160e+01 6.509415460688389032e+01 6.300955263455247035e+01 6.232734228593167103e+01 6.231976833691404494e+01 6.371623960015314481e+01 6.082842112785249356e+01 6.344673036473083272e+01 6.177690444956616034e+01 6.275998091163450709e+01 6.364725147403705563e+01 6.121449646781868381e+01 6.325035876912363619e+01 6.014422865401844831e+01 6.143141536958789573e+01 6.478228777905111713e+01 6.347469422985037824e+01 6.332652116031297140e+01 6.371733172447085281e+01 6.456529741312674275e+01 6.433417222452425221e+01 6.342096661725879869e+01 6.432022189497099873e+01 6.440749957820258942e+01 6.399104039966305635e+01 6.257832447693432698e+01 6.368919343705429981e+01 6.455033332696964976e+01 6.248622647315368539e+01 6.404274135458952344e+01 6.358040812195849156e+01 6.297882990871829634e+01 6.115377949043629258e+01 6.214053666787455654e+01 6.234993132282679795e+01 6.339342935653058930e+01 6.419820510095753718e+01 6.487199746255809885e+01 6.514379035198075485e+01 6.160260270968807106e+01 6.459178096748553344e+01 6.510208577434438837e+01 6.555902723180304292e+01 6.813860534590325813e+01 6.448417216178502542e+01 6.468924566546114363e+01 6.502475634297681495e+01 6.545853231253542504e+01 6.561199257432048171e+01 6.922827187462310405e+01 6.834210271260000980e+01 6.991432743851886755e+01 6.534591053149772222e+01 6.717372441155757201e+01 6.704112341214461424e+01 6.519957808798434939e+01 6.667027192095780208e+01 6.450115543708992050e+01 6.444883314572392408e+01 6.665321096160479897e+01 6.887764442044694135e+01 6.807931941778163321e+01 6.927481374575087614e+01 6.706808436966474574e+01 6.983641756418684565e+01 6.956490739110557797e+01 6.749845729005306794e+01 6.640969213659053594e+01 6.836449659403123746e+01 6.679293119136691814e+01 6.829757351229088158e+01 6.945461541332623767e+01 6.594043986736035379e+01 6.810605230017772271e+01 6.824776185839596110e+01 6.611532711299020093e+01 6.945073535793468977e+01 7.023981496769401645e+01 6.906100623908338321e+01 6.976750431731059621e+01 6.887362353825891148e+01 6.977134087196149892e+01 7.044857079212157203e+01 6.993784753189477499e+01 7.061461862959377811e+01 7.079742657886077950e+01 6.982249692666181318e+01 7.003036554094745725e+01 7.126377318961516494e+01 7.027854589965295418e+01 7.139269437840331989e+01 6.956675789976091551e+01 6.898548522495036650e+01 7.132459435043026019e+01 6.997459436397086563e+01 6.935752987370979383e+01 6.834340307988756535e+01 7.167655973002392500e+01 7.267603893399706294e+01 7.286192606428413399e+01 6.997021096016482034e+01 7.155173343931163288e+01 7.119450969880014668e+01 7.371170467720411068e+01 7.225205569254525528e+01 7.160868894341514590e+01 7.384144181576687060e+01 7.281105208042467325e+01 7.416398473082030307e+01 7.259952734442430256e+01 7.282810991225166219e+01 7.415173035713641525e+01 7.436067606049553547e+01 7.374666541520400642e+01 7.112867802203211909e+01 7.574559214139964070e+01 7.582585149129845092e+01 7.182090594732643751e+01 7.080800314138372187e+01 7.476534907509471850e+01 7.338617119922876952e+01 7.388090056226783986e+01 7.058632030620495357e+01 7.072546099849587620e+01 7.088933785989500791e+01 7.086303233813735858e+01 7.309404913967358652e+01 7.270375229128958949e+01 7.627356277711245980e+01 7.499533531879582426e+01 7.218380783134772116e+01 7.275820975417249770e+01 7.525436036959089847e+01 7.882649286719859560e+01 7.804859136810992482e+01 7.745391034609423286e+01 7.739844629116934982e+01 7.886380603396186473e+01 7.836023549735246263e+01 7.718117095221163027e+01 7.904225863288850462e+01 7.735330099004843873e+01 7.916986565270147480e+01 7.956617189130841439e+01 7.659660352075202638e+01 7.777733926074357385e+01 7.764802538389059805e+01 7.942345612352808359e+01 7.640642453899111786e+01 7.802278658985925119e+01 7.650036522704851905e+01 7.604640769036579684e+01 7.673196535954383535e+01 7.768325153882541656e+01 7.934627476913213684e+01 7.949747514499425449e+01 7.671423842590577635e+01 8.165563996122295976e+01 7.748186938291760839e+01 7.993551389083643244e+01 7.577981693188360168e+01 8.022941352696273043e+01 7.949677050404865497e+01 7.938195011634734044e+01 7.866525979058943108e+01 7.822914185921813157e+01 7.912301885055423156e+01 7.751576367413539970e+01 7.851425018800908617e+01 7.874891131201364658e+01 7.758432318754994128e+01 7.765749513429841500e+01 7.630571751867815067e+01 7.786842786301845365e+01 7.900211759723336513e+01 7.889496115066758364e+01 7.819670001170977969e+01 8.074725712070377881e+01 7.929174640528709972e+01 8.026552876728230501e+01 7.882871277047259184e+01 8.141202853085816571e+01 8.000921633482788309e+01 7.983951032675193460e+01 8.191809331087803514e+01 8.196553483259538098e+01 8.234543899552687662e+01 8.223300954610809299e+01 7.965320723570931705e+01 8.094742260206145090e+01 8.213126521149621340e+01 8.064851023942014763e+01 8.279507197538021046e+01 8.305730995742050027e+01 8.141735001786358339e+01 8.402062049802790966e+01 8.018379933038310980e+01 8.106814916165976115e+01 8.142011102883074614e+01 8.274232207352660851e+01 8.002182744641058321e+01 8.353177728970302951e+01 8.184844345354385098e+01 8.036771644627580713e+01 8.009823751259862945e+01 7.903494029046230196e+01 7.793240770234100978e+01 7.822036612874009620e+01 7.838928679110689757e+01 7.804245949025349205e+01 7.898993621479462490e+01 7.908575993690099892e+01 7.876302784559818804e+01 7.880580304376121603e+01 7.926828803056889683e+01 8.407591890856929240e+01 8.448853986808039451e+01 8.389600357676245324e+01 8.179770463157707638e+01 8.353808963026270362e+01 8.533035311974995807e+01 8.224497261518402524e+01 8.129821935984202241e+01 8.169768576348140243e+01 8.254458457746991940e+01 8.218029316010718333e+01 8.339669605056440105e+01 8.404020899204041939e+01 8.270466367247686890e+01 8.263448394455245705e+01 8.186560187088230123e+01 8.098460653523214603e+01 8.355873488187103248e+01 8.191359852131013497e+01 8.188858259845153498e+01 8.385560130718808125e+01 8.291167488821889719e+01 8.202523732633643760e+01 8.187605735712931221e+01 8.264494287492492219e+01 8.241626818424791168e+01 8.455185932362539347e+01 8.272120618728126829e+01 8.223152666853840742e+01 8.400300077386125963e+01 8.170492051616129459e+01 8.076446347547334881e+01 8.313525053355894556e+01 8.082447864401736126e+01 8.413138054817120803e+01 8.211107235216366007e+01 8.333949603096630199e+01 8.187348894375831776e+01 8.473426367772145795e+01 8.338654807446464190e+01 8.289872795842899222e+01 8.446974900061113090e+01 8.620325747042699049e+01 8.251231271541041679e+01 8.222801630382646465e+01 8.419869405326780054e+01 8.374107170831996427e+01 8.227250905605065157e+01 8.682589810766637584e+01 8.473214910995631044e+01 8.495846593123181378e+01 8.343691168882281772e+01 8.614774798376728882e+01 8.628915336987094520e+01 8.499430094265905211e+01 8.618050592481291972e+01 8.645912745309527736e+01 8.522064631060038664e+01 8.314447306409422822e+01 8.697623846379023860e+01 8.406499257269220493e+01 8.357619721088238407e+01 8.378977521351595215e+01 8.233882863055012535e+01 8.262977684143757529e+01 8.316373021185360415e+01 8.652691524718353833e+01 8.615934890068217555e+01 8.433063267102529892e+01 8.275713002065440094e+01 8.309627464974734323e+01 8.241320778498661070e+01 8.603038645752839386e+01 8.567299488722687784e+01 8.512433239670801299e+01 8.332029420177312318e+01 8.476664430738155431e+01 8.543594105815736839e+01 8.564918571881665343e+01 8.461128279023185428e+01 8.832622797011315186e+01 8.733002814734288677e+01 8.720897290811033997e+01 8.656954713499797549e+01 8.834542242851188121e+01 8.597797448616704230e+01 8.633756938741554166e+01 9.055470509179225758e+01 8.631160191731004261e+01 8.651891096359533151e+01 8.680592952950324559e+01 8.647851685044390990e+01 8.822209990894523912e+01 8.594762408759102357e+01 8.791735531009366866e+01 8.844316080737145569e+01 9.040080560067897864e+01 9.000138731185047902e+01 8.854497266569103431e+01 8.887935497804703289e+01 9.098466090810281059e+01 9.042742744327870241e+01 8.819680601005497067e+01 8.578026006046873420e+01 8.807296396185240894e+01 8.921197001450067887e+01 8.476470359433930923e+01 8.706943242076388856e+01 8.718944034107899199e+01 8.919627980812644807e+01 8.670896092652540688e+01 8.861956341985158758e+01 8.898103330913130549e+01 8.819253364141121665e+01 8.720729585090268188e+01 9.122262478944350050e+01 8.652178443653903628e+01 9.351404397593340434e+01 8.799191389386562889e+01 8.671008733903569521e+01 9.247321787561315887e+01 9.184280770700084418e+01 9.070683223346414081e+01 9.357487351920379126e+01 9.204410990988314722e+01 9.166561416616326596e+01 9.134046375015509511e+01 9.248338836165474675e+01 9.053812134704158154e+01 9.191149104838120820e+01 9.025180644588834866e+01 9.187780060538511862e+01 9.071464951810563093e+01 9.274116033220697375e+01 8.952134643206096598e+01 9.271074213010783183e+01 9.009730916263778511e+01 9.349088823002388438e+01 9.481193221406294924e+01 9.205614173615495588e+01 9.278726180416394698e+01 8.980732539184425889e+01 9.195435638140769186e+01 9.334314728909308201e+01 9.439832011476606510e+01 9.345120368765165608e+01 9.130810368092447504e+01 9.421666720705066211e+01 8.979291573616460198e+01 9.173126746878803317e+01 9.113183373595536807e+01 8.971444344602352317e+01 8.962610582660663283e+01 8.851770736406092510e+01 9.315661014568216558e+01 9.191522531327858303e+01 9.181695961856308941e+01 9.238138782064528698e+01 9.302748863826042225e+01 9.088600957772537470e+01 9.185220834661744505e+01 9.415644912730812166e+01 9.192506816679643578e+01 9.096456917450404944e+01 8.883048832323849808e+01 9.138089035756408407e+01 9.093446436691685619e+01 8.847960346302204471e+01 9.048285719783751802e+01 8.996459262723719519e+01 9.087305640829532649e+01 9.108792280548682641e+01 9.188633555837418498e+01 9.327452103839007691e+01 9.089657856154460092e+01 8.819014035408248731e+01 8.903420608677630810e+01 9.146758586062324525e+01 9.332503496444411439e+01 9.196963396013090630e+01 8.991933339436631911e+01 9.107464350403900255e+01 8.751679550624791659e+01 8.862095361631899948e+01 9.004845027835295923e+01 8.754857025216891486e+01 8.714179444840148392e+01 9.078862564063535956e+01 9.133639380166140143e+01 8.850937965014338715e+01 9.023907581213674689e+01 8.972783183276025909e+01 8.988395063436607302e+01 8.920354794976228163e+01 9.363519059623941132e+01 9.171656803216599485e+01 8.612756237604980925e+01 8.879946459185545393e+01 9.145193842494296632e+01 8.922709937072734476e+01 9.084918639008201069e+01 8.999666277637007283e+01 8.936080448929158138e+01 9.066784767510947063e+01 9.028421360059104472e+01 8.714184830444116869e+01 8.924898304244126734e+01 9.155134873507580551e+01 9.145797873103549591e+01 9.102033234164511555e+01 9.279561004246338030e+01 9.389370030069356687e+01 9.180760979648765385e+01 9.267687770456278429e+01 9.084929847298927541e+01 9.372047911764904882e+01 8.926712235989049304e+01 8.988225402466139258e+01 9.151929146684929606e+01 9.187706930394826088e+01 9.464126752106125195e+01 9.505263771180203491e+01 9.459997282249693740e+01 9.148986375055793019e+01 9.244471077790649360e+01 9.662144285302498758e+01 9.371573935340443029e+01 9.376812399094851003e+01 9.666053496849333726e+01 9.642735923034707923e+01 9.457872334493272604e+01 9.799156314134327772e+01 9.798610708767212429e+01 9.731867080163712558e+01 9.830950291926377815e+01 9.638795094000919050e+01 9.382774558357596106e+01 9.678068491370504489e+01 9.639886449131999768e+01 9.637807101819186073e+01 1.005017260045873968e+02 9.700606582173728043e+01 9.648213901977622697e+01 1.001506530080227151e+02 1.014415353762031771e+02 1.012903491216829082e+02 9.718838834469998744e+01 9.766426639983191649e+01 9.887203172828853326e+01 9.890389900631855369e+01 1.018368612054640892e+02 1.004663893617121460e+02 1.003829528767065824e+02 1.010519593605250321e+02 9.819074527515928708e+01 9.989827711691432910e+01 9.996649641400746589e+01 1.010773189694914009e+02 1.001332459714780043e+02 1.006997033604294671e+02 1.007608638635252873e+02 1.006039127346518001e+02 1.010874620718851702e+02 1.013416924079796786e+02 1.015607316457170839e+02 1.021997652101977252e+02 9.919336023988749673e+01 9.902945520181646089e+01 1.009433421524946226e+02 9.903562167110065673e+01 1.018178048991761671e+02 1.024541392032632672e+02 1.032341118242118654e+02 1.035390260334707335e+02 1.023390389910986897e+02 1.028827903987343433e+02 1.009233592319750556e+02 1.002436705300361126e+02 1.013865520964554605e+02 1.027031946037620287e+02 1.020618647112738842e+02 1.008009830557589908e+02 1.002059688727551361e+02 1.012732584263069953e+02 1.030259995202501528e+02 1.030200547278088834e+02 1.028650125858269746e+02 1.046587670997003841e+02 1.025685921216266507e+02 1.036952856185994847e+02 1.042077676296019746e+02 1.020739272573931942e+02 1.043669521574445014e+02 1.054802529511658662e+02 1.052506867400664987e+02 1.067064401234784867e+02 1.019446584160458826e+02 1.047687607332465376e+02 1.055496352229640138e+02 1.018790585776380198e+02 1.038693831941981927e+02 1.062342744996965962e+02 1.052001811258655124e+02 1.040879585727485477e+02 1.042790772114553874e+02 1.050896135497451951e+02 1.064819037175137169e+02 1.082033738389330608e+02 1.079870369048273631e+02 1.081406621569311426e+02 1.079137499630504635e+02 1.093837910620277398e+02 1.074300242793905937e+02 1.084306918967199067e+02 1.077076650539055862e+02 1.106914369351430736e+02 1.123594290179958506e+02 1.082290036093184540e+02 1.102763248250599446e+02 1.124339248721269229e+02 1.085761645827398638e+02 1.080345888759700728e+02 1.083778092159602835e+02 1.117827543270069555e+02 1.135561946079353675e+02 1.109475403091566932e+02 1.104568523100187747e+02 1.092015500174127709e+02 1.101779950310955911e+02 1.089140361488863391e+02 1.100067555355560245e+02 1.079609458543690863e+02 1.101637473268636995e+02 1.110914903827384279e+02 1.104416499875688373e+02 1.133922239626132296e+02 1.100323177907913674e+02 1.096673611618333268e+02 1.081813204054359403e+02 1.103679937979990058e+02 1.094809122847912306e+02 1.123694883712336150e+02 1.095884158985422374e+02 1.095619278639976244e+02 1.117324625355353902e+02 1.118837709185799127e+02 1.079830191732650064e+02 1.122838291504689323e+02 1.119162974893807387e+02 1.135138973994875045e+02 1.104755376080255758e+02 1.106995331865600178e+02 1.143314839309070265e+02 1.113790950957404249e+02 1.099810738217236974e+02 1.138331908769462757e+02 1.096722153235595272e+02 1.077826168147442161e+02 1.122121891677971774e+02 1.121758442059720551e+02 1.114527438071603171e+02 1.131072115178243251e+02 1.125516175933597935e+02 1.124208173062384901e+02 1.120040350869999628e+02 1.119480217243795437e+02 1.127050682165793916e+02 1.122229260437257210e+02 1.125131881716826427e+02 1.142676925031776705e+02 1.141148395008379879e+02 1.150358491235489709e+02 1.144986240969990803e+02 1.149225474416111439e+02 1.133595143144576127e+02 1.181803338542706712e+02 1.170493274023548764e+02 1.136557690233916560e+02 1.152009838825531602e+02 1.163017848865997905e+02 1.148917050999628771e+02 1.157477434177233846e+02 1.144062761964550958e+02 1.185510009542291670e+02 1.181838436653878972e+02 1.206668368861610077e+02 1.201064618622571203e+02 1.191141285271005330e+02 1.190841341525352561e+02 1.210455326069366322e+02 1.193551885038758087e+02 1.193985289242029353e+02 1.194298915041435691e+02 1.179965445885195123e+02 1.189321832282638098e+02 1.199223812852631710e+02 1.195242269288151533e+02 1.189441428133158212e+02 1.182589860602602556e+02 1.208252191479458020e+02 1.210270535307522266e+02 1.192300048220610194e+02 1.187276639553394659e+02 1.208905056798155329e+02 1.215128494389502691e+02 1.219208653343719106e+02 1.168484927940537261e+02 1.183852279172977404e+02 1.204251698134334703e+02 1.200975166786062545e+02 1.227717720776893344e+02 1.186660207616292695e+02 1.210319052941837867e+02 1.198415242906989278e+02 1.217788416650765271e+02 1.232742573410344136e+02 1.239726516429762881e+02 1.245857955314625798e+02 1.219665577319844090e+02 1.197631737206385054e+02 1.219824974802895667e+02 1.239857668799501340e+02 1.232355521116966202e+02 1.202227751599726844e+02 1.244174699980252825e+02 1.235493319567924999e+02 1.226212942341812919e+02 1.263927920820959940e+02 1.225914385097345445e+02 1.275384688866010237e+02 1.276908338664696458e+02 1.253489268584913816e+02 1.281155038220663869e+02 1.279625466250334256e+02 1.291098035929641981e+02 1.272342826427396716e+02 1.285960907293866455e+02 1.278838321756800411e+02 1.283680077959493246e+02 1.275957610120458270e+02 1.309376126688477484e+02 1.258973918064663877e+02 1.278426501577349939e+02 1.283602462345319282e+02 1.268867813201709254e+02 1.284037029837402599e+02 1.313587314803790775e+02 1.313594986582979232e+02 1.278854576529446661e+02 1.296162734705404773e+02 1.289388345183022011e+02 1.334370702561056703e+02 1.293386682512954735e+02 1.296297935824441936e+02 1.305133045178611155e+02 1.314028899461274023e+02 1.294743306397704146e+02 1.353392248421806983e+02 1.321207010764155427e+02 1.319834685350332961e+02 1.313958660150081528e+02 1.310865748810794571e+02 1.322939061954179749e+02 1.337176875908761815e+02 1.336527665981375321e+02 1.309849143615863341e+02 1.295206963863122667e+02 1.319451067898070278e+02 1.335936024735501348e+02 1.293017644001029396e+02 1.310800928427996439e+02 1.312001947792481360e+02 1.310423924801913529e+02 1.326221256008726641e+02 1.334516401613226151e+02 1.321009087720935611e+02 1.336344926299700546e+02 1.328941340183774855e+02 1.348160621043798528e+02 1.326926643014544140e+02 1.307698211263428902e+02 1.307817334790163386e+02 1.304302054593429148e+02 1.326346285641789393e+02 1.312042506867540226e+02 1.315451481928147075e+02 1.340290806709197113e+02 1.304795956430102137e+02 1.301247752358246998e+02 1.308352997261905841e+02 1.306226725389352623e+02 1.329605017702655800e+02 1.311030930441938267e+02 1.295041659244345169e+02 1.340937735012752512e+02 1.305827939333548500e+02 1.319316939182043882e+02 1.308255429576103097e+02 1.323323278005295833e+02 1.322462826858133553e+02 1.313206695093331575e+02 1.310976678666509372e+02 1.338071783208153249e+02 1.310323954851998849e+02 1.317907138760216128e+02 1.341291706763820741e+02 1.325674473451502138e+02 1.339546425224751829e+02 1.328897586199982754e+02 1.351659264477451927e+02 1.348218631591931000e+02 1.331105826902564502e+02 1.344472857182970245e+02 1.335548155005988065e+02 1.348029459752878836e+02 1.377994928577014946e+02 1.369626016329313813e+02 1.346740016292811788e+02 1.328756503981579726e+02 1.330540384217952692e+02 1.362197305356463062e+02 1.367579024870560431e+02 1.362350283091981566e+02 1.357742367543667967e+02 1.358310590264958364e+02 1.372579816146946712e+02 1.346888242807919198e+02 1.322948629679271733e+02 1.328345030900268284e+02 1.371711518267584609e+02 1.361599849541455569e+02 1.373405252491675412e+02 1.392077168491059638e+02 1.369716656642292776e+02 1.339381356971620107e+02 1.344399438524355901e+02 1.364766144718208238e+02 1.368479205990070398e+02 1.339246586858875503e+02 1.330215012885204544e+02 1.354716637570113278e+02 1.358452347601409258e+02 1.346314626072763758e+02 1.336443771718014091e+02 1.357192376727961687e+02 1.342309980820814985e+02 1.350460692630961432e+02 1.342742268526686189e+02 1.352147244261948060e+02 1.330365666502819408e+02 1.352965962750810718e+02 1.354668440185776603e+02 1.346813023552153936e+02 1.350410588059421286e+02 1.355415100292184718e+02 1.354384589531901781e+02 1.342319728811289394e+02 1.342677975024408568e+02 1.359076726431609075e+02 1.351647871299329893e+02 1.350463728162436041e+02 1.369026102431871550e+02 1.356035713323702225e+02 1.351966714285421745e+02 1.368381811686562344e+02 1.376481171409541560e+02 1.352559368996871854e+02 1.326196220615090056e+02 1.358444991994293787e+02 1.346835176154279452e+02 1.347783216412936724e+02 1.352633562840573802e+02 1.358400461863627982e+02 1.381462541189038689e+02 1.356799599122325333e+02 1.342371140868109762e+02 1.365685518450632685e+02 1.351373391210414070e+02 1.343737669815598395e+02 1.340687385009079549e+02 1.344467612641298047e+02 1.384427567187518093e+02 1.339954777268522150e+02 1.366185333387111598e+02 1.362408292422016132e+02 1.354370633709837080e+02 1.347994404176157275e+02 1.355359852514705494e+02 1.363483708531367995e+02 1.364662699308808556e+02 1.363260424356288354e+02 1.342887295429660242e+02 1.331387544665052474e+02 1.339096968689544838e+02 1.341212562593943005e+02 1.337809149985158399e+02 1.328686335832225041e+02 1.339013384510940341e+02 1.346425450543919453e+02 1.354564075851820917e+02 1.331156717797194062e+02 1.359720209563194544e+02 1.343595032492996495e+02 1.335688493705136750e+02 1.329170907834584057e+02 1.340952848367955426e+02 1.339535039421877229e+02 1.360040071831444948e+02 1.375278201280777921e+02 1.358909404971740855e+02 1.359614382811342637e+02 1.373635835997928041e+02 1.336067104404160375e+02 1.362520986661744473e+02 1.332157653506189945e+02 1.367135683960367203e+02 1.352537960610061702e+02 1.370451183354659008e+02 1.371525869466244103e+02 1.362618447156671380e+02 1.363957322390292006e+02 1.377367404440126109e+02 1.367236133064871240e+02 1.358894021763483693e+02 1.357914980005732275e+02 1.370375047185145263e+02 1.351624184647133404e+02 1.357129611508303810e+02 1.346015397224822152e+02 1.354723333480611132e+02 1.360123700783053096e+02 1.383303208921839769e+02 1.364611503768077512e+02 1.403279535854480287e+02 1.347796109870222381e+02 1.378510222688167914e+02 1.359074486880336394e+02 1.390393539150919366e+02 1.355499431652615385e+02 1.382827830003719782e+02 1.376066064269663229e+02 1.377734512121979549e+02 1.380604981053107849e+02 1.385633004921575662e+02 1.432685217136742608e+02 1.402229211073750719e+02 1.430438979264743011e+02 1.382031123910573172e+02 1.439236420066321216e+02 1.394029295895465452e+02 1.416189058819310276e+02 1.417008017415373899e+02 1.467895624778370234e+02 1.418103125811701091e+02 1.440260007922036607e+02 1.424519153225512014e+02 1.432045345293856258e+02 1.452073688783873138e+02 1.449577485259174523e+02 1.434684337000227856e+02 1.451916483611043986e+02 1.434608430555059329e+02 1.468094918425006483e+02 1.426559456114593445e+02 1.428586979382888273e+02 1.418234280454315126e+02 1.420945986596584873e+02 1.412331005137358488e+02 1.417822084587467089e+02 1.443590837765423203e+02 1.420330080629137228e+02 1.440026421504936707e+02 1.447002208012456492e+02 1.458848610414199527e+02 1.474213744831200188e+02 1.442101131036499737e+02 1.464594293328220544e+02 1.430913305453748023e+02 1.458909938298177451e+02 1.447023447671399765e+02 1.467426591238418609e+02 1.428851847048576360e+02 1.456303557616716091e+02 1.434014885584007004e+02 1.455704988971217233e+02 1.453739735776744908e+02 1.474202513057090869e+02 1.456771086650134350e+02 1.483753673412696799e+02 1.461153230924180377e+02 1.472886503518282950e+02 1.463532704292242954e+02 1.464986431013614947e+02 1.498093046852281418e+02 1.474397973292410882e+02 1.471078466186440323e+02 1.470545448136816731e+02 1.490379416736509484e+02 1.480341887934923761e+02 1.490597536798011618e+02 1.483417846735610794e+02 1.472092231035406655e+02 1.476543970078440395e+02 1.478208283057875860e+02 1.504044875103847403e+02 1.465537120698378430e+02 1.499936867303788404e+02 1.506108094890910252e+02 1.465626655950578368e+02 1.505399768858676453e+02 1.479276304375895847e+02 1.509891933221672957e+02 1.506204541129972938e+02 1.530613085788133674e+02 1.506971081538796398e+02 1.539820975688531348e+02 1.526169027545685708e+02 1.516988819465128699e+02 1.528303859536350728e+02 1.508160899861667303e+02 1.525820777875142369e+02 1.503283134798437288e+02 1.497657131367262480e+02 1.493628323293190761e+02 1.511517212644311030e+02 1.548220494930025097e+02 1.525411568225287908e+02 1.516864730727442918e+02 1.526535063357144963e+02 1.503318327280681785e+02 1.550842987408884710e+02 1.535567161396146219e+02 1.518553776640124227e+02 1.522537298118709259e+02 1.528037937381705547e+02 1.490096868890695703e+02 1.540049909422483552e+02 1.527835803684063194e+02 1.542364616784088298e+02 1.525356861743818229e+02 1.522379135687621670e+02 1.570915061258698415e+02 1.562947353505292938e+02 1.537518970257802380e+02 1.545601186016391182e+02 1.522785711069275294e+02 1.565959979161620481e+02 1.557124320493177265e+02 1.550552711096489986e+02 1.541841720310825679e+02 1.543895988686693954e+02 1.543764437112626240e+02 1.538297257756534293e+02 1.559455730791596864e+02 1.527075151956623245e+02 1.541861810291757706e+02 1.524550950894867469e+02 1.527432572365221688e+02 1.517773562918644075e+02 1.478692829569003209e+02 1.523847777264732883e+02 1.561563569950802730e+02 1.522355602864800801e+02 1.517931867285828389e+02 1.521940082251725528e+02 1.532514049673076499e+02 1.551359222869985217e+02 1.539431379483603735e+02 1.527108104718226684e+02 1.508944675387262464e+02 1.514665388654834715e+02 1.562023899933643634e+02 1.576669771830024729e+02 1.530373654052150130e+02 1.511875883612329687e+02 1.525451828486212378e+02 1.558578675353813878e+02 1.552498613086801242e+02 1.535829384947900564e+02 1.548109819265488625e+02 1.560902602072547438e+02 1.541312840206860812e+02 1.557302778895744950e+02 1.553297742734328608e+02 1.547710693599711647e+02 1.572848374928644546e+02 1.541020398142069610e+02 1.526391271579339275e+02 1.556667095131376755e+02 1.531600223714480933e+02 1.540427669603987511e+02 1.574674169471537084e+02 1.550735665217700614e+02 1.539927483904151870e+02 1.538834096783753296e+02 1.530593392062601481e+02 1.546825919323504479e+02 1.538924636571373412e+02 1.526088029483578055e+02 1.517427530455136377e+02 1.564806708034507494e+02 1.517280587483715522e+02 1.558158314453830826e+02 1.524253520268147781e+02 1.516825344580565798e+02 1.524770459219016345e+02 1.521963589517970661e+02 1.555427761956416361e+02 1.527367345393165010e+02 1.525035680199856927e+02 1.522106687939287610e+02 1.531394001819027437e+02 1.546226255805904657e+02 1.540868016989334137e+02 1.521402520784822343e+02 1.528813281757679192e+02 1.539998092856639005e+02 1.521204235416944641e+02 1.529799292851492680e+02 1.547860519156941166e+02 1.532587040397714588e+02 1.542929733284615565e+02 1.549303991616990857e+02 1.564059983493485220e+02 1.569294026709810623e+02 1.537358841539472394e+02 1.554447304921028774e+02 1.530098229072290792e+02 1.552732566055026950e+02 1.527399161447765437e+02 1.540137294149926390e+02 1.537907084961071007e+02 1.560449191322068998e+02 1.550670138418097110e+02 1.541037423251611926e+02 1.535633589538963975e+02 1.515974359577354562e+02 1.521462122762922888e+02 1.540699060246855652e+02 1.541934951619467427e+02 1.552453313860776518e+02 1.552223087403999671e+02 1.543258559968594170e+02 1.569821044480479202e+02 1.568333593520797820e+02 1.585379669901981856e+02 1.544583516700226085e+02 1.533308441727757554e+02 1.518519343236756072e+02 1.514308357699968610e+02 1.529505346309377956e+02 1.526917941456351571e+02 1.503635755311102855e+02 1.495627862959119909e+02 1.495365207148977333e+02 1.493530909894273009e+02 1.501184159123313009e+02 1.500840268417398704e+02 1.455963012683399711e+02 1.472310452061067565e+02 1.487459091728926524e+02 1.488321476681910269e+02 1.498510331477464206e+02 1.517915465571218760e+02 1.529071022950269025e+02 1.504475481738606391e+02 1.508456598572977612e+02 1.509082507854878088e+02 1.502152195382698494e+02 1.486464636119336831e+02 1.498456588938869913e+02 1.528805109349819702e+02 1.493092281605684377e+02 1.486595302531920311e+02 1.490557545295754949e+02 1.482678491550825299e+02 1.538868953209044150e+02 1.500503972275877231e+02 1.524196182141170084e+02 1.539747619540098356e+02 1.487736860694325003e+02 1.512017504997792798e+02 1.494703691377233099e+02 1.492087525616422283e+02 1.495504731200722404e+02 1.553814668603815505e+02 1.521065676562195677e+02 1.521019529326906650e+02 1.491343257373580116e+02 1.502258634962938402e+02 1.488855106911990731e+02 1.512116450239521441e+02 1.486032384378344489e+02 1.515672842427556759e+02 1.516519437394695444e+02 1.505853806759493807e+02 1.489429640838426963e+02 1.505081685741213278e+02 1.543888679134198014e+02 1.502376021922107157e+02 1.499912020703742144e+02 1.494598200718805003e+02 1.515005976324655705e+02 1.505950177366179616e+02 1.538671865804764991e+02 1.510294244158639572e+02 1.521450679594934172e+02 1.578292225763788679e+02 1.536891050557238430e+02 1.544360494416605718e+02 1.514511668143665304e+02 1.530897152684145226e+02 1.521549954883905116e+02 1.523285044760191340e+02 1.502983352607159588e+02 1.511551014449256627e+02 1.516071430247386900e+02 1.490535865683957013e+02 1.529464535347772767e+02 1.512885128636263801e+02 1.512656440766032233e+02 1.505840400420752587e+02 1.514807691999141923e+02 1.493614846804724436e+02 1.523152357537256592e+02 1.520453363817121328e+02 1.536819018158585379e+02 1.518918482657055904e+02 1.528581250007216283e+02 1.527834264557749862e+02 1.558395555410928068e+02 1.549925809643629862e+02 1.551056123705514267e+02 1.552444541929099557e+02 1.549064800882914028e+02 1.552924041509198787e+02 1.544501949812967325e+02 1.542410085253963246e+02 1.552444710070207634e+02 1.556404011066136945e+02 1.587845687778768706e+02 1.551646863943266794e+02 1.548852460112279061e+02 1.543121204567644611e+02 1.550406149867775412e+02 1.556003314461112552e+02 1.548790779282404060e+02 1.555555119777822028e+02 1.545949380757983818e+02 1.540428375453465151e+02 1.557892797206099544e+02 1.561181342268767764e+02 1.549350018198492762e+02 1.570583339468510360e+02 1.555200735324104073e+02 1.536288242525981218e+02 1.583994544403120130e+02 1.579676568383334541e+02 1.559947545194628162e+02 1.569064353181265687e+02 1.572376851867033736e+02 1.552476256784683528e+02 1.554885692636619012e+02 1.548310330173538318e+02 1.550557253889669482e+02 1.580837485751057727e+02 1.558832459018888699e+02 1.587963314194895759e+02 1.562419937274250969e+02 1.531104163430597396e+02 1.575993656085678367e+02 1.558916726843626464e+02 1.540395903880769310e+02 1.565728101025380852e+02 1.542581739536749694e+02 1.555873817615639325e+02 1.569041846655746610e+02 1.568413792342647923e+02 1.572433952282625853e+02 1.569598579881864850e+02 1.564973658739758662e+02 1.594095566062177340e+02 1.582641968952379727e+02 1.575898958770092122e+02 1.567172143573816925e+02 1.548294864257748884e+02 1.531658680534247594e+02 1.553747166895363705e+02 1.546945362463868605e+02 1.573443620187608474e+02 1.590072208270839837e+02 1.590087023422229038e+02 1.600505919704521318e+02 1.602987580988380785e+02 1.597117393643065668e+02 1.606303946007696766e+02 1.586525504398731243e+02 1.591021588438570689e+02 1.595863760766551138e+02 1.613476689980884373e+02 1.616310535771734749e+02 1.579015168142113055e+02 1.626350172613812788e+02 1.587535965878165314e+02 1.617712859791836593e+02 1.606224035555369198e+02 1.589523211823516533e+02 1.576206282631348472e+02 1.562228869244343059e+02 1.616105716976389601e+02 1.629879324159112741e+02 1.626622085425483988e+02 1.598504833634565330e+02 1.571099472491910376e+02 1.620079480146802382e+02 1.598385416176078309e+02 1.609671476035576632e+02 1.607553804564829534e+02 1.658863907982055537e+02 1.589946378050877058e+02 1.622249944124997114e+02 1.640141734022092521e+02 1.637775414615412615e+02 1.618891637336391227e+02 1.601964735632012662e+02 1.625456783030301153e+02 1.626587045754048972e+02 1.589532334707073460e+02 1.580236278451889973e+02 1.627143993981821950e+02 1.623140337875206285e+02 1.625482471853230777e+02 1.643274625186030846e+02 1.617773337142531034e+02 1.662969134091815135e+02 1.651692418275899001e+02 1.639560600733413480e+02 1.626614441470284476e+02 1.651913161793117126e+02 1.656294486074147017e+02 1.647346411295000337e+02 1.664189495248285198e+02 1.656910592262514399e+02 1.668085458670695687e+02 1.670567672637801877e+02 1.656121668019016795e+02 1.692843642557264161e+02 1.672186141067511471e+02 1.677462288917805608e+02 1.677182234170502397e+02 1.674971020397170491e+02 1.683112274175365997e+02 1.640104287059610044e+02 1.676413721078535843e+02 1.684372039902085305e+02 1.687397949543789082e+02 1.694218029699819681e+02 1.681938569410070841e+02 1.683683295009006429e+02 1.658560671820447965e+02 1.665758126401393326e+02 1.698229430142857836e+02 1.690457162574243171e+02 1.654113054481739482e+02 1.685269939463003936e+02 1.694618237099422231e+02 1.712890429131331302e+02 1.672898530488346012e+02 1.702642468578790442e+02 1.685701016395956344e+02 1.662123007912624644e+02 1.660363716027444241e+02 1.661876330764777947e+02 1.668105990284056190e+02 1.699518183974788315e+02 1.662847455641286558e+02 1.667487371317943143e+02 1.668478885982711404e+02 1.679530168858803449e+02 1.705227997341526702e+02 1.675387726398816426e+02 1.668412623413478855e+02 1.655294320255233629e+02 1.664459631852819541e+02 1.662675711220362018e+02 1.682648393193882157e+02 1.654565884318850522e+02 1.671174546024264203e+02 1.673435306008891246e+02 1.670020821948316154e+02 1.664452888552687000e+02 1.661385707708252824e+02 1.684215061574723507e+02 1.673806310467868173e+02 1.667047636264246933e+02 1.644973994709088458e+02 1.654396097012578082e+02 1.639750672970868095e+02 1.656330260858518670e+02 1.669212496401575834e+02 1.661467003221514460e+02 1.665502133099957121e+02 1.642223646459487156e+02 1.645745133701019256e+02 1.655483832681309480e+02 1.670796192157703501e+02 1.648766464452126002e+02 1.625363488319051442e+02 1.625714691075204712e+02 1.622679816494143665e+02 1.645890291669288672e+02 1.659458846220702242e+02 1.643359338907118286e+02 1.616522524381987580e+02 1.658170561831628049e+02 1.618160705824167565e+02 1.598201044668690258e+02 1.639917103101251996e+02 1.640078975984054921e+02 1.620567417461419382e+02 1.593854132065594911e+02 1.587643276749216739e+02 1.610045419590954623e+02 1.611560676202304876e+02 1.637225158729441148e+02 1.588449705633697704e+02 1.607917697725983430e+02 1.595371605783860502e+02 1.622371273060075509e+02 1.628454696822936683e+02 1.640817803863224356e+02 1.625684634107560669e+02 1.634427236499393530e+02 1.645779904162621108e+02 1.646147034574468364e+02 1.630859694706288394e+02 1.622402762124224580e+02 1.630595685455222110e+02 1.613634887705366054e+02 1.604199519668790117e+02 1.608103855410284098e+02 1.615273124765638499e+02 1.645886482240797477e+02 1.622035936868626038e+02 1.617594813289348679e+02 1.616273750160940779e+02 1.614830388892183919e+02 1.633108773732282657e+02 1.642871662559237791e+02 1.605795666140680851e+02 1.588436108136839096e+02 1.589372476451283376e+02 1.602489610518458960e+02 1.650697022700633738e+02 1.629432093751740354e+02 1.630483997311176836e+02 1.639519420074680909e+02 1.608437688617334231e+02 1.582003426709935354e+02 1.584459475005721458e+02 1.637484695195356608e+02 1.562838622996621325e+02 1.601137829959034207e+02 1.579516378279022319e+02 1.569557405731369784e+02 1.583640865911600883e+02 1.638529729140813060e+02 1.594483686264364053e+02 1.587817636549724227e+02 1.614122400997688658e+02 1.593581509686115680e+02 1.617878846928527139e+02 1.596485281675221870e+02 1.580878189935921512e+02 1.587741192736502569e+02 1.599884562638262366e+02 1.604586037202911086e+02 1.635617361044817528e+02 1.622926976605230038e+02 1.604300681655630285e+02 1.617185023807889763e+02 1.614177965871164986e+02 1.605609505210017858e+02 1.625604940452039386e+02 1.610538788246959143e+02 1.620912549048870517e+02 1.636929710208826805e+02 1.611811427372054482e+02 1.628692053011061773e+02 1.582013967954600560e+02 1.598384688282942818e+02 1.609571912251380752e+02 1.601631469959229435e+02 1.570605150476786775e+02 1.602454610860003754e+02 1.644961490688109222e+02 1.611951913258095885e+02 1.618046465307489825e+02 1.610830601684674832e+02 1.622142720537281946e+02 1.608046457349501281e+02 1.616818099961860185e+02 1.604389244663826446e+02 1.619336315077071049e+02 1.645520827839207527e+02 1.599889571815509441e+02 1.568116391427535063e+02 1.555860973947431773e+02 1.600357294312858016e+02 1.547444086832372250e+02 1.582697002407469142e+02 1.593137588034128385e+02 1.598064982345615306e+02 1.593051225800045358e+02 1.613928479712228068e+02 1.559470259400373209e+02 1.582656009817413292e+02 1.615507522151505384e+02 1.584243740541819818e+02 1.547615104003892839e+02 1.569086080409938120e+02 1.557398217548915511e+02 1.569403373200291583e+02 1.578223167667771065e+02 1.548735038388708460e+02 1.582566659360807080e+02 1.548224892537760127e+02 1.564660431851649491e+02 1.568374132070575513e+02 1.572834801039807076e+02 1.577230675943607991e+02 1.534482269243940209e+02 1.596692213209961722e+02 1.554604140043452958e+02 1.557590451215344842e+02 1.521452909704275953e+02 1.524286337089893095e+02 1.543530768273342915e+02 1.535551976849866662e+02 1.542043852060369318e+02 1.553511789886139809e+02 1.561446232613626535e+02 1.577244882755338153e+02 1.564443950760025075e+02 1.575722768943034566e+02 1.573236579757528659e+02 1.560777360549893160e+02 1.537654832484613223e+02 1.546059412612756034e+02 1.587352700390990208e+02 1.556483460165521251e+02 1.580843209303027095e+02 1.559142700396168379e+02 1.581517671378786076e+02 1.591307107459841745e+02 1.582367077956430705e+02 1.627101705570185288e+02 1.607361810775798574e+02 1.596042596059114089e+02 1.610700030981926716e+02 1.589292497074952735e+02 1.586131370975980417e+02 1.587418677207490703e+02 1.583086089781747319e+02 1.584883031976362702e+02 1.548115849046331505e+02 1.608891141659309483e+02 1.570589779847113618e+02 1.575236697002362689e+02 1.621108461393435789e+02 1.595622376277548256e+02 1.595082500747782888e+02 1.599620086386871094e+02 1.606311053808320821e+02 1.631482661037506148e+02 1.602772486819195876e+02 1.611142892509404021e+02 1.611156877663815976e+02 1.614005148970146877e+02 1.576465328764703031e+02 1.596153121921794309e+02 1.622540795305871768e+02 1.597261374948332389e+02 1.615634882177847942e+02 1.599143423257478673e+02 1.586094203036458907e+02 1.596968394136582958e+02 1.577276920402081544e+02 1.598191829384606422e+02 1.596060505987995555e+02 1.591377436906298897e+02 1.559225863891758763e+02 1.577739938225090555e+02 1.608714745672332356e+02 1.557560256347286440e+02 1.581899873191577228e+02 1.574011908335993155e+02 1.598484443863776221e+02 1.583786593601202526e+02 1.574092691475025845e+02 1.570143359600063491e+02 1.580854217852476324e+02 1.574657045886426943e+02 1.574230798066169825e+02 1.586590657097897008e+02 1.576984750534676607e+02 1.594799240106399623e+02 1.588630492685621221e+02 1.616337141785676579e+02 1.618884979747671480e+02 1.648832573840375346e+02 1.608317357722432348e+02 1.618715108732683063e+02 1.632779897137408227e+02 1.594484120829272911e+02 1.587220131523576185e+02 1.611883507822653314e+02 1.609267793284857362e+02 1.613654845221226140e+02 1.650789146881828913e+02 1.649212964354489941e+02 1.620077676922551575e+02 1.638067326750748407e+02 1.638460878055634566e+02 1.630570477193620889e+02 1.641745457923590834e+02 1.652264379701927055e+02 1.633825952174791780e+02 1.651006623788928778e+02 1.656421335160221702e+02 1.623296313884460460e+02 1.647556167591975793e+02 1.681418408821456580e+02 1.651274020243572238e+02 1.640768072384614698e+02 1.647250598315770276e+02 1.667014703816274448e+02 1.640493273705280899e+02 1.690473917392444321e+02 1.689518865932999176e+02 1.684535862497861274e+02 1.682551121132051435e+02 1.700003512737783353e+02 1.683873451542514488e+02 1.673990917321820007e+02 1.681832463134129227e+02 1.697057111173218402e+02 1.702971446835004201e+02 1.697721168651979440e+02 1.712886426956802097e+02 1.714050693004954553e+02 1.668337816592076024e+02 1.685797794692211369e+02 1.690523394157810344e+02 1.712912587500091774e+02 1.724743757062756799e+02 1.736203922931023556e+02 1.704908458978245278e+02 1.706533453972367624e+02 1.700646760642395350e+02 1.695664635663558784e+02 1.709731445646066845e+02 1.689189375651062051e+02 1.688788508963532138e+02 1.687475844296574508e+02 1.687438852612747553e+02 1.672509933680206018e+02 1.666428594018946683e+02 1.659991537855430010e+02 1.643014391960591070e+02 1.663928644225969435e+02 1.648184094524855823e+02 1.653299291314835955e+02 1.652175692933307971e+02 1.649550944618703170e+02 1.660703458193465565e+02 1.660976298982832020e+02 1.647156683230963381e+02 1.644522319492915585e+02 1.657911305194946578e+02 1.693415606636330608e+02 1.638655478587320999e+02 1.639413908172732590e+02 1.649529773371584724e+02 1.674386114029640851e+02 1.679865484270370644e+02 1.701113798700220912e+02 1.696765494940254939e+02 1.709940511580530540e+02 1.682327140333009083e+02 1.719867377138882318e+02 1.711898538073098734e+02 1.676480553567351421e+02 1.725388356526549387e+02 1.707165831025131126e+02 1.698678577574517874e+02 1.706728339137752073e+02 1.749432838912205455e+02 1.717406160581012387e+02 1.737858740102428214e+02 1.747288602153766703e+02 1.736714151887886715e+02 1.709903173158684240e+02 1.738364838215058228e+02 1.747681987035080908e+02 1.712937545410881057e+02 1.722375398425277524e+02 1.752546988525165261e+02 1.722429917789209526e+02 1.765657660860572662e+02 1.730351285054384221e+02 1.748624319127670503e+02 1.739249183561959740e+02 1.703711051761340514e+02 1.756435445562928237e+02 1.750579071682772963e+02 1.731480171605529108e+02 1.753468898076334028e+02 1.737003213719718815e+02 1.711191472667324547e+02 1.753564329675461693e+02 1.754355292515903955e+02 1.747662888471116673e+02 1.782175887076624292e+02 1.737175721245110083e+02 1.736073235457735962e+02 1.759758147379026525e+02 1.759692029398187856e+02 1.756643250865404866e+02 1.750202053163557139e+02 1.746095077968197700e+02 1.730930325145619975e+02 1.770973463920903441e+02 1.781891280811804279e+02 1.784358586952043879e+02 1.755309480521358125e+02 1.715408705884283336e+02 1.749449219858816775e+02 1.776767699845068194e+02 1.749533345412353356e+02 1.743676314803074661e+02 1.758840998702897309e+02 1.765621661868512149e+02 1.700975969307943387e+02 1.697062985458467494e+02 1.685139918357881754e+02 1.735464064400519248e+02 1.697935483966067522e+02 1.714353501929099934e+02 1.755921768783472601e+02 1.729281251252155016e+02 1.749845582834563231e+02 1.717236719480378895e+02 1.737590870953870876e+02 1.760582908011313634e+02 1.707773179249014390e+02 1.718376423754112068e+02 1.698252269272419426e+02 1.707711600062174284e+02 1.676560162478312463e+02 1.700663071657691034e+02 1.703232873496277762e+02 1.696747448553634854e+02 1.657257033858214186e+02 1.707936329698699183e+02 1.692690643533177592e+02 1.685501698609324421e+02 1.705623556754540857e+02 1.727364325363533624e+02 1.716227143275757214e+02 1.715202252945949510e+02 1.699573946287700323e+02 1.701693725752261059e+02 1.705619807662917253e+02 1.729584711719742529e+02 1.724172134220492296e+02 1.686431071643625046e+02 1.710769556924789185e+02 1.704808108640367834e+02 1.724384590796875045e+02 1.728379408784721534e+02 1.729147179151065643e+02 1.744630662902355596e+02 1.723573705279270030e+02 1.734392771487552523e+02 1.727429318238337714e+02 1.711445393848514982e+02 1.742389480322057125e+02 1.696406996915987122e+02 1.702015045288578108e+02 1.697828344266033014e+02 1.708595663536296172e+02 1.715288901294757977e+02 1.720545940117160626e+02 1.769033721639169414e+02 1.724631118269558954e+02 1.732012234059125149e+02 1.726311997899060202e+02 1.700750272600916162e+02 1.721884993602215559e+02 1.760887177640125287e+02 1.742255173190530400e+02 1.720754061158686739e+02 1.704998740286019938e+02 1.743341888174087160e+02 1.707497187963119529e+02 1.708332978981281371e+02 1.762470494311201890e+02 1.712971998952461092e+02 1.757027931769566749e+02 1.748849921839952515e+02 1.753096132710195434e+02 1.708160388129224145e+02 1.721999763414528104e+02 1.713880234775169811e+02 1.720441070968720680e+02 1.742457266638119506e+02 1.757954188108342350e+02 1.785398418380018484e+02 1.772673310441184924e+02 1.786909771115805938e+02 1.785899581794683115e+02 1.769306183675000455e+02 1.813475451743457540e+02 1.765481373766812681e+02 1.773264717743834638e+02 1.777331017174632279e+02 1.796586099914197519e+02 1.774103295568756664e+02 1.810562636146484294e+02 1.778160540730755486e+02 1.782083687062218189e+02 1.798485848241332974e+02 1.814975191910197054e+02 1.786774102424329840e+02 1.793414301916264719e+02 1.788813206045652464e+02 1.784021684032774431e+02 1.784348075861191205e+02 1.747436969006734557e+02 1.790967062816706914e+02 1.789110982271967032e+02 1.796899655047053557e+02 1.824971406062105075e+02 1.813782778527589130e+02 1.808463571845260276e+02 1.762655123113056845e+02 1.813350820097566043e+02 1.831680577589788754e+02 1.817881273816051646e+02 1.792968848987038655e+02 1.795517251250571178e+02 1.816283775756587886e+02 1.773972646644785982e+02 1.786118953871814767e+02 1.778881167706533972e+02 1.806780645404595305e+02 1.783735006870093400e+02 1.788654057289622585e+02 1.767182749521581684e+02 1.759118857894808343e+02 1.756658879670034139e+02 1.781981089184187965e+02 1.749674864928651914e+02 1.774920135669950696e+02 1.729613966228780271e+02 1.751319649705000074e+02 1.784420625485277299e+02 1.789342871832339483e+02 1.745725858375994335e+02 1.790804034960007982e+02 1.765065711453180768e+02 1.760551745382014417e+02 1.754688195486892539e+02 1.750443311242657956e+02 1.734637183239917135e+02 1.753667783766997559e+02 1.748185246727990148e+02 1.731423536396523275e+02 1.753746982741695319e+02 1.724297027931314119e+02 1.752129051358377296e+02 1.739071374369224543e+02 1.736718567974497773e+02 1.764088396622444463e+02 1.767023669557805761e+02 1.752669274017260079e+02 1.739548648705858795e+02 1.708680580562885325e+02 1.720465913721557740e+02 1.746170817726337816e+02 1.754068194076118914e+02 1.745668899798248219e+02 1.709066370186179711e+02 1.733786568775206263e+02 1.750297977852072506e+02 1.776319468828761217e+02 1.744278674356554859e+02 1.722295807699707382e+02 1.764009965486917793e+02 1.743024585214378135e+02 1.764878753985690025e+02 1.753193474270519516e+02 1.714102597051596604e+02 1.760559617617457491e+02 1.774789020212402590e+02 1.761543320934785584e+02 1.773989797739658343e+02 1.751480176227877337e+02 1.727052790362900225e+02 1.745452377019219909e+02 1.737554860266687626e+02 1.758727028946046289e+02 1.756085555763737887e+02 1.743533110397767700e+02 1.755184811925738302e+02 1.752380708551152111e+02 1.760880775066116541e+02 1.760512388588569195e+02 1.772447334992241395e+02 1.749178250610790428e+02 1.731177109980973796e+02 1.738499981210686371e+02 1.754431194473127675e+02 1.763717517370334349e+02 1.759760016628655137e+02 1.757344534583203313e+02 1.748213348251632340e+02 1.748608850339497849e+02 1.760612160104943200e+02 1.726218851579277498e+02 1.752219239547844154e+02 1.766320758600374745e+02 1.751794263309598705e+02 1.748125511922456496e+02 1.740836409543376533e+02 1.770417921840096369e+02 1.783699709696493869e+02 1.731918114711226906e+02 1.763123785385824647e+02 1.759550886110416457e+02 1.767683702403819552e+02 1.751770940513950450e+02 1.770677443579570536e+02 1.781478746719537583e+02 1.770486856631305841e+02 1.781586280312246231e+02 1.769838585750096911e+02 1.779357915069167859e+02 1.744523394271327277e+02 1.768992200158713217e+02 1.751408478396376154e+02 1.783089422910897213e+02 1.755110027938783617e+02 1.749696392510354883e+02 1.793698445738025384e+02 1.776278144530147074e+02 1.811403952355458671e+02 1.793152524117691939e+02 1.836792573443497929e+02 1.840655180951538057e+02 1.766911249497623544e+02 1.774995915399412922e+02 1.769628693868952212e+02 1.774652475842545130e+02 1.784811171235078575e+02 1.793248444379808575e+02 1.789208849285952283e+02 1.784076000433081788e+02 1.757224225153568113e+02 1.762680788842961874e+02 1.794028949168258862e+02 1.765105420004518919e+02 1.760396321908714867e+02 1.764859786812905895e+02 1.779354657552499361e+02 1.765595834197627028e+02 1.762088172972056270e+02 1.764187441797029976e+02 1.759763469704783461e+02 1.765414296376891627e+02 1.771268329867051250e+02 1.753600571694373684e+02 1.773816757563027693e+02 1.746734985337043042e+02 1.765251594318656885e+02 1.711452920789951406e+02 1.732815248241316226e+02 1.779882184826588798e+02 1.752153855052939377e+02 1.776057284189661516e+02 1.780246770755216232e+02 1.776223481712642638e+02 1.791993361283534512e+02 1.730531003345807051e+02 1.754096086619778987e+02 1.742344535416627878e+02 1.773606578252350232e+02 1.787237768886809590e+02 1.762518644620443240e+02 1.758346643930479729e+02 1.765155307218481653e+02 1.756077943464373448e+02 1.762331880218772255e+02 1.754234489055854738e+02 1.787453336073618857e+02 1.787352884401998381e+02 1.780013360107581093e+02 1.785916398622402426e+02 1.821161023824458027e+02 1.812206378785246557e+02 1.802830005590928408e+02 1.795025095220576929e+02 1.775389143847819469e+02 1.794377090846948306e+02 1.771294671717097060e+02 1.765775582643173891e+02 1.792985978258542730e+02 1.812801669339737884e+02 1.796772973261317929e+02 1.773610606767698812e+02 1.813646139131282098e+02 1.774889445290787648e+02 1.791235654114786087e+02 1.795532977034980604e+02 1.782670429259874538e+02 1.786808466445971817e+02 1.804187400224375892e+02 1.773625623097069308e+02 1.800001728075808671e+02 1.771100607387060393e+02 1.795211836644477614e+02 1.814634407999013490e+02 1.760433070454974427e+02 1.769006291870382483e+02 1.780864550463279272e+02 1.795105146330593016e+02 1.810227494094390295e+02 1.758721923334709345e+02 1.798983681120729159e+02 1.787023588426943093e+02 1.765233027859937351e+02 1.796894552655236623e+02 1.771303595557739357e+02 1.789226685232689817e+02 1.809825304118905365e+02 1.788249966886785387e+02 1.766135826014237864e+02 1.795721391209482363e+02 1.791658951182241424e+02 1.751167496484711137e+02 1.791495890860927886e+02 1.778255507207217931e+02 1.767515430046423432e+02 1.783025870215471116e+02 1.765612083617191104e+02 1.795385109824901519e+02 1.793343596721038296e+02 1.764579646972389924e+02 1.807339462500451077e+02 1.764835283832336188e+02 1.730561593180779880e+02 1.751998175655205046e+02 1.735594235737124507e+02 1.756585321738739651e+02 1.772488126057781130e+02 1.780743027320359033e+02 1.775901132858215590e+02 1.771190389638594809e+02 1.755158101960295198e+02 1.791554568024810692e+02 1.780158985653422690e+02 1.718298856155655869e+02 1.752987323127518380e+02 1.752664514809187608e+02 1.753344563084444587e+02 1.760731891378744649e+02 1.759268021848760384e+02 1.717039513937849335e+02 1.749537914447710136e+02 1.726337689227604528e+02 1.780995847467024760e+02 1.749339135092001527e+02 1.710774307195424342e+02 1.746208806996968690e+02 1.723411736692956424e+02 1.745592870736493865e+02 1.748549791935351152e+02 1.734344100740189560e+02 1.770266749357591323e+02 1.746382457185977444e+02 1.744752779745554108e+02 1.756753875951535520e+02 1.769221486226828119e+02 1.736225401967581945e+02 1.745201393530851988e+02 1.763051194324515905e+02 1.729572240266536198e+02 1.746353164233897814e+02 1.737537365301907926e+02 1.745086268080256389e+02 1.725359798425856468e+02 1.746837219500905860e+02 1.778044078040043985e+02 1.753404474724143824e+02 1.770639247667988627e+02 1.736772774768439547e+02 1.766317162299976360e+02 1.756057793779449696e+02 1.762580419961144003e+02 1.769071056458069222e+02 1.757750402536470631e+02 1.763711290955222353e+02 1.744663878099913461e+02 1.753240553125247629e+02 1.797668251430826842e+02 1.790918337665433455e+02 1.774367191282076135e+02 1.782371715985321714e+02 1.798909689635909217e+02 1.828634217110958673e+02 1.790022366853190476e+02 1.807814200442242907e+02 1.804597666494952648e+02 1.828981716013988716e+02 1.809920008910277147e+02 1.797774372986233118e+02 1.810091473749014312e+02 1.786714856427900600e+02 1.821688714122214492e+02 1.788646036883193631e+02 1.801209326100705255e+02 1.805218093349488981e+02 1.798911241193371211e+02 1.779426947016929716e+02 1.801394663653284454e+02 1.761176872597403360e+02 1.776487193486701699e+02 1.773499343965835635e+02 1.793661607624858050e+02 1.789634546935477601e+02 1.778423769421346208e+02 1.744894267140122111e+02 1.753964706894163328e+02 1.763716659227737011e+02 1.757033647686563427e+02 1.783192163878454153e+02 1.752150930616618041e+02 1.771115316623419176e+02 1.751250348794498848e+02 1.775846764487656912e+02 1.766685762431348223e+02 1.776445269234179989e+02 1.765700018605948003e+02 1.798986798819511819e+02 1.764494051456032082e+02 1.789402740591193037e+02 1.787988658843373173e+02 1.829131966875347644e+02 1.775840438263623184e+02 1.815614300127421075e+02 1.802033910308894633e+02 1.815152551249009036e+02 1.797426273070387310e+02 1.769791057597171289e+02 1.764963527346913281e+02 1.784064419246367947e+02 1.809984699428761985e+02 1.755557801013266328e+02 1.774245665461949102e+02 1.804717608785647656e+02 1.755068120266211338e+02 1.755149386903202355e+02 1.757419705128398846e+02 1.766409333427601496e+02 1.801079638311449855e+02 1.796740319882048311e+02 1.776954516220760070e+02 1.770045224881050103e+02 1.798893553108979688e+02 1.780646093567302728e+02 1.797632847703582684e+02 1.793084183317451448e+02 1.763075648185453872e+02 1.761291872311716133e+02 1.797616769233273430e+02 1.788613176810719381e+02 1.797099233546663868e+02 1.778540879137196953e+02 1.791542161270228632e+02 1.776388016272074708e+02 1.759226121624026575e+02 1.753083098582460195e+02 1.741726185662991213e+02 1.730316299863565348e+02 1.779752746613635566e+02 1.752418002520325047e+02 1.725311971637778186e+02 1.764927106656521403e+02 1.737303542483388696e+02 1.715337336339177341e+02 1.697799333160755566e+02 1.722224645432508794e+02 1.740028067997421317e+02 1.747394815414732250e+02 1.686009123238581253e+02 1.710160829327229521e+02 1.744922948674689280e+02 1.712764293075732667e+02 1.712215147519800951e+02 1.711345671089272571e+02 1.738735462386314339e+02 1.736330192296360906e+02 1.742459287579726492e+02 1.728181315792926114e+02 1.722709584651698833e+02 1.740052683736231813e+02 1.732099383344491343e+02 1.762260272245216584e+02 1.763958175728122626e+02 1.745870827175094178e+02 1.725888903336715430e+02 1.737463094002429216e+02 1.728009051391229605e+02 1.753142193433272951e+02 1.741688534701258391e+02 1.731059084155239702e+02 1.714555198502581277e+02 1.705620653053174181e+02 1.718474693481098257e+02 1.734688573719948295e+02 1.733867710251373921e+02 1.739571552204220950e+02 1.744525601060615543e+02 1.747883106397776203e+02 1.696863510692646457e+02 1.713777558254107021e+02 1.724299550376823049e+02 1.743190171835832984e+02 1.697459254635331547e+02 1.753603536027401901e+02 1.733499369043440481e+02 1.721904609681614033e+02 1.732459350390671773e+02 1.744191697129967054e+02 1.741372152706188956e+02 1.720872581203857976e+02 1.729600351785893224e+02 1.732938157922497169e+02 1.704057870541441559e+02 1.769138089873616764e+02 1.777575346762188815e+02 1.757091938182282718e+02 1.751688980771999127e+02 1.731211384202547379e+02 1.760348842864013648e+02 1.739546388853937628e+02 1.766285412015238308e+02 1.742444893637193957e+02 1.714736024444791269e+02 1.745591049333407057e+02 1.764367703784899390e+02 1.758746567633497477e+02 1.744490818270990644e+02 1.765399042878322859e+02 1.759629233268066457e+02 1.739251165533279107e+02 1.749486838124269354e+02 1.752505730872657637e+02 1.750978536571585948e+02 1.746653043347205312e+02 1.754145496436966027e+02 1.740014596720681368e+02 1.736089543120018277e+02 1.733104557963414720e+02 1.743763550562399871e+02 1.729247298442774650e+02 1.746166805761972682e+02 1.755452682797056809e+02 1.753121113509435531e+02 1.763999224921003872e+02 1.792702009272323096e+02 1.784242595457076277e+02 1.779075959010336589e+02 1.770111361250770301e+02 1.764909730633185347e+02 1.814630734643690744e+02 1.762780171325014749e+02 1.769258362058303362e+02 1.817210476913013792e+02 1.793855574455006092e+02 1.793517360775796874e+02 1.799074447554783944e+02 1.778204170165549840e+02 1.794654931191223852e+02 1.795096766249443192e+02 1.761673362032713328e+02 1.771949560250603497e+02 1.760882525718960210e+02 1.808393114558143964e+02 1.771594483436486769e+02 1.790495474567993028e+02 1.825820001039896852e+02 1.791098160092872718e+02 1.792444112048757745e+02 1.812366024140267484e+02 1.771825838715025725e+02 1.793169478662286451e+02 1.780571500075162135e+02 1.786961987344914178e+02 1.765678363687753460e+02 1.739792568986198660e+02 1.773253570015104117e+02 1.760416145542079960e+02 1.748481314775148121e+02 1.762104916160024288e+02 1.771559633353749348e+02 1.765283494246500879e+02 1.739967518947534870e+02 1.752732830082090629e+02 1.745353320934894725e+02 1.762122812448527043e+02 1.735765160674726815e+02 1.769678546964112229e+02 1.780178166131102273e+02 1.769502175925540257e+02 1.753917092009623957e+02 1.749451054859632109e+02 1.763240367345569837e+02 1.757305426302728222e+02 1.788135478726235306e+02 1.758576973526988354e+02 1.768026501860940414e+02 1.779237959091075538e+02 1.771663337153989346e+02 1.725670919923888960e+02 1.745334570488643067e+02 1.737017112806420016e+02 1.756545329745424056e+02 1.741283568653702787e+02 1.765544616881237232e+02 1.747093249945640423e+02 1.736039617949029150e+02 1.733008477986490448e+02 1.727510700957221559e+02 1.705924251700263028e+02 1.734242856923957845e+02 1.783351273217629682e+02 1.749556480274176238e+02 1.734430073379803616e+02 1.727953818322275765e+02 1.742208100835614744e+02 1.739149061313799223e+02 1.709372030911000024e+02 1.726515637531365996e+02 1.733884484534905539e+02 1.728655710688930753e+02 1.720471770508104612e+02 1.730329681795189458e+02 1.718735031350330189e+02 1.744636983857077155e+02 1.705008027861499045e+02 1.727230871899156170e+02 1.756615784501103690e+02 1.737682295650270135e+02 1.707075527327208988e+02 1.716966328439081906e+02 1.725980805841042525e+02 1.728359394849440207e+02 1.685597460541676753e+02 1.699165100123147738e+02 1.728770362806364744e+02 1.754744214203737442e+02 1.743741968185759674e+02 1.742147680042789943e+02 1.748623495633913478e+02 1.778257510434467008e+02 1.753407502742513202e+02 1.724306148925100501e+02 1.744486812157641396e+02 1.770143073366994315e+02 1.759035618463686603e+02 1.734207687522390415e+02 1.736558490473488803e+02 1.756807086699709544e+02 1.754448819866988742e+02 1.771958182953271148e+02 1.746865754597900491e+02 1.760971180374488085e+02 1.751952556934413678e+02 1.734761556298462040e+02 1.769850745408756154e+02 1.737847334738330574e+02 1.736118232025222312e+02 1.781464918774837258e+02 1.775319836293911351e+02 1.746235554328916635e+02 1.715672849569463949e+02 1.735664811168950337e+02 1.739057398725303187e+02 1.716864273481101009e+02 1.719810055646255478e+02 1.712298753782732206e+02 1.742030537519269160e+02 1.735996455249053554e+02 1.711771726232881008e+02 1.701240561307861299e+02 1.720806689367191211e+02 1.697387063206971050e+02 1.731772472258758739e+02 1.730291127356638867e+02 1.731406102992507385e+02 1.724298886754845057e+02 1.753444486081434093e+02 1.734182794809938173e+02 1.728421472337810769e+02 1.738911545776223306e+02 1.738605931487646785e+02 1.721300251096800196e+02 1.731031053179777359e+02 1.732865671715030089e+02 1.709577917859532761e+02 1.719538938470782625e+02 1.722101736971572450e+02 1.757732242114872747e+02 1.769273571123860620e+02 1.785010542682153698e+02 1.744492510635949145e+02 1.785682056579957759e+02 1.769277087581796195e+02 1.756327121998571670e+02 1.776868419882111141e+02 1.770825677930672839e+02 1.780449702570577415e+02 1.793426601326282537e+02 1.782869024606455355e+02 1.788027800188137348e+02 1.783961653560241700e+02 1.774814643510891585e+02 1.765116534357143507e+02 1.794637659335360524e+02 1.774135584737961722e+02 1.765605647127840427e+02 1.766764101789935637e+02 1.769222268812247592e+02 1.769649479644533585e+02 1.808946151785771690e+02 1.783288783818725562e+02 1.799922691687835083e+02 1.809290789768570562e+02 1.815083340719753835e+02 1.764893718904945672e+02 1.750548132671501946e+02 1.790819043397481209e+02 1.796086812931435190e+02 1.778200392078364018e+02 1.749063584014747050e+02 1.788372398770655991e+02 1.783284303675377771e+02 1.791389176631288080e+02 1.778376641238652383e+02 1.790680010342445030e+02 1.789669775042549134e+02 1.768607536702665470e+02 1.744857901225141745e+02 1.795650702219026869e+02 1.764896272824800008e+02 1.773605920639658393e+02 1.786192166380260460e+02 1.762758637473039300e+02 1.805928231715416246e+02 1.784841925044187860e+02 1.800824568610183007e+02 1.783812376999363210e+02 1.759420563115400853e+02 1.778292511253988835e+02 1.795282083862610421e+02 1.750330484948392211e+02 1.786226507695486987e+02 1.758971530224249022e+02 1.787767383371397045e+02 1.748895262070589069e+02 1.743806233517469195e+02 1.775246750446788440e+02 1.776440570234150584e+02 1.801739269722683616e+02 1.756285305061964550e+02 1.782018182257171475e+02 1.784345929586021953e+02 1.760248147298354695e+02 1.781342422505163370e+02 1.772905336797898599e+02 1.765362586328736256e+02 1.747590130253043981e+02 1.787308663099282455e+02 1.781027850863391677e+02 1.761623810524944815e+02 1.757435862658113308e+02 1.754355277027561897e+02 1.761261364139545833e+02 1.768190692826230190e+02 1.775905786850046866e+02 1.725332614701067371e+02 1.790580394271865714e+02 1.767075319615621538e+02 1.774778978441379707e+02 1.765841859960578120e+02 1.740815202319360822e+02 1.804764900829705994e+02 1.742497370783382280e+02 1.747585787289218047e+02 1.772041878350143236e+02 1.794453324196387030e+02 1.778038180108170820e+02 1.750247631373831041e+02 1.744705408951786580e+02 1.721998089084534627e+02 1.711223801922092207e+02 1.784853527047200714e+02 1.756135792682934209e+02 1.737976987172586405e+02 1.757352175549886510e+02 1.732756825056465004e+02 1.742562796245858863e+02 1.730270409551668251e+02 1.732916526491059130e+02 1.744799028229948021e+02 1.732975090458888019e+02 1.732080244359086407e+02 1.757336798709921197e+02 1.731022867693944818e+02 1.747237205762333190e+02 1.719709925254055918e+02 1.695952213375697113e+02 1.690488935219430289e+02 1.698403761800558414e+02 1.708440801684031101e+02 1.697794409213398410e+02 1.748395388668263308e+02 1.731920476877197643e+02 1.699254818564222091e+02 1.731669977407786405e+02 1.719634181424110295e+02 1.725219936169374932e+02 1.757638919792485410e+02 1.732633992500543059e+02 1.713059311799228510e+02 1.729083185755193597e+02 1.698394928047623864e+02 1.739583448386452744e+02 1.707690890197954730e+02 1.728533741280419918e+02 1.708675558920699302e+02 1.701238144429241856e+02 1.723782701803615396e+02 1.736104897861008851e+02 1.726268353094011161e+02 1.730190183467456961e+02 1.757726822392515942e+02 1.787861951428970144e+02 1.753160155429094971e+02 1.749591938474013091e+02 1.742303984284715739e+02 1.749627877133823688e+02 1.707676650685297659e+02 1.705999131701069018e+02 1.745674749426414678e+02 1.745372609038983285e+02 1.726835394197457560e+02 1.736377026443308011e+02 1.736329351759683846e+02 1.746044385430916464e+02 1.704758246304869544e+02 1.732299751048099097e+02 1.741737469945155681e+02 1.709310027626396504e+02 1.707749435573839207e+02 1.679491424648216196e+02 1.747439333424790959e+02 1.745521805593709246e+02 1.732268273242221710e+02 1.734543333931880227e+02 1.745695844010614053e+02 1.737041255157780597e+02 1.725390162037292896e+02 1.733165110122151020e+02 1.712454911735818825e+02 1.729248099401895331e+02 1.722716858438108432e+02 1.743940463941986820e+02 1.691554102791949674e+02 1.750451026233365894e+02 1.726147448655189578e+02 1.681889229305843116e+02 1.772339508363553193e+02 1.738295257707038104e+02 1.710602250410854595e+02 1.719739698063174558e+02 1.693707683298357551e+02 1.726834170952648435e+02 1.722976198980496179e+02 1.686732917203718785e+02 1.706127357102489839e+02 1.700321972363836380e+02 1.674039788188555633e+02 1.696369996236347788e+02 1.686678976906742946e+02 1.662108906948119795e+02 1.629715550480231911e+02 1.651785477383281773e+02 1.636543984284311932e+02 1.652534423822819178e+02 1.665730148393539025e+02 1.686531983152183329e+02 1.667163482022597236e+02 1.684632321899775889e+02 1.646926365170282622e+02 1.680816573158674885e+02 1.653724113428716862e+02 1.648079749476060556e+02 1.621605602296241102e+02 1.640572757745274544e+02 1.663759488191229536e+02 1.648625881432531344e+02 1.659988475215907329e+02 1.646333150957407838e+02 1.615767218753634040e+02 1.617747939374365274e+02 1.659333538596686139e+02 1.674622452130012675e+02 1.615758250381495031e+02 1.631883919629685522e+02 1.686655728399102827e+02 1.663234690523146071e+02 1.649274129772235824e+02 1.669594924234301061e+02 1.650228672897093816e+02 1.678751427057141825e+02 1.718999909272806406e+02 1.689277829268156381e+02 1.691555693114878522e+02 1.691798595308062829e+02 1.719350115669248851e+02 1.722937432364264225e+02 1.697395889553277186e+02 1.732188894498142133e+02 1.730809715310127785e+02 1.688054974380655437e+02 1.736611864852625331e+02 1.702258264614739289e+02 1.743575845644887465e+02 1.725841145222975683e+02 1.750056359544969666e+02 1.741660293854128838e+02 1.722885625746409914e+02 1.730588172656261747e+02 1.753588313267243848e+02 1.736891518068373728e+02 1.735384147881507602e+02 1.751281674587780515e+02 1.758562263954610216e+02 1.755196341632925510e+02 1.753767772064426538e+02 1.708803327055406953e+02 1.727644505495397595e+02 1.749804876884462885e+02 1.720752765309984511e+02 1.732652593393634675e+02 1.742755162183538573e+02 1.746112654095630035e+02 1.747119319809913236e+02 1.733221998997702258e+02 1.757911592445634881e+02 1.743811855310597423e+02 1.715633733820984332e+02 1.733415933806308544e+02 1.750148010088659589e+02 1.728355006562656229e+02 1.738811618643618715e+02 1.743083555885489488e+02 1.765544893698058218e+02 1.742890568887580969e+02 1.736320054407734119e+02 1.778423868862699919e+02 1.749181743020313320e+02 1.699533716943769832e+02 1.773123776139287031e+02 1.744948059134580944e+02 1.749061848705586897e+02 1.728128939776343316e+02 1.737209490897603814e+02 1.752273139302734251e+02 1.776398461089815726e+02 1.738029853396350859e+02 1.740449250852271348e+02 1.708234452567795358e+02 1.742068803471601370e+02 1.741036028408580307e+02 1.759823355045499511e+02 1.734469487142087019e+02 1.720836680119359414e+02 1.735715853227052321e+02 1.744331491492459634e+02 1.743573880215212455e+02 1.757538505219668252e+02 1.755014700670082846e+02 1.722829424103461520e+02 1.724154565693108339e+02 1.742792425429757088e+02 1.778770597937170237e+02 1.729798938346257273e+02 1.738381452420653659e+02 1.732930557384677854e+02 1.717801643820576771e+02 1.705580147374456601e+02 1.725912886029273636e+02 1.719369397236205828e+02 1.704733406478706570e+02 1.724738993395941122e+02 1.732764212919037163e+02 1.743873861204175739e+02 1.732221320734822712e+02 1.703471431688801090e+02 1.742111579140098172e+02 1.707502654840868672e+02 1.718986764539327510e+02 1.734000110095660716e+02 1.735327711857512725e+02 1.744133360239783030e+02 1.731658453777931470e+02 1.730741275760246651e+02 1.745537486028472927e+02 1.753282208926202372e+02 1.746346436261293604e+02 1.737821140712433419e+02 1.774524582764148022e+02 1.758303214179973963e+02 1.748122210084671622e+02 1.731727103817735838e+02 1.713756755114257828e+02 1.720555502436684776e+02 1.733021711356257981e+02 1.711797737466125113e+02 1.714546048453058518e+02 1.722728195400012794e+02 1.711467218292287953e+02 1.720569448809089010e+02 1.693852169904866685e+02 1.712843717134543908e+02 1.732748158804373588e+02 1.705088500337631103e+02 1.713679912512756971e+02 1.742842943679967220e+02 1.725923626148857579e+02 1.734256969308892451e+02 1.730342587400430148e+02 1.731532211334435942e+02 1.780842919210684840e+02 1.729248309959994572e+02 1.690863615685305774e+02 1.728358163141797093e+02 1.677836723035202908e+02 1.714154848525150214e+02 1.686288488930162544e+02 1.718234471605134956e+02 1.737586517694017800e+02 1.721274658504191848e+02 1.740159023648198797e+02 1.743521201545962924e+02 1.753586179098480784e+02 1.739777520882700230e+02 1.746885427649792746e+02 1.776317604984826630e+02 1.760935034371228198e+02 1.770214704944114033e+02 1.797638340172373717e+02 1.744593186639096700e+02 1.763093414623876924e+02 1.750188488289780651e+02 1.777186533618509827e+02 1.748530523592725103e+02 1.742539785502244456e+02 1.736463210585003196e+02 1.741333615222143294e+02 1.733048576696266707e+02 1.716394669799014423e+02 1.743938852519652869e+02 1.774899252904236846e+02 1.713133819854835735e+02 1.783091994327282919e+02 1.734246541842970259e+02 1.744531985595002652e+02 1.749112726291003810e+02 1.764352994671741044e+02 1.754645684579003557e+02 1.735120531785527760e+02 1.750796722664034064e+02 1.721471782486187010e+02 1.739230113256374466e+02 1.738827572868322022e+02 1.727944755559929035e+02 1.740606069263565416e+02 1.702756132142150989e+02 1.732316383272743963e+02 1.721530125981211086e+02 1.703998009425884277e+02 1.732429427951784362e+02 1.739774881952033070e+02 1.711508612870507022e+02 1.707319768589895546e+02 1.712190076981979132e+02 1.722836574187627434e+02 1.683473146209680067e+02 1.713291024636124860e+02 1.684428377674637431e+02 1.697302471076656616e+02 1.694896881602397798e+02 1.702192230616745405e+02 1.732715903289732182e+02 1.725762740588711495e+02 1.698362103921391508e+02 1.705283988361437650e+02 1.715876373313993781e+02 1.738647327617005374e+02 1.696077600008273123e+02 1.676678435950176720e+02 1.645816415371227777e+02 1.688856788858815889e+02 1.688424941795416032e+02 1.653790027289750526e+02 1.655020835638399035e+02 1.610925480288825042e+02 1.671974495472681497e+02 1.654621913646114990e+02 1.674637180309010773e+02 1.654376166148284710e+02 1.670290359896675056e+02 1.675747182748385740e+02 1.701318168588307458e+02 1.635961054181355792e+02 1.648398077503775596e+02 1.703060355575842948e+02 1.659447898013584677e+02 1.692976363724948783e+02 1.655612788232635353e+02 1.700624196176199234e+02 1.682240553563490835e+02 1.694753116650617244e+02 1.700540324239842960e+02 1.695253555618033374e+02 1.727688613761748968e+02 1.687748430614497295e+02 1.725823274521713131e+02 1.711031267683165993e+02 1.711232317755716963e+02 1.683966621277232605e+02 1.696653351607690468e+02 1.686566052293999292e+02 1.672812152511818624e+02 1.707632865345116784e+02 1.717564804889269681e+02 1.691350576196184363e+02 1.696305122351392924e+02 1.676882140747254653e+02 1.679694790534537958e+02 1.639799559688316890e+02 1.697982647683077175e+02 1.699845675519108283e+02 1.667512067072161130e+02 1.691443631425921694e+02 1.669346141297176587e+02 1.675665284430733664e+02 1.651340941375195257e+02 1.680597756627104786e+02 1.675497464016083882e+02 1.681077511315604625e+02 1.662111980867512386e+02 1.649990335004459610e+02 1.690783607823957482e+02 1.714748832319522478e+02 1.704990966322071131e+02 1.685681967949919624e+02 1.693265637973460400e+02 1.661157075478183458e+02 1.670938632386846905e+02 1.685746133832302576e+02 1.682500385926964555e+02 1.685788941106236507e+02 1.685444046515277137e+02 1.657225831346472660e+02 1.657288614470170955e+02 1.622180122594979537e+02 1.684399702146197058e+02 1.649666327387853357e+02 1.634952352014262260e+02 1.639761768113886262e+02 1.659269745013140778e+02 1.655577379285662687e+02 1.658888599938477455e+02 1.628827954579598725e+02 1.650454228892451454e+02 1.621794456749748292e+02 1.616958910746473919e+02 1.657308632868778489e+02 1.673143110536851452e+02 1.647856662416772906e+02 1.637469445914889263e+02 1.658582878278409680e+02 1.679318772079359405e+02 1.689950635764407991e+02 1.644699486705530944e+02 1.663376542372108986e+02 1.676273628761797454e+02 1.697934582085644024e+02 1.651575156523439034e+02 1.651513720221324490e+02 1.678222051739577125e+02 1.663481303746026185e+02 1.663304902701642334e+02 1.655819770188332711e+02 1.685072238978051757e+02 1.662418627930659909e+02 1.681236996697101063e+02 1.697321001524099984e+02 1.687767712781435137e+02 1.672313161746434673e+02 1.677359636731221713e+02 1.693533435016630051e+02 1.635384199290705283e+02 1.641551297720769185e+02 1.674948786179198521e+02 1.670017607834257944e+02 1.658357599223659236e+02 1.647236058364962616e+02 1.662832881295500158e+02 1.651019223045805404e+02 1.618072536250128906e+02 1.648811149990426657e+02 1.640138716340022995e+02 1.649179555475811014e+02 1.645212783091145923e+02 1.650214471190483039e+02 1.653126561061004907e+02 1.657878574335756809e+02 1.633535875176914658e+02 1.657859802922909012e+02 1.677329397113068126e+02 1.659858556792698892e+02 1.655197462698016579e+02 1.668898327625286413e+02 1.641978415902651136e+02 1.684022054654789997e+02 1.664639909564655511e+02 1.650622259832191503e+02 1.627293948198716294e+02 1.673311250565257922e+02 1.678361733257069375e+02 1.657489531465172377e+02 1.635513732313697517e+02 1.622033168584886482e+02 1.633435660689796975e+02 1.689621860276241705e+02 1.681693973412901357e+02 1.684095602908587921e+02 1.660497669567611467e+02 1.686882459786801007e+02 1.679763528925466289e+02 1.671374933449678508e+02 1.691828048288905393e+02 1.682781483919583820e+02 1.706409616348630891e+02 1.689436566550905354e+02 1.676185325868727602e+02 1.667135404630705011e+02 1.659366222504520181e+02 1.677387171144445119e+02 1.684556227097204726e+02 1.695759121033019312e+02 1.683551451718423095e+02 1.695824375410535652e+02 1.682232446466264548e+02 1.668108560301616592e+02 1.720207476215526867e+02 1.683617414357831024e+02 1.672836856122545157e+02 1.678749650762883618e+02 1.671196387973579647e+02 1.677911226017017157e+02 1.649589650085529797e+02 1.624686186969226753e+02 1.668753598375290608e+02 1.661340609263353087e+02 1.643709502511206892e+02 1.613782248053423132e+02 1.639546116907615954e+02 1.655450749470431049e+02 1.675599422112739489e+02 1.633280268933954460e+02 1.636381680917531867e+02 1.623437822033554596e+02 1.652045280173463766e+02 1.617729536055355481e+02 1.655392304933953938e+02 1.640297177285892758e+02 1.607782504376575332e+02 1.626472200078590333e+02 1.653617051324232818e+02 1.633114913553198448e+02 1.636519557078465823e+02 1.643516911499471576e+02 1.643362026851696953e+02 1.575666640404334089e+02 1.609906564701852574e+02 1.625226130811570613e+02 1.623263344155291463e+02 1.681919162516591655e+02 1.634599384623433025e+02 1.627680819999340542e+02 1.629111911143454847e+02 1.604904192253091253e+02 1.619145253202492256e+02 1.626853445644403564e+02 1.610569952465960171e+02 1.596807013627780805e+02 1.630126955021553670e+02 1.597576490709487018e+02 1.604970232599036990e+02 1.588747947856565474e+02 1.613147115705334897e+02 1.632699030934309121e+02 1.601864014289054978e+02 1.630943713342897752e+02 1.606829911516119580e+02 1.646990715872784676e+02 1.636047851812576255e+02 1.629019395938370849e+02 1.600141519276534723e+02 1.624097425706508488e+02 1.640331291632671480e+02 1.629623270989361572e+02 1.623824224005545034e+02 1.567067531343466271e+02 1.604988740190070757e+02 1.624597131237864858e+02 1.603554313524956854e+02 1.614667686439938166e+02 1.599710576355501246e+02 1.597706792191666239e+02 1.610226067496286362e+02 1.600795407403261095e+02 1.620645182343350541e+02 1.610436851169181125e+02 1.637747087011286737e+02 1.593104461556914373e+02 1.613889116593244353e+02 1.608117486585223048e+02 1.595053755273657146e+02 1.634271943401321892e+02 1.605940370382101321e+02 1.613872397986875740e+02 1.623957932847916084e+02 1.606706813453260736e+02 1.664414256216552701e+02 1.635231050174346024e+02 1.653423274300035644e+02 1.647886226781388928e+02 1.653145297998802050e+02 1.630222333208530188e+02 1.635359916281423125e+02 1.640366749188060567e+02 1.658395910968972942e+02 1.651530110505505604e+02 1.651173872362349471e+02 1.677079912825350050e+02 1.661348638576978090e+02 1.678295981244450275e+02 1.662151363939069597e+02 1.660713289950282956e+02 1.673909687808466629e+02 1.626150284106643937e+02 1.612328713532026825e+02 1.653412731025821074e+02 1.641205750198344901e+02 1.659267499405054309e+02 1.664802155220247641e+02 1.610879209512863781e+02 1.643928027870568656e+02 1.658607002481521988e+02 1.644405099150615115e+02 1.646435028488191961e+02 1.627690694867437173e+02 1.617667002928380384e+02 1.644250458517153675e+02 1.656236940147959160e+02 1.691831382198798224e+02 1.644353831875102117e+02 1.649488873564364155e+02 1.658701235336857280e+02 1.662899681500887539e+02 1.669069929158049774e+02 1.674634580039609659e+02 1.623912835119941462e+02 1.637807691932227385e+02 1.639129818210286658e+02 1.631897446708096027e+02 1.632519509984664694e+02 1.634575000814486998e+02 1.610684510888040109e+02 1.638175625784873830e+02 1.688000361196600352e+02 1.629503010114143819e+02 1.632916492143209553e+02 1.622273332520185534e+02 1.626677374239514506e+02 1.664126930295441866e+02 1.627187450640540760e+02 1.665970736728347390e+02 1.659741204135956707e+02 1.630513268294187128e+02 1.655558405266832551e+02 1.661972130883434318e+02 1.675942562890256795e+02 1.649378603114924431e+02 1.686556623505445600e+02 1.659912609032642479e+02 1.661096872352614753e+02 1.663115597669168153e+02 1.650841591109592628e+02 1.649243406643994660e+02 1.646463954146141475e+02 1.648019827582215555e+02 1.632775297292049856e+02 1.653001906920374893e+02 1.656604000809784623e+02 1.655356389264584038e+02 1.654463783003746187e+02 1.644329303763401811e+02 1.652782679308110403e+02 1.654279261728298707e+02 1.648527024182928926e+02 1.638195178583509630e+02 1.625914675410786003e+02 1.641300284846723230e+02 1.627331320741866421e+02 1.624545074322501250e+02 1.658560501441688189e+02 1.648838262879532408e+02 1.615155130739375693e+02 1.593449706741666319e+02 1.648345024723462870e+02 1.657668644598984997e+02 1.643230007543699855e+02 1.652959512025690856e+02 1.674200567825463395e+02 1.672742573122941110e+02 1.671522697370037633e+02 1.659298001682080042e+02 1.621074637033281363e+02 1.620934507449196644e+02 1.636668468363028808e+02 1.644821323448145449e+02 1.673131714014548947e+02 1.634134712658914168e+02 1.654351748256409564e+02 1.614360815717741957e+02 1.629943459032816691e+02 1.605229167034329123e+02 1.644758822516899954e+02 1.614088128032194334e+02 1.612702462650715916e+02 1.595510207988720026e+02 1.631347579223084381e+02 1.603239191041835454e+02 1.632307929302566549e+02 1.624043290635836740e+02 1.638489607428888633e+02 1.651323203346014736e+02 1.630383358128084126e+02 1.670617710760197383e+02 1.635205953557392036e+02 1.648597428781900476e+02 1.634797266408629071e+02 1.653116739707636782e+02 1.665047643720515680e+02 1.630034734103423659e+02 1.664614845964009646e+02 1.663874784173538046e+02 1.655601326022280091e+02 1.654683258710246889e+02 1.638410750022021034e+02 1.646827701612385511e+02 1.654005347562587360e+02 1.638404782711855887e+02 1.649708996724052668e+02 1.629667131192331624e+02 1.605862289801715121e+02 1.590696083179853417e+02 1.585971757099492834e+02 1.598165425930161518e+02 1.610049665881237502e+02 1.595846943029060299e+02 1.591480526678435012e+02 1.551051558275885611e+02 1.566510709449833030e+02 1.558948670567888541e+02 1.586494030025952782e+02 1.586566653121772106e+02 1.601472613405724132e+02 1.559069287754139737e+02 1.590078881060925369e+02 1.601244754643190333e+02 1.596146217389685376e+02 1.583869786916942246e+02 1.585476048315277922e+02 1.596946025700305825e+02 1.578709903659470228e+02 1.568553692000314186e+02 1.599375508675418587e+02 1.597184589578870941e+02 1.583261114843437554e+02 1.536415749808433873e+02 1.582418105979666336e+02 1.581122475306289346e+02 1.559481139645331211e+02 1.577843056796089911e+02 1.544162656958956461e+02 1.572333609026360932e+02 1.604117806561851296e+02 1.555534901122978795e+02 1.590631347092788701e+02 1.558115671671287146e+02 1.581964167375199679e+02 1.569360057192743625e+02 1.568196593774474366e+02 1.545642370418738949e+02 1.566186220898751458e+02 1.547567236530754542e+02 1.552415504438477569e+02 1.556900604234995171e+02 1.548151921462007010e+02 1.568488262810336096e+02 1.556129166217206716e+02 1.551955484948613559e+02 1.552682772678267895e+02 1.565080789607046370e+02 1.519557532853596058e+02 1.541569995790561620e+02 1.533291122242079609e+02 1.570579576307727905e+02 1.559411120989935569e+02 1.544470190076841334e+02 1.576661592070738038e+02 1.562197008653964190e+02 1.569188229073773755e+02 1.520180204251077782e+02 1.585732229088004033e+02 1.570772832849299903e+02 1.570051935938838028e+02 1.544398675442511433e+02 1.549415145284938546e+02 1.564497020222185597e+02 1.533981460206713052e+02 1.531455626293405317e+02 1.577206883751589999e+02 1.544377425799613377e+02 1.540286182130673183e+02 1.588035094393347606e+02 1.575796308536657762e+02 1.541818124549547520e+02 1.561005789805565769e+02 1.566774079454342541e+02 1.574700089750519396e+02 1.569989782076107190e+02 1.571226820442610972e+02 1.578711495154856550e+02 1.558083010365286896e+02 1.565774119003333453e+02 1.543383470488465434e+02 1.535429368731370232e+02 1.593046804948333772e+02 1.553886111330183724e+02 1.566025647113789887e+02 1.552763937107625338e+02 1.556442560935113022e+02 1.541866320882811294e+02 1.573287695733224609e+02 1.573397302165922724e+02 1.545397790205112756e+02 1.571256015787780598e+02 1.538494838348136966e+02 1.555319208973218110e+02 1.555966356233986687e+02 1.599227117939425682e+02 1.575661174149632870e+02 1.576751507889248103e+02 1.567716168742821310e+02 1.567192670138062738e+02 1.583398060311708946e+02 1.576169409960049848e+02 1.601504984441104966e+02 1.575077576121053653e+02 1.581289186278350485e+02 1.590328030622082451e+02 1.562839541718651333e+02 1.567928724168657482e+02 1.562812654596313280e+02 1.538062731539757237e+02 1.584416725061075226e+02 1.548778783854797325e+02 1.572733575288501982e+02 1.567576306179951473e+02 1.542888578904482131e+02 1.554907911651608288e+02 1.554934843362762535e+02 1.573265861182707681e+02 1.569352369520520654e+02 1.598222955119574920e+02 1.585256681110617762e+02 1.574139684614274017e+02 1.601453510919727421e+02 1.599920449253437198e+02 1.560290148197039457e+02 1.578726623591700218e+02 1.573195065915823818e+02 1.589024804130972370e+02 1.553690135665073910e+02 1.602748532416865714e+02 1.570415045203530724e+02 1.588089480239326292e+02 1.570985404983626665e+02 1.603078519532283792e+02 1.595099808304355804e+02 1.583542751669576489e+02 1.607053740636894474e+02 1.622313531298463829e+02 1.584610639578418159e+02 1.616378939406936013e+02 1.616386574238261460e+02 1.579974765111985562e+02 1.589629626937700380e+02 1.609124929728123448e+02 1.582994791271219981e+02 1.582858790397918938e+02 1.577578432700439919e+02 1.572171923848452195e+02 1.586050175295075348e+02 1.629309406686741113e+02 1.611833675103772805e+02 1.608094631108304213e+02 1.565561661729508387e+02 1.575365392851479101e+02 1.592302617429257339e+02 1.566348348557552868e+02 1.592587535305451354e+02 1.576929768217808316e+02 1.567177024501695257e+02 1.565086431757563616e+02 1.600745063714471144e+02 1.545780631168523485e+02 1.590491250285865306e+02 1.550009260265435955e+02 1.562253145487673578e+02 1.530885508567133115e+02 1.527418416999615545e+02 1.561970158051276485e+02 1.549910988525293476e+02 1.588216521548596916e+02 1.563365373064424375e+02 1.539519820060646680e+02 1.539637605953578827e+02 1.570348370768597022e+02 1.573911643139525722e+02 1.527842393502890843e+02 1.519224566429822119e+02 1.527064189153421978e+02 1.550637070096243519e+02 1.573268776946998742e+02 1.548068960582412501e+02 1.549003524099611298e+02 1.548659953082886034e+02 1.544983986737938153e+02 1.559701873071635703e+02 1.537568743590579459e+02 1.552004397796615649e+02 1.574558632637082383e+02 1.524839128313716401e+02 1.528279832423308449e+02 1.545774915900452697e+02 1.540534027864677853e+02 1.573881661029981274e+02 1.591526223357736001e+02 1.556394416292225742e+02 1.564321712657543912e+02 1.565657477895524892e+02 1.574861102567298587e+02 1.540093409376351303e+02 1.570750227792471492e+02 1.580536226219242906e+02 1.549354909353200469e+02 1.577257100441701709e+02 1.568495729151489115e+02 1.561051525802275819e+02 1.579039916664771965e+02 1.573413860648925322e+02 1.593704965981800399e+02 1.600704356280419063e+02 1.586774223467602383e+02 1.578053281079875205e+02 1.603964887891178250e+02 1.612501422584092836e+02 1.615545735449958329e+02 1.602036638002658719e+02 1.633212243551118945e+02 1.579955552339680196e+02 1.589247021607506838e+02 1.632281764183234714e+02 1.601897634719693713e+02 1.640992697345088800e+02 1.629740581009926075e+02 1.620687396994564438e+02 1.613540098107770575e+02 1.611223791657492654e+02 1.610805318798254859e+02 1.619874063042593662e+02 1.654138994576465507e+02 1.630332022813899755e+02 1.668348221624800658e+02 1.632498905581748545e+02 1.639542554939426680e+02 1.650551895702755587e+02 1.652258438884549605e+02 1.639270524666340521e+02 1.652611393803090039e+02 1.660069595622011605e+02 1.654618537347458584e+02 1.639270348183016495e+02 1.625301647480319218e+02 1.621510301375963934e+02 1.626082799702225827e+02 1.624402423385139969e+02 1.622758820507584119e+02 1.609148269637486237e+02 1.618911729071641048e+02 1.614220761867110241e+02 1.636655796358877240e+02 1.638341281986741080e+02 1.633379393471165315e+02 1.610544679893999671e+02 1.613740963671962447e+02 1.635110266969395809e+02 1.603640407185749552e+02 1.608708388560704350e+02 1.616416917348859386e+02 1.626030643762844363e+02 1.616010985308701038e+02 1.642902805931273633e+02 1.605813329102491025e+02 1.619430677357588024e+02 1.624894949608843717e+02 1.643625812598326945e+02 1.675022415903713124e+02 1.632243905805437976e+02 1.620505371846172409e+02 1.603359175268343506e+02 1.621749762440507538e+02 1.617908234501109632e+02 1.602137538482556636e+02 1.623157031280915703e+02 1.604057228182647918e+02 1.603510908657099492e+02 1.578074005666374262e+02 1.572709065708603760e+02 1.612012461955409037e+02 1.604224178994322472e+02 1.612072465626177404e+02 1.587291092818367702e+02 1.584130805157355155e+02 1.605139224099185924e+02 1.575414029002621703e+02 1.592757528334043968e+02 1.610978095017691771e+02 1.588909843339297083e+02 1.593519417405898082e+02 1.567014373876983484e+02 1.596288964760179567e+02 1.596938957945157540e+02 1.600091296798060796e+02 1.606906431306553600e+02 1.618697452496051312e+02 1.600346300695113086e+02 1.595683973830728348e+02 1.566692438518505810e+02 1.564542484965276685e+02 1.593100182889667451e+02 1.579996096814843156e+02 1.545559580243526909e+02 1.570372101115830219e+02 1.576226083377039515e+02 1.570409604341550107e+02 1.587524771808513719e+02 1.571179254813730495e+02 1.564714188195668498e+02 1.558762241010892353e+02 1.571788523585799737e+02 1.542248768938450496e+02 1.546631014902415302e+02 1.575685118464554364e+02 1.581863687133660790e+02 1.576593314967735182e+02 1.562671500967755946e+02 1.598503802661867894e+02 1.600901743959013572e+02 1.575871053480038029e+02 1.596095195164585618e+02 1.584876567034327479e+02 1.574087314792213306e+02 1.617009475105839442e+02 1.573439855583497433e+02 1.595436619893230556e+02 1.623669077374602523e+02 1.624298934688621898e+02 1.606129592283193972e+02 1.599141583666176984e+02 1.643355013213647169e+02 1.641547615412859500e+02 1.621109229394610054e+02 1.604462692315360925e+02 1.601627745099958418e+02 1.588345177972217925e+02 1.575539402387202301e+02 1.553333136012078342e+02 1.602100095281931260e+02 1.597979405209464687e+02 1.566380319001341661e+02 1.527836059363819174e+02 1.577052939838510497e+02 1.579222712698268367e+02 1.563541372461812387e+02 1.565344504221019122e+02 1.563412016495273917e+02 1.592176765437874622e+02 1.613796105495702875e+02 1.581406772594732502e+02 1.604901587136394596e+02 1.605221018028339017e+02 1.599294403481765983e+02 1.597998952364546312e+02 1.609784399301605617e+02 1.591070500739238014e+02 1.613873350970108049e+02 1.591623057767145610e+02 1.609557448852666823e+02 1.630199500723378776e+02 1.621773379707563549e+02 1.603146008605291684e+02 1.608883105074473292e+02 1.604342517897394487e+02 1.614494121301508471e+02 1.653949948724004457e+02 1.622115773013612170e+02 1.668015881745068612e+02 1.633865785949594454e+02 1.610982288464740577e+02 1.623482863058936232e+02 1.639527380150898068e+02 1.600615731735820475e+02 1.613222922709010447e+02 1.614400902094839978e+02 1.619347437915355385e+02 1.651100546608248010e+02 1.603494430906013406e+02 1.592734776405932848e+02 1.608362958658187267e+02 1.596684767809783807e+02 1.602329690633279426e+02 1.630117265392182446e+02 1.634184041943560715e+02 1.608053368283131022e+02 1.582404966717444097e+02 1.631002851222716572e+02 1.584123092552324579e+02 1.580500342170626027e+02 1.577559403946546297e+02 1.606131954710038201e+02 1.610888948988670109e+02 1.630921715183885965e+02 1.598994592145209594e+02 1.582277792081553116e+02 1.613203502998242413e+02 1.618578057529454099e+02 1.589677910628615507e+02 1.603220031880736940e+02 1.610941651457253272e+02 1.625782641367904091e+02 1.597598493250338265e+02 1.612994563323837554e+02 1.625273362682344782e+02 1.595305439234971345e+02 1.570030759205428126e+02 1.610288298781222522e+02 1.576968277364980509e+02 1.591520031916885216e+02 1.617692216297005814e+02 1.605856310036851937e+02 1.629227608616026259e+02 1.615803690948699511e+02 1.613390848659942662e+02 1.618911050258293471e+02 1.612284773363074066e+02 1.607792777849302581e+02 1.588843131214622417e+02 1.599797951450812832e+02 1.584919835115990736e+02 1.605519180879789474e+02 1.581878234676953525e+02 1.585328236505716291e+02 1.607499347320280663e+02 1.616049420270161932e+02 1.606169966089496199e+02 1.613212994390906090e+02 1.634603596633248230e+02 1.599850651730473317e+02 1.615725865181840391e+02 1.607333727730998305e+02 1.569433822691786702e+02 1.617040383098388077e+02 1.619157261528832805e+02 1.610325502301156178e+02 1.594856040279969136e+02 1.601205782118984757e+02 1.621511277445420376e+02 1.598954014264268153e+02 1.603250714933398910e+02 1.646699485553060072e+02 1.639775533873910831e+02 1.630127949348803611e+02 1.616328141465168073e+02 1.636491665124662518e+02 1.643490821116985217e+02 1.667785854994278907e+02 1.614356050370305979e+02 1.577236305173858852e+02 1.615207833773698951e+02 1.629117602884635687e+02 1.601032276647463277e+02 1.614277338383375877e+02 1.629563835879716009e+02 1.636757604296443560e+02 1.642918346071558915e+02 1.652782578532353455e+02 1.616112656480562748e+02 1.635630366141061813e+02 1.644389944780366761e+02 1.658849778674183995e+02 1.613466377871623934e+02 1.594590735182268020e+02 1.594135629960952940e+02 1.593731323328699432e+02 1.604764323963991615e+02 1.606591229846220585e+02 1.620256675321345483e+02 1.624689791129883645e+02 1.586515356567299762e+02 1.609015939878421477e+02 1.608984174158561586e+02 1.589863117146585410e+02 1.616795404604924897e+02 1.573915482782142590e+02 1.605871201415235134e+02 1.612832825237299517e+02 1.605878150097821049e+02 1.587549241154710273e+02 1.611994003765831280e+02 1.601651633077878500e+02 1.606254008289566855e+02 1.598305514171442212e+02 1.590622225027463799e+02 1.599555468540322636e+02 1.615181385747605702e+02 1.639069963441719437e+02 1.592389725019113200e+02 1.564909722498486531e+02 1.626952036492601223e+02 1.585769603310059495e+02 1.607427767230467452e+02 1.597804992944361118e+02 1.614971200469769599e+02 1.580734693032880500e+02 1.601245197675248448e+02 1.610282128076817685e+02 1.582909942005966570e+02 1.618400375094410890e+02 1.620452788405743547e+02 1.602974834068886310e+02 1.634717517671417681e+02 1.609880820247739166e+02 1.630968095024629747e+02 1.607753874335604110e+02 1.633845938286078479e+02 1.623308554446483924e+02 1.646537173125182392e+02 1.575587772748487509e+02 1.619009575462980308e+02 1.620069764032089097e+02 1.625142199194426098e+02 1.587205082317828442e+02 1.627775179674120238e+02 1.633078807660390908e+02 1.627440832127479382e+02 1.623813347837136121e+02 1.619910009535859956e+02 1.591371312854330426e+02 1.626399839467590596e+02 1.657431413331692056e+02 1.627241391979774789e+02 1.584874734314641955e+02 1.618255743185899007e+02 1.623787257516482612e+02 1.602703692751173890e+02 1.622045014991959988e+02 1.630462351517647051e+02 1.579602984554406078e+02 1.618096225206843997e+02 1.609496482523535974e+02 1.618333467558256018e+02 1.608010063808781638e+02 1.596728654713084836e+02 1.589477458169250781e+02 1.585171395062336330e+02 1.608284113021394148e+02 1.589759441592718758e+02 1.602613788027392729e+02 1.615587580814355704e+02 1.602690352915573442e+02 1.624533663674133663e+02 1.576337954941515704e+02 1.586799213633492229e+02 1.599752979514834124e+02 1.638241724707134495e+02 1.608551873420682341e+02 1.615438810860563308e+02 1.605245439551506195e+02 1.631727749163319743e+02 1.627896663011474061e+02 1.606598801255271098e+02 1.621497431344770916e+02 1.637381503094848938e+02 1.624429909644443057e+02 1.640875271115399130e+02 1.574393571472616316e+02 1.618653480420851167e+02 1.600887752951745426e+02 1.616213987965722936e+02 1.592583181836759820e+02 1.605258794522221990e+02 1.591188820685904659e+02 1.598500631942683299e+02 1.612160872979586088e+02 1.617537779980836490e+02 1.630093173561390643e+02 1.596297225407973883e+02 1.599599009523834070e+02 1.597510703342722422e+02 1.606049206685600268e+02 1.601681567407855766e+02 1.613754376500734224e+02 1.634207806387533424e+02 1.597021873381403623e+02 1.614699305290587574e+02 1.622233972823573538e+02 1.606811159966384821e+02 1.635193280788312791e+02 1.584871674619398902e+02 1.626087851883423809e+02 1.603111105862541876e+02 1.621935692087677410e+02 1.594005662875054838e+02 1.626377993811249212e+02 1.607973898799996846e+02 1.603695367006814934e+02 1.613487377968209557e+02 1.632236209410228867e+02 1.662794707162229884e+02 1.652324038527699201e+02 1.629041148708636513e+02 1.648123809959305959e+02 1.660294429733484662e+02 1.634648766010797090e+02 1.651201984133101917e+02 1.642682884140993735e+02 1.625649106895946261e+02 1.611888913252682300e+02 1.616361453111108233e+02 1.624581700806667470e+02 1.651018624891999593e+02 1.600759622158996933e+02 1.632591627876300606e+02 1.626828366904047982e+02 1.600458320263888368e+02 1.613688479302742564e+02 1.621309281243570410e+02 1.640206104445449853e+02 1.636363642508291321e+02 1.617951468929350938e+02 1.622152001577737508e+02 1.608844121973502297e+02 1.611617771892850328e+02 1.617600866217875364e+02 1.618537981718477283e+02 1.604827368930935165e+02 1.625794034881176913e+02 1.624067647409045776e+02 1.604028408351102541e+02 1.627778793446028374e+02 1.631305095459513836e+02 1.596587881104651387e+02 1.622176843356534164e+02 1.600868561722608945e+02 1.608298452023699667e+02 1.624491627813330012e+02 1.607069345670987275e+02 1.608917086865792214e+02 1.594827042894872307e+02 1.591009762253518431e+02 1.598917112619765817e+02 1.605972857763240143e+02 1.587093600330393883e+02 1.599488171534771368e+02 1.578325713450423677e+02 1.616180448093941209e+02 1.632035188585591925e+02 1.624165539993347238e+02 1.592767128353603425e+02 1.598866215341255099e+02 1.623762716202184890e+02 1.585250741934065672e+02 1.590427652572462023e+02 1.568447918180044667e+02 1.576810442978519120e+02 1.547975674111116575e+02 1.587025577320789012e+02 1.622092603137625417e+02 1.570719941847284815e+02 1.606274171777890274e+02 1.565884622659650915e+02 1.568883653129560400e+02 1.568169329584252409e+02 1.593876454071026956e+02 1.582268169306630625e+02 1.576825382683599344e+02 1.566956371547452136e+02 1.585853694353057222e+02 1.608052447996132344e+02 1.609554796520880302e+02 1.559844085061468775e+02 1.588554848633155245e+02 1.587597176795936491e+02 1.580436014712933002e+02 1.575702094822218271e+02 1.570933687250911817e+02 1.608491757503623774e+02 1.573477925690199299e+02 1.567263933174056660e+02 1.564064818258412686e+02 1.580644375607720065e+02 1.580317175361167870e+02 1.568971686871420843e+02 1.594739388950895602e+02 1.565654238123617858e+02 1.574953117466770038e+02 1.591860136947565820e+02 1.606968840899617419e+02 1.609021415318629522e+02 1.620922079856383959e+02 1.605483901518461209e+02 1.662474337809127292e+02 1.614748227583374671e+02 1.606007695769129384e+02 1.640298369445127094e+02 1.619442251076649484e+02 1.607662906172653550e+02 1.643184951993740981e+02 1.608436402409375034e+02 1.630118548382890538e+02 1.633333948288046429e+02 1.645054327767222730e+02 1.609107055435449070e+02 1.650510382476259110e+02 1.666215469947731549e+02 1.620278710760646277e+02 1.683363018674913860e+02 1.638453256413701240e+02 1.643851221754370044e+02 1.646529273482237556e+02 1.626853123727431694e+02 1.608749440584574586e+02 1.628942745985237366e+02 1.630426633326686670e+02 1.626107373427145149e+02 1.650445215826579215e+02 1.643195995321582643e+02 1.654818050875521465e+02 1.637684966649614751e+02 1.658869609395682971e+02 1.656919849237787048e+02 1.662663110496424963e+02 1.647451714671212528e+02 1.659913643720474852e+02 1.633926662122255777e+02 1.613048818212391780e+02 1.644119093263599041e+02 1.625908257655851799e+02 1.611349959459431886e+02 1.623406977652450678e+02 1.618082255433093906e+02 1.597375616501584830e+02 1.626325991056479268e+02 1.643522802456691352e+02 1.621190421441839646e+02 1.627935147577315718e+02 1.547388286929836738e+02 1.620832752722246823e+02 1.611158310278439671e+02 1.593045617210825071e+02 1.612259782502928829e+02 1.610066984556923444e+02 1.627317732513269277e+02 1.592474917033422059e+02 1.616227805083756266e+02 1.600843386613788368e+02 1.596688201500619755e+02 1.612323818474187931e+02 1.592238330537484785e+02 1.608830162148414900e+02 1.619530452812498709e+02 1.628117640822299279e+02 1.611281605114073159e+02 1.647671447280494306e+02 1.588737933267272240e+02 1.595550334257122813e+02 1.634290939451110489e+02 1.625704136750945281e+02 1.601888738057836008e+02 1.614346004760361950e+02 1.622961181678563776e+02 1.665442269814199676e+02 1.672882775238259114e+02 1.655389320157833595e+02 1.683476731524961565e+02 1.668600707385907072e+02 1.682580775681793739e+02 1.673664160546198332e+02 1.701030366490120969e+02 1.642297063737458984e+02 1.687271139127621495e+02 1.648694495556521531e+02 1.637720710830379574e+02 1.650131219507632920e+02 1.663708556188889247e+02 1.650047459330955917e+02 1.644108762234867811e+02 1.632825133158669360e+02 1.646328692332895116e+02 1.631083857949096512e+02 1.642528584485097554e+02 1.668937297457532338e+02 1.640141518287341569e+02 1.630147952678593413e+02 1.622416625109559050e+02 1.655500976497841350e+02 1.646794176878172209e+02 1.638582703351781049e+02 1.667975457285016034e+02 1.648421621716414336e+02 1.651285865454276802e+02 1.614222444259511633e+02 1.630473488365675223e+02 1.625277166891860077e+02 1.641560776102298860e+02 1.645200055925381832e+02 1.634196720945262484e+02 1.665189762178027877e+02 1.646495344698992369e+02 1.630184222637804794e+02 1.644756122293012481e+02 1.639786517823446275e+02 1.647655775146403698e+02 1.676901020359011909e+02 1.627289294985413335e+02 1.643521760812316188e+02 1.678782189789213817e+02 1.669334191820526030e+02 1.666568033109152793e+02 1.634309761174373534e+02 1.650996611941324659e+02 1.639636331726342746e+02 1.627846447975518061e+02 1.660136097736865111e+02 1.611081691471976569e+02 1.661937612461895526e+02 1.661320922828361972e+02 1.652894393110529450e+02 1.660631156030255795e+02 1.653080391082049516e+02 1.647154176416127882e+02 1.653767745206521909e+02 1.671900307987143890e+02 1.649670117668406135e+02 1.628405084341541169e+02 1.626193684736654177e+02 1.659053668646549227e+02 1.648204457731240495e+02 1.656581117874177380e+02 1.691678050665032629e+02 1.690258835203077865e+02 1.687111747296587794e+02 1.666035539910228351e+02 1.669205811436287945e+02 1.694885933477855247e+02 1.668317375005124745e+02 1.663589679711367637e+02 1.651268005248661552e+02 1.643279461752930217e+02 1.657869216755674131e+02 1.611917840157277624e+02 1.602808005508928488e+02 1.625707289288669699e+02 1.637656462873527232e+02 1.617542643098315978e+02 1.620452145844535039e+02 1.610946961069032000e+02 1.621055708694078419e+02 1.625300890306187114e+02 1.645980124825419466e+02 1.620088947425183221e+02 1.626191751498702729e+02 1.607021882306411271e+02 1.656207907120076470e+02 1.622457158326425883e+02 1.647025010070123585e+02 1.632577282594945700e+02 1.613276536679351238e+02 1.667549429054972165e+02 1.627991825974120843e+02 1.653190933304055079e+02 1.613980571281646803e+02 1.613781283920102396e+02 1.615301853956129889e+02 1.607957304288124192e+02 1.615050503152446026e+02 1.574464795378672761e+02 1.629453197996484448e+02 1.641634493510833579e+02 1.645279229791858597e+02 1.601355915159454071e+02 1.598137274275690629e+02 1.600038979456718096e+02 1.635213784113791178e+02 1.638642751692902095e+02 1.635198575181431124e+02 1.613201970355319474e+02 1.630754237903641695e+02 1.642267037012703099e+02 1.661267749900632111e+02 1.643149049105700499e+02 1.640933257682946191e+02 1.642641418027568818e+02 1.626838406645784687e+02 1.630874096381932929e+02 1.615050959070925103e+02 1.612108000554289902e+02 1.653594525375270905e+02 1.612604777803356626e+02 1.646413996304829368e+02 1.632479590335557020e+02 1.660595116352568823e+02 1.639525912025907814e+02 1.620515934814002321e+02 1.628431129615286466e+02 1.634148171330918444e+02 1.602655870614578646e+02 1.606925520597031039e+02 1.628137417770888931e+02 1.607104677283208503e+02 1.638067710537741846e+02 1.605305380832705282e+02 1.601990421481513351e+02 1.611976953242575235e+02 1.640813024698169329e+02 1.608115742822178618e+02 1.650157754389940976e+02 1.615616537120462226e+02 1.626199307488173815e+02 1.632391169403199740e+02 1.641886232789152871e+02 1.648456128141084491e+02 1.621387135100329147e+02 1.623672493907859291e+02 1.641586037554743598e+02 1.643146592500774261e+02 1.622116541518828967e+02 1.631628981628493023e+02 1.635022622761009359e+02 1.612274522362989160e+02 1.670809051656213455e+02 1.606610754412248809e+02 1.668762503864668361e+02 1.624544484420575543e+02 1.644324071722723204e+02 1.656425987990357100e+02 1.643278442023763830e+02 1.630922750387076974e+02 1.668569984382460518e+02 1.612180270078677609e+02 1.624284297602714560e+02 1.687944866577547884e+02 1.650506424059403514e+02 1.629773457971174082e+02 1.659288429869671688e+02 1.648315336619110951e+02 1.638652813948508822e+02 1.640289551371940888e+02 1.641057980099658096e+02 1.648307141945360570e+02 1.673872425171319378e+02 1.654580711913149855e+02 1.662172032445969023e+02 1.657549889143474218e+02 1.639461741405206965e+02 1.653445530516216593e+02 1.661568883275831752e+02 1.629326089305159257e+02 1.618230808075057041e+02 1.612756600631100525e+02 1.639025279874730643e+02 1.637888535207224834e+02 1.629878356855858783e+02 1.633062586083218264e+02 1.630231932695090791e+02 1.621586147500348147e+02 1.626831408316173224e+02 1.616069312919896674e+02 1.643582819853161254e+02 1.638381346083905896e+02 1.652099865362386311e+02 1.626852068627172230e+02 1.663626186885141749e+02 1.632643365027713571e+02 1.654324806481232883e+02 1.632009153755800526e+02 1.626588129581337228e+02 1.626371132798841757e+02 1.626992412037342888e+02 1.626980354332035290e+02 1.629418330605765846e+02 1.637039326622955855e+02 1.643776671219213767e+02 1.635184095317221988e+02 1.636009560223973267e+02 1.607131017610244612e+02 1.631536766720436162e+02 1.618925401301615921e+02 1.587276073069682525e+02 1.596920659629645911e+02 1.577400056836341662e+02 1.602872239258367131e+02 1.607061127170473469e+02 1.622171791376304384e+02 1.633999756752748169e+02 1.646910206289209668e+02 1.667642165135901564e+02 1.619033742196753280e+02 1.613148501164672552e+02 1.623375161245096763e+02 1.622469693296849869e+02 1.624778284227162430e+02 1.636836000908076301e+02 1.660416284715968231e+02 1.670404836188465652e+02 1.644536428985993837e+02 1.629292594485050927e+02 1.643689418040050612e+02 1.659853544231939964e+02 1.644010659107147205e+02 1.626268557559894248e+02 1.651982662959429149e+02 1.632288421547691541e+02 1.664551349297580884e+02 1.647855681876486358e+02 1.661582417879905051e+02 1.626454013955211337e+02 1.641213651459222547e+02 1.632619122901897697e+02 1.639288365617994430e+02 1.611791406212709887e+02 1.634892540921416924e+02 1.601804183898335054e+02 1.634086928846876958e+02 1.616464621864945173e+02 1.630119812905695653e+02 1.624258084328934899e+02 1.644920633958608391e+02 1.602086847439340147e+02 1.599015703844407028e+02 1.610123045921437495e+02 1.603086136826643440e+02 1.622155895593064372e+02 1.578011080969575062e+02 1.635101717797011815e+02 1.609795706673733093e+02 1.618946689747713492e+02 1.622823611832254187e+02 1.597799828476698849e+02 1.611835708703501098e+02 1.611228739022692196e+02 1.637698735071754186e+02 1.602743335026786156e+02 1.627140479780039755e+02 1.626087140015629871e+02 1.658341833040225026e+02 1.649260583210708546e+02 1.657753304687261107e+02 1.626687738352800352e+02 1.645286934447154010e+02 1.629361205523255194e+02 1.652694728687882275e+02 1.647526391244792023e+02 1.648953434448741007e+02 1.666883839568224062e+02 1.667421218966911169e+02 1.619369233149464264e+02 1.639668964000895812e+02 1.616544076273765143e+02 1.625655835820693085e+02 1.614216077781968579e+02 1.613608243156513140e+02 1.616619485986756786e+02 1.637049117282143982e+02 1.615718197644451095e+02 1.625811122674187459e+02 1.618384081486498474e+02 1.635676636311470418e+02 1.625794216422856380e+02 1.625076020825565877e+02 1.636069770441516482e+02 1.653715165369551130e+02 1.617495833384198249e+02 1.634152031301802879e+02 1.646407541814480453e+02 1.620346057125903485e+02 1.632845028074699485e+02 1.620060087797091910e+02 1.654687708255175380e+02 1.653976724632323680e+02 1.639838654188195903e+02 1.672525825902767735e+02 1.640798383004437255e+02 1.624276661005130791e+02 1.642357314360744738e+02 1.614303859131389345e+02 1.638614185908688796e+02 1.574197501765670211e+02 1.610010981533445147e+02 1.582439691259827725e+02 1.569773834274464264e+02 1.570620310483729156e+02 1.591632257249738132e+02 1.568356664374509819e+02 1.566780747897096262e+02 1.578700653261390983e+02 1.617645508745560790e+02 1.583977451107611785e+02 1.616925245765824855e+02 1.594869294945476668e+02 1.637343124978072524e+02 1.588504133141888985e+02 1.621480123242741342e+02 1.630724281529583664e+02 1.658908841977761028e+02 1.628274531873161663e+02 1.638519635604825737e+02 1.614133686756225927e+02 1.662800824567677864e+02 1.636687369325951522e+02 1.612055859229753025e+02 1.613628349262479560e+02 1.632424221084313558e+02 1.634020210659288921e+02 1.605573497000771397e+02 1.622423447869594213e+02 1.628188861906236298e+02 1.619523950294452845e+02 1.606748938724957156e+02 1.591418857645013816e+02 1.580758943611472489e+02 1.625282730046988036e+02 1.644347878088223922e+02 1.597840631021460922e+02 1.632608518422809709e+02 1.617177263669090337e+02 1.575653075735075390e+02 1.610035336512530932e+02 1.594662418819796983e+02 1.619599943620361557e+02 1.603381311403309439e+02 1.623560285890540342e+02 1.607668239334844316e+02 1.623999520021999388e+02 1.600402459249863227e+02 1.601133847648050335e+02 1.587661657592661584e+02 1.612171884510657094e+02 1.599523684488169977e+02 1.604743451967096917e+02 1.606516538694055782e+02 1.601604768376459162e+02 1.616167381916605166e+02 1.624626991435464447e+02 1.610864741846197319e+02 1.645490085358532895e+02 1.637136170950652172e+02 1.598096043241614268e+02 1.648588962042040293e+02 1.631434343088832577e+02 1.602087888153650965e+02 1.644393247365922264e+02 1.643231607399083316e+02 1.674964883982970605e+02 1.632877189363723289e+02 1.662590294506437942e+02 1.617129035434801949e+02 1.630706383764988345e+02 1.657230051987655486e+02 1.639108524769157214e+02 1.654691381938025359e+02 1.649259351334455630e+02 1.672290917495054430e+02 1.686210458192073816e+02 1.667213223514863500e+02 1.665437682368543335e+02 1.630095598740749949e+02 1.661030215394039260e+02 1.626316741603322669e+02 1.636476974616279563e+02 1.646781500302101904e+02 1.608755102960076897e+02 1.581627566362075186e+02 1.676934557424486059e+02 1.658598130816914704e+02 1.655071782791929422e+02 1.644196345203463920e+02 1.661104958583604230e+02 1.621670381986449172e+02 1.657709424019338655e+02 1.659429391783993140e+02 1.666805687280377697e+02 1.687688809562354209e+02 1.666109334072191075e+02 1.681976314387154616e+02 1.654903960758497306e+02 1.640156116263210606e+02 1.657390333254084567e+02 1.658084804852066156e+02 1.643362719469217552e+02 1.660153043128200636e+02 1.653219318315190947e+02 1.645382329407589737e+02 1.668486149463561787e+02 1.671916007064328653e+02 1.662778840410607586e+02 1.656213229905066555e+02 1.677068087985049374e+02 1.648519821814098236e+02 1.681236875208383594e+02 1.656218320478155874e+02 1.676017753294038641e+02 1.681453340387762694e+02 1.674486671560351567e+02 1.660605840641734687e+02 1.641686534194278124e+02 1.663540907490821326e+02 1.645030045691242719e+02 1.666181931345593341e+02 1.643145888620389599e+02 1.673985693396084571e+02 1.661851888969278548e+02 1.614303399436215614e+02 1.645461245365109448e+02 1.681166966720789162e+02 1.615913906529682436e+02 1.662573569535493050e+02 1.612448012562179827e+02 1.646649842063242772e+02 1.629559590870526335e+02 1.677249156778220822e+02 1.656611332488381265e+02 1.658773230957554006e+02 1.670166795553674604e+02 1.644117591256146795e+02 1.661186773512841626e+02 1.679011168613711220e+02 1.685891813974408251e+02 1.654692688842413020e+02 1.679819654924721988e+02 1.657564468014471117e+02 1.663680277839218888e+02 1.671216176457941742e+02 1.659096443520914761e+02 1.640265026671368958e+02 1.638772984047064938e+02 1.649792073433953874e+02 1.628953713375854306e+02 1.674345743997093905e+02 1.661560413983621061e+02 1.663516018159853616e+02 1.636824652777435460e+02 1.665607708063388657e+02 1.637132870118990127e+02 1.649740547976049356e+02 1.647685759832887413e+02 1.631504867865985773e+02 1.641205285698496823e+02 1.625360150571251552e+02 1.656007057039002177e+02 1.652306585085921142e+02 1.650341340340684155e+02 1.648715669634375161e+02 1.665200015751611602e+02 1.654152175200982526e+02 1.595553593422755512e+02 1.637635699829511111e+02 1.598868211504937165e+02 1.607660607032072448e+02 1.640234768313362395e+02 1.626344884488962350e+02 1.616010462346033592e+02 1.600844325692943926e+02 1.609794323456299594e+02 1.613494882332348084e+02 1.637563734522391599e+02 1.622141383144007420e+02 1.652880874907486941e+02 1.635200425202297083e+02 1.635671728070403219e+02 1.625856140001076540e+02 1.673374329003499668e+02 1.631658303807575123e+02 1.654040562516681234e+02 1.644845321448109132e+02 1.686253934902432263e+02 1.679651811073938177e+02 1.695898972268794864e+02 1.634619090938976456e+02 1.677023243681140627e+02 1.665065414530590715e+02 1.645657994894061460e+02 1.684504983100460436e+02 1.683894093812272956e+02 1.646454957894190159e+02 1.684712505632554667e+02 1.684753924136526564e+02 1.643423619288437578e+02 1.635009835454308984e+02 1.642279592187702804e+02 1.622197098873095342e+02 1.630414759797895670e+02 1.618193242125501285e+02 1.642927396485852967e+02 1.638736941825561928e+02 1.655265669642926127e+02 1.628231029771164344e+02 1.626876637935780820e+02 1.641114583172329162e+02 1.634897134716707967e+02 1.613366194653683010e+02 1.626890295551623922e+02 1.610279182661152788e+02 1.603606664998398230e+02 1.591677080058767899e+02 1.621979221041444532e+02 1.642823165203268729e+02 1.589118120885365215e+02 1.586724781458488565e+02 1.613366514308611386e+02 1.624349171613841918e+02 1.612289160944073387e+02 1.600302979713233356e+02 1.611512301576262587e+02 1.605253251952313178e+02 1.601537398550610192e+02 1.606044870348599432e+02 1.586108215779509294e+02 1.588121374526520526e+02 1.643111653645462980e+02 1.607684415512399880e+02 1.616131068331581275e+02 1.608393184991294049e+02 1.627137039725286058e+02 1.579465207924851597e+02 1.601407918765584100e+02 1.604679592866973792e+02 1.617777930166167835e+02 1.590528523190456838e+02 1.598480631882112277e+02 1.604289829323039385e+02 1.640329679782045389e+02 1.609676151127869730e+02 1.595271048761571251e+02 1.598981354998497579e+02 1.574116187350806229e+02 1.614373730426559064e+02 1.620609167983619443e+02 1.609056673573014393e+02 1.620419550013701553e+02 1.600147020217943350e+02 1.647427742790965794e+02 1.613280789234424617e+02 1.617398306197240174e+02 1.638258284972067713e+02 1.611021321685634859e+02 1.657569702661268138e+02 1.606032652464821240e+02 1.623997597180869263e+02 1.593639449221243467e+02 1.596449969190382205e+02 1.642440915046685745e+02 1.638095148895442321e+02 1.629143286340239740e+02 1.581609269707298040e+02 1.581992935070886119e+02 1.626817704161423990e+02 1.612432991507150462e+02 1.593746528396695226e+02 1.639658754634220372e+02 1.613405042594467318e+02 1.619948866630213047e+02 1.611679046926213914e+02 1.644535718043017312e+02 1.601895445966419231e+02 1.625236982168441102e+02 1.623260631192638641e+02 1.624337059059039632e+02 1.600165802208178150e+02 1.599391888139739706e+02 1.642223327690531960e+02 1.638739168522926093e+02 1.603179790506628422e+02 1.601614947001762062e+02 1.640768631740447177e+02 1.572447119472210773e+02 1.644426145135404624e+02 1.606742503499133363e+02 1.613585795534483793e+02 1.614293016445307956e+02 1.606165315227675308e+02 1.601182207040648109e+02 1.616189208895814033e+02 1.591187060547480598e+02 1.612773132045261661e+02 1.624004092183639898e+02 1.590742700793460358e+02 1.604273442434742947e+02 1.617468244328283902e+02 1.604599691522748799e+02 1.634040009136074332e+02 1.599478399744186561e+02 1.640217133141710235e+02 1.640463108688170166e+02 1.623782632964270078e+02 1.633039882305430694e+02 1.661023829111380792e+02 1.624775380562871590e+02 1.651248740227940175e+02 1.598658558600273238e+02 1.614693721860988092e+02 1.634122622665496465e+02 1.624203697640871269e+02 1.636018534561704030e+02 1.610456466869709971e+02 1.614114074257506957e+02 1.626989170777796403e+02 1.624824498832104211e+02 1.622736436742249282e+02 1.593018616325061600e+02 1.624203720549517413e+02 1.635209537820798573e+02 1.588650250542710296e+02 1.601257544585598112e+02 1.613866637048440680e+02 1.648689569521743294e+02 1.611400194842166513e+02 1.585848184750130656e+02 1.605388161725560963e+02 1.587421309868609569e+02 1.609006029683407064e+02 1.598653445946493719e+02 1.618348299451108403e+02 1.614337870995077253e+02 1.569601632808187333e+02 1.620512003161155405e+02 1.604889316406604962e+02 1.615606034339276675e+02 1.576842680772042513e+02 1.600251925690128871e+02 1.571725663821897001e+02 1.564855530712840164e+02 1.588417836196626070e+02 1.574924323774754384e+02 1.564883920118343497e+02 1.599175753778908131e+02 1.581166519579357157e+02 1.587618134385316750e+02 1.585288237053904368e+02 1.551656318738469622e+02 1.580474877560698985e+02 1.598325132147233774e+02 1.573335187955126742e+02 1.594410504003265601e+02 1.557227506752243187e+02 1.577501388694629441e+02 1.581922352838526251e+02 1.583488149497286770e+02 1.580926476881299720e+02 1.542677865446332248e+02 1.580562250232475492e+02 1.576656734533291626e+02 1.619017300797061125e+02 1.550947963120806321e+02 1.560120128467351890e+02 1.556906814734392981e+02 1.579370952748416528e+02 1.578700108517942340e+02 1.585267553190831222e+02 1.595238667972125199e+02 1.566343570222747132e+02 1.539616029008222995e+02 1.568904504653038998e+02 1.578268008430942757e+02 1.546893705479828611e+02 1.563161763480091793e+02 1.517046183217090061e+02 1.571455566558274768e+02 1.551968513278538353e+02 1.552169504376595626e+02 1.562498534954100933e+02 1.545812577588577028e+02 1.545089884661299209e+02 1.528977558006776576e+02 1.552531392552058378e+02 1.517995019965481447e+02 1.522736160180150193e+02 1.528104012439634403e+02 1.487472377725069350e+02 1.526431307029834556e+02 1.505183504617643564e+02 1.533924077193298103e+02 1.488293273948710578e+02 1.488667256332782358e+02 1.500368232278308369e+02 1.476446256591456176e+02 1.477021760990882342e+02 1.501918960539506998e+02 1.501130048104476202e+02 1.510126349965352688e+02 1.483108020820703814e+02 1.483863766182817869e+02 1.488640175144987552e+02 1.452945603429167818e+02 1.474335248499010618e+02 1.459521893949393814e+02 1.450281304095674670e+02 1.478709308990419800e+02 1.477535573402973341e+02 1.467625707852073162e+02 1.472734894730166957e+02 1.479298024757121652e+02 1.481887838416861598e+02 1.474890579951352834e+02 1.490765905124959261e+02 1.483769072706340069e+02 1.482047055358158332e+02 1.441087593330266259e+02 1.476620570863272235e+02 1.443590212810139519e+02 1.471686037243528631e+02 1.468627592329984850e+02 1.462700723217377572e+02 1.458259827089837870e+02 1.500688559253878509e+02 1.461909180422767918e+02 1.457063948365098156e+02 1.453584960778730988e+02 1.473422930301882445e+02 1.437193619231504726e+02 1.469246536410566364e+02 1.439644180327932474e+02 1.456505640375139023e+02 1.442861825705284389e+02 1.463841602618813056e+02 1.445170730962929042e+02 1.485018231256992465e+02 1.451739181181687854e+02 1.457090779388220767e+02 1.467552118346682164e+02 1.436160183675610256e+02 1.451582530562102420e+02 1.455433897085633532e+02 1.435139149070566305e+02 1.454018290165819565e+02 1.430302519154574838e+02 1.432025255418271854e+02 1.428449842315907574e+02 1.437057640068386775e+02 1.422582614317708760e+02 1.420467252613586595e+02 1.423680544484293478e+02 1.423255129229710008e+02 1.444806169120037964e+02 1.422721966126313760e+02 1.428383841132307737e+02 1.438868185449800023e+02 1.442212193724621727e+02 1.411892126188139969e+02 1.414528160563712902e+02 1.401692479158676576e+02 1.408385912663918589e+02 1.410541333113381484e+02 1.417809830662466197e+02 1.416283740661174022e+02 1.440017480758307329e+02 1.415974170507648751e+02 1.389370452040994337e+02 1.382621513230263304e+02 1.360079257958529126e+02 1.410560043932234748e+02 1.388080813059995364e+02 1.402508602326811626e+02 1.383862154638499078e+02 1.393747212493151153e+02 1.391245767959752868e+02 1.392795811112989384e+02 1.397382850052056256e+02 1.391783917743205734e+02 1.379073215515517177e+02 1.379796302300403568e+02 1.393615330494043008e+02 1.397253473137868980e+02 1.387888607924174664e+02 1.398678145223388753e+02 1.367132716967040267e+02 1.356531249479364760e+02 1.378792995596258493e+02 1.369279613345759401e+02 1.384086340225268259e+02 1.380114406738352386e+02 1.381750318990790163e+02 1.395639709517000711e+02 1.374331513042226334e+02 1.361449734282838335e+02 1.401185513946203400e+02 1.401505811782806745e+02 1.388008713931833995e+02 1.370823658736493371e+02 1.354659964833398078e+02 1.364410791628842219e+02 1.357007432281268393e+02 1.341111800293890042e+02 1.353066674080672840e+02 1.359696063236231680e+02 1.380041493682582541e+02 1.334457011358144030e+02 1.349305984273154024e+02 1.362560942594938922e+02 1.368275028022637230e+02 1.349662838604117496e+02 1.342487060933111991e+02 1.321463141223408115e+02 1.339278888102069516e+02 1.376484009802693151e+02 1.347311067553909538e+02 1.354356177487342734e+02 1.368613260794802216e+02 1.327614647817967750e+02 1.330216716046386125e+02 1.350296314390155601e+02 1.339883642406595357e+02 1.333530427622323202e+02 1.299685412094579817e+02 1.339133563864817802e+02 1.314868151815977058e+02 1.345166494184830981e+02 1.306095929188171283e+02 1.309174575844786261e+02 1.337811984522001865e+02 1.302869968940406125e+02 1.313360810862088215e+02 1.294324282941882984e+02 1.300759971833409736e+02 1.319383321235843027e+02 1.310799222243533109e+02 1.316838356724737480e+02 1.296921467681677598e+02 1.284547543631445876e+02 1.282991074191878909e+02 1.302612117682183452e+02 1.290284372199251095e+02 1.303590866062914699e+02 1.302633769645160839e+02 1.331774320469003214e+02 1.308892840802125193e+02 1.287332112285466224e+02 1.290171582583504062e+02 1.287082924444079595e+02 1.295997620054505717e+02 1.299357687696117694e+02 1.303265225659440887e+02 1.292952611691433731e+02 1.290017401733667839e+02 1.280910697393215116e+02 1.299500473597468329e+02 1.299408773487466817e+02 1.279746375311585069e+02 1.253005991731680950e+02 1.282139528333819385e+02 1.293080345117365937e+02 1.275589625895810997e+02 1.274988353623642183e+02 1.274109729545084946e+02 1.242176923085481093e+02 1.247370566862595069e+02 1.244822586240170779e+02 1.254451048920810052e+02 1.231130450506127403e+02 1.238879305673425648e+02 1.250619965602762420e+02 1.243195029869728501e+02 1.244003997457714945e+02 1.228291837763049301e+02 1.235640105461059761e+02 1.216116710757206789e+02 1.232399387666907700e+02 1.236947667300686646e+02 1.221416469423030264e+02 1.223267487593184342e+02 1.250785143479805299e+02 1.218786679474634553e+02 1.230724100017842488e+02 1.225753359163774832e+02 1.206928517380025596e+02 1.205929278504827238e+02 1.211017388057220643e+02 1.219648785389923660e+02 1.258011570822957026e+02 1.196846065382832194e+02 1.215097385988104008e+02 1.200385025484808068e+02 1.217897819548831961e+02 1.203109282088252030e+02 1.183904699033505779e+02 1.166200437024012473e+02 1.201398812124756006e+02 1.211757322412038889e+02 1.208270498398669730e+02 1.175572101352640999e+02 1.227193279635017262e+02 1.205579463291662563e+02 1.211346645857311159e+02 1.179667812388766066e+02 1.203378268240263225e+02 1.218924071042087292e+02 1.191908115951140701e+02 1.218920494893958164e+02 1.170869764720447108e+02 1.214547578903922300e+02 1.205226222689717730e+02 1.181570829968957241e+02 1.177673430412896209e+02 1.177094928409111958e+02 1.195865057524255661e+02 1.169438466900703872e+02 1.185098478064461744e+02 1.182155632622233412e+02 1.216817705055723025e+02 1.194523226331936456e+02 1.168478219637201647e+02 1.170129657928498830e+02 1.155541189202469923e+02 1.181952319177225377e+02 1.183042287844758249e+02 1.153783452192181187e+02 1.178782504334250518e+02 1.175961749781921952e+02 1.155963591190983806e+02 1.185897949824091739e+02 1.129996784727852059e+02 1.165787888495120512e+02 1.154064836253104573e+02 1.184634719780361536e+02 1.150648047541565688e+02 1.162201521261892481e+02 1.172476146568818365e+02 1.169442567288940467e+02 1.178350756876018579e+02 1.151058386020956164e+02 1.166884852245338067e+02 1.191789367924347687e+02 1.145085690313782152e+02 1.142539091724784015e+02 1.148101514691316964e+02 1.147704762246590917e+02 1.160042345720526384e+02 1.163135849714899450e+02 1.142022847238954881e+02 1.141919926693777967e+02 1.130923675716152559e+02 1.156558683862691908e+02 1.134790845783103066e+02 1.113149765967464191e+02 1.146752927638979997e+02 1.141573040730893922e+02 1.171971508331358081e+02 1.165982940369774070e+02 1.118604925971665978e+02 1.142217980898653309e+02 1.149139853876443880e+02 1.142347616965142265e+02 1.129680528793374634e+02 1.133693682826368274e+02 1.136022423015927814e+02 1.124782174987836356e+02 1.126867421782029624e+02 1.113090140191925741e+02 1.130826311307204435e+02 1.148348260955030185e+02 1.133873224532810298e+02 1.131480012477347117e+02 1.159734999280399990e+02 1.125021798544053553e+02 1.153311995138548980e+02 1.138698601196499567e+02 1.129940542584523371e+02 1.137197399719836142e+02 1.143314007054217996e+02 1.106337204147464774e+02 1.118969731986741749e+02 1.142105770575186625e+02 1.179763463234551608e+02 1.140292443868851677e+02 1.125555519618282574e+02 1.142994959957780310e+02 1.146767843970125966e+02 1.114270563761617865e+02 1.136671849219454913e+02 1.115509915850046667e+02 1.143949533812348420e+02 1.118456401783355858e+02 1.141277053633881877e+02 1.134980591787979165e+02 1.149524413108539704e+02 1.142141027006139780e+02 1.117355303410171103e+02 1.130255838820920218e+02 1.113047271820117743e+02 1.156371468981778179e+02 1.109451413104596753e+02 1.090884150563589401e+02 1.103774839217475829e+02 1.099789532832062662e+02 1.114622040085427415e+02 1.071345775224662589e+02 1.136624883569481597e+02 1.103933984843642691e+02 1.112116457521269410e+02 1.098746428525788588e+02 1.097992364263409684e+02 1.110976622702290655e+02 1.100865315586070636e+02 1.130361429080976592e+02 1.092615311839729770e+02 1.117242718247951387e+02 1.091191550816371034e+02 1.114378650004193503e+02 1.122824802345479185e+02 1.117791840579068463e+02 1.087127717759477150e+02 1.103649939126892292e+02 1.104596027996067420e+02 1.085753202177320844e+02 1.074296744712914915e+02 1.094257866355528108e+02 1.106261316959477483e+02 1.100884102767390829e+02 1.099846284709531403e+02 1.093821061012957614e+02 1.106299505251542143e+02 1.074300779702098509e+02 1.086016689958926236e+02 1.095366554976102123e+02 1.097501699332281930e+02 1.091850848992890377e+02 1.078465413920332878e+02 1.083483944062213453e+02 1.057336957754534410e+02 1.070971505821993759e+02 1.068672092774664151e+02 1.083147658419180033e+02 1.070331043163898528e+02 1.053925569805405615e+02 1.073348246540922304e+02 1.066105860595483819e+02 1.086575586384507943e+02 1.066573165442587339e+02 1.070826976891196693e+02 1.063435132300584485e+02 1.081247530572054245e+02 1.074059683451934006e+02 1.047278014808952946e+02 1.088868404613087222e+02 1.075097798948604861e+02 1.078109211051717153e+02 1.078032174926455724e+02 1.065905063944247217e+02 1.024148934925574821e+02 1.069346812350015057e+02 1.029288281367481090e+02 1.062701926861210069e+02 1.055410581399373626e+02 1.048673413869469186e+02 1.024690767608255157e+02 1.028996321438948627e+02 1.030192769155634664e+02 1.060147697225911116e+02 1.031919267219326883e+02 1.032408576062981780e+02 1.034341654666009021e+02 1.053409221423431745e+02 1.041441882908067953e+02 1.036229951041086679e+02 1.044944388454714499e+02 1.032240335142058285e+02 1.050432903755080218e+02 1.041789085897374605e+02 1.024677568819922868e+02 1.058086751084563275e+02 1.064782723570651228e+02 1.042532446309076590e+02 1.055829310653603841e+02 1.004726918998108545e+02 1.013848484485632611e+02 1.032967829924607202e+02 1.010467248009483399e+02 1.054386665135146615e+02 1.019197660407090780e+02 1.027811070546205769e+02 1.014804711086371327e+02 1.028285341175874805e+02 1.058461216153864228e+02 1.031638123364612341e+02 9.944878088447950404e+01 1.015685441417202810e+02 1.026438092938240345e+02 1.018775470967862589e+02 1.043959683519479995e+02 1.018791798610195372e+02 1.015886901937133047e+02 1.047584729732538023e+02 1.026904048661059647e+02 1.013494070324684628e+02 1.039379209698802100e+02 1.033946731117892597e+02 1.025490634241889154e+02 1.025969788011394002e+02 1.024336805914089723e+02 1.038238346826329490e+02 1.020206634956550573e+02 1.038617333088048582e+02 1.031968938670947580e+02 1.047619781041152009e+02 1.017777281482596834e+02 1.026195703655649538e+02 1.011503392752015031e+02 1.019945523143760084e+02 1.014346373311795872e+02 1.034967846800841329e+02 1.016717957282147609e+02 1.019304365979258478e+02 1.014321053706176485e+02 9.856516220019977936e+01 1.021983315819195894e+02 1.023742127749988668e+02 1.031985931449792560e+02 1.001231020745809133e+02 1.000318392155659524e+02 1.000767053429252655e+02 1.001055138104283770e+02 1.017789627594995210e+02 1.010156197262936359e+02 1.007828361742177776e+02 1.046259081715664792e+02 1.002735356199442123e+02 1.025386194171529866e+02 1.014026498884529701e+02 1.036963861383554786e+02 1.008736343993252405e+02 1.012100620452575441e+02 1.011511286991187433e+02 1.043840733691617970e+02 9.801835504792339293e+01 1.024203076232859928e+02 9.955653430542670890e+01 1.017352195999163058e+02 1.022691172308815908e+02 1.008049402341495409e+02 1.003311852646401690e+02 1.014006041513020620e+02 1.006221556116340139e+02 9.862517128846671710e+01 9.854615996047846238e+01 1.019369199295561828e+02 9.892354649615718643e+01 1.002930310309547224e+02 9.985955419168016078e+01 9.933226465833585905e+01 9.900206223146184925e+01 1.003461958428476635e+02 9.916854871317950426e+01 9.927222369853878092e+01 1.003116857119084386e+02 9.768717919000221173e+01 1.001464700526354648e+02 9.771416212558447967e+01 9.888532873629186781e+01 9.692316795822823394e+01 1.002647222332659425e+02 9.994986967979555459e+01 1.003287282166526069e+02 9.764028318829532793e+01 9.824996521789847748e+01 1.001512118236611713e+02 1.017292554515672549e+02 9.857449511725525326e+01 9.664152854192553832e+01 9.984263625172486911e+01 9.966927675571237444e+01 9.716723468706705091e+01 9.843103396451222409e+01 9.668627963656813051e+01 9.729935702081621685e+01 9.958509665474021233e+01 9.871890448812428076e+01 1.018002016543093617e+02 9.799796971636190790e+01 9.699855357651432541e+01 9.446761225383771432e+01 9.835034995661931134e+01 9.824750136976568626e+01 9.833674423961056732e+01 9.844160210791747545e+01 9.845873390081320053e+01 9.792890350818795753e+01 9.668953196217653101e+01 9.888340356130427722e+01 9.589191423436237471e+01 9.432656733139720018e+01 9.558689709834830239e+01 9.461268506492672259e+01 9.418981931384466577e+01 9.666708594826610579e+01 9.411821948860874443e+01 9.431272339509492042e+01 9.108660693592014468e+01 9.413938262968736126e+01 9.439770354094548566e+01 9.349461838288333126e+01 9.239807433134741643e+01 9.404737120126854677e+01 9.273121548367900857e+01 9.336970351091254372e+01 9.208992541483854666e+01 9.201605326402122387e+01 9.178042002536068367e+01 9.190820223375526155e+01 9.164018366376006952e+01 9.199674439667410297e+01 9.146525024724790853e+01 9.088653809831897945e+01 9.209904320600504946e+01 9.096353520269681781e+01 9.188961778073385744e+01 9.052515266677636419e+01 8.980107238233497924e+01 9.162310293954108431e+01 9.204660917589968960e+01 8.932006710203425826e+01 9.055272034136170589e+01 8.907466459753649701e+01 9.194722714533190810e+01 9.078637596246299779e+01 8.904407070887893383e+01 8.956720523809663348e+01 8.804309962638866693e+01 8.966301984919942925e+01 8.842650462564303382e+01 9.181247602872103641e+01 9.041955561789882267e+01 8.921500136024282313e+01 9.087165887059647673e+01 8.981839845290177493e+01 8.931811647872306992e+01 8.856771895047459964e+01 9.069245671140035370e+01 8.743102186866266834e+01 9.000120824312089951e+01 8.747896453859961241e+01 8.910157368647388409e+01 9.027439285310575201e+01 8.933275100673215263e+01 9.098361133626055164e+01 8.904239369592872322e+01 8.907512385367535046e+01 8.763558612423013017e+01 9.099623829736968617e+01 8.849318807029879963e+01 8.788229487218676184e+01 8.898791332681167887e+01 8.609749868153042485e+01 8.639341354179079246e+01 8.856721349173560043e+01 8.484518388063568750e+01 8.287446535306025908e+01 8.677786280989462853e+01 8.497321634959307346e+01 8.668109542450267213e+01 8.472996953447851354e+01 8.599757715801969482e+01 8.724509030209435423e+01 8.939234380419033243e+01 8.625198593136977365e+01 8.533877922647394598e+01 8.711050927894395102e+01 8.615224490070482943e+01 8.687731481497458219e+01 8.305957996377934194e+01 8.686273022165991620e+01 8.699967811573824861e+01 8.727881186142921877e+01 8.579875625530632988e+01 8.892906811917147536e+01 8.525281214707175081e+01 8.473783381243542578e+01 8.355020450210540162e+01 8.712023796160296740e+01 8.237047090849878828e+01 8.454005024675073798e+01 8.552140922872004580e+01 8.304097175394849728e+01 8.383259353978995421e+01 8.526473538808424735e+01 8.329613068123730102e+01 8.462735087630657915e+01 8.611674041591781759e+01 8.527564141724559477e+01 8.399948357594313109e+01 8.600460528833329477e+01 8.703085537061235755e+01 8.421098684763566666e+01 8.495216787521647461e+01 8.542085410638924259e+01 8.475977314931266449e+01 8.360217899250451978e+01 8.665340657431663374e+01 8.509477512155049794e+01 8.353764141479122429e+01 8.496246885062603837e+01 8.391484262581222708e+01 8.371191155617010793e+01 8.482030044050402751e+01 8.740293673864860580e+01 8.445954512014260729e+01 8.535096395751409659e+01 8.397933467353220749e+01 8.472558274878879558e+01 8.357664237528292972e+01 8.398305899779232675e+01 8.159074562466270208e+01 8.407154369610456968e+01 8.600401938599763696e+01 8.160261040058247772e+01 8.503240405195472817e+01 8.577394015433937113e+01 8.333475807530835766e+01 8.091782741741143070e+01 8.354258360100439518e+01 7.979882811247071572e+01 8.227127536395163077e+01 8.333028006788762809e+01 8.448155875313274521e+01 8.280981507891814886e+01 8.234083180941649971e+01 8.312186842315779245e+01 8.200192430663163634e+01 8.219939373533192395e+01 8.369492711308612343e+01 8.436994601652908443e+01 8.462462547342327923e+01 8.598180874497917614e+01 8.365958216145952520e+01 8.295241611949222715e+01 8.509182135027684524e+01 8.498243048465872107e+01 8.377213255657841273e+01 8.364889414257109479e+01 8.340091724122864036e+01 8.040474563916485806e+01 8.259983495722389080e+01 8.198065068856469395e+01 8.001195751127178823e+01 8.205286696801667290e+01 8.233079000685783910e+01 8.313289206667118947e+01 8.285138661276414496e+01 8.263231248861467293e+01 8.364127273322495171e+01 8.208263693083959822e+01 7.978530920302327445e+01 8.140662113607083938e+01 8.176717738835010607e+01 8.229560225799386330e+01 8.132319911998011719e+01 8.044512374958706857e+01 7.965058816659627894e+01 8.088928063436144100e+01 7.742426849912358477e+01 7.894621378238848308e+01 8.262539304066943657e+01 7.885713265532038463e+01 7.821299312696604034e+01 7.768538349980192947e+01 7.867940079122575980e+01 7.877410146009944469e+01 7.514440547552018757e+01 7.886374325381524386e+01 7.884676788465644393e+01 7.751043204115072172e+01 8.049770790352528138e+01 7.627579564283223590e+01 7.880324369570698195e+01 7.852896846490941130e+01 7.863776041083674784e+01 7.892304824558192422e+01 7.853263914801540579e+01 7.731168049922084151e+01 7.900685987546484057e+01 7.798306519314563445e+01 7.874294252310849629e+01 7.758880209421808161e+01 7.858483481031312579e+01 7.995259201639730406e+01 8.048460550751110532e+01 7.935731426008720746e+01 7.827972653745140974e+01 7.621883920894127584e+01 7.632665144613247321e+01 7.665716449595353765e+01 7.669888470543521919e+01 7.836243310036653043e+01 7.758535524790950433e+01 7.973766393286959442e+01 7.916784061928714777e+01 7.739414176045616500e+01 7.782155943217615857e+01 7.695613506343973143e+01 7.718863759168888805e+01 7.873615569519158441e+01 7.844249665934398763e+01 7.682137408840152659e+01 7.827604152019597450e+01 7.660082659695299867e+01 7.587276068263105344e+01 7.803301642548420602e+01 7.646409826509011509e+01 7.546701901247003264e+01 7.420763400130772425e+01 7.539336611288705114e+01 7.771474767296218999e+01 7.601240365106879437e+01 7.426072558906386689e+01 7.589621321928416364e+01 7.433302004263019569e+01 7.236662163422660399e+01 7.489291255026503791e+01 7.418259672888827083e+01 7.716888719424559895e+01 7.615711987859447163e+01 7.556976513846282728e+01 7.607552114878726002e+01 7.299876963686598685e+01 7.385129856543049698e+01 7.553388854661112362e+01 7.359221342713733804e+01 7.622684168153247697e+01 7.358376517898508951e+01 7.308313425991123324e+01 7.250346854974660005e+01 7.306946381960239023e+01 7.388895682808717424e+01 7.332051568584448376e+01 7.231852140695264097e+01 7.092038651263052884e+01 7.576001563121975835e+01 7.378478096075616577e+01 7.557707261285918321e+01 7.235625877040513387e+01 7.291942441200595226e+01 7.303337165607361214e+01 7.332054867433211598e+01 7.345311800383962009e+01 7.187051890108489260e+01 7.167216246793942958e+01 7.257181351779908596e+01 7.433554752615383165e+01 7.364084467421207592e+01 6.975234047978757701e+01 7.036730777327467479e+01 7.230539024961370842e+01 6.933165739853511411e+01 7.018876378698872998e+01 7.123800704532193606e+01 7.194068253186225093e+01 6.763021108413587967e+01 6.731761557106162286e+01 7.231916446372332530e+01 7.002556008749165528e+01 7.103262750369856349e+01 6.996780531310211870e+01 7.105524372330869198e+01 7.323555684832699342e+01 7.151521659988193846e+01 7.159693041439901151e+01 7.112607381669704409e+01 7.041335993433843043e+01 7.157212030959378524e+01 7.103497672366052029e+01 7.102453421406694645e+01 7.268504298714474032e+01 6.945992060410782187e+01 6.977803662007725904e+01 6.935772405714418198e+01 7.030037713357910434e+01 7.151203901745508063e+01 6.996345642764494244e+01 7.213789227449052532e+01 7.255247955713079477e+01 6.997291465283642253e+01 7.010973059641229099e+01 7.086727326017732764e+01 6.964910374658261105e+01 7.230393261369555091e+01 6.968068631511351896e+01 7.041062450048889332e+01 6.981285796583354397e+01 7.091283042835107153e+01 7.134150801941788700e+01 7.142760646018420800e+01 6.963845620356877930e+01 6.901343292281718789e+01 7.331718121747823602e+01 7.085374334674187935e+01 7.069410811110437010e+01 6.900164485569790429e+01 7.094490458917923092e+01 7.049042783777805710e+01 6.809218859964263970e+01 7.004896753505551033e+01 6.945446097878922842e+01 7.098678004738246727e+01 7.132457010690073673e+01 7.201201127076035391e+01 6.751964008260235062e+01 7.057637931592674363e+01 6.957248303575019577e+01 7.072017200920092250e+01 6.870566522752544358e+01 7.168706951123510862e+01 7.110752315439302151e+01 6.946241651909259929e+01 7.063833371492559365e+01 7.402105900725074150e+01 7.058649869037303404e+01 6.996909644589237587e+01 6.953103620355796011e+01 7.090874656495000750e+01 7.092984669156280120e+01 6.929283000982275098e+01 6.899823677423751178e+01 7.053936467104865926e+01 6.933856163425767249e+01 7.049084422189932297e+01 6.899356603987291692e+01 6.871309180656265880e+01 7.073520818530528231e+01 6.844114744512029347e+01 6.908759734396466001e+01 7.146478518533876922e+01 7.093018497046568882e+01 7.077955496537730085e+01 7.062749289939152675e+01 6.890566777568669465e+01 6.830920445782702188e+01 6.925678974650902830e+01 6.940789356054690984e+01 7.108008965549359459e+01 7.023206226153422449e+01 7.134962666670443809e+01 6.955121579941855714e+01 6.831393329153981142e+01 7.064506579257360386e+01 6.721821088033118485e+01 7.046425598942701640e+01 7.097623348984093639e+01 6.974859111484290963e+01 7.146296318078900356e+01 6.925748145123112920e+01 7.005483009123585703e+01 6.889208127596916142e+01 6.810755721316965605e+01 7.190614316610806611e+01 7.021881955519688745e+01 6.920027552708101837e+01 6.795887185951838205e+01 6.866783493678717321e+01 6.877376464919915122e+01 7.021530912846414196e+01 6.886104444310900874e+01 7.045515904160173193e+01 6.855331823082786968e+01 6.706955511697937311e+01 6.874218248876412929e+01 6.757634904999311232e+01 6.548936337210116676e+01 6.935813464424167307e+01 6.942536397570250983e+01 6.939128151259991739e+01 6.755062143725959345e+01 6.863138200046984139e+01 6.658955775244341169e+01 6.581230189662888108e+01 6.506633713160375976e+01 6.545165652280718405e+01 6.525784685003006302e+01 6.694151451879962167e+01 6.320505246385335596e+01 6.500266077101912288e+01 6.869705217907510075e+01 6.544657310620023338e+01 6.545702503195859379e+01 6.414595062445629026e+01 6.446340226522723071e+01 6.422970503361904093e+01 6.582725776294320497e+01 6.533332904338841729e+01 6.207830685005560412e+01 6.414763278275198388e+01 6.400749271248341188e+01 6.384358155947079894e+01 6.479102975986548074e+01 6.382288003040051194e+01 6.462363773814972490e+01 6.317687812942855885e+01 6.193337635470998492e+01 6.310952514719190987e+01 6.571427461625091837e+01 6.466523376190075112e+01 6.365672525804750137e+01 6.494927362903075618e+01 6.528376869520712944e+01 6.458652732301406729e+01 6.517433273410611605e+01 6.434929813221303618e+01 6.576511974095429025e+01 6.442609385848322745e+01 6.432740376701453044e+01 6.292656141782914858e+01 6.479771463403606901e+01 6.528028953848563276e+01 6.397652764797945935e+01 6.352932793498447239e+01 6.469381294666398219e+01 6.751361375696595246e+01 6.469867810125680307e+01 6.473191375208205045e+01 6.433671373295257467e+01 6.364317216455717130e+01 6.576867054062847728e+01 6.323904362706580429e+01 6.310618728900560370e+01 6.474084292049703038e+01 6.623565274092800337e+01 6.582410090498807165e+01 6.565461665689115023e+01 6.142032686297295641e+01 6.233795854926808033e+01 6.261251370273618733e+01 6.418980661716636860e+01 6.118322365462767465e+01 6.418011527723963638e+01 6.303415835319288618e+01 6.196338385202881227e+01 6.189405447495287405e+01 6.409786787864902635e+01 6.189090096176164479e+01 6.043435978607337944e+01 6.301457753182571508e+01 6.342312245131584092e+01 6.139120685511439035e+01 6.138690048620861006e+01 6.250161933543346038e+01 6.389181730078209398e+01 6.349555049109740423e+01 6.122318623958076955e+01 6.530799574772866833e+01 6.210394412408819420e+01 6.319092602953929116e+01 6.386349845942753944e+01 6.270039868208326084e+01 6.265897329272475957e+01 6.217563318832507235e+01 6.358001155483277955e+01 6.339877521439368735e+01 6.243489427996023267e+01 6.260295540924443003e+01 6.002009512408568526e+01 6.090234918263175956e+01 6.209968340734774017e+01 6.119920732887290171e+01 6.208139103101667189e+01 6.065186207829705722e+01 6.010060082720412566e+01 6.106106054728393673e+01 6.099905214216236260e+01 6.282229538186032158e+01 6.179368444702229368e+01 6.220448837304631695e+01 6.094980953694065562e+01 5.967271214203502439e+01 5.985546741064585063e+01 5.876324938009332044e+01 5.907276851938228646e+01 5.900872610541955510e+01 6.006829826232263514e+01 6.243603867518888251e+01 5.905102260295758754e+01 5.839407792106591444e+01 6.042514271668488846e+01 6.180448776535860134e+01 6.080444740013708582e+01 6.312786420160848877e+01 6.150930285238570860e+01 6.049962845859273131e+01 6.169635756106848845e+01 6.010853324558799926e+01 5.959793597826035949e+01 5.955664584473164069e+01 6.156221780902183838e+01 5.923478118260445058e+01 5.995969034710678613e+01 6.072124556767372638e+01 6.163601636816331109e+01 6.158569753891473653e+01 6.349237174702080466e+01 6.182940720414752178e+01 5.949002793249675847e+01 6.112048927679552435e+01 5.970217988373408247e+01 6.021109944218219567e+01 6.209793128525549122e+01 6.177961189055830715e+01 6.199175790666664909e+01 6.163739889119463555e+01 6.146367725721665920e+01 6.095205819081233045e+01 6.052985355206050144e+01 6.174944605759832683e+01 6.069802886800960806e+01 6.166563499554287375e+01 5.960432495577254031e+01 6.091518598765614456e+01 6.135011238918781373e+01 6.066662868721992652e+01 6.154149142072318313e+01 6.021163226695943393e+01 5.992187967342970012e+01 6.083487139680369893e+01 6.003238786697468043e+01 5.994753869239828958e+01 5.835795032830692719e+01 6.204766649452099614e+01 5.874130799501912747e+01 6.077970117554089313e+01 6.060943903295407864e+01 6.150052958226465449e+01 6.030135888297878921e+01 5.820377762916210429e+01 5.617176842958797778e+01 5.783284112441242542e+01 5.984428796373126858e+01 5.856393084474603938e+01 5.965451574096322673e+01 6.084670959130409074e+01 5.941560707511754202e+01 5.913144706741660173e+01 6.132106479271172361e+01 5.973499752494016946e+01 5.772356424475476189e+01 5.794153347818550515e+01 5.619565534498070747e+01 5.592171481042421988e+01 5.689268633356203964e+01 5.696105252919596040e+01 5.758593081904058408e+01 5.809901021057924453e+01 5.620587800275352208e+01 5.658553638793178209e+01 5.610907139531061461e+01 5.451794244828724345e+01 5.761070790750986959e+01 5.504844167791705445e+01 5.605257132559613353e+01 5.772273754936730938e+01 5.639141131879323154e+01 5.689782190689660268e+01 5.699797388898889494e+01 5.605493535548085049e+01 5.772511265615522547e+01 5.338634657285306417e+01 5.707700541334498467e+01 5.321683521298389508e+01 5.421729428662766281e+01 5.373310752463449802e+01 5.687221453300269758e+01 5.418544936068424533e+01 5.426090877191866468e+01 5.528852065668869642e+01 5.292928908863733994e+01 5.336020737706802919e+01 5.618690644019546454e+01 5.489156300702308044e+01 5.388232098052019126e+01 5.552076878005543392e+01 5.516698982458611766e+01 5.192377881208474122e+01 5.405157880759559674e+01 5.236284783114582098e+01 5.516733934829161257e+01 5.385475454838844911e+01 5.453886644496681413e+01 5.551269687218220383e+01 5.395207210000261711e+01 5.378233347288129096e+01 5.295691713227522968e+01 5.296545405705678888e+01 5.462007549575231735e+01 5.470617976913623437e+01 5.508303843388667076e+01 5.575139900662423997e+01 5.353377234987107158e+01 5.266035962232503920e+01 5.365861390314448442e+01 5.413481099694574539e+01 5.307241735817070349e+01 5.560158576116169371e+01 5.061186008096751010e+01 5.259221648627023882e+01 5.563872754723225000e+01 5.442263754420493171e+01 5.239225133512135102e+01 5.412477859301979066e+01 5.497066518599307727e+01 5.055206118235290091e+01 5.366752705391240141e+01 5.095515241414548058e+01 5.506289390139848905e+01 5.482213673686355548e+01 5.500347446688070363e+01 5.430398758698732564e+01 5.529386811175665173e+01 5.688779506540411290e+01 5.556446124302675571e+01 5.399061803734981879e+01 5.351675923131672619e+01 5.469053098469139229e+01 5.445868676960736821e+01 5.208157867420061393e+01 5.447437356854299395e+01 5.541880553949732757e+01 5.338605174208647242e+01 5.584579200285023859e+01 5.558281894844115811e+01 5.481637029259593419e+01 5.490088116527795847e+01 5.451691157013280531e+01 5.193989183684099231e+01 5.486774874526842183e+01 5.234944020645726681e+01 5.316600718085452115e+01 5.366446293289273939e+01 5.226444250880178544e+01 5.323133956631160402e+01 5.310068622533594151e+01 5.334540750446479507e+01 5.341706876683163330e+01 5.262568864719891337e+01 5.455369443428043752e+01 5.093009444784127027e+01 5.378164899799835297e+01 5.147814958018806664e+01 5.093830320309044168e+01 5.408083403001253942e+01 5.379451630764967263e+01 5.159437360348270829e+01 5.236428531322344071e+01 5.020633838690128670e+01 5.255497023568128867e+01 5.129894941074363146e+01 4.959420807718605317e+01 4.983544041436967831e+01 5.061346248823948457e+01 5.277730570045829239e+01 5.102567506317191715e+01 4.847252256071021748e+01 5.164712746622258521e+01 4.795576171215289207e+01 5.098000211605971543e+01 5.073125571536022704e+01 4.803211599623862327e+01 4.643959672063866151e+01 4.906408750108635530e+01 5.040988229862913528e+01 4.888359787435669546e+01 4.842986028278002664e+01 5.154201314057127803e+01 5.117192903724261299e+01 5.164760678857603438e+01 4.928807632791359339e+01 5.076197599920166681e+01 4.902930362181520252e+01 4.790565622885996078e+01 4.982614487658929647e+01 4.702320830347355241e+01 5.063901933861277627e+01 5.103053408662811563e+01 4.933002620424483808e+01 4.942803371223399012e+01 4.915048426230347900e+01 5.122519937969165937e+01 4.823393781794626278e+01 4.936533833794231185e+01 4.794946284971992867e+01 5.173958828973967172e+01 5.089298846350152417e+01 4.927129551367431048e+01 4.898003172467761601e+01 4.755324287316263820e+01 5.020756342198539812e+01 4.798013775162728933e+01 4.843591789842389517e+01 4.826152560635159006e+01 4.984889179009199722e+01 5.014084548062265867e+01 4.717758412946979263e+01 4.910332782511721206e+01 5.013610423618119682e+01 4.820617019418334337e+01 4.936395605897646277e+01 4.745729610470717574e+01 5.053277086171779331e+01 5.038644425517676950e+01 4.682506745314917396e+01 4.831047011380972123e+01 4.917551170239897829e+01 4.851284411898985383e+01 4.812211833623712920e+01 4.921435048425512093e+01 4.873242524023031308e+01 4.854307025327069169e+01 4.897625459970192452e+01 4.872181172509964853e+01 4.907917880578317948e+01 4.906567218849367151e+01 5.045020989092613917e+01 4.924881211457057617e+01 4.773685749880590379e+01 4.918296173608623434e+01 4.920336883407578910e+01 4.727710990790487955e+01 4.765940074965821083e+01 5.038174287822080544e+01 5.037072198881879359e+01 5.022937331384535753e+01 4.939775423678676702e+01 4.974432267954630760e+01 4.756739688028106627e+01 4.794498277947464260e+01 4.954634182037315071e+01 4.961814836260721506e+01 4.844826139112613106e+01 4.790163013899561406e+01 4.780937381602891634e+01 5.055693295933483711e+01 5.048159345454151037e+01 4.783180849397783874e+01 4.831593345830791719e+01 5.157255357017338326e+01 5.076657687367465144e+01 4.841665517117179007e+01 5.247018059880424090e+01 5.170576895127005912e+01 5.060488021231614653e+01 4.632001858816801132e+01 5.034154601660728190e+01 4.726366526524431322e+01 4.817062567015217667e+01 5.043535491393974723e+01 5.013007219312253682e+01 4.923164579125808160e+01 4.998651474645227921e+01 4.687487170334058106e+01 5.052706340624751391e+01 5.021270521810233589e+01 4.835409111743991417e+01 4.785806123937523893e+01 4.878213211475355848e+01 4.897150455267494351e+01 5.000791874221660294e+01 4.882205803817333845e+01 4.870876963143476956e+01 5.135740812254482535e+01 4.750594489164996048e+01 4.682666378793992834e+01 4.928428952316006217e+01 4.953470028995729280e+01 4.658850368836817069e+01 4.890828470239299719e+01 4.798840655814257872e+01 4.769377220012377450e+01 4.904004240489691568e+01 4.687484173617445293e+01 4.666462606682983960e+01 4.776464323473305029e+01 4.786211466543225157e+01 4.825531617840828602e+01 4.894650126292074077e+01 4.711856430742512458e+01 4.706794860899677246e+01 4.647539367757392625e+01 4.698881439210419586e+01 4.607654427857225699e+01 4.412811653728324046e+01 4.751657340238717353e+01 4.639216764706971219e+01 4.562309458562230446e+01 4.632644947720878292e+01 4.924364777756381528e+01 4.337535710423043156e+01 4.495047922559488995e+01 4.633102744680665808e+01 4.598563787811409753e+01 4.657586957409628781e+01 4.300018922713380931e+01 4.292603665941776825e+01 4.452777453666657692e+01 4.450931012542656617e+01 4.564912189971932577e+01 4.363532640418689823e+01 4.403120079554767585e+01 4.414866145976888845e+01 4.304300356524003490e+01 4.233448660838948996e+01 4.363992922308596434e+01 4.353534387970987751e+01 3.996944207756123291e+01 4.278584910308772749e+01 4.337587193920631989e+01 4.256807216212727951e+01 4.364876995719403396e+01 4.301329012861543788e+01 4.423883518263613723e+01 4.286010640460209231e+01 4.231263973426484881e+01 4.355608856970005149e+01 4.323825295815785097e+01 4.146441777960929187e+01 4.089257456439381144e+01 4.236146168189409877e+01 4.278942001813733498e+01 4.316913168025178038e+01 4.114145932945197615e+01 4.042980862942349773e+01 4.225675083973274582e+01 4.289967012303736738e+01 4.339307196530844379e+01 4.054982838841436177e+01 4.478775454615777818e+01 4.131666201013396744e+01 4.159255258379388209e+01 4.286605917143997857e+01 4.146106259394812099e+01 4.020332345870733803e+01 4.120927206287615263e+01 3.909929635802550507e+01 4.022694983750587738e+01 4.060386989663855672e+01 4.053164453400816569e+01 4.038256191339058176e+01 4.079882049129498256e+01 4.137043122555541430e+01 4.323297242963040077e+01 3.930658159082867797e+01 4.032036831757465478e+01 3.849944921901929007e+01 4.047609341862443699e+01 4.278838543635020386e+01 4.214993116808406626e+01 4.036444777066138556e+01 4.204241251597603934e+01 4.181368248065089688e+01 4.241395823843446067e+01 3.981727207075836361e+01 4.219973954983790065e+01 4.142292049632467155e+01 4.274352659724276293e+01 4.088612425178696697e+01 4.045101053499659827e+01 4.164263076339381087e+01 3.922110939038400090e+01 4.017338958526446646e+01 4.157622411681222729e+01 4.153405058177195741e+01 4.053877453667447384e+01 4.087658908191042428e+01 4.373209662734230108e+01 3.923117823005310356e+01 4.104720023685754171e+01 4.223858833761353537e+01 3.780668006619981014e+01 4.090722291108757958e+01 3.974918789208474834e+01 3.902559509255925718e+01 3.942311622894269618e+01 4.077211389672615383e+01 4.047635570830463081e+01 3.981044434873815874e+01 4.072071424050316324e+01 4.227108586368387932e+01 4.113350710805391230e+01 4.119535405681022411e+01 3.836272417847096250e+01 4.157362375610841099e+01 4.012988799113330174e+01 3.994394770817385165e+01 4.014595980682318554e+01 3.949719633045710054e+01 4.200597247662248890e+01 4.130928059779761696e+01 4.302936033717980280e+01 4.037587223323308905e+01 4.123481255897920050e+01 4.084570129319416054e+01 4.096221444729578565e+01 4.266434056566327371e+01 4.218043018519959020e+01 4.025381345460839810e+01 3.894841267499976567e+01 4.194852704804848287e+01 4.000624115445206996e+01 4.028301344293165442e+01 4.014292289356871635e+01 4.063474357623501021e+01 4.238579485523884927e+01 4.193603437732180339e+01 4.227024667434834981e+01 4.079073041828945634e+01 4.044061706226104747e+01 4.118634684189661499e+01 3.978543689106587067e+01 4.046963152225526983e+01 4.026860247038440832e+01 4.072038019849812684e+01 3.804154515630222022e+01 4.111216270860649757e+01 4.031449974120437219e+01 4.087141785237717784e+01 4.074020022099241345e+01 3.794578724123068270e+01 3.928374226924160695e+01 3.939701499754603731e+01 3.973947194840411612e+01 3.894152971187175183e+01 3.922858229232999605e+01 3.968055039410006657e+01 3.806999969435067044e+01 3.915114936386167699e+01 4.340293618106701956e+01 3.890713355033930299e+01 4.020694195898512646e+01 3.812300232587433158e+01 4.144134599253250428e+01 4.109328555792191651e+01 4.070361276242675785e+01 4.297441685462187877e+01 3.908660717917533134e+01 3.788876602458635290e+01 3.963329530821864921e+01 3.894957116346437687e+01 4.021519738457512716e+01 3.888472566984009404e+01 3.974817038458229490e+01 3.820216170728605221e+01 4.035080419822828190e+01 4.257405632371787618e+01 3.855015130895014153e+01 3.909100875695337862e+01 3.961139712368257904e+01 3.975693999639955223e+01 3.862696656674010853e+01 3.955356907826470092e+01 3.921122942883628326e+01 3.796987150524169863e+01 4.092336833242093519e+01 3.837647015800034467e+01 3.836183814901107780e+01 3.908719552538759245e+01 3.841311561879678749e+01 3.796115745921496654e+01 3.916439239009723394e+01 3.920782782452089776e+01 3.905501697481896883e+01 4.028036227656454571e+01 3.879166277569167676e+01 3.886462661512697281e+01 3.804950529223062006e+01 3.777878172639601217e+01 3.734215068714927810e+01 3.874119128156132774e+01 3.693743480636354093e+01 3.493001110949604282e+01 3.661260144102675440e+01 3.872578867408803660e+01 3.695911808108362351e+01 3.756479055281464952e+01 3.571108311931275381e+01 3.464910167832942989e+01 3.571113928084059097e+01 3.699267446817974303e+01 3.542092112284250760e+01 3.616340384455446610e+01 3.756564051213536004e+01 3.751607150415904357e+01 3.693130229522851948e+01 3.958574381748130833e+01 3.778549397060411508e+01 3.631044198647624199e+01 3.642279007534300206e+01 3.934437869172984392e+01 3.575997544065387501e+01 3.898986017529632164e+01 3.795022905005663461e+01 3.620429130986033073e+01 3.871264776988748224e+01 3.578680647711983909e+01 3.623555249456046568e+01 3.477016599453145318e+01 3.765106575788885124e+01 3.736234803535380422e+01 3.598724521769548801e+01 3.406913878638491155e+01 3.488529094586419887e+01 3.746304690585074582e+01 3.429636836098714525e+01 3.530436818271635957e+01 3.385684279440196320e+01 3.638528081948516046e+01 3.598024390248465920e+01 3.612171316425474288e+01 3.624746614793955501e+01 3.444886525682130696e+01 3.588934569762824367e+01 3.602110215313697239e+01 3.483057613186380053e+01 3.585809374092850987e+01 3.777699665413133800e+01 3.520722068910747993e+01 3.476380824029636329e+01 3.597156449950853840e+01 3.692916717160730400e+01 3.609009311996715752e+01 3.601474014074193519e+01 3.733762474843481272e+01 3.715359970538764145e+01 3.475609147009303967e+01 3.727689732566886249e+01 3.739947866340694560e+01 3.766843803603843810e+01 3.669911777815489984e+01 3.724752534943180393e+01 3.452573465259451524e+01 3.460352752890904782e+01 3.504111053993874947e+01 3.351519382300829619e+01 3.657202270618981998e+01 3.754888382748890763e+01 3.478225924028755145e+01 3.648986353060082166e+01 3.517084110074743108e+01 3.573682708482033377e+01 3.216237152241524200e+01 3.531215573710799305e+01 3.679713403128425853e+01 3.453442961307342784e+01 3.437246776589969954e+01 3.608308754523316964e+01 3.501895781207151259e+01 3.498795017196294310e+01 3.597067899885178122e+01 3.504183199481877864e+01 3.425821537894847069e+01 3.506133884924297206e+01 3.384439589401552695e+01 3.782503553057012624e+01 3.606538391479300287e+01 3.583995794842797267e+01 3.648856051475276274e+01 3.562969460595979143e+01 3.512413399357234312e+01 3.434182300948865674e+01 3.902647366886160540e+01 3.593253514952243677e+01 3.538782722264205916e+01 3.331559060958417717e+01 3.431853241121271481e+01 3.458798580782031706e+01 3.448571119265292140e+01 3.338956876641761085e+01 3.523858235387616133e+01 3.664109073764227276e+01 3.577384204387599453e+01 3.449328917241892611e+01 3.599227936010737494e+01 3.750631574587351480e+01 3.678521274802957208e+01 3.390502856640171103e+01 3.312834002071595307e+01 3.283895391325559387e+01 3.579286609014884846e+01 3.309928773876598740e+01 3.355435344002668785e+01 3.420824894750725775e+01 3.646318027612653623e+01 3.495539751406217022e+01 3.671928974390966971e+01 3.164611218230157519e+01 3.367030925770622929e+01 3.390771358770331290e+01 3.478009678142765893e+01 3.535694411372038104e+01 3.417172691645616567e+01 3.358069387555867991e+01 3.405373555816310471e+01 3.573826052929535280e+01 3.363837283744435780e+01 3.428423421215607192e+01 3.328500867204606095e+01 3.461224572833580737e+01 3.420109169318003950e+01 3.413226977252904959e+01 3.248613529297075786e+01 3.220643357918465455e+01 3.545565761957146833e+01 3.368161863525423882e+01 3.342291649277074583e+01 3.236060337226753347e+01 3.551126170252300085e+01 3.427408252077931650e+01 3.333569090040140992e+01 3.261881571608383723e+01 3.366231286939394352e+01 3.390174622750260625e+01 3.338885718616317888e+01 3.346090419358573342e+01 3.468616968052523930e+01 3.288181943641411209e+01 3.519886400467848375e+01 3.325845877669890172e+01 3.109163018762148667e+01 3.510884122757584436e+01 3.518073346500527521e+01 3.429777994022287402e+01 3.431798459412309654e+01 3.171818617738207990e+01 3.295747577010703822e+01 3.348513525731048190e+01 3.201426807291750265e+01 3.302566955838117480e+01 3.405329286991312188e+01 3.351012301626310119e+01 3.344697082783117992e+01 3.448416698050710494e+01 3.332248570267095289e+01 3.277237620639925098e+01 3.325562587778339463e+01 3.272292128118433396e+01 3.235119467876793919e+01 3.437608316699292033e+01 3.282135523638321217e+01 3.244760355709259869e+01 3.336865141974747218e+01 3.453612109092624394e+01 3.218466094039688841e+01 3.389317981373056909e+01 3.220626567891024905e+01 3.382327666127353893e+01 3.348807302009048925e+01 3.169870809628143249e+01 3.397455739967006139e+01 3.290326980214740615e+01 3.362779349267788831e+01 3.280687441033897045e+01 3.279793398311694830e+01 3.515325269448668877e+01 3.224082877150793536e+01 3.228568666799239395e+01 3.207705369065824641e+01 3.331365886514956287e+01 3.401660375004112069e+01 3.409477914195888104e+01 3.259646690798588509e+01 3.343615892279937185e+01 3.286109265506242849e+01 3.392356406882284858e+01 3.267430958848184730e+01 3.396519893454554051e+01 3.343262558246333072e+01 3.305829374470320658e+01 3.283379898968938448e+01 3.137351637582710140e+01 3.193457494537525321e+01 3.166157415570333811e+01 3.112281760277720366e+01 3.238827328926307558e+01 3.419122529433492019e+01 3.090915613856900279e+01 3.171568275978003726e+01 3.166770986129640875e+01 3.049845733075348519e+01 3.151334080008927074e+01 3.206960410173073939e+01 3.038218528709777289e+01 3.424489678994753916e+01 2.982482904408089297e+01 3.345694615656453408e+01 3.223452685196656375e+01 3.388789779396067559e+01 3.176351854989841073e+01 3.255321797905486392e+01 3.211945324183722761e+01 3.070414826215487736e+01 3.315607737622387674e+01 3.308836283110525045e+01 3.192083971559136302e+01 3.239397066647175905e+01 3.250258896241325601e+01 3.246420992944767647e+01 3.096071525481298536e+01 3.194091017990966108e+01 3.272684548488680178e+01 3.173435808607298725e+01 3.354123789578933668e+01 3.148388387284494883e+01 3.366435676372675800e+01 3.190846248398132090e+01 3.226971757399869034e+01 3.017187427218929940e+01 3.243138368553481854e+01 3.068348433145609278e+01 3.366549700438294224e+01 3.389629692723435994e+01 3.114938155162992572e+01 3.217470767880355709e+01 3.290141897165154461e+01 3.125669773205333968e+01 3.220754001129059674e+01 3.129869277669412142e+01 3.161397267523235399e+01 3.189973769389371583e+01 3.227558585246408995e+01 3.104572235460096863e+01 3.226273351155317926e+01 3.186436656374637266e+01 3.234170155416575199e+01 3.063864155353382301e+01 3.227724934601485529e+01 3.189126378012836582e+01 3.296618952269977854e+01 3.066882208715486158e+01 3.212088195800715340e+01 3.290632860650062952e+01 3.049800029938888457e+01 3.160749019451090902e+01 3.296845777976437830e+01 3.354769495880987762e+01 3.146545021849060575e+01 3.040490679218370929e+01 3.160809502827579820e+01 3.038274476221157272e+01 3.303073429539034578e+01 3.166190203866510444e+01 3.357453558548577632e+01 3.280713229003819009e+01 3.330351725282801567e+01 3.096890535509681541e+01 3.227132753169561852e+01 3.307084970984324457e+01 3.360220979654771867e+01 3.369428824266883282e+01 3.126966513442563667e+01 2.989138187793626855e+01 3.084182290146238259e+01 3.342957458362529621e+01 3.172804470627234963e+01 3.386549195175623339e+01 3.385928465211627270e+01 3.479477985895167080e+01 3.245012849681200606e+01 3.131067806421326694e+01 3.228434851485594947e+01 3.247885218372933736e+01 3.179010661497389378e+01 3.391105792171675404e+01 3.199506382031250595e+01 3.147220665534420192e+01 3.339134157390150648e+01 3.169969711879573637e+01 3.141297034922323306e+01 3.005788258109147293e+01 3.215935122514412825e+01 2.964132849775478107e+01 3.170207979363510731e+01 3.124494012830987444e+01 3.105304481028273145e+01 3.127938290849444414e+01 2.932827860115342844e+01 3.137023878529744891e+01 3.385749306267081948e+01 3.192432652418936101e+01 3.161363071556784021e+01 3.056259453093175082e+01 3.024235669039082453e+01 3.029005955758404411e+01 3.093126030603761478e+01 3.092875896473599084e+01 3.006565728786027591e+01 3.055677369547242250e+01 3.084087038385059998e+01 3.042998439051185500e+01 3.248382632729833119e+01 2.938892079613562913e+01 2.913209683740661760e+01 2.921370562666430715e+01 3.234650197455646747e+01 3.073033488757321408e+01 2.918588485244945829e+01 3.136538694414569406e+01 3.112986635397096791e+01 2.910481656689969654e+01 2.992159107633344917e+01 2.980436649480757438e+01 2.939153671362970854e+01 3.164747666204367249e+01 2.859553193486216216e+01 2.925068639709185092e+01 2.883000951969504655e+01 2.925028611297440406e+01 2.872963847409796756e+01 3.006474053807927760e+01 2.640204990227332971e+01 2.957947882772941739e+01 2.877597732177473233e+01 2.898277646604772428e+01 2.859255646030662845e+01 2.914271232374611742e+01 2.951212528611855035e+01 2.912700215886239263e+01 2.924859814162793370e+01 3.231283565052986262e+01 3.152628677492816678e+01 2.957587554874225688e+01 3.092844987457490546e+01 3.009596628606902868e+01 2.940831789471199187e+01 3.162497565772673980e+01 3.080376659735367184e+01 3.104958705392838070e+01 3.224726470400971579e+01 3.043987304727728116e+01 2.826780562187948220e+01 3.088914109656142415e+01 3.014253071480441193e+01 2.994407354969314383e+01 2.927281617580775475e+01 3.034049948605835567e+01 3.061766368448618891e+01 3.133922642924456881e+01 2.772372969048362279e+01 3.183472799830873967e+01 3.036349635708156214e+01 3.093197453478704162e+01 2.949232044115632689e+01 3.139401936481986866e+01 2.961797317976555632e+01 3.102862803788402601e+01 2.913830212913442352e+01 3.203894595474993423e+01 2.925079820520933893e+01 2.843956630052934642e+01 3.000591543627588820e+01 2.740225734334821084e+01 2.766046536038853887e+01 2.834140243969772399e+01 3.059110737286606252e+01 2.960577711409264268e+01 2.842578361299259271e+01 2.965457996670184215e+01 2.885524579446033044e+01 3.026081440082331397e+01 2.734484565717522031e+01 2.858012130946346119e+01 2.994698209308286607e+01 2.798702221115706834e+01 2.759987700226676921e+01 2.891583208885931455e+01 2.770916681052234409e+01 2.912073086566186220e+01 2.991238878009894009e+01 2.819247042213891419e+01 2.747209732650394898e+01 2.893473094537910839e+01 2.990747319547973149e+01 3.072216027783141712e+01 2.978403450449968304e+01 2.865519570849606978e+01 2.923216676850781326e+01 2.876931406265227054e+01 2.797567824402985792e+01 2.978885613349450878e+01 2.790262346884246014e+01 2.805298642051635838e+01 2.783664370564556378e+01 2.742968978985089024e+01 2.632964415748784504e+01 2.624141493792165392e+01 2.784128159462515129e+01 2.749128437590531249e+01 2.911837949698203687e+01 2.615071498149833928e+01 2.707461248044545599e+01 2.721178434578272132e+01 2.813692891562903498e+01 2.927287515665646822e+01 2.912705133742708341e+01 2.711434330814030602e+01 2.698887608827650197e+01 2.749361285872701544e+01 2.818819056416697322e+01 2.651962868529874839e+01 2.781863654470678071e+01 2.797013280198713048e+01 2.726138329396501092e+01 2.836138506874715048e+01 3.038176028679599128e+01 2.871178625079386748e+01 2.863753784714844386e+01 2.687956284546666197e+01 2.676478409398255565e+01 2.921804585065958193e+01 2.701985148948082482e+01 2.858417160039486760e+01 2.703451320672375502e+01 2.582184612264535062e+01 2.604234057363479948e+01 2.795186076149645515e+01 2.740242327027952385e+01 2.869882450866490231e+01 2.744892430964131336e+01 2.702457036755095388e+01 2.947705325413717148e+01 2.770300885619730380e+01 2.730051361311222635e+01 2.812270073316177843e+01 2.837798200550979999e+01 2.621349229511668710e+01 2.599191059719928276e+01 2.677715044763841590e+01 2.555341951195505601e+01 2.567608108046989557e+01 2.500426791142117366e+01 2.540857737341074341e+01 2.556729338848688116e+01 2.673536228786434421e+01 2.542726177517406683e+01 2.581258370761873167e+01 2.489519098246580597e+01 2.732031022603200654e+01 2.713520692178799720e+01 2.623476835505335814e+01 2.604762950720760983e+01 2.714887298315755970e+01 2.768219843307557326e+01 2.482814795308980749e+01 2.607819901716383271e+01 2.580300102394764394e+01 2.669319459372577796e+01 2.534195004814127117e+01 2.620436134646282511e+01 2.761555490994226503e+01 2.506151371122934890e+01 2.632611679159317220e+01 2.669457796965611607e+01 2.556661010960537439e+01 2.700220496609660614e+01 2.552413944993728734e+01 2.498927939915116170e+01 2.588104879712841466e+01 2.450049472170654496e+01 2.655206990985465154e+01 2.582182167799432193e+01 2.729636494316974549e+01 2.488900531960046436e+01 2.742213902727797503e+01 2.417859188817131866e+01 2.532780515329270088e+01 2.426590224823232944e+01 2.776166062662767331e+01 2.936251403614506827e+01 2.777522332884169742e+01 2.832597709034604705e+01 2.383775265870403004e+01 2.545302318506996642e+01 2.721364411924128746e+01 2.805502364414491012e+01 2.458558201266723486e+01 2.602521361104452069e+01 2.574829533153782535e+01 2.734722260008386741e+01 2.644159726822869416e+01 2.608997092109456517e+01 2.492017980454643578e+01 2.781144518917347952e+01 2.601557143584964038e+01 2.710630797466540187e+01 2.922576069704257051e+01 2.564229797678001077e+01 2.640731787649172446e+01 2.262378366244699279e+01 2.725009842870815646e+01 2.925167725950338848e+01 2.524139869718312923e+01 2.742245733565063759e+01 2.610347289859265274e+01 2.594512640621702815e+01 2.722429277470950382e+01 2.567738679331824159e+01 2.538558916874666949e+01 2.600046410929380514e+01 2.486758957571437634e+01 2.593211415273741594e+01 2.608734844505464778e+01 2.481725115640847434e+01 2.641546507062407656e+01 2.859353531150727434e+01 2.584971724145836092e+01 2.286145968171679144e+01 2.715988014477995804e+01 2.554985126695990161e+01 2.483931452609464685e+01 2.681645964233253920e+01 2.706484780462990614e+01 2.462120629644401859e+01 2.327521172400804517e+01 2.514595541371593868e+01 2.551276396516140466e+01 2.405780495855932344e+01 2.532407619597139714e+01 2.444764091781159365e+01 2.531370207253256055e+01 2.531188636473304499e+01 2.576356613610362700e+01 2.397176480221743589e+01 2.470001307892589537e+01 2.526595070064769644e+01 2.459834680934826778e+01 2.440330812897426682e+01 2.430107325657159123e+01 2.562749385116555345e+01 2.612888913442788308e+01 2.396633119984567273e+01 2.384727682857627329e+01 2.490196474031483120e+01 2.445727953449953418e+01 2.524792092598404381e+01 2.633574642559497292e+01 2.368508498552987618e+01 2.353328215180858507e+01 2.473557615242836505e+01 2.368915734001010165e+01 2.644913892556337842e+01 2.754328530318033685e+01 2.355569461767344919e+01 2.595220553753681259e+01 2.339857536171517438e+01 2.398043807223788804e+01 2.565017061126484776e+01 2.681688704832114212e+01 2.436344318853419821e+01 2.509389926464400844e+01 2.348617549174322860e+01 2.380382900128580559e+01 2.337808680576494424e+01 2.487648456606441627e+01 2.546438531473135214e+01 2.426212864445018269e+01 2.536279481295428440e+01 2.763622260748893567e+01 2.390847998837674737e+01 2.393851345618994841e+01 2.617186462840270167e+01 2.667750458324757901e+01 2.473204217092026980e+01 2.542645099061900282e+01 2.540507665669625581e+01 2.433604344683762122e+01 2.625708137981240853e+01 2.651087622918959497e+01 2.483471115965766174e+01 2.437382779914195297e+01 2.466425043450327692e+01 2.507814974959453735e+01 2.414300581823162162e+01 2.487596993278220836e+01 2.483616378209638142e+01 2.536364152696097563e+01 2.295641441544923467e+01 2.494354937354109936e+01 2.606853710700937654e+01 2.361077569335284210e+01 2.540803518164257824e+01 2.510905742368061411e+01 2.719118642816665243e+01 2.642023955488347298e+01 2.676231566016155128e+01 2.380347806340498806e+01 2.544713390032716305e+01 2.362264713472159272e+01 2.385213623657857340e+01 2.356402835943101692e+01 2.483801477008613645e+01 2.546001708116238049e+01 2.432882022904986030e+01 2.645299740501733154e+01 2.280841175225138073e+01 2.530168165941599767e+01 2.633146162527516765e+01 2.351606812830980431e+01 2.366728785354679232e+01 2.549272316753756229e+01 2.530474995868610222e+01 2.410703517657730188e+01 2.682712783515809463e+01 2.506050228643383093e+01 2.504775666603288542e+01 2.623234960754111711e+01 2.571755975082770007e+01 2.565695132994092020e+01 2.730918223186600002e+01 2.372554098290905245e+01 2.529662572505911200e+01 2.385470288880606304e+01 2.330979518693927943e+01 2.492656335678814727e+01 2.495378335797660085e+01 2.585850383962086951e+01 2.344506400399652435e+01 2.606035507687752784e+01 2.426142402922836538e+01 2.475327213834281181e+01 2.709767628036544096e+01 2.629047252208775731e+01 2.581781314014455475e+01 2.481054390440834823e+01 2.380194137742639882e+01 2.576082484090364488e+01 2.323562977119316031e+01 2.522409750156598562e+01 2.394670377373235581e+01 2.399362757257785717e+01 2.509623332876348201e+01 2.475638415822741223e+01 2.382115899946498061e+01 2.386540006592699115e+01 2.334096444430885242e+01 2.463447767032329239e+01 2.441914732510882402e+01 2.358387389229129383e+01 2.471704812724945910e+01 2.407207613826352244e+01 2.463233237839580880e+01 2.371141255457592223e+01 2.345573332938164057e+01 2.287885017944715216e+01 2.403257946829489455e+01 2.429849497124271451e+01 2.444989386929942299e+01 2.417634112443596450e+01 2.494351172623955648e+01 2.356293319755400617e+01 2.499853994414658587e+01 2.332788704224805443e+01 2.487858627083380014e+01 2.362899433373920388e+01 2.441324768780712873e+01 2.319641460636466235e+01 2.285138998857574677e+01 2.396956918496798039e+01 2.089643699557235834e+01 2.414523214656584216e+01 2.386473928345823126e+01 2.415649235994564137e+01 2.475183195017496018e+01 2.295776854373270837e+01 2.434494885809801090e+01 2.424868009141674108e+01 2.469618735070268656e+01 2.427624276493504496e+01 2.434196415646306377e+01 2.450732950846098746e+01 2.551718245931633788e+01 2.269243503717326504e+01 2.479281145314490331e+01 2.360410104373507423e+01 2.187553364427503766e+01 2.278648515893392812e+01 2.558260342891999173e+01 2.328764937162875626e+01 2.580714919900968596e+01 2.614682324116834877e+01 2.453057277711792850e+01 2.377187334197212110e+01 2.110862437240209744e+01 2.420797012182270791e+01 2.343061194707003025e+01 2.366631896698124393e+01 2.283500663563136968e+01 2.156945267673519240e+01 2.079042740615190255e+01 2.409888516626693544e+01 2.301115481292519149e+01 2.481082286493066036e+01 2.298444743448500560e+01 2.201439694258505497e+01 2.125013730226404007e+01 2.283190688991526329e+01 2.360867933687973164e+01 2.370546860524544996e+01 2.407324138625811116e+01 2.316123116073172739e+01 2.390981765617488364e+01 2.347650871611954315e+01 2.010708482113183138e+01 2.269621318415912370e+01 2.158893433633450698e+01 2.257664918022659606e+01 2.245207188855262714e+01 2.142015840415421479e+01 2.237186906047410417e+01 2.241634304166856495e+01 2.319303615627585202e+01 2.274859104318897352e+01 2.235462921894352561e+01 2.210619641432272076e+01 2.336078678178707690e+01 2.197425643965508613e+01 2.291279742633479799e+01 2.275092625979172212e+01 2.254340618374392236e+01 2.143260345950525547e+01 2.223045889823490384e+01 2.220971258694322614e+01 2.096437011661608452e+01 2.206814554726875244e+01 2.149859015498181947e+01 2.145843690160857165e+01 2.171543671589600777e+01 2.104366103058433524e+01 2.158837498039017433e+01 2.321993616575303676e+01 2.216180066153309625e+01 2.081211976110072825e+01 2.184692072041099919e+01 2.286258783842940545e+01 2.141371883829181755e+01 2.287360280406473123e+01 2.282718704111479013e+01 2.147250890401576484e+01 2.212127491363780862e+01 2.375546335846935619e+01 2.226135511024560643e+01 2.320553892177437660e+01 2.238935460733567240e+01 2.388796052417760407e+01 2.282967613234611193e+01 2.249730222997665408e+01 2.182638387190349150e+01 2.107676487902713447e+01 2.197722024620965797e+01 2.232555936787829154e+01 2.349273259492343513e+01 2.091875652683673437e+01 2.312286470959077533e+01 2.127771028629776495e+01 2.107797842085422246e+01 2.108977611159890486e+01 2.126256862492155264e+01 2.197002373039218526e+01 2.374250384145780046e+01 2.084681750700848468e+01 2.035964311868859511e+01 2.185115643535124974e+01 2.087029034865729926e+01 2.328502964557245747e+01 2.366941002513897985e+01 2.294392751391749030e+01 2.263909082391831618e+01 2.465755035061591727e+01 2.368057494352181891e+01 2.158436641947638179e+01 2.075020674530329501e+01 2.222930767432456989e+01 2.320062759534064512e+01 1.951529709681799218e+01 2.356634346054039497e+01 2.233487048091458149e+01 2.319403505365498219e+01 2.371749464196709312e+01 2.265637331533610066e+01 2.077916083422177707e+01 2.118587876873032982e+01 2.202970143375510759e+01 1.991091399008972473e+01 2.293972862627522602e+01 2.264441211633725715e+01 2.274301568213083868e+01 2.172775343688244476e+01 2.271277041637124583e+01 2.159614698225638563e+01 2.240866187048874991e+01 2.499271088157491150e+01 2.304096043328168264e+01 2.342734887990000203e+01 2.277649331949826816e+01 2.155017844549310269e+01 2.132257724916957642e+01 2.016499578164957640e+01 2.192006129975366235e+01 2.292932925362139329e+01 2.146201124682677630e+01 2.212898129427636817e+01 2.307252202516228223e+01 2.297318999200442846e+01 1.918051116353998609e+01 2.137555915240108106e+01 2.211359024276524465e+01 2.339565318472190469e+01 2.189720395878633852e+01 2.164993538199755463e+01 2.330880932618955015e+01 2.268312837472383237e+01 2.279929677602763860e+01 2.149123064487790913e+01 2.207216043812519146e+01 2.091760955499701424e+01 1.970232710706208223e+01 2.158658976700557020e+01 2.526723723057362037e+01 2.170382778380801980e+01 2.131433158889087665e+01 2.086848743629703051e+01 2.173127793042432643e+01 2.272428954743266871e+01 2.440883420003731885e+01 2.367437331619467500e+01 2.168099064305015844e+01 2.179514051367780070e+01 2.119418764410869471e+01 2.225000977393637314e+01 2.437692985798455680e+01 2.404491320706802782e+01 2.011892988839392160e+01 1.925844950028676195e+01 1.934488747041165979e+01 2.181723531225170731e+01 2.017920387917955338e+01 2.132569199527014447e+01 2.118418638448041236e+01 1.924353517130390756e+01 2.021490708841594497e+01 2.213463333789955456e+01 2.211578401454550402e+01 2.029589249181862698e+01 2.050549718026453760e+01 2.376153903130314760e+01 2.022950919356470578e+01 2.190286832867698763e+01 1.999865479050212258e+01 2.293074948154582060e+01 1.992583326865753079e+01 2.159260835242988463e+01 2.168022933235328154e+01 2.096416431500550104e+01 2.186681525870589837e+01 2.142087699688739022e+01 1.911134174828330856e+01 1.818227535850387611e+01 1.994529054510469024e+01 1.852969596704595290e+01 2.001809551121896291e+01 1.977132525949114950e+01 1.556526673237544323e+01 1.813728358315602662e+01 2.044035384188831728e+01 1.635806706255155163e+01 1.881412650550380050e+01 1.812486777548010153e+01 1.861067944072931724e+01 1.734951037423811471e+01 1.826675917260319437e+01 1.900080187266432574e+01 1.745884964294986830e+01 1.774877109958118737e+01 1.750059004612114322e+01 1.957286790607115989e+01 1.950909234208713627e+01 1.973437613445667793e+01 1.786952541734950373e+01 1.910254154869022258e+01 1.426245846882886070e+01 1.647780687199087524e+01 1.769744201648729032e+01 1.926861068515511377e+01 1.530981260451013704e+01 1.792145683933469513e+01 1.724185161511490705e+01 1.973262430062590767e+01 1.776000221023398851e+01 1.733918806316463446e+01 1.644814936984262843e+01 1.720719401915048152e+01 1.616627911184728106e+01 1.679320117837224657e+01 1.974817534179004852e+01 1.749380683993887686e+01 1.450450467191729054e+01 1.682429037948435635e+01 1.853821650357995310e+01 1.718698012270843734e+01 1.818979535542289483e+01 1.742970058676548817e+01 1.762505544483432374e+01 1.840890239983681909e+01 1.638319362894803888e+01 1.574595991018729890e+01 1.573517462659142652e+01 1.639490535403663429e+01 1.552229101944982403e+01 1.768834602676857770e+01 1.630485528206802925e+01 1.909455122921496439e+01 1.655893552595682650e+01 1.794481941229614108e+01 1.869242226670284523e+01 1.762835580029310023e+01 1.515820278506886964e+01 1.505477712728568740e+01 1.814493353865393033e+01 1.722514624645731374e+01 1.567623404845481971e+01 1.653771065679896424e+01 1.620795826767006531e+01 1.735544102766964869e+01 1.763944775895882700e+01 1.702705919215710750e+01 1.733967589253990838e+01 1.629593826271630164e+01 1.533309401247832682e+01 1.659692642584267475e+01 1.813571617081351306e+01 1.697969542083856354e+01 1.429235563175310730e+01 1.742620999652731584e+01 1.662672552294948858e+01 1.685914152326946791e+01 1.699709562103425498e+01 1.672839659740700569e+01 1.482548594877150983e+01 1.680657085177602283e+01 1.606626884736866501e+01 1.607122075252908644e+01 1.718437941993184381e+01 1.716079909752754773e+01 1.569098337755040440e+01 1.584820954938411575e+01 1.661066088897889870e+01 1.503936049728369895e+01 1.668980269251953885e+01 1.576240599869011128e+01 1.653023885459894515e+01 1.632682782515616537e+01 1.525911645226982749e+01 1.744948102534345225e+01 1.608003509216020532e+01 1.610197062419424086e+01 1.520809036111727863e+01 1.736190904899463305e+01 1.488244680419636978e+01 1.816887845009324565e+01 1.600741429429935536e+01 1.595235814134118613e+01 1.650785344614502392e+01 1.536919995406840300e+01 1.571689201432418059e+01 1.367322425073579772e+01 1.560400037357718439e+01 1.303047308122902948e+01 1.654369887572884679e+01 1.606712180989588745e+01 1.396082033177666482e+01 1.603399291663683712e+01 1.463844904449829798e+01 1.696407021387618030e+01 1.327191830910435222e+01 1.480922317883664086e+01 1.418730229453785974e+01 1.408859705548523955e+01 1.458991775046553663e+01 1.618461889006785626e+01 1.525901000107340977e+01 1.616537785478963585e+01 1.531900843213399455e+01 1.321300809549105892e+01 1.767056946598097866e+01 1.410096318503429913e+01 1.286627327682836608e+01 1.114664945093604054e+01 1.118394094026055186e+01 1.329209419977734541e+01 1.318603553516673799e+01 1.370010102118215300e+01 1.353128211137220838e+01 1.437328721011865795e+01 1.372132051119399598e+01 1.262938440425605080e+01 1.251705092608830583e+01 1.326203774351314735e+01 1.333012234332603363e+01 1.362526769240497693e+01 1.086813041459506302e+01 1.221774688957743216e+01 1.495669420674665595e+01 1.288911218437036688e+01 1.293546386730979059e+01 1.393442118721575440e+01 1.342896451828881688e+01 1.277759382417693246e+01 1.439299808421586668e+01 1.247574482341055280e+01 1.144989289916955677e+01 1.458956674130046238e+01 1.214302099643130539e+01 1.295475616113393968e+01 1.243515585652399302e+01 1.218777871840084082e+01 1.253537965013484623e+01 1.328197002457022435e+01 1.172501758930021865e+01 1.244346270324929726e+01 1.318316941782073037e+01 1.144785896346705556e+01 1.442143760718309942e+01 1.182428524522934588e+01 1.312901643444506483e+01 1.515045329474569336e+01 1.328988501621231677e+01 1.155389000442179714e+01 1.383527873439264511e+01 1.372155684021918631e+01 9.900017606238037615e+00 1.208590726395643244e+01 1.245199035676890631e+01 1.108510195608304905e+01 1.174313161816004047e+01 1.219044791966102004e+01 1.102886089423162908e+01 1.657184088411510103e+01 1.212241700385594179e+01 1.143503680461241778e+01 1.213598135820054225e+01 1.406975565153922858e+01 1.324996153847806113e+01 1.323079160177836400e+01 1.452972030990028429e+01 1.207528944434332985e+01 1.273420563340472711e+01 1.191101433720618807e+01 1.194371839640206190e+01 1.366092744576188700e+01 1.197333008308397240e+01 1.272742141621144718e+01 1.304804146574572066e+01 1.287612865007079321e+01 1.350105544529954571e+01 1.456264763753187275e+01 1.301986828555544484e+01 1.091374291087255166e+01 1.264075384491555099e+01 1.316175740067819433e+01 1.276295952294820957e+01 1.294540086740880369e+01 1.359719137855132054e+01 1.468881945010261525e+01 1.355076380139724535e+01 1.294970814274781823e+01 1.306109815936163443e+01 1.310145734576000542e+01 1.343740808708888856e+01 1.201807129163106147e+01 1.221014265237332630e+01 1.161506261618942659e+01 1.294796174732182159e+01 1.335982410228614903e+01 1.188879969897384647e+01 1.290852676047251890e+01 1.388729061475803661e+01 1.306342357532507670e+01 1.236423009816754437e+01 1.388491996353315017e+01 1.299336192421396063e+01 1.150852745516369247e+01 1.178878755059764138e+01 1.428424428736362373e+01 1.226960126624281600e+01 1.068176420915664693e+01 1.332672332081073208e+01 1.246715048579634910e+01 1.124053855764450915e+01 1.375057363997828830e+01 1.372530196489664434e+01 1.281530321031353559e+01 1.558203559495041901e+01 1.248562624250752506e+01 1.175207256947780188e+01 1.200738348521331211e+01 1.390781826610806426e+01 1.375236568381552971e+01 1.297869281565815847e+01 1.147079726445175751e+01 1.316312851334887313e+01 9.208390507830760185e+00 1.157283217822558896e+01 9.756136745104495134e+00 1.216879443441670716e+01 1.107678266109943266e+01 9.946859793885479917e+00 1.100022113410995672e+01 1.082612695626506216e+01 1.050606051961596954e+01 1.078752571149201422e+01 1.122300773598256640e+01 1.160973452553700014e+01 1.139295752760629377e+01 9.983711039960374123e+00 1.060570763219812740e+01 1.174720004087209446e+01 1.051891396034096182e+01 1.185320512212762445e+01 9.922378071237213604e+00 1.113829429573559260e+01 1.171444202234268772e+01 9.328317734477332479e+00 9.486033447467452362e+00 9.114849778292644089e+00 1.111435754332812564e+01 1.039171111907399236e+01 1.083913375948711888e+01 1.036442501007978656e+01 1.112006782179635778e+01 1.179891964131703475e+01 9.074029782409622769e+00 9.497777304871037884e+00 1.003841482798151397e+01 1.016598630915797941e+01 8.606786291192856098e+00 8.327906173070624973e+00 1.032872208797922831e+01 1.084698072292918170e+01 8.298859586740379157e+00 9.153700755306605430e+00 6.515134039735110072e+00 8.609206931874719970e+00 8.284507121859071788e+00 8.399833907040218151e+00 1.015619101480721831e+01 9.550378703982961071e+00 1.137218452891093534e+01 9.496751962869961261e+00 9.616793919226635623e+00 7.618008715007055009e+00 9.278612774289042520e+00 8.490400445628797144e+00 9.459088438441002111e+00 7.489424938320643932e+00 8.640401788710379449e+00 9.189664317517451053e+00 8.948105615359432718e+00 8.642646432820185964e+00 8.175859135923619903e+00 7.752532078511439551e+00 8.962574871118857089e+00 7.318007124109110251e+00 8.251165918155781043e+00 1.148825690915119324e+01 8.232603675353582062e+00 6.541655159267857123e+00 6.121321732329934484e+00 9.199277262555872525e+00 7.996542655832380220e+00 9.788465226761767113e+00 8.358885159185343028e+00 8.013703735356266122e+00 9.411691316878066260e+00 7.349523769862648770e+00 8.739806529555657733e+00 8.905055138287092831e+00 7.801359695753453671e+00 8.621095475944356323e+00 8.407889572306187276e+00 9.975212867360578883e+00 9.887106972834885710e+00 5.890094403447728055e+00 6.206343606133282620e+00 9.964879099669740725e+00 8.562569921841236109e+00 9.091329268354934712e+00 1.021044457916292991e+01 8.114960088941820970e+00 8.234976257327575766e+00 7.468854879566724669e+00 7.760523963367488953e+00 8.699949818204087748e+00 7.165745871044683746e+00 8.306112494650490063e+00 5.738398158237168367e+00 8.918599970275719713e+00 7.407571374632129668e+00 7.327204067237817142e+00 6.457567148513737365e+00 7.201171061157142006e+00 8.694769076888173132e+00 8.173024181639178209e+00 8.055112277242557184e+00 8.907647320195966500e+00 7.911567520864543290e+00 8.597237120202265714e+00 7.557429791640806194e+00 7.977922534891662032e+00 7.597596522161708776e+00 7.883786999653412231e+00 7.624031001760760873e+00 9.138147972247644191e+00 8.612507605408069367e+00 7.235036817540072995e+00 9.036476501789096005e+00 6.568050366818706465e+00 7.696765445790601845e+00 7.805005267740113162e+00 7.380586571805021201e+00 1.030070684095243472e+01 8.674270899398875301e+00 8.105857417170259538e+00 7.966713379229537928e+00 6.450109139465452834e+00 8.829259738366829424e+00 5.766811687126678798e+00 6.020177536610779256e+00 8.358974962615695503e+00 7.889619982126601094e+00 7.837964383427979520e+00 7.796395881737650413e+00 9.220010727028929765e+00 9.719722055856159670e+00 7.530622813218986522e+00 6.729511438925958267e+00 9.733082050502256166e+00 6.927991739744114419e+00 8.603045186015183532e+00 9.115754109225560953e+00 8.216067529777150824e+00 7.849913824959481090e+00 6.216740006936862351e+00 8.217494835022419508e+00 7.899985968943655124e+00 9.891294261636089047e+00 1.013220994337005010e+01 8.424724400652408463e+00 7.110761379829281026e+00 1.040377885589552776e+01 5.255999166748559936e+00 6.106159126601432341e+00 7.600682041731421812e+00 6.082709462565929037e+00 6.489464531718335039e+00 1.009665079935077792e+01 6.893550354433854110e+00 7.997012461685038431e+00 8.857765165723726852e+00 8.189835062191669124e+00 7.021814224416043970e+00 8.561945207032007232e+00 8.657893548948020879e+00 8.666150038607526085e+00 7.517529713780035650e+00 6.933805503118135150e+00 8.240920813640554954e+00 9.275698586363404274e+00 7.853712578813660805e+00 7.180398017245070541e+00 9.933284816254579042e+00 8.230665020048503422e+00 8.680768816176085423e+00 8.924996775897144019e+00 7.732548731408965814e+00 9.100268976477746463e+00 9.045049735135982871e+00 9.997317807800678580e+00 8.618217783324123360e+00 8.686092992005342239e+00 8.440086613431690310e+00 9.609297577003035329e+00 8.725945559278780905e+00 8.769988160080293582e+00 7.450236284014974508e+00 8.643116025963783144e+00 7.906586516403089071e+00 9.248510533083299734e+00 7.889984920829512305e+00 7.542904773082264036e+00 8.055643961814295650e+00 9.141180364897291355e+00 8.110599738747573895e+00 8.312962701855795444e+00 9.627681944920050583e+00 8.370773790972442896e+00 7.621624930020391986e+00 8.077328538534677804e+00 8.551410760906996700e+00 8.710922589270065686e+00 7.163439792585184485e+00 1.156311148883842499e+01 8.426957504766390272e+00 8.185460331439989190e+00 7.699301183194685372e+00 7.887761659575276418e+00 9.033086506973784680e+00 6.939084389971079680e+00 8.581558981846253431e+00 7.731549451833375386e+00 6.365608285906322550e+00 8.315657743785495271e+00 6.759410769329225133e+00 8.842629493983693578e+00 8.507024826566098596e+00 8.710031586293101924e+00 7.909579477219500276e+00 7.451543942064673409e+00 6.183053262903574598e+00 8.277609178785782618e+00 9.033578972701969079e+00 7.660030324865743978e+00 8.543471611151884915e+00 7.093466004233921041e+00 6.740546652299395092e+00 8.499872826477032461e+00 7.415922999365573531e+00 7.555190480872712833e+00 9.819435644089137938e+00 7.584966085055678597e+00 9.721484873690945605e+00 8.087925603028777388e+00 7.331679994841549863e+00 7.366887631657383473e+00 7.116766812539403020e+00 7.195364867581991675e+00 8.509684382005174186e+00 8.010098018701508948e+00 5.937726323213007973e+00 7.572296881028402815e+00 6.167888975060576762e+00 9.002759461793370832e+00 8.994370488681838083e+00 8.600278181983467718e+00 7.388824654699079453e+00 7.365059380173944348e+00 7.695532065103899200e+00 6.790760171866235595e+00 7.667166126745499355e+00 8.358761773166937914e+00 6.020764536370870168e+00 8.447647655990145665e+00 8.342254669409083334e+00 7.930006515142139278e+00 7.688845202181715521e+00 7.032577993219474521e+00 6.132036175356383012e+00 9.757506412029311349e+00 8.062200793157327183e+00 8.809942160495046082e+00 9.371102870294041765e+00 7.029059565786280217e+00 7.512887031474603461e+00 9.177508009525958244e+00 6.796624420122353349e+00 6.045423942528423744e+00 6.847296168030903019e+00 7.835062410157351387e+00 7.174737486121111729e+00 7.683297670878992847e+00 7.502544506553585180e+00 6.684095594660724338e+00 7.505362008368348548e+00 6.295987406532238317e+00 6.618972908814983569e+00 8.544665695855291787e+00 7.118026337861524055e+00 5.714389359311681460e+00 5.615864956706655420e+00 8.376610485931424321e+00 6.644674395143568724e+00 6.479676687111960653e+00 6.635350445191379620e+00 7.670540417432167857e+00 6.801387723408475416e+00 7.387679827262646270e+00 7.145604912892625116e+00 6.157016427515580759e+00 6.717666771275411008e+00 6.590499990127978158e+00 7.521647123298415671e+00 7.318899019786928584e+00 7.158021807340386289e+00 7.084580034925698655e+00 8.489288154511079654e+00 6.592469543734737591e+00 7.630893522739005341e+00 5.989455196085539335e+00 8.645442950541502469e+00 7.862636652150494676e+00 7.251028946971590727e+00 6.535135086514745950e+00 7.974762070862238872e+00 7.606286073547149584e+00 7.492812862350900716e+00 7.821054181825912721e+00 6.518970767127986399e+00 6.347546793132737619e+00 6.527412010793066877e+00 5.927039273540694708e+00 8.036306597534828455e+00 5.416870368411350611e+00 7.023990245487434336e+00 5.407663422378360174e+00 8.227279505054978515e+00 7.123752629818763893e+00 7.061011354477220614e+00 7.203938737905985157e+00 4.703746114483442042e+00 6.842634898964503165e+00 6.126100812652587102e+00 6.601885058065601442e+00 7.257535770812590492e+00 9.338834135170012374e+00 6.179325073899327059e+00 8.553520646562798646e+00 6.013027456072291166e+00 7.161875069194305610e+00 7.027572883999510189e+00 7.446459380525962679e+00 5.290196987644959492e+00 6.837729519308217263e+00 8.611331730628645431e+00 5.680169827517178582e+00 8.744189913660756375e+00 6.565300459123039722e+00 7.580262814643251801e+00 4.411382716938796023e+00 6.740097039272811230e+00 8.329362282783870697e+00 6.577018386014135132e+00 7.723264023799676359e+00 7.985138476085193560e+00 6.092980404124370253e+00 5.941912229833340220e+00 6.546638503421116084e+00 7.417932464932064818e+00 6.115677323865194914e+00 7.262781880705011517e+00 6.225948968625869107e+00 6.824558670787799208e+00 7.076401658633203695e+00 6.652053057084289733e+00 4.794460914462022494e+00 6.482477949578350440e+00 8.815264466297245249e+00 7.971070015392087704e+00 7.036084581603494925e+00 8.210325618529779490e+00 7.500274217963156076e+00 8.451623613593076456e+00 6.409700340987570577e+00 5.419686990312397867e+00 7.270885599517538544e+00 6.685486143471207399e+00 6.164575548488676837e+00 6.331585048468526544e+00 8.757527556669549185e+00 7.577148512273188530e+00 7.802245378602687076e+00 5.822824917477679385e+00 8.167790844908399350e+00 6.804436317836863424e+00 8.286783103215052293e+00 7.362278816319395958e+00 5.636181300406024164e+00 6.006311708694306084e+00 6.442597051598344393e+00 6.760301856748037075e+00 7.874242394959155789e+00 6.378907028904245102e+00 6.522433378811296478e+00 7.461933559456456422e+00 8.383154431406760310e+00 7.432196951257502349e+00 7.874485611036960542e+00 7.691465681612006833e+00 6.682156207176818796e+00 7.545918032715900559e+00 8.597276590974569643e+00 5.398149825918422628e+00 7.711776304871462706e+00 6.194125609291045720e+00 6.735150837317355865e+00 7.742132677019952780e+00 5.769558175896441377e+00 7.483650482165854712e+00 5.922082788927797381e+00 7.646498979562426968e+00 9.612310452768971558e+00 6.392822754804258878e+00 5.864534978268350685e+00 7.605064321235894376e+00 7.086257533575091472e+00 7.933176488832121009e+00 8.026279105690699467e+00 7.049908680320726262e+00 7.380903607732840044e+00 6.916736741441723346e+00 5.728122592323495965e+00 7.177874311534361063e+00 7.481060705266147970e+00 6.904858912342750621e+00 6.006423146858199225e+00 6.280220122862724352e+00 7.879001792153307981e+00 6.572441771299934565e+00 6.135327195660299715e+00 8.194831110987108147e+00 6.320526088454114344e+00 8.103163857078047982e+00 6.279096764463614200e+00 5.959611989384509201e+00 5.217523563646103923e+00 8.165860574381161641e+00 5.748945530512205693e+00 6.720333185540662946e+00 7.989838838736065263e+00 6.928122237919107640e+00 6.082784481242989649e+00 6.068633907723289589e+00 6.939430338214373606e+00 4.212628031342199542e+00 7.666607392565197188e+00 6.363270884759302248e+00 6.626270085312863323e+00 7.116394381581271134e+00 7.851122391356626373e+00 6.920059901771608679e+00 8.847729417772431049e+00 7.787786158612084009e+00 6.588926598966464709e+00 6.698193569292040905e+00 7.348376998897439449e+00 5.919226152070394598e+00 5.910281332252194986e+00 6.683325906531544902e+00 7.389290974622126917e+00 7.708815477460544408e+00 5.787107765381272806e+00 8.239529807982645337e+00 7.613405034601044008e+00 6.733613494493729590e+00 5.313917814304535803e+00 7.578253704268699487e+00 7.666706565621499436e+00 4.686131256369348463e+00 6.989813979384862819e+00 7.091828172801534436e+00 6.246806892117006349e+00 5.603516774062287098e+00 8.452642959895031893e+00 8.453347683773625221e+00 6.830247383397137106e+00 7.025156386739758396e+00 5.396012547425956818e+00 7.551358424242079259e+00 9.439786956712199029e+00 5.746589642495314010e+00 7.470231107415400196e+00 7.362045223148941275e+00 7.556022196112648359e+00 6.055834838402533116e+00 8.259224703643873511e+00 7.186428081081215780e+00 8.206599493196007344e+00 7.542124301245559437e+00 7.450307582833115561e+00 5.201958424017107063e+00 7.218491933977492003e+00 6.660629560798621007e+00 5.634711192865920815e+00 8.085584094870020166e+00 6.243576828219817187e+00 5.965289023866847451e+00 4.839682700260577342e+00 6.709195771246598383e+00 7.346725866434088204e+00 5.945583809923208563e+00 6.537458193638360449e+00 7.533404112649338735e+00 5.790577133205182747e+00 5.644124221649409634e+00 4.977974565737528501e+00 7.224373288705637108e+00 7.365456524266626559e+00 6.764068426388733180e+00 5.062793841284206842e+00 6.257335305013148385e+00 4.066591714464353302e+00 4.942837167870679949e+00 6.676412770647281114e+00 6.713940302508995650e+00 5.824974878075424023e+00 6.117095450980951199e+00 6.229832207372448138e+00 5.151127027426709581e+00 7.570748976747077030e+00 5.673213836664962706e+00 6.449921671697095960e+00 7.139439989429565259e+00 5.806772543030100486e+00 6.484469553256813512e+00 4.707142238523612576e+00 6.147374121134198788e+00 4.492780349268225670e+00 5.218819716412180121e+00 6.771495552974825749e+00 4.927081662561541009e+00 5.111781747459954950e+00 6.183725463014433821e+00 6.002824142269745700e+00 4.714701848708610754e+00 5.816374393529168962e+00 6.233437496805850131e+00 6.929829189266322409e+00 6.186246352442390517e+00 4.262468546421560589e+00 7.552507838133624141e+00 5.411762276253213599e+00 5.952933831314323854e+00 6.423480393994235094e+00 6.850208039103688584e+00 5.328300109777291738e+00 5.626716223297040465e+00 5.557292819900544245e+00 6.626680819940834688e+00 4.800347302183089582e+00 6.021256092080453648e+00 4.351829631725172121e+00 5.416969891612382959e+00 5.031294838390702573e+00 6.061155848495260123e+00 4.458745547419265876e+00 5.795986316961342588e+00 6.553697771002668482e+00 5.445053160186780872e+00 7.081258391845237199e+00 5.522941839399415187e+00 6.327220230444817517e+00 6.782208316653199454e+00 5.929741724264686376e+00 4.180198895088106603e+00 7.101208880039750149e+00 4.465928989584969422e+00 5.220991220292710011e+00 6.294389956628988259e+00 7.110665815505461396e+00 5.186707979387314538e+00 6.392352901083167893e+00 5.956781839755322494e+00 5.568497733892687762e+00 5.230984756326257923e+00 5.122696279203896808e+00 5.872012737415314376e+00 4.752644256444300552e+00 4.408475138467814247e+00 3.722078377265919613e+00 4.798033417514565357e+00 4.414355056437724301e+00 3.865182729966341935e+00 3.840177439086884359e+00 5.073037012970266879e+00 4.939908392479082089e+00 5.117221953363521258e+00 3.154472831583433390e+00 5.220524804837964439e+00 3.892532947167486324e+00 3.423212789402729328e+00 2.768925130566854964e+00 4.490187285443295373e+00 5.693813515648542989e+00 4.365679703710880766e+00 3.073807523197283675e+00 7.066415981700080451e+00 4.347019487920146474e+00 4.825542274920335828e+00 1.762379292194429459e+00 4.916169550963319423e+00 3.734697024267462417e+00 4.394635507056993795e+00 3.677786511846803830e+00 5.043044520471881675e+00 5.059982620597449632e+00 6.274890585593642101e+00 4.540193121510473162e+00 4.387773036383487479e+00 4.895610175192110169e+00 4.679276882906672874e+00 5.083882178308806843e+00 5.111826209402940080e+00 4.266488972220327192e+00 5.319061768828722947e+00 4.150998272178744841e+00 7.306184408854028867e+00 5.976219450816234513e+00 4.794210070087840947e+00 7.137768947005205256e+00 4.857916050097372818e+00 5.388396886234437133e+00 2.296608771186676279e+00 5.657154064019317197e+00 6.258173746510162339e+00 6.433418902298778441e+00 5.433483588910288375e+00 3.120044379705405380e+00 4.635937533120991105e+00 2.950095513050113638e+00 5.027161879373655218e+00 5.800992228033693188e+00 2.745614865801358828e+00 3.639340474645768708e+00 5.091017896151463162e+00 5.744018839993592529e+00 4.290990652372543401e+00 6.003295833589977981e+00 4.188472992921385973e+00 3.815923573217258280e+00 3.867229492154148573e+00 5.441838565042314890e+00 3.746125098630837424e+00 5.848088084810702192e+00 6.031114180882548581e+00 4.956309924579517023e+00 5.874714626905306325e+00 4.583337995806003207e+00 5.346142658171459949e+00 5.288225786719348065e+00 5.090058865783475106e+00 4.678516222967535221e+00 4.694438831030047332e+00 3.696528250180890929e+00 4.711329908099401997e+00 5.129813727091025122e+00 3.522584018240655812e+00 5.231118017970254108e+00 5.971601989644929276e+00 4.445569376950838425e+00 4.084579807080627845e+00 4.635655115412110838e+00 3.640244763042696174e+00 4.608358068045362188e+00 3.800468070333888004e+00 4.874001081052123041e+00 5.781699250610845553e+00 4.917670304180900231e+00 4.294783392940201061e+00 6.544812263924982609e+00 4.756187974110288152e+00 5.041261602891243143e+00 4.870045147559242338e+00 3.499801257908982777e+00 3.299090075141294154e+00 4.037420047150597213e+00 3.520689823125036977e+00 5.196752756280060837e+00 2.340899237810926348e+00 1.928726996550460093e+00 3.400782350618994698e+00 2.760558775246298779e+00 4.330743686678349746e+00 5.235514147272843921e+00 3.494270924299843983e+00 5.527280070885810304e+00 4.520768690151876434e+00 2.906281976569978553e+00 4.644998128434391305e+00 4.282811318162771386e+00 4.628960465745830533e+00 4.426366460969491712e+00 3.046984059890232466e+00 5.327699704826684091e+00 2.510680387906796707e+00 3.180395854805115441e+00 4.174681844316055823e+00 3.986680180023880915e+00 4.094617958034757699e+00 4.654170014757646356e+00 4.288951559101922939e+00 3.075988639594325669e+00 5.208002547521225267e+00 4.224885004242141306e+00 3.731968079793911208e+00 3.855326004163948550e+00 3.023479714196039225e+00 4.792215153231337510e+00 4.703717346426588009e+00 3.990056423355042625e+00 3.961565266595873158e+00 3.759087974632103535e+00 3.008685420839332991e+00 4.749535662786618317e+00 6.197151459884862490e+00 3.656353797821406459e+00 3.089333638937845627e+00 4.088068945405598953e+00 3.904901812632166180e+00 2.821481559568938646e+00 3.665931298303490404e+00 2.753818045688187777e+00 5.057510455923475590e+00 3.394810941998585907e+00 2.784065445239255698e+00 4.480078850214807673e+00 5.576745373005489448e+00 4.205362713870556490e+00 3.697525046288459460e+00 3.752140101024551644e+00 4.617347387530889691e+00 3.632227744494840760e+00 3.268883592780280178e+00 5.564186566816968771e+00 3.228379176918755089e+00 3.912010554341950108e+00 3.715581581212617834e+00 4.494335719990051992e+00 5.170137251291676783e+00 3.820684905204832837e+00 4.673984483243499355e+00 4.284987055713583182e+00 2.818230231228693761e+00 3.460057351225751088e+00 2.969478759323425532e+00 3.303604042948239616e+00 4.137150916793192579e+00 5.463203979191967541e+00 5.139310630665856472e+00 3.014813189304148100e+00 3.235419344341097680e+00 4.701737950150655543e+00 4.993863443236741695e+00 3.047343737473563685e+00 6.236255891961082654e+00 4.300314061631095086e+00 2.989395214351786567e+00 4.674305256277849097e+00 2.898813740561482444e+00 3.596329045447447026e+00 4.291180075594487775e+00 4.385653883595987068e+00 3.776182305757117774e+00 2.826148317175171787e+00 4.785114634291193880e+00 4.440299517046455868e+00 3.745601180393860918e+00 3.388151092695041999e+00 4.674166578980625708e+00 4.299926686232849349e+00 5.503083883892116113e+00 3.784322005165270841e+00 4.507491476330965696e+00 5.144482407349070030e+00 2.978934029386252291e+00 5.440286573927720859e+00 4.710152686414266654e+00 3.492644030365835039e+00 4.097399736906605305e+00 2.111263897175960746e+00 4.519024043294513682e+00 4.960695536815843631e+00 3.229147266928646509e+00 4.281309473798676990e+00 3.096301162052992773e+00 4.675630110610391021e+00 2.844814845076871102e+00 3.385045784795507551e+00 3.190671948096238442e+00 4.524733984662341335e+00 3.705722953256045393e+00 4.432041191273034642e+00 3.045762057497143349e+00 2.884999890724923244e+00 2.704742744690732614e+00 4.461117009542518552e+00 5.668871871659980854e+00 4.373616315360714601e+00 2.454436581101972603e+00 4.259223892096333230e+00 2.181315110783193401e+00 3.622280649288724508e+00 2.546248710353155698e+00 2.856924381215874664e+00 6.222977069611113521e+00 4.959687463667478369e+00 4.589118635175992722e+00 2.594443908096341289e+00 3.403851889977066225e+00 4.266036175824776677e+00 3.643723951848158560e+00 3.768278863641334908e+00 5.614163750798667252e+00 4.602615370478049250e+00 1.885136419808729480e+00 5.810171484281479337e+00 3.080047284580306854e+00 3.005087363489178820e+00 4.563021720514202073e+00 1.863764965559383535e+00 4.343865151820307524e+00 3.595878517651854178e+00 4.323537469683983225e+00 6.551002867060163659e+00 5.345235623087943644e+00 4.854195206529186457e+00 3.742785850243241175e+00 4.342214155414245269e+00 4.100065308191616964e+00 4.766044678001200907e+00 3.540325782531398957e+00 2.341839477596176167e+00 4.125564726704899599e+00 6.205696091500148448e+00 4.636416124460742694e+00 2.208300280791701375e+00 2.992480220099660304e+00 3.832881788382318078e+00 4.868889947115010663e+00 3.684201975634700421e+00 4.010321525875561122e+00 3.267175386953369287e+00 3.405910054734906822e+00 4.377789905689212446e+00 2.964633284511408728e+00 4.352051868303107085e+00 4.997159930148182383e+00 3.527872818900644525e+00 6.138016940946338984e+00 4.607756348521058420e+00 5.049690802103784293e+00 4.662514694926729319e+00 2.796496428661390699e+00 2.577120225115568264e+00 2.839304100619881588e+00 2.789466647954994993e+00 3.896837225098574109e+00 5.590395803101881000e+00 3.449369249991861786e+00 3.363687817914696065e+00 2.963990924545866434e+00 2.829846912086686483e+00 1.780938864929289212e+00 4.836013590762387793e+00 2.494786059400193601e+00 2.162659997062279515e+00 4.009997929179055731e+00 2.169283330081769545e+00 4.377906773315574540e+00 1.795798039467777052e+00 3.258815923133044912e+00 2.479952170567289116e+00 3.610286560955108470e+00 1.635050877654218526e+00 4.518282081059825650e+00 4.996325976770009447e+00 3.089820409022039360e+00 2.445620467832151590e+00 3.284940991471222205e+00 3.297052917852438370e+00 2.526402151426089926e+00 2.352287953565773027e+00 2.070150975789200043e+00 3.222559751405232209e+00 3.084954111048696657e+00 2.708396644272089926e+00 5.612321881081824060e+00 2.838912471950540084e+00 3.488382536390413513e+00 1.302102312626300940e+00 3.613531473981692166e+00 2.700186439809582950e+00 4.932817109702013703e+00 2.525836156446030323e+00 3.571565863461374946e+00 3.040104275660122202e+00 3.501877402396945449e+00 2.907690898570408411e+00 2.606548836735867791e+00 3.378572073076108406e+00 1.664622990227693000e+00 2.469154721799718288e+00 1.203758044064504373e+00 3.380547111687616457e+00 3.133026228891753640e+00 3.671208742755324383e+00 3.008014955333748741e+00 2.130832291184661553e+00 2.063457987221779533e+00 4.138020393335896330e+00 2.070435965891563868e+00 3.582376723133623431e-01 2.034048714361963661e+00 3.498334323533619283e+00 3.389305432118386641e+00 2.114668672802983540e+00 2.141960918788015977e+00 2.599682111267971329e+00 4.565998609813320286e+00 2.851345938875706310e+00 1.434981951383132781e+00 3.691293512710808855e+00 4.959065618035785938e+00 2.561595695343706236e+00 3.618168386615086440e+00 3.499263267983705461e+00 3.133686208817276331e+00 3.689541184982262578e+00 3.819386075833165251e+00 2.028392670179902879e+00 3.775797299761540327e+00 3.118191502377539059e+00 3.464754926760973408e+00 4.021978525444308339e+00 2.008398025048851565e+00 1.549364492748394273e+00 3.092865476295965976e+00 2.945397183716129685e+00 2.805861344680622427e+00 3.474880704215781435e+00 2.728896211214444811e+00 1.994283009631190096e+00 3.971243068922893027e+00 5.500759511991716977e+00 3.482138051400700540e+00 3.703272661131428833e+00 3.322800176065262789e+00 4.901266578952379938e+00 2.130259349965047733e+00 3.829403107758102109e+00 1.177466197755266286e+00 2.319402489984439431e+00 3.240569666707615148e+00 5.242472608755425867e+00 1.499572410530290778e+00 2.802991597329001383e+00 2.263319472491625017e+00 2.198622463870052446e+00 3.715725624263490179e+00 3.680249062693723872e+00 3.314321204631765383e+00 2.368020945229810437e+00 2.408238593603292621e+00 2.725830034428421644e+00 3.266730721125625792e+00 4.015944639538650662e+00 1.000222669454104540e+00 3.246171036931307707e+00 3.738637716541719058e+00 2.549359264787208090e+00 3.743831464155370270e+00 3.513480250399750204e+00 2.606310258092624732e+00 2.938031741822271226e+00 4.128303705098097076e+00 4.454753347548561671e+00 1.444172456265953475e+00 2.000549949094915458e+00 1.274110011232298501e+00 2.859452847696015265e+00 3.450033092321154182e+00 4.238053676497653299e+00 3.152617749350572041e+00 3.064251626513372351e+00 5.013881766888064639e+00 2.597248778015478266e+00 1.531655669610450188e+00 2.547014298204461902e+00 4.613652163521465788e+00 1.803657774866442631e+00 4.239067687523782268e+00 3.778374431708375614e+00 2.589510060641060818e+00 4.216543969339819675e+00 2.325983050571275523e+00 4.890739963441838256e+00 2.785420342887032774e+00 8.664804700817931860e-01 1.908723880371870685e+00 3.875081153950912238e+00 2.700525677769039845e+00 5.201827991908541726e+00 3.553341129681349297e+00 1.110492773248417997e+00 3.240898601504605292e+00 3.795251622738358144e+00 1.636955936899724851e+00 1.881414598513750258e+00 3.712965889862427815e+00 3.170744037326283848e+00 3.156457877962266956e+00 2.801434947073263348e+00 3.125822943206229887e+00 3.679785836179939373e+00 3.358717699403786838e+00 3.059056660632406999e+00 2.623160351808771829e+00 2.170704803693727758e+00 1.339272982752686580e+00 3.294813642055642422e+00 2.615688862799802283e+00 2.794051793757024615e+00 5.245409413014220590e+00 3.570073820938961529e+00 3.097501505522261223e+00 2.777065136143570090e+00 3.623393590302085965e+00 2.113479782866569234e+00 3.765534431700224616e+00 1.574934886847991988e+00 2.711098172934639505e-01 3.075936351031956839e+00 2.439322419825672661e+00 1.911395719868846044e+00 4.612033900758609306e+00 3.215948153904450546e+00 3.527710812650343364e+00 2.022752029471248658e+00 4.463465740566658013e+00 4.111515030544475202e+00 2.648791908415075724e+00 2.902085271190586901e+00 3.258450908525981404e+00 2.526504429088545667e+00 2.403995590144221151e+00 1.610707426202359516e+00 2.549013229738645858e+00 1.986210702178289322e+00 2.168024581774295356e+00 2.069738621282343427e+00 4.643990291978346008e+00 3.009536057666144071e+00 4.775720961360850225e+00 3.148942852455041130e+00 3.661280849145206684e+00 3.838342642844316366e+00 4.191107268103614558e+00 3.612674857542782281e+00 1.507799370948635920e+00 2.998412299634970690e+00 4.593110470076693375e+00 4.131298391195317166e+00 3.253664573825607143e+00 3.604772233358865208e+00 3.338223094392557488e+00 3.386989502520132866e+00 3.412235142551319989e+00 1.398448331841709802e+00 2.704012363691319365e+00 2.073255664755676353e+00 6.852030778065603123e-01 1.676842762663332209e+00 2.827680675506942354e+00 2.944438032400283234e+00 2.939600555788548064e+00 3.330739448490263488e+00 3.075686687573130129e+00 2.544113175509393532e+00 2.987787179430172024e+00 3.612814708719017887e+00 2.819477884211807339e+00 3.381346658664481808e+00 3.960387552223912699e+00 3.877843400617906333e+00 3.632361317577342597e+00 3.875514280647035292e+00 3.044097148530256813e+00 2.498527088659420414e+00 1.568446269702127971e+00 2.096961959008882381e+00 3.327024159329309505e+00 3.819140669337628857e+00 4.038220625329522306e+00 4.809502431798817312e+00 2.959105774001818290e+00 3.875216500477232540e+00 3.416362224414136506e+00 2.951838911700446655e+00 3.593333471036484372e+00 3.760364024047543996e+00 4.858537366885212094e+00 3.063713797184523635e+00 3.731754921955000359e+00 3.986539611832825347e+00 3.286804754151533725e+00 2.731115519372133704e+00 2.602521811094667736e+00 2.988068836882793899e+00 1.943552337925935403e+00 4.333631962522704661e+00 3.429725277429975794e+00 4.164658775920960565e+00 3.279752024112104092e+00 1.250132546107676434e+00 2.311294895028604746e+00 3.680076921982426086e+00 2.655154432999995429e+00 2.152767714472867855e+00 3.538560913715873113e+00 3.775052472892855615e+00 3.134218595949354480e+00 1.935575697401409556e+00 1.115159589276407015e+00 2.851018650553577061e+00 5.209543664033386534e+00 2.670040625568853798e+00 2.425073308150262896e+00 1.286605149409709936e+00 2.261187563524637234e+00 2.043712787642605111e+00 3.060638336888575672e+00 1.825901652465954150e+00 2.063446863585737034e+00 2.510674288003072796e+00 3.036416646547095866e+00 3.345863479242049188e+00 3.229128506423107225e+00 1.839318269089761371e+00 2.706782874958103768e+00 3.698225706637423560e+00 3.831433597055571738e+00 2.569509093862375249e+00 3.489412634549086345e+00 4.256905133150731935e+00 2.917582337714043739e+00 4.045768227881906043e+00 4.110479420088237745e+00 1.351294709899447888e+00 4.337365317485211591e+00 1.734481023556595947e+00 3.477970556998036145e+00 3.079166866712364392e+00 2.183372547177185208e+00 3.278134078195341417e+00 2.881856950740053325e+00 2.555557253301437459e+00 2.355981500909174908e+00 4.315514019558947645e+00 3.294555661689761994e+00 2.735511119727577878e+00 2.022153314526879075e+00 1.370719314456808391e+00 3.501588767101953881e+00 3.174110243143991372e+00 2.591208082945372748e+00 3.250737547105986724e+00 3.936862489074912208e+00 -3.107826460747930009e-01 -8.084145167174372482e-02 1.660652614807781591e+00 1.648332694127441433e+00 1.188340800775130823e+00 1.670726138353579415e+00 3.511570186038458274e+00 3.545533187627353477e+00 1.928394893023392509e+00 3.940852317956437645e+00 2.116150676577714940e+00 1.105345949361187685e+00 1.328667812069583620e+00 1.590457502434661885e+00 2.545168318671371388e+00 1.891099908023115672e+00 2.813748453226011303e+00 3.087652275444300987e+00 1.612484580688364533e+00 2.634848530209257245e+00 2.795010630838599130e+00 1.491248635154698743e+00 4.782079162813554496e-01 3.342534095294558583e+00 3.249910529445839913e+00 1.921639318605586455e+00 2.106989743788361569e+00 3.001021700622563682e+00 4.376316003234654861e-01 2.226642257560822902e+00 2.918277147656668902e+00 1.984638222094293747e+00 8.718640405500154289e-01 1.018800900486951821e+00 2.342710856698833943e+00 8.338699339122470633e-01 1.871429980473507504e+00 8.131257389832168281e-01 2.667198129020765585e+00 5.335113933637555261e-01 1.829941726390146073e+00 3.186826900213903357e+00 1.955905873704453235e+00 4.344662461062923642e-01 1.103846144899615966e+00 9.795403410563600088e-01 3.223393615280005342e+00 1.682729793151281683e+00 -1.563080379303066203e-01 2.076445173009091150e+00 1.345466468275935634e+00 2.579139300686434488e+00 1.767286414562037056e+00 2.448223553134391217e+00 2.112583504805372936e+00 1.305918111551451766e+00 1.052087345523594397e+00 2.462274353549855910e+00 9.757499923038059908e-01 2.680037224962011688e+00 6.241087091931034614e-01 2.268927108265184067e+00 6.621598680732484477e-01 2.456611226774904733e+00 1.807800598898298361e+00 1.887703177195900750e+00 2.956137586701205855e+00 2.310417261119888099e+00 2.129894397446207677e+00 2.981133253597346489e+00 6.656864793146194392e-01 1.796576801822378888e+00 1.987403482150067013e+00 1.766392322988791452e+00 3.326039518964737152e+00 3.113013758807476883e+00 4.251982376055387647e+00 2.296355961067117590e+00 2.300723042192172496e+00 2.670256462775125073e+00 4.576528545593037123e+00 1.035940968014235519e+00 3.018005805313397349e+00 2.646462427057792333e+00 3.441421915435171730e+00 4.575739725744627506e-01 2.543296090579955759e+00 2.320444742661825543e+00 1.837226563816781288e+00 -2.280483782828316430e-01 1.758552399338237704e+00 2.328441027293714605e+00 3.762251131298130158e+00 3.167223500548238313e+00 1.664537085644091530e+00 1.730117720947845994e+00 1.964306250704364043e+00 2.435100529455537899e+00 1.139983565588192249e+00 2.736183774453325501e+00 2.055858718948625263e+00 6.973144323691937707e-01 1.455790115917623861e+00 7.729324581679503092e-01 2.596998604003214695e+00 9.522157016261015849e-01 3.388179474372808642e+00 2.301274708737559127e+00 1.397811501538381629e+00 2.235234527567348195e+00 1.655829389150407671e+00 -7.384925176233343713e-02 2.286396776743875758e+00 -2.888669002315458201e-01 1.750719641579418617e+00 2.790982060546735255e+00 1.622518750769347928e+00 1.058790154002223094e+00 2.183809190669806721e+00 2.060709452356730420e+00 1.679321865223091015e+00 1.953143927148212722e+00 1.144917096478249574e+00 2.186736397095315976e+00 2.042634824162981033e+00 3.195755782706956705e+00 3.805254106522962809e-01 2.345852793066629083e+00 2.666447165679593390e+00 7.265301573969151772e-01 2.616637557366611855e+00 1.273843021360540284e+00 2.885236791424495628e+00 3.163654914545536823e+00 2.267388237268429307e+00 2.602388515366942379e+00 1.124546955562503614e+00 4.963982723573013844e-01 2.975631564973195253e+00 2.732631610714320480e+00 1.654821376794785914e+00 2.532092387583031901e+00 2.163804142231938066e+00 7.675870411560621331e-01 1.101293747065481110e+00 1.177753341876716320e+00 1.637313612534045948e+00 3.597034229132063388e+00 2.297153240407483921e+00 4.293767968650397115e+00 2.045965288988591979e+00 2.230231234147670882e+00 2.826804785748786131e+00 2.075399871694164400e+00 4.380143295737291886e+00 1.559484421463297688e+00 1.509623902152642527e+00 2.380088471306925690e+00 1.897748082018503091e+00 1.898544743014858094e+00 6.538957017042743569e-01 1.549882613630595429e+00 1.888162908553141062e+00 2.334557603119693514e+00 1.582077690211877385e+00 1.265836590965756292e+00 3.107151500991879534e+00 1.929031719104922882e+00 -3.556021658647088857e-01 1.692445056281633553e+00 3.264393466461807058e+00 2.956596066907100528e+00 4.502054100842356021e+00 3.896110051441598721e+00 1.123293056418934066e+00 2.056736403217814146e+00 1.626932588669477209e+00 2.398889558808662059e+00 2.929946935529964769e+00 2.491433259674408873e+00 3.050976520511815782e+00 4.750582343641657213e-01 3.238518114226671241e+00 2.878415141748523087e+00 3.221172436735975975e+00 -9.289216895375959071e-01 1.965489080187614812e+00 2.105695809052869905e+00 2.548405966144258628e+00 1.179177001110936374e+00 3.327505865167024623e+00 2.498695360296477208e+00 4.255153135910399342e+00 9.112442181237712102e-01 2.784584315395344678e+00 6.445071766093077859e-01 1.027646973672312614e+00 2.846751002345180748e+00 2.043115413846748218e+00 2.524110174119063910e+00 1.832048244711718343e+00 9.003558278211799548e-01 2.123664050441974371e+00 1.338265512743523677e+00 1.990364781761901902e+00 2.307265546644210019e+00 2.573058182272930594e+00 1.691812240331202588e+00 5.749801240797960400e-01 2.116232668260114025e+00 2.817429776601418023e+00 -5.324193040589781933e-01 1.913262861502398549e+00 2.738618394573534953e+00 2.286057880250091490e+00 3.372302953357216859e-01 2.743355440062138051e+00 2.850401582345700735e+00 2.568189674013197088e+00 1.184372739721178514e+00 1.968844154720442496e+00 9.031384444377098530e-01 2.874233442068007349e+00 2.727642161320550152e+00 1.740992140727714466e+00 1.401620245617830385e+00 6.743559752772694260e-01 1.615124911913282446e+00 -3.919288443229661939e-02 2.510874200982391002e+00 1.633844737829384330e+00 1.534364496945370249e+00 3.314104068318331375e+00 3.700474500713545112e+00 7.545532484611024993e-01 4.131950465713700726e-01 1.646317832426940742e+00 1.286662304460946871e+00 2.474946432036108313e+00 2.151478331528913213e+00 4.077436410178532533e+00 9.653820937705548388e-01 2.109154949207175722e+00 1.660323251293126745e+00 1.966288080208932199e+00 1.531172800867737216e+00 3.245203680688393710e+00 7.375354311246805628e-01 8.857523248573978547e-02 5.184513996224168197e-01 2.460363430853230504e+00 1.709667680118537980e+00 1.843149198118539056e+00 2.875915177544117185e+00 1.289104667451179909e+00 1.139808954777664862e+00 2.403209325994386969e+00 2.032860000377064047e+00 2.841135314733745254e+00 3.432895971494849818e-01 3.240592187246918776e+00 2.406695260926306368e+00 1.463272670548699583e+00 2.193245377089264370e+00 2.819648065114697122e+00 1.594741182223650133e+00 1.088554451066236384e+00 3.193553719230586285e+00 5.494359463462141768e-01 4.413279944130736432e+00 3.014208973971507888e+00 1.377233059001772286e+00 3.316909581281359376e+00 1.268548551808633906e+00 2.265119502497420001e+00 1.227944424241996790e+00 3.261918863356883858e+00 2.360920395334859645e+00 1.300660218085177400e+00 2.399091861750125343e+00 2.649172239725900102e+00 1.042514397041558238e+00 4.294504496527130399e+00 1.006067524798331281e+00 1.650173208795563617e+00 2.259681512620668631e+00 1.333506490369249509e+00 1.968969203101284426e+00 2.454954387260922744e+00 3.244890208206830273e+00 1.993666769884214318e+00 2.204470220547032344e+00 1.591683547109747243e+00 1.743418151634601676e+00 1.836776231359080525e+00 3.142467226325571961e+00 1.619079112296566647e+00 2.066155467861938710e+00 -4.357529440666024767e-01 2.194606779140209074e+00 3.596980236410845855e+00 6.186352089055543457e-01 4.007367656800370881e+00 3.127881079572621736e+00 3.208679588084135670e+00 2.829877120178774241e+00 1.020165795296667843e+00 6.553922201278945536e-01 1.449488883729431521e+00 1.682470654530216603e+00 1.605342393832697834e+00 1.190844118665411733e+00 9.765035566375847020e-01 1.689941158366141227e+00 2.519448680234361415e+00 2.485996853792192152e+00 1.844742226608775626e+00 2.317216181551182252e+00 2.453807933422540444e+00 2.035797141301821434e+00 2.922278910122395601e+00 8.355724369293529574e-02 2.470013739248497764e+00 1.529688459441898463e+00 2.621750784565386905e+00 1.483362009843569140e+00 3.199021618709360304e+00 2.441391224129869642e+00 -3.954388185055615068e-01 8.786837323065110894e-02 2.864724222408455034e+00 1.917376587970403667e+00 2.297968137419720946e+00 1.676925259654997058e+00 2.470864619285971564e+00 2.366477093413528188e+00 1.502384615287378322e+00 1.565801120581768568e+00 3.149330733905618462e+00 1.120184239603138954e+00 2.347179581165792506e+00 2.279740330194225617e+00 1.223238083689786260e+00 2.091224222960561541e+00 3.008257913100877978e-01 1.368170884071274074e+00 2.911524705026782289e+00 1.001106640331457243e+00 9.671626472111225503e-01 9.798957380699043762e-01 1.599176539498521565e+00 2.766521344720999309e+00 1.900238394696088129e+00 2.327764342065176351e+00 2.244862584337111056e+00 2.054767160061542697e+00 2.708423398854653996e+00 2.251079208804617426e+00 1.510905031464275572e+00 1.170494691664152098e+00 1.444205146802539419e+00 5.607203520684453935e-01 1.873998301852041637e+00 3.040745413976485789e+00 2.089040286576715033e+00 3.915257856037860140e+00 1.592416379990575281e+00 7.585064522564982648e-01 1.959301772546955700e+00 2.941139166110729342e+00 2.737567526755318337e+00 1.967237236397990641e+00 2.987591595395534316e+00 1.059859829309639512e+00 2.301861565769409257e+00 9.796130403446454693e-01 -8.346980720547698962e-02 1.582456937669130870e+00 2.874061747404303091e+00 1.966765725165140033e+00 2.473790947954988440e+00 1.302562612329379865e+00 1.224197040486102450e+00 3.015559058259617231e+00 1.546276803209506445e+00 1.770130479717205052e+00 2.268645472056075807e+00 3.021280304435713937e+00 2.840395500054929689e-01 3.689493745806095237e+00 2.748728663431574404e+00 2.686218609435562232e+00 7.156744282845268756e-01 9.674085072693628939e-01 1.261074554128385428e+00 1.801478201797938494e+00 2.174770825799779317e+00 -2.289930692838831883e-01 1.593348166335740723e+00 2.021438098998550037e-01 1.757909460857772110e+00 3.485699923024978997e+00 2.865725043655618087e+00 3.511169355145066451e+00 2.450749989630903070e+00 2.875890182255427696e+00 4.010123298160227279e+00 1.840604437525965587e+00 2.500709019616985107e-01 2.386861564717901452e+00 -7.419538189825464203e-01 1.747068275063138110e+00 1.108103593856469171e+00 3.755583515083218860e+00 2.516517491324713252e+00 2.486856494420709662e+00 9.707106016106006319e-01 2.124152048311612473e-01 1.446718751606047348e+00 8.487071933732321938e-01 3.403482846665118799e+00 8.144682802021863122e-01 -1.319136154762737267e-01 3.542219016584885249e+00 2.024917827106541779e+00 4.118275665671475849e-01 2.153613095258138710e+00 6.387008036881602902e-01 2.323448001004373431e+00 3.228568564638107041e+00 1.236230581547241858e+00 2.415529388534442656e+00 3.242077665285792332e+00 3.931196810257406860e+00 2.637372737263230960e+00 1.309749368151409632e+00 1.258612039981520159e+00 2.308338525957987386e+00 7.285808014625254625e-01 1.033030652189230736e+00 6.780887170461202818e-01 2.237870148825213956e+00 1.517950576408648944e+00 2.872934392042001406e+00 3.024838128939867143e+00 1.810128016269244799e+00 2.208113847769973326e+00 7.030475144966900070e-01 1.552292591956066392e+00 3.519166067150334420e+00 2.162506303771134508e+00 1.388414392453258372e+00 2.991554098200152279e+00 2.130065263905326134e+00 1.862935692163226520e+00 1.183447547208658079e+00 3.021493911847869640e+00 2.644964706806640642e+00 1.944671999389590455e+00 3.572949215667677869e+00 3.261389384554963744e+00 2.018742731243093225e+00 5.864771036303503271e-01 3.087541179472327979e+00 2.078590738284209039e+00 2.035220056766683605e+00 3.659002536258126437e+00 2.396752179153582851e+00 3.362853579410775673e+00 2.286602101780008667e+00 1.899018377833270543e+00 1.300999230751280544e+00 1.173719692558741423e+00 2.156374504275348603e+00 3.900296665126870899e+00 2.528075850414198467e+00 9.898192589025736066e-01 8.579978396681144925e-01 1.237423366955486603e+00 9.145817096674830893e-01 1.882012037748961086e+00 -5.282115598345956675e-01 1.334646922478912812e+00 2.193324363407291866e+00 2.655706205983199730e+00 3.686192778922985358e+00 3.030944644600533699e+00 8.959861497544702180e-01 1.622902159931228105e+00 1.499411961632210577e+00 1.486733650009841146e+00 1.366178508936756630e+00 7.803904192995129163e-01 3.934547290628085392e+00 2.837587234037117323e+00 2.008698591771236774e+00 1.070325995984183987e+00 2.584398619599105551e+00 2.214932041038727206e+00 2.517835522563921735e+00 1.906072372870986298e+00 1.239034157332558506e+00 1.977031734162905785e+00 2.341711758793946885e+00 2.687543893735283351e+00 1.670691543906270615e+00 2.906937316612498989e+00 3.247465880748584777e+00 2.857875499469316960e+00 1.427489792066356289e+00 2.134561920029242721e+00 2.099568955246242652e+00 7.770289890860204718e-01 2.377960988616222959e+00 1.951660110502896117e+00 2.566609962757632424e+00 5.317749493851729348e+00 1.705195806046902796e+00 1.358349268096980422e+00 2.708550016190754306e+00 2.036386026049404219e+00 2.563372555500877503e+00 2.301312842449982465e+00 2.102173467495419334e+00 3.079786824045422478e+00 1.339389532552121453e+00 4.314489996897131974e+00 3.460262301642278882e+00 1.614439196063738091e+00 2.771167030730394387e+00 1.040025482362693543e+00 1.135812655862778131e+00 2.696761394832406733e+00 3.214162352825944424e+00 2.544045520678790417e+00 2.873735550209254974e+00 2.200678348866856204e+00 6.719956874388148815e-01 1.404544054352103943e+00 1.852885101895336950e+00 5.579453697635908815e-01 3.035063999719151973e+00 1.642064646304376208e+00 5.517351327524439020e-01 2.717339459333247387e+00 3.301019748812688004e+00 2.551493170409318445e+00 2.213142137131788090e+00 1.874035482190806068e+00 2.251688703574535211e+00 1.761385067419109773e-01 1.976106225537597405e+00 3.862158231876393621e+00 5.043626994939823582e+00 2.327882849366751827e+00 1.156876006891930819e+00 1.385885109040059238e+00 1.196600408428811546e+00 9.968898875954784744e-01 2.396625275377378461e+00 2.936775779599633651e+00 2.955843504033774050e+00 2.718564112808500965e+00 1.157957493863621012e+00 1.169937950334298593e+00 1.997269848146199900e+00 7.561597234298335080e-01 2.606864088633996435e+00 7.402007250115965054e-01 1.861233873738869615e+00 6.435804179837260053e-01 1.784671985423228469e+00 1.860400273455309117e+00 3.290329175563601716e+00 3.388462794696196489e+00 2.354123529140196514e+00 2.341689776102080511e+00 1.174715669361759529e+00 8.783336079969912280e-01 3.033148641919685140e+00 2.116631728109477972e+00 2.027141650670895690e+00 2.072983415041161237e+00 1.162551425030361685e+00 5.062642721829901937e-01 9.359851288771978695e-01 1.902455287640215653e+00 5.123249639197893224e-01 8.712736835055310269e-01 -1.188062535310316692e+00 1.830970976293591068e+00 2.400359793112152862e-01 1.939259198188883149e+00 1.442301736190997108e+00 2.025503743429605485e+00 2.183411614767803710e-01 3.159815922675285549e+00 1.839185602829289223e+00 2.504495394604327796e+00 1.954983731244861023e+00 8.341811593075484921e-02 8.698911481763947906e-01 1.573176820193649572e+00 1.152224901303762428e+00 3.164589042651460904e+00 1.005942081868973714e+00 4.212064897540072295e+00 3.142975762388604544e+00 1.739125394977719008e+00 2.567614101939022397e+00 4.307057811610870424e+00 3.505148835411584951e+00 2.295687964674302695e+00 2.275875026077135654e+00 1.547407563786237894e+00 1.270326823292184049e+00 2.421138395213748407e+00 2.502225924594111639e+00 3.264607014740434465e+00 1.303386830172218458e+00 3.386351749395298594e+00 3.326910975904145751e+00 1.729258540041461290e+00 8.114651796283778307e-01 2.753722337951279631e+00 2.371595751675368735e+00 1.365293344594495917e+00 -1.263058538724203539e-01 2.800020649320920541e+00 2.324314266840152854e+00 1.332012905413302084e+00 1.462544858180207186e+00 2.248571521286541142e+00 -1.116252317113299170e-01 2.862928060249916751e+00 1.952899414810715939e+00 2.235100075844676848e+00 2.001678523791429853e+00 2.800741107790111428e+00 1.359577574695237212e+00 1.641380581978014730e+00 2.831086403643384042e+00 2.778695709777843081e+00 5.747778895925933496e-01 2.744746596922742921e+00 1.046494266702772347e+00 1.070896230661104953e+00 2.115437214595063509e+00 -1.118763017350314914e+00 1.934264518994790460e+00 1.435246298700910028e+00 2.407498793056154218e-01 1.820509096705413388e+00 2.964843962354788864e+00 1.241668078418804999e+00 2.076082009142991680e+00 3.376213404666593476e+00 2.683546130045843192e+00 2.926969373893201887e+00 1.681217853413806917e+00 1.097074277739124026e+00 1.271447249166785864e+00 3.045602452580047359e+00 1.696075378332484007e+00 2.010478479329069756e+00 8.971578335616542388e-01 5.521169959571884389e-01 1.638735214510053328e+00 7.573339692162057712e-01 2.190667192081956482e+00 5.651633951243721643e-02 1.346213976882213892e+00 3.224423206172327916e+00 2.248885777680400988e+00 1.911375361011874718e-01 1.190881615554089112e+00 1.915665444620192837e+00 1.928197239831633159e+00 1.879782081539667526e+00 7.706826353614590341e-02 1.493225299339323131e+00 1.517674195285435790e+00 -2.065808238230276150e-01 4.880638452780969305e-01 1.417538672416597034e+00 6.836581327191157409e-02 1.198370159204845242e+00 2.169483561806555549e+00 2.906961395238486290e+00 4.901282861349857134e-01 1.086580984342860656e+00 1.224666380910087726e+00 2.258994613385532091e+00 1.209107206449735461e+00 1.549314373706897063e+00 7.725388911302686346e-01 1.196360207642521267e+00 -9.745038670151052740e-01 2.181147404919814292e+00 3.868089907838220265e-01 -5.420993012774558695e-01 1.537142787288991341e+00 -6.761350982157078304e-01 7.362361123259097972e-01 -9.107035440366790802e-01 1.482548218213592506e+00 5.743188680229983634e-01 -9.410311503785023790e-01 3.483549066022913476e-01 1.285340407929739248e-01 7.179272933533488166e-01 2.608022351707723008e+00 4.140902252682244766e-01 1.258055703391826929e+00 3.425091241319330404e+00 1.250651571008908114e+00 1.241625453120680067e+00 1.165011438748830397e+00 1.993804163381918126e+00 1.323745579343392098e+00 9.355054790907064988e-02 -4.321285740500681594e-01 1.383500829843452573e+00 3.135023117708459317e+00 1.696580436894640442e+00 -7.720134655331711837e-01 1.516894262904712742e-01 1.403502364914138267e+00 1.333951759478224863e+00 8.177635107734846365e-01 3.795476844580497056e-01 1.058811528230545029e+00 2.317090298497841427e-01 9.682053014759088860e-01 6.119473431083998216e-01 1.428770866225260061e+00 3.157742501314830808e-02 2.480055338671577569e+00 6.387045976327908603e-01 1.625220159711193491e+00 1.729928557635899367e+00 -9.596034657233326604e-02 -8.278249076666620576e-01 1.383546096903692790e-01 2.114457550057740054e+00 1.581775529509744205e+00 7.733117974662839789e-01 3.878720686854880473e+00 2.258309252050183069e+00 -4.312330542153379742e-01 1.350110490953128739e+00 8.877222055914799625e-01 1.925792440107687797e+00 6.556495700669925375e-01 -8.522549184510281872e-01 1.192156930787047653e+00 1.125740712198721072e+00 3.052103696301956770e+00 2.145572144223938160e+00 7.666342245934540389e-02 1.475837884807710498e+00 6.346619933645383238e-01 -7.133429509510047506e-01 2.676147478867061391e+00 7.937724515873549880e-01 6.656648925844272924e-01 2.113244271977473332e+00 2.001190096065565971e+00 1.513886076210909648e+00 1.624696125875185970e+00 -5.448738638994699013e-01 3.050288423333192833e-01 1.624016441559315238e+00 1.772247930864047971e+00 3.447793550792026540e-01 5.924956583372432695e-01 3.253124383761003546e-01 1.748137724256208836e+00 5.824754588890157514e-01 1.188775105313652075e-01 1.931457682902657735e+00 2.168738783942821602e+00 4.365118546171975478e-01 -2.028260454061220908e-01 1.764551326870032133e+00 1.931703054343327119e+00 1.900973356141873349e+00 1.384250478343814539e+00 1.188635585131341488e+00 1.732435861905823105e+00 4.232153378214719153e-01 -7.645246475384062101e-01 1.434292179590762828e+00 5.845921129187905407e-01 1.584350560969898014e+00 8.086445980290788427e-01 3.517731854382907253e-01 2.118558965046175580e+00 2.371020732694083311e+00 1.613858337505447604e+00 1.474425019479215448e+00 4.322192392163234587e+00 6.477900113613392907e-01 6.920558943801271568e-01 8.146951250662503030e-01 1.026540236327491584e+00 1.642639359087299855e+00 5.078147463491127223e-01 -3.124413882753321881e-01 3.073953347819025073e+00 5.057726263430275537e-01 1.846637930632420765e+00 2.395254852900305043e+00 -3.238534640237400453e-01 1.196635120067841784e+00 1.041356242108529617e+00 1.970674710057105594e+00 1.245700300740807842e+00 2.095852225948754421e-01 9.836076465217041820e-01 2.298098242245411260e+00 1.055324257554658196e+00 1.303513393665812203e-01 9.744065885916503023e-01 2.420329700464129707e-01 -3.663584691245019287e-01 1.361088381328776631e+00 2.208605826148617890e+00 3.132967196344288441e-01 2.025969983888036285e+00 8.814574662079933676e-01 1.456302181819718822e+00 1.347238526489043853e+00 6.188607149216692749e-01 -1.990684177299322233e-01 3.393605665181230746e-01 8.050206293194582807e-01 1.909218932178197603e+00 2.567946012838172809e+00 5.984937754050934089e-01 -2.966569053445666238e-01 1.955978806867771924e+00 1.452615892270939513e-01 2.849221181546178094e+00 -3.731833611180406240e-01 1.488808277968301175e+00 8.615963920629573503e-01 6.108878433418714060e-01 1.295450824533504186e-01 1.329740627025417732e+00 1.696346727005212607e+00 1.944877661093072696e+00 2.899468730027476293e-01 -1.762149100098634180e-01 6.414896795704967403e-01 1.272333363371973558e+00 1.625526209024302560e+00 -7.406487772129977110e-01 5.922251144946867329e-01 1.713206979878211023e+00 1.126746133589827892e+00 1.197635236202817088e+00 6.281892245498882366e-01 -9.531938953415822757e-01 -3.107814116004683491e-01 1.408817049992371118e+00 3.709745142589409017e-01 1.461657327502845938e+00 2.075087048408007284e+00 2.267666790463748194e-01 -2.379724783239794972e-02 7.383011394115883697e-01 -8.659520892068876818e-02 1.976538696819168717e+00 8.571382620047095502e-01 7.298945014188644720e-01 1.091585650447580713e+00 2.498751744186902712e+00 -3.689348565005292624e-01 -1.960424012520224635e-02 1.370526637888602073e+00 2.702995729661962887e+00 1.870479689625546005e+00 1.879373267981957252e+00 8.333384907005473297e-01 1.391704765023590751e+00 -1.854177776556420187e-01 7.106876101693830883e-01 1.615474330564066419e+00 1.107963232743270465e+00 1.691070794505731500e+00 4.199105904019504454e-01 1.552215732618824617e+00 1.665326730018505952e+00 1.108784204783578975e+00 2.384676380376204996e+00 1.362388336625953489e+00 9.859686280725053764e-02 7.683866395337473065e-01 2.299490822948366819e-01 -6.311791338119944195e-01 -6.677404165337059994e-02 2.704836010738250529e+00 5.479097232836573905e-01 1.254723795303532174e+00 1.557998843649171183e+00 3.931647014023387787e-01 1.128535652660697108e+00 1.208807757708476593e+00 1.472385823241054936e+00 1.488827183032698231e+00 4.921672903825165535e-01 2.200718343071766392e-01 -6.481514855035175326e-01 -1.890426533592678981e-02 8.026672097360454394e-02 1.401504438334879143e+00 2.166531047058878556e+00 1.422576505182255424e+00 2.255266907982881597e-01 -9.090454903572302570e-01 1.698804296201432695e+00 -5.956589498027572427e-01 5.736431422180523487e-01 1.485694004571897597e+00 1.338263259039897957e+00 1.533283436241063225e+00 2.464395234576045812e+00 3.591711906939010213e-01 5.181125903487988626e-01 1.714918132528971295e+00 2.356385929242786670e+00 2.781020099685501457e+00 1.970597507053572395e+00 1.277514129744473426e+00 8.717299067843986560e-01 5.647041277628317424e-01 -2.297875745333056163e-01 4.042649587841613545e-01 6.616187195745077965e-01 1.748249805701050263e+00 1.407691061098480967e+00 3.283926946978792394e-01 3.006600386316269913e-01 6.233832717627665332e-01 -1.369131164849997750e+00 3.733439542311873804e-01 2.070631055499818907e-01 -5.802529162724286149e-02 5.729704047999470973e-01 1.521091741459478897e+00 1.781287637183243344e+00 1.333942746740080842e+00 3.564129246123053929e-01 7.083535545134121980e-01 6.547830369726586053e-01 1.211383113929404676e+00 1.573742474092515886e+00 2.369709694249370724e+00 1.922263471130800649e+00 1.482523360923473643e-01 1.303699120905935427e+00 8.861762618433803862e-01 2.111235322946323656e+00 1.068562739726199418e+00 1.564212786268986410e-01 4.026880662336005945e-01 1.054843925968533824e+00 2.251142347858850368e+00 1.251092610380843517e+00 2.178747147411693064e+00 2.275717892470157988e+00 1.396736489665529435e+00 1.202178724462279191e-01 2.371441434158834571e+00 1.138745141447516041e+00 9.870489564749228562e-01 8.488218967872943610e-01 1.814723147369427192e+00 1.190809772243608400e+00 5.890591299165438555e-01 -1.043259879981602412e+00 9.790585204466517588e-02 2.853979431879506423e-01 2.169582940729544163e+00 -2.351456449070153387e-01 1.507461804466934119e+00 1.320005755227574573e+00 2.161689784621872779e+00 2.364818094412089788e+00 4.066652830551539921e+00 1.024966081609533619e+00 8.628656302432119451e-01 1.600719271508417085e+00 1.817357038144368886e+00 2.935133948574724982e+00 9.815008511981462291e-01 2.091033544454874438e+00 1.131576745500851189e+00 1.924744069071499641e+00 1.218241350951013935e+00 -4.728324126389393256e-01 8.247342913161670452e-01 -9.482562653054024682e-02 1.542649315502080398e+00 1.386009772871820811e+00 2.056782737058287847e+00 1.437461750562873508e+00 2.461552971762782871e+00 1.136976741802271151e+00 2.205788013142642612e+00 2.471732586775077234e+00 9.049651959853050043e-01 -2.144640241160819527e-02 -1.469169563358820874e-01 7.742463594877120325e-01 -1.262726869272842611e+00 2.580731298457927259e-01 6.336319380003828661e-01 -2.371028822255750512e+00 3.281953653329759413e-01 6.176939257656071103e-01 -8.250979746722133523e-01 2.795984042211868137e-01 -1.603682186685856381e+00 1.128205751202310259e+00 7.403259794254687387e-01 1.062613660053868481e+00 -4.290551310488038839e-01 -4.093516520603922987e-02 -5.728289080912086773e-01 -2.743735179485328746e-01 -3.446593207344010867e-01 -2.060191779989568150e+00 -3.782914542496801369e-01 -7.868621839185460098e-01 1.117985064406496809e+00 -5.656444566212290859e-01 4.876519064544206916e-01 -3.557328198111336937e-02 -9.248480701200243459e-01 -3.893028662680014240e-01 -5.606527968725878441e-01 -2.433080877027875122e+00 -2.205711388404307249e-01 -1.047637581622661157e-01 1.006125467875307100e+00 2.093769872806490628e+00 1.056138434748605803e+00 -2.835639580861431530e-01 6.929727240890822815e-01 7.459539065081558507e-01 1.297147741285040734e+00 1.478726070649120317e+00 8.103062414992306950e-01 -6.450146507212528579e-01 1.110604920282484587e+00 -1.172123281996051647e+00 8.322550243355780752e-01 1.596198111170523959e-01 1.549757849646314023e+00 -6.926363845248755258e-01 1.753719581634722302e-01 1.210481295522912060e+00 1.904730703890184618e+00 3.848799518767820338e-01 8.622714439690297716e-01 -4.453109843580823068e-01 7.807136364474483170e-02 -2.860832872245434033e-01 2.214834336700057249e-01 1.548728431094070324e+00 4.407436969704215945e-01 -4.987168009210133923e-01 8.983421454959292785e-01 -9.020485478372900490e-01 -1.202306680688790763e+00 1.604896650429190330e-01 -6.530618961003264999e-01 -3.888585496849444323e-01 9.593082818628414499e-01 1.464701063298376571e+00 -1.201378269187381775e+00 -8.599371781352708188e-01 -8.016008641116615374e-01 1.020294117750505103e-01 -6.035912133363792176e-01 8.503622552427334558e-01 -1.345479903584289594e-01 -2.508724504898541818e-01 -2.024501945400330183e-01 -2.580921121030670951e-01 -1.136975636079407659e+00 1.157999196888251259e+00 -1.451734088975556621e-02 -1.426444826363800766e+00 -4.057165336934327460e-01 -1.447574768537782663e+00 1.164571642478865021e+00 -1.000110226562607174e+00 5.116086430248875105e-01 -1.225910439205234903e+00 1.501322172511381448e+00 3.931444682907602184e-01 -5.935352117591069510e-01 -8.747944971833009342e-01 -1.550727592246607944e+00 -2.151731457628006713e-03 -1.373710780517402252e+00 8.484191169008719058e-01 4.431942253910293728e-01 2.627047569771229218e-01 1.038236230627148426e+00 5.837602944145817707e-01 8.057094329352670892e-01 2.251980313913285459e-01 7.487411991774262088e-01 7.617256102355617342e-01 8.063228476157857649e-01 -7.715291716216174378e-02 2.966905821357743167e-01 3.571076379962543901e-01 8.893339268960512856e-01 -5.668664906872334930e-01 6.167228413945909926e-01 1.353665846042439780e+00 5.103642489628770207e-01 1.580635970670169810e+00 2.117805823962960743e-01 1.801383955249150071e-01 6.333917442834290368e-01 4.751103813414897514e-01 1.315606949067076314e+00 4.145529953776422860e-01 2.736539968360611752e+00 1.818923522852779751e-01 -1.328747657479547817e+00 -4.152814483468039719e-02 1.635569923419053717e+00 1.113017896943260920e+00 1.619071108250069280e+00 -3.629473026982915074e-01 3.771938883578519475e-01 1.536070257598255440e+00 1.210002339194815452e-01 -9.856333874415752760e-02 -7.769531926648508557e-01 -5.252868628420108710e-01 5.987394655690863633e-03 1.538413573385864375e+00 -6.892050996006134911e-01 -1.236886333733180077e-01 8.781072944591560292e-01 -1.081135180938872925e-01 -9.389682342683928207e-01 -5.242358551827069890e-01 -5.243036116345616282e-01 -5.477026503913118294e-01 2.156847815573580129e-02 -8.744838491371983435e-01 4.625837349555425027e-01 -1.139664693936828233e-01 -5.570927445784621401e-01 -1.086882197405688311e-01 -4.659258997081207054e-01 -4.604008653298232168e-01 -1.247722380823462762e+00 6.784327058336201421e-01 9.251988018854756524e-01 -2.011856913549637804e-01 4.817168510411640181e-01 2.479993592296100280e-01 6.700521094407797806e-02 -1.641521558594307706e+00 2.348149624928279611e-01 -5.701049244152635032e-01 -1.903274157511716469e+00 -5.194681979616135870e-01 4.394573868892202029e-01 6.785425851406712283e-01 2.209751011319528724e-01 2.053365838069356186e-01 2.303885450368298449e-01 4.469513312196930488e-01 -1.146305590062293989e-01 1.187429773442003622e+00 -1.444735391117939471e-01 -4.757828903550278543e-01 -1.058279870503514575e+00 -9.142252349777048037e-01 -1.272451219080733109e+00 -1.213402781136000419e+00 5.735511319110949691e-01 -5.271496409795893567e-02 -2.440306584972253834e-01 4.066529810991648120e-01 2.200085145493273053e+00 6.603926194369753588e-01 -1.160940284974107728e+00 -4.890741574467560859e-01 6.087865581385841773e-01 -1.901326155928287021e+00 -1.949064429050793468e+00 -1.243633615631847683e-01 -1.078038275383803590e+00 -3.485084980847610314e-01 -4.247252134723352168e-01 -3.636007109597266251e-01 2.676588160826740004e-01 4.015792885450316513e-02 1.324987607319175975e+00 -1.136429420373583410e+00 1.200331259541107531e-01 4.133070202366530554e-01 6.571594852870714654e-01 3.402745555070484373e-01 4.253371736505675571e-01 -2.791911688018803850e-01 -5.456136901009411844e-01 7.472473930999958824e-01 -5.424139188613453788e-01 -1.574450960228699140e-02 -3.896230495690134465e-01 -8.903365894660038027e-01 9.907795617190443549e-01 1.316043003411310641e+00 -8.884279929958330824e-01 -7.325999108180873964e-01 2.319166205785063925e-02 1.516041329509439650e-01 -2.143548112178735643e+00 6.855309465881995745e-01 1.742891329501408570e+00 -1.287746992533331802e+00 -1.759218434995926394e-01 -7.359952703816671771e-02 -6.227284649903508384e-01 8.985122258202458134e-01 2.325774051803304876e-01 -2.368123749616597884e+00 6.406635728579107569e-01 2.148048729996038797e-01 5.872435969397021838e-01 4.208765839334200343e-01 1.456455354564126337e+00 -2.520531855143627320e-01 -9.616712438783847627e-01 5.350920975119526773e-02 -3.197953716978343408e-01 1.426070440405588169e+00 4.035851333632833882e-01 1.380223574357112015e-01 -6.439491923010647323e-01 -8.520272220385768369e-01 2.479908140325245702e-01 1.020563998563504882e+00 -2.037323551229178964e+00 -1.220296281371492375e+00 1.088286961442260337e+00 3.775944302126658103e-01 8.981367667563708301e-02 -3.657329921280272900e-01 1.504711359047062984e-02 2.669305509979962854e-01 -1.724386472692947647e+00 -4.362443876239166518e-01 2.874689065321089920e-01 6.972536748280729890e-01 -1.004682198538109139e+00 -1.026350756575964196e+00 -9.825838071418707687e-01 -1.683993644897579633e+00 -6.215352418222104269e-01 2.694379717988995449e+00 -6.999998853254831011e-02 -1.044879767123995329e+00 5.450016038540573815e-01 -1.042987028712902386e+00 -7.237851988474718334e-01 1.540301512958109464e+00 -2.596149696008118735e-01 2.561712268273176520e-03 -5.874185752087314194e-01 1.464748601246385340e-01 -9.641573265656697700e-01 1.065274744083936964e+00 6.001829937731011089e-02 1.112981021019375794e+00 -5.231377155030601106e-02 4.653393541398097022e-01 1.504858489014215817e-01 -1.246715581259837835e+00 -7.750192265915291090e-01 -6.293752415674052081e-01 1.316285917941395489e+00 -9.716425063878908475e-01 -3.679993321665934319e-02 -4.504701294751375928e-01 -3.783645651846817004e-01 7.754072808737392242e-01 -3.666416554233434266e-01 1.298362078091371274e-01 3.002906221325932767e-01 -3.074434414586046382e-01 4.936573639643114242e-01 8.634979725416755958e-01 1.725482111428565002e+00 -9.491071034764664294e-01 -1.136509173999382227e+00 8.467709964369255493e-01 3.218864055306985827e-01 6.394769093451008191e-01 3.980914152290795927e-01 9.581578141879077970e-01 5.042230205453740455e-01 -4.373673314119058131e-01 1.078064882692379545e+00 -9.289107750050058510e-01 -2.567799026876447677e+00 -2.351465217502870034e-02 -1.107116008905787208e+00 1.113189319155934331e+00 -1.621480331613131265e-01 -9.273463750456116539e-03 -9.482784694941132075e-01 -9.601277735551437542e-03 6.081543691433812654e-02 1.477129781114152385e+00 -7.877683217463763432e-01 5.934827431673878051e-01 -9.110512614880851290e-01 -3.703629618057578399e-01 -1.789717497424352155e+00 6.318303476956126374e-01 1.008750274330213914e+00 9.381862534786936103e-02 -5.109800931924772804e-01 5.937487493383856174e-01 -9.866230263031747216e-02 2.924728353451414575e-01 -8.894659447874830871e-01 9.884012305431845169e-01 -7.816920195036678454e-01 3.598402839158170718e-01 9.693512471754506254e-01 -2.743972754569952155e-01 -1.373485301676435677e+00 4.885495407963916792e-01 -1.364106080639459484e-01 -6.543020858874096790e-01 1.328380379974048120e+00 1.664042235416618221e+00 1.035886402201911860e+00 -1.123886986549195582e-01 -2.084530869271724873e-01 -8.812506221393724415e-01 4.996174704958690760e-01 2.340010102574819825e-02 3.723871537783116081e-01 5.494379710421255503e-01 -1.548485373498893258e+00 -2.799322553587014206e-01 7.364247072474604527e-01 2.543424375056499084e-02 1.909500487589496365e-01 8.144860562914556235e-02 -4.301505558305757648e-01 -1.800107463897289373e+00 -3.228728378831101087e-01 1.621556077839970023e+00 2.378844105870296655e-01 1.705555253644182867e-01 9.669944874467535367e-01 -6.932965954041218071e-01 -3.142099965415872109e-01 7.772889871698247521e-01 -1.743530383747514900e+00 2.096349526016653697e-01 -2.899382201250237379e-01 6.481344842373623072e-01 -5.568090612621591218e-01 -1.400766695189084698e+00 -1.150397513059750132e+00 -1.180319489526968413e+00 9.121599939681619418e-01 -1.492493701690883912e+00 4.723469469513629643e-02 4.674952598682734495e-01 -1.194525813127732317e+00 1.398657351961302808e+00 1.239286829691057079e+00 -1.725489215269641052e-01 1.125471940904971824e+00 -2.384068318245326168e+00 -3.606962458074819411e-01 2.950590565306011603e-01 -1.445695267971062847e+00 9.547507705974870307e-01 1.087263855365414311e-01 -7.673197243590302863e-01 -1.488509486637585644e+00 1.605648571235348265e-01 -4.712944834653772230e-01 5.417810030574012892e-01 -1.838199592279837202e-01 3.795898063300803260e-01 1.084891482630294002e+00 1.366380615685277800e+00 -7.728203290394106140e-02 -8.572682678742193918e-01 -4.149910660124632167e-01 2.696829665927961139e-01 -1.484720038882908266e+00 -2.110862769378213100e-01 -9.099177709972027239e-01 1.350083141805289433e-01 -9.350268730245676618e-01 -2.455627573182449286e+00 7.503768122720154699e-01 7.740526154966628769e-02 -1.165792373663490533e+00 1.168196398539030234e+00 1.882738398722339612e+00 -2.243407441391540580e+00 1.257099282841958710e+00 5.769461544011194043e-01 -8.050222955230225130e-01 6.175889428616055943e-01 8.059577563147978241e-01 1.780368373015018602e+00 -5.005236247263111782e-01 -1.211777711019472514e+00 3.592476349042673101e-01 4.267740002111299336e-01 -3.202754835819778267e-01 1.195510781474110829e+00 6.483449062340362543e-03 7.131335824230286002e-01 1.063888845800173177e+00 1.177048795551635940e-01 9.104303057658914566e-01 3.421651368325143716e-01 -9.677341509057136859e-01 2.553879239755612596e-01 -2.405746672695709132e-01 -1.978543145071184894e-01 5.182014589492435208e-01 1.908714025271119330e-01 -1.690103930805241905e+00 -1.125480347629319311e-01 -9.653758941180436981e-01 -6.909843124942902648e-01 7.817100402631065315e-01 -4.614511889586411786e-01 -1.687400762272208213e-02 -4.903337638946101418e-01 -1.594006732055710307e+00 -1.267543538499733280e-01 9.838917024657789501e-01 -6.120744285643320293e-01 -7.313742475656626052e-01 -1.562041467968100728e+00 -2.169133924463207130e-01 5.657601885626386551e-01 -6.427463507273635523e-02 2.048107531691456540e+00 7.421971215060910732e-01 6.763498800432075075e-01 1.241193022225302700e+00 -9.964583255387062799e-01 2.790409457522439185e-01 4.858058704701905262e-01 9.711701403251308558e-06 -9.541984411110566722e-01 2.469299272706369841e+00 1.100530428286493390e+00 1.615970259835004974e+00 -7.653008701847260342e-01 2.400063319026218556e-01 -5.915290583900508770e-01 1.229082643606615122e+00 -8.633187893085402242e-01 5.604878300708631134e-01 -6.037846609559810451e-01 -9.712263484847883932e-01 2.271642201644884285e+00 -4.447739419331976363e-01 1.702962679018956260e+00 4.894536391172769618e-01 3.054215900035893161e-01 -7.030337999952623873e-01 -4.319223915739125452e-01 4.584304806934856313e-01 8.248671353866894318e-01 -1.820934474316218410e-01 8.102696192106083606e-01 1.213951958689303279e+00 -5.870646840417704793e-01 -6.974084186180287137e-01 -8.883640796422884733e-01 -4.447145675447337632e-01 1.295037159298910723e+00 -2.913229921027494784e-01 1.861843956014268553e-01 1.683237959407116735e+00 8.946151869345123631e-01 1.668140906105076926e+00 -3.543839991216919394e-01 -6.614759480903183997e-01 8.661690217511168466e-02 -5.591804063938347058e-01 1.264033074753707853e+00 1.605156698390924064e-01 6.251894126511947647e-01 1.341826109277002965e+00 -5.583959373965353690e-01 -1.155153316884311998e+00 1.760750192755591970e+00 -1.434463311372477845e+00 9.050521706092099494e-01 2.035351169886250755e+00 1.173530509270540811e+00 -8.464321515732411427e-01 -1.179674422790000676e+00 -1.237833612784624782e+00 -2.488517862238714962e+00 1.958298794174914981e-01 -1.135392423923263561e+00 -1.980056182851088309e+00 -1.077897483600611217e+00 -6.216070185797614167e-01 -1.968027092000556033e+00 2.614172406292691875e-01 -1.447110702260667958e+00 -1.232751450072959942e+00 -6.328748256719084475e-01 -5.501145202318359351e-01 -6.192368096454240467e-01 -3.967862276254571219e-01 9.667206635107558066e-01 2.270263898403152847e-01 1.328749236525388788e+00 1.656733301182648610e+00 9.575793662017753061e-01 -7.135407555905252941e-02 1.497920352356754969e-01 1.172695423755023780e+00 1.081554460470340179e-01 2.987864729249912754e-01 -1.401191717568477380e-01 -1.678513035802145614e+00 -9.348377685261746173e-01 -4.953085500653667816e-01 7.319195862718799184e-01 -5.765190622868378023e-01 -1.144394611251124072e+00 1.489985501491717101e-01 -1.251050094646928956e+00 -1.308800076006870317e+00 -7.469031813404997111e-01 -1.259321584456305265e+00 -7.502431523539382363e-01 2.417388734679153384e+00 -6.537060780464798437e-01 -1.314511141305711117e+00 7.596876416698745693e-01 1.436726857776006838e+00 3.775471004712932510e-02 -9.947043177576250228e-01 -1.170185372407335445e+00 5.454019569185021288e-01 2.148381403443167414e+00 5.294151483231016586e-01 -4.255867662184056321e-01 5.541142958656777862e-02 -1.953024488079378729e-01 1.371289796018112794e-01 2.954138618299022578e-01 -7.192145205358250193e-01 -9.423945677306939939e-02 3.818439153687100962e-01 1.372727210903309514e-01 7.688973534622804348e-03 1.604573477438793749e-01 2.406568141189522780e+00 7.418608974547135082e-01 2.027173617401517358e+00 1.146881094763158027e+00 -1.698647493347721138e+00 -9.531352256339912232e-01 2.637596944945310717e-01 2.374277181598367203e+00 1.721108488366496436e+00 1.787471044774336382e-01 -2.366443516201907904e-01 -3.244199140656109370e-01 -1.864495202886643638e-02 -5.277260734670448095e-01 -1.843407674568646293e+00 5.793253794147689151e-01 9.584910012150490433e-01 -3.316140806167027222e-01 -1.891455195713054871e-01 -2.281683304702525061e-01 -2.582075347371721175e-01 3.727728129145563840e-01 -7.598935176473049502e-01 6.353658959068485546e-01 2.383628029494323786e-01 -8.769592586230621212e-01 -3.430232185899893427e+00 9.184933261697298956e-01 4.320732704959281412e-01 -1.156489703738647901e+00 6.578873667347163723e-01 8.963992661614581525e-01 2.345555048949454491e-01 -3.708113571048790580e-01 1.686367148044950692e+00 4.319110311316995965e-01 -8.814846515128089699e-01 1.641086173569008766e+00 1.901091822805985876e+00 4.219969716487022016e-01 4.195374357114736719e-01 -1.363286411254610864e-01 -1.152702545031310200e+00 -2.047090120117225076e-01 1.083236915756720514e-01 7.908770672412768210e-01 9.543935592673556678e-02 1.516325212204849282e-01 6.622592962869637834e-01 -7.665550315006367521e-01 9.518331248862333949e-01 1.924331872733516802e-01 -9.261361612594130044e-01 -9.914224666924716933e-01 2.339648665535062899e-01 -3.921815087851470705e-01 8.915937123315850199e-01 7.776009311909839461e-01 -2.668521205925877826e-01 2.794294763615278732e-01 6.585554208219394079e-01 7.548893142900218178e-01 1.233195654159003674e+00 -6.806901412421675346e-01 -2.248544770766508771e-01 -8.504460893555719145e-03 -2.827863937825109364e+00 1.813762318609370150e-01 7.326155742985965280e-02 3.697417604485906395e-01 9.636613931578698056e-01 -1.696422995682392576e-01 5.810208215828166489e-01 -1.002301188389848274e+00 1.979562500589444607e-01 -7.963902678748394637e-01 2.330813493128156000e-01 -6.658049718820349128e-01 6.834901855558017658e-01 1.738397307835232608e+00 -1.130205108051901552e+00 5.224768463302442711e-02 8.957562440484412303e-01 1.121445175470689559e+00 -1.394335654542026681e+00 1.500570573253115825e+00 1.280134779731860517e+00 1.280718676636933839e+00 7.676065740468923648e-01 7.902322137764079824e-02 -4.586758865084681891e-01 2.172399825223258751e-01 -2.781061687229006707e-01 -1.513016918248224485e+00 -6.522313796403611530e-01 5.193014044879842306e-01 4.045373352002089029e-01 -4.841105046634799902e-01 6.474482530025331695e-01 -3.482868405502485554e-01 -5.238790832186603907e-01 -9.643954675259993614e-01 5.003071693274233622e-01 7.028239338677394477e-02 1.668951067051572590e+00 -1.266689523229909353e+00 -1.904692479694038709e-01 -1.022052536113783994e+00 -4.464952078352255049e-01 -1.485730663133776552e+00 4.874206762926813763e-01 -1.445341534113115278e+00 -7.905247352780230274e-01 -8.220240108635610277e-01 7.592642786874996830e-01 -2.745202280126920247e+00 -4.408075928825986312e-01 6.767467273050492560e-01 3.601926992031363461e-01 1.520599099341358063e+00 1.424073483329987011e-01 -5.737742141127204487e-01 -3.770936432957384121e-01 1.225565610766159025e-01 -1.390476288243996938e+00 5.796424161214647208e-01 6.144290152455726961e-01 1.061866470495154147e+00 -1.679825471987226593e-01 -2.416036673747290042e-03 3.382392689008553166e-01 7.698862162435250456e-01 -1.757900986150427725e-01 6.333445338638253874e-01 -9.154227349011867521e-01 -9.073532934306912656e-01 3.448511335245806053e-02 1.863577783779857000e-01 4.907114442368932794e-01 -1.514014038658833661e+00 -1.687061770255420812e-01 -6.859692417085060390e-01 3.509534733318868671e-01 -4.284430070547974312e-01 -1.226983166913260703e+00 2.086046620914026317e-01 5.753298068022030115e-02 -8.372736229043103995e-02 -1.926223702311330666e+00 -2.995782756971861804e+00 -1.567739462978232856e+00 -1.555118779464953915e+00 -9.099854538285738759e-01 1.065236937576261145e+00 1.132557480084544155e+00 5.532022056302225987e-01 8.212528941290889728e-01 -1.074421191630783090e+00 3.843151716451670974e-01 -8.594290267107922154e-02 -5.524953587324845650e-01 -3.343211526979338322e-01 -5.050686374046448046e-01 7.849373175181785234e-01 7.254096561934235687e-01 -1.801556022199634510e+00 4.534612297648201729e-01 -1.617700675629280826e-01 2.919256978584282014e-01 -1.798608159336313017e+00 1.732318031215951848e+00 -9.635446941192922221e-01 -3.144075552952829145e-01 1.069592844257808206e+00 2.451069769647731711e+00 -1.117135992506473441e+00 8.717477182336177410e-01 6.289468865930210040e-01 1.361291625593804566e-01 -2.643476547623682560e+00 9.544765688106795487e-01 -1.568374002184691252e+00 -2.103407638343452568e+00 -3.380166164376086635e-01 -3.373445426982421003e-01 -1.472968820603220291e-02 -1.031331224891429033e+00 1.689115221853130899e+00 1.236836748975626149e-01 1.952696364423770703e+00 2.151772988989898716e-01 8.375310078826495030e-02 2.310586521395694981e-01 -2.086711787749937930e+00 -5.137290787285491156e-01 -1.949609538724463187e+00 5.648592705116595170e-01 1.051409672511073090e+00 -5.741308962362083879e-01 1.160476662461236375e+00 -2.002197105944150124e+00 7.932634370757276621e-01 -1.286616730735008263e+00 -1.423491172833665663e+00 3.288597087772752725e-01 2.334930641237697557e+00 1.530526823413547843e+00 2.074056329185379521e+00 -4.153196515659510202e-02 3.795942680044150919e+00 9.042974531192358167e-01 2.040627094894699844e+00 -3.696541585846135902e-01 -1.355634217156150623e+00 3.556581265993117857e-01 -2.344767519125323219e+00 8.947811974121648859e-01 -4.305830661627312317e-01 -5.785216538369671868e-01 1.742249578482091055e+00 -3.005825776679413863e-01 2.220797876562216333e-01 1.581447049256716475e-01 8.681639476514062537e-01 4.632248158767681701e-01 9.853434498628320382e-02 1.624141769749453568e+00 -1.592239886323392195e-01 -1.447292206143714621e-01 6.673318397706544045e-03 -9.890033305365504568e-02 -7.123381322441255659e-01 -1.051329905566546374e+00 -1.477616300811787076e+00 -7.567355697507499590e-02 1.972609996719917325e+00 7.012076042103673190e-01 -9.751454492071059965e-02 3.469897616114678285e-01 -7.082609129697985395e-01 -1.417506113528131939e+00 -1.161774190197585460e-01 8.696901785067165935e-01 -2.040649554565527601e-01 -3.086276600074205678e+00 2.011531784093640862e+00 1.300349981241594177e-02 2.367297023259931077e+00 -8.671830724277734825e-01 -8.987566538845156439e-01 -1.202890362934911916e-01 -9.515290879651582268e-01 1.456387592149666288e+00 4.472339770032213724e-01 -1.170519321405085078e+00 7.998895732066937381e-01 -2.340317318886716291e-01 5.150309078373311866e-01 -1.941870431799204155e+00 -5.320891581785603952e-01 1.682300994011973749e-01 4.032538733080932025e-01 -1.414882017384491153e+00 -4.698577736520991553e-03 -1.449432029630181473e+00 -8.982837484142118800e-01 -1.150395838509781221e+00 -4.150613402836940691e-01 1.987483135262137768e-01 5.291908833295707604e-01 -2.091264367838865657e-01 -7.500023204156432977e-01 -4.511282720389497847e-01 4.133810346564019689e-01 -7.789276231008548379e-01 -2.103817139756108290e+00 -8.819807652459744629e-01 1.371386779052001237e-01 -1.131062270732490216e+00 2.145799095353924657e-01 -1.433318865478961923e-01 1.259863471520887845e+00 1.578553566059330393e+00 6.311200046138001896e-02 -1.528553296665102479e-01 -1.083265201766218322e+00 7.558960171932734839e-01 -7.592919415936553174e-01 -3.553799941841702115e-01 -1.077968527661335107e+00 3.263356139562864078e-01 -1.697635584113881269e+00 1.659951987480599467e+00 1.304085316336412781e+00 4.858433160922466520e-02 3.463510007221820008e-01 -8.934012963693948040e-01 -7.526284956582279806e-01 -9.377325362526495178e-01 5.143381528835891947e-01 -8.268712704222417331e-01 -2.389747756185173877e+00 -2.511705417383217065e-01 7.059645417682002266e-01 6.126718179791126317e-01 -8.185336878767581759e-01 -1.471584715007925315e+00 9.263736535092027546e-01 1.029703397393471054e+00 -6.273713107638571040e-01 -2.222522708343929843e+00 -7.908925430398018319e-01 5.416554248750614642e-01 5.483054591460785332e-01 -3.538399453986949550e-01 -1.616354935897163780e-01 2.199467619226632975e-01 1.720703894038526416e+00 9.095402865326611686e-01 2.066336621220075109e+00 6.003962144612436935e-01 -8.319456536584269868e-01 -5.297789605784863909e-01 3.579756495271279038e-01 -2.815031582196398374e-01 1.127538765641838969e-01 -1.302901834938865688e+00 -1.105238689695313248e+00 -9.831465813939873621e-01 -5.866675190572196996e-01 -3.701654790970912434e-01 1.286919095863483742e+00 -3.521033476427228304e-01 3.698429529871027355e-01 1.229704794759082676e+00 2.341627598974691526e+00 5.792854016315088783e-01 -1.544468933062100424e+00 4.070590069292059354e-01 3.095771608510505257e-01 -8.289398448525561180e-01 -4.268263547000245017e-01 -1.910412080139446189e+00 4.514089269919931424e-01 1.717452339132307548e+00 -3.858502040238606656e-01 3.286417797954345639e-03 8.543301852559704868e-01 -8.111991324172218576e-01 -1.395023017685152134e+00 3.851848819702005655e-01 4.977209748899399377e-01 1.964474701122680855e+00 -8.361065581230583410e-01 1.594193185331149065e+00 -2.494246817107640402e-01 8.210682649829073032e-01 2.474287194215001762e+00 -7.629489208574948833e-01 3.726841149214201176e-01 2.731714688024883819e-01 -7.122472338165787287e-01 2.130915923737390916e+00 1.713654444847062752e+00 -4.044299443488640344e-01 1.380121279684771496e+00 -1.732745280515387565e+00 8.415665113333836711e-01 9.378466244372696270e-02 5.503303296292003655e-01 4.508567077539283319e-01 -1.066303553577917951e+00 -1.008807667853500289e+00 -7.122595120581757255e-01 1.389691619094057140e+00 9.918972087689497119e-01 1.453187922092562534e+00 -1.049783185948003350e+00 4.246394250123922132e-01 -5.910938972058317198e-01 1.385268677297226379e-02 -1.195984130084215113e+00 -2.911221784558221670e-01 -2.113057097465887990e-01 1.068719838519078813e+00 -4.885996460036119426e-01 5.533748736332702034e-01 -1.191669135095642512e-01 9.235972827685164921e-01 6.169653629598302880e-01 8.913047337149452298e-01 -2.251221964723941205e-01 -1.125701091211654292e+00 -2.396756041676039839e+00 -9.414494588854642743e-01 -5.754948487983402305e-01 -8.105003942832519348e-01 -4.430124387161194499e-01 6.691272291850556275e-01 -1.793945794692082485e+00 -1.604889570972659329e-01 -5.773159776907551555e-01 -1.861055881471592177e-01 -8.046652103137751366e-01 -1.210452180746674600e+00 -9.283812639162424274e-01 1.170932843991845607e+00 -1.290135371402912901e+00 -7.212616117128584081e-02 -7.632883144077767801e-01 8.394070302198189948e-01 1.351450562339923334e+00 1.370946472121559845e+00 -5.680791204601630673e-01 -3.250358660179332726e-01 1.125202842322332586e+00 1.488409024270042513e+00 7.261869553073031780e-02 8.102225111671321756e-01 -1.207196935337898402e+00 -1.901919146122113213e+00 1.212693815437130507e+00 -2.455145909451734165e-01 2.583219165263017647e-01 -1.318683445735759907e+00 1.234456074825915461e+00 2.060290472687052177e-01 1.227233527697862980e+00 6.610570936146112353e-02 3.262910688996861208e-01 -1.014568602176415979e+00 -1.023163191042290032e-01 3.106290484700282017e-01 -1.056347826583200034e+00 -1.326344937897822318e-01 3.555755318216309302e-01 4.407749070891452403e-01 1.725171540105530088e+00 2.106331217554671120e-01 5.146264743025419364e-01 1.576780383552885828e-02 9.846666961871460011e-02 5.453253383023163314e-01 -1.538112275664856421e+00 -6.444340837246211040e-02 1.646459731462871057e+00 -3.307490635676838542e-01 -1.839191419951102802e+00 -2.166395464862700404e+00 -2.927774505597516286e-01 -4.392085547001352563e-01 3.123518514104081101e-01 7.143925377651317854e-01 9.312802827498485314e-01 2.630238057200229740e+00 1.219266867404363186e+00 -3.920707533608118189e-01 8.576604590169304432e-01 -1.661297619461081787e-01 -3.514845682246050540e-01 3.601919601863771137e-01 -6.979371164531501526e-01 1.689534453193650920e+00 -8.203503464166930770e-02 6.942929696432629250e-01 1.563056435260018195e-01 -8.244956229303556094e-01 5.324171230105386593e-02 -9.379315463729109847e-01 -1.372823320893997501e+00 -8.465146835134366998e-02 -1.849679812139156387e-01 -1.493533277622363320e+00 3.440046173343797031e-01 -4.692730010875523772e-01 3.311558516855994116e-01 -3.528638656653631522e-01 1.577829084295921502e+00 -7.356765682245507421e-01 -5.223132796159661584e-02 -8.673354177244597951e-02 -6.316895473554371421e-01 -1.479988255823544652e+00 -1.809761243238511563e-01 1.360443296710849292e+00 -8.277281767095217013e-01 -6.556506307396001709e-01 1.241533273311255403e+00 -5.005523140217020828e-01 -1.004018848324327584e-01 -4.806687287055821378e-01 -6.518841406186670628e-02 -3.771219835545306376e-01 -3.749184246880813975e-01 -6.127093904903365695e-01 3.128530254438814384e-01 -1.579596162162143713e+00 1.012803782723046497e+00 7.742789383694917982e-01 -3.062302718447203476e-01 2.783912586917331455e-01 -8.656097100064026606e-02 -7.643441442702251232e-01 -9.745447517546262928e-01 5.628744317765901339e-01 1.367759312783725298e-02 -6.531699100613233000e-01 2.579412133544066107e-02 -1.574093413250816642e+00 5.148699058513277194e-02 1.408442801102258723e-01 -5.207616889675302785e-01 -1.123292216234536456e+00 -1.380295783386875919e-01 -2.893028437562583655e-01 -1.047552814956733913e+00 4.822321641807723602e-01 -3.181871381034316881e-01 2.034149445522526634e+00 1.432694233112971061e-01 1.944024707042922628e+00 6.290541491688627085e-01 -9.879739386873012674e-02 3.511758235809015471e-01 1.622134916290542295e+00 2.756556927354968933e-01 -1.080566925748547069e+00 3.003881159088335751e-01 1.649868446570408098e+00 -2.023115656088060987e+00 2.048513853595438139e+00 2.169542877055474495e-01 -3.613345718334025070e-01 -1.607537901776230349e-01 3.597286611434598602e-01 -8.673949303818710987e-01 -4.567667339457514020e-01 1.573621874774788765e-01 -3.199067125043531662e-02 -8.936168729653879428e-01 1.270314614958079069e-01 -3.331848748923084136e-01 -5.231705232453846138e-02 6.532220326543102251e-01 5.205266375851355098e-01 1.957692133826868242e-01 -5.079130903868235292e-01 6.897666960117908586e-01 9.026252435425402565e-01 -5.306729170684009178e-01 5.351000594286565715e-01 8.760645951868020198e-01 -2.342861832983993864e+00 -1.328380829302029609e+00 8.034114008550308217e-01 2.699630622188789464e-01 8.480740359492783265e-02 8.777040044749484515e-01 -7.827461514885859506e-01 6.644294910468661053e-01 -1.212004863749708949e+00 -6.414819071249938665e-01 -6.907823460968184337e-01 -8.786986877033470256e-02 1.614388353660929809e+00 -2.819741537665801032e-02 8.666022466865668308e-03 -1.496100633912412214e-01 5.791091786165009081e-01 2.102908904506971766e+00 4.783018468409342555e-02 2.201297552560045889e-01 -4.019944140086074147e-01 8.760252935663680185e-02 -7.873366726055200937e-01 -1.767374979335269991e-01 1.895562651188819947e+00 -1.331006791589273430e-01 -4.580372389697527358e-01 3.164718677666437663e-01 -3.993002815556902507e-01 7.458205518271307510e-02 -7.279342990365818278e-02 7.213560306459034788e-01 8.371334075832806976e-01 -2.312266782908712903e-01 -1.067817443040365522e+00 1.726326627381361556e+00 -1.134566991650165918e-01 1.245709873822608671e+00 4.520736079383577133e-01 -2.020872879934467292e+00 1.639035565425460694e-01 1.433204571554953510e-01 -1.499493810843300245e+00 1.241869908338394168e+00 -1.357029020005571240e+00 1.311780343291579998e+00 4.229538101138461542e-02 8.112729701058244425e-01 1.293114558715109941e-01 -7.430572979801909339e-01 -3.255658005827728463e+00 1.132803832235522945e+00 9.704870854225547960e-01 -2.731794353345800008e-01 2.472199609766550787e-01 3.785200040107553066e-01 -1.176454715258226758e+00 -1.172037154648433832e+00 -6.578307281689628194e-01 1.542177226377637211e+00 -3.731272020808154566e-01 2.370101734046558065e-02 -1.167172660909926440e+00 1.675148402608850562e+00 -1.495567267313998860e-01 6.372529244878225585e-01 -2.163556447464464405e+00 9.809417286037060979e-01 -7.039861250229790812e-01 3.596741367253907806e-01 -6.281437711203552432e-01 -7.874157892149262761e-01 1.572544542593788286e+00 -9.720917279896122698e-02 5.025776974021254340e-01 -4.378225005963756744e-01 -8.451250200350239883e-01 2.090529120770158844e+00 -3.807986685958497652e-01 -5.706464409466778520e-02 1.297371917497454508e+00 1.364611175447835389e+00 -1.414997165704255933e+00 -1.873452518549242773e+00 -7.636374469902882378e-01 2.001100756094736227e-02 -1.907660096242980607e+00 -7.583462502681568296e-01 -2.043489111229535027e-01 1.476502611231394146e+00 -9.082643950935233024e-01 1.315615921656389797e-01 5.542217428985584116e-01 -1.117314783800339439e+00 -1.025047203906882309e+00 1.587336019178632318e-01 1.270103752479883497e+00 -6.404948535211949512e-01 -1.028097881217182152e+00 -4.737427724196460188e-01 1.416157200677141015e+00 -1.551536144999237310e+00 -1.795928368756670057e+00 -8.080886995122107397e-01 -3.114668809148692930e-01 -6.282971252664475426e-01 9.140913803849979313e-01 -1.138815808046867328e+00 -3.445054524345728120e-01 -1.138697707880412580e+00 -6.094563896658112823e-01 8.750710501135952057e-01 -5.941467293495825697e-01 3.489284076958260594e-01 -5.170593593257974963e-01 -3.393097598477342602e-01 8.941531567700707894e-01 -1.002111554831704582e-01 4.988968981139477177e-01 -1.738910475499216568e-01 -1.569753403064845898e+00 -1.470400665003217089e+00 -6.004603794111086634e-02 3.635496380652906701e-01 3.426600753786915310e-02 6.321981697661338551e-01 -1.947499545437714863e+00 2.826093547401911654e-02 1.028263075358353040e+00 -1.214055549167047943e+00 1.418887139648254525e+00 6.961557102125137675e-01 3.741119959866784916e-01 -5.612198490431007381e-01 6.182769658493180165e-01 9.784203232802193284e-01 1.213644253483057378e+00 5.347438394270599415e-01 3.039989157682056464e-01 -5.251687685205137512e-01 -6.793393731374078870e-01 1.186232606437180870e+00 -2.727924985815395886e-01 1.800853657722068846e+00 6.946835567469074046e-01 1.551903524109587984e+00 4.684276499574367425e-01 -3.693959390513011365e-01 7.132851868520948685e-03 -4.976815610711342042e-01 -8.740681659871781806e-01 -6.879156885591118653e-02 -6.602634058769023540e-01 3.089721314717796541e-01 -1.007886674243883979e-01 -6.284393271460908537e-01 -5.121226489988117692e-01 9.859748661462831576e-01 2.003950019726498333e+00 8.213406618372438572e-01 -4.264621945824162430e-01 -7.295437338961587859e-01 2.700272252144937379e-01 -1.419586899153257420e+00 -1.552950204696240122e-01 3.912117766389512363e-01 9.744116824347668349e-01 -3.084635268442008083e-01 -8.307174751260236467e-02 -2.020514450041964505e+00 1.524750817691875149e+00 -3.970548465286782847e-01 -2.431266436104516093e-01 -1.137318529640975795e+00 3.562811506900886438e-01 9.243978652859615730e-01 1.159419321207318804e-01 -2.284566283277059684e-01 7.038680139984435646e-01 1.278138427250971709e+00 2.679546270946906450e+00 1.532904831765611320e+00 9.693012988288112197e-01 -9.485348229776333628e-01 3.296886636106092450e+00 1.102618186919336260e-02 -2.651279891746936568e-01 -5.315913402577812086e-01 1.000411333033285749e-01 -8.877558026121911139e-01 1.966431392911506038e+00 -1.891671639894075385e+00 -8.799205847468563046e-01 -4.820071291057683172e-01 2.527301821226497491e+00 -7.694824989285710126e-01 8.790641923287747517e-01 1.095138644862098998e+00 1.493086420601737796e+00 1.043839733486794152e+00 1.517465499545821439e+00 -6.524592386899742413e-01 -1.224030853118318607e+00 -3.698590773483594885e-01 -1.719703923555332414e+00 3.518253268272137912e-01 1.288277985046304863e+00 3.018045783827420503e-01 -1.698497443658839812e+00 7.394665986880465391e-01 -1.215025319380788504e+00 -4.743086717055563506e-01 1.028011482558027101e+00 7.305934131571506507e-01 2.986116595879700908e-01 -2.471410648992183878e-01 2.225475978163734769e+00 1.511315211395489300e+00 1.402100801645633554e+00 -6.533896804563097405e-01 -5.206160542615680953e-01 4.188434996655179821e-02 1.941213109874496689e+00 4.110946001754960388e-01 1.223045933119762951e+00 -3.500243817118502410e-01 2.165984440204805850e+00 -1.406419797778799774e+00 -1.328381837382368313e-01 1.538611115818173003e+00 1.631039977576434485e-01 -7.249546221247559208e-01 -2.284000912628965541e+00 1.225106606540418558e-01 -1.315949182728043620e+00 3.429742422570750682e-01 -3.145694588022354132e-01 8.645027413174696251e-01 -9.769865077361107597e-02 5.099346992626102582e-01 -8.325457512260857618e-01 8.740176232304409654e-01 -7.818330294911803868e-01 -7.715195828615754037e-01 9.171146661560619640e-01 2.010672160137865205e+00 -1.114431910018275129e+00 -1.600467321382014474e-01 3.003474637123097479e-01 -6.458476131364132566e-01 -1.889734557197998988e-01 5.164672367140525910e-01 1.743680410552861826e+00 1.042432800545085442e-01 -1.260537082948608223e+00 3.144297340478521829e-01 -1.080967728789160309e-01 -1.505711936489269487e+00 -1.572229307434199752e+00 -1.599821554959564462e+00 2.255645659750895149e+00 1.479799885191611653e+00 -5.427211439522074132e-02 4.649147158222620702e-01 -1.074115469088776226e-01 5.726424891703854048e-01 1.095749534824924654e+00 1.109575511909022483e+00 -5.219186164956459567e-02 1.520167057295452429e+00 -6.513399634122400972e-01 -7.494549177055025435e-01 1.435395100957042702e+00 3.568217275573390412e-01 -1.852019092818224077e+00 1.877489597097948271e-01 1.708075041408590566e+00 -1.217154614366458887e+00 -7.441748755855417397e-01 1.887531909411706288e-02 5.139824965457078232e-01 -1.712103613674106573e+00 1.305863632497385796e+00 1.438738722572858286e+00 3.412764582171733396e-01 -4.633005444961895147e-01 -1.095769280533468448e+00 1.449759111533895917e+00 1.671163173567036253e+00 3.291774479103698470e-01 -3.308458938206016442e-01 1.115301528515402207e+00 5.517980082910116657e-01 -1.785564063263837126e-02 -1.124585392783186560e-01 7.480957847748630207e-02 1.231760441265489670e+00 -5.720696941105934269e-02 -2.883709076273390237e-01 -1.485874675937554290e+00 2.851894550725617705e-01 5.864971522399320403e-01 9.915588009166882433e-01 8.620184125511573536e-02 8.684303541316911179e-01 -1.244586266330015123e+00 4.408365687607762595e-01 1.142184542964727489e+00 6.280555080017800051e-01 -1.673374756839910660e+00 -5.325325908785059070e-01 2.999622531360691124e-01 2.329032480450541898e-01 6.716045416345921559e-01 -2.037980823712296774e-01 -3.689528464229501203e-01 2.599993306058628217e+00 1.393173871561680821e+00 -2.258254957846048960e-01 1.655377728361048018e+00 2.751670065351409233e-01 -1.090990029754846935e+00 5.663572986731305603e-01 3.011560146546020666e-01 1.543235630567013406e+00 1.028858645671486549e+00 -7.891702300612875032e-01 -7.441387149909897136e-01 -8.763727649638060058e-01 8.800497652553070926e-01 -8.104647391243628707e-02 6.044417638447171504e-01 6.376885630227894231e-01 -4.481351285723299271e-02 2.495353702463639634e-01 4.643886594840968551e-01 -4.026196236529807487e-02 -5.423802064869303052e-01 7.372191224583991565e-01 -4.065418338138855892e-01 -6.957212993643125953e-01 7.366645937820641699e-01 8.282367031698888438e-01 -8.365329937717277398e-01 3.539818433690087862e-01 -8.889643167977958615e-01 5.458731155419914716e-01 -1.038539765537652926e+00 4.022391943956236671e-01 7.785581530970732134e-01 7.875070194286570846e-01 -3.452901063018803951e-01 -1.921245290216839985e+00 4.975040845107803200e-03 1.574009800990306296e+00 1.314263969946990906e+00 -4.814895917713554740e-01 3.279938835502042571e-01 -6.206159013180049255e-01 -1.229524837391815950e+00 -4.511536974904424568e-02 -3.680394649753654379e-01 -4.640918236576015432e-01 6.996871838410179123e-01 -1.116638927425510852e+00 4.591793651843912860e-01 1.204549901261018796e+00 1.153140378369847507e+00 -2.786096274776033166e-01 -7.443981422523336944e-01 -5.194381560892534777e-01 1.341110805640342463e+00 -3.227722968081654931e-01 2.641878698565943706e-01 1.520720665677631089e+00 1.166976604110821381e+00 1.056003025798305295e+00 1.367532767042376918e+00 -4.767366302814149415e-01 1.624322020717625659e+00 -3.267991428444195545e+00 9.264234314236963197e-01 3.475531867099854177e-01 -3.276206336603238456e-01 -6.649325315078097320e-01 4.258867774905826797e-01 3.437715919270085685e-01 2.772062394046294065e-01 -1.249107582406599581e+00 4.790257518870666420e-01 -2.086267769580009979e-01 5.563407562490788605e-01 5.310869750994595684e-01 -1.462644043983717168e+00 1.322982099908793119e+00 2.043977955593169193e-01 -1.589883493081995169e+00 -1.238461086335445938e+00 -7.193266129746422877e-02 -4.952957119897232197e-01 4.010894149078733095e-01 -6.881892447412584213e-01 -1.358515012407727873e+00 3.614432819839284439e-01 1.005268202876584416e-01 3.079801261883930441e-01 6.854738430407006922e-01 8.314170227721051631e-01 -4.821886838699424027e-01 -4.514151787745575989e-02 8.071410021579087379e-01 -5.552197071878315349e-01 2.547958814248703074e-01 5.683798130190217401e-01 1.749457373673940219e-01 9.905512754357655991e-01 1.532338888579115599e-02 9.838650762964167296e-01 1.084106781467676139e+00 1.313959079130969210e+00 2.836194514137825862e-01 8.924995266434029295e-01 2.190372759685813575e-01 2.017267254571583068e-01 2.131329260836516859e+00 1.195843023511326209e+00 -3.555385728092086417e-01 -2.315109910188856812e+00 1.562517729799952348e-01 3.450776066811035991e-01 -7.230415397276660494e-01 -3.510230735059191587e-01 1.472239651755171963e-01 -8.636451601623627017e-01 1.058561440964482792e+00 -1.056353843038423168e+00 -4.237686460576245429e-01 1.376744925165888922e-01 2.306053545723284248e+00 1.080160425526490053e+00 1.189052896736630727e+00 -1.131469718211638165e-01 -1.205183720043277590e-01 1.563241880304979237e+00 -1.202738661460334146e-01 -1.539468307649255185e-01 1.068272310390993685e+00 2.933796374002052287e-01 7.235472945473468975e-01 -1.183133565950728605e-01 5.159889325042186226e-01 -1.078134905284316547e+00 -6.191270991197395102e-01 -1.641521381125484180e-01 5.108413446410960956e-01 1.430352124677162440e+00 -1.453344566639074298e-01 8.773803905110971746e-01 1.140586456881878208e+00 5.075857188170570383e-02 -5.126725716610378569e-01 3.030826516169440321e-01 -4.569367052407073970e-01 1.637847748841605666e+00 -1.327690515706680674e-01 7.315535910365775774e-01 -1.696802593814168647e+00 4.558110267283888573e-01 9.969635601534135860e-01 9.033553273151113672e-01 1.959354522229812823e-01 8.783561051399286779e-01 -4.335942518712707083e-01 3.162172018497932946e-01 5.388919871391961713e-01 -1.345931547015271734e+00 -4.071456800470538706e-01 -1.819186688190365386e-01 -2.479078641348327228e+00 -7.658832552408872951e-01 -8.057974468889961273e-01 6.330618817039291857e-01 -1.206729943247687675e+00 -8.386833560613095040e-01 1.175369984479937235e+00 -3.680193098978297161e-01 -1.346118318897690236e-01 1.409570331833601697e+00 -1.723552471305420941e-01 -9.080119633023017028e-03 -1.849377040232172975e+00 -3.167540165725737239e-02 -1.215463195978492728e+00 -3.002442520954455296e-01 -2.847490762066428038e-01 -4.377554418170095940e-01 -1.126361063658434913e+00 1.072773672392010047e+00 1.137190031506231769e+00 -8.053010173802027660e-01 5.235981692164055623e-01 7.981117600724347838e-01 9.144090239475204385e-01 3.321009709412916511e+00 2.107092466474197734e-01 -1.028011315373545190e-02 -1.312616463257825883e+00 1.570116922277634108e+00 5.479388714419909379e-01 -7.641492996006628013e-01 1.315692843656683132e-02 -1.377325572799639408e+00 -8.936512507785025761e-02 -2.026341623632736400e-01 9.333281839468495766e-01 -2.190665779089066678e+00 1.006162877543635148e-01 8.550649242178742782e-01 -9.336728077238914958e-01 1.170110368431030334e+00 1.025098156382994619e+00 -9.063916921978576458e-01 1.028983216740354312e+00 7.828244978953772248e-01 -1.019443708647432167e+00 -8.901430022698363365e-01 5.259409842239175931e-02 -3.414021869768488204e-01 2.123427537159909284e-01 7.229217933534767271e-01 -3.749817248395109770e-01 -1.024169136599676344e+00 2.325633782136668215e-01 7.028123493660289878e-01 -6.794497781864666797e-01 -3.647146489733372188e-01 1.082741245924994766e+00 2.886206027898774451e-01 -2.249392236272248269e+00 5.892795980071144912e-01 2.598548842252903501e-01 9.346476275045469961e-01 -1.999482299316177047e-01 -1.406056728469542660e+00 -2.154700778787575211e-01 -1.526962153486825402e+00 -3.670063756805787003e-01 1.611036639768373080e+00 -9.419959267973947448e-01 -9.130460555997819139e-01 1.300927379692097929e+00 2.206724096699210769e+00 -9.114311822908781613e-01 1.079032316078794462e+00 -4.332378380410561447e-01 2.052193655941285388e-01 -2.660888836666047474e+00 1.976803894270447559e+00 2.442508878502142045e-01 3.123556186648585031e-01 7.475328319112862774e-01 3.637029921047838510e-01 -2.551488768319975176e+00 -2.563020398621331797e-01 -7.116255656672717533e-01 7.319949572400586968e-01 -1.102960768045252893e+00 -9.464592375199682994e-01 3.738672254539321393e-01 1.041554132071474070e+00 1.703119197519760819e+00 -2.096798226465199921e-01 -1.325301601951385466e+00 -4.413658866084269605e-01 3.088962266909089927e-01 -4.342766428361655717e-01 -1.686402740693468960e-01 -5.623754945569970909e-01 1.941970584448335924e+00 -2.220595229100104984e+00 -9.823326256587355809e-01 -5.112397857465196260e-01 -5.597670631244793249e-01 1.635874689770804968e+00 7.717839060031976839e-01 3.746822725466975035e-01 -1.464933006541801475e-01 1.489297136334239546e+00 6.621283274174459832e-01 -5.872254370312739447e-01 -7.734231693610549296e-02 -1.485884515785725057e-01 -1.021319720837745137e+00 -9.603395769026403794e-01 1.426507553152550400e+00 5.500070943027935977e-01 -1.222405101570944952e+00 2.630949281624977432e-01 1.895583507078201002e+00 -1.611014615256957105e+00 -7.555599670645130050e-01 -5.684726986996043729e-01 7.016706361705138395e-01 1.172130497595626070e-01 8.833062523473249605e-01 4.409229115742578919e-01 -3.563573984794005112e-02 2.944270747359780116e-01 8.891150530434922539e-01 -3.717029931439286838e-01 -5.423442268399968347e-01 1.659316904356206157e+00 9.178787979266513075e-02 7.451971438441292728e-01 -1.728883531428236919e-01 2.835456283882527573e-01 1.189962668289016312e+00 6.933088292100633709e-02 6.915885324007994273e-01 2.406578446996108234e+00 -3.593247969998445424e-01 -9.296745372483904424e-01 -4.310739675322718956e-01 5.097402973463660558e-01 -1.835466616987772026e+00 1.035529022481066264e+00 -2.973448909377620630e-01 -1.448548539083273523e+00 -1.177977791854827316e+00 -5.784342534889405085e-01 1.633674680667487611e-01 -2.392804889860691842e-01 -1.547875419775166073e+00 -1.102153656829550243e+00 -2.375778499973733027e-01 -1.814137238110032468e+00 1.549570722935187661e-01 -1.699516841117173716e+00 -2.662603550756872939e-01 3.657992075819233024e-01 2.047237017105233647e+00 1.208135707644106605e+00 3.382551355562545686e-02 2.403245274578958146e-01 2.252215553570786344e-01 -1.370772300161769319e+00 -9.599831752805052520e-01 -1.337262288118819864e+00 7.775821053670586291e-01 -1.167430428015426180e+00 9.590673979882531341e-01 6.214384034310668214e-01 3.735519910701370350e-01 6.848167482175910870e-01 -2.571073566677576139e+00 1.582972971677327756e+00 -2.332266047445835433e+00 -1.005117527097842078e+00 -1.045062019543663734e+00 1.139933937058926094e+00 -1.536477410123901488e-01 -4.960891554095177014e-01 2.671502916684478368e-01 -2.013052467675474633e-01 6.889900830984944102e-01 3.915952405392894575e-01 -1.915330983881079474e+00 -5.724766322288984410e-01 -3.176315316585336390e-01 -5.805698424112202272e-01 -1.485803711028067742e+00 4.761088948554395572e-01 6.489502614086157806e-01 1.281198992671104042e+00 -9.479229298465478015e-01 1.867645840903655596e-01 -9.101147110155177744e-02 4.760986561081685386e-01 -1.812285910222725116e+00 -1.405154940647764361e+00 -4.231845083400852525e-01 -5.790237891304580442e-01 -1.126452943519008765e-01 -5.443509001841864148e-01 -4.993304343023118042e-02 -4.509912177002509681e-01 6.250226622410618438e-01 5.945584117926915324e-01 -6.559299004129831578e-01 -1.437250807005215902e+00 -3.751341577062843879e-01 -5.436277255261926511e-01 5.144628071555424897e-01 -4.255730379862914803e-01 7.840430781172625929e-01 -1.116912854993429516e+00 -4.755452549257909722e-01 3.940315007255684177e-01 -1.224259604265343526e+00 7.353556247528226786e-01 8.470165972813294974e-01 1.127713524003298495e+00 -2.792478436533561426e-01 3.880714267406645823e-01 -8.527471052321117240e-01 1.127182808687517968e+00 -1.105491102808539239e+00 -8.062008444449453304e-01 2.994033425827627326e+00 1.435146084906083475e-01 -6.068459512890930219e-01 -3.265585069051196720e-01 2.029663335294572546e-01 9.923984879946872173e-01 2.007693119937277615e+00 -6.949634658487990890e-01 -9.817963850187589880e-01 -2.666091714315895200e-01 8.957168368894551369e-01 -7.927230691168737908e-02 -2.165167160444451344e+00 -2.037615683888827967e+00 -4.572439109766232579e-01 9.174214982142653296e-01 -8.241863475878300482e-01 -2.211550396721894685e-01 -1.557444810387844658e+00 -4.811783807698914450e-01 2.327824241848313880e-01 -6.871518802524889669e-01 9.163059285140827681e-01 -3.066149541813685819e-01 1.337383784500593142e+00 7.546703705912372051e-01 2.966811908300196476e-01 1.344781363863817525e+00 -1.018332062051086950e+00 6.017088993012309484e-01 6.297822397656650806e-02 -1.389593398753732334e+00 -2.946274427683383546e-01 -3.903239206037307230e-01 -4.989188623021492686e-01 -7.428311695481482069e-01 -5.205295707132148036e-02 1.102064664809230266e+00 8.625154477554897170e-01 3.869663198401800397e-01 -3.460879717889919216e-01 -4.620837364279669623e-01 -1.474494003026944888e+00 1.456473727447853694e-01 -9.936417763499666433e-01 5.296428893441448293e-01 1.787104349264330816e+00 3.944315633359001261e-01 1.364724732050797140e+00 1.396290697735536490e+00 1.600219622861533686e-01 2.568114607623178891e+00 -1.104887199690595789e+00 1.434490028534911588e+00 3.088825118502550038e-01 -4.159430210023298269e-01 1.950133808684898273e+00 -2.778464009332744511e-01 -1.471453480847031980e-01 -3.354567249808714791e-01 1.811050766291034453e+00 1.680542946251986081e-01 -2.342919841505396172e-01 -1.878641200340331441e+00 1.436770239602918720e+00 1.443337101175494075e+00 -1.659237851276272435e+00 7.749641533758410139e-01 -5.611043395629374819e-01 -6.570991028215229790e-02 1.038682705235937975e+00 -4.763510433300113256e-01 -2.065157984951229431e-01 -2.381958687575354006e+00 -9.739894906998978197e-01 3.468843871300537063e-01 -6.071748811609714025e-01 -4.866662354533992096e-01 -7.631392907282461557e-01 3.273045218421683500e-01 9.382172079675756837e-01 3.738288445135741767e-01 2.931309004867559409e-01 1.393967153011076987e-01 8.244610309493769496e-01 -1.209694965290130514e-01 5.099796456684119184e-01 -4.949433958042736767e-03 2.717423128897219708e+00 -4.935092639412551607e-01 5.005873548603091416e-01 1.627140771522110618e-01 -1.177671541887456153e+00 8.334997715133657392e-01 4.497630734919053630e-01 -1.398514244056241251e+00 -3.371486254001858640e-01 9.462962856764942643e-01 -1.443072199275768214e-02 -4.876581250017548164e-01 6.736579826549786709e-01 1.686417505983697662e+00 6.048513602769266528e-01 -7.550435486936052376e-01 -2.266126836917233156e+00 1.245065588596325989e+00 -4.497970779803055486e-01 -6.613230352040995186e-01 2.749505861333875201e-01 -8.811709982568538546e-02 1.066673107168432215e-02 -1.547119451639320298e+00 6.650229472386324225e-01 6.771931886311645110e-01 1.079520365278728855e+00 -3.248965876264583441e-01 -7.709905163240181603e-01 -5.730470471733041249e-01 -1.530025101139272481e+00 -1.763260875890205193e-01 -4.825543864796631721e-02 -1.550542999435278735e-01 -2.016779370065381882e-01 -3.029669215198242394e-01 4.546963808598302181e-01 2.728384122725571737e-02 -2.105251511024727407e+00 -7.318600865934151711e-01 -9.647252877914085090e-02 -5.604191065756440882e-01 5.443764283942220672e-02 -7.470457904300205065e-01 -2.204142927118863948e+00 -4.930309124191182280e-01 9.455621684979569064e-02 -6.860267615936852525e-01 -1.440515080185704289e+00 1.102320019652092364e+00 -7.210045084641217850e-01 -1.269460487853185438e+00 6.478700025259993833e-02 3.322083667882040348e-01 1.619183725430858312e+00 -8.603084119433311860e-01 -6.155913698431715320e-01 -1.416068231654373344e+00 1.093062481741059688e+00 -1.311693717662199554e-01 -1.388496457088208569e+00 -1.029171062609944398e+00 9.925510968299561254e-01 -6.248505750063820807e-01 -8.480927407597061984e-01 -7.619815291487990194e-01 3.418406556663353690e-01 1.641141050619151054e+00 -6.649820617293130676e-01 -1.296113868081726794e+00 -1.158345309573640902e+00 8.704439793510898582e-01 -4.772000260281559743e-04 -6.177181609651791749e-01 -1.419515031557764262e+00 6.147995293318833099e-01 -7.261332738019892208e-01 1.371345659477483769e+00 -8.816708159077986107e-01 -2.305398441270941845e+00 -1.063211624158203250e+00 -6.445066989580215955e-01 3.999994734664407137e-01 5.316604806818779894e-01 1.230872710420057858e-01 4.288926520122161856e-02 1.339228453335935765e+00 -8.724791307626477144e-01 -6.796013694272746708e-01 1.088590201957703840e+00 -7.619493266869719061e-01 -1.826536490557471304e-01 5.877779236750152458e-01 -9.770572890382436260e-01 -1.106765852172364450e+00 -4.677781015973952322e-02 5.257586670102311344e-02 2.842277420542860811e-01 4.031388119008304516e-01 1.854405637560448683e-01 -8.905986306506683547e-01 7.522123006073355711e-02 -2.833116167054094414e-01 -4.656357143257339182e-01 1.454457391388130683e+00 -1.244122201997881927e+00 9.766896497080804762e-01 -4.803948769872192770e-01 4.797561211289328442e-01 -4.881735648178866516e-01 4.008327822754859798e-02 6.685796290889831628e-01 4.290188445493973712e-01 -8.636560103816368072e-02 -4.086025621998505830e-01 1.823831809567037832e+00 2.791675111330697845e-02 1.060682775266516220e+00 -2.199850044002617189e+00 5.812739659110532919e-01 -2.558209394473726639e-01 -1.497112981944493049e+00 7.819499039310121580e-01 -1.000450936612472752e+00 -1.075029867899144120e+00 -3.347545492083604524e-01 1.514787311375494605e+00 -3.493760844960894230e-01 -1.072349695536096492e+00 1.018778070579309469e+00 4.647203502078291470e-01 -1.058071302918420109e+00 -2.788499367646469010e-02 -1.557137324031679926e+00 5.215477583015968310e-01 -5.094789276450168991e-01 1.474569066646274518e+00 4.338109520033534561e-01 1.104544783510309047e+00 3.566932920613757330e-01 7.352085485815342825e-01 2.945103051626832169e+00 6.173295985232921668e-01 -1.710329638759360560e-01 1.279578726579545522e+00 3.264130005137194090e-01 -2.289440035216889768e-01 1.390705913439226782e+00 2.113760583022858131e-01 9.282741554596433131e-01 -4.727837297776459335e-01 -1.375240892928515646e-01 2.181648161940747399e-01 -1.015883538478051573e+00 2.916167629092682456e-01 -1.184985921551309662e+00 1.723346247336356163e-01 1.779638671075803869e-01 -2.999481800771566231e-01 6.292287991486782139e-02 -3.820118362391307643e-01 1.975334187325206159e+00 -8.409801992890835187e-01 1.180018480994979857e+00 1.923945185046107342e+00 -2.553116471660967779e-01 2.561058614505381734e-02 1.134148826581542258e+00 -7.297149701946165079e-01 -1.388671074540360095e+00 -5.599346292567505268e-01 1.605223417750720971e+00 -9.481981280534809153e-01 -8.069773412675250723e-01 2.127870158327849204e+00 -1.420003180220384298e+00 8.678120704120259044e-01 -2.578227722176625047e-02 -1.613978440729535224e+00 -9.514733784193846189e-01 2.482873649233185431e-01 -8.767666973553956966e-01 -1.189023380556862575e-02 -1.004134535118060612e+00 2.577366917306131988e-01 8.481203425323240452e-01 6.566628759465471532e-01 1.459899325536422765e+00 -5.597503519065843980e-01 1.160650981087975930e+00 -1.404126664786742529e+00 -7.743670643487439165e-01 2.440390865289278066e-01 2.630292539861607271e-01 -1.710412976397067464e+00 1.877825913103139677e-01 3.842943995177989791e-01 7.237161069929577417e-01 2.173396869373183993e+00 -1.653259084269731893e+00 2.397222151556064773e+00 8.793930558729818880e-01 -6.923054062678081211e-01 -1.010702686526381289e+00 -4.847373469639456034e-01 3.867925367157702965e-01 1.151139919154454822e-01 5.646554780490092851e-01 -2.123659259524574683e+00 -1.317852809715503337e+00 -8.403564960907106141e-01 7.919335783472151169e-01 -1.046452892083145070e+00 6.672519411666206768e-01 1.590211873099031115e-01 -7.131278414475510363e-01 2.274036698301446224e-01 1.134247963958937344e+00 -2.240878417466539041e+00 4.659880933386110202e-01 -2.333307826923366468e-01 -1.716929878713002178e-01 -1.014714726309964732e+00 -9.306101811972908866e-01 -1.784825754757241034e-02 6.490268522727623557e-01 1.954879364059753932e-01 -7.209096391897615863e-01 -4.175348238913341725e-01 -1.164636837571024541e+00 -1.316933845228646094e+00 1.257273228580671809e+00 1.383395355947267369e+00 3.158826735127746033e-01 4.954359504280588244e-01 1.921818252984320186e+00 -9.485695782308772861e-01 -6.991835068349757654e-01 -5.658070836546174043e-01 2.363913103351573675e-01 6.896523767055317000e-01 2.764993048042840407e+00 -5.152241968402885286e-01 1.124011089958822041e+00 -4.210729734551416636e-01 5.905914835088806880e-01 -9.299688502699475501e-02 -1.021723775695632330e+00 -2.169835559247140777e-01 -5.733957497472044196e-01 -1.323359961984157840e+00 7.240365122607342885e-01 -7.338640558427574900e-01 -9.482353185509638793e-01 3.743860413598464887e-01 7.183883755186999676e-02 4.180171829878422396e-01 -1.182221742569423029e+00 -4.609349325692473909e-01 8.855386606192109378e-01 8.728735093550235025e-01 5.039426236083984767e-01 -7.248681469438391645e-01 -1.081483649145716375e-01 -1.320517544767859430e+00 -5.716280266146872568e-01 -1.698497759367594839e-01 -2.549395792571727479e-02 2.083314629933695983e+00 6.155320810158358968e-01 -1.806288109806847064e+00 -1.885386607613388082e-02 1.704556840888428404e+00 -9.613494200809631351e-01 8.494762852897457250e-01 1.582299234946715760e-01 -5.810901583395160497e-01 -7.074445522595131097e-02 -6.114038216689550165e-01 9.635399158498607619e-01 -9.677048756704849097e-01 -1.217907765792616503e+00 9.014546392541327169e-01 1.139371211613663670e-01 1.001393472018758057e+00 1.336780288835367925e+00 -8.997522020921280284e-01 2.415174579120654030e+00 1.181899636625066696e+00 9.100720908416231048e-01 -4.943519634969329446e-01 2.325268604184695942e+00 -8.458253813272867960e-01 -8.073891006491519251e-01 1.168750450128044793e+00 1.628782907085471132e+00 -1.325477073416047480e+00 3.240369197524957667e-01 -1.293198997101535408e+00 -1.388786020176332681e+00 -8.061170156318603341e-01 -2.746991967039211224e-01 7.324299859710657890e-01 -1.161463758517628925e-01 1.120253960844144192e+00 1.428277192093511339e+00 -9.554475240099656874e-01 8.039379902069715422e-01 3.678198497580085352e-02 -3.099354783996468021e-01 -1.361592767690348538e+00 -1.283035161452184880e+00 -7.746270650249805767e-01 -2.582907082914017161e-01 3.925835857785360816e-01 7.793500320625467159e-01 1.530327349568088025e+00 4.168049555445695331e-01 3.733030648723204559e-01 -7.009376314876571978e-01 -9.838749168480229734e-01 6.547628491496616521e-01 6.774485453181197103e-01 -3.763910419898453680e-02 -2.437189936600415441e-01 -1.090810882146807728e-02 8.649689520083564398e-01 -2.485442625123203797e+00 1.365713791318509951e-01 7.055134721623997907e-01 6.410556242627654111e-01 6.370435824006048797e-01 1.504600878759468685e+00 -1.189922263528395918e+00 1.894090646578450610e+00 2.301939934624713135e+00 5.331113843329776669e-01 -6.938067109647425568e-01 1.103129563059652041e+00 7.186677839517201238e-02 -8.605121161449449385e-01 -2.627136858610023551e-01 -1.901153102923031746e+00 1.908737884269159357e+00 -1.730384045346813560e+00 -2.659068110547158081e-01 3.171519426420895127e-01 2.600843406066777885e-01 8.548528162833572974e-01 -4.233814040498930231e-02 -1.368858993331705909e+00 -5.709624108211679150e-02 -1.136340454028269109e+00 8.730339574897225119e-02 -6.945822585468308663e-02 -8.918128138066247490e-02 -1.780098411983713991e+00 -2.640724942799974606e-01 -4.841290525560484892e-02 3.439062106479673364e-01 7.437485106975227911e-01 -7.326550179293902509e-01 1.234996975497784533e+00 -4.130684694778882782e-01 9.994245288206297095e-01 -1.396231327582008852e+00 -2.042700257182841206e-01 -5.059421069502610946e-01 8.198256191046487951e-01 -1.445816024371487707e+00 -1.396241714841625070e-01 7.978552843808789374e-01 -8.306289732750541388e-01 3.682711407923264235e-02 -1.703868269237847066e+00 -8.441592873610075376e-01 -1.269421262678964268e+00 -6.725961652722661777e-01 -6.374958812177031753e-01 -8.995784503873521798e-02 1.255168651018518100e-01 5.235528295884228633e-01 -3.022579447922474905e-01 3.884494379235194916e-01 -2.629466486466442432e-01 6.425502462573127183e-01 1.545985202811504200e+00 1.169308004566216530e+00 -1.628298825493768254e+00 -1.927190452973426504e+00 2.589734427119974591e-01 -7.073287773350162011e-01 8.690115252024200876e-01 -1.229362345088384156e+00 -1.610672193378094530e+00 -4.963851559641220823e-01 -1.313493599045709059e+00 3.234431852323906703e-02 -1.031340560151291053e+00 -2.484189365179528541e-01 -6.600178576747500747e-01 1.005695963782704982e+00 6.196137398378963601e-01 7.873142052487895892e-01 1.763144850889590609e+00 -1.011646473656207412e+00 -1.660404278590251748e-01 1.409052694842864994e-01 -2.004277874914215940e-01 5.103296412835461870e-01 1.305253481624046030e-01 3.121959682276996828e-01 3.793111187871839318e-01 -8.458893529959190527e-01 -2.296420036285016675e+00 5.194447940320857660e-01 -1.057124107394127099e+00 2.183125001812173394e-01 1.141461778464337051e+00 4.728762042760207840e-01 1.204983856722012359e+00 -7.281935453561603211e-01 1.748283632478887517e-01 -5.040741584932715291e-01 2.355687166760083162e-01 1.094630093649928693e+00 4.618822239343523374e-04 -6.113294125915870181e-01 4.140146146143124789e-02 2.269605699569498813e-01 3.368723042037660154e+00 3.703753782158433761e-02 -1.361771096130298453e+00 1.393841118113684274e+00 1.066174765497880372e+00 -6.691459196982315616e-01 6.256743384538857033e-02 7.487965929946841515e-01 7.832245423621800873e-01 1.615381306871491951e+00 1.336259143366390623e+00 4.409309907967449288e-02 -5.517115304295641121e-01 -1.236384213583898439e-01 2.404104301512392794e-02 5.358836759886574930e-01 6.994979084489494348e-01 6.640480889417357258e-01 -8.953630953683578975e-01 -1.897239322361684133e+00 5.503280433176679365e-01 -7.452799563085898971e-02 -2.051133000619535185e+00 -1.405874359424360343e+00 -1.262699330886787985e+00 5.605938031287670542e-01 5.941810953385703309e-01 6.192981671908442953e-01 -4.992593548579496998e-01 -5.329121201488130621e-01 6.705898524013628181e-01 -1.506006387039739991e+00 1.061290609849272482e+00 5.815600241466701847e-01 5.679411900455320211e-02 1.751900839375621688e+00 -1.321907372642709300e+00 -1.610091038317646328e+00 1.000406807700220391e+00 2.094818511160494889e+00 -9.659850064519285295e-01 -3.648183694970621449e-01 1.373389189157911139e-01 -1.094580635289643666e-01 -8.632308161392851509e-02 6.934112853707615765e-01 -8.580055987380416083e-01 -2.299924316012972536e+00 1.718831911831168180e-01 -4.042164400711490552e-02 -7.393633053856097925e-01 -1.542922652360501745e+00 2.570489878185093335e+00 -4.291460644990248430e-02 -6.419082520053421836e-01 3.320791304204643302e-01 5.230488793639853640e-01 2.868491204952898777e-01 -1.137650134321826823e+00 2.748109229810069554e-01 -3.783397264170396124e-01 -6.726057303746834082e-01 -1.124351380685074120e-01 2.168107421991294637e-01 -3.011313895097283977e-01 6.824534309788323760e-01 -7.358410244836145475e-01 1.202168275775285178e+00 1.881296941966744685e-01 -3.466949467056326117e-01 1.830491942456940746e-01 7.975242950440587508e-01 -3.402521409920144374e-02 9.966895584613143511e-01 1.127112596882546169e+00 7.247645558998334625e-01 1.072281797308178186e+00 7.440671123992263769e-02 1.019586423503197059e+00 -1.373717278240680906e-01 -1.190978024449071304e+00 1.344875533880050877e+00 5.915606772284818238e-01 -5.032682607695103671e-01 -3.757523845539326168e-01 -1.339509763175442236e+00 8.576701401655517643e-02 -1.055792754915292342e+00 -1.727426713715977336e+00 -8.926296946797832588e-01 -1.809674384000822811e-01 -3.161515194087498593e-01 3.239050967748670073e-01 -2.786725443558601412e-01 -3.154245508545887589e-01 3.574026104524701264e-01 -2.385792626284271023e+00 1.359171507034257376e+00 -1.165944984551130714e+00 1.262568412210013813e+00 2.752578101362548879e-01 1.404830270769077849e+00 1.236401235209512728e-01 -1.080713287014822610e+00 2.865077816428828195e-01 7.105582499752820524e-01 1.942281020915950007e+00 7.468132778035900809e-01 1.457118100898692425e+00 -1.499987771656756896e+00 9.923372132395672507e-01 -1.721232314630833482e+00 7.556077030370810244e-01 9.762972491009931642e-02 1.589687747706975129e-01 -7.180879546903955468e-01 1.008960966511879942e+00 1.553747296322093074e+00 7.368950239666243185e-01 -7.343810606687805054e-01 8.229679618742210545e-01 -4.279860215975737070e-01 -1.825440691681541994e+00 6.329526009892746385e-01 -8.606963455058924684e-01 -6.172514264305832832e-01 2.484879382749420440e+00 -1.536550338448998132e-01 2.733623107019672371e+00 -8.941123220351263612e-01 5.895788224439897363e-01 9.536099298727768181e-02 -6.544339799140530545e-01 -4.412106230440364096e-01 5.712749985965921429e-01 9.811345461929502632e-01 -8.726952674419169442e-01 -1.360416891430386854e-01 1.483810964701704482e-01 1.726816403494934260e+00 2.318745159039354409e+00 -8.771955281937681148e-01 -3.794560757941769502e-01 2.916320906168274329e-01 2.149812858235225388e+00 5.694343757095150504e-01 -2.226657631436960383e+00 5.168596485940660790e-01 2.746648344568208278e-01 1.603980712585783008e+00 -1.553023770440996598e+00 -1.871444942550340773e+00 -7.091864772398829286e-01 7.871513791598678811e-01 -1.892476112951112510e+00 -1.116937990575495698e+00 6.652606772176921091e-01 -6.678780662568863935e-01 2.539845541671904350e+00 6.598876806195054234e-01 -5.141452290898333999e-01 -1.894538756990249206e+00 -1.351431790675877043e+00 6.279972878103965428e-01 1.247179231414171363e-01 -2.089236443163356993e-01 1.187285624683253271e+00 -2.225504356726165367e-01 -5.138776369626052443e-02 -3.809934208082877416e-01 -1.888905154090805283e+00 1.204086992830938896e-01 -2.720340987767922436e-01 -8.467541287126680860e-01 1.071101456967921001e-01 -1.368751879012390926e-01 -7.920950605629770713e-01 -1.035986768981978168e+00 1.319515047654747364e-01 -2.515460219633353645e-01 7.618908873205455790e-02 -2.228992388885262799e-01 -1.373290663471952389e+00 3.689348375783342293e-01 -2.352842359778129222e-01 -3.374718297101964581e-01 -1.739561905815997012e+00 -1.243215094052906977e+00 -5.025533790063270445e-02 1.235069565626935484e+00 1.907066610756912306e+00 2.285831602627884873e+00 -9.874883493320817385e-01 -5.433978165545747530e-01 -1.011685848960979905e+00 -1.499877160833754663e+00 -1.094492622604863019e+00 -1.124994890720228735e+00 8.583108426470487107e-01 4.207503771399774273e-01 9.392959276809150770e-01 1.510331052816240027e-01 -5.850787384665554480e-01 9.103125023504921032e-02 1.737485499665031574e-01 1.721924964034451611e+00 -5.182146054356320253e-01 8.168473138329561678e-01 6.484739130260062101e-01 -1.019058805921924993e+00 -9.784659814768698061e-01 1.242968438889433952e-01 -6.822310850164373663e-01 -8.340483033514901612e-01 -2.948339012569365508e-02 1.740697063805842326e+00 4.372491405041424306e-01 -1.235974604755116113e+00 1.872270475810325630e-01 -1.539676041008620766e+00 4.714187158518379217e-01 3.251333025953571654e-01 9.763146935526013648e-01 1.270950886991625188e-03 -1.797653417171219292e+00 9.183200364390345927e-01 6.726513888580263334e-01 1.000159980898679857e+00 -1.226506539927327166e+00 5.493228945429551313e-01 -8.124186366833801021e-01 4.629455122958374691e-01 -4.602456119386661992e-01 -2.370862521700650150e-01 9.413676542198882169e-01 1.010337963176609760e-01 -4.077941948140316741e-01 -1.216774137522716126e+00 -1.259225147230589315e+00 -9.732640677946307051e-01 1.501456248813221928e+00 1.467836477166659659e+00 -2.027757060122688859e+00 -5.261061227306036425e-01 1.850551593942235673e-01 -3.823508259774466844e-01 -1.709112427287557745e+00 -1.280012887570635360e+00 -1.294497544834639191e+00 1.799052286697263858e-01 2.071726243901409192e-01 -3.850611365770906930e-02 1.079482531998697370e+00 6.358266424183838250e-01 1.474460159612142884e-01 -3.532100273730101048e-01 3.395549927880992525e-01 -1.229395768178113357e+00 6.598719296681958557e-01 -1.353999875966886979e+00 1.135664566821483090e+00 2.064199092015837067e+00 -3.615938332582047110e-01 5.592919270107638702e-02 -1.477055488751205070e+00 2.560150598293144952e-01 -3.321825146608885920e-02 -3.869433112441122979e-01 -4.226857663532665454e-01 -6.748908175558654410e-01 1.037069257433300695e+00 -2.044653978845376585e+00 -2.981453149878735553e-01 3.173474393758830558e-01 1.490516060048766134e+00 7.280366176103411080e-01 -2.552944843185854795e-01 -2.938087654441199792e+00 1.553107825660685615e+00 -2.741043709473153900e+00 -5.518186314133983750e-01 -5.295050657545662398e-01 -4.114987191369691710e-01 -2.094478761659954447e-01 -1.327242868678546739e-01 -6.167481538788907036e-01 -4.124069698890541757e-01 -3.838166454838393138e-02 4.240831667003708283e-01 8.066266084463198371e-01 -9.678992923315030694e-01 1.658891633780749331e+00 -9.797524041291786334e-01 -3.143161810130008504e-01 -6.557046605040123266e-01 -3.034411949857000468e-01 1.694724126100609629e-01 6.369237533263619744e-01 -1.157729600487587884e+00 4.543567627111858021e-01 6.653998835419496771e-01 1.899527782545537891e+00 -1.284981627284926819e-01 1.044209232305145063e+00 9.606513089177977083e-01 -1.786601877809761874e+00 7.505910276217661048e-01 7.286088805511783395e-01 9.099731746002424071e-01 -1.935111912148236579e-02 -2.441354996997086302e-01 1.045704951602687949e+00 -6.507368149695291759e-01 -8.792571512866270700e-02 1.173817032322701071e+00 -1.288763917236668277e+00 -4.634866764238262382e-01 8.127668656130234703e-01 1.605519983405635787e-01 -1.269994527693530495e+00 1.273790599767024911e+00 -7.937228386930722523e-01 -9.148733100050733258e-01 -1.273675465225262871e+00 -7.953180492538729496e-01 1.667052375665339037e+00 -4.841995999221780367e-01 1.396010280788478664e+00 -7.715798013592726212e-01 5.873926716309272461e-02 2.579364925429699085e+00 -9.413301367194948366e-01 2.492554874688982236e-01 1.945637557701621168e+00 -6.222127811987015339e-02 -7.552478929100246985e-01 -1.267651165709729799e+00 -2.954648898099198062e-01 1.227980440750382929e+00 -1.178138676611022895e+00 6.859632816061392857e-01 6.054432105617266746e-01 -4.329044132001640954e-01 6.140493789739540631e-01 1.816279880123219392e+00 5.576646528429400895e-01 -7.082972458607672550e-01 -2.210268616703362221e-01 -8.739584640828446105e-01 1.544906032640149807e+00 -1.017526210128200548e+00 -1.058196385238571624e+00 1.076163020322251640e+00 1.056906270117271562e-01 1.308488603156864105e+00 -1.910574506821498986e+00 -1.689683369755788034e+00 -6.381072488150780764e-01 -1.905065748605235143e+00 2.124600232154811308e-01 2.871197439427278231e-01 -2.460515064623626902e+00 -6.053510589768039685e-01 -2.111299261574855202e-01 1.165934909166877587e+00 -1.794509318801732922e+00 1.114942117366022195e-01 5.039426563466945508e-01 -6.705794343284942061e-01 2.079750160052639796e+00 -4.442350774263403301e-01 9.369571830907315046e-01 9.629249697767868765e-01 2.465109832478591390e-01 1.074887912215321650e+00 -1.614356648469583433e-01 7.663252673033459084e-02 5.307213200768351458e-01 8.459805982224994914e-01 -6.484605405381141940e-01 -3.147307300357128357e-01 2.275149689151038657e-01 -8.400527750827347928e-01 5.873298941888603908e-01 2.624605996024365617e-01 -1.059212977095252528e+00 8.850912170936866552e-01 8.336914999823512584e-01 -8.734499949857222889e-01 -2.804649168643930796e-02 1.470885808819764884e-01 -9.336056480241279321e-01 -4.092552164039301998e-01 -1.962638746207380769e-01 1.662868754110817360e+00 8.259219591711574049e-01 1.202962632506636043e+00 1.825143416943441899e-01 -8.549713042713659172e-01 -1.315463375036839411e+00 -1.058904997080039045e+00 -1.276750446209386824e+00 -2.568697984499890286e-01 -9.449319655527019801e-01 -9.170790893199330662e-02 -1.322580274786257837e+00 7.346579345565927843e-01 5.546560572155976310e-01 2.535236132288489763e-01 9.676000853193699180e-01 -5.967016921340914104e-01 4.843241709249579419e-01 -1.923346346602745616e+00 7.088386435566966792e-01 7.151008632124100650e-01 6.362998360577266643e-01 -1.480937580328569370e+00 -2.525447252134822018e-01 -1.574671189322299103e+00 -1.046936657335099247e-01 4.820561426208088557e-02 1.339427532240113905e+00 8.948107118786441383e-01 -3.673799113003928807e-01 -1.212966687469712729e-01 1.407278805104152486e+00 1.573545701308455946e+00 7.535925611818922176e-01 2.812038612833104856e-01 8.437722008534619400e-01 -1.963804977237806337e+00 -5.573023410096988872e-01 -2.170743760071584205e+00 -9.515972033076611769e-01 1.862610326228187230e+00 -1.863286977802343369e-01 -9.997167357105168906e-01 9.200933543972080741e-01 6.050962204118082166e-01 8.326318493622103523e-01 1.057200509145728828e+00 -2.613805743689467387e-01 1.800171491433982585e+00 -2.303198528342155216e-01 4.241528327807208565e-01 -1.388039919780835296e+00 1.910101366247744625e+00 6.191357967876036372e-02 4.242310976348526719e-01 5.921042602937319765e-01 -6.140037832590059530e-01 1.979187778239070716e-01 1.331145893882775599e+00 6.731297524548937594e-02 5.049146722828434797e-01 3.292245854723963583e-01 2.017628878058750630e-01 -1.219114767176312508e+00 -1.476329021205912972e-01 1.808613758838964747e-01 -4.475200974484689898e-01 -9.933180794848132100e-01 -8.077810639553173466e-01 -5.571516921937024192e-01 -1.669673430540746129e+00 -1.790218894194341104e+00 -2.969692348098648127e-01 1.380247573745888801e+00 -6.516856550999120534e-01 -5.333230803870762093e-01 -5.366808456325401488e-01 3.369716095512972909e-01 1.021342545945577607e+00 2.893393507036201573e-01 -6.681196002466778250e-01 -1.192175227691023576e+00 2.669557176685405930e-01 1.548898016453678639e-01 8.943433499545340171e-01 2.465316649454975806e-01 -4.167089327317917702e-01 3.738361388573090416e-01 1.717781317160424592e+00 1.284088708940348544e+00 -4.077508484785118958e-01 6.466567853493985218e-01 3.734686683983046707e-01 3.339529944965021757e-01 1.921717566639203234e+00 1.324589378255643712e+00 5.038644151206059796e-01 2.353513200709112851e+00 5.873776391024821963e-01 -2.212199754561027021e+00 1.582191920998723411e+00 9.427004720103594471e-01 -3.747416541283480340e-01 -2.981102393584141308e-01 1.633493447023325551e+00 9.400205480141523573e-01 1.055879938279383756e+00 1.030634991803278888e+00 1.114139911408259076e+00 1.154739466090052957e+00 -7.768675605868180511e-02 -1.203802075465450344e-01 7.903910799818406607e-01 1.526658485758396022e+00 -1.171597906417123358e+00 -9.973148702294308832e-01 2.515245504908456109e+00 -1.664680419089840102e-01 -3.119279810708428524e-01 1.907279898838073195e-01 3.661705225058918822e-01 8.584607381843114560e-01 -1.949920229155328144e+00 2.398336849058408937e-01 5.375006000052953703e-02 1.874663353884158168e+00 1.328956270747062351e+00 -2.317796905300580357e-01 -5.760476352875955053e-01 4.643517051882980473e-01 -1.660782331472587137e+00 -2.741787183165068087e-01 1.687420967777804315e-01 1.536873749556784130e+00 3.468206490626103422e-01 -3.709898776318821256e-01 -8.189725287157054723e-01 2.586251261682337432e-01 3.276262330941435152e-01 -1.381332608040359622e+00 -5.166913196412424858e-01 -7.694422984226308160e-02 1.349862274055291467e+00 1.030222888967818884e+00 1.454467061224935243e-01 1.062951406946128635e-01 -2.274636752954272145e-01 1.300867404795204907e+00 -8.273445626787725438e-01 -1.046935334424637931e+00 -6.810917404258807206e-01 -4.228245672892845808e-01 7.174959770611952781e-01 1.095771715852312811e+00 9.592669647695942770e-01 6.446067927744270065e-01 3.293093416504682125e-01 1.984338595774777780e-01 5.261179690583491775e-01 5.800059702450635069e-01 3.916009715879153474e-01 -1.034738697962030773e+00 -1.278821574379789938e+00 1.860141334291002257e+00 -1.077333693212953136e+00 5.525180987888598239e-01 1.739598996329448033e+00 -1.643506592992505233e-01 -1.421529359243494550e+00 -3.600043596037771909e-01 -5.976161607375379825e-01 1.168057980418910180e+00 7.893994342503679595e-01 -5.544851434482864772e-01 -1.135826501850464743e+00 1.143234079437544098e-01 1.395342254492251688e-01 -6.365810771848978700e-01 1.518090295705976644e-01 1.127364325667619405e-02 1.287556174548061927e+00 -1.794253650453836446e+00 -7.683140862690006345e-02 -9.747338844768610455e-02 -1.462167016307716061e+00 -1.100408286179121564e+00 -1.351737669834588706e-01 -4.702178900836343489e-01 4.543543780922684738e-01 2.342938794171321448e-01 1.457356765080058070e+00 3.070788061570451921e-01 9.743724953725859672e-01 5.895702145977958081e-02 -1.340438902991589076e+00 -1.574548393680545555e+00 1.882788951293443480e+00 -1.170292288183178014e-01 -6.059469722587592644e-01 3.561715542181806415e-01 1.581892123115373971e+00 -2.230907776069087911e-01 1.622532740346424029e-01 -1.548192687022918568e+00 -1.264556787432504104e+00 -7.558627863193558005e-02 5.421297026635250038e-01 -7.904621546622692119e-01 -1.791940440195810003e-01 5.950898823924077874e-01 -1.529985266135694744e+00 1.172712050304178799e-01 1.149812635613858047e+00 -1.107035684422940314e+00 -1.482009769201444727e-01 1.625734108634014907e+00 -3.592249659863038236e-01 -1.040631584022606360e+00 4.789759812234659075e-01 -3.375394939552597146e-02 6.684485172892188354e-01 4.077040284588800967e-01 2.974237131406919921e-01 -1.383012551024781711e+00 -3.334741525279878993e-01 -1.650187418776935533e-01 -2.228400045741617763e+00 1.175853246090915460e-01 -7.519350027289845029e-01 6.410696453688054242e-02 -1.594575855560935507e+00 8.157549321390061836e-01 -5.535355976693540070e-01 -9.904890003686926958e-01 1.742484448111485174e+00 -1.197382357579721140e-01 1.564659858572797546e+00 -6.073997108540212242e-01 -1.016118333355091385e+00 5.932122640759232013e-01 -5.484623957970929942e-02 1.856720082423059193e+00 -2.418051253169936354e-01 -7.421321724200000691e-01 1.164869916707656161e+00 1.028478756472000821e+00 2.171158267525868268e+00 7.968732383240738626e-01 -1.488877259703631495e+00 -6.536493288705916282e-02 -1.652130360178227342e+00 1.908556883820578531e-01 -1.192938480062350814e+00 1.160115098253646115e+00 7.056022635852197133e-01 4.227098903748611192e-01 -1.066661494578140301e+00 7.162096843266024804e-01 -8.010048223363984699e-01 8.754587637264567013e-01 3.027672053118274365e-01 5.895911170914509558e-01 4.747903765808914045e-01 -3.923833655534438303e-01 -1.177940625767411043e-01 5.066395550829526639e-01 -4.973092137575008675e-01 5.205852993771968862e-01 3.931759609255296994e-01 1.652308652278945855e+00 -4.672232119439296283e-01 -4.865069909421073091e-01 1.525867216278253280e-01 1.493053663542182052e+00 1.826276200616084644e+00 4.803128554527950622e-01 1.957556596922765957e-01 -5.941311497490643356e-01 -2.176956976306747116e+00 -1.177075818031695587e+00 -2.155746126510400262e-01 1.439001044694150577e+00 4.196658891126752167e-01 1.563592516304054936e+00 -1.688922310084434164e+00 1.447230813643391789e+00 2.750249631694793861e-01 -1.719888440988851963e+00 -1.660801088411386628e+00 1.545579146589042718e+00 6.681825420042200037e-01 3.114648969877668039e-01 -1.582936126834224355e+00 1.797652926529913708e+00 3.606407408720542218e-01 1.165843794475915463e+00 8.593801802364540166e-01 5.965546359493191231e-01 -4.557144922313359769e-01 -1.194531541446354206e+00 -1.197336146552161473e+00 -3.741181633974592913e-01 9.127841863589494231e-01 3.945940158046333801e-01 1.137699562499569383e+00 -1.014592826194554931e+00 7.201909579813106643e-02 1.492355185103229342e-01 -6.552830614208376980e-01 -5.220885422183161317e-01 6.148991551300813097e-01 -1.985452131629800832e+00 -1.278998265462296002e+00 1.614599892191797836e-01 1.943060749002352372e+00 6.292708085057712175e-01 8.795641632913386854e-01 -7.821162696206387377e-01 7.790147086599923387e-01 5.479425969973186206e-01 -7.906696072322806357e-01 1.756401242481495650e+00 -1.655501266313068820e+00 -1.050973953968809660e+00 2.117420137310660477e-01 2.062156905392071859e-01 -6.761117939516475550e-01 1.872356996114367123e-01 -1.176632879702832923e+00 -2.359991180305419101e-01 7.229349957143428318e-01 -1.110368691412800257e-01 -3.340666443361569593e-01 4.965892020204510371e-01 -1.184073029066920135e+00 1.247000591630786470e+00 -1.136973589553613856e-01 -2.772411040436922880e-01 6.646993402101201154e-01 -5.536021690532494377e-01 1.254122339244356343e+00 -7.154603088511821141e-02 6.263030614350807435e-01 -6.143104970794108777e-01 -6.161021022611720133e-01 -1.716640993598637532e+00 -4.674661158635510794e-01 -4.927611721464864591e-01 5.284497608940978974e-01 -1.024399819822761293e+00 -1.639312876169354283e+00 -1.236919375381874964e-01 -1.399164780336239478e-01 -6.432535937996750608e-01 -2.706691322894997365e-01 -9.643433200539237582e-01 1.806847199202867571e-01 1.253181059688288634e+00 1.084127843750526621e+00 3.193423647701909007e-01 1.234288040525254759e+00 -8.937132276769739481e-02 -1.007740224460861755e+00 5.099333914448657135e-01 -4.550188198934673189e-01 9.213383514572986988e-03 3.779820191788410000e-01 1.630363741448417336e+00 1.381622750382070608e+00 3.430520939941902880e-01 -8.546524401392651127e-01 1.504161248754868563e+00 3.192850903972409560e-01 7.665856864286111350e-01 -1.436529983659775134e+00 1.150955813659447102e+00 -1.935775933777104552e+00 1.241216070253619908e+00 2.814239092332133652e-01 -3.309442371820218998e-02 -7.244688291036731620e-01 6.802820645713957282e-01 -1.183079041943415621e+00 5.862970830295668456e-01 4.921008692807010143e-01 -1.021852383937586595e+00 1.176980297331275405e-01 1.123650794827536714e+00 5.684403880288267930e-01 1.835933619798775673e+00 -1.449596733992597253e+00 -7.807334194573766206e-01 -4.083959246971195500e-01 1.820019552588165723e+00 6.919862044800471068e-01 5.708771053025597508e-01 6.448671870210607171e-01 1.044300648430158407e-01 -9.083729851503048458e-01 -1.155552374948032757e+00 1.334031855242336029e+00 1.683627429115582164e+00 -8.800995287441880643e-01 -9.812634852447793543e-01 1.560705332602512430e+00 -2.237628887657334420e-01 -1.010823366091637254e+00 2.423762986786337059e+00 4.229233148417992916e-01 -5.875461679538717535e-02 -5.970541602442405206e-03 5.209710812128754975e-01 1.938624314904406676e+00 -1.168010465951528687e+00 -1.770300289866810095e+00 -9.802344987234749007e-01 -1.382706139380778465e+00 2.799296090217784361e-01 1.660560694661518122e+00 -3.659653552022604783e-01 -5.799094075817738947e-01 5.388537354088137610e-01 1.523458333239702922e+00 2.171294130295372826e-01 -6.670575164820659320e-02 -2.705637920637049554e-01 -6.128609315458377615e-01 6.436981719445564742e-01 6.392231403652377519e-01 3.810262203905080414e-01 1.786380671675403542e-01 -1.084515126608335267e+00 -6.111115191814966985e-02 4.387245725326485712e-01 6.061970801168461431e-01 2.177029513318838316e-01 2.281776275658048969e-01 1.733699355529459751e+00 -8.972184982274757914e-01 -4.483173611327905816e-01 2.060271901434560238e-01 9.539129927801399678e-01 -7.512390910200018590e-01 -6.153607870365189747e-01 9.418133929022025341e-02 -9.789970965511587409e-01 2.229491195965603578e-01 -3.357487566444090632e-01 -1.902521260012449256e+00 1.474493333012637741e+00 6.841422747321522502e-02 -3.960885356808356850e-01 -1.795697819973875786e+00 -2.302632123885163473e+00 1.048550234432448214e+00 -1.442859058342759182e+00 1.546232195131575837e+00 9.288154470293752407e-01 7.728896371788096520e-01 -3.032563533971313618e-01 4.184160734270333526e-01 4.332837784575555573e-01 1.716234215275261876e+00 6.013507339333339780e-02 8.436640406281262772e-01 -1.113094245589852926e+00 4.627206230952913835e-01 -1.632833729818631285e-01 1.051654908609641614e+00 7.642167447045241646e-01 6.042532030491649664e-01 8.049238389628893264e-01 9.304913265555133650e-01 -1.356369013095659048e-01 -3.698197030772447658e-01 -2.181842018249170213e-03 1.720911843647595640e+00 1.538307936994117942e+00 1.813208798195241056e-01 6.401876877320062942e-01 6.108377936062954205e-01 1.632380568605441118e+00 -3.974733013634246248e-01 -4.039229544643052061e-01 -1.659162542514685201e+00 -2.199866382070332804e+00 -1.003183879251937416e+00 4.260406826517368351e-01 1.068768139212919355e+00 1.110425082015425113e+00 1.329128723935467438e+00 -1.947614893035422012e-01 -1.135676083406058856e+00 -4.326466049267847086e-02 3.132611819208467319e-01 4.943586835822714742e-01 -6.650445841477468090e-01 2.412380611711050782e-01 -7.387107577069665365e-02 1.897808065571874592e-01 6.033764186677020858e-01 4.585199325401592696e-01 9.494746108632906578e-01 1.805481600081622340e-01 1.654647465025203476e-02 3.824311804357227174e-01 6.241975942125492782e-01 8.444209026552315089e-01 9.038431325905443847e-02 -5.526152713545710027e-01 -8.664049585534749909e-01 2.414419630138118500e-01 1.042674278237536667e+00 2.302919142878156675e-02 1.782394185538399914e-02 -5.009517315728013731e-01 1.770992711879257886e-01 1.647698047941963395e+00 9.917835328916446702e-01 3.637173217832936345e-01 -1.962778328064554711e-01 -6.581148998001629113e-01 -3.911029642494486813e-01 -3.611217771039744728e-01 -9.430897889197175088e-01 -3.904229547289803093e-01 -1.131996543601717781e-01 6.850033728961330004e-01 1.260452148222291485e-02 -2.629965281924143139e-01 1.028379354579015859e+00 -4.176839954632076690e-01 2.307790640112150626e+00 -8.760723395140478376e-01 -1.373383599532527199e+00 9.292187013042466637e-01 7.224107815317032388e-01 1.351854281743784414e+00 2.322787003695257202e-01 -1.580987518438355943e+00 -7.288897049034028797e-01 -1.103695227127468925e+00 -1.327865529563841518e+00 -9.657351643914767747e-01 1.553051009082156098e+00 3.648387474610945841e-02 9.525880564082368773e-02 -1.441691227038578438e+00 8.555270261373265628e-01 -1.888920488408859510e+00 1.866599464007946851e+00 -1.705161264144062772e+00 1.307779634721780049e+00 -8.268373965397863845e-01 -4.879878768258745780e-01 1.562928570234586534e+00 -6.316053840433182298e-01 -1.415366373304309366e+00 -8.755070106660871598e-01 1.061398056188892977e-02 -1.446980572533713261e+00 -8.302485640862971028e-01 -3.866253704409855496e-02 1.218006599804294821e+00 -1.084286374826344490e+00 -5.440157250745902839e-01 -2.483817837815895380e-01 4.011549353272860219e-01 8.568274442643005750e-01 -1.795750567990771263e+00 -5.087515651940157646e-01 -1.666107258593426010e+00 -7.052077487815711088e-01 -1.221224899548285725e+00 -8.695324769339184412e-01 -1.099503563927543670e+00 -7.451939464678459801e-01 -1.163731244066811277e+00 -4.416740721682135273e-01 1.367430693250030638e+00 -6.200117925184446266e-01 -1.057954896590247440e+00 8.275555659150737320e-01 1.267435041471879131e+00 4.317137388449849289e-01 -6.377348745600200930e-01 2.263408532890741898e-01 9.921431703555980697e-01 -1.681158090902333591e+00 -2.362654410516101811e-01 -1.443281998317042625e+00 5.069800190994758760e-01 9.729072754149099556e-01 -1.087866305836248992e+00 -9.688735065768505628e-01 1.402620428863018187e+00 -1.916990558013737411e+00 3.509773807505819354e-01 -7.130226292834080937e-01 1.923290586214590370e+00 6.453611188751098293e-01 1.544292061554989992e+00 2.573690056174862684e-01 3.993923452852694567e-01 -1.578689054273582748e+00 -5.580049255848131828e-01 -9.429859113947125504e-01 -3.053711885887300803e-01 5.435437895753397752e-01 -7.665359672853189199e-01 -7.539139465137353335e-01 -2.805678048412610925e-01 -3.485622519583994605e-02 4.167050242456294962e-01 6.703073143211966123e-01 -1.856534092095422361e-01 -6.002087010681910195e-01 -7.787048068906750053e-01 -6.064498128077744354e-01 -1.662810432893775670e-01 8.215207029711808495e-01 3.051799480451581892e-01 -1.973867897602556321e+00 -5.505479898257747973e-01 -1.443919110030294828e+00 -1.988505565776391926e+00 -4.847969345886719017e-01 7.856585706451618689e-01 1.044284285554253344e+00 -3.785376046943936257e-01 -1.269150272301818039e-01 2.064582335130868085e+00 -5.844910980313215987e-01 -3.605995243114503562e-02 1.692277831858888248e+00 -1.960209110748543315e+00 -2.984732337698179916e-01 6.659628796749809121e-01 7.258652825728516556e-01 1.291952878351934730e+00 1.156646808431582185e+00 4.812641722544193645e-01 -1.052589366384766301e+00 -1.787493175099032494e-01 -2.389799214749823986e-01 5.871244564396856935e-01 -9.225605290243755752e-01 3.577553042276808148e-01 1.247160684752558257e+00 8.540487442659799866e-01 -6.438181450718732934e-01 -1.283145364865457605e+00 -1.576812967329041859e+00 -5.616485448595875951e-01 -8.677985092921694510e-02 1.543061626507749029e+00 -2.098090662957758923e+00 1.460507982510830249e+00 -9.409973782150832244e-01 -8.581776092822593904e-01 1.503357880624148546e+00 -8.871188804645543380e-01 -5.952866283562593397e-01 -2.141197244707294001e+00 6.216063851840530896e-01 4.021362040037931851e-01 -6.489132102005600311e-01 -5.275090208812862613e-01 2.092554677052036016e+00 5.980362121720634860e-01 1.032134642411466352e+00 1.089450400945351172e+00 -6.873916165117029964e-01 1.774377239164118825e+00 1.008366769529373430e+00 1.443477382222449368e+00 7.426010831600090255e-03 -1.122981476437002524e+00 8.944740264880511604e-02 -8.639835228849163107e-01 2.204128798048672067e-01 4.607304736346937712e-01 -1.250858559872265185e-01 -1.326204503616149610e+00 8.197471378120400054e-01 -4.935412398015046609e-01 6.621546510406483010e-01 1.809588495152891219e-01 -6.607258248331880912e-01 -2.759479212345912202e-01 1.393466835700215123e+00 -1.670050141601859828e+00 3.587282057717023909e-01 -3.822107452837780750e-01 2.116820830346602955e-01 -1.320700080421212785e+00 -8.602862856846026363e-01 -8.482984145891613315e-01 -1.197470628939267534e-01 6.078375648180847982e-03 -4.980937811031767581e-01 8.319679884270984871e-02 5.839782050039170613e-01 -1.527891263754804774e+00 -1.715697430692532999e+00 -1.173005887123132807e+00 -3.829911299880009445e-01 1.749459919605576008e+00 2.919059337390881304e-01 1.514194595966209755e+00 4.097153434594597715e-02 1.140133662595327779e+00 -1.588624936803212817e+00 -1.423903018904909001e-01 -4.061764478154751834e-01 -1.078443099622116375e+00 5.937558746905073903e-01 5.954023986335689189e-01 -6.448739359807252880e-01 -5.033261333198115750e-01 7.412028230327210032e-01 -1.111633618857884587e+00 -7.481657401429608889e-02 8.002998608203198624e-03 -2.489059889079085208e-01 1.096357262174760150e+00 6.329217454637978690e-01 -8.849937573995532158e-01 -9.202260033249658189e-02 -1.572581853146818309e+00 3.235470504416189108e-01 1.066835787974359517e+00 -4.431449097947422477e-01 -5.130285533372875850e-01 -2.703422130200210383e-01 -2.016869292340824238e+00 1.186943403173004452e-01 1.812928067471279769e+00 1.693193539169480510e-01 1.618734093385878703e+00 6.294972193900603974e-02 -2.101331880826620979e-01 4.241877602211477361e-01 1.248741936435221245e+00 -1.303793809214735200e+00 -7.099382666068553283e-01 4.506348861255937005e-02 -1.024612683052027531e-02 1.741231333143031523e-01 1.883715347239224958e+00 -1.666162076903190403e+00 3.522876397098765322e-01 5.772186848335540965e-01 5.693666671596234741e-01 -5.048803564907349273e-01 -7.297080631538925832e-01 -9.288442102794467470e-01 -2.450462104231237170e-01 -9.379295268254802531e-01 1.217093811935608505e+00 -1.956066065478199834e+00 -2.392402445713208703e+00 2.945889430272934789e-02 1.817468470994952012e+00 -1.026267968716466639e+00 9.462991859987972543e-01 1.985271044723894429e-01 1.573269302408484061e+00 -7.208424524064579453e-01 3.325511365905706174e-01 -5.677219555851378274e-01 5.878876109196745636e-02 -3.137649625291772382e-01 -1.340669987961527809e+00 1.055704265021859989e+00 -5.547575887456464017e-01 -4.868836584830651959e-01 -1.060748979394089409e+00 -4.432829362652727090e-01 -1.488534323569501661e+00 -3.459753367873454333e-01 -2.046426498464642696e-01 -1.000610943461682556e+00 1.482529491440250036e+00 4.170528289138209499e-01 -7.866078072812772159e-01 -1.047538896857899582e+00 4.365312654983072305e-01 -4.851708637076631581e-01 -7.509208913548104380e-01 -6.742856184033548805e-01 -3.906531446362397353e-01 1.202363485814144539e+00 5.347031310181504793e-01 -1.810890458503588096e+00 8.222755805779720095e-01 -1.659968178755018675e+00 4.376729049182308540e-01 -1.538579757972349693e+00 -7.878185132117732081e-01 -1.551567885756170162e-01 5.828130079418780696e-01 -6.375403699671368107e-01 -1.209338128339447760e+00 1.911811330854323310e-01 -2.155066138433289064e-02 3.086341225165080138e-01 7.761713090616444155e-02 -5.279602312251038820e-03 -5.928776251106941952e-01 -3.431004306544275240e-01 1.766142130954507561e+00 -1.247945630663633620e+00 6.719193925471109163e-02 1.211916787164499576e+00 -3.047865711867286387e-01 -5.611391974568173957e-01 1.181220292364890123e-01 -1.082905210563646636e-01 1.528364403647158587e-01 8.411302520166189511e-01 -6.255611997766225008e-02 1.030454256056810403e+00 -1.373320953007188594e+00 1.168780992746911995e-01 1.387904240482997452e-02 -1.632893920073528460e-01 4.811604124775880620e-01 -9.056164483565687373e-01 2.157646971648282896e+00 2.434810090163840535e+00 1.074194554414843239e+00 3.198186401780383825e+00 6.521892607633814620e-01 -8.230378304306883441e-01 -5.032371232702965713e-01 2.361932209542082717e+00 1.782433952274432160e-02 6.040330139725385017e-01 -5.992047632986867711e-01 8.790895391923263524e-01 6.162482008496611430e-01 -4.788610186943759173e-01 1.003116749209240072e-01 6.752629335850345305e-01 -5.237224638757761452e-01 -1.651557643918690754e+00 -1.007784016331253030e+00 7.006591050834146128e-02 -4.103274826281361198e-01 -5.940159714436137744e-02 7.066627499441878735e-01 4.987842526498671436e-01 7.761667952793795955e-01 -2.634941383788403702e+00 2.252368728428105094e+00 -1.100957618561313911e+00 -3.013276431266274924e-02 -6.886976538947069404e-01 -6.950094187911475263e-01 3.006653711232297188e-01 6.855328775403209118e-02 -1.375960331907736256e+00 -1.868333926210424822e-01 9.007667798365630585e-01 -1.494359251927454668e+00 7.572563279287255478e-01 1.152255211583277407e-02 -1.084824559796360388e+00 5.674082279624485109e-02 9.577737185847149393e-01 -1.172422376462135540e+00 1.729176498163064846e+00 2.387026589739750515e-01 2.150722105640849424e+00 -1.763384303100106409e+00 8.095773271789896697e-01 1.741428875273459687e+00 -2.693497826627909777e-03 -1.585681997850947766e+00 -1.568520996658481215e+00 -1.007396279231686176e+00 -4.875403963980836503e-02 -1.716705020901309886e-01 -7.319727101357241805e-01 -2.147356963618372916e+00 4.519062690797152060e-01 -1.842991644202799817e+00 -4.501674042618681870e-01 1.297322019827024775e+00 2.304632638032139358e+00 -5.734301699858531665e-01 7.651075894791123932e-01 -4.733098898301458246e-01 5.711726828862478955e-01 2.403799052642988932e-01 1.550898206156014481e-01 -6.237960390821396528e-01 -4.854491009743946983e-01 -3.817927690179668820e-01 5.074512408591008716e-01 -1.655149803055184776e+00 4.895777649948918064e-01 1.002228267742319545e+00 7.830608012648232474e-01 4.705661468968414529e-01 -3.795036885856206688e-01 6.831878896683556412e-01 -1.270537712510569239e+00 1.205906039959196097e+00 2.270526174546065590e-01 -7.654882145345109912e-01 7.018685017436792073e-01 2.826500548633733567e-01 5.758074439071647621e-01 4.419674766391882420e-02 2.472161006276944739e-01 -4.691481105245277061e-01 3.166681225959270818e-01 -1.081211747593544992e+00 3.373768676205256001e-01 -1.764443364114897106e+00 -1.218351902947409776e-01 2.469550667544498923e-01 6.992423827269764747e-01 -5.930128635465371501e-01 8.214834247556361824e-01 -4.512475354842344077e-01 1.541032019938170183e+00 4.971365421117604488e-02 -1.325315863381643533e+00 1.986005999962865198e+00 8.856647013327786366e-01 9.382903052930194332e-02 1.322034916869154267e-02 -1.271220755891171450e+00 -2.113680392504966449e-02 -3.548573978876957968e-02 -4.717093741287264330e-01 -6.382990993583075312e-01 -8.893149330813799880e-01 1.816812160038073110e+00 1.262318139421479746e+00 1.752941888111976820e-01 6.317920278764946884e-01 -3.188318142857751031e-02 -6.912315484714488534e-01 9.173956068480964010e-01 1.154858219543464237e+00 -1.321373575900696151e+00 -7.848345491719227462e-02 -2.710959211207101816e-01 5.191836253460064832e-01 -1.301496146714435920e+00 -1.673155392040464318e-01 -1.234464978050231698e+00 6.049506896784480059e-01 4.104079777283533570e-01 -1.564072638114315961e+00 8.844014121185839877e-03 -1.417164309869714200e+00 1.554444982551845822e+00 1.390601591990492159e+00 -6.000171146784559761e-01 -2.020508233946841870e+00 1.054728921146284915e+00 9.845812655917668410e-01 -4.159095713458876853e-01 -2.149249583073224557e+00 3.295519062318802428e-01 1.747085343582102657e-01 -1.788012147513839301e+00 -3.227521537512316185e-01 1.376897537265128868e+00 -1.620619358055729320e+00 1.439373517891159304e+00 -5.405443295177380092e-01 2.358999682714355006e-02 -9.355068369905950032e-01 8.461617815660718023e-01 6.088910425922532399e-01 -7.212646574629413276e-01 -3.884123358950479776e-01 -3.054806816134758018e-01 -2.929917119133476078e-01 2.016521623308989319e+00 -4.558194613685431773e-01 -1.622327332600947691e-01 1.303861616210880481e+00 2.903706681833216896e-01 -1.194852898522293705e+00 1.549255623084869748e+00 -4.765502630674705448e-02 -1.332610451282578490e+00 -7.094716977532173896e-01 -9.847367233380610596e-01 -1.443555115867596328e+00 -1.996606579857103103e+00 5.619381936846061798e-01 -6.085150019256527903e-02 1.456453814683670300e+00 -4.179086334371435174e-01 -6.613766673686497510e-01 7.758794275931325812e-02 -5.981346795038335884e-01 -1.852451179233149059e+00 4.894383512574157491e-01 -2.529041809303431698e-01 3.269259016095538151e-01 -6.757539159746651647e-01 -1.176495905611307652e-01 9.183902038376943189e-01 7.624167045708342139e-01 -1.025080592209626218e-01 1.036216956920431143e+00 -4.735032149743986229e-01 1.444960734396438573e+00 -9.481198000087069644e-02 -6.469291974641457887e-01 -1.440857550300332690e+00 1.460822803219675725e-01 7.265744532478128903e-01 -1.658747894819117663e+00 1.727166904041816275e+00 -8.059052201345423549e-01 5.329847095318626105e-01 -6.014403125688743551e-02 7.484967604148089482e-01 -9.166065964087624640e-02 2.146268772376809242e+00 -2.640081318718316417e-01 -6.859168001039787077e-01 1.118671252921550341e+00 -6.541443788198246789e-01 -7.789009420896736424e-02 3.324691414054506411e-01 -4.768924379316962781e-01 -1.435055037521109522e+00 -3.741336594224517476e-01 -5.420256107304347593e-01 3.108296944327800237e-01 -1.009705970023961064e-01 -4.714229499522431532e-01 -1.458909738720744143e+00 -8.433381500125866070e-01 1.528735633306277375e+00 7.216513688084748024e-01 9.849292146519619262e-01 8.128210898161397635e-01 8.209711587326870008e-01 5.287551933505185708e-01 -1.740245565226132163e+00 4.520851046613040825e-01 3.510123020096177271e+00 -2.979105219443731190e-02 5.598022505477695532e-01 2.642409654964567381e-02 -2.601535292090974005e-01 -1.273630649990995067e+00 -5.018651876002481332e-02 7.232081916275497901e-01 1.161628474327284444e+00 -2.579686161754309648e+00 -2.305806627464589975e-01 -7.384204204449649200e-01 1.166283999807034677e+00 1.363059114044796738e+00 9.599988172959440513e-01 5.424797238855121745e-02 3.338575111574543751e-03 7.794276970212860034e-02 -4.051096735750077116e-01 -7.090240957783544573e-01 1.119396220105068007e+00 -4.861497670281588745e-01 9.093022398554518881e-01 2.086531413400039836e-01 -5.304802459340772769e-01 -7.914118788021073936e-01 1.492017569559709989e+00 -1.075509088469969843e+00 -1.633165971867612809e+00 -9.105038855327068914e-01 -1.718766224731076986e-01 3.119606705207447761e-01 3.258541892616137470e-01 1.890541295583447967e+00 1.762961534760848714e+00 -8.147050657963414988e-01 -1.135140205908028666e+00 -2.032824608029085489e+00 3.543604342364408133e-01 -3.142974371537566869e-01 7.331180556048246810e-01 -2.808384147393281349e-01 -6.748621546633332136e-01 3.960899177721771136e-01 3.412870739492443461e-02 -4.063787709743502674e-01 6.523696286372333564e-01 -1.555355892234964836e-02 1.303562023842846251e+00 -8.582248228649930200e-01 4.272613746127860157e-01 9.633232147361175945e-01 -4.987937252772568497e-01 9.953304300994473275e-01 -7.187689320682252303e-01 3.207502351711887245e-01 -1.384808780019344265e-01 4.485634515195309757e-01 -9.696103037903398558e-01 1.656987169847863040e-01 -2.883385961976892564e-01 -3.522492113911598888e-01 1.537503933654279509e+00 -3.340342921313039781e-01 -3.879995050894714526e-01 -1.167846729501911124e-01 -6.764593214697945944e-01 1.619899327314107351e+00 -2.468434726527082013e-01 6.669612272527575270e-01 -1.788894617239572826e-01 -1.661577916374523123e-01 -4.769890391968076848e-01 -1.430472605884024251e+00 5.214716519668106676e-01 1.169131229770191016e+00 9.508671811828869336e-01 -9.129110904950852312e-01 1.060775257579270464e-01 -4.717903027981752428e-01 -1.160366968284058720e+00 -6.338381018835036185e-02 -2.214794101447919994e-01 1.119326887786731284e+00 -8.499083785321990270e-01 -1.015076009324864970e+00 6.038393516496358693e-01 2.214592641126978956e-01 4.802834377871880167e-01 -1.172912431784632670e+00 -1.843702683772309170e-01 -9.045074619480490963e-01 7.116793906606161402e-01 -1.701123894673714831e+00 1.264367611102242384e+00 1.039975515091092317e+00 1.073124673209331137e+00 8.894642020577110675e-02 1.052277559856126921e+00 1.297996271289535875e+00 -9.571356378919047003e-01 2.506098117741755615e+00 4.289554249133663011e-01 -3.058303464316993736e+00 -1.509832293180963514e-01 2.821215823428155703e-02 2.318320874655687702e-01 3.500465822647195191e-01 3.251933304083267640e-01 3.993515342631964726e-01 1.365649457080503115e+00 -1.375936555857215193e+00 -1.212552956579172836e+00 2.121495116848750029e-01 2.282550445991132493e-01 -1.744828787393331027e+00 1.481276145463319427e+00 1.133623770168032258e-01 -3.353981339874727019e-01 5.184485934126188411e-01 -9.849816013172597584e-01 1.568292351505404580e+00 8.368179621909099808e-01 -1.289376852550733421e+00 1.094631431864743432e+00 6.117368024105271362e-03 3.103002784239782819e-01 -9.920323338243239863e-01 -1.440104013983768694e-01 1.217044456845379097e+00 1.025085004656060894e+00 2.680690989742336994e-01 -3.452247915161500980e-01 1.209811537915413127e-01 1.619062936937590014e-01 -2.844876782419846428e+00 -1.062971262817287155e+00 -9.826577678647898662e-01 -4.008276264689852320e-01 5.256911765839549222e-01 1.905707268368811158e-01 5.058089207523372988e-01 -1.489627393845685654e+00 -1.282223841165336609e+00 -1.575186184941728129e+00 -6.858132973643297214e-01 -9.513035275846900563e-01 5.333274896883906380e-02 -2.431472522552017068e+00 -5.925934474537798424e-01 2.710363966310480599e+00 -1.523223784426771310e+00 1.304623693019152153e+00 1.273233873442542130e+00 -5.252326256433783591e-01 2.393785217205315341e+00 9.006320811733264931e-01 1.211169716767958260e+00 4.948385542572257823e-01 1.610397157295088366e+00 -2.270561127089155695e-01 7.334687590743808050e-01 7.247086877635811053e-01 -1.130171407921107596e+00 -6.260449347722848445e-01 1.235036108504083074e+00 8.183340995954657693e-01 -1.049338226901436188e+00 -2.395783202599024886e+00 4.419249706172009295e-01 -1.513720294167061775e+00 -5.730293557653566294e-01 -4.130918700356572271e-01 1.274831976000340816e+00 -1.152524651719507132e+00 -5.420122342754901679e-01 -1.203723967780305548e+00 -2.494843016372854938e-01 -8.569956083824799009e-01 -1.911356642972704689e+00 -2.487578716086340791e-01 -1.330645934327475244e+00 1.231383383654085506e+00 1.560493178449530449e-01 -1.040054255105003822e+00 -5.211556510645811713e-01 1.606448144335196115e+00 -1.232763962159696414e-01 1.808998759674071977e+00 -5.818897129886770880e-01 2.062384951221707396e+00 -1.020291367698591273e-01 -1.212097920209130208e+00 2.407651849853936987e+00 4.994966715280215186e-01 4.524518675373078724e-01 1.986032298096797877e-01 -3.292131876874693219e-01 -9.111635217183637614e-02 1.321238235844434783e+00 -7.407681133548374985e-01 3.500143221788095671e-01 2.607012113924808694e-01 -2.638254186652893574e-01 -7.411960441014513457e-01 1.545030245034454186e+00 -1.099246435564357416e+00 1.185867109229786998e+00 1.448191598352399911e-01 -1.030786083374102713e+00 -1.304590666406780564e+00 4.894498526533307414e-01 -1.182523716001724789e+00 -4.766130728106038883e-01 3.668399168290673203e-03 7.824958390228542449e-01 -1.774371696231973328e+00 8.194001687464580463e-01 5.688675365463180533e-01 9.383274644391953467e-01 1.367895444606654243e+00 -8.382460736302552728e-01 4.449716250831496911e-01 -1.529874705285806102e-01 -1.130958523931219206e+00 1.324197456402036011e+00 8.986463875407154633e-01 5.230677913800270418e-02 4.807379888337423579e-01 -2.067659694059072462e-01 2.093369688263078565e+00 1.010246551013521676e+00 -1.565247452503038650e+00 2.008835923616749397e-01 -1.061390060638018662e+00 2.132912201536177610e-01 -3.642463286608477735e-01 -5.174755677305010737e-01 -8.734229624574566531e-01 -1.747676685807127761e+00 -7.544452952087459252e-01 1.115911637115781563e+00 -1.167502605915720748e+00 1.054572769135469157e+00 -3.328001566621641150e-01 3.291209733255042735e-01 -7.523361465022647687e-01 1.867779256047474024e-01 -4.147868657248278135e-01 9.355440905748146907e-02 -3.953615219675404302e-01 -1.224069734295504031e+00 -1.768057682035813150e+00 1.094013770041448064e+00 5.257426681187453710e-01 2.231208151190331446e-01 -9.192375936809793480e-01 -1.116233604699769927e-01 9.972218937557427720e-01 6.320546768305866925e-01 4.070502642966550289e-01 -1.748674737719177585e+00 -6.171641163007482445e-02 5.390513069198868967e-01 -1.245577607353425487e+00 -2.113799605868087184e-01 -1.041960324174250108e+00 7.819501173809652039e-01 -1.370369550234117918e-02 8.439804004130266879e-01 4.972348799682845821e-01 1.099664361372830523e+00 5.245580013920424500e-01 -6.654772144476840401e-01 -6.852487774221823758e-01 -1.222264070163078635e-02 -6.590984096591997465e-01 8.839057715748737110e-01 8.524284633351993934e-01 -9.442404080841094727e-01 -1.266190818321463851e+00 -2.538978430284199561e+00 1.301306017916623592e+00 -4.187892880686297503e-01 8.647969584979500191e-01 -4.883822495588437951e-01 -1.652502396708639631e+00 4.839555819383036805e-01 -5.493082289619077158e-02 9.571888416501951602e-02 7.337030684509178169e-01 4.326884674833292865e-01 6.109388977468919180e-01 -2.516576456903229175e+00 -9.867477991562829953e-02 4.448546531341783794e-01 -1.277730315005916495e+00 2.765221360418821828e+00 -1.539813302056767697e+00 5.150665385489473502e-01 -7.288359658292417054e-01 -6.747446917614470241e-01 5.805407667105955127e-01 -2.162307597506302415e+00 -4.132238953006008020e-02 -3.059860261538595583e-01 1.808617033228152871e-01 1.711638939813521221e+00 -5.461594202003919873e-01 -2.322581332450488478e-01 -1.557963949335318399e-01 -2.491377335595224285e-01 6.705726039667925242e-01 5.508914035966224754e-01 -1.340846498076212034e+00 1.028302710747491799e+00 1.135453025835166385e-01 -4.643143600672436366e-02 -1.362791885249807322e+00 -7.685327191771911259e-01 -9.528503292972004823e-01 2.670391536402145771e-01 1.660698465764561260e-01 -1.207114114026657914e+00 -9.880249199650801284e-01 -1.142922067255351115e-01 6.247218026827443538e-01 -8.624873204755048040e-01 1.767359432996682411e-01 1.896502318058148617e+00 9.891598459074277816e-01 7.943848446131845931e-01 2.290186083320722155e+00 1.107455914074605863e+00 6.677072867948606882e-01 -5.892402984142458555e-01 -4.042526721057832506e-01 1.076489508277804097e+00 -6.426068613412411201e-01 -2.280076083192570380e-01 5.369735046789758659e-01 8.172814845286198171e-01 1.154793102783359046e-02 7.019706311847584423e-01 -1.330243452142869431e+00 8.948591227467724840e-01 -8.989423948931840602e-01 5.758943322978109514e-01 9.706025899084494979e-01 -2.746438679039772124e-01 -1.728234686141573162e+00 -8.664984376202653493e-01 1.087241858692355567e+00 -2.765835230691741642e-01 -4.025175687186219320e-01 1.722052255761424844e+00 -1.845057840788075554e+00 -6.136289224221916916e-01 5.296631766081369985e-01 -1.611819776330804199e+00 -4.540250382246878158e-01 8.463609526486400858e-01 -3.635243144595842746e-01 -3.551459334542638180e-01 1.432292405795585033e+00 -3.540689622795882840e-01 -7.165918499815908671e-01 -3.761229591089995106e-01 9.640351346868789584e-01 1.815343390713127336e+00 -1.347315225029137586e+00 -6.391885192139893368e-01 -1.651657654908079254e+00 3.694411413130672672e-01 1.353653989161758497e+00 1.052168699791991457e+00 -5.035021465943767538e-01 -4.038998107348152344e-01 -3.127774545548412943e-01 -6.344320151484618142e-01 -1.002012791872120889e+00 1.525078858822075389e+00 4.593541109382694998e-01 -4.576086094677931371e-01 9.216857519072882976e-01 -6.741915388214404503e-01 -9.112400099124222663e-01 1.164508169338455135e+00 1.176289215831256119e+00 1.338812854743570702e+00 1.506013198086199711e+00 -1.766349824826255951e-02 -4.945079763258534711e-01 1.707714837920780049e+00 8.112815507378875468e-01 2.885878714619008467e-01 6.858241352536250668e-01 -9.081926804046434043e-01 -6.854940964062558040e-01 6.726409894328827521e-01 -5.702770430635812904e-01 -1.185076665864980949e+00 -1.260382143074854078e-01 9.070826743767478328e-01 1.306303654270233872e-01 1.617477594065706015e+00 -6.833588491858776370e-01 -1.774233105138776301e+00 -3.968582153385814826e-02 -1.567173300940890357e+00 -1.565269540463712472e+00 3.951482391093934510e-01 -1.554631261295843059e+00 -7.160894174855700900e-01 -2.837327678771024986e-01 -6.292448383543080004e-01 7.109806308031015043e-02 9.729713317595586330e-01 -9.162827843463355881e-02 -2.136489845243563668e+00 6.399977602372087793e-01 -1.329036571501399644e+00 5.488279868802061756e-01 -4.573602678670569688e-01 2.145747481349489227e+00 3.091130049641843680e-01 1.649986447111264076e-01 1.814331031132730976e-01 5.298518358247203963e-01 -1.373334348789959636e-01 -1.256790519218079216e-01 -1.047499138187236500e+00 -1.008081673277616774e+00 6.618609307440714851e-02 -2.874396055903645220e-01 1.372533309841871690e-02 1.107098195365443516e-01 -1.955179774692542560e+00 -1.109156394518900024e+00 4.206240639199100850e-01 5.066119149734326504e-02 1.582283651162124549e+00 2.385289294671449345e-01 4.746166007298071032e-01 -9.147687290041424113e-01 2.872188667608491230e-02 8.053639621704504759e-01 -1.208174159684323401e+00 -1.825326324611300510e-01 -8.403738408443750529e-01 -1.643796700449055292e-01 7.772388564916442588e-01 1.577854631502077776e-01 3.792611116966742024e-01 -2.163434926807068948e+00 -5.416761784776410321e-02 -5.298961128565167211e-01 1.729031115996799706e+00 2.183854757950340453e+00 2.021167348480735537e+00 -7.016734678047354956e-01 -1.022450629121563592e+00 -1.462345339213352524e+00 1.368889603030587265e+00 -6.536718595182727798e-01 1.019182495820002865e+00 8.757572164057862985e-01 -1.298825920532155287e+00 1.183894739663154394e-01 3.989015508936724630e-01 -1.984796493892345470e+00 -3.931342034321468060e-02 -5.263071227929546625e-01 1.466920986333189458e-02 -1.112437083129169446e+00 -8.571453027480857578e-01 1.456866885712105653e+00 -5.560886697784263033e-01 1.742408177075111864e+00 8.060241447869866960e-01 -6.325490902408671401e-01 1.957783816317507919e-01 -8.996063998991746802e-01 -1.004548841919549851e+00 1.298960383134437180e+00 1.130415933874124645e+00 4.678208062920931609e-01 -6.200467548994914591e-01 -4.318722420393301120e-01 -1.784066584073564998e+00 -1.040442537418146268e-01 8.477885664234183216e-02 3.802304397831118149e-02 3.201282886584073117e-01 1.936980797900653029e+00 -4.459370497871063543e-01 6.635008376469463398e-01 -1.995004148980072500e+00 4.881937089013581588e-01 -4.770069762415260484e-01 -6.152174206471244799e-01 1.157155068742305559e+00 -1.455473881302555617e+00 1.153335778761828800e+00 -2.454465227614268219e+00 5.122789922957668995e-01 -7.370089789532819902e-01 1.587858893452578357e+00 4.816930288442070607e-01 -1.323294357464463555e+00 1.290525532627772698e+00 -1.097819406468874437e+00 1.174008116423053583e+00 1.561282907367185002e+00 -1.451649812023526054e-01 5.476031961950220683e-01 -2.637120091998382265e-01 -5.759705199609854720e-01 -1.786248268439865283e+00 9.935068580867688626e-01 -1.068036904069482596e+00 5.633190154036092911e-01 -6.007435408450461090e-01 -1.394557778965567763e-01 -5.863048390392897602e-01 5.214456007490167466e-02 -1.431636947033203766e+00 -9.715055101283994743e-01 8.840075544474403912e-01 7.130555936127171146e-02 -2.187388554825060005e+00 -1.561670877744766539e+00 -2.361096028536229519e-01 -1.028585883280739077e+00 -7.663245475209439217e-01 -1.474098248501221342e-01 -4.086908713314089253e-02 -7.650033749229526725e-01 -7.773173993687023664e-01 -1.024430752732136962e-01 1.566683378881928324e+00 -1.173325089435099944e+00 -6.343442982429721433e-02 -4.272278030508258051e-01 6.077838701050550796e-01 3.438302637358015557e-01 3.301019629570751679e-01 -1.292951347007303076e+00 -8.554630425493552348e-01 -1.808010928105543869e+00 -1.751724949836473422e-01 3.694397515841792434e-01 9.545195661159824319e-01 1.110191657809469351e-01 7.229810993255828544e-01 1.634320259899192385e+00 1.658501041131817955e-01 5.850290362164241031e-01 1.295969177878103284e+00 6.936196284688591618e-01 1.101677239597660840e+00 3.518147365921565628e-01 1.343793811366549296e+00 -1.958306557954774929e+00 3.834176487860457283e-01 -1.147516360161700888e+00 1.125129985236209995e+00 -9.440508043421197426e-02 6.120139121680241434e-01 4.299833341919997304e-02 1.286876781752525511e+00 -1.227100697373553650e+00 1.102253377301383619e+00 -2.052140907173536921e-01 1.175239053310184634e+00 -1.213919322220013752e+00 3.211901530760074563e-01 6.749045502275191621e-01 7.477895531650887717e-01 1.431086399408799947e-01 9.491062543173039989e-01 -5.695405481947122261e-01 2.367010338150915549e-01 -1.342411680889891157e+00 -9.186833821359879915e-01 2.184620060452095114e+00 3.998739743932351320e-01 -8.047324540556191064e-01 6.620421640943150443e-01 4.619812079371063973e-01 4.421978141992713995e-01 1.072938291051555471e+00 1.279564600345360459e+00 6.061270021899964888e-01 -9.187218248963011646e-01 -8.478596000512308994e-02 9.961454761841752603e-01 1.459256884419330325e+00 1.484693187614597232e+00 -1.434969078129633813e+00 4.691321440888543970e-01 5.391327212236107780e-01 -7.920532481530467850e-02 -1.079430272738357788e+00 1.038163590675183379e+00 -9.386146869866356102e-02 5.448051223077720051e-01 -7.812822302612405512e-01 1.677860977574527013e+00 -1.048692794451598909e+00 4.981797873425702905e-01 -1.063373919138607793e+00 -4.449214130712278448e-01 -1.946201728453671675e+00 7.407113062535407577e-01 6.092867860881832076e-01 2.389735320763383797e+00 3.157763246785399991e-01 -8.134497455888264339e-01 -8.512029613709928277e-01 2.787318993189775718e-01 -2.188660176794507417e-01 -1.245643928682243634e-01 4.696733230683753368e-01 -1.144417088406866734e+00 3.232631652571316683e-01 3.051475710091245741e+00 9.453044543337800754e-01 5.214528995113405091e-02 1.730448500588408711e+00 -6.696812691891360636e-01 -1.546279017115462229e-01 -6.153756093155995366e-01 1.395207298240621840e+00 -9.663210347800507138e-01 1.358144201438115373e-01 -1.838528998723024110e-01 1.108856855796371832e+00 8.228457789921229670e-01 3.677885154300334497e-02 9.798800733252005513e-01 1.934603924303134992e+00 2.436901806726354258e-01 -2.536646508122029076e-01 -8.608526567127179341e-01 4.684506573289237141e-01 -3.848024151516626912e-01 -1.367235857852230785e+00 -7.459927328754539788e-02 6.992073402994591902e-01 -3.603278583499251037e-02 -2.806649193149464705e-01 2.473468490278242893e+00 -2.365906078134775714e-01 5.715617834755548632e-01 1.238164077313990585e+00 1.898118845066038840e-01 4.854421644208810060e-01 -4.914939930010623313e-03 3.770014977756077079e-01 8.467133135245247244e-01 9.593734163386757885e-02 6.192326830667834597e-02 8.816863373550015703e-01 7.825685991909132611e-01 1.265696848688369736e+00 3.904850794443602280e-01 -7.499553050172199642e-01 8.140569567435242126e-02 5.379152284956195684e-01 -4.747633805747477655e-03 -7.771412630908149932e-01 -8.098977105000213506e-01 -1.065417907250373108e+00 7.366040803602452725e-02 -8.508750807469124267e-01 1.378858337076171447e-01 1.304861185949049318e+00 -5.999418877229207858e-01 -1.145530481709623238e+00 8.310987411373362832e-01 -6.880198719181641609e-01 1.022008850032839700e+00 -3.858321404051544001e-01 5.584553337446990229e-01 -8.456548712351957819e-02 3.081280034058073714e-01 1.819681808994360050e+00 -3.336757410703490301e-01 -8.375810342690928056e-01 -7.915127100859774556e-01 -1.058249733863087405e+00 -1.085767549852979519e+00 -1.738079437068133504e-01 -1.229514223726681399e+00 -4.282862995629944658e-01 1.296847308341163352e+00 -5.555396158481503699e-01 -7.627356644421281473e-01 -2.606536928119727037e-01 -7.716971102474039501e-01 7.715545196140203288e-01 -2.054266378251604408e+00 7.850359185034490039e-01 -1.293059114693920764e+00 -1.010831759654034379e+00 7.828992266951959600e-01 -2.020832327432402209e-01 -1.481924210244181861e+00 -1.873542304492576083e+00 -5.590680962040535107e-01 -1.933364483224913333e-01 -7.901378288419921292e-01 6.172843273933428243e-01 1.699948394108376393e+00 -1.727462762047578204e+00 1.707656356914223794e+00 5.649565980417389222e-01 6.768113670586384245e-01 1.697774623300423391e+00 1.291834234771939371e+00 4.048602469698888706e-01 -1.353784518714224561e+00 2.004294646248973577e-01 1.213230268804095457e+00 1.375562027350090699e-01 -1.685184002788832514e+00 1.698403284109471223e-01 -5.377369760506719304e-02 -8.822165083208293179e-01 9.346066014615322937e-02 -1.996736071077379604e+00 -1.421167510012674606e+00 2.465772492280002004e-01 8.548682332969989583e-02 -4.479204328760917342e-01 -3.776413279107075915e-01 7.453542402327930638e-01 -2.503478183951116098e-01 -7.707210731624586364e-01 -5.717627132332584461e-01 -1.629233550326715019e+00 8.764910301680139959e-01 4.144727877276451200e-01 -7.280109279917951204e-01 -1.369829237100837593e+00 7.041888958035494861e-01 1.370111661796622915e+00 1.149501300401045256e+00 7.250091658261924310e-02 4.343841236668213868e-01 8.625528869479559546e-01 -1.721238989584499945e+00 9.972688369985530654e-01 -1.862596365239365559e+00 -6.786941417243903540e-01 1.834369513387894557e+00 -5.945286458460991019e-01 5.839554709861853876e-01 -1.056203384966875714e+00 1.745815424646930125e-01 -3.804639502130394701e-01 1.468902432100237965e+00 8.182459890821167647e-01 -3.499181048805909966e-01 -5.064797780976072472e-01 1.080607091451785573e+00 -9.911843789631983315e-01 1.530204003320829953e+00 -1.352193822489617503e+00 5.401570422036418018e-01 -2.520948559719684123e+00 1.467451274739991707e+00 1.971243232937787582e+00 -3.574817667524081699e-01 -7.097884938102172470e-01 2.189707509773113070e-01 -2.412349364617889513e-01 7.762967995413720956e-01 -2.510110871943646571e-01 -3.793398489469698154e-01 -1.422448262591723307e-02 -6.927865782943539719e-01 -6.513687199216317003e-01 3.127911236395305994e-01 -1.580751307998966571e+00 9.386824086525662469e-01 7.206016947482090096e-01 -1.444958101998914834e+00 6.441375955977893808e-01 7.205823787125604785e-01 5.942542247450005588e-01 -1.536548344157382395e+00 -2.746423186610044698e-01 6.790549731911454945e-02 -1.365775071535755281e-01 3.237464105138960768e-01 9.947025101338917430e-02 2.993115748436947585e-03 -3.906507791749686542e-01 8.497271249553275396e-01 -1.621076154487343324e+00 -2.174839171512601421e+00 8.588583931511767355e-01 8.795066149196924254e-02 1.142125566802232983e+00 -8.729793847279709862e-01 -5.693765873191267146e-02 -6.308921774747063005e-02 1.771686254027381002e+00 7.660177506394028057e-02 -8.693155666886972499e-01 1.813863299843720966e-02 -9.394206379423846176e-01 4.683144357744160047e-01 -8.160118352256922059e-01 1.822420879826684437e-01 9.863782499899592660e-01 1.080211238909361882e+00 -3.954748381590487277e-02 -1.900763316443065676e-01 -1.287900749677470369e+00 -6.615890188237990438e-03 -1.315797958515412480e+00 -4.262127064145885269e-01 4.404587648223237673e-01 -1.199598945752406109e+00 2.044206632991407424e-01 1.012622813377910935e+00 1.009386347029446407e+00 -4.843624646698084235e-01 -4.594853326735209853e-01 -1.833195727181885781e-01 1.936352973943358258e+00 -7.172227341587398275e-01 -1.278353771370417835e+00 3.597260519195538686e-01 -6.917086233883832369e-01 -1.268546252522708973e-01 -3.983424188147677292e-01 1.354411421597124132e+00 -1.458510258931218218e-01 -7.762718750093260400e-01 2.419494497836062186e-01 -5.124977902960745624e-01 -9.196223884974279450e-01 5.420328684917409268e-01 2.341430001709044750e-01 -1.188251818783008007e+00 -8.639320332374653688e-01 -1.474702949742700220e+00 -3.036313247620177069e-01 -4.306890660647188507e-01 -8.409899906386498758e-01 -1.107087122933663403e+00 -1.691186005936166747e+00 -8.060417711383388584e-01 6.332804782371147523e-01 -1.146234175047551540e+00 -8.622810802758706927e-01 -3.149260353770944043e-01 -9.528758812171511661e-01 1.111995961719077997e+00 2.311244760795560182e+00 -9.482572638950415023e-01 1.017049068216078656e+00 -4.156412131226519535e-01 1.588246501734246197e+00 4.182227981908943071e-01 -1.875284289361279111e+00 -1.875835285365098581e+00 -2.195746892139784023e+00 -4.627179685911402274e-01 -3.449329983575975533e-01 -1.357245923189982051e+00 2.145794900351984058e+00 -7.888334090837692547e-02 8.380169587214132410e-01 3.594853431076994732e-01 1.629543111101928732e+00 1.697465369499294274e+00 1.152092044581158214e+00 5.271182090421312472e-01 -2.044113883668392459e-02 -1.431203906049246743e+00 5.029658275674069312e-01 1.139296281311729553e+00 -2.658724677265034142e+00 -6.748701699938443044e-01 1.186483960644651781e+00 -9.295080872639763792e-01 -4.855378574465266106e-01 1.422589854175108914e-01 -7.183599346673474884e-01 2.940853281291054611e+00 -9.084531706527992911e-02 -5.879373064970317975e-01 4.166408066394540199e-01 -6.449515774983316518e-01 4.494047196520430110e-02 -5.532975867549175808e-01 -1.322337194942809990e+00 8.066490212905284007e-01 5.281062846447871495e-01 7.961006773728482866e-01 -1.892551138174548120e+00 -2.592813519920505461e-01 2.069345062806091207e+00 1.057557088454235371e-02 -1.193625944284442797e+00 3.998242003075244133e-01 -1.694118167639403483e+00 -2.880416431284446022e-01 3.077197174395935875e-01 1.280064639497509316e-01 1.750520184677429203e+00 -5.409002214512317330e-01 -8.220590635044852101e-01 -1.033679842605401467e+00 2.079567442331715199e+00 3.629092186910293227e-01 -1.595027988198533642e+00 -1.378826303392923780e+00 -9.563715241205006379e-01 1.589248326793993860e+00 -2.466337519977456483e-01 3.854221084096230102e-03 2.992818673596518320e+00 6.930513471786381441e-01 5.472613539397442467e-02 -2.412480484199837960e+00 8.204273080745291269e-01 1.963074069828542934e+00 1.560791562565575052e+00 5.881850603523579579e-01 5.663046996883728257e-01 -1.230787301210240908e-01 1.437695241083109421e+00 -3.631477434741381405e-01 1.015883578621474603e+00 2.180436342500314595e+00 -1.010279718113700653e+00 1.487525588819487710e-01 -4.205226753338026646e-01 -1.276553461496429120e+00 1.277164204052894325e+00 -1.019788416413115240e+00 8.065512267948982128e-01 -4.185685870678303444e-01 -2.992970354195628180e-01 2.679483093138010918e-01 -8.995043884999073258e-01 -2.973594044467119391e-01 1.684806193611725122e+00 8.916196525169002574e-02 1.801129379427697019e+00 -1.963291151994310146e+00 2.855261194930758251e-02 5.352089328432519943e-01 -1.812432876352764843e+00 -8.470362241114089141e-02 -1.304009838472673710e+00 -7.143786655355605086e-01 1.614604874338881224e+00 -4.738473389800120228e-01 1.272053037979323509e-01 1.966815835791032141e+00 8.977404663346113534e-01 -4.314549108244440934e-01 -3.149082610486888534e-01 1.218832519907694811e+00 2.270495745989017600e+00 -3.178748849227233109e-01 5.838943611067662909e-01 -1.006128114702546483e+00 -2.460594110347793240e-01 9.992548970776460315e-01 -1.830576190751093790e+00 -1.073298246800745259e+00 1.052345527139779691e+00 -7.886045449283298758e-01 1.346796128591134512e+00 -4.241760694642456309e-01 -1.910172287850166739e-01 -5.849853710153760655e-01 1.159284310006388624e-01 -3.583756750508733102e-01 1.126562262194476860e+00 1.100144959154260305e-01 1.073754700406571283e+00 3.981699067422076466e-01 1.520844774966630508e+00 -1.486054252925248065e+00 3.583810004953445760e-02 1.271062062914338098e+00 -7.982112515539160902e-02 -7.650584614745548073e-01 -1.094973339667492246e-01 -2.825772082748853054e-01 -5.752624297300191758e-01 -1.033816157037547478e+00 -8.265400105021559751e-01 1.915306817869770972e+00 3.360874183303436347e+00 -7.546770843784860183e-01 -2.415345603533800567e+00 6.587980696663158220e-01 -9.421103329059413722e-01 9.473401198773360177e-01 -4.041610765327733890e-01 5.686525261141383014e-01 8.095086828607452878e-01 7.581933533029566741e-01 -7.460502415336882631e-01 -1.428213842362854868e-01 1.151637029743807439e+00 8.723778303914211940e-02 1.156045630362499299e+00 -5.930251147531077210e-02 1.040903051221978126e+00 3.058842952485473776e-01 6.764729412121138763e-01 7.752080000902058510e-01 1.505497620104127243e+00 -3.808099448940103215e-01 1.099600021789371551e+00 9.517153972820173724e-01 -1.459644683990654279e+00 -7.835666135506914876e-02 -2.568773495453472222e+00 1.306231590939791243e+00 3.636580374052688636e-01 7.234241287457436886e-01 -5.055440836816861294e-01 -2.863777681519584783e-01 3.152040120435697229e-02 4.466950675344578681e-01 4.863046553325858223e-01 -5.697150183055643691e-01 1.021738875892874931e+00 -1.099733302522401257e-01 -1.500331350024229682e+00 -2.984473361518767409e-01 2.010597561691963853e-02 -1.719360646545208260e-01 2.085262030870495220e+00 9.395573855956898535e-02 -2.426191062745369553e+00 2.319526461987758026e+00 1.268235911452778586e-01 1.795279709123323575e-01 6.997576917497363991e-02 1.238182499627010595e-02 2.723578526301179359e+00 7.360403539772532033e-01 -8.685233221751068600e-01 1.433057657265758733e+00 1.230131272171635315e+00 -9.724297947056936842e-01 -1.056159048045448134e+00 -1.810499208386086467e+00 -1.934489516225121608e-01 9.186432977366696395e-01 2.410900167134736538e+00 -3.515841760419384232e-01 1.487668527859944856e+00 4.878673529854817281e-01 -2.863889861006450044e-01 8.474833146295635000e-01 -1.560415781212628028e+00 -1.093791273241282447e+00 -1.251623096480950714e+00 -1.022330541144045091e+00 9.757396701877725231e-01 1.294097209249711389e+00 -1.314100761999203559e+00 2.716618202526838721e-01 5.286542330766823561e-01 5.794369990925698488e-01 -4.411437950118730633e-01 -1.439490292726766985e+00 1.136315990983660207e+00 -7.898838331599873364e-01 -5.499671996806569929e-01 -5.733572577422658689e-01 3.670717235292378366e-01 -6.516347434180755904e-01 -9.834956006831755415e-01 -1.285340848538380210e-01 -7.662247386091830537e-01 -9.365681553086521172e-01 9.051006976965174644e-01 -1.172860258923539012e-01 1.042266755887662821e+00 1.103734686558172085e+00 1.173251349207995675e+00 -7.252094926968528643e-01 -9.656574722698978430e-01 7.227022088569102776e-01 -7.257661043647225529e-01 -1.669177743916434586e+00 -1.042049380640681644e+00 -1.745425731054805363e+00 1.322413061505889054e-01 -2.012940351422062069e+00 -6.042030888022560664e-02 9.620938683795873247e-01 -1.286968629620639293e+00 -6.466892355455071684e-01 7.219753685115263275e-01 1.218077439070561319e+00 7.152710436674675210e-01 -8.283054804514694558e-01 5.899065448716160898e-01 -9.395100641546688669e-02 1.462013752251059007e+00 4.898015538897874666e-01 7.844552843735972392e-01 -1.148292424567759484e+00 -7.845498657178014978e-01 3.308567307320452872e-02 -1.161101356437787446e+00 2.686512341038805110e-02 -1.324394677843871548e+00 -3.062737099037096122e-01 2.895531000569775415e-01 1.149367282590920025e+00 1.367961543979995698e+00 2.788529510165719261e-01 8.658585531015904335e-01 1.358176721037333667e+00 5.263299675645702891e-01 3.243349687652169466e-01 -9.839419304262813082e-01 1.061922194036636125e+00 3.333655032597534484e-01 -2.005907900856368498e-01 9.012403805054310935e-01 -4.018359110580497218e-01 -2.795840157152435553e-03 -9.474987646160552002e-01 -1.141667091116362887e+00 -7.319254407908353244e-01 -7.313563052499219008e-01 1.635459609823031846e+00 8.584211695285496324e-01 -1.964486424293918898e-01 -5.111784069764436778e-01 -2.300095323032332661e+00 -6.944455902885398046e-01 4.974375101214311146e-01 8.986302375804237075e-01 9.281613773138142065e-01 8.222422484689440036e-01 -1.729777915620407322e-02 -1.189827268963680851e+00 3.904175346855590090e-01 6.328826095958267617e-01 -1.635890893723322137e-01 4.932753906083759965e-01 -4.240802880961973553e-01 -3.229682119648542016e-01 -2.261432054374910461e+00 -6.851352753008915775e-01 7.452844403282121721e-01 3.980013913455938690e-01 -9.370834756091528384e-01 -9.013583793675159495e-01 -9.796598267969665041e-01 4.579480924500083927e-01 -1.447993055825660846e+00 -3.891582450590385100e-01 -5.809113231029863211e-01 -3.014545133447186220e-01 1.592746982738744710e-01 1.058369238907335808e+00 -4.500785773418661262e-01 9.868019202556383984e-01 -2.459164675565146396e-01 2.055370221882946158e+00 -2.270480425244459921e-01 4.641742585532190879e-01 3.177639245816274993e-01 4.010441504695370224e-02 -1.943488488303980244e+00 1.979912897362551938e+00 1.240771951508117393e-01 -1.385041190848360193e+00 1.264026996141189407e+00 -1.011374819311122497e+00 -6.362651245088279950e-01 -8.460420841952544235e-02 6.359363983722747804e-01 -3.302963662216330532e-01 -5.837724071689197602e-01 -9.171465360326773453e-02 1.257902734578380644e+00 8.202270483233904674e-02 1.506099721847891315e+00 1.397492479783911890e+00 1.464425965856396950e+00 3.457453673900978686e-01 -8.012957800752613657e-01 -1.140073169902238934e-02 -5.321526206802923431e-01 -1.149468826020027867e+00 -1.306963550099614624e+00 -6.796927267150487673e-01 7.429568469283635013e-01 6.114836219377431936e-01 -1.443333983402716736e-01 -2.577927017243576424e-01 -1.367292716199303426e-01 -3.367231171693348818e-02 -1.268518942771843738e+00 6.586818798539995079e-01 -1.048628937227726432e+00 -9.381102350065986251e-01 -9.941832383295323705e-01 7.269307937733207048e-01 -4.357218751823593861e-01 1.183530766916970789e+00 -5.779846740267312599e-01 -1.675503245315499989e-01 6.712140098949517242e-01 2.281191902651117598e+00 2.592266842302215490e+00 -1.425441018888225164e+00 -1.250194467327937931e+00 2.829553888837738618e-01 1.389864173149583548e+00 -1.586108637691274748e+00 -1.848712495262117228e+00 5.315613810994329613e-01 3.221029547551224059e-01 1.872481558065130780e-01 -2.368059291225431406e-01 1.3429021991168
[truncated: 3,620,138 more chars]
