# Supplementary material for: Bayesian inference of kinetic schemes for ion channels by Kalman filtering
Source: eLife. 2022 May 4;11:e62714. doi: 10.7554/eLife.62714 (PMC9342998; doi:10.7554/eLife.62714)
Supplement: Figure 10—source data 2. — The number in the file name indicates the brightness. [file elife-62714-fig10-data2.zip › 025fluor.txt]

-1.186469255413603374e+00 7.714536502984358224e-01 -4.286271848312100397e-01 4.001800486515119659e-01 -6.032556153826866829e-01 -1.768721464256104881e+00 -9.863050362020664430e-01 -4.629761390199377269e-02 1.270624467993805573e-01 -1.013621026279194703e+00 -7.055628747743214468e-01 3.781514974292835563e-01 1.184873521969278753e+00 -8.678256864866578102e-01 -7.211524735438218370e-01 6.730956841066588758e-01 -3.748448832142240450e-01 -1.297710519920441063e+00 5.924673696935888190e-01 -7.693757218519302610e-01 -2.151933907498295995e-01 -2.059525337431744596e-02 -2.186310440375245634e-01 -6.746965259277045712e-01 1.153938247435890574e+00 7.092651836216435912e-01 -1.402861241693013961e+00 6.973600342003611896e-01 1.320133621298769100e+00 -1.090036940915217079e+00 -4.891070413842818487e-01 -3.270582523972427325e-01 3.970609748987594112e-01 -2.438278964536127191e-01 -5.542217955731373324e-01 -1.347795943003282648e+00 -5.883296687512987733e-01 4.432085497617594405e-01 -5.176332964300184997e-02 1.466383390688465793e+00 5.365185564982422051e-01 5.248555249416944068e-01 1.324396451239610473e+00 -3.265910490017197576e-01 3.701221212844866826e-01 9.298597495661120593e-01 -4.131865488211343695e-01 -6.559947054621853013e-01 -1.387804267174414630e+00 4.849171978469433153e-01 1.298160748643433671e+00 -1.954302360986085174e-01 -1.348452693479971487e-01 -7.292482265253802387e-01 -1.666448661402734344e-01 -1.095195790674639430e-01 9.297815102684832134e-01 -8.168076137472666254e-01 1.271728061103109431e+00 -2.333136818992091743e-01 -7.691067526107500663e-02 3.350609067739356850e-01 1.191793554134075839e+00 7.241689175981000925e-01 -3.619990361672006385e-01 2.720756158134282621e-01 -1.072695078538336455e+00 5.722066153970305491e-01 -1.195625803958489053e+00 4.350577361627082085e-01 -5.832198045311508539e-01 -4.196141541620381221e-01 5.298766847190529150e-01 -1.369682433216667050e+00 1.124145620614083629e+00 1.038686065900496835e+00 -1.423584852373195542e+00 -4.637004382122630886e-01 5.194749884334652901e-01 1.326130038462362479e-02 1.123736011639024479e+00 1.221110440413538445e+00 -1.706526905041764630e+00 -7.005162482755983300e-01 -1.084661345424668744e+00 1.067542931151804320e+00 1.391765024882503310e+00 -1.083224870907653736e+00 1.442250161524315288e+00 3.277170679051151780e-01 5.679358152128818199e-02 1.090148260182859818e+00 7.257052959356943278e-01 -7.415163201401308614e-03 -2.620831794280243932e-01 -2.689415575871278441e-01 6.934981890299782847e-01 6.024910322523828743e-01 1.954172845683179727e+00 -1.419906929015672392e-01 -1.405066339833533462e+00 -9.369160743368449840e-01 -1.808383295356714437e-01 7.873156337169175956e-01 -1.264503883690188513e+00 1.066599277299282722e+00 5.413391002102218019e-01 7.213066395948523057e-01 -1.565655417037041808e+00 -2.953217355093859520e-01 1.287529782285794511e+00 -6.533473469777589804e-01 -1.922194826591845096e-01 -1.179341482397046947e+00 -9.489880717110615871e-02 -2.435779068024997329e+00 -1.524756368913388616e-01 -1.463820412799113901e+00 -9.244034899902083824e-01 -2.961528189005346867e-01 -4.898045479416303638e-01 -2.530096937968147053e+00 1.262722115486651697e+00 -7.123187572376693533e-01 -3.141471659641563163e-01 1.980235009108268667e-04 -2.739166226145890448e-01 3.973253255584212607e-01 1.553889937139680599e+00 1.711338356591174670e-01 1.341242861147246668e+00 -1.968895164526792418e-01 5.759868568635696517e-01 -1.479543408839775864e+00 4.111891398261877106e-02 8.670179719185114875e-01 -8.222329633990176079e-02 5.048646956085731663e-01 1.035088925929924797e-01 -6.914618245869695867e-01 -4.487565570975817208e-01 -4.171615517053208766e-01 -6.456644962372132257e-01 6.435601978378612253e-01 -9.433558404171628053e-01 -6.946118540546066811e-01 5.164187495864264177e-01 -1.924423457051306907e-01 8.860952616963539349e-03 -1.170946756470434336e+00 -7.911208320443791076e-01 1.588602993243221739e+00 -3.479748795667220729e-01 -1.455559362781660093e+00 -1.004815427274792228e-01 1.978610902562676133e+00 -1.731518422555880399e+00 9.482237433627214995e-02 1.345015744782228628e+00 -1.757077363807842518e+00 -9.448538569818248911e-01 4.506109090550880492e-01 1.006438328783223035e+00 3.251984311183626075e-01 1.002314910564058525e+00 -3.036864080741864536e-01 5.108968081317614152e-01 -1.472019878997069320e+00 -3.433995471763792717e-01 -1.777625895565814851e+00 -5.414071462153308145e-01 -2.138748641651190496e+00 -2.820726923051194643e-02 1.915163980472158189e-01 -4.749370520435275966e-01 -1.375829501993650172e+00 1.783727360694060238e+00 -3.804608377358178473e-01 -5.487176550882957304e-01 2.341755316571360046e-01 -2.456020829051323684e+00 2.842536172168923514e-01 -3.186295034050303232e-01 -1.049989002968505281e+00 -6.001510656569093438e-01 -8.808017006549073713e-01 -5.613613247253960159e-01 1.920780034334803377e+00 8.973569326404369217e-01 -2.121815829243399065e+00 -2.512291619519831931e-01 1.522227960231120836e+00 1.112103918841534478e+00 2.843276391050131302e-01 -4.656788812686128431e-01 8.948621582963299514e-02 -1.324547487208750374e+00 1.415253333213477349e+00 1.777445006528005356e-01 4.713177981104507697e-02 2.085156493208012163e-01 2.108935742791013812e-01 -4.624524351445381543e-01 1.955755544319448758e+00 -1.233991305601980004e+00 2.026674667226597837e-01 -1.455362323494111543e+00 -8.551801612084244386e-01 -4.828543540277311363e-01 3.607932027905231265e-01 8.016828264229765022e-01 2.178010952353627960e+00 -1.390902705465116407e+00 1.876406676265410800e+00 9.146421252003493485e-02 -9.249926987672222323e-01 -1.542784072203614576e+00 1.737700522736540965e+00 -7.032186996456714079e-01 1.874064143136082494e+00 1.630443630129629229e+00 -1.288315328247438829e-01 2.076086675283228100e+00 2.991542043490004743e-01 1.042719282543540738e+00 8.525922248438390083e-01 -6.425464863551040573e-02 -1.332839392025982228e+00 3.183885117120887620e-01 1.882594656326909699e-01 -1.395996114332974436e+00 4.615622532504503606e-01 9.159190460581372317e-01 1.184967926452675568e+00 1.343625978540325061e+00 -1.354957394195571041e+00 -6.160113639606387137e-01 1.957352870118755694e+00 3.299660746954638513e-01 -9.437280528324023532e-01 -5.119200722091010736e-01 2.797073217372464948e-01 1.403757343236869737e+00 9.050174324202110432e-01 9.729200568960677531e-01 1.230558557326591584e+00 8.270266499279042005e-01 1.223433666834662648e-01 -5.646146909113739509e-01 1.165262776216099833e-01 1.565831311526057368e+00 4.321527470937043813e-01 -2.576550176477959142e-01 -4.862904472089816799e-01 -2.433385073483383287e+00 1.262859287195650382e-01 -3.640804838440139801e-01 -3.974818337185056505e-01 -5.329545680882401548e-01 -1.956474272297334949e+00 -7.566606595293258186e-01 8.019062117095947517e-01 -7.151908461946567819e-01 -1.469869907618793992e+00 2.334529929698371919e+00 -3.996942539529601546e-01 6.643169058234368318e-01 -3.125314975035376475e-01 1.017501684360503367e+00 -6.847558630764530863e-01 -2.236992260132392385e+00 -6.937491589366907574e-01 -4.743350853324678762e-01 1.248492120521709076e-01 1.937203408462640608e+00 1.371633977726370635e+00 -1.648718360966595631e+00 5.575393150985248347e-01 -1.698380775547565502e+00 5.349598902270265022e-01 4.729685180748789963e-01 9.072189343005007123e-01 -2.178284610423955492e+00 1.603977975285654153e-02 -1.730427994647398826e+00 1.124032971621350629e+00 1.272872086002665992e-01 1.878223189791765613e+00 -9.462882157756065116e-01 1.352833389110857099e-01 -9.429997637398690458e-01 -5.329668726467331474e-01 3.986428286097732365e-01 -5.767985123269066261e-02 2.495374195346522495e+00 -8.437205904480858942e-01 -3.895226648387825619e-01 -3.134802123548811048e-01 2.592641472992233687e-01 4.221496199059688870e-01 6.083801865090439076e-01 -8.231229908729191802e-01 1.000398205358261849e+00 1.538498268860220008e-01 4.813513069525704458e-01 -4.483086958606825601e-01 -3.128833070941632322e-01 1.134175746104584714e+00 -9.554592365602030402e-01 -8.598919126391547652e-01 -9.286943162640526328e-01 7.416469663665359313e-01 -1.051040518575497573e-01 1.658172350125244887e-02 1.057442060347913992e+00 -1.166020756936882341e+00 5.352032340805995547e-01 -8.422496935035307386e-01 1.129521927371564871e+00 5.377348923498047606e-01 1.241783557677052174e+00 8.516523323559567205e-01 1.425050683751371450e+00 9.578675505357538977e-01 -6.931721384588985790e-01 4.963642577799962652e-01 -9.116793187552342248e-01 6.564290393160903125e-01 8.725224919281759917e-01 2.160048367039695272e-01 8.102152671016643604e-01 1.557559293863408190e+00 -7.747753462148135872e-01 1.418581873552554162e+00 -3.555221600677683225e-01 -3.453980044460739363e-01 -2.198885357377532435e-01 -1.696019557540655143e+00 -2.126659963321206437e+00 4.283458241405019851e-01 -8.374929661525422064e-01 -2.202640979954688730e-02 9.301410771482627737e-01 4.539366982236839876e-01 -3.099391935050135188e-02 2.060058586919630563e-01 -9.076382765749571035e-01 -1.386071257429513537e+00 -1.063836207657913979e+00 -9.678602543149564807e-01 3.403772906566614465e-01 1.342053072720679197e+00 -7.033861083535433711e-02 1.547496639907669946e+00 3.487937301278207780e-01 1.111594942951367876e-01 -3.763109479914358291e-01 -8.313665302586342731e-02 8.960908981708016752e-01 -1.647680556018709663e-01 -7.709447692753819137e-01 -1.550382562508163531e-01 1.577270842597526535e-01 -1.123378145365946823e+00 -2.783668042797614595e-01 5.296263222646758750e-01 -2.072025099936329606e-01 -1.050447365142507916e+00 -2.989357599620448003e-01 5.768661256057728420e-02 1.062125261407609544e+00 6.188179165356955114e-01 1.711872094675419564e+00 1.168322799572337312e+00 -1.001719540154260901e+00 -2.493998854294681156e-01 -4.191117288356778214e-01 -7.823256189291578622e-01 6.592846102714909895e-01 2.780582638886193725e-01 -5.011275371687250457e-01 -2.760572750550932764e+00 6.965172003257416034e-01 4.814006941644166093e-01 -7.488124147898447269e-01 -1.765234012687259546e-01 -1.064440704778792046e+00 2.387417306548845208e-01 5.005607718552480545e-01 -6.848099070713904446e-01 -7.754196809672715407e-01 4.855298044581672912e-01 1.153215743477804311e+00 7.268770505190431663e-01 1.110693927622012911e+00 -5.353591923611702441e-01 -1.390096344340185031e+00 -1.253981636075871542e-01 -2.090458380262662619e+00 -6.333660785175850849e-01 -5.394287981224493711e-01 -3.737311101408004599e-01 1.415432281471030507e+00 -1.008160413799255029e+00 -1.670259578906233833e-01 -8.428263351985033625e-01 -1.111338526178378139e+00 -7.501375669890528730e-01 -1.037380853776859319e-01 1.153666964483883062e+00 -6.651019378470259813e-01 -9.235749521868460432e-01 -9.178751554045402883e-02 5.668996436392668148e-01 1.007061471065107128e+00 2.838916159341206558e-01 -5.753571431820979631e-01 7.657149367848727906e-01 7.197741410893719882e-01 -1.948169521330093801e+00 -3.624458433970045856e-01 -1.894170891533597523e+00 -1.052217482657968883e+00 1.005859131078189975e-03 -2.094438873894321596e+00 1.025499580336293404e+00 8.469257164983493569e-01 7.029883252737265664e-01 3.949404555611758516e-01 -2.295096900075983548e-01 1.805861648345547632e+00 -1.078521459144011319e+00 -1.795352398387969117e+00 -1.242067967535559259e+00 -6.939166070264217723e-01 3.770972949983371070e-01 1.866186358907934606e+00 3.581166155826965292e-01 -1.850782194795440150e+00 -9.639626612662582916e-02 -4.074147552984406784e-01 1.316940846659102382e+00 -9.087391568118182716e-01 -3.387839708687166440e-01 -5.914507908009149044e-03 3.622260786725762793e-01 -4.530575954724789800e-01 -2.683619913337067509e-01 2.486478137349442952e-01 -1.888622850696743072e+00 1.133126581405796918e+00 6.132583847056174431e-01 -6.094133212467015559e-01 -5.773638575446084220e-02 -1.724670777245705056e+00 3.405144850469802448e-02 -1.352162467125268552e+00 7.714230987048859012e-02 -5.937022719129254611e-01 6.542672403182725471e-01 -1.849405325310769788e-01 6.245330256796073343e-01 -5.479164509772912472e-01 -1.010364098430993618e+00 1.463510727613629214e+00 -7.476038892281803294e-01 -2.994445888392315847e-01 -1.270522440465353897e+00 2.740856292760851964e+00 -1.850552454096421051e-01 -2.694024339122204625e-01 -1.849629860550602023e-01 8.631004666316457463e-01 -6.318235745441381779e-01 1.160546516577543930e+00 6.152153213184120562e-01 -9.717967958149046348e-01 -3.758019665272431253e-01 3.865722047907115266e-01 -7.220755941080466700e-01 1.164433196026683381e+00 1.799641360836374382e+00 6.711386689596224864e-01 1.319826136598159394e+00 -9.173942590549060139e-01 -1.164187325265807926e+00 8.071268736724909743e-02 9.973040376698387721e-01 6.609678870158121333e-02 -3.827148381022847934e-01 3.751917287843948845e-01 -1.485370462958177373e-01 2.056398939939019788e-01 1.019174168376728362e+00 -9.810323051223008850e-01 -3.266186991692981434e-01 1.439893529880535095e+00 3.322072416997420147e-02 1.808773758604383053e+00 -7.530169364642669283e-01 -2.538840505813816373e-01 -1.158452040010549577e+00 -1.326110655682935402e+00 -8.657280094037753670e-01 1.188992852852931215e+00 1.321350535911454793e+00 4.756156285020030627e-01 -4.631275984251885802e-01 -9.100910705903546560e-01 1.394292846271725672e+00 3.650641142853762733e-01 6.589676909051432885e-01 1.559794661352089107e-01 -9.234627427468378169e-01 -5.665847922555814487e-01 8.916659770039457866e-01 9.113744032403162665e-01 -5.253436371051213305e-01 -1.059475759805406231e-01 1.282423710747077616e-01 -4.390376514016066101e-01 -2.274647017095999146e+00 -1.473423710113849205e+00 4.747240949578591107e-01 -1.177584093325825254e+00 -1.070162409333002440e+00 1.250453544114843440e+00 3.810084590426680018e-01 -1.443624627031830254e+00 -1.972076291415671423e-01 -2.078575712664554875e-01 5.569597619739015126e-01 -8.661314728629883053e-01 9.957910950008004303e-01 -1.035256764257827422e+00 1.954484604779913315e-01 -6.426060056697786571e-01 -2.472672435013729964e-01 -3.905581231166028178e-01 -6.687279437052993936e-02 1.423554922930706290e+00 -4.352881393720590686e-01 1.158546448613492208e+00 7.176765118395088405e-02 -5.380601795539429189e-01 1.178464089633786127e+00 3.743443075185439728e-01 -1.035643521553376356e+00 -6.615144095761344989e-01 -1.340895095326368747e+00 5.913021305033172581e-01 -2.240879719698347206e+00 1.497895166152227064e+00 -1.111299105872274540e+00 6.646142227325698704e-01 -1.102337017701040756e+00 -3.829548184782264886e-01 1.653982424411331253e+00 9.407011390519688376e-01 1.284364182109888342e+00 1.359661379060122410e+00 9.139714033113935931e-01 -6.287838827001811515e-01 -8.442466125343905947e-01 -2.244644046392676895e+00 1.526944422176828242e+00 -3.420729076404189356e-02 2.264608826566365807e-01 -1.599890941967611724e+00 1.947931111263034865e+00 1.672687481838422141e-01 4.693905053087118334e-02 -6.899423603123086002e-01 -1.922888650350665696e+00 1.305685119643298808e+00 5.154848121658154314e-01 -7.261654899551760189e-02 2.480121073684477262e-01 -1.382564453756267797e+00 1.087668929817791508e+00 9.052882946310381040e-01 2.478054054944783258e-01 3.322430083593749250e-01 -1.151131393533344704e+00 1.683305156676241587e+00 5.252994767278436061e-01 -4.471084010806669617e-01 -3.473431848503825692e-01 5.291066418871623878e-01 1.086969998998766673e+00 9.869160343443771077e-02 -4.329175246692174017e-01 1.957517673086071719e+00 -1.107055130511701346e+00 4.318308505894531968e-01 -1.078610519950288149e-03 -1.011895318896025797e+00 8.241785416706743916e-01 1.534036712905368915e+00 4.028556055047436413e-01 -1.487323801288852554e+00 7.119852179143389970e-01 1.742385091367212591e-01 1.340204290260259778e+00 -1.376540181052382961e+00 -8.450466131245447654e-01 1.018425063607963504e-01 6.141740130327038028e-01 7.851513173610502605e-01 -3.258307655552032667e-02 2.398651737264564932e-01 8.480454910422413617e-01 -2.729616542731155837e-01 2.695752403220902926e-01 8.078123186068586481e-01 5.925315084210523997e-01 -2.678878277074258629e-01 -1.360990671782377648e+00 2.767232692655633985e-01 9.823287279267111094e-01 1.984164273266287859e+00 2.218005353343222907e+00 1.283222978079830989e+00 1.989000613554523955e+00 9.945746188017104972e-01 -4.316483446899073706e-01 9.075499715946774293e-01 -3.755535092910891604e-01 -5.311734230809938007e-01 -1.390121143749228239e+00 2.015359604006103034e+00 5.559648496734836964e-01 -2.925522379380266491e-01 1.928781041977983002e-01 -2.458663574059993528e-01 -8.025725312494409458e-01 3.975837610619254586e-02 1.442868114338849539e+00 -9.901224739590260837e-01 1.580370347642229056e+00 -1.943261834764805629e+00 -5.252374308030594019e-01 3.734974982516949260e-01 1.570222794543582046e-01 1.727748716504880211e-01 9.802319306333061588e-01 -4.806607740294632780e-01 -1.491913431851884075e+00 -2.445732991777246901e-01 1.460147208425769186e-02 3.326565716526100891e-01 5.589275710831934640e-01 -6.658356818619208528e-02 1.339154702394774965e+00 -9.390662989806576599e-02 1.601270060729374389e+00 -1.023327074929121450e+00 -1.000181890292125564e+00 -1.217693944014165558e-01 2.118995822812488328e-01 2.590825060434555627e-01 -1.680669437435790448e+00 1.289425642222818795e-02 -3.690567676883462628e-02 -5.559221158087523929e-01 -9.939108582058868713e-01 -6.741943863197629172e-01 -9.634285528689279232e-01 -2.104046233921575748e+00 1.091658361697715796e+00 -1.058268474054835817e+00 1.493160089677032093e-02 7.747770644909165449e-01 7.803780789993582934e-01 6.972115789452043577e-01 -9.217259853001155134e-01 -1.544174050939204346e+00 1.504182524123459097e-01 -2.604547603763589514e+00 1.605884143676957476e-01 5.140947264234075470e-03 -6.154690240664160150e-01 -7.568703058792641825e-02 -6.052871331829760004e-01 8.963872850855408858e-02 -1.525775089421548047e+00 1.197807245199692172e+00 -1.916021991794653490e+00 6.655032561228215737e-01 7.317630631910256866e-01 -5.739524264093612826e-01 5.755397657586293070e-01 2.212405240955988450e+00 -2.045076593450550761e-01 -3.509758320132965181e-01 5.265082945077722565e-01 3.962195208044284878e-03 8.478967580228508050e-02 1.779842623233656163e-01 -2.045594599615516707e+00 5.752324563718134165e-01 5.587958947362788725e-02 -1.360306444618436084e+00 1.679211428973305997e+00 -7.088887485050079373e-01 -7.037791099800134731e-01 1.017664830035908130e+00 3.557098991625017859e-01 -1.447704514256193287e+00 5.012547797489932400e-01 -1.434839259995827065e-01 -1.933087268384920954e+00 3.874273046352683658e-01 3.133450154167861067e-03 -1.354683941512002887e+00 1.052445166812527422e+00 -6.563201353303886876e-01 7.902011241937368924e-01 5.623715187585595077e-01 -1.784871932573993236e+00 -1.514258720797533320e-01 -5.118099102991909843e-01 1.211207640717538725e+00 7.125381688590211038e-01 1.544564851960551211e-01 -1.821519846292950717e+00 3.460276539224810821e-01 -6.519677110236322681e-01 -2.301385722991746707e+00 -6.699459990710372459e-01 4.141444332826219599e-01 3.990120378847277632e-02 2.644136259014122636e-01 -4.200695536179042677e-01 7.677511801877143771e-01 -1.307969492180511617e+00 3.203855595485487484e-01 8.887980290639154735e-01 1.514233033967269604e+00 4.877216207991503794e-01 -7.288258040712223274e-01 8.898094359700521316e-01 -9.698407160992196241e-01 1.068390226228021822e+00 1.005666489726203761e+00 -4.814356687905047560e-01 -1.057964663368376579e+00 -9.207460643946133727e-01 4.401897306834854362e-01 -2.450794379051695060e+00 5.528098844941183865e-01 -8.404391101357099325e-01 -6.586397863888191484e-01 6.292734666226555973e-01 4.696214003758152344e-01 1.949981786536157058e+00 -6.364764033535182941e-01 -3.725967933519810371e-01 8.842918729354208862e-01 1.735299701756996882e+00 7.039238324043536332e-01 5.698579972019923723e-01 1.016436280078208965e+00 -7.711408220536114522e-02 -1.423614270453370939e-02 3.537566343226660748e-01 6.885395385845576310e-01 -5.480551778742778213e-01 6.208894379554223963e-01 -9.147457860931633711e-01 1.344261333546571680e-01 -6.275043259432838694e-01 -8.398246549048926646e-01 9.754359316673278935e-01 5.601160710150258071e-01 1.847353832595990120e-01 -1.667579883635783355e+00 7.474672887811416588e-01 1.411686229973573292e-01 7.024661624527627213e-01 -1.226478093826408156e+00 -5.451716438958070787e-01 -2.484654341705885283e-01 -1.442462712340857989e+00 -4.947953212176477433e-01 -1.393521840583942240e+00 7.492597667510340065e-01 7.380362612800586142e-01 7.847964242272587043e-01 -8.832641029368548669e-01 -2.662261061038071475e-01 -2.123537021112552603e-01 -4.057949944050640717e-02 -6.647722832497404699e-02 1.879005237874461276e+00 1.875446727837184746e-01 -8.328495904393573568e-01 -3.807411807221071642e-01 -5.359851294981362591e-01 4.715203030580406018e-01 8.272784234721084484e-01 8.287236708351787551e-02 8.815557569773871949e-01 2.192910810781577291e-02 1.920873139902920634e+00 2.126182035012290916e-01 -8.354716051298931578e-01 -4.805601763395750403e-02 5.001918643838789702e-01 4.142633770348124189e-01 -5.307073424286819913e-02 -9.407573593885549812e-01 1.089734616670237743e+00 1.375940848421262297e+00 -4.543277521529923701e-01 -1.244567551233266123e+00 2.196594588723464747e-01 1.234796879212560317e+00 5.467306336483531704e-01 3.505670925930323700e-01 1.869109977297632064e+00 -8.723407627955058752e-01 1.318210245250746593e-01 1.263727318456040694e+00 -1.366443157980225864e+00 -4.564579028047136555e-01 -2.952359604619471667e-01 -1.141257422258197540e-01 -7.020523125682968241e-03 3.701867423327345197e-01 1.706485398718227964e-01 -5.874714257611601820e-01 1.023636514287511234e+00 5.996588706811273317e-01 -1.062795707814996771e+00 -4.509557498742458037e-01 -6.757961988445071455e-01 -1.453239780105153311e+00 -6.242427134364116753e-02 2.012939803091370106e+00 5.182645058954747919e-01 1.396892297116835158e+00 -1.113647395292842734e+00 3.314014095156851969e-01 2.647726292588771790e-01 7.636504580689104094e-01 1.035146245372951412e+00 -1.022694930683820447e+00 -5.584374078537653885e-01 4.975035901365829627e-01 -2.656391099606347783e-01 -3.906574372477270574e-01 -1.676709221857983989e+00 -1.693524710631315600e+00 -1.125832575163655092e+00 -1.532676691526319468e+00 -9.067355501187247535e-01 6.686338220718481828e-01 -2.269410763587684343e+00 1.060251379264773641e+00 -6.498944594563045296e-01 -3.098051627632090743e-01 1.696646011690404077e+00 -2.010917931762198907e-01 1.543254329112209389e+00 2.136407451142421809e+00 1.015143569220164688e+00 -2.613197385496868197e+00 -2.034727811555187671e+00 -8.946742811887177238e-01 -1.047365079893781692e+00 -3.165918974187162949e-01 -1.632011247305029888e+00 6.479616534026620966e-01 8.918045276217835549e-02 -7.015019366482464491e-01 1.216206986067624563e+00 1.973712540832280204e+00 -1.779792303903413586e-01 2.135792785168655339e-01 3.533664175207744118e-01 6.529105009693962902e-01 -1.178243037242063584e+00 1.036842889452996408e+00 1.105610946231470271e+00 1.236807191682605334e+00 -5.784933993605798630e-01 -2.859579300926891610e-01 3.129398803255817874e-01 2.151952428160977260e-01 -1.458906954062813011e-01 5.381664528228282535e-02 9.766637162095488378e-01 -9.847950981026070139e-01 1.178170094903053133e+00 -1.315706232967680078e+00 -2.462026419635920504e+00 2.624044866488193239e-01 1.577653678455967767e-01 -1.180659054518931717e+00 1.089620196939941055e+00 -2.690872329037791166e-01 6.026762326657706392e-01 -9.796966712747240402e-02 -4.990227153408299809e-01 7.124455109136400288e-02 1.524731190176509710e+00 -2.518516196621729542e-01 6.820407937545334143e-01 -7.941163488841712637e-01 -2.625045478149248268e+00 -1.106782535053997263e+00 -4.256705313149222042e-02 6.716968654371768821e-01 6.267664514358161076e-01 8.166159048087481276e-01 7.077728268781852128e-02 8.458006914761891926e-01 7.620053650038595139e-01 -8.320468116618469079e-01 -9.670215896528944199e-01 2.559048176454107315e-01 -6.055844482430493558e-01 -6.653682281404192933e-01 -1.863536984734119661e+00 3.041311451958101375e-01 -1.780537285637546485e-01 4.225175636486695474e-01 -1.029043807186874382e+00 -8.890489292493660711e-01 -5.645150322429793623e-03 -2.598768032196350775e-01 -1.448425440435558098e+00 1.292514744437047239e-02 -1.010993673229399065e-01 6.590189862036173185e-01 1.409819236695580846e+00 -3.218119162909255371e-01 5.335795358086091733e-01 8.617445177921017052e-01 -3.536692700302535575e-01 3.938408400205403725e-01 -4.635313089586461932e-01 -7.060103787677322051e-01 -1.383256678239689563e+00 9.761788476207568233e-02 -9.179911107836792317e-01 -3.547578167060860821e-02 9.596495332976203718e-01 -1.008855504848243267e+00 -6.423241349119819255e-01 4.605540260561385990e-01 -3.788432214754731131e-01 1.039253664825085521e-01 7.063555014073006344e-01 -1.086056948721069837e+00 5.110717779175558140e-02 -2.423617643817005618e+00 2.313628181497841274e-02 -2.341080526209355916e-01 -9.245499536064148705e-02 9.990973207063028605e-01 3.894427539119311166e-01 -1.183718127453292857e+00 2.066497429132228003e-01 -9.891051804983406193e-01 1.369364112012976920e+00 -1.501694164978928603e+00 -5.126919628757515834e-01 1.077658552472288367e+00 -1.383983464294544996e+00 -4.083972694318640517e-01 -1.665437440220861598e-01 1.055987374085118002e+00 -1.577708671678094365e+00 -1.157241492676715167e+00 1.155222015475379616e+00 5.976950460001546617e-01 1.710175388618416559e+00 1.657609706230372737e+00 -5.751901537039884049e-01 2.957723965562285562e-01 5.656600179884581081e-01 -1.276578109852396281e+00 -1.482650525537653197e+00 1.698028573226437188e-01 4.487366014226108479e-01 -1.481214051002451626e+00 -1.431230053752318376e+00 -7.939743369425961150e-01 2.752789451898087214e-01 -3.253856283954685846e-01 6.212646301969749763e-01 -5.341563470454273599e-01 -3.882270002825930488e-01 5.444306457791098230e-01 -1.324527530638366056e-02 1.374008528073255686e+00 -1.379585497979033404e+00 5.071200323136233479e+00 6.527945909222834686e+00 2.894040299377550696e+00 5.699131431380090262e+00 1.323653873824075156e+01 1.277298730787928172e+01 1.932726075599491367e+01 1.463547459092814051e+01 1.405168472739121377e+01 2.606947671762290497e+01 1.791263558492717323e+01 2.171220019515929778e+01 2.218345588914139555e+01 1.442358318063022082e+01 2.369439872638866262e+01 2.495133941963259261e+01 3.929148466019167785e+01 2.419418173358313950e+01 2.966840024979136814e+01 3.140272318526138662e+01 2.574190402174970416e+01 3.560413534721970308e+01 3.881294549745458511e+01 4.546249027759789385e+01 4.106789864039097893e+01 3.234507559385502162e+01 4.363340221325055523e+01 3.690545208801164279e+01 3.410839566557804403e+01 4.703140168953022027e+01 4.495529378026074596e+01 5.807689546468397879e+01 5.305264922880297007e+01 3.982058291036730679e+01 5.525205521925691698e+01 4.102095908867735830e+01 4.472516014409346496e+01 5.393405817553316695e+01 6.232768352948657054e+01 3.412238701992068002e+01 4.612313133989278668e+01 4.115031741930208398e+01 5.429909226191344374e+01 5.336636180783313677e+01 5.118772847666117087e+01 5.425006506221251357e+01 4.333799348667304940e+01 6.155124407177039103e+01 5.562818979471532543e+01 7.012924349634572252e+01 7.542496505765599579e+01 5.531133685748875450e+01 7.935780713628099647e+01 5.699968570218216968e+01 6.606322267445804641e+01 6.358762902219473290e+01 6.487558178923625007e+01 5.716749803270705854e+01 6.628324717478737682e+01 6.553489431174244828e+01 6.063414598428492752e+01 5.520208038609809620e+01 7.834483640745759203e+01 7.880033443647867841e+01 6.064449823903277093e+01 6.079557462556883962e+01 8.285207213300898843e+01 7.380809012788175494e+01 6.438671505918041760e+01 7.031077540241446400e+01 6.867210655893497062e+01 7.127199602544118306e+01 8.460231111550498895e+01 6.789482277926612142e+01 9.286633508847515373e+01 6.048009332484075884e+01 7.070847378443177433e+01 7.184315462857652790e+01 7.063063734841409769e+01 7.372478182611463637e+01 7.839924783919656193e+01 7.836301713270124480e+01 7.422435898033039336e+01 7.882690216007233630e+01 7.074703347825517596e+01 7.357160422729413085e+01 6.434611098532070628e+01 6.970140105580757961e+01 7.315548474529603595e+01 7.054268444876942112e+01 6.424286005469501504e+01 6.091853793590925648e+01 6.703316686028205140e+01 8.024207798423275051e+01 6.800242031617894156e+01 8.935881030710818607e+01 7.391012282158469304e+01 6.951833214887581391e+01 8.035486171144317780e+01 7.439817856156075493e+01 7.032022971468033745e+01 7.661253761507768445e+01 8.045170328073209021e+01 6.249972402000491911e+01 9.438087038439344667e+01 9.123818319976398072e+01 8.701790072703246892e+01 7.849906714597042878e+01 7.984627745492153394e+01 7.208231709151706923e+01 6.811361165796093076e+01 8.520416940708336995e+01 9.012473325098952159e+01 7.289099546711970845e+01 8.790264443040292974e+01 8.666932563201348216e+01 8.878805926183238739e+01 8.938021709118748959e+01 8.129455524229254593e+01 7.757531985540970254e+01 8.172684061731816030e+01 7.320747565302409043e+01 7.971343033065407724e+01 9.503518082889446816e+01 6.583494250523425251e+01 7.879899059200266720e+01 8.237745095631640879e+01 7.046991514676260238e+01 9.202925492164406762e+01 7.464278867036760801e+01 8.007458139575646783e+01 6.150313870845533870e+01 8.542737693094890972e+01 7.266537775637927155e+01 8.680429634447112619e+01 8.859297364635084193e+01 9.828406608082480034e+01 7.461533801250989484e+01 7.823831509134896578e+01 7.409846918169677110e+01 7.830775198144766591e+01 8.235562241111308879e+01 7.747182848021346047e+01 9.875789758349047531e+01 9.041965911624392049e+01 6.836223184090916050e+01 1.023429510689434068e+02 6.885992618466327997e+01 8.624419167431295818e+01 8.978257662442503317e+01 8.358477210210115516e+01 8.193834567713857098e+01 7.926867398546866639e+01 9.942464547002037989e+01 6.777434730837754273e+01 9.788035214849254828e+01 8.601377319887652106e+01 7.473670460675064930e+01 8.247403382494202617e+01 9.249489999349385982e+01 7.884356955365643671e+01 7.529888555209002732e+01 7.540141350135482412e+01 7.877264178387450499e+01 7.650002132234882879e+01 7.998182602341759662e+01 8.996944085456541984e+01 7.282416611617438207e+01 9.554660231217872024e+01 9.545754836717202352e+01 8.331543983310905332e+01 8.269703721422496301e+01 7.953783947310506619e+01 1.005114193086322416e+02 9.060663731083887740e+01 7.978473475607172816e+01 7.926668353242646958e+01 8.349799142674405061e+01 8.859638369459800344e+01 7.058941962731996966e+01 8.775033195745336911e+01 8.488657669269090889e+01 9.099293530835014110e+01 7.658536815192111646e+01 8.388050805043850744e+01 9.461677523600091888e+01 8.554299502795809929e+01 8.885090523124368644e+01 8.060547487580245729e+01 7.430672687402358179e+01 9.414368846796659795e+01 8.622697676735381833e+01 8.463619704609691041e+01 8.532268405535559452e+01 7.112688037351955472e+01 8.526959189322028010e+01 7.508419374281294267e+01 6.391558233153489965e+01 8.444834734172245305e+01 1.011856149128462476e+02 6.407788961793812632e+01 7.352626821539324453e+01 8.593154859790547562e+01 8.063925787167502790e+01 5.911672832611958484e+01 8.135872316078106792e+01 7.682590462416720811e+01 6.924485323806001702e+01 7.380451533990239454e+01 8.835631523533184861e+01 8.521872930699923643e+01 8.983240928752810817e+01 9.316978977659096017e+01 8.393321793208966142e+01 8.455071251622231898e+01 8.429677140352771403e+01 9.913145437510809188e+01 7.674584329811040107e+01 9.422543595871503896e+01 7.888736517127416903e+01 7.653140231692246687e+01 8.401768673841004897e+01 8.699086430246791224e+01 9.511029595133615544e+01 7.572772581755315002e+01 8.695116827589966135e+01 8.984091708468864113e+01 9.663978891478787148e+01 7.872653551554944329e+01 8.547414562644947011e+01 8.081248919565703659e+01 8.889044909361069813e+01 8.939521353810816606e+01 6.029427641820194594e+01 6.631125890383670196e+01 6.598210151567127468e+01 1.040957722275538089e+02 8.766332710888917745e+01 6.850379764157659679e+01 9.426952309171880984e+01 6.146533892436304569e+01 9.686906421476403750e+01 8.082447666437829525e+01 8.124079778738850166e+01 9.815419716223360069e+01 1.058125361316747757e+02 7.850963445488470427e+01 7.527469394434666583e+01 8.286383902538825907e+01 7.317928864992205717e+01 9.915029125750743333e+01 7.980035636672344879e+01 8.259190515148539191e+01 7.654916149444191831e+01 6.924640809765911342e+01 7.718957944241263647e+01 7.763901862855995262e+01 9.663260818133333885e+01 8.071266173200180560e+01 7.389944552723977722e+01 8.499692247904157227e+01 9.183119590259512677e+01 1.080265758952388637e+02 9.954744568278519523e+01 7.887613954379020242e+01 9.332283342728445064e+01 8.808365870872059133e+01 8.164407834133261588e+01 7.224310922472544405e+01 9.711279335356081788e+01 9.708196081628292973e+01 7.814288386499367789e+01 9.906891636625756803e+01 7.854593478294408726e+01 8.538010617603016783e+01 9.560066208576174063e+01 8.338963700861461348e+01 8.251620540869923559e+01 8.055678101981311556e+01 8.294843663527508681e+01 7.157990602314499995e+01 7.876786771168409018e+01 8.496950845267636510e+01 8.257290173623627538e+01 9.039262359257953960e+01 9.364857286531194802e+01 6.938966612301256021e+01 8.804209147351539855e+01 9.389344626559092433e+01 9.466284034138861614e+01 8.766906942957238869e+01 8.915792967021826598e+01 9.218460426706846533e+01 8.734820974506992286e+01 8.317062527160321395e+01 9.478789667097794336e+01 9.976995631978819290e+01 7.756039816409085574e+01 7.903703916212998593e+01 7.747861641253732046e+01 7.663048871808631191e+01 6.795795442827545685e+01 9.110783192369265748e+01 8.410390883616970825e+01 9.137067920182126102e+01 9.098916000049433705e+01 7.421462312479465595e+01 8.695183466697922370e+01 9.396754930496547331e+01 8.328503184296911854e+01 9.456221479750048786e+01 9.664651723301494712e+01 1.035378872241397517e+02 8.608365413997844939e+01 1.008301692005391743e+02 8.013149064590240300e+01 1.033035729386206754e+02 7.916787486372177796e+01 9.463579443305475536e+01 8.495990573390652401e+01 7.759891752376283591e+01 8.725233184417172083e+01 9.360997575227123946e+01 8.600111461378861577e+01 6.818815302236883724e+01 8.327125777132336282e+01 8.818208014188890331e+01 9.887869237941846734e+01 1.013605168158461396e+02 8.466839560507473550e+01 8.454710945690695212e+01 8.453083032090727045e+01 9.125174816006153833e+01 7.130774353939416699e+01 9.404178204380265527e+01 8.392391606785453462e+01 8.686034543599505753e+01 9.097270888372730724e+01 8.623095560214579791e+01 9.586524830836933120e+01 9.828657153078471254e+01 6.968706437914313767e+01 1.137976239316500511e+02 9.202168498146097875e+01 9.190289234406446894e+01 1.115832092492941143e+02 9.744611427031489370e+01 9.221834295123647962e+01 9.551991206898193809e+01 7.570145913326831533e+01 1.010128918085232215e+02 9.060858794265145377e+01 1.068099397625730660e+02 8.197286247551944882e+01 8.160219485847031251e+01 9.588848302221082065e+01 9.615989559443276846e+01 8.733515622883381013e+01 9.812274108103723336e+01 9.954636241709859235e+01 9.788184849566772527e+01 9.854754902800610239e+01 9.113119722484775309e+01 8.848783781835315665e+01 1.018880003702466297e+02 8.027198073006626089e+01 9.182745931888135260e+01 8.767075462221470161e+01 9.183415823063879202e+01 8.283995468684354080e+01 9.059823657304352196e+01 7.819689219430148341e+01 1.112923690674379600e+02 1.009879014774333257e+02 9.455120150388256661e+01 9.494976017090472453e+01 8.550833862806814523e+01 8.774939829238282130e+01 9.588000309891324946e+01 9.513243017747998920e+01 8.082063104900933581e+01 9.566797043472658402e+01 8.644130499645690691e+01 1.079995625092944209e+02 8.361060565069024619e+01 1.081360909847779936e+02 8.047710559754712278e+01 1.027988074767804392e+02 9.212191011553514386e+01 9.134993485153650283e+01 8.138072730009852762e+01 1.033762479118715021e+02 9.072167675065954029e+01 9.299620144634403118e+01 1.019017447778919490e+02 9.950218755814495353e+01 9.856527892722172624e+01 9.774524483317117074e+01 8.092637540481453584e+01 9.048374195929802966e+01 9.226091319703473914e+01 8.459655517745244424e+01 1.005627557613093188e+02 1.046101437817721660e+02 8.770642443549513700e+01 9.011712188293245163e+01 7.711458504642169487e+01 8.873877267259906887e+01 8.957250916672542473e+01 8.024861383052922292e+01 9.209107037850840527e+01 7.680650655505662883e+01 9.978227876420389464e+01 9.013921139947767358e+01 8.526538678514313574e+01 1.088126573598268294e+02 9.758511524617395594e+01 1.024115394869955935e+02 1.074389888441465502e+02 8.527935505079042855e+01 9.195829055863171675e+01 8.672842994461571209e+01 9.819479805496365543e+01 9.147922422421950728e+01 1.031733083051755813e+02 9.059812256180357792e+01 9.441913376647808320e+01 8.556939662645991973e+01 9.445060860958241733e+01 9.477414855899716883e+01 8.546960632280413961e+01 8.945963988963633540e+01 7.726751053610345821e+01 1.078910181828412647e+02 9.536965053863295338e+01 1.045108554257988089e+02 9.702509160275255340e+01 1.019796586170874519e+02 1.047779315988920814e+02 8.175996261772552032e+01 8.134256510670779505e+01 9.796284519896342147e+01 8.887801491249922492e+01 9.309614578342939240e+01 8.477620247900820516e+01 9.969486756720012011e+01 8.049747049042277069e+01 9.409625283768139070e+01 1.105315452967892611e+02 9.191782281915413932e+01 9.148942480606004324e+01 8.673885278645185792e+01 9.220211883693805532e+01 9.590267452230509093e+01 9.961446629232587213e+01 1.055057687676173828e+02 1.076152374437266275e+02 9.283540856734150282e+01 9.547494751238996002e+01 9.290477749606392877e+01 9.412641495915359258e+01 1.077713811493511713e+02 1.026318362976077765e+02 8.024818700408680172e+01 9.746547980950528256e+01 1.049469734695696559e+02 9.788524320695900371e+01 8.935557469370397143e+01 7.843220392015946629e+01 9.538712381608323199e+01 1.011934775402392432e+02 9.482929071014059730e+01 9.287914198493834306e+01 8.929958265421824137e+01 9.865902835666632598e+01 9.339713170332291270e+01 8.963224626615689772e+01 8.990674240238709558e+01 1.032923812185073018e+02 1.159392499213641941e+02 9.126563133872953415e+01 9.537136064067080099e+01 9.342674959009161739e+01 9.829161835850470652e+01 1.184389009160941697e+02 8.933029067307585080e+01 9.246375239217627495e+01 1.091337071012492146e+02 1.028726277516740168e+02 9.424067844460692811e+01 9.739308411830285195e+01 9.505022845401191489e+01 8.867371961077577680e+01 1.085408036924461470e+02 8.751205295118906236e+01 8.998553577142189397e+01 9.437195822255441158e+01 6.513745671191878728e+01 1.081594288073538053e+02 1.065752222347547900e+02 9.853853259765243422e+01 8.368095434860120463e+01 1.005333043094000374e+02 9.434354739000042400e+01 8.216072076963543225e+01 8.881013478505438741e+01 8.769919772247803280e+01 1.088925671479026533e+02 1.053228304518176515e+02 9.793098318660234725e+01 1.051446491038599049e+02 8.672954701107634889e+01 9.374693410871222454e+01 8.062338179751844791e+01 8.866525623873009465e+01 9.678806410345775646e+01 8.378499569247691170e+01 9.581898008325910610e+01 9.101040255859224715e+01 9.946485232433836643e+01 9.310209059288624189e+01 8.883626734488476018e+01 9.168470137264714026e+01 8.457472153408554050e+01 9.879571559886991849e+01 8.657553518969319839e+01 8.656935486391094514e+01 8.760384481857039418e+01 9.779513728526941918e+01 9.160025715741880958e+01 9.446251469155492941e+01 9.225554008478617618e+01 9.111361575244910682e+01 9.389784071173870927e+01 9.971320999946290442e+01 1.068719629229683363e+02 8.952223775354649149e+01 9.137867257256003484e+01 8.266690600684506762e+01 1.005927459900411236e+02 9.709442473876370627e+01 9.296646317878783350e+01 8.926935670298978209e+01 8.917950477616427918e+01 8.667417114325292005e+01 8.682292130037434674e+01 1.165218504452899708e+02 8.908717311407170314e+01 8.896806703609178157e+01 9.856654508474419174e+01 8.074056939116331932e+01 8.842641876201332707e+01 8.155805753466933083e+01 7.419002472217151478e+01 1.033449801062223798e+02 8.376380524209012890e+01 7.989608843718986009e+01 9.817349842615688260e+01 7.847169486516193615e+01 8.278329512533821344e+01 9.588823949293346516e+01 6.940604479373999425e+01 9.790624301827173781e+01 7.991718245810410792e+01 9.464706967229504642e+01 9.581342968570899643e+01 9.367733915998796590e+01 9.146887497027742597e+01 9.400790740964848169e+01 1.077721320332096013e+02 8.708651994049326106e+01 8.969783282876787212e+01 7.353467451769429886e+01 9.755051652364680592e+01 9.384296489479550019e+01 9.548555704097222474e+01 8.117337686051067180e+01 8.556169635884099023e+01 1.128524022707784695e+02 9.457233066533825649e+01 1.074369766657335106e+02 1.017709600630555826e+02 8.325363356348799471e+01 9.139761501537851984e+01 7.490388193917374338e+01 6.933040743773997860e+01 9.396106040019722627e+01 9.033267452058007052e+01 1.008424214004180328e+02 9.823770824039202409e+01 1.071015178710513709e+02 7.584485089848398331e+01 8.603093232807154322e+01 1.087866862492918330e+02 8.673109928713769534e+01 1.025681457124664462e+02 9.446299407953837601e+01 8.443202978147917293e+01 8.725099561197434639e+01 9.456317571266500011e+01 1.039835177714560501e+02 8.324008291489941769e+01 1.072776001868149933e+02 9.875319770547120868e+01 8.855893887535272313e+01 1.023290506858090083e+02 8.624834013992432347e+01 7.382046882641090235e+01 9.914368383400804419e+01 9.954929322896425958e+01 1.064468142569697164e+02 1.050662216812853700e+02 8.549845472682524417e+01 1.042288387827820060e+02 8.663447196240018400e+01 8.924696456208752693e+01 9.241245995467053831e+01 8.617719733037395713e+01 9.164508285979525226e+01 9.315668859415985992e+01 7.079794731472649971e+01 1.156466695393332031e+02 1.001566743754938926e+02 8.473116254254226476e+01 9.013482174002119507e+01 1.073015678719880697e+02 8.864324073482588062e+01 9.794171109606186576e+01 8.173327771448123258e+01 9.217545982592748999e+01 7.295383365897717454e+01 8.208584312825631457e+01 1.075943916637369000e+02 9.154945662867338285e+01 9.701913371747896520e+01 8.929565099114547877e+01 7.992794786841385246e+01 9.565817538289434196e+01 1.187333004494596054e+02 9.425064064953711807e+01 1.136869767653022762e+02 9.388961595193775622e+01 1.056773765403575425e+02 9.422122460361181595e+01 9.139572351962685559e+01 9.009506236080929398e+01 9.381929712535902866e+01 8.751564176409004858e+01 9.642161747338569455e+01 9.213161929050572496e+01 8.088338113977175681e+01 9.422310214769946413e+01 9.610648252866702990e+01 1.046970590273912194e+02 1.053549332590700516e+02 8.774148426798390688e+01 1.064921645132917547e+02 8.693212824840344410e+01 1.044395841377764782e+02 1.071349917537704499e+02 9.861401107709424707e+01 1.104966970366765935e+02 9.213129851773376799e+01 8.887626477295198413e+01 8.566687289026754115e+01 1.036536232696540054e+02 7.425899234280537087e+01 8.318891576300302404e+01 1.082800511168391466e+02 9.396853207477647629e+01 9.266741106477448398e+01 1.076950411282504660e+02 1.015460748763336625e+02 8.834258295917040016e+01 1.100512821262548897e+02 1.161022570931410343e+02 9.803348967266548186e+01 8.733479537572814877e+01 9.866151643593887854e+01 8.056826314273338596e+01 8.193372861415106456e+01 9.127990330548425391e+01 9.487511497855086873e+01 1.077690642602569397e+02 9.373185100688409932e+01 8.678394661926874676e+01 1.083902292723537073e+02 1.032073850858371458e+02 8.880190991158765712e+01 1.030814839659063864e+02 1.005834524224850668e+02 1.107993353544240875e+02 1.133850067822772303e+02 1.200993202493656753e+02 1.026757329225546442e+02 1.017991363197066619e+02 1.097594774441937346e+02 1.147686266662053356e+02 9.200800067404803428e+01 8.956793695574029357e+01 9.641420218615138538e+01 9.190146155077434287e+01 9.152578268681448037e+01 9.900873134769454964e+01 9.033408312376450056e+01 1.058156289179904945e+02 9.497423493214283496e+01 1.100694592022167200e+02 9.995996386207860951e+01 9.277554702889474925e+01 1.036857917050294589e+02 8.205063666525610699e+01 8.105901846599458338e+01 1.048676765753072289e+02 7.598081035788818838e+01 1.089444319315024359e+02 8.185420613490380504e+01 9.298600716385628573e+01 9.295373471772717267e+01 9.729000734430783837e+01 9.617114491509173035e+01 1.184983379789993592e+02 7.639820218969316556e+01 8.832989269375821095e+01 1.125356119349302162e+02 7.309061732659317556e+01 8.974554853033509971e+01 9.316202441589462069e+01 1.127982305994562040e+02 8.882477790775931226e+01 1.102568153886555535e+02 9.957128600034185695e+01 1.013544405079228312e+02 9.794026090181596089e+01 9.913916038329183777e+01 1.063676408206352164e+02 9.947789355218696983e+01 9.566747825642372050e+01 1.005885144021057016e+02 9.400737768141205208e+01 1.172517332000044803e+02 1.121660414746353354e+02 7.943237775755117980e+01 1.106535751223794932e+02 9.413612284446229239e+01 8.514287481060041785e+01 1.183682450146849590e+02 9.350691054752073228e+01 9.154224684131719414e+01 8.611868801792434169e+01 9.023566473872085680e+01 8.955891615888627655e+01 9.345966599355951132e+01 7.706882853142785450e+01 9.980988955829360521e+01 8.970146072133603354e+01 1.063462425600299781e+02 7.947436204301719442e+01 8.477127333031154421e+01 8.448836783633096559e+01 8.782570288976405948e+01 9.976245304989140550e+01 1.099148058349076535e+02 1.008748850602584781e+02 9.573035659351101856e+01 9.700443940659285147e+01 9.010243424362822395e+01 9.545154335232413700e+01 8.735545581612760202e+01 8.812802909959005149e+01 9.839535166625536533e+01 1.175147967432971399e+02 8.653634739455296199e+01 1.001325938859100404e+02 1.017166448215733823e+02 9.651172386605412612e+01 1.035126081014260393e+02 1.053372429355952704e+02 8.596080194865886881e+01 9.474223281534744956e+01 8.053710980338640013e+01 9.338854570911784947e+01 9.375544940358442147e+01 9.590175932785942337e+01 8.887938434161726775e+01 8.488475236461418660e+01 1.093420612681057378e+02 9.478296422380766728e+01 9.739045335108724544e+01 9.864324795834278348e+01 9.852678119066912643e+01 1.041850536659396909e+02 8.143553177067629179e+01 8.837118999403463704e+01 9.252280861846217874e+01 1.007228790731116135e+02 8.479694704831536001e+01 1.003258209394408595e+02 1.007504901753868296e+02 1.078822793465370040e+02 8.349438732443545064e+01 8.912737958405867289e+01 1.040969458380030943e+02 1.001067825068274004e+02 8.799196011601001999e+01 8.315010376244330814e+01 9.663173133509393153e+01 8.180823063887380897e+01 9.689503913161860282e+01 7.888568617497122659e+01 8.335956191310404506e+01 1.080364828224893330e+02 9.462563747857880969e+01 9.997665267145760026e+01 8.361346190437794235e+01 9.061495855302855773e+01 1.045630606933685129e+02 1.110419488361568767e+02 8.394507578189289632e+01 9.873487293996564063e+01 9.401222911768083179e+01 8.357712418265225551e+01 9.060592963416299028e+01 9.403933578003533000e+01 1.017397068926837278e+02 1.006572510276640458e+02 9.433057479102846798e+01 8.845886975598877200e+01 9.640955108827073161e+01 9.004317572811825698e+01 1.003298592694919762e+02 9.850293056071072328e+01 1.055333150115091883e+02 1.064532870442538410e+02 1.073949145717530342e+02 9.413079044364491210e+01 9.692407229227993071e+01 9.757063971897746057e+01 1.000027439859207590e+02 1.034614576765557672e+02 8.990851262839746028e+01 1.060633410735436257e+02 1.087627853475687800e+02 9.236600708573367058e+01 8.401459434803720683e+01 1.058827596953955492e+02 9.674921767012250484e+01 1.102744124266474728e+02 1.016802389309828953e+02 1.033504521742054152e+02 9.919024884725561719e+01 1.057971871642780997e+02 1.103719465217762519e+02 9.982198425425727351e+01 8.975156714319963669e+01 9.911113200348782470e+01 1.067559447007387234e+02 9.317803996268038702e+01 9.177922100119411652e+01 8.081473239143343790e+01 1.093776282926068006e+02 9.407200585730841169e+01 8.748227634125383645e+01 9.771817827963624836e+01 1.003998565713131086e+02 9.894946431632148176e+01 1.071269034621260943e+02 9.328667127833124084e+01 8.398009956291824096e+01 1.078655821386891347e+02 1.019568219067484307e+02 9.772987759688655274e+01 8.749035393504425429e+01 1.001689761842524149e+02 1.286295468808390865e+02 7.530823327517740040e+01 9.595988555099437178e+01 9.155041214810427164e+01 1.015792544095901206e+02 1.020994097978793320e+02 1.011195973549942835e+02 9.864651401794367303e+01 8.454825830989817348e+01 1.033051207380045469e+02 9.893288981217557421e+01 8.846587111623804844e+01 1.006808939107860255e+02 8.455780573326235583e+01 9.372848734418877825e+01 9.177704579808883523e+01 1.025516957360242429e+02 9.188627253284266772e+01 9.263270359210028460e+01 9.422865151562930919e+01 9.939583599907122391e+01 1.052405194827923793e+02 9.506213336071300546e+01 1.015968537215909606e+02 1.013326694329222164e+02 8.828644720619703889e+01 9.391558507184321059e+01 9.061357205803315651e+01 1.068119148176491251e+02 1.047070564472113574e+02 1.057788567846486529e+02 8.984061347262971253e+01 1.032005544671496153e+02 9.155479235591391785e+01 1.028550406862252657e+02 9.537320579640586971e+01 1.111090265205225052e+02 1.073017799628809996e+02 1.131708441207242544e+02 9.546095891128473454e+01 1.012749835029640906e+02 9.856102294652934859e+01 9.274589795697900740e+01 1.220281391561625952e+02 9.381555298048004943e+01 9.793101665512560317e+01 9.590349250739456011e+01 1.092128305997618583e+02 7.637375874512171947e+01 7.727339657267388873e+01 9.545038683490469111e+01 6.932001054468700829e+01 9.458927237050133385e+01 9.503201112739334633e+01 7.960099020381542800e+01 1.042702279038553712e+02 9.608008420793433402e+01 1.151536007896834519e+02 8.278489523602402755e+01 9.954789646557676974e+01 9.865376758126288337e+01 9.977941685102163660e+01 9.029861295287598466e+01 1.017357769500676170e+02 1.068919598578950314e+02 6.564187738912798409e+01 8.869461472147783354e+01 1.152203957315427658e+02 9.400905963787963060e+01 9.326145394385706311e+01 8.777116680445497821e+01 9.242024821592285377e+01 1.010528301167542224e+02 9.454195275500838136e+01 9.571848258395459652e+01 1.095571013514202150e+02 9.217730561205787865e+01 9.938578956552281340e+01 1.026016849625834766e+02 8.163555562029225143e+01 9.717404017651817583e+01 1.041793221221619063e+02 9.464830273981279163e+01 9.201479869052371896e+01 8.668669071157279404e+01 9.475759646153748861e+01 8.982696542055550992e+01 9.844763654897640492e+01 9.717287792383730505e+01 7.698969879365839120e+01 8.720316460584983531e+01 9.217890186361616145e+01 1.041470497739016565e+02 9.421101512465722294e+01 9.687135124719070234e+01 1.004017834400495133e+02 1.017846905403953457e+02 1.021942813632906422e+02 1.021560740864887293e+02 1.024042846146597725e+02 1.170557342537578478e+02 8.582158343347427376e+01 9.187000131023955873e+01 9.972333692322030174e+01 1.001661527653367898e+02 1.059570099081138750e+02 8.630561318101611334e+01 9.972956920055982266e+01 1.031162286385807079e+02 1.033828507993142836e+02 1.128772904119776115e+02 8.982091857040701655e+01 9.085436262155590725e+01 1.078815490982469925e+02 1.276576243529916752e+02 9.204355410966120132e+01 1.037432223065839025e+02 1.005469697119910961e+02 1.006811621353554074e+02 1.066687544833480104e+02 1.068484144358056795e+02 9.408185226290405012e+01 9.663574877077908809e+01 9.483443787583823337e+01 9.083505324967634920e+01 1.078495501602798896e+02 1.033845662585442113e+02 1.022298651407370897e+02 1.090389281239332462e+02 9.339432896171020104e+01 7.663408282438962260e+01 1.012447985565915474e+02 1.067312092484928741e+02 1.045010141320108801e+02 8.452015249351889281e+01 9.374255867619102389e+01 8.712037916617347832e+01 9.537827309354807426e+01 9.185090390206718780e+01 1.200716066173369256e+02 1.012307792260994574e+02 9.665576438026702988e+01 1.015697238652885233e+02 9.466144636262576739e+01 9.512346684474636049e+01 7.655321384309803534e+01 9.524828749822850682e+01 1.016888276967365954e+02 1.199623238219137846e+02 1.282807952988441969e+02 1.094787498220558888e+02 1.040752949733875994e+02 9.170685031332524773e+01 1.097165889028126458e+02 8.232479462965878270e+01 1.103032795330015716e+02 9.981542210077344635e+01 1.124139894464404676e+02 9.267071525438709045e+01 9.147452700047249152e+01 1.121882611602650428e+02 1.077588711026767356e+02 1.306867603461583656e+02 1.004830251494433497e+02 9.076164786296943987e+01 1.038076617765216838e+02 1.125360986042181395e+02 1.140733943808173478e+02 1.333809022733680081e+02 1.011879464647258828e+02 9.659324308793434000e+01 9.387563017200957916e+01 1.099952826100365684e+02 1.033517730700036594e+02 1.122168440449952129e+02 1.142010143203309127e+02 8.393387130269492502e+01 9.941584585118270923e+01 8.342869793414128310e+01 1.006483828803211793e+02 8.184337929018926161e+01 8.952863439747441987e+01 1.118773335321616997e+02 1.168034430855938979e+02 8.478283792014988762e+01 9.729396880292107141e+01 8.031773214932810845e+01 9.480969174628951635e+01 1.124364278040670655e+02 1.020016267216623334e+02 8.946102981648417085e+01 9.566529449132843865e+01 1.228984833295339456e+02 9.713986619666258093e+01 8.946392531908441015e+01 8.543504083061233700e+01 9.571187977132511548e+01 1.059804880934905498e+02 1.080155208979992096e+02 1.145818373767968268e+02 1.058472152539054747e+02 1.181914760793070371e+02 9.471989880504585813e+01 1.007928297189420164e+02 1.051799558201100098e+02 1.101386302490839739e+02 1.014967918667988869e+02 1.070535964860204530e+02 7.709512987228242764e+01 1.032304924973736888e+02 1.027766780763966636e+02 9.441665771266961826e+01 9.770490913895174856e+01 9.155531557238282403e+01 1.228668221405585967e+02 9.646821548166896321e+01 9.317964472164058520e+01 1.059273332177779423e+02 1.088181996554664011e+02 1.141298986048854402e+02 1.161150921445617001e+02 1.158655706555704370e+02 1.021138085207998216e+02 9.403301520742846265e+01 1.219699902982803223e+02 1.020969574393436972e+02 1.007586682398307545e+02 1.213250707774453332e+02 1.116871727546216988e+02 1.146886449524893834e+02 1.065711810682998077e+02 1.064972555493048105e+02 1.035880692198059023e+02 1.065078159967553830e+02 8.630639680434966010e+01 9.347727720677261232e+01 1.061570189845117653e+02 1.051370893822285524e+02 1.250380128797160353e+02 1.012525077356488481e+02 9.806370878947018355e+01 9.608483501306915286e+01 1.122303702709159126e+02 1.195039404932515623e+02 1.019830742450549650e+02 1.070260400765378819e+02 8.826919843728151704e+01 9.133449778087360471e+01 1.130830515085934564e+02 1.068251079284639076e+02 1.072275042913158956e+02 1.150299577687843708e+02 1.078051262083437791e+02 8.573893468361549708e+01 1.011013345713005407e+02 1.071573236481280418e+02 9.642421886223122840e+01 9.219522254783468895e+01 1.225356755746469730e+02 1.047780803748504184e+02 9.916426434073150631e+01 1.036490315789020116e+02 1.042611819380603464e+02 1.195181218261939193e+02 1.168657668978524811e+02 9.837149032960719808e+01 1.215965077898225104e+02 1.187870548887715927e+02 1.100092783386415078e+02 1.149667512574342965e+02 1.181461588117883252e+02 1.045426756089025844e+02 1.017724229488454171e+02 1.187613350289761485e+02 1.096444609528671350e+02 1.087629689115250500e+02 8.406480608775351016e+01 1.054318606795701925e+02 1.066014271384317738e+02 9.284771500357274476e+01 9.118030172125079957e+01 9.971524565280856223e+01 9.773275538859557798e+01 1.102990987600426251e+02 1.079699039588633127e+02 8.970402974249579131e+01 1.113759057536734076e+02 9.408928971397675411e+01 8.451606251437216599e+01 1.021444295655215768e+02 8.125619550774459299e+01 9.915104031560974818e+01 1.089971734126987286e+02 1.203877964899353401e+02 1.027079391758936140e+02 9.706712526297755517e+01 9.949010214962575560e+01 1.176097505612780338e+02 8.744763805754094221e+01 1.148027774461478145e+02 9.439340694474802262e+01 1.019759582916003211e+02 1.041589868947885407e+02 9.565193370063560963e+01 9.434362367853262299e+01 9.557400936282957105e+01 1.014078735268087854e+02 9.616265666864606487e+01 1.118320138194967939e+02 1.024406938386041617e+02 9.336480605772106856e+01 9.784944387133135990e+01 1.207773827654834378e+02 1.241801992927023832e+02 9.533112027018451329e+01 9.748737289454619770e+01 1.217453112792626939e+02 9.906193364760709130e+01 9.545586189433772972e+01 8.697522110164763376e+01 9.500709634540554305e+01 1.039159576694019052e+02 8.501638253620954799e+01 9.109035399996304250e+01 9.784116808234325902e+01 9.949044482635741815e+01 1.047158837161566822e+02 9.128859422137077217e+01 1.100188013720794942e+02 1.001873400634245854e+02 1.026316287845090471e+02 1.002869714088200510e+02 1.015911343253911241e+02 1.102668182206120804e+02 9.443604770457947950e+01 1.149891026265214720e+02 1.019092617749247296e+02 1.066737000358585306e+02 1.004481086485304502e+02 9.339818996596558520e+01 1.090262940969913643e+02 9.838023460378435914e+01 9.040035439944567486e+01 8.932844458920227737e+01 1.069533266898975796e+02 9.417900388265714184e+01 9.318571745603351530e+01 1.057673429460684105e+02 9.564941289968308524e+01 1.001825795067627070e+02 1.082339293639503666e+02 1.040145159894876201e+02 1.218963283590392024e+02 1.017800206948709416e+02 9.966015544762356626e+01 1.042041078641417897e+02 1.180410311586741017e+02 1.020425435250085542e+02 1.088937177903918752e+02 9.410376627524341586e+01 9.798805582291610961e+01 1.170992676172433704e+02 9.866531117612514379e+01 1.022290597525926898e+02 9.958065481268957342e+01 1.109948501705041508e+02 9.086489919564458262e+01 9.596850344129532573e+01 1.147115603056067101e+02 9.361460359055818969e+01 9.282239171152062340e+01 1.025520986547725499e+02 1.000710029144398163e+02 9.700733131968479483e+01 9.232031958694513207e+01 1.184351210106867285e+02 1.133981829857338681e+02 9.696274949523395037e+01 9.558853439271182140e+01 1.097311572122036978e+02 9.592105002339049236e+01 8.404518787327612017e+01 9.799007030275893726e+01 9.419455357627261094e+01 7.920756282164435902e+01 1.098802884260441459e+02 8.694403029161269103e+01 1.078490688177245573e+02 1.005129124176269073e+02 1.148073619700479497e+02 9.503486043223718127e+01 1.114085412563292010e+02 8.309699325491209265e+01 1.150177470161490163e+02 1.056919001169147663e+02 1.117973612962064180e+02 1.178996845364154780e+02 9.499361912621598947e+01 1.001233788106996769e+02 1.047113921319716070e+02 1.003372259506716375e+02 1.159807466610213851e+02 1.145552455522088167e+02 8.772763031474090667e+01 8.609059322055277619e+01 8.705647146985754148e+01 1.002719652801381613e+02 1.107123569659451334e+02 1.075963643911860856e+02 1.146940920623717375e+02 1.193361741948236130e+02 1.011200775572073240e+02 1.287504824932374561e+02 1.080905827787607336e+02 9.236072730210011628e+01 1.089878845176294817e+02 1.184763111928048716e+02 7.705624915667736730e+01 1.062880025462115157e+02 1.047522476515065648e+02 1.081514786677582833e+02 9.238587673579682757e+01 9.059349436811814371e+01 1.177929741524789620e+02 1.039138616062135867e+02 9.688628958845049510e+01 9.830303189613059089e+01 1.027762767959104622e+02 1.078793103614480771e+02 8.109895753434015830e+01 1.139866555360705576e+02 9.367867668916815660e+01 1.206786562455090603e+02 8.173894820363972258e+01 1.089991271812682783e+02 1.012329843895087720e+02 9.804304011347649350e+01 1.043460175827523102e+02 9.052906243347113957e+01 1.110420875721221563e+02 9.786559229086435607e+01 1.145795897128890601e+02 1.019119295574725470e+02 9.793627606587187984e+01 1.089165360250854775e+02 1.009980396466403079e+02 8.457284614027575742e+01 9.955082169205287812e+01 1.074579507015881461e+02 1.027432522221555047e+02 1.097684800692390326e+02 1.031108665607779784e+02 1.005118119952226863e+02 9.900716990876078683e+01 1.108361198106487819e+02 9.877547029404883006e+01 8.452874895226435115e+01 9.912439207084644011e+01 1.009703251344382267e+02 1.030130823659769987e+02 9.929812135240214843e+01 1.159541557346422280e+02 1.286948567593502730e+02 1.024530010810637464e+02 1.073889009355710158e+02 1.080249343751765707e+02 9.684094061311175494e+01 9.548225696780302485e+01 1.016802837899157481e+02 1.084120726700208053e+02 9.522476868719989795e+01 8.863916560884993601e+01 1.099246668944829679e+02 1.149440445034787501e+02 1.150889233214495135e+02 1.115334938890659799e+02 1.148372967925822934e+02 1.153053834489821696e+02 1.049951661777714236e+02 9.505579650992372365e+01 1.099445085038820764e+02 8.781842974597194029e+01 8.424628642286717195e+01 1.111461888657554766e+02 1.051387291387188014e+02 9.571626802218310104e+01 1.052966569567458919e+02 1.014633199929430987e+02 1.054156140144622498e+02 1.064090235892665959e+02 9.650021115420871354e+01 1.079467442654552229e+02 1.079738313006610184e+02 1.016520673243169171e+02 8.847509457888948248e+01 1.056827742155111878e+02 1.103314090288297820e+02 1.032218349598921350e+02 1.019848744722727076e+02 9.794277879474087456e+01 1.021669497874494539e+02 1.182074113143415985e+02 1.052462416391294937e+02 1.038543087425591551e+02 1.078651246894119708e+02 9.820625449135076224e+01 1.261260352184543905e+02 1.092579534037780888e+02 1.100020901115996423e+02 9.560517495464618776e+01 1.331179795220835445e+02 1.378330594183818505e+02 1.179403423280984669e+02 8.885997467455977983e+01 1.024833193947464025e+02 1.083073013757303755e+02 1.148137872132251402e+02 1.006680846412000818e+02 9.736598949184453033e+01 1.230243595691275260e+02 1.038155971513811835e+02 1.173526236701346477e+02 9.753228843833275619e+01 1.063103203993832579e+02 1.163843159967619414e+02 1.035253107368661745e+02 1.136069436925633056e+02 1.186207050384578139e+02 8.835471708960720605e+01 1.024189735282817963e+02 1.128656074024793696e+02 1.221517795612868724e+02 1.093603833114038792e+02 1.099491625656376215e+02 9.390448404410209093e+01 9.814279100186861626e+01 9.708373697242893741e+01 8.632591075978338324e+01 1.119365148603468612e+02 1.088883139880352502e+02 1.004516285772565283e+02 9.342042105456913248e+01 1.000169220286256575e+02 1.167299170821252119e+02 1.112945785967181678e+02 9.711079110348224219e+01 9.493408842132575387e+01 1.065522797424427495e+02 1.154886771486171426e+02 8.484954509629696418e+01 1.152830424156665714e+02 1.086251593670379094e+02 1.037554660913551174e+02 1.035623217893648160e+02 1.124363256668887772e+02 1.003043975328475454e+02 9.593805079978675110e+01 9.720812623466370894e+01 1.010172387868317969e+02 1.133400379225812316e+02 1.185466137125634418e+02 1.185850067301693684e+02 1.162939498790876485e+02 1.110731484611868183e+02 1.295700543654650119e+02 1.116825162159820479e+02 9.911732343163869530e+01 1.189291733535877569e+02 9.089243688761389706e+01 1.087076139660295979e+02 9.237675582463896262e+01 1.090682751273884321e+02 1.094889486452054967e+02 1.064943435030181149e+02 1.063291991416414106e+02 1.060347434039564689e+02 1.068432095359722354e+02 1.146243956538249762e+02 9.640048318594121213e+01 1.165990042219616782e+02 9.737160157738360056e+01 9.011027439430938557e+01 1.239949125827702687e+02 1.273446717971955877e+02 1.012583737798621399e+02 1.193987290947555664e+02 1.013400846078115762e+02 1.296363552200926392e+02 1.182180480480604956e+02 9.155327921973679395e+01 9.720104371305998825e+01 1.230129517861570321e+02 9.421614840946072889e+01 1.062897778817753931e+02 1.137924579369270930e+02 1.100927452585975743e+02 1.018489017628523499e+02 1.123053422017116532e+02 1.016248714910093156e+02 1.024660542561344698e+02 1.127466512414040523e+02 1.186298058986861435e+02 1.103797417307045805e+02 1.141639203007483303e+02 1.223619242830307741e+02 1.216863069135398376e+02 1.051733226197684274e+02 1.137302538047085108e+02 1.105972951720182635e+02 1.047029595428384141e+02 1.007130895985394545e+02 9.439978804147278879e+01 1.070963118841041251e+02 1.350929908249295295e+02 1.168172747026363965e+02 1.135119460553607666e+02 1.002773307271137639e+02 9.258853918337365485e+01 1.209623136184384293e+02 1.041085198426472829e+02 1.167055178173176131e+02 1.061188016547312571e+02 1.193411818889585874e+02 1.129768188906746360e+02 1.075191124425876126e+02 1.062980345458152129e+02 9.861457441865182716e+01 1.188355724955025892e+02 1.015598372145977351e+02 8.385757584695798528e+01 1.176774260836578918e+02 1.247430838557633308e+02 1.017287240342210026e+02 1.019353510027844720e+02 9.980695764297455241e+01 1.195066514197880281e+02 9.580451552742559329e+01 1.123144102916291587e+02 1.198216453552287959e+02 9.863284924020369715e+01 1.030882615282710901e+02 1.084555338465217886e+02 1.111095843970231982e+02 8.962495819302986888e+01 9.565532011000745172e+01 9.554342847639408376e+01 8.621999926164781414e+01 1.087479473539200683e+02 1.204946482606591758e+02 1.037632321844718319e+02 1.223845866660090991e+02 1.126829243666159925e+02 9.601995282807551746e+01 1.057010798639032032e+02 8.566480900226686401e+01 1.113650699355364679e+02 1.330274743497880934e+02 1.278622178839755037e+02 1.033099900984059474e+02 1.012933582105046213e+02 1.222892714895110089e+02 1.079269242327109026e+02 1.049324766843218981e+02 9.957919252415044298e+01 1.008530794287375016e+02 9.957947250217425506e+01 9.372076965911308832e+01 1.067518165883493850e+02 9.246134829012001433e+01 1.149848833266319161e+02 1.006717142240863438e+02 1.138832138051189418e+02 1.308193901923290525e+02 1.124523450060490148e+02 9.874254168835925327e+01 1.146395344135599004e+02 1.280961528491916113e+02 1.075272866242378029e+02 9.576911035947347273e+01 1.193007366890848431e+02 1.038055528860687815e+02 1.041809510775489400e+02 1.076782283609845194e+02 1.269981939595974154e+02 1.173982348545219310e+02 1.028199614264172652e+02 1.223763892308955263e+02 1.088083910279239888e+02 1.136132628227589407e+02 1.191154749038773559e+02 1.250325219474575675e+02 1.188867665037979009e+02 1.163909340162191342e+02 1.265630020034775640e+02 1.143178697460879363e+02 9.826991117710645085e+01 1.046793545769137239e+02 9.299685844018657122e+01 1.159649894172541877e+02 1.152797200050753617e+02 1.160641299884914019e+02 1.155843980861200038e+02 1.111789439888059690e+02 1.205296500604303702e+02 1.103600171524459483e+02 1.208761947048417369e+02 1.204189534006712705e+02 1.095048255956885725e+02 1.016409286213505965e+02 1.000539504927885446e+02 1.203646876869248672e+02 9.249978253118626981e+01 1.317207740831985063e+02 9.506153170622947357e+01 1.096310438501696041e+02 1.213095987415029526e+02 1.049073007162565858e+02 1.166740945870095487e+02 1.164117397361123807e+02 1.023667162308484535e+02 1.043624859860529170e+02 1.055585460119912256e+02 1.126355791872056926e+02 1.126044782511277447e+02 1.180981859852530675e+02 1.104094964499667384e+02 1.202541824441980793e+02 1.019493586784040531e+02 1.064953634765356441e+02 1.165107362731550893e+02 1.019734411915088117e+02 8.867309747315321999e+01 1.066855560092558051e+02 1.148666463670217865e+02 1.067032789062509863e+02 1.225458365719207166e+02 1.173448833543662033e+02 9.060694055163251903e+01 1.081986951948131832e+02 1.047986625928286912e+02 1.220005417590684971e+02 1.151027880292022587e+02 1.165521083767662418e+02 1.093128071848780394e+02 1.055633492738163284e+02 1.065705478644249098e+02 1.084493687923717147e+02 1.348486271900287363e+02 1.080056167095159907e+02 1.191752036156821077e+02 8.609540625944357828e+01 1.147407742654500140e+02 1.194432273723504068e+02 1.168157094077747331e+02 1.047063100843294166e+02 1.043992185848452579e+02 1.039076372914933302e+02 1.034914575893841402e+02 1.184430606244436603e+02 1.203280725591807823e+02 1.043981503825351638e+02 1.052847438369516908e+02 1.024485310007701742e+02 1.144534603593094459e+02 1.112204464326216282e+02 1.208882373002889068e+02 1.090741751433835134e+02 1.179858348198632996e+02 1.120265317523759308e+02 1.053673097635746814e+02 1.050612683567170791e+02 9.856929979397015984e+01 1.102396104262597305e+02 1.074065150525062080e+02 1.229457028781549326e+02 1.109084110152577409e+02 1.052145279368865545e+02 1.208763427896168139e+02 1.146840457886382012e+02 1.160021512740718634e+02 9.356147666740503155e+01 1.157922575139503039e+02 1.149656714948718985e+02 1.226311436268190391e+02 1.134873097142518361e+02 1.203297428765872894e+02 9.974270067582089894e+01 1.178190574674154334e+02 9.038039753699483470e+01 1.136189103128637754e+02 1.143023568306217044e+02 1.261117127126029374e+02 1.100600756909592093e+02 8.404488626019269759e+01 1.058255356804256166e+02 9.624180724684453025e+01 9.577913824944029386e+01 1.173807710743780319e+02 1.153198375132098477e+02 9.940580491427805043e+01 1.117606031859196349e+02 1.114422703636860916e+02 1.073317104651459744e+02 1.076648782037284491e+02 1.254939449021705684e+02 1.131248170365352621e+02 1.173988033633422390e+02 1.148264798612280941e+02 1.172940151145920566e+02 9.059363778669431611e+01 1.268820021994088023e+02 1.152967569376822325e+02 9.796507523140931539e+01 9.865899892153213102e+01 1.180489557536730132e+02 1.199368360714308324e+02 1.112479051181534970e+02 1.169705569263856404e+02 1.107310415616819341e+02 6.967724112968723205e+01 1.005824114567197540e+02 1.069188134931953869e+02 1.070812088605015333e+02 1.210957264529342297e+02 1.209254136958255401e+02 1.253398668326101557e+02 1.168380430476800598e+02 1.195047660709167445e+02 1.010095046280815154e+02 1.094746572044820709e+02 1.100880023740799487e+02 1.175589753436227198e+02 1.011048036881209811e+02 1.003533193722680892e+02 1.010125502679816805e+02 1.211718887071368158e+02 1.041104501974840417e+02 1.078433113685389344e+02 1.043031629003399843e+02 1.106045128417524808e+02 8.043291972182885274e+01 1.081218727632345917e+02 9.947888095848456658e+01 1.208695616917045044e+02 9.882882081439572630e+01 9.000647744912583903e+01 1.089994147093829895e+02 1.040449522442673498e+02 1.030864639395972375e+02 1.121447749187712759e+02 9.709346219330554106e+01 1.151782452964429098e+02 9.671294486647381916e+01 1.329172282838282229e+02 9.935917852742343825e+01 1.128372015619728614e+02 1.048960102935917718e+02 1.018496231897083248e+02 1.098197621488783113e+02 1.087089847340028541e+02 1.162431752074877949e+02 1.071001385430013784e+02 1.030469327653729437e+02 1.040401256269920935e+02 1.187193557423697428e+02 1.047837596895430465e+02 1.083502177019595933e+02 1.094175432375847947e+02 1.143958305912296396e+02 1.021688373217405257e+02 1.087817591326416817e+02 1.183776466103678047e+02 1.013228340164707220e+02 1.029413718433930569e+02 1.104457526271650067e+02 1.114798248029637762e+02 1.005285707725769697e+02 1.074665888951893322e+02 1.140035434197361326e+02 1.135279621964729699e+02 9.897542399668894575e+01 1.291062276300301050e+02 1.129708871974182500e+02 1.102755062084453073e+02 1.127409675745852127e+02 1.144217401592169949e+02 1.102628100455912090e+02 9.721508376045059663e+01 1.326517347784054834e+02 1.141399632624743958e+02 1.028084403612324564e+02 1.333742697048996604e+02 1.010344547369292627e+02 1.138263583214201446e+02 1.177921123399291332e+02 1.143068104795765265e+02 1.076458864538168143e+02 9.480782515000692001e+01 1.080364523912396777e+02 1.173470580073399105e+02 1.231016354230638115e+02 1.142703519703897399e+02 9.991224705140059825e+01 1.110850442904691135e+02 1.275899626193841385e+02 1.130454887891130085e+02 1.092860142263393186e+02 9.414330707407491161e+01 1.192977147281603436e+02 1.194062854041634267e+02 1.120331063497056476e+02 9.061757883925518797e+01 1.177527011527414231e+02 1.045120842374243466e+02 9.628689257043242833e+01 1.166358653984745644e+02 1.084760132857982740e+02 9.340384155217162743e+01 1.198320405395358677e+02 1.087977341035342107e+02 1.102218643433317595e+02 1.169403435795893813e+02 1.036492185642114663e+02 1.148737774981259889e+02 1.012134161800932191e+02 9.584241829099194376e+01 1.011818810057210527e+02 1.240875266075475736e+02 1.087398797375892769e+02 1.085144428550202917e+02 1.177466774567943730e+02 9.854325566315854701e+01 1.012189727577273999e+02 1.135414445491992694e+02 1.100536847435442667e+02 9.725873446132357003e+01 1.189486557508649156e+02 1.277350917039110954e+02 1.102068158306207692e+02 1.190533303291158518e+02 1.051687723733867017e+02 1.137709341041014994e+02 1.030797733069052100e+02 9.800341900003157036e+01 1.162918265591508060e+02 1.152588253713152540e+02 8.617945735110836836e+01 1.083190175763214285e+02 1.064188870640655296e+02 1.004604116159870273e+02 1.185930994601702082e+02 1.002911727176277594e+02 1.137792028866706033e+02 1.182330700294480152e+02 1.097561594183215021e+02 1.057617331946358235e+02 1.085439989378278653e+02 9.716982152019656382e+01 1.143406759474235912e+02 1.167437705890326072e+02 1.040138292327648486e+02 1.189307108487238622e+02 1.134778050640459242e+02 1.113219107758152546e+02 1.173484664651017795e+02 1.091630605658566964e+02 1.127626831067448165e+02 1.205240067395767767e+02 1.177419366348827197e+02 1.113697051253311940e+02 1.277989461340324766e+02 1.054822558114179287e+02 1.115138092521945481e+02 1.114385018194240047e+02 1.100302605635392439e+02 1.019386403129810077e+02 8.611031752507186354e+01 9.734042477170712004e+01 1.025607760992078141e+02 1.345372967017215160e+02 1.207442570941662012e+02 1.269797146001343862e+02 1.096002905217645207e+02 1.036911817994944442e+02 1.045461748120897880e+02 9.948273578932017358e+01 1.156095901314700853e+02 1.199608615413962980e+02 1.029198122301150420e+02 1.145006636237499862e+02 1.244216961769069201e+02 9.659728773087887532e+01 1.003270017893810575e+02 1.016579444711774869e+02 1.024965847629700733e+02 1.167184178944182520e+02 1.161894401099585394e+02 8.117760842126988052e+01 9.387163399514186324e+01 9.318778590111152482e+01 9.923860383242892169e+01 9.951074723385869447e+01 1.016492061392418407e+02 1.184281832312028797e+02 9.908692286446719777e+01 1.135988709692387459e+02 9.871535936412767853e+01 1.119891445646118626e+02 9.395220577865595146e+01 9.939459834628563328e+01 1.004044826557473442e+02 9.877063287455274576e+01 1.043691066772084923e+02 1.050397162603496355e+02 9.619655037891689631e+01 9.681797961417196063e+01 1.021177499159912685e+02 9.892417148479661648e+01 1.037464947254982519e+02 1.157226103490367990e+02 6.820443905193651801e+01 1.038522815395724166e+02 1.025105357950198623e+02 1.068119650762314166e+02 1.175451553955680453e+02 1.006585218844666372e+02 9.606325636399407131e+01 9.638044685589167671e+01 9.554898256984763805e+01 1.049089933900970522e+02 9.556583437871330489e+01 1.085051499690336385e+02 1.054943841053660805e+02 9.953373941726670182e+01 1.150459494023156992e+02 1.051257283605566926e+02 1.099991930489844094e+02 1.116485494295388889e+02 1.023993831238920080e+02 1.085273877601301820e+02 1.106365069796742802e+02 1.003937639592971323e+02 1.002328803477542607e+02 1.022910022174668541e+02 1.097748092838596108e+02 1.262838085636276162e+02 1.109006552862699664e+02 1.032924459990561985e+02 1.254662158897514814e+02 1.105016503870588878e+02 9.928177035315586352e+01 1.087159755594549182e+02 9.469677416055121455e+01 1.188621081413159288e+02 1.172096307390199712e+02 9.776627335686167442e+01 9.903837629029852963e+01 9.727474000442418856e+01 1.161924576492395431e+02 9.736613555634194483e+01 1.290598513143820867e+02 9.740120320407540078e+01 1.024241293874996757e+02 1.123242082199750058e+02 1.174076557955785347e+02 1.222815392645683232e+02 1.154035987851366514e+02 9.691593318955827385e+01 1.044018882721977093e+02 9.683034456981278026e+01 1.151883563178718219e+02 1.183582118758810395e+02 1.088497093440592636e+02 1.062591365122673892e+02 9.792256636193880581e+01 9.296891471676522656e+01 9.322420274948960639e+01 1.213179115681708282e+02 1.231397098818813873e+02 1.161620697780683571e+02 1.018118996429921026e+02 1.302156521799231541e+02 1.162472318397600475e+02 1.087930345844988551e+02 1.067407001525035923e+02 1.189370951282387807e+02 1.091750520410725898e+02 1.024429034501020510e+02 1.104110989649099963e+02 1.159881501557055543e+02 9.908801840139327055e+01 1.014543536534940245e+02 1.180312809028677634e+02 1.079471511294521662e+02 1.200988121160561803e+02 9.264878863454654834e+01 9.658900267955914387e+01 1.165243688516443967e+02 1.264573000478824270e+02 1.214089387539304425e+02 1.158067059770864944e+02 1.107368859171478732e+02 9.879280186572380273e+01 9.946131082864087603e+01 1.055109558560628500e+02 9.486585620961518828e+01 1.077962075098355115e+02 1.256782136136460650e+02 1.101714095211874422e+02 1.228789687107919804e+02 1.131775004736468304e+02 9.473031376956950567e+01 9.607071258882591280e+01 1.187340716139750469e+02 1.191901034650328910e+02 9.821982788022415889e+01 1.033916052896917961e+02 1.203829903146018978e+02 9.426963840466157762e+01 1.216438807309537822e+02 1.084230524139091187e+02 9.988982919485712841e+01 1.194653548347864955e+02 9.887604822013992134e+01 1.197742987961237588e+02 9.986332293994465203e+01 1.057610060180089135e+02 1.249633373785256083e+02 1.246636195043356850e+02 1.017155567709701529e+02 1.045739366332524440e+02 1.006956130677556871e+02 1.200679310626299809e+02 1.155393121387164399e+02 1.083690500763443936e+02 1.292623549192177563e+02 1.248614835441313460e+02 1.115475526103476085e+02 1.053261604878969848e+02 1.205120605333039947e+02 1.071520798282566460e+02 9.857285475015228826e+01 1.029834759665173749e+02 1.204369338782867089e+02 9.951148869628556781e+01 1.031733707737437555e+02 1.118464214888069108e+02 1.091417692990332426e+02 1.173823533825173087e+02 1.106935807916199792e+02 1.204020967535776236e+02 1.277498375010311804e+02 1.134107306437020100e+02 1.182209019733464999e+02 1.315280218762898130e+02 1.098601495365419680e+02 1.084628806919470776e+02 1.172513316221365187e+02 1.203974101339886289e+02 1.175169324343875559e+02 1.024441110074622259e+02 1.098866693152860989e+02 9.889505151159781349e+01 1.054438053628318102e+02 1.240621934155955159e+02 1.116547239076971891e+02 1.310479436418324042e+02 1.140267579118323340e+02 1.058681995711649222e+02 1.057689603068968438e+02 1.033155840397969598e+02 1.188176662393690464e+02 9.901175457303209271e+01 1.200030259213439052e+02 1.120488724057176739e+02 1.089231667466644353e+02 1.179210045496043335e+02 1.110530563634878973e+02 1.090532679442101340e+02 1.208974803600769548e+02 1.143235779161303611e+02 1.228875632930261048e+02 1.106858471411481588e+02 1.052861438027499759e+02 1.026628260776647181e+02 1.042034975657867193e+02 9.989277617299374867e+01 1.233062936891921879e+02 1.130728319392247840e+02 1.105082874559482491e+02 1.255583568119039484e+02 9.315542483986374123e+01 1.129911678502000569e+02 1.144346123136982385e+02 1.074420951582764872e+02 1.095807779941781774e+02 1.254629416187571564e+02 1.205452335468173857e+02 1.098758772239010852e+02 1.128876873801418128e+02 1.078433681239159796e+02 1.161502634518284225e+02 1.248045757446044490e+02 1.103628614809370418e+02 1.047736965471888340e+02 1.210903203229474911e+02 1.118112783715205012e+02 1.142193090484313700e+02 1.131881081133859084e+02 1.052678729277703127e+02 9.935925524478574289e+01 1.088330193089778106e+02 1.099122119175857222e+02 1.019575898349075942e+02 1.093498792711309875e+02 1.010299034759227226e+02 1.015972070253397277e+02 1.020599762325598476e+02 1.020907534763734077e+02 1.234307518924265707e+02 1.098436955402162880e+02 9.556673451467855784e+01 1.044651394522765600e+02 1.169970371027102090e+02 1.067235883653868598e+02 1.231476086766099343e+02 1.132605287752638503e+02 9.959307078122077428e+01 1.267979676319319537e+02 1.062707493085422499e+02 1.065337161645739315e+02 1.205020735517369701e+02 1.154498753551595627e+02 1.053991155163371616e+02 1.117981787421805535e+02 1.218481134610954513e+02 1.055519266029283472e+02 1.156268955436358397e+02 1.144292384859617044e+02 1.104848305262400032e+02 1.114707049120651874e+02 1.043757314104485090e+02 1.156731926420519159e+02 1.053516157990864173e+02 1.064556602790481321e+02 1.152277816287592032e+02 1.274304202340908887e+02 1.190927795911005376e+02 1.315534212556355271e+02 1.289052849326181445e+02 8.450211347382838767e+01 9.455245317946433659e+01 1.092765895280623880e+02 1.109493999114032334e+02 1.143891752771338446e+02 1.202519866908514956e+02 7.365370225239890090e+01 1.009429597458374559e+02 1.119547291897182930e+02 1.131797704191082659e+02 9.982679945937880461e+01 1.066839337257955549e+02 1.013718090467064030e+02 9.773782700927061740e+01 1.162122393301138175e+02 1.109049432192593656e+02 1.088894428565281345e+02 1.370466895312983411e+02 1.244191793453196340e+02 1.163334075538274988e+02 1.026262165016302390e+02 9.776058122070635648e+01 1.094666893505917074e+02 1.156222911683121879e+02 1.276656179840641272e+02 1.093695496943407761e+02 9.756385584229558106e+01 1.053043521674710803e+02 9.465787539783205773e+01 1.242443871882787789e+02 1.154388454038840734e+02 1.092344826417642594e+02 1.097661368896786911e+02 1.185569355191890821e+02 1.207220394947329254e+02 9.126369667489825588e+01 1.073646665120963206e+02 1.413892434025144667e+02 9.922379804617521870e+01 1.077863487309918185e+02 1.043882046274352007e+02 1.117834392565712989e+02 1.112291406457275542e+02 1.177709957571882455e+02 1.121351611004925672e+02 1.262770136430514185e+02 1.104284553688037249e+02 1.282832651483834354e+02 9.891034968871420574e+01 1.040185311754964488e+02 1.004767671237838442e+02 1.203485034515807826e+02 1.119994872841005673e+02 1.339890281225215745e+02 1.103819283078651523e+02 1.206379275939864186e+02 1.185001184285445390e+02 1.195326100775125866e+02 1.136283778346716673e+02 1.087529682618062026e+02 1.076770093291262356e+02 9.591970682631261980e+01 1.175878226638230188e+02 1.207263428054138075e+02 1.290593824893966257e+02 9.681145419359667414e+01 9.711941158685208109e+01 1.050480088808476324e+02 9.891400374390154582e+01 1.268248568454518050e+02 1.018579727417393315e+02 9.839387477965249218e+01 1.045598334608956037e+02 1.092758283438632674e+02 1.103090259577338941e+02 1.052118841992126619e+02 1.198126148076449908e+02 1.045676131952943706e+02 1.098341937375313364e+02 1.320907090950054794e+02 1.151741483705260265e+02 1.029482645046885807e+02 1.061771791457311025e+02 1.219443997918743179e+02 1.045128143077795073e+02 9.201941646860514368e+01 1.082932607938431175e+02 1.241330099566917227e+02 9.475183325239611065e+01 1.204527269988287799e+02 1.095235227299689456e+02 1.126132423679274979e+02 9.933319181836263567e+01 9.897623569080609229e+01 1.163879912178718143e+02 1.277252336392332381e+02 1.153266884651237802e+02 1.008507907721307504e+02 1.201121339122148868e+02 1.114805489192025192e+02 1.242625452631322247e+02 1.240120916420137434e+02 1.288987443569575930e+02 1.117829351547253083e+02 1.229639751411742736e+02 1.070481240111784587e+02 1.216681415821409189e+02 1.045155982824425394e+02 1.091189247839193541e+02 1.032001879265795168e+02 1.201101684790141348e+02 1.117664978021300470e+02 1.274199562214257782e+02 1.083571956586308005e+02 1.069521297338943526e+02 1.112696936048224785e+02 1.055976684246425776e+02 1.144186618543859595e+02 1.216654320930348234e+02 1.193070303804402386e+02 1.191900963869716037e+02 1.137561192560867624e+02 1.171182392895832152e+02 1.207905608348945634e+02 9.300922380959157465e+01 1.122601277162243605e+02 1.127963915960123416e+02 1.057593456277723902e+02 1.029709269213136906e+02 1.092420830195801784e+02 1.276742545797951607e+02 1.117054704291292921e+02 1.098248397767463160e+02 1.160730751426327600e+02 1.069667729414458819e+02 1.050023716475658091e+02 1.155971390582932941e+02 1.223865793425070478e+02 1.218231534643430507e+02 1.229488178060841221e+02 9.412398825405166747e+01 1.294296880498055771e+02 1.236884417994730541e+02 1.162764264335426674e+02 1.005803978520034008e+02 1.056281838848206149e+02 1.198570284602274114e+02 1.231558051805456699e+02 1.007705004012163243e+02 1.395870795447215471e+02 1.151291399608008987e+02 1.148001184732857496e+02 1.326174888941432073e+02 1.107258157670654555e+02 1.227316686794522127e+02 1.216821287569309931e+02 1.214058071901542490e+02 1.046969354656640263e+02 1.218459414210290674e+02 1.128514214116391230e+02 1.134963261261516294e+02 1.063836365925268410e+02 9.582101237241717229e+01 1.170205652912073617e+02 1.313555440549684477e+02 1.229395155365626664e+02 1.033129243542833109e+02 1.160201343071804274e+02 1.102886623317703254e+02 1.052470731308566769e+02 1.085722143868253085e+02 1.006171382694409147e+02 1.305095863164483774e+02 1.076519333017250233e+02 1.256301922329094651e+02 1.278534473535550262e+02 1.169470703918171779e+02 1.186828929146514184e+02 1.226548684684746462e+02 1.137207327736860805e+02 1.196507030293737017e+02 1.025676235546765440e+02 1.117308011617237753e+02 8.639979370627844446e+01 1.158029549848259734e+02 1.125521711004148671e+02 1.038226101235519678e+02 1.139164158269190068e+02 9.984811574984638582e+01 1.227195893334397141e+02 1.211224645908870627e+02 1.131444337232861415e+02 1.289707587462185643e+02 1.155579115671681336e+02 1.018068508747655159e+02 1.146664453736437821e+02 1.132582605158821565e+02 1.042941288288877928e+02 1.182002225344303952e+02 1.167990438652359160e+02 8.097983985422617081e+01 1.166006687436560583e+02 1.159035082737627391e+02 1.151193322352285691e+02 9.944750717812752328e+01 1.097065234516355332e+02 1.349314251646058267e+02 1.157995699891416592e+02 1.042926348716486302e+02 1.251103900108323188e+02 1.276444340833771776e+02 1.092209356914997329e+02 9.435835973184332204e+01 9.386205365288284952e+01 1.025178554950147571e+02 1.108089117590928225e+02 8.359410941811567852e+01 1.167377418008286298e+02 9.865999533034514002e+01 1.054609461062104430e+02 1.019387014147255144e+02 1.356824488245962641e+02 1.105887583056433527e+02 1.043993537945019909e+02 1.254417242530982151e+02 1.199475311405841325e+02 1.028592386118186397e+02 1.099061696759780062e+02 9.696588679127467003e+01 1.035925727003923811e+02 9.394287513275187962e+01 1.290724849276548696e+02 1.019597856802254512e+02 1.241997517652897045e+02 1.390679762505351391e+02 1.120152260086323110e+02 1.215405270153576538e+02 1.304391627446330801e+02 1.199003487175131966e+02 1.092467174692510241e+02 1.242148919841287693e+02 8.982788187755561182e+01 1.014085763229585098e+02 1.030913295062509860e+02 1.105362936333921766e+02 1.149120416699542204e+02 9.915645383801683010e+01 1.053110120824089080e+02 1.181027596309045009e+02 9.378068364294769310e+01 1.195012095094462978e+02 1.002804428271941504e+02 1.151344609865806348e+02 1.143434873888724042e+02 1.130878810676774009e+02 1.134519018260609471e+02 9.931273040130179197e+01 1.180498396637905500e+02 1.160535200783451586e+02 1.393139468156906844e+02 1.019052255426219205e+02 1.225955424747263436e+02 1.074711827346147714e+02 9.956035506296265680e+01 1.234864372046725691e+02 1.124460358203500050e+02 1.169325945415905892e+02 1.105558556081970920e+02 1.178404951735724069e+02 1.213176904509103338e+02 1.139860638966086981e+02 1.160260969883253210e+02 1.231418928032972673e+02 1.014819571455565210e+02 1.079429101637815620e+02 1.110978448959869667e+02 1.153177097160298672e+02 9.864566418386382907e+01 9.230539198473630336e+01 9.708504493793431323e+01 1.098715310541580408e+02 1.041231048423421441e+02 9.705252871741116394e+01 1.139806754202581232e+02 1.016149604859095774e+02 9.980047009250333190e+01 1.327101580198524573e+02 1.152271804816154770e+02 1.129202987710756645e+02 1.108803642652992067e+02 1.249192267862187578e+02 8.318486897697206928e+01 9.811300148548829725e+01 1.196585376747744647e+02 1.044079355386532058e+02 1.180689167502674479e+02 1.005531823957562665e+02 1.051399426486415081e+02 1.197084085583664006e+02 1.208663612801615841e+02 1.010812129646431714e+02 1.077524736537158532e+02 1.112021524104868178e+02 1.256985183529833137e+02 1.076576898388930061e+02 1.365619326484697069e+02 1.169149695026787583e+02 1.129779208879360368e+02 1.032587193069079632e+02 1.023018738566437520e+02 1.426843499857640722e+02 1.035875138672736284e+02 1.250313377431104129e+02 1.169920942112465951e+02 1.232078632510820313e+02 1.149647214083178710e+02 9.877686437709716927e+01 1.261419855166015367e+02 9.697375673427127651e+01 1.017861943619869720e+02 9.133063563714580368e+01 1.237851524188129417e+02 1.139932453762914690e+02 1.140517108377851372e+02 1.163104646981638126e+02 1.299163177551972126e+02 1.264367648807342164e+02 9.557401222107539240e+01 1.030727226042491509e+02 1.070540990164196273e+02 9.283930151550740106e+01 1.082928259118742318e+02 8.934182455020909686e+01 1.287645859810529316e+02 9.979647996687245382e+01 1.107559317082390180e+02 1.093328158596540760e+02 1.153990653586085813e+02 1.096841730041229113e+02 1.156320343787821798e+02 1.074685951481485375e+02 1.056914080608261486e+02 8.743361401153576651e+01 9.431741090296902996e+01 1.035157916480990110e+02 1.021700553597757022e+02 1.029720553836104955e+02 1.189592369257095612e+02 9.167315546683805394e+01 9.681514982727766494e+01 1.198795311404195729e+02 1.337600405762402715e+02 1.095073280175610932e+02 1.090082256767660738e+02 1.086921963726980067e+02 1.005046559803855786e+02 1.130552655766165771e+02 1.254032976071657828e+02 9.872064233055338889e+01 8.131424449382686248e+01 9.926742793194830483e+01 1.175203007194905211e+02 1.137951100112771172e+02 1.017523850117533044e+02 1.099986842599724497e+02 9.218414331038607656e+01 9.050219278167178061e+01 1.127761298609645024e+02 1.240981960893219878e+02 1.105340728402074291e+02 1.118506011854449014e+02 1.166022164702208528e+02 1.087179068580744286e+02 1.045410953955953772e+02 1.155436586446272287e+02 1.150385626446502698e+02 1.158372010767104996e+02 1.131009357676531408e+02 1.189035991230308156e+02 1.307081193678279192e+02 1.144093776759941079e+02 9.492679768682050678e+01 1.135301449211899296e+02 1.091192394833557273e+02 1.145299808471418999e+02 1.028671181575805065e+02 1.356888434346444683e+02 1.151351490311127606e+02 9.909004035889765305e+01 1.004284114545053939e+02 1.319308294854758117e+02 9.895233358916486566e+01 1.177292492425394812e+02 1.108277099238984675e+02 1.236379352100015865e+02 1.055138508354525442e+02 1.095377870739281860e+02 1.003547888271195063e+02 1.107505551609132226e+02 1.091738513782241711e+02 1.212160059196641129e+02 9.581556922218020134e+01 9.672314194758463657e+01 1.091349882523210937e+02 1.032134573964552970e+02 1.090385396236889903e+02 1.139418175835946414e+02 1.235915400512006244e+02 1.136967712852418657e+02 1.340086121306780171e+02 1.039636623369011375e+02 9.750390413647569687e+01 1.088307502725585891e+02 1.023480914371446033e+02 1.156732966677254240e+02 1.142965769226369588e+02 1.060425969040023659e+02 1.138076555946908144e+02 1.253364955057377159e+02 1.071270900894772637e+02 1.072591675496497459e+02 1.228795456439300864e+02 1.026448460820500657e+02 1.302492731999838043e+02 1.119702369579391501e+02 9.878290280361935061e+01 1.293912563990947433e+02 1.160805137005773275e+02 9.184929627352951798e+01 1.141336184007652008e+02 1.066387281235839168e+02 1.302872655724442268e+02 1.089009727241605390e+02 1.011206303089721530e+02 9.474104778924561288e+01 1.103487860798567226e+02 9.551742635505540591e+01 1.102724326784710485e+02 1.064522804975648853e+02 1.051168526800551177e+02 1.076586690722838142e+02 1.071473384875367287e+02 1.117733557782861595e+02 1.135084733456399704e+02 1.072401910991601284e+02 1.257793402503088629e+02 9.999466870747765768e+01 1.081660007746524599e+02 1.106164283999516442e+02 1.173931013519313638e+02 1.255317359923891871e+02 8.845339738575695776e+01 1.070678551684374753e+02 1.075978896167753192e+02 1.205912330957211083e+02 1.155796711508105687e+02 9.927247337766311830e+01 1.061602619936059853e+02 1.046327218932904799e+02 1.112652331252946709e+02 1.143584472320291923e+02 1.072527003942691124e+02 9.970714139043961666e+01 1.040741962723912764e+02 1.034363259770198766e+02 1.155471904719106107e+02 1.036065415848585332e+02 1.145612040072447400e+02 1.142116162705555809e+02 1.068736507149133530e+02 1.021534739458910224e+02 1.040604347241220609e+02 1.112909945267658713e+02 1.019349416391491161e+02 1.039592682669754424e+02 9.653754771555448144e+01 1.202076838226091269e+02 1.048205846343146987e+02 9.482387432018323636e+01 1.008949103636225857e+02 1.247090632044932477e+02 1.154226497069433606e+02 9.768899128762789985e+01 1.116161779524326079e+02 1.132887980228176303e+02 1.404983701690455291e+02 9.298885274357462549e+01 1.024020619730850115e+02 9.890868363640251459e+01 1.032477814147997464e+02 1.164295564343442493e+02 1.012342699341933638e+02 1.101725951498958835e+02 1.153859208592474630e+02 9.871934416005387902e+01 1.099832759702010065e+02 1.083456868367692039e+02 1.186844379666178497e+02 1.180212275254006471e+02 1.020735000165930444e+02 1.227423930937650169e+02 1.216075515231813426e+02 1.190025348281721733e+02 1.146844481011224985e+02 1.082664375192338326e+02 1.124795345651861140e+02 1.116122742787659661e+02 1.222523867333487004e+02 1.247669967911558047e+02 1.010315370148007190e+02 1.079700166984612366e+02 1.197095318701742315e+02 1.061207276910527781e+02 1.211543702589584655e+02 1.209401603976677677e+02 9.992282750551217418e+01 1.102634516146544712e+02 1.042080456539392372e+02 1.221157731670720494e+02 1.031242818595733581e+02 1.073275100910830560e+02 1.106888040329128984e+02 9.890014848719120266e+01 1.233284033949280172e+02 1.037660671588309640e+02 1.197694340342637105e+02 9.665587140299280122e+01 1.183166108843820155e+02 1.050682109358638741e+02 1.171640693916918536e+02 1.056467505152411661e+02 1.016173786571433908e+02 1.062790035342250263e+02 1.056675430511192957e+02 1.030336077399473140e+02 9.855941593837484049e+01 1.128326780262394209e+02 9.840687635597132044e+01 9.989923820270874444e+01 9.691929808548502479e+01 1.027145598333073906e+02 1.212868533743563404e+02 1.025805563054387903e+02 1.073642541375915584e+02 1.215721423457591897e+02 1.155978671263524262e+02 1.106305964594707945e+02 1.152831475298566346e+02 1.233704539660094355e+02 8.746573762308045730e+01 1.186809062098536174e+02 1.177548918321076172e+02 9.710149917922076668e+01 1.144810376865520851e+02 1.217694330579233650e+02 1.377125618553641004e+02 1.103979022348987939e+02 1.171850244491500490e+02 1.010104486812188043e+02 1.254428961996555643e+02 9.380073706542989953e+01 1.090098952823127973e+02 1.073179377965661558e+02 1.130879085781841695e+02 1.043235133081268344e+02 9.519726183212968351e+01 1.016161209156211953e+02 1.203398064651242834e+02 1.257662317129364311e+02 1.027091638911611540e+02 1.239802550810745316e+02 1.242558128790390697e+02 1.231150497178580991e+02 1.133839936999759601e+02 1.085262340160080754e+02 1.041321301381502167e+02 1.090299581460045033e+02 9.943226359845077411e+01 1.303480010866538805e+02 1.029784923472891052e+02 1.178357099632909240e+02 1.129336292317519934e+02 1.078295865986229671e+02 1.041109835130756096e+02 1.142094643762187474e+02 1.189930539726278340e+02 9.475826753291110549e+01 1.087226372958841978e+02 1.116459551948531441e+02 1.163908055400895734e+02 1.133284391841163341e+02 1.278244696620308929e+02 1.044703109143589330e+02 9.596489419714262681e+01 1.179590686240248090e+02 1.124487895914456175e+02 1.027515342494476158e+02 1.239473961423847470e+02 1.159083388445438487e+02 1.264261593164293345e+02 1.214668873942114544e+02 1.133585932697108518e+02 1.059564626686377409e+02 1.250447276625274782e+02 1.065305052653035318e+02 1.014265668162803848e+02 1.188717901124462628e+02 1.000588197903054493e+02 1.168227166155713377e+02 1.139588100138529256e+02 9.179357741712273366e+01 1.055736259215558022e+02 1.053410605620903482e+02 1.046708925488527484e+02 1.198818850385866455e+02 1.248814300304379259e+02 8.790970775588471042e+01 1.027300548927734951e+02 1.044899939366961092e+02 1.161433841247623207e+02 1.002252616387102222e+02 1.175174893155224112e+02 1.006849764954317124e+02 1.065859835511510454e+02 1.102180639330091196e+02 1.022731325079447657e+02 1.023374246145424706e+02 1.052360202659158972e+02 1.140277052602343559e+02 1.141000094654579584e+02 9.824143303531495519e+01 1.082443420762770501e+02 1.275754024719859956e+02 1.266267519006457150e+02 9.788930462761922513e+01 1.042865050271456511e+02 1.118454407736729195e+02 9.579018243457804260e+01 1.240548101624512896e+02 1.238287630706690408e+02 9.022177304168950229e+01 1.097870452256713207e+02 1.193918355997935237e+02 9.635901324927736766e+01 1.331205161754574533e+02 1.033114448451238445e+02 1.137678309247710899e+02 1.268074695881114025e+02 8.901502654700946948e+01 1.012687547965145001e+02 9.262323598284640980e+01 1.157461599436462620e+02 1.051237954459606669e+02 1.049619432457538579e+02 1.300083751385216715e+02 1.160255604556651576e+02 8.334022351382218119e+01 1.037539409244881057e+02 9.188112333830962086e+01 1.160823693462773321e+02 1.222224595850578766e+02 1.039626817425211840e+02 1.027358929885502192e+02 9.450417169204175138e+01 1.025900290677555233e+02 1.160776812018469855e+02 1.126211292842770604e+02 1.239978952789379036e+02 1.133109522891073340e+02 1.091084635774445388e+02 1.183608015270865934e+02 1.009046165557245018e+02 1.137402524492082421e+02 1.276160992536726013e+02 1.047573102081793195e+02 1.197808050782539340e+02 1.319413683830476600e+02 1.123517700961167805e+02 9.749801796549405708e+01 1.118852616809493128e+02 1.119894359309962226e+02 1.148782196540334866e+02 1.258282284122259398e+02 9.973872863297638958e+01 1.121873536878300683e+02 9.215535084358576512e+01 1.116117291491637786e+02 9.787429032358136283e+01 1.169921165959218712e+02 1.114316250058946451e+02 1.039050299407825122e+02 1.143357726189497043e+02 1.057213454849714651e+02 1.010701468744587430e+02 1.151729908330310650e+02 1.244785278298344338e+02 1.120391737537885604e+02 9.552498670718117069e+01 1.140091293914687611e+02 1.137988744728113772e+02 1.103586316055022110e+02 1.017221695755392972e+02 1.050574105028569392e+02 9.379524367111881133e+01 1.171171992052710067e+02 1.228800979128019293e+02 1.026185488986064769e+02 1.028882857325854587e+02 1.147238332983426119e+02 1.230464454492077522e+02 1.153822861533956541e+02 9.809395050520384984e+01 1.231726437152982498e+02 1.049767935263737968e+02 9.429576626899135761e+01 1.149571245832532753e+02 1.337712566401711740e+02 8.177082391118085525e+01 8.661333257728894353e+01 1.168805725619729685e+02 1.083677790081635095e+02 1.134162499900008925e+02 1.114949455445282496e+02 9.518548737446060670e+01 8.973829609646858785e+01 1.115026723037464649e+02 1.195668558757256932e+02 1.169857434861845320e+02 1.169385528291094687e+02 1.103418290389794549e+02 1.135867707370225759e+02 1.169200036087919869e+02 1.129395683701187210e+02 1.221688957399892956e+02 1.001448359889488557e+02 1.149478303749759789e+02 9.992456537975550646e+01 1.034849644830896125e+02 1.093031763467112683e+02 1.128109555200818903e+02 1.233372647054367519e+02 1.188150712530591164e+02 1.123750261222295137e+02 1.175756082399048807e+02 1.210559100074484178e+02 1.092097090597815452e+02 1.064081960803185751e+02 1.166361644353099933e+02 1.093383124270285549e+02 1.145277338782396868e+02 1.284935410098960915e+02 1.128044555136022637e+02 1.260437036449930162e+02 1.267989009361678825e+02 9.772107376869638529e+01 1.067529735267148254e+02 1.113358016041089513e+02 1.053959593272314663e+02 1.088341791347549048e+02 9.774156547791821481e+01 1.291339809229696982e+02 1.051645509642386003e+02 1.048897657336402460e+02 9.191971196487786244e+01 1.057581377510736473e+02 1.077287487266419532e+02 1.132727169617983662e+02 1.015606687094777101e+02 1.200909508225945643e+02 1.038243345663319701e+02 1.059484475829638797e+02 1.101985934748330322e+02 1.082977968066217329e+02 1.065552331582953229e+02 1.189879112100308021e+02 1.128065058490011978e+02 1.313249814051456497e+02 9.849087379233091610e+01 1.049604840584056547e+02 1.019471734344605949e+02 9.159049117085734792e+01 9.438877121018590799e+01 1.197818516609195285e+02 1.199243619817082731e+02 1.107865925101018973e+02 1.327397292587931759e+02 1.091296351934732485e+02 1.135145557180344156e+02 1.091394547246076314e+02 9.933103665899515988e+01 1.060879692140979103e+02 1.084112701183287584e+02 1.083905908513500975e+02 1.085883702425665263e+02 1.093894366167579051e+02 1.264236656992516430e+02 1.297578301969736287e+02 1.317187635763038145e+02 9.524723818195238323e+01 1.147309052087187808e+02 1.289204995685169024e+02 1.306663718938347643e+02 1.131265750845197147e+02 1.051178292767902462e+02 1.104952301632948490e+02 1.205884571501596838e+02 1.143770447837689090e+02 1.173269915867722943e+02 1.401297516472656355e+02 1.091039001542033589e+02 1.111731749508855529e+02 1.197544999876370753e+02 9.922307988732227102e+01 9.775608682488336854e+01 1.112415096646041093e+02 1.039134775831271327e+02 1.031450092104893770e+02 1.022315380663876141e+02 1.260661068828254514e+02 9.455311238733708024e+01 1.161340418117353863e+02 1.194619082651162216e+02 1.242573733028096115e+02 1.273227459618840385e+02 1.205526739165421333e+02 1.169540965932762617e+02 1.079286353002439682e+02 1.148096689791912439e+02 1.141899562704324467e+02 1.101424204468299450e+02 1.059254599969076480e+02 1.183266171090172207e+02 1.046110876964512499e+02 1.206075201422320049e+02 1.128551960112176005e+02 8.613934192627378650e+01 1.116473953877664371e+02 1.117626394816116147e+02 1.066814731712633204e+02 1.090070333115893391e+02 9.892186013752672125e+01 1.021009995980455045e+02 9.895335718314591134e+01 9.595623925764886053e+01 9.905996680997648696e+01 1.000468672241730985e+02 1.110804835206144503e+02 1.058192820333825779e+02 1.036676884100818654e+02 1.028406449267622094e+02 9.897872658487445108e+01 1.066714852363161725e+02 1.165752470989540939e+02 1.124276771079851613e+02 1.157481583991903875e+02 1.176673097266183561e+02 1.298849484312512743e+02 1.071903226439472689e+02 1.059606176660957004e+02 1.261519012983408743e+02 8.367153850931255477e+01 1.296178396572844633e+02 1.162873022258283413e+02 1.052285254606593270e+02 1.146017393915448253e+02 1.024637744725668824e+02 1.094298898943655018e+02 1.098169710794546035e+02 1.034478877204282696e+02 1.073698235370725769e+02 1.192856517478679166e+02 1.053118919880179760e+02 1.236953644416040419e+02 1.046593327572492456e+02 1.115664733149397989e+02 1.146592223790878364e+02 1.141616099874079993e+02 9.456043866551115684e+01 1.037613769198863167e+02 1.107962371465987843e+02 1.052279427900400037e+02 1.017495183686221338e+02 1.244514076543637344e+02 1.145040596609026835e+02 1.075401124506283850e+02 1.053531109610099747e+02 9.831971002373717283e+01 1.104388767901935040e+02 8.903861274497077716e+01 1.033537895249430107e+02 1.105061821888653668e+02 1.103500399339085902e+02 1.121004263836852459e+02 9.654399350137882152e+01 1.178977877084806920e+02 1.018949706526805983e+02 1.120013113891513967e+02 1.244621814879613879e+02 1.056748832725949256e+02 1.066980027935274791e+02 9.493867993227651425e+01 1.101907367171484253e+02 1.161414823699667522e+02 1.114601012484510676e+02 1.212495561124201942e+02 1.295462551281230787e+02 1.116965097625379286e+02 9.311967946660453777e+01 9.190815597501159573e+01 1.021629838381536644e+02 1.410306611068740779e+02 1.256837207446243525e+02 1.053637096428798543e+02 1.242538171144031764e+02 1.197233873112615186e+02 9.935492938504623339e+01 1.158863382939873929e+02 9.645372849675993621e+01 1.103882251802689467e+02 9.803237300039214119e+01 1.196308106396173372e+02 1.186583248510814457e+02 1.138359068196628385e+02 1.060031388612212027e+02 1.151024345771986361e+02 9.832506777210504367e+01 1.123351334070917744e+02 1.206478220255510934e+02 1.134749441525834044e+02 1.086343603182257596e+02 1.034986580359120723e+02 1.094928148611396210e+02 1.124647449447797669e+02 1.232297449858734097e+02 1.320843082109109332e+02 1.035348329568505505e+02 1.079789256886598139e+02 1.098280755444492485e+02 1.240387538521463711e+02 1.237755117986249047e+02 1.104343931445871334e+02 1.203669658709333987e+02 1.188983353195555992e+02 9.127788395258669141e+01 1.183458305801224668e+02 1.218220689847190528e+02 1.084459603163379029e+02 1.141396749142009099e+02 1.155377333315453541e+02 1.210077675039607925e+02 1.171449352523244585e+02 1.244834805983499706e+02 1.059262274437247129e+02 1.180290512469776871e+02 1.236150697541293368e+02 1.083109671564132270e+02 1.238622237394040724e+02 1.127671280735694950e+02 1.141617960058941748e+02 1.193876621921882162e+02 1.143808975351090709e+02 1.004064997050284518e+02 1.055033043259150674e+02 1.240885122480348173e+02 1.062986194025310454e+02 1.103075396282523855e+02 1.059523044762108270e+02 1.227511335658521716e+02 1.141851291702396907e+02 1.035088362682736829e+02 8.943950124640184640e+01 1.066632160632299673e+02 1.332055144637448620e+02 9.353991613562230611e+01 1.112483921989538658e+02 1.267266063543657140e+02 1.111332071156332546e+02 9.570016313373639605e+01 1.101250123472452742e+02 1.107037045305351484e+02 1.005771062673264282e+02 1.143770577522141565e+02 9.977662945840469888e+01 1.304974254708316437e+02 1.197085836002370485e+02 1.254218115691779758e+02 1.197587329967342811e+02 1.237937740196240526e+02 1.033845077102724304e+02 9.949837408364979296e+01 1.204797129337481039e+02 1.075231923433681374e+02 1.200560013937040083e+02 1.109974661423881344e+02 1.071517291412210255e+02 1.095725306795991827e+02 1.025193616876499902e+02 1.122886556871185206e+02 1.052281140517284257e+02 1.049206413200027725e+02 1.138270769205253430e+02 1.410032641183462658e+02 9.322403129383211251e+01 1.178369292142555622e+02 1.515452491708029470e+02 9.996616754166956298e+01 1.134498222139407062e+02 1.079502103490815301e+02 1.219345777357758323e+02 1.450123058148620601e+02 1.140504819875409055e+02 1.130289200987762683e+02 1.089955219666154136e+02 1.087474047890075042e+02 1.144547728383381013e+02 1.064630951456741457e+02 1.208312475543127675e+02 1.142581143191963946e+02 1.268361916556896603e+02 1.110514807355988864e+02 1.163040348222369573e+02 1.160412980304357831e+02 1.037544207424265750e+02 1.042740166276381473e+02 1.162523710182349248e+02 1.304185634520664507e+02 9.918415276169105255e+01 1.132587967130857862e+02 1.373342993691838387e+02 1.121106315201589041e+02 1.000750690284232718e+02 1.056696989045787944e+02 1.146678061356356864e+02 1.033993432057378214e+02 9.643230055627429920e+01 1.074837374702157859e+02 1.066566006580395083e+02 1.176176065067357115e+02 1.115614264866264023e+02 1.094813825866825567e+02 1.018379262671209631e+02 1.067238274914619609e+02 9.970950406564301716e+01 9.098558901920431197e+01 1.049298547017757386e+02 1.079026425562507541e+02 1.062202734450483064e+02 1.211893142997099062e+02 1.152512810483769670e+02 1.252763150708639444e+02 9.065026410240751886e+01 1.035739269594636340e+02 1.137304623770310599e+02 1.289722061139088964e+02 1.098428257299802340e+02 1.143315774760171593e+02 1.064452611610108903e+02 1.025674582129788206e+02 1.275692879835439157e+02 1.117762059644119574e+02 1.167017031910816485e+02 1.288604098191349578e+02 1.140642825651558354e+02 1.219258168569689786e+02 9.901540826705107179e+01 1.248508646696392219e+02 1.067490164277132862e+02 1.230536821961487277e+02 1.147656706661480968e+02 1.190378495350269503e+02 1.128842158486042848e+02 1.159676403206094193e+02 1.057233001234783814e+02 1.182653738682391804e+02 1.195404823442163149e+02 1.129346309150296577e+02 1.070686427253146320e+02 1.203968682516387076e+02 1.147014055698167283e+02 1.067131936460975368e+02 1.109609040204724408e+02 1.092001696261318102e+02 1.167806978337209785e+02 9.050927589802358852e+01 1.145916523451739124e+02 1.087238869059757889e+02 9.674398527206767540e+01 1.043505338347984122e+02 1.023312525218829308e+02 1.175473883866932852e+02 1.196776528673768354e+02 1.075561776701438248e+02 1.112683028812859334e+02 1.037154269987072013e+02 9.211904028862350913e+01 1.048715286670101250e+02 1.253080205818924497e+02 1.153006668126897694e+02 1.054612862035875196e+02 9.668733617058127550e+01 1.078080223882705013e+02 1.076577352975892552e+02 1.006301284317171252e+02 1.136490100965638703e+02 1.103462991926479901e+02 1.035316796364930383e+02 1.063407569827997889e+02 1.052699477001648205e+02 1.020590798580014820e+02 1.077442794824941643e+02 1.142695188230505465e+02 1.162507463375277581e+02 1.042351194800902334e+02 1.139393210032137915e+02 1.130942195861075703e+02 1.061677883142147465e+02 1.113031998455090843e+02 1.391282944682051834e+02 1.114072616496415264e+02 1.197813406419111004e+02 1.088142300391281054e+02 9.514008939024226663e+01 1.116795940758020862e+02 1.174200126721552664e+02 1.091811503891430419e+02 9.640072391688765663e+01 1.080707575742541735e+02 9.573293311592293264e+01 1.189276578575982626e+02 1.008736744215209740e+02 1.070704259977428450e+02 1.277869352863456953e+02 1.220304620903948347e+02 1.208265655614307548e+02 1.206538576510804432e+02 1.138535067167302230e+02 1.014822896852712546e+02 1.240486930136757735e+02 1.209662916927932059e+02 1.020477555959318750e+02 1.111869586645443775e+02 1.140387636992272888e+02 1.066491487250115000e+02 9.793869806490542373e+01 1.047982110609984687e+02 1.100967919799797556e+02 1.196458356402337273e+02 1.008912068836421838e+02 1.125005196070373046e+02 1.197746606292749476e+02 8.762305237842619476e+01 1.036593310698436596e+02 1.155254796296769371e+02 1.225085842716997746e+02 1.110516342767075457e+02 9.574668769856572226e+01 9.383353165535285711e+01 9.513358730329763091e+01 1.009463832523413629e+02 1.229149781022886714e+02 1.078317345274029009e+02 1.134660748628298990e+02 9.939362965758854784e+01 1.086568594156539973e+02 1.102989148924394982e+02 1.008742796652146012e+02 1.198158735747395696e+02 1.120002932180598805e+02 9.080804710475692332e+01 1.137030438161835519e+02 9.874303635562465331e+01 1.325124347758325882e+02 1.014210471706219892e+02 1.168220446004133919e+02 1.058331857254349444e+02 1.114872291693674811e+02 1.276168873235244803e+02 1.242388676925292543e+02 9.766534506244249769e+01 1.114475391644114239e+02 1.162696230382546219e+02 1.183405980579305066e+02 1.146786875607105856e+02 1.148199809392874045e+02 1.222665949097467859e+02 1.027694568626892107e+02 1.101053153200274721e+02 9.546222886546985364e+01 1.009685333048227136e+02 9.773560305983089336e+01 8.639830276128809317e+01 1.039127625345250721e+02 1.147448595367470432e+02 1.261499344174474118e+02 9.344638424801138399e+01 9.796239650880271199e+01 1.223845696166895323e+02 1.043832173101829000e+02 1.082297564796707690e+02 1.241404524605643473e+02 1.299215792651040999e+02 1.218542635773091263e+02 1.269674976975764338e+02 1.267216243438447378e+02 1.196459524568131201e+02 9.666002894073389484e+01 1.126713614400429719e+02 9.489305577357023935e+01 1.043985849476763406e+02 1.121075729059607085e+02 1.107115769463444082e+02 1.066139990743952097e+02 1.110377208137356888e+02 9.481894299772001489e+01 1.135166067062502009e+02 1.198923061534788843e+02 1.206167883963068732e+02 1.100854551805384745e+02 1.042377986297608174e+02 1.235232429351305115e+02 9.210425046923397474e+01 1.088755449950732412e+02 1.168407536263217139e+02 1.111947656951044223e+02 9.409714511176140661e+01 1.149142600359163993e+02 1.107289841906545433e+02 1.223439619135538976e+02 1.021403401172166383e+02 1.025470597071213774e+02 1.019769419782771678e+02 9.584550471776185532e+01 1.169402737180523104e+02 1.098129494691512207e+02 1.082495985432926773e+02 1.236365604274434276e+02 1.069180673681914016e+02 1.155466263914082958e+02 9.838445833375614313e+01 1.371001068755766141e+02 1.000705572421285154e+02 1.345072480414589506e+02 1.059081825647957942e+02 1.226281454712149497e+02 1.074801777920676216e+02 1.303302324322410755e+02 9.988310814143396499e+01 1.139858631949640397e+02 1.117285868056769118e+02 9.461177582133889530e+01 1.103649874919824185e+02 1.012767749614696271e+02 1.166491792079898744e+02 1.149314642847435834e+02 1.098661567133739254e+02 1.314966754681716736e+02 1.033346892385183367e+02 1.121056299532075968e+02 1.116911772505925740e+02 1.072295600900225025e+02 9.785529848034363454e+01 1.284654048908481627e+02 1.222365335746940218e+02 1.084888132104887148e+02 1.035174934982192667e+02 1.115461226849419347e+02 1.045323517055215348e+02 1.108148177922813176e+02 1.007338864772948028e+02 1.002713115233642895e+02 1.299906058409694651e+02 1.026491306585646299e+02 1.069466702087886461e+02 1.079571630870188130e+02 1.145587793674396266e+02 1.067598162229521535e+02 1.085284435420711731e+02 1.321917363521057212e+02 9.719312460924439279e+01 1.150604460936183813e+02 1.133379519096248771e+02 1.097398680890065918e+02 1.194421029204312390e+02 1.090943247193071670e+02 9.555277540843987083e+01 1.061180444643048588e+02 1.101697663276488726e+02 9.637033110509565859e+01 1.102300137005319698e+02 1.095674580543127377e+02 1.073583607734290837e+02 1.078587934996983506e+02 1.029500554632910507e+02 1.115206486146984020e+02 1.112724732210340903e+02 1.132114419738142175e+02 1.024994605929212668e+02 9.945482739378302028e+01 8.876702468711259542e+01 1.066709742245254802e+02 1.128288468241612179e+02 1.096071274717648407e+02 9.934993933695075441e+01 1.153757257730773205e+02 1.136579262774321109e+02 1.133371796836131011e+02 1.071721665213995180e+02 1.242848573423086265e+02 9.494145629684817322e+01 9.867049647231050358e+01 1.325042109738629676e+02 1.012545114464016791e+02 1.180737608535466450e+02 1.260456548412631008e+02 1.046444536525368818e+02 1.275578576954864900e+02 1.169000846541104863e+02 1.143899832976270687e+02 1.175306620705747349e+02 1.019194850184426429e+02 9.734948085671442186e+01 1.225644381471114031e+02 1.034427458653938032e+02 1.010378193450478790e+02 1.179339913675847811e+02 9.358273498567493220e+01 1.121532835789757456e+02 9.034712925447969667e+01 9.891817322964675441e+01 1.221643124016073898e+02 1.206537215020691463e+02 1.224792706328721579e+02 1.157991544241991022e+02 1.033594640062909491e+02 1.131080975134482003e+02 1.039558507688234101e+02 1.252888738733043255e+02 1.218953135406895854e+02 1.285212968042901878e+02 1.265104658800421760e+02 1.179159572361880493e+02 1.062159629050705689e+02 1.072886233766467114e+02 1.186523010122411250e+02 1.236346282688375311e+02 1.079705865029121696e+02 1.052445605449939734e+02 1.082438494476952116e+02 1.176649577620021319e+02 1.187417788373582681e+02 1.260835155536638013e+02 1.197806378851558833e+02 1.027713070574171326e+02 1.038702644053974069e+02 1.031019973734117059e+02 1.041673240204737283e+02 1.283085740778379034e+02 1.217927734693379023e+02 1.154124901616567627e+02 1.377411925807432453e+02 8.860786239628521344e+01 1.215939668791222772e+02 1.239109056772047950e+02 1.019947166227103708e+02 1.125094818906858194e+02 1.231076827009496384e+02 1.149757472230462128e+02 1.176026090637487442e+02 1.115535443650443170e+02 1.129076882009522791e+02 1.150502141606357895e+02 1.110711761795891306e+02 1.137838732916109592e+02 1.205002838913496959e+02 9.932429753823511476e+01 1.221884865205048385e+02 1.377616379406227907e+02 1.136738073662344135e+02 1.246669781720300705e+02 1.133065035646358183e+02 1.212154420248630657e+02 1.162636782046002395e+02 1.256841330665826320e+02 1.218171787283585132e+02 1.056296085829333435e+02 1.201203765362885321e+02 1.085442121488932372e+02 1.136128497940735258e+02 1.180570245201634663e+02 1.099856917972928301e+02 1.200707512928540126e+02 1.019200775575625357e+02 1.241766525362944265e+02 1.210487225975640939e+02 1.102460624987927105e+02 1.102048199106796460e+02 1.117529368537127823e+02 1.434414341126654335e+02 1.059440837921574143e+02 1.230757366423065235e+02 1.073273182367275922e+02 9.370639999897872485e+01 1.173287253824652083e+02 1.241676207128627425e+02 1.203316958123245257e+02 1.081219531586073259e+02 1.051302157678505296e+02 1.142282977047193810e+02 1.114660357836121278e+02 1.033447740501789127e+02 1.129318208725395749e+02 1.097965509368704886e+02 1.122112880935460169e+02 1.351222675784898115e+02 1.064855443243683197e+02 9.978343786145678962e+01 1.114903690643523646e+02 1.076070079389264293e+02 1.086171249566542087e+02 8.259531172598886428e+01 1.115581297031831696e+02 1.088439620669001613e+02 1.214441387256425742e+02 9.985319014579339125e+01 1.033051925668879960e+02 1.004050965887696663e+02 9.726585080546966822e+01 1.074796694905733858e+02 1.022280260861670484e+02 9.845824863600104493e+01 1.162574610294978896e+02 1.175833819746481197e+02 1.057572466368698230e+02 1.024941979187995145e+02 1.142924666425687690e+02 1.312311805538289207e+02 1.142422743358055328e+02 9.526301159725902323e+01 1.222257830225270681e+02 9.295638679334523147e+01 1.161021635774595353e+02 9.227165023036138791e+01 1.173002893270464853e+02 1.023016344296373177e+02 1.064574348853728338e+02 1.192610161017610153e+02 1.241228456928946571e+02 9.996245324849031988e+01 1.351099523186473164e+02 1.100079487605042772e+02 1.141183523899426291e+02 9.965730644951661077e+01 1.218646830435413051e+02 9.667884804656570452e+01 1.064676023981409259e+02 9.339153183764499033e+01 1.142670654141007844e+02 8.010522405240384103e+01 1.298333807717842490e+02 1.086486300410076495e+02 9.782483560793262711e+01 1.020190419170701830e+02 1.051123225290067325e+02 9.623003736924950147e+01 1.176807400771029535e+02 1.314263377162012603e+02 1.072841869882908128e+02 9.893172836030170458e+01 1.095309865794868642e+02 1.206543318047913829e+02 9.948798165733599319e+01 1.020432008467212910e+02 1.194420679524122448e+02 1.076295757175476098e+02 1.008849506811781822e+02 1.070412766646664693e+02 1.046087709494249793e+02 1.198072652181023727e+02 1.275582415511648406e+02 1.193089911818825328e+02 1.224506355038935368e+02 1.443604984421914139e+02 1.085341549539523953e+02 8.522453735292246790e+01 1.086854484856742715e+02 1.071852542506751860e+02 1.180275884281353598e+02 9.207319103123006698e+01 1.083966468059907982e+02 1.016307000177409776e+02 1.073526511472732068e+02 1.058624891899553404e+02 1.123772458074747078e+02 1.238354269551810631e+02 9.713862409231185779e+01 1.178559048834449499e+02 9.337347256853672661e+01 1.136834217033768510e+02 1.039329146165841422e+02 1.181902640089585503e+02 1.027023986375339888e+02 1.052069538306618171e+02 1.086614693915764605e+02 1.014214207354182946e+02 1.150702144907860145e+02 1.141572344684866493e+02 1.032241119068654740e+02 1.170516567140447961e+02 1.018903351208920327e+02 1.119041345741973430e+02 1.139099268549466188e+02 9.937070479136575329e+01 1.031417716334036641e+02 1.355133221647629966e+02 9.845386285102931367e+01 1.121566917362575708e+02 1.105540653201553312e+02 1.103701409014533397e+02 1.116065720683041889e+02 1.017255577789373007e+02 1.130815769947598284e+02 1.273280327797609175e+02 1.163837994380241838e+02 1.001054854384472037e+02 1.116145171977626518e+02 1.233242183885224108e+02 1.291379863334061042e+02 9.585161514041323016e+01 1.141187083178805324e+02 1.087781513123740638e+02 1.033933689334000263e+02 1.035381340593658592e+02 1.140949314799096470e+02 1.049546330400770131e+02 1.029390207758824261e+02 9.193918501265216037e+01 1.001058181659576576e+02 1.086344896156136883e+02 1.153882562135425047e+02 1.311709711013396884e+02 9.538318356406745124e+01 1.042478654865433327e+02 9.371224969521360038e+01 1.194422394389585236e+02 1.388250712865659864e+02 1.212153865375419173e+02 1.040865454206452654e+02 1.004884401931779223e+02 9.717089844466141813e+01 8.675860849433303201e+01 1.180794003910627339e+02 1.076086160275942092e+02 1.080767269839509481e+02 1.102926448453722230e+02 1.124386758511047191e+02 9.876363530174701566e+01 1.176884740740427162e+02 1.193051093995929790e+02 1.013211587914013734e+02 1.136849739675255933e+02 1.173006101699454149e+02 8.234881003639664243e+01 9.663172951020638379e+01 9.488942508651486207e+01 1.181333020438911774e+02 1.171698189678951536e+02 9.361155788998492255e+01 1.177860908449817146e+02 1.169331562745946513e+02 9.690476172236468244e+01 1.064506117337681843e+02 1.249560603346707808e+02 1.110574123625963523e+02 9.058976110947438087e+01 1.113745963312279486e+02 1.217551335970068749e+02 1.192634522174401326e+02 9.168564415822038427e+01 1.268434088274272113e+02 1.097757454549738583e+02 1.158468129254342074e+02 9.502376976721124890e+01 1.229703294818262265e+02 8.863805550059812788e+01 9.560575187328181812e+01 1.049801033686551364e+02 1.070683691507773858e+02 1.104793823775527244e+02 1.080926397038195432e+02 1.305481531335128977e+02 9.316437223351216801e+01 1.050998649077867668e+02 1.090943809775947670e+02 1.147486986490741430e+02 1.242187423973546601e+02 9.417072657866827967e+01 9.979182937609748194e+01 1.290861805725830891e+02 1.054227033178837729e+02 1.012942513772406130e+02 1.121418143755512915e+02 9.574559745361737839e+01 1.053625082315487305e+02 1.068701531285799575e+02 1.031579044682014796e+02 1.289171021474657834e+02 1.150491258308461653e+02 9.605804062578783942e+01 1.091535726950271084e+02 9.993802779960444127e+01 9.323254768427258909e+01 9.397187928237011079e+01 1.108885488520228222e+02 1.030504104858317476e+02 9.548402970840699311e+01 1.184233797105443813e+02 1.043527772246502678e+02 1.119814832822023192e+02 9.572143057689658008e+01 9.909196506159173623e+01 1.031650015473326931e+02 1.006631937084988380e+02 9.419083808845778094e+01 1.013849880767412088e+02 1.116179903154451267e+02 8.656905918029173108e+01 9.726882110383057523e+01 1.129999887048010692e+02 8.231036298204364243e+01 1.192024983225445567e+02 9.460267448637829091e+01 1.248097134831544111e+02 1.190400706377019873e+02 1.058759473885472175e+02 1.275871043112193917e+02 9.643837062749008737e+01 9.051334004909421083e+01 8.567374300798701370e+01 1.206165584543708889e+02 9.779249843619346905e+01 8.900387890039404226e+01 1.243802632256054181e+02 8.847019301090595889e+01 1.045741746945143120e+02 1.312850759476650069e+02 1.029047350436175634e+02 1.070876526914626794e+02 1.053353305724353106e+02 1.125737438164653383e+02 1.102691786380414385e+02 1.000998815860543232e+02 9.984095398596547000e+01 9.572497789688502223e+01 1.192142710900743197e+02 1.082736796960979433e+02 9.742751434274082101e+01 1.060889875593764629e+02 1.186088501248109139e+02 1.072786634171658022e+02 9.844282895161222768e+01 9.947248298757232021e+01 1.038739968100339723e+02 1.117391704293586372e+02 1.004832434534881855e+02 1.093324296811290282e+02 9.722745351028363814e+01 1.021497775555257306e+02 9.989560168052481970e+01 1.138572473112491394e+02 1.269636660165894284e+02 1.137334732453259960e+02 8.667142671410613275e+01 1.036795360045901617e+02 1.254483481412157460e+02 1.053514582844661760e+02 1.000105029334853839e+02 1.197935679766642068e+02 9.870121740038931080e+01 1.150925068083967062e+02 1.145287793606207458e+02 9.915157580859444408e+01 9.094539070261311053e+01 1.177383280274356707e+02 9.621971698737249312e+01 1.138229694717594214e+02 1.238906670497115243e+02 1.165020448842178098e+02 1.170601214203128109e+02 1.106379824124556706e+02 1.178213875664198298e+02 1.261684989527914524e+02 1.115305239635605830e+02 1.268961683479871425e+02 1.215801019262476217e+02 1.083240828245740346e+02 1.150098346425679381e+02 1.240508245469515742e+02 1.099958533963947360e+02 1.049354906452415150e+02 1.139608125155015301e+02 1.037196807599496964e+02 8.465612203872011321e+01 1.108707774368090924e+02 1.078690529023748610e+02 1.101022149812185660e+02 1.243857166872933107e+02 1.062894724767521382e+02 1.099396748991017603e+02 9.158873719626441812e+01 1.082675154660551442e+02 1.082409794603027962e+02 1.094527113077212590e+02 1.030032232092280395e+02 1.046332594684804178e+02 1.068666678278666780e+02 1.135124382014300579e+02 9.567711762209415838e+01 9.669194953292507932e+01 1.071789754849581158e+02 1.039181816234361122e+02 8.746059801666501698e+01 1.189883655679471275e+02 1.136258628735920126e+02 9.620592037378787609e+01 1.154528652688272814e+02 1.265071589862570391e+02 1.151259450630884515e+02 9.593985771336393498e+01 1.122877633952938226e+02 1.166410818165917505e+02 1.142191144703012355e+02 1.144533848303663888e+02 1.026517169034569150e+02 9.524475526904274147e+01 9.312776245102548955e+01 1.090985980434404468e+02 1.175905622287416463e+02 1.113919200596871377e+02 9.661520233394838897e+01 9.278094537632362915e+01 1.210039668839367692e+02 1.149081730919184565e+02 9.695530418061576938e+01 9.761424212592136485e+01 1.097897970737188871e+02 1.178263957327745146e+02 1.090208875709291902e+02 1.075047198860493154e+02 1.285771054535008204e+02 1.012628987874416993e+02 9.515723121111105343e+01 9.120818910802258017e+01 1.121410339883964582e+02 1.255353786717569733e+02 1.132655149694610799e+02 1.116274118841547960e+02 1.105991976316642251e+02 1.137296864769088387e+02 1.158055682589848772e+02 1.173785421254225128e+02 1.105572930088422936e+02 9.950343116587235670e+01 1.115195087753895820e+02 1.044308330829027085e+02 8.446544173241193221e+01 1.217828410437291211e+02 9.973468453676801460e+01 1.050120665920909602e+02 1.234533292652272394e+02 1.101823157019663313e+02 1.207728060261813852e+02 1.104739330703232838e+02 1.067873694471856680e+02 1.143147977648518321e+02 1.068052444646611718e+02 1.160786034926749579e+02 1.051043164120767699e+02 1.017538289292577360e+02 1.105605305923544108e+02 1.212766878238288371e+02 1.004666796353955931e+02 1.179396408007336561e+02 9.404193419244232643e+01 1.271307498633084236e+02 1.048551435966885492e+02 1.198713482682714329e+02 9.903557591131701088e+01 1.037421054203629751e+02 9.897226701427892692e+01 1.126503718442791779e+02 9.419628296508840037e+01 1.013467445210737310e+02 1.091966829614009100e+02 7.937202074205231384e+01 1.192182443953830386e+02 1.103970969285021226e+02 1.153074843498033886e+02 1.057837446912344603e+02 1.160613646558828975e+02 1.127710083462904578e+02 1.099250911888117486e+02 1.056394968680587141e+02 1.079925023411532123e+02 9.850377221119595106e+01 1.323675774253277666e+02 8.495622443484052155e+01 1.180463051625750097e+02 9.972741125148310459e+01 1.147538558563927467e+02 1.114163498963383034e+02 1.125456920117606501e+02 9.954349703100163538e+01 1.028372152788617910e+02 1.027483215589755474e+02 1.102646031596448211e+02 1.049705330912779004e+02 1.258557278518595552e+02 1.050067449251853162e+02 1.149726583986875141e+02 1.027968168619267004e+02 1.142348258827362741e+02 1.280116854656664032e+02 9.978226842811392316e+01 1.249802318131659433e+02 1.052198256662460238e+02 1.156168726019008375e+02 1.249238179141767660e+02 8.213784344629308976e+01 1.131716807871824955e+02 1.002046524376230536e+02 1.067170139687871995e+02 8.684605315152278138e+01 1.103637212426681060e+02 1.205723889703895964e+02 1.045694753032912274e+02 1.062082287767652105e+02 9.429289652518600917e+01 1.074883414399713075e+02 1.342015727598433159e+02 1.110066324054493379e+02 1.095165623360676221e+02 1.187014077972165609e+02 1.174213187410118309e+02 1.029316950114933462e+02 1.016087257640986223e+02 1.060438643651158230e+02 1.072257568927708178e+02 1.193990115835828760e+02 9.787589405910539142e+01 9.010232069314831449e+01 1.252260406380150073e+02 1.126459041269243642e+02 1.246289578879036810e+02 1.114454671950086748e+02 1.191487968804808020e+02 1.127311870855076137e+02 9.675745448472780197e+01 1.177772105363664537e+02 1.150393948400929531e+02 1.111795791362064847e+02 1.059587493543806289e+02 1.000445193783837112e+02 1.032714513610178670e+02 1.069700203810832733e+02 1.055929941037267099e+02 1.057229282793013283e+02 1.000533700931739958e+02 1.062784502136441915e+02 1.029899091638650503e+02 1.250949158877624399e+02 1.200196249754402800e+02 1.109939696128336379e+02 1.167588213250009233e+02 1.071110156701955702e+02 1.230236167379687231e+02 1.056441639359082103e+02 1.179593367057024693e+02 1.006452579820784337e+02 1.196468328193488020e+02 1.070443407941751843e+02 1.187536539123430543e+02 1.095785400174270876e+02 9.796697975413670179e+01 1.251952145226753288e+02 1.129708458191805676e+02 1.026291636403814920e+02 1.169196114705476504e+02 1.055446384907987323e+02 1.218247898304023948e+02 1.061201214880542807e+02 1.098829221521482538e+02 1.065421736107617221e+02 1.136679518135834712e+02 8.125169106707542710e+01 1.124046004026076986e+02 1.034415961811107820e+02 1.088324934764440002e+02 1.180106361999458358e+02 9.805719666698942660e+01 1.225390736786872594e+02 8.919613968056425790e+01 1.101604999939476812e+02 1.120411930591313165e+02 1.199899318105842383e+02 1.181793705258278635e+02 1.084822171864434210e+02 1.115008512456893044e+02 1.034533416456323494e+02 9.840762849757146569e+01 1.032059772678319263e+02 1.035188064371339465e+02 9.985883315334065458e+01 1.085965135078918422e+02 1.044322480369126964e+02 9.881017952335791676e+01 1.189877513600502255e+02 1.297347171132969663e+02 1.281027520639618444e+02 9.330493572898282650e+01 1.152252930928104462e+02 1.178069947193174301e+02 1.014328999190434217e+02 1.202325436671146264e+02 1.108121444808409848e+02 1.060775319309936577e+02 1.278584724839214886e+02 1.113150115357648815e+02 9.447098970743340374e+01 1.061564765781277373e+02 1.200910806152258203e+02 1.186433397128337077e+02 1.179470539019875872e+02 1.395521408155095457e+02 1.041459050727667943e+02 1.191302893894910682e+02 1.149856368957289021e+02 1.000274562861410601e+02 1.037193896651690181e+02 1.044170396964496774e+02 1.302589738320426420e+02 1.153822540986562188e+02 1.100470624912326514e+02 1.191130485448353227e+02 1.180382894901516408e+02 9.887389848660632197e+01 9.879852582727298227e+01 1.141496617078208686e+02 1.029400679133605365e+02 1.247318499978824207e+02 1.181327700663039622e+02 1.088523953846035113e+02 1.017017743905276177e+02 1.052772764644148396e+02 1.147145079048627707e+02 1.191516757743140147e+02 1.047033858704773053e+02 1.316992435984620613e+02 9.876190856428543441e+01 1.000592502596400521e+02 9.994740562868341271e+01 1.140551690577214998e+02 1.024964965724619645e+02 1.069896606972338731e+02 1.077150486001766012e+02 1.199333940496425726e+02 1.014722634295426502e+02 1.173805573130577073e+02 1.161068344215019010e+02 1.294859345756779589e+02 1.167904159754850184e+02 1.144024781389650229e+02 1.180414719352126838e+02 1.065289336314509967e+02 1.167134025822805228e+02 1.060692923647796135e+02 1.024921592978671185e+02 1.256057421906092060e+02 9.656247454296118349e+01 1.064782214170487578e+02 8.050397631247687968e+01 1.065074207051959121e+02 1.001845229302561933e+02 1.105238498266759848e+02 1.175273781054089000e+02 1.028781596694571192e+02 1.264483115639233546e+02 1.098614734676361024e+02 1.059808217545673443e+02 1.184925870181953655e+02 1.211434699302641889e+02 1.163999050807436930e+02 1.357127528193825015e+02 1.171991922565053699e+02 1.329128539202614832e+02 1.055067992848524341e+02 9.721072020595811125e+01 1.130490933816393380e+02 9.866004414288295266e+01 1.020064036741599836e+02 1.009254401646767718e+02 1.256503721286076569e+02 1.052008533803955004e+02 1.161360137194555620e+02 1.104819097748487025e+02 1.060534675951988817e+02 1.158449047528084748e+02 1.034968506613259791e+02 1.172251402398733262e+02 1.042888166921364927e+02 1.097447982111799973e+02 1.217165890235971233e+02 1.157095177572685571e+02 9.610386271564958349e+01 1.093394794914825923e+02 1.109018672589566137e+02 1.018641471032546377e+02 1.145779988833480587e+02 1.164125415928918272e+02 9.469798078375667671e+01 1.029075625590296141e+02 1.147433065896994009e+02 1.150138940939099683e+02 9.950881131997329021e+01 1.220689680651302638e+02 1.136521369420717207e+02 1.099991132427945359e+02 1.277841844846975050e+02 1.130103681332763159e+02 9.192181195589510878e+01 1.308260424900759631e+02 1.195232890653260966e+02 1.063322359145310543e+02 1.244269065165684935e+02 1.025054968638194595e+02 1.099576779479399846e+02 1.110785894534890019e+02 1.053436100063175189e+02 8.973340987308031913e+01 1.098102760813177099e+02 1.062999137141671184e+02 1.006677056511511523e+02 1.137035122672623260e+02 1.134683770993476770e+02 1.078834308410183525e+02 1.037356853307803561e+02 1.104946293003992395e+02 9.972744240416395201e+01 1.036011475176233319e+02 1.137074106364139965e+02 1.044882183826350968e+02 1.231843117043907654e+02 1.124450249380846998e+02 1.121403333892856580e+02 1.302060658711001508e+02 1.006689569399744357e+02 1.032573417488079457e+02 1.085995327424531496e+02 9.989960042116743466e+01 9.606051242997868655e+01 1.126863617816366911e+02 1.039140856451358843e+02 9.964280043197447867e+01 1.191509228902139483e+02 1.081890722251795722e+02 1.110613713705465244e+02 1.205471665210268668e+02 1.079327667527083889e+02 1.171875143138056501e+02 1.163542822916560624e+02 1.258652150045583653e+02 1.167701533672661469e+02 1.101950468430562466e+02 1.146616242359661157e+02 1.058161182765503980e+02 1.102966046130803761e+02 8.980504914813468531e+01 1.198715839199729061e+02 1.066131897722058000e+02 1.099776738738971460e+02 1.009622977733040301e+02 1.159051760861148921e+02 1.169979434229404376e+02 1.088906440551553487e+02 1.277965716096786934e+02 1.276374451769429328e+02 1.137511312995712416e+02 1.266386755137093161e+02 1.055139729493255487e+02 1.110104200867690025e+02 1.026793559850738404e+02 8.194836450524243787e+01 1.038347030212839428e+02 8.932844145006204428e+01 1.156276661697980472e+02 1.006081335632997451e+02 1.044539347641033515e+02 1.319717407594742724e+02 1.112013414807249347e+02 1.020083960451073040e+02 9.218706010431469622e+01 1.185161614855763474e+02 9.994791271602429106e+01 9.304467563250335616e+01 1.197439338897182495e+02 9.759132845894211528e+01 1.095114742391951239e+02 9.928590374191352907e+01 8.108686185313254668e+01 1.080998489790482608e+02 9.628856211973094048e+01 1.172333758528454268e+02 1.102549204653469701e+02 1.250969309666212723e+02 1.017564956906998219e+02 9.593349345105742998e+01 1.047976630780386955e+02 1.112238905322173821e+02 1.150808211145196651e+02 9.774902396843657471e+01 1.152662571872943289e+02 1.157247165841965426e+02 1.029838739031676056e+02 9.899277775031477233e+01 1.025530905191098441e+02 1.056527833357261414e+02 1.107519686988683105e+02 1.197947157389293267e+02 9.791980190476411394e+01 1.144276619018705361e+02 1.036420064756073458e+02 1.048937118199504823e+02 9.629394563946082997e+01 1.088065512919658460e+02 9.513507237025338270e+01 1.076544201115924722e+02 1.073554485394903111e+02 1.119622324027668583e+02 9.496059681711612654e+01 1.060244513911697481e+02 1.156301766975349921e+02 1.003200300996484771e+02 1.160035627959667863e+02 1.066614139793640703e+02 1.013001292429040205e+02 1.136369221688915729e+02 1.310813559473898238e+02 1.063181914527572900e+02 1.084451472761417250e+02 1.021816420656698767e+02 9.588635006157400653e+01 9.895602504964968205e+01 9.241158831055535927e+01 1.153101472215466856e+02 1.162162964571473083e+02 8.903143431824891252e+01 1.169358244356605496e+02 1.292300578440215872e+02 1.048683735863032069e+02 1.068962222037928598e+02 1.188988363720956869e+02 1.004020615711116022e+02 1.005969516546756921e+02 8.350299006634156740e+01 1.080016227177169981e+02 1.118791922388688249e+02 1.165264555676537839e+02 1.119885366866692067e+02 1.221967001816426404e+02 9.772145665165859896e+01 1.174610387686458495e+02 1.117510656064237509e+02 1.016280026956642786e+02 1.017412277849808504e+02 1.006960238919769353e+02 1.059037598784971834e+02 1.046751267593675152e+02 9.353422681305040953e+01 9.322468715701880626e+01 1.179703694745424229e+02 1.045577489200677093e+02 1.071258105746092326e+02 8.680378533600557489e+01 9.405088711517942102e+01 1.041016304624832287e+02 1.013792651764984640e+02 1.022157300574436647e+02 9.165443204526172849e+01 1.118110930382663213e+02 1.186336774395744271e+02 1.027360976471200615e+02 1.085683140424984856e+02 1.272564345870175799e+02 1.003573222878332416e+02 1.113139454328196791e+02 9.447036103825178088e+01 1.000813243333279985e+02 1.093299503299384554e+02 1.046323174737527779e+02 1.128082406661423391e+02 1.267510061429095742e+02 1.120808428397779295e+02 1.058767326484033191e+02 1.177939673407320527e+02 1.234954887166215087e+02 1.135808130772592222e+02 1.243562390639034589e+02 1.030763108736873193e+02 1.059763986537357425e+02 1.387492690439085550e+02 1.015283148590256275e+02 1.246887123384967424e+02 1.087416070976668152e+02 9.285946622954512009e+01 1.201310076386355234e+02 1.054151793789109917e+02 1.190236765116288211e+02 1.207129321975853458e+02 1.230725011138719083e+02 1.060186755005371424e+02 1.048853616222532992e+02 1.237816909816167623e+02 1.214823817861871902e+02 1.075632883794992694e+02 1.045813144715220915e+02 9.655732748475898575e+01 9.860734792442838170e+01 1.057234040098897196e+02 1.013400279654163540e+02 1.110729303101532111e+02 1.338658184569318053e+02 1.034546197827961009e+02 1.239330721516256517e+02 9.826615448329458502e+01 9.958882522186695496e+01 1.023077644330093818e+02 1.194375194043970083e+02 1.352572992747678882e+02 1.057132352715126444e+02 1.070455795350361967e+02 1.033571231969363566e+02 1.265879384141472030e+02 1.173510037844207829e+02 1.075623905082142358e+02 1.347458389134924914e+02 1.244197889624629880e+02 1.137020245919057402e+02 1.186720482908055629e+02 1.053154695298150045e+02 1.169861613800250808e+02 1.273499497155582532e+02 1.132554390786243772e+02 1.196702493915722556e+02 1.160781307681828309e+02 1.039057109034160078e+02 1.042763084035551913e+02 1.233066732378220536e+02 1.008145472190807226e+02 1.080508989835784490e+02 1.114528487101398468e+02 1.149552045271231151e+02 9.305788993607572479e+01 1.225630951346614808e+02 1.142999911047493811e+02 1.058099962402115040e+02 9.832767197159925843e+01 1.060538048366907162e+02 1.063947609904413127e+02 1.114297139947873632e+02 1.133499629823951693e+02 1.300318034475559159e+02 1.154673891441850202e+02 1.200541172400473044e+02 1.025210434059098930e+02 1.230751343627471925e+02 1.384190373453200209e+02 1.084266868420302501e+02 1.185213823667826176e+02 1.060938078287602906e+02 1.115648804494840647e+02 1.317544999367398759e+02 1.098145133956894171e+02 1.248925748624076562e+02 1.135431234727274585e+02 9.774004894659013587e+01 1.149549565919431728e+02 1.029788922447579154e+02 9.620311952021606317e+01 1.142177833702213121e+02 1.130537722970138219e+02 1.214424413444102413e+02 1.226836014938042752e+02 1.247869688287676553e+02 1.282512739412322560e+02 1.159193080395509838e+02 1.002602815644777934e+02 1.203330752327742204e+02 1.122372390947101337e+02 1.193117378297975222e+02 1.116548875407256816e+02 1.266495031171845937e+02 1.047559452932045332e+02 1.187415742277394770e+02 1.081430723241142715e+02 9.374272910926764268e+01 1.100735653296938921e+02 1.159254383912983997e+02 1.080413702984172915e+02 1.106987069022949868e+02 1.217946609775300004e+02 1.136598939498851735e+02 1.360478462672903390e+02 1.152827683737931466e+02 1.239926457223719893e+02 1.184468427305371847e+02 1.011035489734882304e+02 1.161054521604329324e+02 1.107511398255526416e+02 1.039835880934925427e+02 1.156915263207608007e+02 1.041369975334169595e+02 1.171024710800331832e+02 1.195543231560999260e+02 8.558863890146329823e+01 1.177238410834199982e+02 1.244014950177617607e+02 1.090614858907057254e+02 1.015709640801950258e+02 1.213596552547282101e+02 1.058542726824026374e+02 1.236758073331133545e+02 1.222879297618992211e+02 1.111811116860685047e+02 9.704299876016507653e+01 1.147758253840230935e+02 1.063902871501597645e+02 9.400249255597633180e+01 1.065097192002236284e+02 1.065445366984660609e+02 1.225748668143848619e+02 1.093670107179610937e+02 1.140237951120472815e+02 1.102895251424536553e+02 1.099673200227829710e+02 1.199514542364131557e+02 1.206018866191259207e+02 1.193124314601793259e+02 1.160347918548307291e+02 1.247983731129501166e+02 1.129379734988405914e+02 1.111271869576437155e+02 1.164114243224466634e+02 1.179071922082344201e+02 1.232918801655679317e+02 1.217598055019657295e+02 9.872778682304436870e+01 1.153346553978635143e+02 1.233381549187439816e+02 1.089055990454852463e+02 1.193568583718325016e+02 1.153005801344988726e+02 1.120189759220336185e+02 1.118150125506625017e+02 1.174762929740729902e+02 1.110800969386138206e+02 9.398963756904718991e+01 1.210496750605502996e+02 1.118192562832816321e+02 1.171132605427451381e+02 1.353002206289512799e+02 9.868533723111293909e+01 1.090158450355385611e+02 1.146765384912339982e+02 1.158390260656635604e+02 1.109239985476777690e+02 1.126431722019336377e+02 8.193308142434278807e+01 1.209493335272535290e+02 1.108076548686987621e+02 1.030245642092240956e+02 1.035853331463537756e+02 1.306371637101629233e+02 1.085796493168805767e+02 1.121521807536114324e+02 1.037703347718269242e+02 1.195751230043469064e+02 1.008278330476029083e+02 1.088625064717221136e+02 1.047825700413278014e+02 9.127002620172379466e+01 1.103773145715258153e+02 1.171909565790115693e+02 1.200337350516467296e+02 7.906055706823231333e+01 9.521310060611189385e+01 1.037454273420470514e+02 1.138940062315208195e+02 9.586646201047273053e+01 1.111698412438952204e+02 1.070921262770951898e+02 1.184857759944694209e+02 1.106817267131424529e+02 1.074189659623076949e+02 1.059331631565361533e+02 1.028516872236751993e+02 1.014161975406688327e+02 1.129710560004441220e+02 1.142607885788039823e+02 1.116916756874526868e+02 1.051922902495042820e+02 9.461205648187041106e+01 1.063922326351122081e+02 1.077952348897574808e+02 1.108007625499153903e+02 1.110782738083237291e+02 9.632803454251468622e+01 1.004063155022320188e+02 8.324616021523537768e+01 9.886385718490285512e+01 1.050315324937539856e+02 9.047127947284158722e+01 8.806574438196814469e+01 1.045694868555587362e+02 1.216823105477765523e+02 1.086590148868370278e+02 9.094151684263046320e+01 1.212498618896508020e+02 8.515846921941734138e+01 9.119784009014887260e+01 1.115799020350815312e+02 1.042639401917980564e+02 1.124408611419333113e+02 9.854389363008313296e+01 1.038168039205308020e+02 9.129658383791813492e+01 1.057328444312288269e+02 1.097768237014361148e+02 9.647257766565935810e+01 8.592033331606268121e+01 1.213952538983890719e+02 1.163849400357439094e+02 1.313566429803987603e+02 1.094409348310958734e+02 1.098555571421279353e+02 9.184174475069853827e+01 1.013818336502707211e+02 9.881146165696269179e+01 9.121952863079951612e+01 1.203069426760345095e+02 1.179834084088546149e+02 1.069053362368034215e+02 9.973576145410135041e+01 1.194164968973055352e+02 1.099004068389654094e+02 1.276954184375844505e+02 1.126976716735532875e+02 1.190951916613461066e+02 1.198479353736060062e+02 9.832826690907545242e+01 1.133150487962169706e+02 1.064147971467295974e+02 1.017619828377030302e+02 1.071058062933237238e+02 1.122755967827095702e+02 8.756488232757308765e+01 1.244509587020160808e+02 1.062267438716289405e+02 1.066208245264411971e+02 9.827843688404125544e+01 1.243956608946175919e+02 1.081388887928655009e+02 1.162792050345412633e+02 1.001060620126235534e+02 1.129347898151792577e+02 1.036710974165215333e+02 1.262913708805366042e+02 1.028069648563141953e+02 1.062192621951319182e+02 9.653924704303302917e+01 1.255342944145394171e+02 1.140860574766928579e+02 1.113917097260218583e+02 1.090005698986420981e+02 1.079031438581304201e+02 1.058366878512811269e+02 1.110306779013749718e+02 1.229533425625282348e+02 1.194838937490864623e+02 9.932725660935535927e+01 1.014249210615455468e+02 9.107567080042542784e+01 1.133340855574915338e+02 1.097657481708926781e+02 1.177574072293656826e+02 9.278142856613661138e+01 1.027559958923502137e+02 9.963466109270302695e+01 1.135036287626955129e+02 1.096591682161716932e+02 1.314155436809045057e+02 1.128701851430762275e+02 1.174866582503298105e+02 9.855235782680101408e+01 9.520046365665557175e+01 1.013137725985342001e+02 1.120578210216929733e+02 1.050936776295651924e+02 1.000913923335438085e+02 9.159256437746793722e+01 1.119856804675570032e+02 9.328122498159602571e+01 1.197802322361639824e+02 1.060242819182000744e+02 9.679438379222108324e+01 8.821289157479385779e+01 1.150966290559859289e+02 1.118547268490130193e+02 8.590756657885748382e+01 1.209369557448509909e+02 1.040824223343219188e+02 1.010854146663010766e+02 9.681668510683624618e+01 1.198750992018375854e+02 1.140642146290712020e+02 1.178505979967380028e+02 9.230845844203192030e+01 9.267240598613338420e+01 1.073737337968118766e+02 9.781068803251535826e+01 1.115952695601953053e+02 1.142748812741446045e+02 1.194236539214610815e+02 1.290435479670078962e+02 1.113259495819746405e+02 1.030438941236591432e+02 1.019009560713366653e+02 1.141532075074919419e+02 1.398466315827079427e+02 1.151567603719681614e+02 9.609453134687105091e+01 1.176221787478817191e+02 1.125709805975765221e+02 1.164342819772348889e+02 1.154484074113584313e+02 1.105771449121574790e+02 1.258373305925299093e+02 1.073535235852430390e+02 1.340352119143873040e+02 1.140866608061966900e+02 9.493828595250690228e+01 1.305461002185153063e+02 1.073802042489211601e+02 1.097222278603510119e+02 1.167727677640382637e+02 1.025866711054626563e+02 1.098615615817688393e+02 1.112231642224112846e+02 1.075292518636114778e+02 1.042383941895475061e+02 1.128826598770850040e+02 1.221994112292664312e+02 1.108102661393717767e+02 1.058177031217040707e+02 1.138397888556128947e+02 1.095286270345551145e+02 1.133064710226943106e+02 1.094540586001219822e+02 1.039805969984891618e+02 1.109637876095043367e+02 1.100591030531841170e+02 1.273097308431495378e+02 9.511131166907273382e+01 1.043728237028608135e+02 1.235656747755612201e+02 1.168215396025097164e+02 1.253113427808653739e+02 1.267076273338350632e+02 1.088591309981464406e+02 1.230701693697477879e+02 1.300264915630599489e+02 1.081057239496386302e+02 1.199185503165895028e+02 1.274369157809284019e+02 1.025398519948503093e+02 1.303034850485295806e+02 1.044701096737540809e+02 1.106076971300729781e+02 8.820416439276482379e+01 1.136878190117598280e+02 1.130801589136439702e+02 1.076387887761078161e+02 1.078359060686069029e+02 1.170423600760699259e+02 1.095945223094079068e+02 1.099480232838864993e+02 9.805925981484247700e+01 1.042090236682874149e+02 9.856328229087520754e+01 1.216045974687238527e+02 1.155664937014615390e+02 1.000243997230332127e+02 1.094995529251691124e+02 9.936264991694065429e+01 1.149268710641440663e+02 9.610447862064849289e+01 1.195247661403239618e+02 1.256499634838397270e+02 1.128184732791596900e+02 1.364001231440425101e+02 1.219972787019556364e+02 1.180971818315238124e+02 1.308133015566047561e+02 1.149346285321859966e+02 1.090135335850184646e+02 1.012191516069541990e+02 9.916775622686931513e+01 1.177771019742101828e+02 9.257161434614788220e+01 1.175678138681385860e+02 1.142819003878009028e+02 1.102389293747920931e+02 1.143445245891893194e+02 1.130457368899598549e+02 8.983887214609686112e+01 1.108326846513948141e+02 1.178466386090518512e+02 1.190900466629214804e+02 1.316557547987927990e+02 1.126379948874653252e+02 1.128787303420500621e+02 1.224988018345205774e+02 1.243467753985944597e+02 1.073286931027996758e+02 1.277488042074779457e+02 7.341611124017099144e+01 1.218659012051099495e+02 1.119523202980084875e+02 1.171691452379139946e+02 1.078140814958275371e+02 1.095217928916461432e+02 9.900640502519233621e+01 9.573452794594425086e+01 1.425741510564575663e+02 1.301115740608503302e+02 1.216664804152961068e+02 1.043449895578148698e+02 1.070041039755561627e+02 1.067881735403419157e+02 1.227225002684790383e+02 1.206615854740956451e+02 1.068614592397704968e+02 1.133704610270787327e+02 1.221152794540441562e+02 1.128406720087469353e+02 1.281690491327167365e+02 1.129373181799937527e+02 1.122371521869758197e+02 1.032709110963184003e+02 9.537668486070020890e+01 1.078933010044218719e+02 1.170245216465602454e+02 1.211074541385672489e+02 1.187087176071619155e+02 1.244508241800966601e+02 1.127712175616645851e+02 1.089644703871236544e+02 9.480721346663104043e+01 1.024262816090662795e+02 1.202632916758128232e+02 1.043140232645256731e+02 1.148612481295460128e+02 9.349727072054216137e+01 9.528483513057511800e+01 1.038375324703875862e+02 1.113936970750653046e+02 9.993741369360508031e+01 1.261206340144799043e+02 1.036339661780354078e+02 1.105342010960410306e+02 1.186534595057215427e+02 1.168431469669391589e+02 1.143271297789656415e+02 1.317271596508207097e+02 1.343015658622008175e+02 1.243219363661748389e+02 1.139932320103413730e+02 1.245811754117627288e+02 1.156563938745814255e+02 1.138447236025134117e+02 1.277936068294883114e+02 9.909197832919478799e+01 1.259271217081386993e+02 9.364036217445652710e+01 1.253690281012138570e+02 1.092006051355552785e+02 1.193305781305726612e+02 1.296079538021184874e+02 1.141789228136161256e+02 1.016102347970343374e+02 1.284360046755634812e+02 9.960433944288283215e+01 1.254772356159226376e+02 1.445975874348412162e+02 1.340296455699765090e+02 8.936648983059451723e+01 1.150379126865371404e+02 1.141668226445719512e+02 1.220711635992810216e+02 1.360976785004853866e+02 9.308895328586262963e+01 1.023467345918489144e+02 1.110864372356754188e+02 1.225419380724783451e+02 1.248171882678243634e+02 1.155581612207220701e+02 1.097719662345513285e+02 9.354838405586336592e+01 1.111639239402334169e+02 1.023109701595521557e+02 1.140611398743931204e+02 9.244419339298332261e+01 1.034337187330454810e+02 8.577798459925296015e+01 1.007602319751813837e+02 1.182033290852172485e+02 1.086373929511693177e+02 1.205234409313423214e+02 1.087476004702787407e+02 9.919183290559114141e+01 1.179547294693404780e+02 1.042571055173453658e+02 1.163228217568864409e+02 1.040922592476923967e+02 1.049728468870387559e+02 1.290683888877914001e+02 1.180351892367555280e+02 1.173427160645488527e+02 9.199153171247351679e+01 9.931680566248289210e+01 1.092553719496338971e+02 1.103742303767597832e+02 1.133359444602771617e+02 1.305483571425065747e+02 1.145906309850833225e+02 1.235003864964473763e+02 8.944238202745169986e+01 9.763218155856017688e+01 1.014720377773622175e+02 1.024007545395074175e+02 1.237078133981921155e+02 1.256768260399272208e+02 9.913000394058894926e+01 1.037176872797439984e+02 1.080093878561363141e+02 1.233783893735123485e+02 1.277267870635561309e+02 1.311514337548109665e+02 1.103348047985485323e+02 1.029480919624862452e+02 1.110729923937647641e+02 1.129168280420289960e+02 1.235334864623864917e+02 1.368365148185265809e+02 1.195869630637860155e+02 1.030081585856693493e+02 1.010288116684416053e+02 1.145074789605591690e+02 1.310287738699992417e+02 1.012219911710194538e+02 9.497559838395743270e+01 1.063423219803847530e+02 1.179409921409299074e+02 1.098146410203887342e+02 1.095329706884863725e+02 1.133141803159551131e+02 1.180892024612231239e+02 1.042385197934852812e+02 1.246353153173494377e+02 1.169676616067915802e+02 1.231694477572994231e+02 1.027102441768468566e+02 1.163537032862049188e+02 1.059294200010140088e+02 1.047220900592035946e+02 1.155022540513178058e+02 9.819197178057885367e+01 1.221041402558776809e+02 1.254677382626384627e+02 1.141461144154379923e+02 1.019449190098300733e+02 1.181374069371467499e+02 9.612794233294357582e+01 1.194824883630205932e+02 1.147118712693832805e+02 1.081862996288237895e+02 1.166096141347353097e+02 1.070038935919723428e+02 1.087259243611271131e+02 1.238874028967091334e+02 8.729053623264931616e+01 9.945162291778491692e+01 1.014945382921087145e+02 1.070448706939729391e+02 9.240454371694748659e+01 1.158614373572531946e+02 1.193707723674065164e+02 7.987145335861291073e+01 1.155264094638218921e+02 9.325815846659573083e+01 1.052049833560210885e+02 1.020540176398569798e+02 9.757951637201969675e+01 1.076176630405226291e+02 1.130459215790035756e+02 1.216454999690077443e+02 1.281486398512910512e+02 1.077682192685312401e+02 1.026750521167307824e+02 8.643001328952537676e+01 1.201076818317683177e+02 1.072593792420881300e+02 1.037675968934113655e+02 9.724545657389606390e+01 1.107066720679520557e+02 1.144205800084256168e+02 1.066414063014855458e+02 1.135286509292778163e+02 1.086151424962056637e+02 1.011995779349687297e+02 9.451466071802033753e+01 1.055092199157744233e+02 1.168811646307371177e+02 1.157392647518056776e+02 1.133029957134964292e+02 1.190477037609965407e+02 1.146101874945723864e+02 1.027985817519992935e+02 1.224277265346814829e+02 1.194373855934467485e+02 1.163164407417414878e+02 1.206010882491227107e+02 1.087981338912324389e+02 1.112164231572433977e+02 8.311310930821046838e+01 1.323988788115806585e+02 1.035497462137520586e+02 1.112642836099713151e+02 9.735461572673253272e+01 1.002632769226211025e+02 9.166641488568558316e+01 9.371082893807832193e+01 1.113366016097962756e+02 1.082756678692365853e+02 1.165604241364042224e+02 1.137203032176362854e+02 9.562314310397275108e+01 1.147767216849533725e+02 1.137823539613798829e+02 9.436181831983401480e+01 1.246285210952175930e+02 1.138711636400476266e+02 1.189452803120137645e+02 1.036482459095767723e+02 1.054387238049223754e+02 9.056087960655662528e+01 1.157562020177318232e+02 9.556119062842222434e+01 1.001780471050619781e+02 1.178261530219588451e+02 1.112991593466497733e+02 1.000045103023757349e+02 8.828917624295661426e+01 1.004251254230347854e+02 1.182118465988181271e+02 1.138067465194439762e+02 1.264205006224623133e+02 1.110607058734259596e+02 9.090990181944901849e+01 1.030412174776758718e+02 9.850914039476553796e+01 8.476094127127242928e+01 8.380825923407522282e+01 9.953971138362354054e+01 8.724751087369224933e+01 9.717971770867136172e+01 9.380376735570440871e+01 9.815996687354105177e+01 1.005915739186692122e+02 8.377006497196146029e+01 1.026079865206953627e+02 9.884905060532358334e+01 9.521708174680222214e+01 1.070929434633046924e+02 9.510334733124571471e+01 9.185863014310943697e+01 9.312040837811903771e+01 8.438967522395721232e+01 8.158168264253851021e+01 9.748637055304661203e+01 7.602477139240512827e+01 9.682599777257769347e+01 8.841573463834154722e+01 1.049591423610721392e+02 1.114002818844217870e+02 8.665057040676654765e+01 7.296399888997700600e+01 8.142918700506054108e+01 8.531065689754824177e+01 9.401146629697103663e+01 8.075516792484266659e+01 7.952839438097176128e+01 7.254516560379698831e+01 8.429835602030473751e+01 8.201550803008306900e+01 8.069063633580135786e+01 8.252298252888074614e+01 8.508475264767568547e+01 9.262023576181016438e+01 8.136984832502355403e+01 6.216822828987172045e+01 7.559293590597206958e+01 1.059345457125041179e+02 7.534073416584034533e+01 8.845866756868745995e+01 7.729246269724731633e+01 8.446657056257109275e+01 7.779121445633057874e+01 6.634917061970432428e+01 7.784570640723704571e+01 7.430466152818293324e+01 8.416252297087763168e+01 8.265832630266794467e+01 8.353542553023525841e+01 7.119447103336041494e+01 6.634166104795056640e+01 7.532691732525128714e+01 6.336239856768014533e+01 8.088750840674586584e+01 8.262294696393189497e+01 7.437508625111533433e+01 6.952739384006338241e+01 7.832152822299826767e+01 7.667897629445688779e+01 7.946559030676915825e+01 6.797050975218768087e+01 7.611047973221782570e+01 7.463855361635235397e+01 6.260265124322054220e+01 7.435881151752460028e+01 6.957994473838562044e+01 5.216177043338324637e+01 5.367695776926770179e+01 6.990685864863696963e+01 6.034320892579958695e+01 5.667877520416733006e+01 6.553457128079890026e+01 7.142893487361376970e+01 7.281705837901616007e+01 6.028335621729155491e+01 7.462000876207530098e+01 5.805126366310290109e+01 6.307142823675906840e+01 6.862988296605347216e+01 6.159571743614636574e+01 5.788459648857793383e+01 5.047057793046292318e+01 5.349783140977924489e+01 5.893850774869221709e+01 5.441409128457738831e+01 6.103468432400872956e+01 5.716833157153300249e+01 7.546883174265748551e+01 4.525009910771767352e+01 6.554655267633451388e+01 6.520933095536396706e+01 6.178096662731793032e+01 6.741847248080348720e+01 6.768821643404035626e+01 6.158960200910931349e+01 6.232311682180694845e+01 5.673963255191718247e+01 5.621986957355355230e+01 6.057295654729995960e+01 5.548048985642126496e+01 5.764252680476273838e+01 5.117678095908878788e+01 6.624028205752691179e+01 6.148021520697933795e+01 5.358957046349186726e+01 4.701932552774849938e+01 6.969576128625554645e+01 4.286137899586734790e+01 5.634182087018032803e+01 5.063131687560579763e+01 5.767432548941043535e+01 5.636127014728455009e+01 4.624291213840002968e+01 5.757762368387241025e+01 5.909174461813775991e+01 5.867882592233564765e+01 5.421333672809507220e+01 4.976287341147571652e+01 5.979770448289815477e+01 4.496492715057248546e+01 5.575804267763732014e+01 4.778205706938547337e+01 6.381980183707455723e+01 4.601503344430726372e+01 5.845374686389438779e+01 4.195529121363082226e+01 4.994857704228493134e+01 5.031972820706766925e+01 5.975061954840941780e+01 5.332099756522173806e+01 5.335018201782111191e+01 5.631727631441606263e+01 4.248957723247340112e+01 5.585510719007897507e+01 5.538608979944734756e+01 4.387932190908050956e+01 4.452087288939977583e+01 4.805346554126537484e+01 4.626787437014230164e+01 4.096508976493448984e+01 5.388342497835694189e+01 4.573146405904108036e+01 3.791524008313788130e+01 4.612834087971961594e+01 5.245373862042590218e+01 4.146001327336121989e+01 5.015548455847525133e+01 4.379337852957554134e+01 3.770996986948488683e+01 6.026173745466229548e+01 4.145377606478350430e+01 5.234839405862123130e+01 5.569601553076322631e+01 5.081162061891001969e+01 4.285435333331710694e+01 4.445637044246366543e+01 5.043926081964060160e+01 4.931978914408381343e+01 5.511363770608997470e+01 4.370491470558247471e+01 4.467287061672367088e+01 4.443353158351294496e+01 5.235619212383166854e+01 4.210722667635373284e+01 3.988155082077646796e+01 3.505877121052981238e+01 5.174148241572477502e+01 4.597287552422518075e+01 4.330431207527049509e+01 3.730193666421563847e+01 3.815404059920307844e+01 3.656970468575723032e+01 4.245302064333154846e+01 4.761621719043284173e+01 4.594162959580112471e+01 4.696338867511040149e+01 3.600669370354443544e+01 4.841984995090176369e+01 4.141301065640029577e+01 4.736137534584558040e+01 5.192058021855586247e+01 4.657096011207389807e+01 4.094710227304362604e+01 5.116665067677437406e+01 3.656425128210239706e+01 3.514168271931679044e+01 4.522884719600974535e+01 4.945592400685557521e+01 2.461203623736516732e+01 4.455644803367729878e+01 3.904558824102293357e+01 3.921899468759046670e+01 3.669449828030472815e+01 4.976829632731700315e+01 2.905730411052233819e+01 3.464897641048404608e+01 3.769025325677641547e+01 2.764665123458397034e+01 3.243776067214975001e+01 3.737791625654256222e+01 4.776085071721809072e+01 3.884524731424581034e+01 4.449624285279313796e+01 5.299374648251811237e+01 4.744390193066065819e+01 3.453733210031737144e+01 4.421242021724322058e+01 5.078065090283075023e+01 3.380475407003077493e+01 4.093280018417328137e+01 4.344951657470647177e+01 4.071120066110284341e+01 5.704776804527161715e+01 3.354527587902338581e+01 3.303599756922984199e+01 3.856176826503193666e+01 4.467846703425743726e+01 4.679494011475044601e+01 3.448714638775507524e+01 5.111097435338814421e+01 3.618712232682245400e+01 3.986054069854657911e+01 3.954211026157788211e+01 3.876500051138394554e+01 4.381926222040156205e+01 3.697486926658032047e+01 3.719495437631908885e+01 4.188608175485457963e+01 4.430433078187394358e+01 3.922976342931278992e+01 3.260524206571218997e+01 5.285693202625444798e+01 3.310549241102233253e+01 3.248443498929899675e+01 3.319818881381372222e+01 3.875213139047986033e+01 3.978577653768054745e+01 3.262178804896418427e+01 3.288534539874227391e+01 4.653483061721552616e+01 2.547815838919916587e+01 3.607242240264515232e+01 2.980755549553183670e+01 4.187248429793621796e+01 3.928061651573691648e+01 3.680483773961724836e+01 3.675540799791139079e+01 3.586796450245720536e+01 3.069168437591645926e+01 4.213895741579610643e+01 3.619396554454385040e+01 3.074673995457228770e+01 3.537040003894642837e+01 3.271827773013247764e+01 4.012750134003285041e+01 3.827754514572900746e+01 3.295135761879926406e+01 3.876696003548344294e+01 3.103164341344952248e+01 2.321680769570540548e+01 3.634276037396946180e+01 4.134127451031663014e+01 3.767833954421875831e+01 3.648771580469524878e+01 3.320668403113020162e+01 3.232433440014183645e+01 3.821224718540734244e+01 5.085315679009016065e+01 3.607627727808831253e+01 3.256118415980796499e+01 3.034061024623992253e+01 4.878108861895410797e+01 3.116067188463942372e+01 3.127659835237437491e+01 3.189596950358625094e+01 4.499113059802116510e+01 4.447996744328058583e+01 4.009071672251317153e+01 3.995658675462075138e+01 3.512607251090140892e+01 4.018566020787164916e+01 2.137610486669219867e+01 3.853962186507664001e+01 4.110880596960130617e+01 3.577276778731616957e+01 3.647783399910857582e+01 3.195692645573619117e+01 3.072781858601781479e+01 2.568695454040692994e+01 2.816228065103132394e+01 4.491041958912187226e+01 3.399241044112078214e+01 5.138857394282248947e+01 4.082928027382249070e+01 3.379524854744759921e+01 3.086896603304588638e+01 3.056567065790954274e+01 3.305920377167703350e+01 2.424682318644769907e+01 3.339195579619735810e+01 4.017239508246900215e+01 2.935718599506808957e+01 3.181452027309766351e+01 3.096958451812144020e+01 3.748330200342742557e+01 2.454792402400893891e+01 3.775103112519919080e+01 2.655253369965272725e+01 3.271674888105286527e+01 4.173349790862440045e+01 3.115933064739415315e+01 3.623645265125492898e+01 3.718987227208925361e+01 3.501683117452812866e+01 3.768701533883641730e+01 4.027390608995030163e+01 2.602731026952029225e+01 3.312043847339499791e+01 3.067068137652690396e+01 1.695279902149632179e+01 3.137546940526967632e+01 3.284697322544408848e+01 2.837525085016648063e+01 3.216105716447022189e+01 2.916796140551266348e+01 3.431100718555595819e+01 2.295677918022605013e+01 3.156633823097011060e+01 3.715399116566929649e+01 3.351155510271319571e+01 3.195803734081909653e+01 2.843800630578222766e+01 4.167184901379405204e+01 3.108909891384183055e+01 3.022596944730480217e+01 4.440560186122911546e+01 3.127273176418430367e+01 3.368734487862846549e+01 2.817334825037335833e+01 3.009363604361206512e+01 2.900690764088084705e+01 3.279495698978686846e+01 4.299669671132843973e+01 2.513114775122920719e+01 2.569822780594245515e+01 4.871636018651749112e+01 3.012368124884197940e+01 4.289643962406056232e+01 3.243131860687392987e+01 4.512963608214703015e+01 2.863447751794409157e+01 3.845398950787232906e+01 3.244821927441265075e+01 3.976471418646384848e+01 3.408473474207418974e+01 2.313889484740668223e+01 3.621347610813843687e+01 3.077184909787691325e+01 3.365243929678184287e+01 4.059904020404032821e+01 2.925904134974753035e+01 3.133904016127702974e+01 3.105128790441210995e+01 2.706426323806929091e+01 3.322901618542479696e+01 2.876360899119163861e+01 3.619179098630319658e+01 2.733096316424092009e+01 3.271033008241608542e+01 4.504341983892771140e+01 3.294499443751900003e+01 2.729654489593176692e+01 4.338473982109066185e+01 2.875150465292514568e+01 3.359810942198678418e+01 3.330046385803211706e+01 3.135909879932195921e+01 2.911132203591300538e+01 3.121981848054920761e+01 2.927084786555634466e+01 2.619485284983184670e+01 3.514916933515213771e+01 3.727957727439217450e+01 3.021110365170619971e+01 2.490506887487650545e+01 2.670728733085558559e+01 2.804486222462141853e+01 3.513991820530051058e+01 3.752799989210489429e+01 2.989291255356503996e+01 2.739642027149586667e+01 3.762570294190030751e+01 2.673408736357979620e+01 2.904423732630306532e+01 4.060518559596189192e+01 2.543813009030368377e+01 3.639675711613571707e+01 2.720952990958009465e+01 3.017936513011724387e+01 3.104624875580631027e+01 3.365018685351250127e+01 3.277441112449948690e+01 3.361465356172022467e+01 4.003400691005181500e+01 2.868609895620319605e+01 2.942449705692089523e+01 4.216794845166024430e+01 2.791113333129383989e+01 3.458893960285753622e+01 2.324565572674925917e+01 2.934657577062196410e+01 4.007417208990104029e+01 3.211329379206562606e+01 2.684399127829355081e+01 2.296219502846563998e+01 3.609995515584365222e+01 3.335654312354814266e+01 3.431154713420438895e+01 3.725851882087033573e+01 3.130471516857027581e+01 3.279416955924437360e+01 3.166847718207727880e+01 4.129976825803420581e+01 2.532502349898997807e+01 1.674808310114651633e+01 2.718256748520437327e+01 3.129957400442105708e+01 3.649916737211985662e+01 3.698633819681938917e+01 2.251095515620617249e+01 3.253895604364031158e+01 2.713139413488946516e+01 2.526382451966076914e+01 2.818868509736299188e+01 3.626686708497815914e+01 3.240291480085400622e+01 3.116473213039865797e+01 3.270968090826858088e+01 2.981228909248039827e+01 2.439567728718627748e+01 3.846862160416169019e+01 2.168780160440295646e+01 2.678605938330879610e+01 2.578724239920141059e+01 2.223835770325111127e+01 2.478300587365844265e+01 3.392492492655112812e+01 2.363420239704714731e+01 2.412485017473662907e+01 2.306609282850357800e+01 2.927924437958619208e+01 2.657200949043356886e+01 3.822962176608549356e+01 3.283951108950758169e+01 3.045930743614510661e+01 2.945598318564610807e+01 2.819946421184327079e+01 2.527234274806842151e+01 2.399319036994355514e+01 2.763451776686398986e+01 2.747489196768359321e+01 2.674956861509064154e+01 3.767896837098145824e+01 2.235020898450608939e+01 2.757204230040108328e+01 2.673362307322204501e+01 2.630503983381468913e+01 2.395281186583943622e+01 2.092510341548182851e+01 3.163005145736926593e+01 2.622839631154956308e+01 2.706117756024419307e+01 2.258305365688237387e+01 1.846993283930209984e+01 2.281909761062083675e+01 3.119227727847985676e+01 2.018251867278624800e+01 2.313548542394676844e+01 2.828525196300305566e+01 2.842142520772750913e+01 3.249875375023452051e+01 1.730379301112076362e+01 4.405765818836243852e+01 2.770221740865442683e+01 2.108029960405738734e+01 3.566191888900138451e+01 3.085231469258145154e+01 2.506106889523180925e+01 2.977943416179686054e+01 2.745535294588394137e+01 2.100884193313457260e+01 2.239132163645886564e+01 3.547275465640139203e+01 2.776966408606658732e+01 2.227328002558049747e+01 2.506897309902685222e+01 2.760277543574206049e+01 3.605029520348568894e+01 2.406970846380598772e+01 1.893700083251333766e+01 2.902360825454205084e+01 2.145454654941310935e+01 1.967387332981344983e+01 1.835990205518306340e+01 3.152856098468112123e+01 2.189677242723627870e+01 3.067200288874187208e+01 2.427368825938406616e+01 2.266534969430372826e+01 2.007957821263627807e+01 2.841703890748314265e+01 1.607539927910571365e+01 3.178851541489598631e+01 3.331008779832837519e+01 2.766136140204057980e+01 2.514750576701774065e+01 3.430474928560632009e+01 2.325314367257103854e+01 3.162258734512311520e+01 2.359647237579951806e+01 2.368822420688969999e+01 2.788770075080614674e+01 2.915611150642186544e+01 2.992127667430591131e+01 2.512387162873302415e+01 3.228173853535115256e+01 3.085888810786139658e+01 3.446878591255937607e+01 2.899774401064780704e+01 2.820413403490501381e+01 2.309594357574797030e+01 2.227679187608617539e+01 2.070344872626740695e+01 2.748327032258210068e+01 1.634357814207835702e+01 2.465551389576765473e+01 2.447204307645387544e+01 1.572113999582238186e+01 3.836877494385961995e+01 2.883123531896121960e+01 2.427388407346440857e+01 2.668019905120651458e+01 2.400111439775544753e+01 2.355354853243013835e+01 1.939739109035260611e+01 2.430388321746934821e+01 2.207305435578709307e+01 3.121328621591831265e+01 3.320478042980602851e+01 2.371359065374392472e+01 3.060814328448700650e+01 1.588920997139002189e+01 2.686995039711011302e+01 2.734278175846207759e+01 2.442846019909245570e+01 2.320601551389187023e+01 3.272880126884165009e+01 2.640625183207516002e+01 3.023072267972711558e+01 2.880006926653350874e+01 2.792605560627303873e+01 3.571299271792184982e+01 1.470758409566351155e+01 2.936222401656093339e+01 2.704031247393568904e+01 2.651384590761691840e+01 3.035005755328954535e+01 2.204714612328464440e+01 2.643914054080116216e+01 2.828945080132993084e+01 2.631149164468834201e+01 2.428399437686104534e+01 3.189560215975437174e+01 2.468213326412977082e+01 2.672241978727928924e+01 1.639147694606632655e+01 2.307048686623697620e+01 2.039207636035133930e+01 2.025663343494505142e+01 2.117819461682296378e+01 2.207626455265817711e+01 2.703111526841067658e+01 3.394303750266934117e+01 2.467305029997474719e+01 1.576818218525454363e+01 2.649283599208762752e+01 2.536812936395326901e+01 1.988911934362965539e+01 2.755843557732310600e+01 2.553808828004648035e+01 2.941359038340624821e+01 3.042743883900100954e+01 2.112352587506659063e+01 2.424020801193251629e+01 2.430037135935070935e+01 2.631498284281791200e+01 2.717295009441299314e+01 3.337585128948038005e+01 1.851208593207827136e+01 3.530568870069768650e+01 2.506807581578340560e+01 1.796696915142853612e+01 3.297033551229863235e+01 2.019245342741573879e+01 2.903936711928260195e+01 1.936481750208514896e+01 1.852709617354208049e+01 2.520833281592206276e+01 2.218088910860781127e+01 2.506007693389111068e+01 1.291916830954676065e+01 2.155332522569873888e+01 2.064509588871166912e+01 2.025329246550227325e+01 2.682871707208929024e+01 1.751715198718778765e+01 3.221747099527088665e+01 1.196526974858415926e+01 1.743328357456224609e+01 9.541940987704867538e+00 2.773505113992779059e+01 1.548482484551941418e+01 3.079640633106636827e+01 2.317987874905909251e+01 1.662611866718337339e+01 2.134783204605838591e+01 2.139995438094516800e+01 3.068854048373952992e+01 1.712290182978368591e+01 1.545499549472510203e+01 3.358397621892180496e+01 2.169932016787539908e+01 1.421393313283428483e+01 1.368834030231898424e+01 1.953195864809526228e+01 2.443275694438019130e+01 1.776466753690885980e+01 2.339690124283090356e+01 2.282581399511128950e+01 1.835935025837112633e+01 3.375632132150989406e+01 2.009937267117523874e+01 3.156899836323606223e+01 1.859433438636839853e+01 2.249749622049571940e+01 2.701532880101739309e+01 3.037126015954932967e+01 2.685527414523163614e+01 1.666969223645624965e+01 2.257225711580847971e+01 2.301913238712983656e+01 2.789071233088536061e+01 2.647550798697124108e+01 2.087718156374688760e+01 1.829287485501611599e+01 2.738158310884474389e+01 2.917307684377806254e+01 1.812427517498417373e+01 3.534486430248646371e+01 2.650153268953375729e+01 3.002571939114591260e+01 2.533541319041515649e+01 2.375775720510527478e+01 2.773620901710929232e+01 1.756851177568831801e+01 2.400728011636338266e+01 2.443712687730499056e+01 2.153892061708814865e+01 1.350502678879441554e+01 2.895124389587586933e+01 2.381601083055906187e+01 2.902168040506524349e+01 1.676236177421221285e+01 1.026807089096875458e+01 2.037578016659764302e+01 2.176368325966268813e+01 1.332570750567715656e+01 1.791540407114473865e+01 1.787712420964401616e+01 1.909803130197637344e+01 1.777408130368218764e+01 2.293893144545804574e+01 2.406334499178059616e+01 2.754900751084347377e+01 1.432661704309081507e+01 2.660667873473184386e+01 1.971320393572730012e+01 2.441761250719140008e+01 2.684608057738222797e+01 2.400298437389087880e+01 1.022181687964439156e+01 2.425730530519979311e+01 2.052539829189679210e+01 2.335987981707202721e+01 2.641622929001236031e+01 1.625569369281808818e+01 2.210812490118227913e+01 2.459156529354778797e+01 2.020961846917541749e+01 2.724426826922161737e+01 1.913372171856959625e+01 2.551756698811621860e+01 2.495710606852948388e+01 2.085097447255287406e+01 2.080046002820739659e+01 2.527394840931949105e+01 1.457150345119139345e+01 1.351488802212852391e+01 1.695924921702103561e+01 2.090387053859583943e+01 3.335980413516236354e+01 2.030157591802032258e+01 2.087313674806553010e+01 2.835930158403946422e+01 2.040179246642107103e+01 2.262684598347387421e+01 1.634254865002869650e+01 1.865708836262305326e+01 1.614913068767079096e+01 1.354959257009201679e+01 1.908614323202716534e+01 2.159304402999551797e+01 2.098892732172238595e+01 2.365085963287986104e+01 1.714723031141791765e+01 1.926685326735448456e+01 2.129999621160470014e+01 3.031763193378588284e+01 2.468237824414027060e+01 1.328265988999746838e+01 1.759910165166561669e+01 1.865585779905011066e+01 2.726650565541056537e+01 1.707978580600012108e+01 1.699790169527820893e+01 2.166984386826624842e+01 1.931457015000471245e+01 2.735133479070299956e+01 2.236124721465796839e+01 2.452461953666132288e+01 2.118856155251648232e+01 2.064463159765062983e+01 2.807812031078649539e+01 2.800485556906802742e+01 2.025387593479110748e+01 1.739248420446183374e+01 1.541272902138392809e+01 2.129585844775650472e+01 1.253379886699373813e+01 1.645123601795218349e+01 1.779738789389922715e+01 1.708530027296095355e+01 1.529820306516888451e+01 1.919671108146887661e+01 2.336583858055235652e+01 1.439847811324010962e+01 1.728054128047609694e+01 1.809862821225178564e+01 2.179152419035528609e+01 1.771948553901941992e+01 1.724484144544211972e+01 1.026496909679622149e+01 1.993195206389316354e+01 1.864062443410582048e+01 1.106453782541746200e+01 1.924699309603554553e+01 1.657227575455467772e+01 1.837928131978555868e+01 2.349394967020437264e+01 1.699975291933913368e+01 1.640848940350255702e+01 1.908726596842542733e+01 1.452530270776988885e+01 1.453063433639065138e+01 1.484613562133877096e+01 1.795329580042485063e+01 1.894261450881969466e+01 2.591331059122383706e+01 1.892143422752856807e+01 1.851256800405548475e+01 1.469097532558018138e+01 1.542319818819376387e+01 1.565139012083859171e+01 1.570821389407357849e+01 2.157297293172475250e+01 1.465246336318383058e+01 2.252712841448884973e+01 2.618664881998531513e+01 1.599303742497056646e+01 1.459322400458242086e+01 2.023820722541011463e+01 1.677258123830536363e+01 1.907330892780549192e+01 2.247444075431749511e+01 1.868568940756452790e+01 1.983654020927033557e+01 1.869222743810227172e+01 2.196454102340715764e+01 2.237811847861826919e+01 1.935922351665742980e+01 2.137272880898828120e+01 2.364824592729655350e+01 1.671397678717320900e+01 2.290634613365641670e+01 2.117901800137944335e+01 1.731854075732113074e+01 2.220012112333724374e+01 1.522859493905164641e+01 2.488155972133129623e+01 2.137448062818530659e+01 2.889347748505154101e+01 2.073072167680957989e+01 2.733989289048354721e+01 1.389927328122599093e+01 1.438959235638906975e+01 2.050314789776272661e+01 1.741009341269572630e+01 1.790819564023185606e+01 2.134375560616128453e+01 1.554599865118866298e+01 2.008710006626394318e+01 1.849256489073964715e+01 1.061338135940828664e+01 2.026526250179389166e+01 1.624859726176287822e+01 1.512053470091829155e+01 2.078112580376824781e+01 2.619604655699091822e+01 2.364219347932905890e+01 2.430278436883822835e+01 1.917933901348038006e+01 2.092798824603412200e+01 1.707398884455698251e+01 1.939556738946825121e+01 2.397084884025773732e+01 1.683298569175607895e+01 2.097149134686129912e+01 1.864703365571579496e+01 2.364920594649008123e+01 2.243254726234552621e+01 1.799688707322107106e+01 1.580765625782824735e+01 2.332023662821840659e+01 2.085125861927738455e+01 3.060004389609087383e+01 2.057527317068645090e+01 2.032203256219750287e+01 1.446352329621037569e+01 1.780774160231981540e+01 1.945287401500126023e+01 2.647271167439443573e+01 2.229544895046387154e+01 2.693693853739030430e+01 2.118161172354644251e+01 1.657521926387335043e+01 2.996946327190506310e+01 1.674460488389248880e+01 2.550541438501565850e+01 1.477199390852626060e+01 1.733050154656355346e+01 1.861678558427146513e+01 2.418144513948479712e+01 2.510934001192221743e+01 1.670520041372707354e+01 1.959932660268429316e+01 1.758861143336857324e+01 1.562312151092944035e+01 1.751869406807661633e+01 2.813669024427513676e+01 2.185186129602944405e+01 1.639986730042851093e+01 1.848032322252512927e+01 1.758249129152715540e+01 2.675058665904484201e+01 2.317864870693584223e+01 1.545064094239946684e+01 1.605511307241761543e+01 1.418615430424750734e+01 1.690807391066357113e+01 2.420786490684557535e+01 1.816760539326239154e+01 1.116137009500058141e+01 2.331638713465781265e+01 1.315915851067503262e+01 1.789188025159860018e+01 2.001142204781807621e+01 2.045303914774964582e+01 2.435538810515338426e+01 2.206754134881137119e+01 1.389460439590966701e+01 1.833907729347172832e+01 1.460511379667311083e+01 1.739131154340583763e+01 2.239649437507967278e+01 1.925763406035387604e+01 1.751124482162730800e+01 2.384841404716985380e+01 1.685077565261948607e+01 1.494045525150072073e+01 1.032716154326728741e+01 1.729513313564372012e+01 2.553006631719362574e+01 1.756083899236770307e+01 1.808463991926167935e+01 1.748465006853589898e+01 2.326955419006446490e+01 2.609487886083062236e+01 1.713665867205595461e+01 1.321244442998053259e+01 1.854594321326841566e+01 1.255907751767125546e+01 1.875172514411130109e+01 1.659918554521638967e+01 1.707086017001385514e+01 1.437826706956233735e+01 2.136492468152416890e+01 9.234813451026750997e+00 1.748930964584723213e+01 1.459546482499901465e+01 2.062764102166997660e+01 1.945546393137225749e+01 1.916015153747124700e+01 2.051565775003437508e+01 1.771902476876445220e+01 1.731833203164831758e+01 1.872963863819873609e+01 2.869942054669220255e+01 1.965098934770208672e+01 1.750123434049236337e+01 1.367042258547029476e+01 1.573367793513316037e+01 1.937667935032482447e+01 2.267841036098503338e+01 2.715446415472151287e+01 1.432622434551127810e+01 2.592398362809630186e+01 2.672813038157241650e+01 1.902264039917322691e+01 1.664669774397573221e+01 2.371553812576341258e+01 1.927361328788134998e+01 2.135175631420927900e+01 2.523172003305072408e+01 2.153929645268035031e+01 1.715610984716641241e+01 1.474743415933638602e+01 2.849505247063792979e+01 1.879935777776510619e+01 1.627381130843051338e+01 1.386326566101915070e+01 1.536942453528146579e+01 2.133561825897450603e+01 2.651487347251734406e+01 1.561541215472169419e+01 1.347012178921624148e+01 1.616396415594491742e+01 2.028986829348770371e+01 1.542571029567914209e+01 1.650301559608475799e+01 1.604286176674951392e+01 2.385769342410009841e+01 1.208557006624805297e+01 2.015098685222473307e+01 1.664953199615253965e+01 1.713073709032678593e+01 1.659206351404443680e+01 1.840658923473546338e+01 1.518820333905687825e+01 1.896050396042323527e+01 2.210013737935314992e+01 1.831918141506690745e+01 2.104597319911655262e+01 1.887542636007975361e+01 1.297240185937450185e+01 1.009375405093914502e+01 1.781423300043481817e+01 2.325019064438542671e+01 1.803637679332721078e+01 1.539514688580606716e+01 1.612746336177177042e+01 2.380034153822701626e+01 1.842375723376373031e+01 1.891332845603210089e+01 2.028811029630142926e+01 1.458543723781480317e+01 2.234805931839589022e+01 1.756730910609449836e+01 2.232262498452751132e+01 2.030831655838450445e+01 1.876500922612553879e+01 1.053617921936874424e+01 1.057940471389911075e+01 2.001368541235487797e+01 1.650468393754980312e+01 1.371252005628308979e+01 1.209064572745917943e+01 1.397447644124041588e+01 2.419660911042854323e+01 2.860752833237412318e+01 2.009052777758591191e+01 1.505558329118904126e+01 1.282736012453191776e+01 1.480448842581853697e+01 8.371723779573114754e+00 1.347011800901055345e+01 1.094115205759790399e+01 2.296238109105407688e+01 2.003820258851337854e+01 1.695504785795121450e+01 1.813147091790457210e+01 1.091680164898356509e+01 2.682017336812808850e+01 1.758601802732782460e+01 1.369305520928714692e+01 2.095394726198023605e+01 1.833059723239945527e+01 2.147928784681554504e+01 1.644273227643189372e+01 2.384082022077672747e+01 2.259701367535113548e+01 1.484368327567295154e+01 1.950890769842363071e+01 1.784117481526643445e+01 1.754820334932892578e+01 1.948622057142557651e+01 1.831555951281841743e+01 1.368187582872090147e+01 2.494963712198839545e+01 2.371719537184378268e+01 1.065186371698326084e+01 1.329769360102689468e+01 1.568116149521127056e+01 2.027684032074419207e+01 1.409530626600552772e+01 1.891564768882192027e+01 2.115272885371433631e+01 2.422402932440206058e+01 1.927424163247944122e+01 1.823685564806509873e+01 1.590122857917817889e+01 1.311953522931679572e+01 2.271327914508657031e+01 2.321758230530869938e+01 1.479733952757771398e+01 1.619779899172754867e+01 1.638355970853179500e+01 2.057887525266048101e+01 1.476175939169464968e+01 1.461381137089038162e+01 1.692262507153840545e+01 1.901765954225664146e+01 1.670128778152897908e+01 1.229417861063939554e+01 1.780480614870798561e+01 1.747707226987327900e+01 1.543554486490277711e+01 1.179259541940670530e+01 1.580027161822088999e+01 1.875473174282343436e+01 1.842574164954442750e+01 1.167544260482805640e+01 1.010073712025089598e+01 1.824414062920848423e+01 1.397595811142033817e+01 1.907657133453550102e+01 5.738612648081601542e+00 1.957003163136633717e+01 1.097167305038707141e+01 2.211783768647440240e+01 1.547616570529703139e+01 1.262981756380048282e+01 1.645639161183679988e+01 1.788978903887133498e+01 1.374652784207883727e+01 1.361167416683456999e+01 2.115720217879292164e+01 1.406730309348020214e+01 1.889275951708924595e+01 1.964091794628960130e+01 1.581902844231206018e+01 2.435399862463567899e+01 1.476227366364000737e+01 1.638556127600845969e+01 1.832025937486901768e+01 1.837348241113957670e+01 1.766430899061629844e+01 9.532687786817030329e+00 1.121063385049534311e+01 1.757076871562335896e+01 2.208104437859606151e+01 2.706870756995169103e+01 1.523871188312572045e+01 1.136239982182472552e+01 1.583717605504424952e+01 1.809003173012545318e+01 1.918383758046070398e+01 1.744955865498588565e+01 2.032090881197841270e+01 1.134357689340936126e+01 1.471212375604442002e+01 1.355001864768007636e+01 2.329376182447762034e+01 1.902075012357695272e+01 1.201571466785278552e+01 1.086328347288000451e+01 1.597694714194124010e+01 1.427468331092502929e+01 1.055966143923366118e+01 1.020661139104266191e+01 1.354782326897594835e+01 9.311712498641384173e+00 9.083712737302938933e+00 1.817696450940918851e+01 2.206321737508110203e+01 1.107752494296635781e+01 2.785940175948210040e+01 2.173914032603854807e+01 1.863881235397703406e+01 1.445270187908374382e+01 2.380374723073088106e+01 1.347586405658791797e+01 1.561590639201537023e+01 1.394776624987311919e+01 1.609832169302706006e+01 1.437271978192538313e+01 1.349646642877644354e+01 1.231391916321160096e+01 1.039747120965391680e+01 1.981345010135826712e+01 1.619446145590111641e+01 9.502813988374320786e+00 2.185026143670468457e+01 1.184261693724516462e+01 1.241872433021156574e+01 1.370582169312557319e+01 1.603564857249354603e+01 1.176223992442253596e+01 1.953471425440706355e+01 1.576925250271310830e+01 2.024965760237268242e+01 9.915600399038067891e+00 1.421421382924506638e+01 1.575038842233444214e+01 2.199025782346678426e+01 2.419007351936596351e+01 1.768957955702885698e+01 1.479426549620510123e+01 1.335089066620210829e+01 1.785445015463940877e+01 1.776293408957232245e+01 1.513918453013462440e+01 1.188626949323843185e+01 1.593028730516933678e+01 1.696045845074388225e+01 1.395955530026592584e+01 1.438424091183137321e+01 1.491368754125542928e+01 1.376922079146135580e+01 1.433681182761566575e+01 1.548035157068377998e+01 1.206663995875974926e+01 1.462723611311890259e+01 9.996258583159724154e+00 1.867929824517326054e+01 1.679716201215910942e+01 1.696601893924224314e+01 1.158054216652729806e+01 1.361813778141218023e+01 1.073811798078097013e+01 1.073350031221193568e+01 1.592702952100297864e+01 1.260573896631218282e+01 9.654433239046225523e+00 1.260711308021085664e+01 1.066255576740005928e+01 1.127410115375109356e+01 1.931093375809097523e+01 1.100469489906525666e+01 1.807467290473832477e+01 8.409600517390297014e+00 1.206880526668079945e+01 1.560565858038088294e+01 9.142924661488230242e+00 1.330855660092979242e+01 1.593470952784470107e+01 1.016826971550858794e+01 1.508450900178568332e+01 1.269475585009849539e+01 1.687622381999277366e+01 1.233004596153433141e+01 1.081549791103014790e+01 1.825163294960194449e+01 1.441646669443587392e+01 8.470795348811726910e+00 1.353536627723612185e+01 9.584797475028805636e+00 1.269909926821113899e+01 9.871425352027943134e+00 1.642275133248820396e+01 1.601207592005854963e+01 9.297794292961878426e+00 1.657212682331059028e+01 2.050131139920718581e+01 8.720842185207624553e+00 2.531376963410974312e+01 1.829838435898529880e+01 1.251073189178117850e+01 1.407479968593973041e+01 1.451173698818172753e+01 9.969841365193200744e+00 9.380673031511916449e+00 1.282884988580591923e+01 9.055302623621827252e+00 2.049545860577205048e+01 1.175763956151419798e+01 2.094419987148436135e+01 1.644309029672124467e+01 1.802993054007915319e+01 7.991074746817943719e+00 1.505984037967812839e+01 1.113859102084727759e+01 1.521798525801660240e+01 1.183092893797328493e+01 9.458554323800909103e+00 1.214983289442414360e+01 1.269784175260607562e+01 6.890969369698138891e+00 9.132241154396208316e+00 1.722891346096158571e+01 1.335898951748762897e+01 1.273110870134243555e+01 1.114457883375731306e+01 8.078706547230041224e+00 1.567398074707401534e+01 7.055078798969046439e+00 4.507138168909881060e+00 1.237791003469316919e+01 1.334825532184654762e+01 1.326726894598838769e+01 1.661656783420998096e+01 7.678388466461515627e+00 9.229299479032372133e+00 1.973405132509488880e+01 1.373717606037103423e+01 9.349190292045395978e+00 1.019878945059333475e+01 1.723525626824011425e+01 1.985646075293783497e+01 1.579861427171840838e+01 1.659162544352383861e+01 1.081104575824690173e+01 1.099696749350402847e+01 1.474837618009677342e+01 1.832731766397496997e+01 8.556550774132208659e+00 1.145840569829406697e+01 1.141382224091061381e+01 1.589869630181914140e+01 8.438531552697121185e+00 1.731058206658812537e+01 1.321373946513148923e+01 1.135200788071974287e+01 1.381909968001084899e+01 1.398559985528095240e+01 7.757453877888053739e+00 1.672849072935836290e+01 8.874237691969542041e+00 7.944314199305408053e+00 1.258616955352241717e+01 1.149881160255633361e+01 1.586986349493555792e+01 1.059582230388681623e+01 1.061870464774099432e+01 1.674884577506250238e+01 1.495050574412630340e+01 8.763344250203065400e+00 1.876789635523770627e+01 1.775502774435744868e+01 8.812635475648653127e+00 8.594420831921377513e+00 1.354758460111594509e+01 1.162223158713377025e+01 1.790959340552226564e+01 1.735155989195954973e+01 1.768989462892244191e+01 1.539352841504053693e+01 3.714572811307102818e+00 1.182081073270914473e+01 8.880694376970284409e+00 1.342624378394558349e+01 1.350628517192861189e+01 1.157760731417944378e+01 1.451587781715863557e+01 1.371635447589452461e+01 1.316580934937724834e+01 1.027407146583222897e+01 1.334180320159699207e+01 1.131032786125746270e+01 1.358154532502910250e+01 2.116975713680720617e+01 1.534317405665861500e+01 1.496982936521335539e+01 1.483248595809200232e+01 1.218891645345330943e+01 9.426732731284992894e+00 1.161109191740523450e+01 1.402363500214675263e+01 1.682089120660106829e+01 1.677229730526456208e+01 1.367309573490240915e+01 8.427785231355805706e+00 1.784032635153385371e+01 5.201640971761332111e+00 9.064681268187358754e+00 1.091403778564851557e+01 1.353082525711318596e+01 9.746259056599436477e+00 1.363938862215320569e+01 1.299263802770908249e+01 1.560112107546823523e+01 1.354182453273092079e+01 1.151077460993822399e+01 1.276399693965231741e+01 1.169486966456971011e+01 1.318910524428605058e+01 1.384607031720377890e+01 1.646426396248088864e+01 2.153377614459166978e+01 1.116647226701931750e+01 6.088621715883153485e+00 6.720845796547189721e+00 1.415433347461742208e+01 1.361234530981197111e+01 1.550360604006146836e+01 1.158780166223316854e+01 8.061475298764827713e+00 1.190678868227961296e+01 5.223902395386075703e+00 1.604423630250818888e+01 1.897242163488325772e+01 1.081385501418946760e+01 1.284477607322434523e+01 7.497927327449502855e+00 1.732989085186013156e+01 5.800037098009815040e+00 1.160852497159256735e+01 1.229845192860002712e+01 9.265499329778132065e+00 1.104576551471089729e+01 1.247246546829782332e+01 6.209705661653801556e+00 1.053808870783543661e+01 2.280769284573992906e+01 1.530257671252688745e+01 1.254667490339922864e+01 1.293608684185731406e+01 9.990969999185717043e+00 9.397336219433329418e+00 1.376869859130120766e+01 1.368789082348379438e+01 9.240218104907299335e+00 1.174616063199686877e+01 6.839881752704314977e+00 1.515536707063984423e+01 1.477165312820472032e+01 1.089193475033929204e+01 1.198848110204712114e+01 6.898344695197064169e+00 1.396797499708801560e+01 9.049519534382472585e+00 7.905412024547472605e+00 1.448211827014769604e+01 9.106044044966644435e+00 1.028645997268432133e+01 8.255446273434436932e+00 1.286013136287308356e+01 8.345729207802293104e+00 2.134884534706413461e+01 9.257928827010992734e+00 1.324800377007119678e+01 1.209940251689992863e+01 9.920492406700025967e+00 1.473026874349902116e+01 9.582344144812084963e+00 1.618639706293474489e+01 7.709061971222369358e+00 6.528814532479685795e+00 1.878125707975569370e+01 6.331624050356636779e+00 7.378359381981863585e+00 1.166359585500130081e+01 5.947941787981096518e+00 9.566650835886616022e+00 8.244932887173662905e+00 9.074880810720136637e+00 8.864392377108508470e+00 1.244702642610424270e+01 1.063121811114256587e+01 1.109433290636327740e+01 1.044163102487662087e+01 1.310238397247353603e+01 1.194960052727865474e+01 1.174428014856147229e+01 1.246882193110372938e+01 1.709274561524988556e+01 1.103656260781696830e+01 7.175276943100837634e+00 1.892527255733306646e+01 1.137377217543658148e+01 1.191537884306539041e+01 1.325019977798894288e+01 1.474467713399435453e+01 1.302439083088017391e+01 9.641527622456376179e+00 1.198921018820574957e+01 2.002602362661144753e+01 6.210787989695843336e+00 9.426073606217482137e+00 1.010012719811919446e+01 8.120246472626403644e+00 9.373990769113941468e+00 1.578683181229924060e+01 1.106024075963773790e+01 1.627595368262845810e+01 8.577592799022140113e+00 5.186475216835936486e+00 9.097428552986453809e+00 1.404428311887532033e+01 1.330789300030479971e+01 9.433814698385504016e+00 1.259394527218368331e+01 6.342566806194348317e+00 1.652582841121322943e+01 1.198443674815102789e+01 1.211090986239515743e+01 1.715410129350710733e+01 1.144049547734081251e+01 8.779247969435465038e+00 2.203018112523422189e+01 1.206304528055750858e+01 1.186808858094514818e+01 9.429062160213948829e+00 1.013959866119879472e+01 8.223523307507807800e+00 2.167412277840531587e+01 1.711883542716172713e+01 1.663580439650136356e+01 1.205126827935372269e+01 1.514558660417965541e+01 1.505285053790847094e+01 1.481273636826002615e+01 1.365739298512008482e+01 7.933888962922915233e+00 8.701928937239916451e+00 1.661893920516109091e+01 1.089579212060000835e+01 1.305291604969398733e+01 1.196867338409825265e+01 8.399300180819844641e+00 9.197949718651486251e+00 1.137223380648168103e+01 1.331366650973491872e+01 9.901533038892120331e+00 1.457173769053939871e+01 5.122032721689738999e+00 1.338495787356596445e+01 6.506565388060217003e+00 2.785939323004571033e+00 1.317857998757862781e+01 1.202970233637594610e+01 9.485225571808779677e+00 8.369405709762869350e+00 1.227949800126723368e+01 1.176080257448891331e+01 6.149255740320540120e+00 8.161141060022011118e+00 1.179671332360551617e+01 1.016621042731816082e+01 1.071884700604580765e+01 7.376156018329667496e+00 1.025684076938091138e+01 1.164952338981316338e+01 1.628297780327426025e+01 1.078484267647072414e+01 1.113629410566597855e+01 6.707257091506454216e+00 1.071048735853036860e+01 1.228775105447125604e+01 1.179647850547706156e+01 1.464120293514093518e+01 1.778616573545260593e+01 2.709815989575631079e+00 1.393024158680089641e+01 1.386689363196795099e+01 8.369264066552641879e+00 7.827968779808303523e+00 6.520978476125304901e+00 1.221038533713189445e+01 9.351368062981464391e+00 1.536056603455295111e+01 1.511007067574828255e+01 1.166192643775564441e+01 8.669285374990229442e+00 6.371898116459481898e+00 1.087505418313786087e+01 1.426021373101768575e+01 1.643568987860733133e+00 4.316908973519336001e+00 1.166346747164844899e+01 1.711606783690871225e+01 1.037986826256365447e+01 1.662750036076611693e+01 1.278673400985030106e+01 1.357175155444234704e+01 1.047475722496497497e+01 1.476110317147354500e+01 6.695930331244717593e+00 1.544276756177808529e+01 8.840663987619068465e+00 1.274782656150662064e+01 1.303154797317328573e+01 1.090948990062682888e+01 2.607818740701638216e+00 2.942423039189683287e+00 9.403700316377998192e+00 1.112732096310201513e+01 1.306020959033795847e+01 1.037558302570661972e+01 1.567460080736496408e+01 1.310436048543154186e+01 1.100591755094094992e+01 8.453644541849120841e+00 1.253442139018809698e+01 6.246250079304728864e+00 1.009416502742737087e+01 5.523794805796176099e+00 1.255519887532383905e+01 1.464682459893565714e+01 1.251412304140954035e+01 1.720161239114792551e+01 6.593972529743961530e+00 1.275031505192055192e+01 6.208001889952711849e+00 9.792355430849731590e+00 7.977098671279204467e+00 1.125375482182554698e+01 1.112662993032971670e+01 9.873797277052323906e+00 1.218533901045397982e+01 1.240172743170625047e+01 1.447637414920946242e+01 1.200058565018833789e+01 9.219460459038188560e+00 7.484262363149811748e+00 1.111312628915336553e+01 8.870731938031431341e+00 1.317391199701759064e+01 1.110729145404302542e+01 1.039893886756298258e+01 6.933133656950392520e+00 8.992140271438104904e+00 6.433147014133646202e+00 1.334287439303347256e+01 9.856388958306105508e+00 8.075148381899923677e+00 1.256457604826173302e+01 1.111405255131367831e+01 6.438374060889529460e+00 6.812156022509983089e+00 1.903624408988702754e+01 1.701203452458904408e+01 1.255074056542876804e+01 8.183996481455459104e+00 9.833920778113638406e+00 7.295016751696278945e+00 1.422435810403329270e+01 7.752007952707790750e+00 1.613242192880804993e+01 1.636886235869574335e+01 1.307741749382805274e+01 1.253694071641855601e+01 9.215066097088586261e+00 9.367455147179029495e+00 1.317482343113546861e+01 1.071875696156065594e+01 1.129784969011242701e+01 1.162004486998031894e+01 9.770548832460812960e+00 6.148183699630803467e+00 4.593298157465165232e+00 4.800804518071394966e+00 6.649011045512772000e+00 1.215264513770766541e+01 1.240559509473934696e+01 9.617508934981239932e+00 1.257082828925541840e+01 1.090161303673616722e+01 9.633840085569033818e+00 1.188407621081324628e+01 5.589215517538463907e+00 8.465544866560930970e+00 1.278949956389859111e+01 1.035518135377168925e+01 6.178472897295474553e+00 1.052792897899195523e+01 1.450098894662665394e+01 1.228470377945074610e+01 5.928682584925664578e+00 1.121341767435376013e+01 5.085009558067866031e+00 5.487556245515015085e+00 1.279301323280511493e+00 4.998459652072883230e+00 1.048847609282440807e+01 6.799324426933416987e+00 4.624458772904240789e+00 9.188829719694924236e+00 1.056114146148773258e+01 1.453412529183933799e+01 7.393335980391927187e+00 1.760911537052777476e+01 9.500879900082388474e+00 1.431051706186849337e+01 6.708291084432174145e+00 1.651960000739674328e+01 9.672449553831967251e+00 6.849904766224733876e+00 1.042038778686452005e+01 5.224329769433279758e+00 1.234229160584630414e+01 8.847261504240272245e+00 7.025747890530514184e+00 7.945213702791213528e+00 1.002091287843488487e+01 1.217406270924967693e+01 7.167620333839268554e+00 7.832251100547718892e+00 1.033137237570876721e+01 1.442125661508034007e+01 5.826868404927536993e+00 9.328380814286695966e+00 8.951685377470422367e+00 1.206698984074284020e+01 4.845275020473844840e+00 8.569773154726849640e+00 1.395839825646288190e+01 8.037035677163881786e+00 1.057693510978885598e+01 1.588320211556239769e+01 1.093097190644665773e+01 1.024991054329200679e+01 9.558497760235127316e+00 1.186712553027694206e+01 1.139035655996270080e+01 1.285002251764455217e+01 1.081828189572690668e+01 9.930203129963640407e+00 1.036832562022648752e+01 8.947477853767390243e+00 6.116179180379440083e+00 4.283533336512130418e+00 5.965403196522935048e+00 9.914972666159160397e+00 1.130480526472592651e+01 6.251507934651975518e+00 9.770771642686593594e+00 6.492097984864833471e+00 8.753479464777120356e+00 6.375299296345050770e+00 1.501090960585484524e+01 9.021229955106939258e+00 1.219046715375064061e+01 8.934539882679739975e+00 8.499371529098075584e+00 9.384648625644413045e+00 9.369355748254236005e+00 1.070227194807494975e+01 7.997319376579206107e+00 2.363362224918066801e+00 9.623821338406157722e+00 1.166447955358911592e+01 5.374808375358287371e+00 4.313057866298554366e+00 2.658320247382095491e+00 7.332389989127960916e+00 9.339975161916559188e+00 8.294941269577959631e+00 9.819586516831128264e+00 5.359774487401003817e+00 7.421116617986149855e+00 1.118354328920806218e+01 9.574850678741634979e+00 5.838165538855437653e+00 7.473133032039156021e+00 8.727806769014531341e+00 5.089830205230095217e+00 6.950702163818415436e+00 4.953205051189440766e+00 6.770456909550972568e+00 4.738844856542868023e+00 9.009405078546727452e+00 1.098911377534220790e+01 9.236682686578788548e+00 4.536124490915108609e+00 5.545190400351512672e+00 6.765661310841937670e+00 7.881892311626474523e+00 9.183649265995246225e+00 6.736585434278984152e+00 5.309962597857079025e+00 6.684606594719507022e+00 7.378705358963313365e+00 4.713549385657364255e+00 1.353130035105612272e+01 5.835937690919632992e+00 1.129746831851441158e+01 9.014850041905882350e+00 9.547236239497326693e+00 7.502233465420424352e+00 1.039474528046019053e+01 1.047939566541738365e+01 1.155176751191996942e+01 3.271235653628956630e+00 6.032496118007581565e+00 8.431090173467961080e+00 1.079563650394903718e+01 1.033140283900655909e+01 8.353944304845999369e+00 1.112602366485531746e+01 8.509916810308274293e+00 8.219771309225720302e+00 8.973025852384918011e+00 4.750918168271876851e+00 1.163287779891230400e+01 9.295372862113818968e+00 8.996731743093448586e+00 8.285085234936152787e+00 9.094445578566157096e+00 9.696763866835469869e+00 8.339702757246636011e+00 1.261069476504177800e+01 6.568368589700081195e+00 7.984911050710728375e+00 1.341930241473722596e+01 5.274952161078074298e+00 7.532817860686728650e+00 9.399229493639372990e+00 1.497052525458484329e+00 5.903619926093567116e+00 7.033811651109794560e+00 1.086391446223348289e+01 9.765859745947944148e+00 1.040715616914966546e+01 1.143151683196663981e+01 9.999620867215245568e+00 1.244553858832292192e+01 3.403385189003261591e+00 8.202691567574854403e+00 7.359326584756972878e+00 9.673326238980347824e+00 7.845579317933538022e+00 1.229468804890963618e+01 7.464589804983239318e+00 1.083248249164760146e+01 1.194485919424285170e+00 6.113231456958306609e+00 9.877342473870156070e+00 6.133849344781339141e+00 1.114621033288441332e+01 4.603749745141561434e+00 7.456316520414688398e+00 1.388941928856416297e+01 1.036976633344539245e+01 4.854228872304711118e+00 4.069399190774071862e+00 8.899663561606379503e+00 2.508732589551033954e+00 6.020694311243074637e+00 7.274681459156020047e+00 1.423635864809865659e+01 1.198442693079640620e+01 8.689027174129588360e+00 9.269118147564904930e+00 4.253278113427654716e+00 3.120085683903025320e+00 1.044455723631803146e+01 8.767878867859092651e+00 1.463905428197159075e+01 5.926227501234188288e+00 8.279397588842593692e+00 9.692902411249292527e+00 7.459980461659141859e+00 8.084761371280428932e+00 8.110854690421946955e+00 9.912080709692220992e+00 8.017389968501575481e+00 8.519380209692558381e+00 1.002577364649460989e+01 8.779053268225307960e+00 6.682101995267498040e+00 1.157991594255881651e+01 7.293572469360378285e+00 1.061470195344303136e+01 1.130409098681209734e+01 1.332851056468526352e+01 4.751374060707696856e+00 1.319689811166298021e+01 5.781605033431491236e+00 8.031953117919256258e+00 1.504464509801701411e+01 8.996454211456576644e+00 9.995918527226116623e+00 8.692588795295693060e+00 1.040659377772053240e+01 7.476171839077838221e+00 8.841638584512292454e+00 6.469169674033890871e+00 9.331748717174297880e+00 5.509308516490508012e+00 3.441605917142335436e+00 1.879573226209791414e+01 6.732283340941647154e+00 1.015844598112464148e+01 4.885926747108694457e+00 1.296869532870218933e+01 1.122204778180090834e+01 1.014796286192780350e+01 1.068762057483379380e+01 8.707802426454867017e+00 8.942153762964828445e+00 5.084767282080250972e+00 6.732996055307630456e+00 6.514305315116020623e+00 5.940689692875863237e+00 5.503881871470469811e+00 7.504451072810081058e+00 1.039319882999390643e+01 8.559135920259761221e+00 9.242251635650214681e+00 1.299926198742611838e+01 1.392381133144191274e+01 1.059414431130890222e+01 3.388814901862506002e+00 1.565356404415811653e+01 6.115857046379158390e+00 7.831638599044718596e+00 1.025323534697897365e+01 6.738112175297301221e+00 6.735588946620828743e+00 7.163061925453487078e+00 6.688442048139675578e+00 1.321692637003444837e+01 1.241503044441467019e+01 8.292292418816368027e+00 9.294343013506328077e+00 9.422759575320775127e+00 7.832701212642247945e+00 1.027212569624874305e+01 5.781886308100013139e+00 6.358294867444659104e+00 7.217989161056326708e+00 5.747360000732208540e+00 6.804131542245882791e+00 1.114217599863407315e+01 1.203220375412096743e+01 1.126501845399032753e+01 1.847071423021233949e+00 8.482540092756755357e+00 1.188288064436487979e+01 1.815083692932373793e+01 1.076044978594968704e+01 5.004011550810615105e+00 9.673770079483617224e+00 2.716746489739039205e+00 1.136768186154351135e+01 5.281716973239446666e+00 1.049672937108793747e+01 5.479829179779878601e+00 9.696877137759326359e+00 1.175105842826497771e+01 6.900775729645509671e+00 7.826388240028233412e+00 5.980252580106582450e+00 6.077377079859759057e+00 7.145720038812984676e+00 5.303428208657799736e+00 3.655762372103443347e+00 6.829895829815539443e+00 1.244040013892860763e+01 6.986331250773671897e+00 6.948502676757673413e+00 7.747348161606122829e+00 4.697817767287485680e+00 9.628551424142562709e+00 6.557202300588432564e+00 5.214595627117965648e+00 7.398209856481958724e+00 3.359807600273093886e+00 5.413337043295094908e+00 9.181512224229111396e+00 8.013505593276711636e+00 5.172155413472383501e+00 6.774900500157322369e+00 5.778782521231185854e+00 7.006299549460884180e+00 1.036365272383905989e+01 5.668914385236988984e+00 5.852282375103634138e+00 3.824636063169538858e+00 4.956090316993430278e+00 5.497254023874273088e+00 3.760738773987604588e+00 6.551431359243180097e+00 8.602479745216934148e+00 4.590245682429387131e+00 1.007741650945547995e+01 1.507203779978670610e+01 1.410859642527218405e+01 1.426567286416682556e+01 4.398591361450653991e+00 4.825775671388170096e+00 1.052242924514650291e+00 1.085709371147409108e+01 7.808866387348454730e+00 1.728395192990551266e+01 7.317030705476917696e+00 7.614653876463229665e+00 6.926958076423948896e+00 1.239012257719120136e+01 3.387133726628886787e+00 8.446089048244935782e+00 2.810765117143885217e+00 6.554667933863806084e+00 9.109154237240582930e+00 8.642686662045054646e+00 2.496906042462263997e+00 1.323053253736762791e+01 2.634463106636785845e+00 8.096028409339265153e+00 7.877364493771728426e+00 6.111129303451997785e+00 4.851409681631539961e+00 5.633813455854667751e+00 8.580507526266897500e+00 1.275565903213774455e+01 7.218706436814045446e+00 5.679036824180164977e+00 8.831985031985020385e+00 4.542553069744677430e+00 6.867057351217040306e+00 7.130251906274805762e+00 9.038666396129670488e+00 8.975841986825903618e+00 5.482118164735370947e+00 5.949854528034547840e+00 9.937182037182136440e+00 6.612184257065582216e+00 6.368272374676738679e+00 1.002391932334248281e+01 4.864544505920743944e+00 1.232881990348397672e+01 9.290114121366226385e+00 8.437731047486911606e+00 1.230839956119211820e+01 5.449737005082852193e+00 7.313309554579969785e+00 6.917290082537670415e+00 9.619269528770345801e+00 1.321713315921773813e+01 9.351463927209668014e+00 6.053302402358907486e+00 8.936001146907161186e+00 9.507186583960541171e+00 1.245280497802711928e+01 8.529011611392206760e+00 6.213508065788796664e+00 2.733996044271031156e+00 5.397207942489168353e+00 3.667400211997653425e+00 7.983120859746945186e+00 6.512386811828588584e+00 1.075805862918135070e+01 1.475370803514409523e+00 6.162669559291175325e+00 3.528355596574283659e+00 9.028021176261397329e+00 7.407285211242157885e+00 1.091920911809806327e+01 8.216024368328380234e+00 3.597660178911510798e+00 4.100215029665275068e+00 6.410977258868236106e+00 5.530843086247898555e+00 5.154138118006454938e+00 5.266925425481555401e+00 3.993163274960403797e+00 6.418512348839361614e+00 4.444742643249873559e+00 6.107942632806931726e+00 4.025791709428360399e+00 1.225750986464532666e+01 6.132279642220305860e+00 6.025732394941822001e+00 7.800565144520192007e+00 6.762047070683927963e+00 6.904265949036980210e+00 3.989311063115914990e+00 5.512581113145740730e+00 6.757884219223429412e+00 9.321579259787249327e+00 8.243262078835089213e+00 9.413131535311165976e+00 9.866607345728882095e+00 7.878921610037661338e+00 5.459640361768117955e+00 6.907709486530530185e+00 1.036162040678490825e+01 3.786797283661073710e+00 1.167874613889674329e+01 1.015201077530486806e+01 1.129583696698866291e+01 1.056804699484714405e+01 1.179569991090112424e+01 6.674177031854727993e+00 5.714272153252167641e+00 7.018047046034921799e+00 1.431168442420855058e+01 3.397430781670254252e+00 9.070040724094047491e+00 3.581444115190820732e+00 1.192349054716070178e+01 4.050010477001160680e+00 6.049402821741169056e+00 7.933930247181427475e+00 7.138144326324060707e+00 1.100491510316323485e+01 8.464573174620451113e-01 8.419851946019475619e+00 9.271034088696822550e+00 9.532397752542083325e+00 7.620089974716444559e+00 7.821723541997354090e+00 8.251069972114843054e+00 1.211627753749284686e+01 6.465724266262466102e+00 6.345896830324728732e+00 8.143280089671941724e+00 1.328753433714542709e+01 1.339143084345661627e+01 4.847019867837953022e+00 4.150925871606219175e+00 6.443416391199777493e+00 9.740845013935764740e+00 6.389140475793233520e+00 3.905365947137645399e+00 6.215846977877649948e+00 7.418442329802865665e+00 8.321808183298831096e+00 7.815860738901302618e+00 8.867273971306975255e+00 5.332338626709308471e+00 1.159316335761953098e+01 5.663107221332633223e+00 7.027444119113947174e+00 6.731535215434746533e+00 5.511914381822764497e+00 8.679033530502406890e+00 6.262882108311052853e+00 1.078560198836203377e+01 7.671406579348201582e+00 6.569589347276004965e+00 1.025336866372001055e+01 2.622882275199704960e+00 3.452010403540108463e+00 8.362501182528532695e+00 6.038494026688964844e+00 4.640592681013110621e+00 6.268350790244449300e+00 5.718327030545700573e+00 5.548903380944189223e+00 5.818855895873843664e+00 9.524058978735149950e+00 6.531843674672481725e+00 8.043078849882306258e+00 6.080943532900264792e+00 8.235011979667797632e+00 3.924653981428170457e+00 6.310631145337856296e+00 2.567066593608076985e+00 3.270730479159796200e+00 4.167914494349675536e+00 7.855390815053112874e+00 9.064519823581376201e+00 1.132752941361305687e+01 8.323964481607418975e+00 6.902401983946639952e+00 1.104154392396518602e+01 4.376259886993090653e+00 2.775174086039929655e+00 1.209151622434150397e+01 8.192318065995218390e+00 5.856871040924056970e+00 6.748142332769518248e+00 5.931739950952962914e+00 2.486055937629524148e+00 7.532754322399734193e+00 8.074094608444021048e+00 7.590206432261201286e+00 4.895235591385522333e+00 1.216949681461827204e+01 1.018884593553815243e+01 8.516679076449255703e+00 2.648989962021910838e+00 9.167747541041958215e+00 3.515280970997186838e+00 6.255190994964982210e+00 1.373673929212188005e+00 9.540405374032575381e+00 7.791942251000647524e+00 1.182666706156916447e+01 4.512093044949479825e+00 5.121349304713324280e+00 6.087833266921723663e+00 9.016940076034185125e+00 6.903744184161842767e+00 5.931101721305780394e+00 8.582336543318781708e+00 4.200084492289590798e+00 1.730218399881871205e+00 7.367059004359536978e+00 7.673310371722061873e+00 1.152111392530686551e+01 5.943002180396557144e+00 3.570085417780761272e+00 7.011041135376720135e+00 5.146408500717591039e+00 7.077777838390454157e+00 5.425318616079890965e+00 7.842870888380042871e+00 7.785532957115380626e+00 1.313694928383999638e+01 6.253839837098475130e+00 8.255162302055881085e+00 9.672577980836221556e+00 2.455835171529410665e+00 6.965443323164120848e+00 9.741578593054518009e+00 8.415533487680628255e+00 5.711717794217161526e+00 4.909888878539385715e+00 6.674355938986000325e+00 8.572846491162229299e+00 5.017350848659395623e+00 4.933459856425480794e+00 6.070567248309453490e+00 8.391016770449827078e+00 8.359049789935598440e+00 5.006893575025842757e+00 3.557792478626481625e+00 7.451665179297924269e+00 6.731195387138381392e+00 8.733037017659427192e+00 7.586945503268679225e+00 7.951952042648317232e+00 6.550478242980235066e+00 5.194844551497304508e+00 6.894520122666938811e+00 7.766758035615628941e+00 4.220172699487464207e+00 8.298087362205667006e+00 4.637662847608136296e+00 5.837790984488362867e+00 2.292119625306451969e+00 3.024244041118636428e+00 4.846377092604235770e+00 9.827999552034144770e+00 -3.034215736047791712e-01 1.738886036393046508e+00 6.768920685108810176e+00 1.133800330105270504e+01 5.222081653259406764e+00 4.886503346754635935e+00 5.238550540473946526e+00 7.247859722804881777e+00 1.051238805147100841e+01 4.690207677688325028e+00 5.572588855922370854e+00 3.401893901821003929e+00 7.306269763007708917e+00 7.887217716762457975e+00 8.382263690495530994e+00 4.967990253587595717e+00 8.080278460362769977e+00 2.644218271504906959e+00 3.616488188244705526e+00 3.184029038870246353e+00 4.368027454894308548e+00 2.761603419443936946e+00 2.162422081670371199e+00 9.496357287235003497e+00 4.182210216166499350e+00 6.792902261297569133e+00 4.615722337139835929e+00 8.464131327114090553e+00 3.657100162106359686e+00 9.089915966928101554e+00 2.676317923728121606e+00 9.373160110866411543e+00 8.669178761624758422e+00 1.135024454455835752e+01 6.487075344739515970e+00 4.544571538397000232e+00 6.467526923598049038e+00 4.746208162121234864e+00 5.289653561263930825e+00 5.261030923301571960e+00 4.454892231487253440e+00 6.238430034925769085e+00 6.692630637815792483e+00 5.046431550687969114e+00 6.293502250766569439e+00 8.259988543228217850e+00 6.134501756734617395e+00 1.927468749584617225e+00 9.526131015824866211e+00 9.492841024629449009e+00 5.471978421069588094e+00 8.691609677340823126e+00 5.512155423551279299e+00 5.385404902957680484e+00 8.437115092185614174e+00 6.327826853145907648e+00 1.122856370064091003e+01 2.677069410646592207e+00 1.197848583731534333e+01 4.147284301558217479e+00 5.462473638480711990e+00 9.466130741393065762e+00 6.027959724405226538e+00 2.652602370355718442e+00 6.040967227246197169e+00 8.244011786666751718e+00 2.840043116902561948e+00 2.403317113952574857e+00 3.611329566592170970e+00 9.008624659400341628e+00 5.409935234912592428e+00 1.944777479542867615e+00 6.496585326777267078e+00 4.628939602779187368e+00 3.265707648454664991e+00 9.033549749664532058e+00 6.061106452440300885e+00 1.170170288239000733e+01 6.057096366317928471e+00 9.389551566236804092e+00 9.405826736254642384e+00 9.228563924229048254e+00 6.009865934961211131e+00 7.967132233736872848e+00 7.870186609052047366e+00 5.984740519910519474e+00 7.001624732619058378e+00 7.403630723362459420e+00 5.608567678211575647e+00 1.446501510224730724e+00 5.653462876942519699e+00 5.062723930216380452e+00 4.028808126320998717e+00 8.468323771075841222e+00 4.039878966326245546e+00 7.490156806253796873e+00 5.323450945651323707e+00 2.577452836748656217e+00 3.170513951822444554e+00 4.216247195142571513e+00 2.110837160254525280e+00 6.447867331912133793e-01 1.349587352914070948e+00 3.193287410021381501e-01 6.887627389414390677e+00 1.130246941596015908e+01 6.791864059431674150e+00 7.336400489910477773e+00 7.828363007997877432e+00 4.366631445516193644e-01 3.425972845716492188e+00 8.072806537632656543e+00 1.328312108131437519e+01 5.138041938380732532e+00 1.301553330498385952e+00 3.293274191921931493e+00 8.717137103384956731e+00 2.996440288225006299e+00 2.372499822836561023e+00 5.408657106150606353e+00 7.185586486970983344e+00 7.782070542161664051e+00 4.640868588106047632e+00 1.075678771074178464e+01 7.667564247518973808e+00 8.775859917729535553e+00 3.745801803611993996e+00 3.120437042375125536e+00 6.783280652621142437e+00 7.490221942856880588e+00 8.091978169848427882e+00 1.114384213636761167e+01 3.455394320071797587e+00 1.492716771517762941e+00 7.062688568398288069e+00 5.720855446047271364e+00 5.150569957443234870e+00 9.524307734331362241e+00 5.760934847925883062e+00 6.450190653679256592e+00 6.710548807023194229e+00 6.240979782536464349e+00 5.701925273797152194e+00 6.076286577830970259e+00 1.513923379612900133e+00 2.211111948238103420e+00 6.846463083718379750e+00 5.402069147699879892e+00 7.424983429923369016e+00 1.075325874410281557e+01 -1.079888513692286445e+00 6.609215492374970857e+00 8.619478599611685610e+00 5.162843649678541702e+00 5.833294357387133644e+00 6.311586129417200430e-01 2.141879363846850737e+00 3.003469071363880971e+00 9.880597780342345260e+00 6.540930422679313239e+00 6.002429828490960517e+00 4.891921132414416284e+00 5.785737875333266444e+00 7.537833935899540982e+00 4.110701120372112882e+00 4.503255105509095024e+00 6.805658151142285561e+00 4.801547648381539801e+00 3.800329990560638471e+00 3.039075112996182604e+00 5.403208031971518110e+00 3.195330022774331979e+00 1.049558321442628106e+01 3.682231303555279389e+00 7.361410035421899423e+00 4.453850613707560413e+00 4.184555904124232839e+00 1.350540317122200307e+01 9.657815581628476309e+00 8.528966010410007570e+00 4.571023686027801070e+00 2.540497229947037638e+00 3.520684170477714314e+00 6.213352486268227004e+00 8.089274038021464719e+00 7.817695440082004232e+00 8.167479714227388499e+00 6.640086703707330784e+00 1.436755739942850330e+00 7.645990867490788823e+00 2.529474613385523263e+00 6.475034431444565364e+00 7.393625712551712859e+00 4.283313830714412518e+00 7.280989311605981840e+00 5.913704091327046442e+00 4.457690060092867945e+00 3.737181845939236968e+00 3.428884911321873119e+00 4.567323349871700522e+00 9.661481325652843566e+00 5.512057836466718541e+00 1.024926090605074336e+00 6.693615383611459357e+00 6.847634030815816786e+00 4.003701092555711050e+00 4.537959394672925306e+00 2.888512745208071664e+00 7.268309027120665178e+00 1.125514454591898783e+01 7.064877539728284361e+00 6.652671784779605524e+00 6.716295429217375101e+00 5.296707851426218028e+00 6.684743178904977157e+00 5.337426775378816934e+00 5.056863678259810868e+00 5.095938482968302985e+00 4.110618952947993066e+00 2.875195409956305070e+00 4.388319957297844631e+00 6.803624144333513257e+00 2.587051060637082678e+00 4.423165134442277768e+00 7.443294049074190788e+00 5.589721441296948257e+00 5.466174168543799006e+00 6.022595566589352245e+00 5.111161526428523061e+00 2.923676592100064031e+00 2.089069143277425766e+00 8.354993104867910247e+00 1.660565578610574633e+00 7.005992650221290141e+00 1.182136214117543105e+01 6.454527652099833368e+00 2.141431099370409097e+00 6.944073072165184435e+00 1.704513990565554415e+00 4.790892968785402495e+00 2.617121973745338614e+00 8.058373657546535895e+00 9.878411854209049991e+00 5.662015248213650764e+00 7.062914781562428246e+00 5.976991446735670621e+00 2.169640504970748118e+00 4.972479243893039857e+00 6.774586614830887754e+00 3.537474301775332286e+00 4.451882153719907365e+00 9.491777311588158739e+00 5.280641726845010986e+00 6.360165861114010610e+00 4.824701446036936403e+00 8.506999240957778596e+00 6.855094164197324424e+00 8.967536869556216317e+00 2.975046903271573839e+00 5.900634985435825541e+00 2.457493568071619006e+00 7.492158053487267821e+00 3.655004302227735646e+00 1.033493998904082645e+01 7.034350047070079270e-01 3.436378201866664206e+00 2.532694021972169418e-01 4.546063207937964812e+00 9.118836679496507003e-01 4.746252651225794317e+00 2.940234916609479221e+00 7.643807900031487357e+00 2.364434518569069610e+00 1.304221489716642868e+00 3.465818449741118634e+00 4.287510310487303578e+00 4.491794011504344653e+00 3.189397017149394387e+00 6.111841944801740922e+00 7.836986289174612708e+00 7.578883571032463351e+00 2.961439951063577602e+00 4.092382666184515294e+00 6.581293021651613451e+00 4.660078013874198177e+00 5.869566710043453206e+00 3.463796052805740544e+00 4.383779382979054340e+00 3.756431946317649651e+00 7.964647937196563277e+00 5.323627052088568234e+00 6.569109496748649413e+00 6.510927307743306969e+00 2.353207899620480603e+00 1.995953567725979871e+00 1.018019015462777155e+01 5.582200787205731984e+00 4.948080797620165505e+00 3.808720687805573490e+00 3.747738935518941439e+00 4.367653930843100607e-01 3.918381330092565840e+00 6.932900979799912378e+00 8.551516613479964946e+00 9.980005013904955646e+00 1.549885883997123681e+00 8.363411696715749244e+00 2.861034109833110683e+00 1.730006912694497245e+00 9.497953695728700296e+00 9.412354023696988037e+00 6.413590398131230330e+00 4.938640774398957767e+00 6.247099307054901018e+00 4.077026008385888467e+00 3.196460293594121538e+00 1.822735145092644782e+00 7.411207258828351740e+00 4.124768140150565365e+00 7.908312996218351820e-01 1.218905161410015481e+00 3.454503464424555581e+00 7.478398488024764923e+00 4.932085014768589737e+00 5.689757094208825805e+00 3.483286967688387747e+00 5.918158246215983631e+00 2.808598641509343352e+00 1.011000946903330755e+00 1.688773322956270473e+00 5.718031630796390985e+00 2.602474693665798089e+00 4.376738354239600781e+00 8.113633400808991425e+00 7.338621546467996914e+00 6.106699772187439201e+00 8.984144084893543880e-01 7.237414664959633370e+00 4.332606948493348931e+00 1.169177332253084511e+00 3.470770040178392524e+00 5.758744902975408309e+00 5.456515341925663343e+00 2.004138230894314088e+00 9.191074533902030552e+00 4.732844567996961516e+00 3.664799811652020622e+00 6.761338014418559972e+00 2.614208755864003031e+00 7.968235852692845178e+00 2.906130146200619713e+00 4.275887451569147402e+00 4.091741788682478287e+00 -2.275254740130314701e-01 7.964321791555816432e+00 6.041613840622995113e+00 4.657945792580634681e+00 9.551731047263242402e+00 6.458776118104248010e-01 2.570368169388486557e+00 2.606611125608884194e+00 3.483168150801711604e+00 1.577678806270680134e+00 2.522943555923560233e+00 6.489408314215777018e+00 6.736889780663324334e-01 4.640706642857622022e+00 2.504977081878157819e+00 5.775615812390647363e+00 4.235956539258442177e+00 1.556464876262564800e+00 1.563078807484883814e+00 3.157784657254886440e+00 6.900997839075856177e+00 5.588060653476370376e+00 5.766497132168185047e+00 4.557908962370560424e+00 2.336915174600356693e+00 4.101919904715721543e+00 4.144478960070812512e+00 4.361026480866096122e+00 3.259394043416012021e+00 5.643478288176936530e+00 3.327843020538987506e+00 4.921027732720808956e+00 4.725233924926004470e+00 2.106644853449052945e+00 3.829477562700436710e+00 8.975513906810887121e+00 4.574636168249140766e+00 7.589911613679933389e+00 7.609871682876752530e+00 6.515990606922967388e+00 7.380635792409647067e+00 8.123795578678794982e+00 2.488782815419973815e+00 2.900938549702421376e+00 9.393442913536340200e+00 3.934566854768288380e+00 3.159651223651835927e+00 2.365961515624617206e+00 3.864531703714810362e+00 3.018154172934067958e+00 6.217712668205567894e+00 3.544502761280460046e+00 5.632895092266006820e+00 5.120013951783139561e+00 6.479925805769189751e+00 6.497708530536858262e+00 3.102865827337443427e+00 4.410526972712397686e+00 8.818933189274300588e+00 4.066095989899880081e+00 5.581838403894609613e+00 4.722726070162170942e+00 2.628038197170694534e+00 8.738569899062300639e-01 5.149485934048357194e+00 3.237090022226974284e+00 4.667606872183951428e-01 1.760718939573252539e+00 1.497665338513649580e-01 1.059016227413934086e+00 1.566981922219468304e+00 2.370043043156815354e+00 3.772169399894804709e+00 3.480426625103269611e+00 5.737562458270748067e+00 4.017171399853954661e+00 4.877746487080243831e+00 2.727961154687622569e-01 4.892936200454982121e+00 6.160150218879116846e-01 2.923759003947439705e+00 8.503482421509923617e-01 4.369631329642627016e+00 6.484402706096421554e+00 2.584247827731585900e+00 4.280965187126850147e+00 6.943409856443803818e+00 1.068237590680526150e+00 7.740294694552005694e-01 3.127349134801532760e+00 3.311308781493275788e+00 2.449392197601553356e+00 3.523755549697823675e+00 2.930853731510354887e+00 4.797686352628060646e+00 4.730071116906279904e+00 5.323141736907140320e+00 -3.365664737310614107e-02 6.259625856147036593e+00 6.688668999867145581e-01 2.309297874387479688e+00 1.935089423969540645e+00 3.949986116171619432e+00 7.660562739821339395e-01 -2.513192208946566364e-01 2.213247679518251410e+00 2.485240681607293833e+00 -3.773337188039488799e-03 6.323123475024397422e+00 8.415577694119908969e-01 5.388566928659226374e-01 1.163228509299498725e-01 -3.015791902538182967e-01 6.164731363670877151e+00 6.758578290700030244e-01 3.854911871373156274e+00 1.584376968193450974e+00 8.961791858316611181e-01 1.142760540338879638e+00 4.105573187055387985e-01 8.472576593933187183e+00 5.301204184561193244e+00 3.208291703775357995e+00 3.901108126309391189e+00 7.559176490381876334e+00 5.116266341074643620e+00 8.952604286936441724e+00 1.703763517047408804e+00 4.712208938676215375e+00 3.270654060179155387e+00 2.665886266058894005e+00 4.911245439823660242e+00 -3.816710396647837733e-01 1.421886725095536708e+00 2.578211376042708558e+00 8.300613733182404808e-02 5.405909158136645409e+00 2.120398154184731432e+00 2.438395831111715761e+00 3.451171930144922406e+00 5.071622564295112490e+00 3.264041165855549931e+00 -2.589980894476842099e-01 2.661409786674657774e+00 5.814562466893215209e+00 4.908890046764473603e+00 3.889878329923708744e+00 2.683193698414598760e+00 2.282309132485315306e+00 1.209439712033421932e+00 1.807757779703020651e+00 4.795724406023058606e+00 1.637225817517170778e+00 4.646941498016530225e+00 2.338655896503451181e+00 4.066775990441536592e+00 5.056459038106406290e+00 4.960292696660203227e+00 1.901746737883081462e+00 6.374252862901311545e+00 4.943871109161541710e+00 4.039921804628618496e+00 2.859376146292984977e+00 3.524833028883397112e+00 2.220435725763825197e+00 5.617217021856799164e+00 3.094360064193157012e+00 1.765209012130104060e+00 -6.803263259220486692e-01 -9.717135423176692655e-02 -2.612450294134611717e-01 6.741950495826475320e-01 6.328486269768662797e-01 3.405419836900662744e+00 4.226425000296102574e+00 1.268175361092504616e+00 3.405191811469980401e+00 -7.297374485163521385e-02 4.167906169639142178e+00 6.681594558916892801e+00 2.906740752837584818e+00 2.020028014142144279e+00 3.407294078963889916e+00 5.889464732720526285e+00 3.164222281490645106e+00 2.829940728477743139e+00 3.240165548213737257e+00 1.263181168023892464e+00 7.270539351882526757e-01 3.627281562100735268e+00 3.137785401647243955e-01 2.092218696773453512e+00 2.674612732296893114e+00 9.033176384490999578e-01 6.511811252819548201e-01 1.543568558343690889e+00 6.134786465398663680e+00 3.620967905721882651e+00 5.932538255681663486e+00 3.667605455012006299e-01 1.989454170995976101e+00 2.098801416116875096e+00 6.108999135744321407e+00 2.729439649448036853e+00 5.204919342948187477e+00 -6.467241169567405912e-01 3.362434954309156510e+00 5.664362034853707151e+00 5.111161601484551120e+00 2.006668455783179983e+00 1.909422218066821886e+00 1.646075155155921177e+00 5.992531981001139041e-01 1.426656847112525384e+00 4.866045082576706093e+00 5.488623102993440028e+00 4.637453351015800251e+00 2.883225268582873202e+00 1.102180740546833793e+00 2.875510048532342378e+00 3.998456948407401512e+00 1.296419467700349326e-02 1.089974825666309766e+00 2.257693197170837163e+00 4.568538599944059975e+00 1.460715222608724995e+00 2.786411650179017929e+00 9.439561385776359614e+00 7.289241355221300900e-01 1.988628679823158274e+00 2.698966038565715486e+00 4.692004468402170225e+00 -2.785208300764936973e-01 3.434464031309738985e+00 9.233195068381834236e-01 3.237372111503443062e+00 2.253721442171856992e+00 1.775066851247881328e+00 -2.015272474994445062e-03 1.955059597832678797e+00 3.472201885544493383e+00 1.898574270517199070e+00 2.023402117690537683e+00 6.587272490678556025e+00 1.532451182071703721e+00 1.184177122697299467e+00 -1.094032448515269013e-01 -1.117857039652578877e+00 1.233163223541348774e+00 1.817188989586591363e+00 2.955469602461878509e+00 2.653217816662181150e+00 -2.983812891802514744e-01 3.023338367122377246e+00 1.633275130871610470e+00 1.757525489198008550e+00 3.674496207583560992e+00 2.693308271714563995e-01 1.312573900625125800e+00 8.247195173555217362e-01 5.036896957413246056e-01 2.908044874889551323e+00 2.861811977263812867e+00 1.736880682845763690e+00 3.987229171547303608e+00 7.175088954275373965e+00 6.386520687440073729e+00 2.528382141899857771e+00 1.723699649128858091e+00 1.014073710742465995e+00 1.905684751447316083e+00 4.482448078260651059e+00 1.052817164902448255e+00 1.463638635545246869e+00 7.919498088871426145e-01 4.967521375655777893e-01 1.556239986390387298e+00 4.836084566576900556e+00 1.594780190491274841e+00 2.512524616937701349e+00 1.763319436324097822e+00 6.808387427342086795e+00 4.231872348282186280e+00 3.766561606502777160e+00 3.297647904286221898e+00 1.314043065173353231e+00 2.544737155966950493e+00 2.758230304896465590e+00 6.039874801442192798e+00 3.690772111565315816e-01 4.728605610957389516e+00 3.032935397167864977e+00 -3.573872668518993656e-01 2.285572240425919333e+00 4.350400410058298251e-01 1.570943546789780321e+00 1.159207942218667631e+00 1.160896481742591080e+00 -8.226251640976345314e-03 1.711970130078117158e+00 3.658155052367265014e+00 -9.069876303940012097e-01 3.687682440646192994e+00 2.421479951549697418e+00 4.059405011639600325e+00 3.775976026776595162e+00 1.962035922510466435e+00 6.138681201404448728e+00 2.447088215677983403e+00 2.859956907559760175e+00 1.495904031079116958e+00 4.490816860322368598e+00 4.145260600404515605e-01 4.956049081627431185e+00 2.438858602782104423e+00 1.556437347990738962e+00 1.480441815214300183e+00 3.788496121826809837e+00 8.821542532606429177e+00 3.672975871956118077e+00 6.667268309748239474e+00 4.913668510834502179e+00 6.153152834502523483e+00 1.944965449503586186e+00 4.525372869208311499e+00 1.014242217165334692e+00 4.983419346534148642e-01 3.595471915594725676e+00 3.710845986361102078e+00 1.569317332222629258e+00 3.568174275987854305e-01 8.842891588337642439e-01 4.665070010439299253e+00 2.465208359015325534e+00 3.109794812948333043e+00 2.248167260403797219e+00 -3.321897370539823591e-01 4.997651826780072915e-01 3.962704136121679710e+00 -1.102229868296575432e+00 3.144137454945737709e+00 2.779490456040925928e+00 3.646681129550221279e+00 2.932177194346811788e+00 2.483471042539564966e+00 2.396070205715396639e+00 2.818874304720474289e+00 3.377908070445095667e+00 -8.041049492552665434e-02 2.785338196340869654e+00 2.586226405042517662e+00 3.133727342739332400e+00 2.605572481902184379e+00 3.617070162499957053e+00 3.283309299495030142e+00 1.425460209010964707e+00 5.686142727494848614e+00 2.871809947409270425e+00 5.613960128093119728e+00 4.690770069150072885e+00 7.158180380086573980e-01 1.724388067521714696e+00 -3.798470389008685721e-01 9.913797255018914623e-01 -5.405653164962851420e-01 1.829800161232662425e+00 -7.755927957062769273e-02 1.685879904098193549e+00 -8.546310597476973747e-01 4.726823956604746968e+00 1.998199003267535856e+00 3.538446150044061156e+00 1.063768273330044867e+00 7.462369656348367686e-01 9.647398297222719021e-01 6.320445165036608692e+00 2.332409041537519823e+00 3.750801840177209634e+00 -1.972230707442204078e-01 -1.619691097079098141e-01 3.376524154250397647e-01 5.078948825742423345e+00 9.636156536693467611e-01 5.336746513062720076e-01 1.773507829201412367e+00 1.442005868491332610e+00 1.664719822805361904e+00 3.007045828265219711e+00 4.329573256508729706e-01 2.321248741046770370e+00 1.866096167083336255e+00 7.178429425066925607e-01 2.177525336679512424e+00 -7.509320849943467158e-01 3.941962087174030183e-01 1.190779860608424112e+00 1.869940970349700970e+00 3.113667416620335970e+00 1.004860134696855756e+00 -6.526650093220565108e-01 3.867369627054723757e+00 5.296403718349007583e-01 5.061398744284422158e+00 5.744168386824370920e+00 5.791868807508755435e-01 2.212270229331405602e+00 -2.949969734393730336e-01 3.628349037129741994e+00 2.043100036086535898e-01 6.788175357807582078e-01 2.589194363103800356e+00 -4.262597727237804612e-01 9.252973538036583442e-03 1.289033846416218765e+00 1.426431049047430122e+00 1.194816557638285204e+00 -6.321466223409198948e-01 2.081610209551754576e+00 3.808032620261272982e-01 2.078771580373843797e-01 2.775330864719143698e+00 8.029356184104002869e-01 3.314723600748192389e+00 4.803389078903073095e-01 2.331287682281864004e-01 1.047485555290572856e+00 4.046029083288718020e+00 2.308718395927000788e+00 1.613318061035347473e+00 3.741869600778575666e+00 2.486152466623449797e+00 2.313187037634187870e+00 1.968240890971233170e-01 -1.150382653969403979e-01 2.606170541964516474e-01 1.665886783737296373e+00 3.321782032335058421e+00 1.776071570434412772e+00 3.238404586769514815e+00 3.228607538416212286e+00 1.864318518231257604e+00 3.322227839813501227e+00 1.234518485866185955e+00 4.030734583474564481e+00 3.354677276974936895e+00 1.410785122052547802e+00 -4.210816730215280468e-01 1.108019781920529745e+00 1.144957917322571683e+00 1.966282243184673373e+00 1.469746708216316478e+00 3.114942967759589898e+00 1.956561209387787104e+00 8.592510005456112099e-01 1.287196460946942400e+00 4.384745587410212586e-01 1.127535689205797054e+00 3.265837613731139122e+00 3.726585107047835077e+00 1.897400980665518100e+00 5.276348912029815708e+00 1.583146611032946849e+00 1.762542572327247647e+00 -2.339950190254018736e-01 1.124008491217074690e+00 2.257188241925341288e+00 2.392440340576925450e+00 1.041384351367196093e+00 2.040564518163174412e+00 1.786215624697142790e-01 2.950744438031208006e+00 9.317485321063536663e-01 1.144895626134076583e+00 2.668192738609667103e+00 5.833060803962091256e+00 2.149694425741479620e+00 2.207879953792101446e+00 3.456783182639466379e+00 -1.872305876076039988e-01 8.828330887859348053e-01 1.468376623173537343e+00 2.335439479588636846e+00 2.972176117922430194e+00 2.519315799325618777e+00 -1.601348694207431755e-01 1.982955892716387059e+00 1.937529691200128523e+00 2.962600642247747995e-01 9.240927359827528775e-01 4.221105407392989228e+00 -3.941874917826199143e-01 3.622417919289863120e-01 2.013528258612372390e+00 8.782830676396180536e-02 -2.483746602808840631e-01 3.162477969221542118e+00 3.047808323263297758e+00 1.657505121569569972e+00 3.869071829847702926e+00 1.814439047696995155e+00 1.443033228393252099e+00 2.578893183363890618e+00 1.917030330372810676e+00 6.632180286350427556e-01 2.415191252434092384e+00 6.849155903080399455e-01 1.680138079313265198e+00 4.655518355722001900e+00 4.850202522892492318e+00 1.833521834361773184e-02 3.597923909542990906e+00 2.492567145408602691e+00 4.099002403674520068e+00 1.581986105594657355e+00 2.888187929097264739e+00 1.141031608987123303e+00 2.169405388931924250e+00 2.573267383177192613e+00 2.029645489434162009e+00 1.207682551230819357e+00 3.497471313681320915e+00 5.423734042420277346e-01 3.605187895143838528e+00 1.209117152221470093e+00 2.546505129440230775e+00 1.360249324387839964e-01 1.399427758368782859e+00 1.911227695951401406e+00 2.651448824930318526e+00 1.483211074042306565e+00 -4.548911876995203052e-01 1.122687108774097497e-01 2.020978381988981720e+00 6.037668740927472300e+00 2.555276081282240597e+00 2.172474828464312502e+00 1.174624325845587069e+00 1.234262956720702187e+00 2.953772218194590238e+00 3.578943065403743962e+00 -1.011895242214524426e-01 -2.054938712931538847e-01 2.402330225771966976e+00 2.951988950217192098e+00 2.108240170718528095e+00 2.263694679095424600e-01 3.515853907479074891e+00 3.423082080347629397e+00 1.976568293571705492e+00 1.281147677559716147e+00 3.772351337972289276e+00 4.059844089160297154e-01 4.822491310906269479e-01 2.664565896956857749e+00 8.357758581071828008e-01 2.479676056927719863e+00 -6.325017257553163796e-01 5.586815190413072507e+00 2.360566687135736696e+00 3.141401714286307545e+00 4.198662089820740739e+00 -1.676960305516680683e-01 2.317999988090193142e+00 5.659442492006387937e+00 2.313236383688585196e+00 3.215608928966827040e+00 2.175594109972030843e+00 2.143438249906457038e+00 1.088588928546001089e+00 -2.089401676483005899e-01 3.658877804596000871e+00 1.935828064848340357e+00 3.376765571116426390e+00 -1.708413631511440656e-02 6.102195239267667048e-01 3.668877527204265299e+00 2.160707410881574031e+00 2.227566375407842081e+00 1.309148895791848677e+00 4.131960392711826469e-01 7.394009119845708078e-01 3.181563230590869651e+00 8.187848705852942555e-01 2.408984099635508080e+00 1.535743038839081365e+00 1.283934485651916368e+00 3.386483153864237039e+00 2.181713520005120088e+00 3.991341771807326300e-01 1.903793761893423309e+00 4.187374511392007115e+00 2.136891414304676218e+00 3.440819983848478092e+00 7.321087865992913279e+00 3.642445385073513009e+00 2.629059977792323810e+00 1.693501251140779651e+00 2.429164964935634607e+00 3.413259047749904518e+00 3.213520606012449932e+00 1.778861806246194055e+00 2.594781413911990242e+00 2.716514219613116232e+00 2.698249935128959720e+00 3.374596339517524690e+00 1.939762024131393092e+00 -6.045661163421425233e-01 1.029855806953695829e+00 1.324943012040474599e+00 3.060728549102395668e+00 2.150197646002651286e+00 4.185283452690949924e-01 3.541885441609390117e+00 3.046588318430690556e+00 9.022196534347519670e-01 2.604508085742500256e+00 -1.235219524881977282e+00 2.370608598268394207e+00 -3.646797467713527308e-01 2.210093057130019467e+00 2.706097213220564512e+00 2.029950649419697051e+00 1.597953784347817319e+00 2.809934097120806662e+00 8.481488384559664473e-01 2.991935569774551329e+00 1.558472210597352525e+00 2.862459190379486706e+00 2.919497184528972777e+00 2.023692084233190691e+00 1.814659378107995824e+00 1.241334620470114780e+00 -6.314021238666738256e-01 1.184959865453535377e-01 1.400829893300065354e+00 2.514124243187697338e+00 1.813347032276377835e+00 1.638581702798885154e+00 -4.315120780079362284e-02 -1.591133226665298050e-01 2.667440044806352439e+00 -3.958644317517398536e-01 2.461487917450633223e+00 2.952721436855127446e-01 1.767241821207070407e+00 9.584410537791412388e-01 -3.157307215880700291e-01 2.472171766767491674e-01 2.529832470901592245e+00 1.298107589457860422e+00 1.717117612867028242e+00 5.174139150295048450e-01 1.877002006999705319e+00 6.880825773803153078e-01 3.691729191901287788e+00 2.346581940486724971e+00 -2.121924729191937420e-01 2.062050892449585504e+00 9.787575077118495503e-01 1.169366378981104626e+00 5.001261488065526173e+00 3.408554897338067047e+00 1.134056059095296387e-01 2.979705646855382306e-01 2.939614806334845287e+00 3.692147345852004880e-01 -1.800877094152428803e+00 3.777162618725923515e+00 3.800954520093051681e-01 -6.873389070267172940e-01 3.753939484877462540e+00 5.863542650959581159e-01 1.707389737849976274e+00 -5.213839955573983387e-01 9.202282388214289011e-01 2.206756147910260701e-01 3.239183933019886830e-01 -2.172400060471503525e-01 -6.622339059824609020e-01 1.563683142103091006e+00 -3.110180076244646319e-01 1.864499166818385234e+00 2.888859045946283732e+00 8.876663009860464859e-01 -2.193996796553636663e-01 1.602874195716508798e-01 2.599666345923953514e+00 1.332882939057301597e+00 1.176076948123478072e+00 1.043282528532581077e+00 1.586344683987949700e-01 3.889890283098559998e+00 4.074607634440995385e-01 2.774410683340794215e+00 2.390270362996332665e+00 1.343963924778855679e-01 -1.920428125808002484e-01 -2.676673830080613103e-01 -6.025304823677608557e-01 1.032764139071898069e-01 -1.268805380651468973e+00 1.701744532984710734e+00 3.409601227318042049e-01 3.164526158127621169e+00 -6.013752729369037375e-01 2.210794679404913254e-01 1.518407997658035136e+00 2.190336153252558482e+00 1.394070060011082246e+00 -1.252634251619796579e+00 1.810581783582440263e+00 3.308305358185327449e+00 -5.056983183270620241e-01 3.193889683488362330e+00 1.354140611993105647e+00 -1.010152177651319816e+00 2.063393686431044483e+00 1.456342491484374335e+00 3.887457757533847591e+00 9.597937045940807543e-01 1.209120501939140890e+00 4.151073413567343273e-01 3.794194660180637557e-01 1.405494443899237833e+00 1.599709932772382048e+00 -5.129605842791400416e-01 3.794514587536474082e+00 6.487503996529994099e-01 -3.319483368563855286e-01 8.066250723476201534e-01 -2.052056100216237688e-01 1.123221756840784513e+00 9.983497535280773105e-01 9.818373974986351893e-01 3.188868056145194307e-01 1.724539805286992245e+00 1.661802696120495471e+00 2.276682527520301313e+00 8.986690961610002693e-02 2.622241679110676738e-01 7.231219957269980014e+00 2.256263217636651053e+00 4.625122572666736431e+00 1.189391063442036822e+00 3.147871618510544867e+00 1.574836425446785926e+00 -1.963952041332521770e-01 -6.830101780163203573e-01 2.448562006118715217e+00 1.650605293541839602e+00 2.875859232172871316e+00 1.054455583653534090e-01 6.454717631585251691e-01 1.074337387923889553e+00 -5.371411056055976907e-01 -3.848834783788857017e-02 -8.651589225353354395e-01 3.883225299335735237e-01 5.235561712273930635e-01 1.702060305946712759e+00 1.616331431683788011e+00 1.063033623172383146e+00 1.212599865119718734e+00 3.984067835730075835e+00 2.768402879354337820e+00 -1.014430949290226369e+00 2.265097127999276427e+00 3.816629033857041442e+00 2.938260417888338694e+00 2.316809979428559263e+00 2.203688625875312113e+00 2.554744739395306663e+00 9.337220596999116218e-01 3.890421752034469272e+00 5.006698216689289271e-01 7.209147541302503015e-01 1.621601612441525564e-01 7.770396785712123389e-02 1.436068511421380034e+00 -9.680958303711684199e-01 4.125254920644222167e+00 4.692997489907629216e+00 3.842686600323107493e-01 5.786425068406334526e-01 1.769506325849712791e+00 2.681266774261300334e+00 4.361235619238000183e+00 8.334408852708363735e-02 1.258685464064554616e+00 1.915602589199957295e-01 -4.143543326711369712e-01 8.411996150298848285e-01 9.715082102418745036e-01 5.115524283365363800e+00 1.154928197230152609e+00 -1.461246327690965408e-01 -1.041725865689536068e+00 5.023401387440083354e+00 3.094480999958194367e+00 2.639963177879223744e-01 5.200157284629125520e-02 -3.246626563248997122e-01 1.358586431663487470e+00 1.345285717913199175e+00 4.043344233239089536e-01 2.514783148437412130e+00 -1.173445509461998437e+00 -3.623132417329049670e-01 1.694943567303799359e+00 1.016438120807512169e+00 1.800185843029296073e-01 -2.387162509635092800e+00 1.326212764062313587e+00 8.977420729712848324e-01 3.046073968870309789e-01 -1.765077523895099088e+00 2.307234870049140518e+00 2.620611256395566357e-03 1.913574040660767528e+00 -1.314036447671806940e-03 1.134280542092147570e+00 3.363465155871772971e+00 2.029212831261427930e+00 -2.228604870286310657e-01 2.492445437921674500e+00 1.705683351617553578e+00 9.617403621461122487e-01 2.284978219673061250e+00 2.724781728483562926e+00 1.778083680826256341e+00 9.949225038620945760e-01 5.967800813237900126e-01 1.211097971930026995e+00 5.254805104298128082e-01 3.281851125342437392e+00 -6.052027434239324322e-01 4.777689700737437484e-01 6.282227937842260745e-01 3.206151483577531991e+00 8.675453491373802395e-01 7.410097266433362861e+00 -3.361281502048934500e-01 6.827731318978758068e-01 3.819343374951257530e+00 1.246990674396435850e+00 1.696186984021089028e+00 1.260056977531317512e+00 4.893457398532356173e+00 7.777098272334360685e-01 1.183525651448789073e-01 -4.088376233507713398e-01 8.968837853556620443e-01 2.530117828732164842e+00 2.626168087914312999e+00 1.372266287951500852e+00 2.031630753962532232e-01 -4.659740467046429857e-01 8.854920053422178361e-01 2.578244940714475408e+00 8.826602293443566172e-01 -2.625266342071005954e-01 6.305862799041821454e-01 3.147473280048574296e+00 1.826912987258971111e+00 1.965223300042618471e+00 1.421056915293803957e+00 3.033177325483219278e+00 8.000102150875125773e-01 7.451712682987949865e-01 -6.569240111431773332e-02 -1.038121703559536702e+00 2.345238599743561636e+00 1.272024905438120523e+00 2.369427593655568209e+00 -5.795587201656744736e-02 1.578667746022590190e+00 1.396264528892714463e+00 1.543341536307245798e+00 2.323680333079725102e+00 1.914023870591630150e-01 -5.331789349203239908e-02 -6.247993541931271544e-01 2.727852795309043898e+00 1.455337992667985469e+00 1.076799998765465727e+00 2.423217385820486403e+00 1.203298538385361383e+00 1.266644183190441364e+00 9.856984981917596977e-01 9.671651486674360809e-01 2.573577000070196963e+00 1.659300625489239511e+00 2.697829009505675835e+00 4.856979912747042549e-01 2.278514175468876246e+00 1.864080792409746445e+00 1.050825403514990874e+00 1.517798851557875806e-01 -9.318988719385753461e-01 1.032306188041205441e+00 9.852984664188390029e-01 -2.631909750473503951e-01 1.968881607929333422e+00 -4.179992918358782505e-01 -3.290892770682345425e-01 1.490486710483108546e+00 3.706793954113447587e-01 -3.313506976595518294e-01 1.501171443365304503e-01 7.118280752671097833e-01 1.340432177780891188e+00 2.000099318755978572e+00 3.171035302707809755e-01 2.774283474076467471e+00 8.517421045938846635e-01 -4.439513895332707349e-01 -5.126740067780417576e-01 8.331584343945088733e-01 -2.017620916640776585e+00 -1.793718249760725358e+00 1.233882384076895988e+00 1.312788785244580536e+00 7.814531003839316758e-01 2.092777586109874077e-01 -2.155930413738657847e-01 3.451889064169061605e+00 -1.134219426456449575e+00 -2.153416427826425061e-01 3.845923768947503874e+00 2.294090484905026983e-01 2.207671064637542369e+00 2.170051750991765616e+00 6.773810305384067032e-01 5.900980339475156988e+00 2.493331387988662051e-01 -6.711134596686341158e-01 8.016645875576747793e-01 -3.266996998008529079e-02 7.258669998043781879e-01 -1.613701685509500106e+00 6.614665668303468804e-01 1.095921370794772587e+00 6.075597879408799473e-01 5.425023115241698335e+00 1.140739027312382303e+00 -5.448453787228091372e-01 5.037300494807039897e+00 4.444394340223914996e-01 1.885872260338253836e-01 2.398557587140378367e+00 3.365190772089447169e+00 1.072111343513985293e+00 5.129331671664958847e+00 -3.879721133246631370e-01 -4.262139721807247095e-01 1.944516874384200733e+00 8.317633994876801884e-01 3.506605413240472924e+00 9.219426061499321756e-01 3.804627468996507611e-01 -1.082052786724070792e+00 2.447235868784318757e+00 2.552512132847280402e+00 2.990444525640367779e+00 1.981147616963918168e+00 2.379306365612193108e+00 3.489385767511884229e+00 1.703819433545130879e+00 8.332654631347730101e-01 3.509119291407786778e-01 1.825264140527105727e+00 1.245280386635505110e+00 -2.025834698174917570e-01 1.629491151667969540e+00 1.000503023788991808e+00 3.060225239351422655e+00 -1.393432988981158749e+00 7.196066944533969778e-01 1.888690863027251421e+00 7.026784439756461609e-01 -4.927498649724256774e-01 8.395714302341504842e-01 2.450950898216507134e+00 2.270691707705493112e+00 5.569153237869634010e-01 -4.891672914345956968e-01 1.689209781512675423e+00 3.238815131803277070e-01 2.825306723080693860e+00 -8.476710275667704853e-01 1.168253817813018625e+00 -4.715012091646875736e-01 -9.068443471159929326e-01 4.345233501864146142e+00 2.146054584698875445e-01 2.549640822905872017e-01 -9.224821927281056100e-01 -5.892578411538476058e-01 -8.532495056749389573e-01 8.756046090785708502e-01 3.796009648170523221e+00 1.667336201351167890e+00 -1.361729380247653109e+00 -3.549762483042251393e-01 1.350761700322578696e+00 1.652981090942791997e+00 7.578837895504167976e-01 2.656539825230000318e+00 -5.958733276586622996e-01 1.403390465330593084e+00 -6.120611226417438377e-01 -5.494746720988596955e-02 1.983056499778459436e-01 -1.619888521661292657e-01 3.478530881279203069e+00 2.370016022546002354e-01 4.613996449584784609e-01 -1.944637125756201179e-01 -7.289400038701794315e-01 3.194089912037593848e+00 6.664898048652660723e-02 -1.239688533713856122e+00 5.931140296162249470e-01 -2.332035351255308253e-01 -6.457174612212523979e-01 6.722706915097247382e-01 2.170799376420501581e+00 2.151111027255383057e+00 -1.233488683809456088e+00 7.269967663201565289e-01 7.874151333567859234e-01 2.459120949274033130e+00 4.795679100035419751e+00 -2.247759672813848919e+00 3.596852147146211154e-01 -1.284577704331983927e-01 5.145048485398473481e+00 -4.335490486166133639e-01 1.281131895850208036e+00 1.604661616462240703e+00 2.731372369502785169e+00 -1.070624077892143200e+00 6.326030954503794046e-01 5.678971662142637822e-01 1.742924071021792809e+00 4.035720426397690019e+00 1.581991664675122200e+00 -8.002691205655801943e-01 2.231763523249504999e+00 -6.829830049013514426e-01 3.809420657530807608e-01 3.928171218982549062e-01 2.124465865408756926e+00 1.124986679294232239e+00 1.695741789042034542e+00 2.737458455595719098e+00 1.381822582017867285e-01 1.589570126105945835e+00 3.961647870760745538e-01 6.119293503798572953e-01 -2.752044667301978276e-01 1.866408273257328110e-01 -7.081524533934780985e-01 9.122652480851822787e-02 1.936974678832908747e+00 -1.054613632465483786e+00 -8.536852171169991843e-01 4.419717679543954114e-01 1.033286202945223442e+00 9.326371570845292114e-01 -5.214636564096170046e-01 5.480222664896190476e-01 4.414523579680633136e-01 -2.382890681824771928e+00 1.961802620647582707e+00 5.239330522622862585e-01 -5.397489442689504813e-01 1.313133337288300950e+00 -1.021807938991729392e+00 1.421827936474543419e+00 -9.169471323063550505e-01 5.443096937699266391e+00 9.208550729502386067e-01 -6.556270169277882420e-01 3.279246763201488363e-02 1.994053893964282231e+00 1.950660008436144732e+00 1.368303097960998249e+00 1.495679207747467210e+00 1.184689155371215552e+00 -2.655443333280633755e-01 -8.809657064630932455e-01 4.165906537825010969e-01 1.265433113293545686e+00 -4.291710556111717478e-01 2.805386203898723174e-01 7.924735769820515641e-01 1.189385788442048758e-01 1.351992202936485921e+00 -3.143372861873763302e-01 1.108171177182194045e+00 5.673151620090519653e-01 2.962747731526864728e-02 2.585623897875127142e+00 1.793028871711547456e+00 4.741185543173525030e-01 4.260874195027706257e-01 2.162256433774309095e+00 3.359290560107421886e+00 -1.264752987644351956e+00 4.143852968249300273e-01 2.658799026235405094e+00 -1.627125239764035447e+00 1.015880222060573601e+00 -5.642561297752176630e-01 -4.725541235347355262e-01 2.237512522701917028e+00 3.587490240316476342e+00 1.521434378130688936e+00 -1.061581863752954824e+00 8.079037502583695796e-01 1.703780974894879563e+00 2.128649347197583364e+00 2.986657970064500109e-02 -2.753710567376957408e-01 1.752158047811192665e+00 1.067482586446161008e+00 2.675064141158105535e+00 2.741254850455976944e-01 -1.641000660965407087e-01 -2.757472034661364590e-01 -1.431755797230200411e+00 -2.175789029737749569e+00 1.289407235094352844e+00 8.270971817248236047e-01 3.310001091809692486e+00 2.620103173084462167e+00 1.026936225580278528e+00 1.513959380944279509e+00 1.016079225779054074e+00 2.541423634843295254e+00 2.275500688966953344e+00 -1.218486118383685923e+00 6.068791936961916988e-01 -1.168303062203262854e+00 -5.231411838695663175e-01 9.722496040755149727e-01 2.817935305735527862e+00 8.802820309309028479e-01 -5.000083058933305763e-02 2.677973229574015512e+00 4.694175687882919945e-01 -3.136362653977899928e-01 -1.184106651582571335e+00 8.929212507418906597e-01 5.419813153222325042e+00 -8.926772864886223235e-01 -1.618497099964521374e-02 1.475237163472341573e-01 2.992680810952764503e+00 -9.442875335235737522e-01 1.178278585044792548e+00 3.589459703755146780e+00 1.224048602995717605e+00 2.074018631737162721e+00 2.658609159963955193e+00 -6.806203020552916705e-01 1.961261328854115860e+00 1.500183942568588558e+00 4.254148713874114085e-01 1.795987801122070016e+00 1.621322004664957239e+00 -8.521218420791622228e-02 -4.983313305294495565e-01 6.606391196862791970e-01 -4.964212908565064364e-01 6.211750086135098270e-01 -7.959129290800247281e-02 1.554508165924912477e+00 -1.684840768281935741e+00 8.497116984437728116e-01 -3.127492408480561092e-01 2.306478855156376406e-01 7.435075046896216788e-01 2.611109973334995615e+00 -1.031960153061809660e+00 7.386458735868139946e-01 -4.680147531570778563e-01 3.029997441341625297e+00 -4.131242134548854250e-01 1.988615039313553767e+00 3.429009608100758832e+00 3.273786647688072815e-01 8.859575010139841833e-01 5.872134398281614764e+00 1.465572913688769185e+00 1.410793440912982977e+00 -2.681517757121809620e-01 4.733677226011366312e-01 1.870713090102701148e+00 -4.922145489670622931e-01 1.154216446954874353e+00 7.595577095077223895e-01 6.637086699315470906e-01 -1.314363656646928558e+00 -6.894071147900038277e-02 1.441126348136916313e+00 -3.456656109708473590e-01 1.383877527837378274e-01 -1.048591713627553546e+00 6.421989994982357786e-01 -2.721996187292351488e-01 3.816041549704385805e+00 -1.513087349235295642e+00 -1.226658958920312514e-01 8.005978134602768082e-01 1.671564046844385309e+00 -9.570226382181032387e-02 4.918184639577781958e+00 4.322876375429525186e-01 -5.529916546316193671e-01 -1.768258577056746272e+00 6.016152509492519451e-01 1.985345199181513198e+00 -1.540826135640048777e-01 -8.222906737621547002e-01 1.860983857766086436e+00 -2.339868336019563788e-01 3.404258359582294169e+00 -3.796057563702097126e-01 2.757208947868121651e+00 -2.925082494988157644e-01 5.788394391080515788e-01 1.397922592724057722e+00 -4.913398085496853973e-01 1.023565632822878824e+00 1.993426675361046563e+00 -2.403679847364559308e-02 1.159523136088786988e+00 -7.768469492874348070e-01 1.002785994982405171e+00 2.422063713378435512e+00 -2.498247186582311929e+00 3.013242916540875838e-01 2.110760337287164390e+00 2.911549434867516384e-01 2.347892898038954623e-01 2.769308359066046110e-01 1.463902258100759357e-01 1.199474371995082000e+00 1.209753705397428769e+00 1.701740377263196713e+00 -8.862964701731996797e-01 1.085462297500795703e+00 1.271972394007635232e-01 6.325815493885909024e-01 -1.508357331983701533e-01 -1.088988611310298893e+00 1.497811550511588319e+00 3.371391064397397663e+00 3.336218218337025920e-01 1.262038711711598538e+00 -2.382936803551451987e-01 7.752266236565223956e-01 6.120254795127191283e-01 2.087875655032601419e+00 -1.251584981668077745e+00 1.185078878523827761e+00 -1.806762000914384769e+00 1.404673741189249148e+00 6.207765431074516727e-01 8.581638356997042250e-01 3.469629621984490875e+00 6.957447695915922603e-01 -7.027930964442600237e-01 -1.514296718652565765e-01 1.673158113752234222e+00 3.956688093667333206e-01 -2.298042727844113120e+00 1.098148712325176968e+00 -8.211571397119268312e-01 8.279318189323967569e-01 1.915528009198370185e+00 -2.597907081793279782e-01 2.356216788262227801e+00 -5.930714599348974048e-02 1.446161720192210121e+00 6.672140676456275177e-01 1.412467135391705542e+00 2.334941671874013913e+00 8.240651703067660705e-01 -9.961747637535453004e-01 -9.414235638210713963e-01 -1.286772566748342062e+00 3.858118861898492291e+00 -6.918113479841786484e-01 1.699528950237013947e-01 5.298602885008203423e-01 -1.780923483555779452e+00 -1.338772911190952319e+00 -3.740591125315477217e-01 1.220593003029720958e+00 2.230091043447660848e+00 5.142182882306947089e-01 -2.022572700370612431e+00 1.181125860447110182e-01 1.347206964300145193e+00 3.041075590188608402e+00 2.943215519546403813e-01 5.285921142181736698e+00 4.100990715480900661e+00 5.870115841844150140e-01 1.304029316327191657e+00 8.502653450555360815e-01 3.216629042930323923e+00 2.452627289691965196e+00 4.005923720735344418e+00 -8.319570648759594400e-02 1.846993773561033336e+00 -1.490450910895292358e+00 -7.797567265791462976e-01 -1.327432438312470708e+00 1.014375673389524612e+00 1.594972849704536566e+00 -1.206867691814685895e-01 -5.080609051254552089e-01 7.116530607259194952e-01 2.104897481130408865e-01 1.401874649662749883e+00 3.956920718901275613e-01 5.572329408112347560e-01 4.026268355123597820e-01 1.405605266100681483e+00 -1.162652226824073542e+00 1.107337271471305895e+00 2.399779065653883769e+00 2.350975183382194800e+00 -9.929061018505379588e-01 -2.370541128652912388e-01 -7.435705813731595670e-01 1.175289146810207574e+00 -1.782502960453325735e-01 -6.235392488839747172e-01 1.965641429198077272e+00 1.058878272688887234e+00 2.574422602452197673e-01 -6.147501843562088730e-01 2.981292356165139434e-01 1.011523048893062882e+00 1.016426019105882927e+00 1.067418023360603874e+00 -1.623462714172553278e+00 2.393616428780828143e-01 -8.318893178560881063e-01 3.587619533345784983e-01 1.636212066087797679e+00 -1.806365803432523620e+00 3.170062525903121653e+00 -1.500515767103642428e+00 3.227290224780204192e-02 1.248554624989671513e+00 -5.212598633535199255e-01 1.549781087950831360e+00 -4.864430016924443101e-01 6.298452753874408394e-01 1.557224690345194285e+00 3.544784119697725888e-01 2.306990686382460076e+00 -1.408459794114980124e+00 3.015137248424090366e+00 5.377859274944888357e-01 -1.858287318765610985e-01 1.046480753612867298e+00 -7.525896099164536279e-01 1.957235181512962940e-01 1.535679029628627568e+00 6.225616974457588437e-01 -1.972848776881760968e-01 1.880560930192085589e+00 1.856480856282930469e+00 4.452337055086438289e-01 -5.035467226158826248e-01 1.479020781034996013e+00 5.026945582812238911e-01 -6.509593909256989885e-01 8.808312754853683257e-01 3.888257436254671795e-01 9.806226256045883494e-01 2.130509564008632672e+00 1.232501189090232652e+00 -7.046587671783995088e-02 6.655736921035450004e-01 -2.168073238356555965e+00 -2.612768045957143404e-01 1.453168766228955189e+00 -4.707771681402372899e-02 1.259104109077304468e-01 -1.748017866096351347e-01 -1.102169333549499086e+00 2.970860731263921028e+00 -5.560696691099006328e-01 -1.207082533231302740e-01 5.037878728591043132e-01 -2.140849478407875761e-01 8.633065856668611371e-01 4.704649810455434067e-01 8.173442637905684038e-02 7.730371658228378795e-01 1.191603283669317309e-01 -1.238838758374434246e+00 -1.000855220349813890e-01 -1.510041052315588828e-01 -5.822674438045188916e-01 -6.216076326782521422e-01 1.087286489780390664e+00 -2.365753840793907603e+00 4.404305248942267381e-01 5.353173281526050348e-02 -1.761630165142033799e-01 1.081434396372566581e-01 -6.910521426843112547e-01 -4.288468172280773816e-01 3.037938742889819910e+00 2.218647984173975352e-01 -1.420504903821270704e+00 1.453799301156052159e+00 3.231727183781021862e-01 2.415843637503096275e+00 7.306923180215956215e-01 6.209514126583355331e-01 9.710469322278650894e-01 4.852339858409501772e-01 1.078264701381626889e+00 2.421526697633612280e+00 -1.885682347109564949e+00 1.381585019908331269e-01 5.897872330009561459e-01 -1.147319903382049144e-01 -6.494055139152781209e-01 1.085299105204121650e+00 1.356957424819545954e+00 1.840374833051828363e+00 -3.969590519998980604e-01 -9.301868220994882197e-01 -7.641003473116798894e-02 2.969484046268593483e-02 2.249090293548122177e-01 -9.721874707683763051e-01 -1.901633487518724630e+00 3.217140088240901807e-01 2.393441016031535806e+00 5.341806801703383734e-01 -9.025767416053738224e-01 4.098338002880468345e-01 -1.399844363602559483e+00 4.411605660703423193e-01 2.320882729639963671e+00 -3.592627213201187719e-01 6.303615868940775080e-01 1.002904821151570314e+00 2.290546269642300459e+00 1.615472271810105109e+00 1.240574995335304243e+00 1.070928805195350275e+00 1.017316105007547433e-01 5.444219300329439237e-01 -1.463741508633312316e+00 -5.554529173593891755e-02 -6.801341453803335657e-01 1.817364901003083233e+00 -1.680256114891552022e+00 3.169624232624594029e+00 6.271677878940157269e-01 1.173401309338363285e+00 1.411078050944051032e+00 1.063717465037194554e+00 8.096829097775338768e-01 8.952033884140490061e-01 -1.873100951412412840e+00 -1.923118427341587999e-01 2.302480799040923787e-01 1.686027826126337281e+00 -9.705657983255415733e-01 1.602645390768211442e+00 -1.591334521109893374e-01 1.218837259469147449e+00 1.505170090505351332e+00 -6.552456256624850095e-01 -8.268658925943961346e-01 8.286833601027757124e-02 1.427475677459453696e+00 1.600733890074257371e-02 4.976219365987376020e-01 2.139379910054905132e+00 -2.377106798888457551e-01 -5.007261733582373253e-01 -2.202685282787172905e-02 1.746275157934481292e+00 2.365847156090749304e-01 1.457409589850471754e+00 -2.530872155742786567e-01 1.540660031401278385e+00 5.701503949671714588e-01 1.723506983215579713e-01 -8.057028097903825570e-01 -7.244674091517856462e-01 -8.141977534513559212e-01 -4.001946769791241976e-01 4.976050709359011170e-01 -1.049880985401254296e+00 -5.717875693844322038e-01 -1.606438501555188247e-01 -3.314092120301221356e-01 2.542054363287040264e+00 -4.185521605446797938e-03 8.189223170613434410e-01 -6.857892075890075212e-01 1.415566240882833782e+00 -2.142083190936530102e-01 -1.158140170168142413e+00 1.630195572700934015e-01 1.094309472357707813e+00 1.883574402020771643e+00 -4.107989042670915913e-01 2.674557436148016887e+00 -1.580814016277261036e-01 2.163312243263273871e+00 3.324990558127944862e-01 -2.660471717601252048e-02 -8.062190153222895672e-01 1.445085458997851013e+00 -8.131225320029420445e-01 8.416249835659809220e-01 -1.114052493170685360e-01 5.902207665087648714e-01 -8.003376528097119191e-01 2.694362773536329136e+00 -1.413401944635408913e+00 -2.156054038354305646e+00 -4.325507464391430135e-02 3.622445361519992524e+00 -1.553913697827443263e+00 6.278239509094816206e-01 6.821807253873904964e-01 1.848259716992614266e+00 -9.148149618144736372e-01 5.946456763823834146e-01 4.836724120295907703e-01 1.008762830906400509e+00 1.871700975670487876e+00 -5.511190351261826548e-01 2.405824563390117632e+00 -1.486044066340762582e+00 -1.091158566883919212e+00 2.112195055768495422e-02 1.628885207828677517e+00 6.824080544077705257e-01 -6.812462913500545447e-01 1.940450428222357360e+00 -8.193411680408628772e-01 2.091176456236666148e+00 1.556039086305261776e+00 2.869091648105873693e-01 3.806061988638969051e-01 1.454865065134923974e+00 2.019090985681113004e+00 1.097108913996299062e+00 3.201880199153618989e+00 -1.087008127151805281e+00 -5.990357822670326904e-01 9.094117946267662456e-01 2.690021951427143954e+00 1.505659276790028755e+00 7.582132193819300127e-03 -1.505139440985250543e+00 -1.341129357621739793e-01 1.515656545121736531e+00 3.359554044154647867e-01 3.766225349775192272e-02 1.210313151459386782e+00 9.654470851893175165e-02 -2.867471501257801147e-01 6.668964485021449118e-01 -2.100661203032434532e-01 7.667477647107866501e-01 2.003541103300126913e+00 -9.591904252154966892e-01 8.144834959282717390e-01 -6.949345202869938731e-03 -4.106260328557785333e-01 5.921029596459325139e-01 3.032051666342994611e+00 -2.707083548476726942e-01 6.584061729298648080e-01 1.515569583275220289e+00 -1.490700156388147235e-02 6.658080545013991269e-01 1.544997879323543599e-01 -3.007820142328865298e-01 1.539370694899143244e+00 3.484250659391555649e-01 1.995325718801003179e+00 -1.166038775056756238e+00 1.233581307419571615e+00 7.482591473121992243e-01 3.680408842124789359e-01 6.140404616034157437e-01 2.529816450266944017e-01 -1.139226474845588477e+00 1.572967721691069354e+00 -1.351205025166138107e-01 1.122135032767755725e+00 1.368933979818948821e+00 1.098270920182083277e+00 -7.644091878225589554e-01 -9.189108243697913236e-01 4.597996943048127116e-01 8.222871193586089866e-02 -9.780653284736194886e-01 -4.235006469272896701e-01 -4.049789083505082599e-01 8.953975795087752987e-01 8.750417381102745251e-01 -1.204086077371097074e+00 -1.232602451803456595e-01 2.532661437056564768e+00 1.057551171154042929e-01 4.198816375439283766e-01 -6.617804083892394607e-01 -9.765254490705406187e-01 1.258756550385696116e+00 7.807541747269636234e-01 1.552484804057421730e+00 8.546138610457442164e-01 -5.544424378079256810e-01 2.081589360261763222e+00 6.464592183629063182e-01 -1.001310922979565809e+00 3.430415110428382874e+00 -1.774896031416177689e-01 2.470291709376404743e+00 -4.751188073708399462e-01 6.382619456550328030e-01 1.630518107818883955e+00 -1.714529002536839264e-01 -3.801278070007005350e-01 3.890901246358414056e+00 -7.240933440132295562e-01 9.904041915955219544e-01 -1.109407017291824532e-01 8.539707966613807599e-01 -9.195565612507289321e-01 -2.236657422972433973e-01 -8.661982669972613236e-01 9.113398286029874562e-01 2.319316776877101471e+00 1.598368925036159460e+00 3.585889575443740873e-01 6.928507585312928541e-01 1.113511028200133479e+00 1.065537325489305909e+00 2.716604404894066072e+00 -1.425924344276173761e+00 1.191987551743533436e+00 4.704286234054578797e-01 5.379048865010533920e-01 9.155592677680056690e-01 5.170363164469048423e-01 -2.517041175026886179e+00 2.418457990737599594e+00 8.666152027519540280e-01 1.359085994061502101e+00 9.317915442621298172e-02 2.773096129783012564e-01 -4.471717051172300894e-01 3.136643123817077217e-01 -2.069673931535533917e-01 9.325780347432994777e-01 1.453375711382626223e-01 2.225242349433872446e-01 9.184314555597495877e-01 3.899920533336923567e-01 2.538597227455028915e-01 1.721776805813403310e+00 3.267425576212833471e-01 1.155459027362445656e+00 2.516937076374490267e-01 4.526498431151877444e-01 -1.664798745410513980e-01 -1.585325243097426506e+00 1.561413198345089848e+00 2.084793582233285925e+00 -1.226172944153791189e+00 3.297585817870167246e-01 2.251874836617008491e+00 -6.791683861676398593e-01 -3.702474112542321061e-01 5.912035203021427376e-01 3.412872673218013686e-01 7.167110445660234141e-01 -2.119616355296445598e-01 1.619832077295307649e+00 1.670971972974073960e+00 -1.961012916968117303e-01 2.855642944677523332e+00 1.584208726268018230e+00 7.628343750711345794e-02 5.075705180999735555e-01 4.257231475567422874e-01 -1.418087648231586728e+00 9.425370838174651489e-01 3.191641070747136544e-01 -1.067450763374892642e+00 2.113892335852103788e+00 -1.187099221203307353e+00 1.047416033070168062e+00 1.231386942669050910e+00 -3.236527606610847818e-01 -3.388157178290327476e-01 4.710842994032037323e-01 6.517440772780825897e-01 1.339895176976506397e+00 1.866153632171423604e+00 1.928260265662600670e+00 2.204061988426328611e+00 -1.042716232668369436e+00 1.108799444298966402e-01 -6.272097386091615712e-02 2.757003116282550348e-01 -6.911770151178953103e-01 1.845605365161825828e+00 1.889155306389498912e-01 -8.607098059575186699e-01 -5.117316898364850930e-01 -3.128007800104474767e-01 -5.355687035953967667e-01 -2.430651818872231473e-02 1.095319634494182237e+00 1.169981712010156993e+00 3.272041726699753461e+00 -1.344868541156581943e+00 7.946956410750416477e-01 -2.190326928172254384e+00 1.701553219655389748e+00 7.702452559536767662e-01 -7.497495537587318681e-01 3.243187523662274252e-01 2.720454593719398240e+00 -1.143828238904685435e+00 -1.865087810459331308e-01 2.661097073421802017e-01 1.119119940279321712e+00 1.235368210316733384e+00 1.400838989227534803e+00 1.175700779960728859e+00 2.913546048571398650e+00 -9.538645445975766357e-01 1.314994984909307885e-01 4.138116720157234418e-01 7.334116783110258275e-01 -8.653538373103427661e-01 2.882219500301672177e+00 -2.419591457999783035e+00 1.978641680618804077e+00 -1.812509156145897249e+00 2.938322842419480163e-01 2.508378663577879308e+00 1.286458393228673280e+00 -1.531160180337303389e+00 -9.777042758672436218e-01 -5.300064021460323405e-01 2.447933488007880243e+00 6.324988579818202616e-02 2.227127816506560443e+00 4.801668709578844618e-01 6.247317272899619578e-01 6.843768867320750848e-01 8.516465922616222109e-03 1.975294399630319830e+00 -6.507671174113519585e-01 7.659905388083914080e-01 -9.415925465354919588e-01 -7.858568682139166484e-02 3.907645066826024305e-01 8.559856467871015395e-01 2.151302850281999052e-02 1.164441487141590459e+00 3.621540093796515425e+00 -9.093202897158936260e-02 1.259251619895989938e-01 3.894481658000038538e-01 1.479513573701922269e+00 9.655568251339321506e-01 7.071229390219438971e-01 1.031710245656596719e-01 7.715165904157965659e-01 4.550024217692293371e-01 -2.513566598108300520e-01 1.182055964023194905e+00 -9.868576462216402945e-01 6.114535105365552781e-01 1.426602767591589549e+00 1.028834857271979875e+00 -7.748613200533868151e-01 2.364536778809013029e+00 -8.055455725618355656e-01 3.369389029764744414e+00 1.147351129222709876e+00 -1.341404313236562285e+00 5.397404482509804424e-01 2.158911411160949090e+00 -4.154415142714113496e-01 1.217165049882182659e+00 4.469270834740711740e-01 4.254399915335443927e-01 -1.087942863876030161e-02 1.002620880890261468e+00 -1.979054637975352082e-01 -7.609943639626592926e-01 2.241330768815994468e+00 3.468815076250137963e-01 1.719434517917451527e-02 5.389575845278011812e-01 -4.872495134352873292e-01 1.802685386794291800e+00 1.278637775516694219e+00 2.058816080854925623e+00 2.055709401244277146e+00 2.398136068179479885e+00 2.327074852361206148e+00 1.733611981544773917e+00 3.032378640399818748e-01 -1.491810781804962516e-01 1.249576521288983777e+00 5.259311114854583469e-01 1.155776968767257412e-02 5.120652744256972699e-01 7.093844676303698860e-01 -8.248937593786728195e-01 5.353699520368107034e-01 1.379819971106273080e+00 1.259340007607550049e+00 1.186694885419898204e+00 -5.532462011627021781e-01 1.821767678346551511e+00 4.352937124196702978e-01 7.765271941566684322e-02 -1.579986234304098236e-01 9.362973222243271554e-01 1.210577374989427746e+00 1.619050513774557665e+00 2.089949042044306537e+00 -9.987749522454358875e-01 -6.219734286920972632e-01 1.550213361284670022e+00 -1.034871999331791415e+00 4.773102922128766301e-01 8.550185830780979712e-01 3.363295935426736244e-02 -1.278162865000937343e+00 8.593602646184804739e-01 3.491877007709687675e+00 1.330525522282561823e+00 9.733658274581242775e-01 1.625956838187896381e+00 -2.093782475493615181e+00 1.154296480208321096e+00 2.688287994178072959e-01 -3.839044049208403808e-01 1.713235140757817021e+00 9.227300061958095823e-01 1.237953824038348638e-01 1.979558919680263429e+00 -3.354018807315154449e-01 5.720058995554231362e-01 -7.132541032228771893e-01 9.467341607080781429e-01 3.001214020641746139e+00 2.428976169695402199e+00 3.601005427013611815e+00 3.175178896194056355e-01 -2.183357768428928480e-01 2.589347454453385211e+00 -1.080163494856481859e-01 -1.454663790777831922e+00 5.479930628637965651e-01 1.405914839487755863e+00 -1.222424455924316922e+00 -6.774260871363998460e-01 7.748598477105768101e-01 2.675851216619526074e+00 1.409507697239122725e+00 1.470241799812233241e+00 2.243265961648611917e+00 -3.657517549069392859e-01 2.530357603785159171e+00 -1.015970389785286310e+00 -8.660319663241080601e-01 1.536034975941196201e+00 4.601270678715161377e-01 -6.835590104233382758e-02 -1.163198880136406377e+00 -8.758074205837003134e-01 7.299509469986434351e-02 -7.617826289510634119e-01 -7.578156346020659129e-02 4.496685600346568557e-02 2.727406667097217463e-01 4.976750958557460969e-01 1.192909390280104676e+00 -4.476570076392057396e-01 1.647566106071738368e+00 1.110514886275427271e+00 1.056478353613137938e-01 9.649132035230898463e-01 -1.090877419621276712e+00 -1.280685502163167122e+00 4.202320527977562170e-01 1.524685173306199459e+00 4.811011188698092744e-01 -1.682287948507744935e-02 -5.482696093388459563e-02 5.439681180059801058e-01 1.014753824222794032e+00 1.477077801869576934e+00 2.799500013559541589e-01 1.122137737928600165e+00 1.265226782989793408e+00 -2.726245263208386671e-01 -2.560381714678302001e-01 1.875816238977922878e-01 -6.748438207272331457e-01 1.281677277047511998e+00 2.353106490757150837e-01 -1.986435226007675636e+00 1.444134048269377635e-01 1.448858566033595086e+00 5.726868216244219711e-01 1.923694399125805976e+00 1.133538588276043590e+00 2.160654049237444418e+00 -1.792967560629820101e+00 1.783584359264729635e-01 1.001759152054646052e+00 4.038653855554926730e-01 1.358192031259665145e-01 -6.252132733024853284e-01 -1.175711584219957917e+00 2.351286644843210372e+00 7.751900430534960362e-01 2.394165031951838607e+00 1.144986021819114796e+00 9.919309419113586657e-01 -4.756173475809064577e-01 2.270175524847748871e+00 3.974871638532548879e-01 4.209782977473227605e-01 4.543514351922119943e-01 2.679497468199574239e+00 -5.623034461143343599e-01 2.822578266471983260e-02 5.976228008555508620e-01 -5.508291248466328227e-01 6.725619065235330929e-01 4.712596346446908946e-01 -5.154319248195718961e-01 5.663707471646457492e-01 2.228503095009549684e-01 9.042260813814051446e-01 2.139059942591563512e-01 -2.135762194697541846e-02 2.362362959650228800e-01 6.701663746084729478e-01 3.618207114900105492e-01 -1.146513988657636318e+00 1.825275389286424854e-01 -4.217069738635314535e-01 1.456409116042078011e+00 -6.882878899341978718e-01 -3.611077926634622681e-01 7.090993144563706441e-01 1.907955543500026607e+00 2.515278161797306344e-01 -3.788043848470885877e-02 -1.947017565275184436e+00 -1.194094908714769643e+00 -1.346951871813144019e-01 2.367393835160398474e+00 -8.773569191427549319e-01 1.342688006991683780e+00 2.583223566629194501e+00 3.526572792104777920e-01 5.386482746075076378e-01 -5.773841135741196728e-01 8.330397119277546114e-01 2.209016658345077655e-01 2.946080346268855621e-01 4.718240251991396850e-01 1.326442146357661667e+00 -2.828810495393136559e+00 5.262033244987014413e-01 -9.103982405168506431e-03 -2.146531428338827596e-01 7.927095248222302271e-01 2.951847902906171717e-01 1.810392948815759517e+00 -3.098985099317560499e-01 -1.642065584545829120e-03 -8.571723597740439349e-01 1.378773252576109609e+00 3.339965585220055488e-01 8.530707468518685666e-01 2.167686114966441924e+00 7.141271901081268636e-01 -5.250623177184032819e-01 -1.128506809143366985e+00 1.110131344425160815e+00 -6.833256237561613489e-02 8.736281992209291580e-01 7.116367592593615399e-01 3.413677985274256588e-01 1.544994906557855430e+00 -6.143919360027576548e-01 -9.321683032445710060e-01 6.383639224571332482e-01 8.021951427463176465e-01 6.592240868019795252e-01 -8.347153082128799806e-01 4.443516287184060554e-01 1.150571755802887397e+00 -8.461658223368404008e-02 5.977326306751632595e-02 -8.031307116545800540e-01 9.247028322326871219e-01 1.449541183401291233e+00 4.245763638733778267e-01 1.240340439579579179e-01 -1.711130351613590506e+00 5.141157599705498127e-01 2.720651800438199430e+00 3.006867700618975014e+00 -1.128879637232113264e+00 1.864954174065834636e+00 -2.280107909231386398e-01 1.129901978550141850e+00 2.860282748073312842e-01 1.067725504980449269e+00 7.274799345000265705e-01 3.795452778791819082e-02 -1.446190099581228017e+00 -1.761427308455514096e+00 -1.587286785695010971e-01 -1.752801943027725295e-01 7.661504132256473643e-01 6.120195755126350834e-01 -1.791973995046752532e-01 4.233630127556407552e-01 -4.552033791149008302e-01 4.146844870122663451e-01 1.351273570220859588e+00 -1.440151265907601563e-01 6.210348819802252729e-01 9.385696239089886816e-01 1.560759230500846417e+00 -1.095480320677781227e+00 9.858309872087807346e-02 1.046894640035033630e+00 -6.528714198117271383e-01 -5.032890191513492706e-01 5.406849405222888816e-01 -8.812575545424017331e-01 -1.471076162574255441e+00 -3.453058220160836189e-01 -1.605481511469136091e+00 -8.115725030428282416e-01 1.471932286290762670e+00 1.720348172427417222e+00 -1.042426249151348960e+00 8.469671822676102524e-01 1.527332366679261533e+00 1.256560656403385101e+00 1.547465197544514615e+00 -2.035473037948198199e-02 -1.872776247144552694e-02 1.297193567606339082e+00 5.149257594829844686e-01 2.150023201081487367e-01 -2.735305071366112006e-01 -5.752241272394634786e-01 1.770860064997481054e+00 -7.499104894360714146e-01 8.391471140681938667e-01 -1.530278647184006191e+00 -4.408145372618940128e-01 -2.054868241489447578e-01 6.883065336230004619e-03 1.210363700020715472e+00 -8.703468466151531580e-01 1.573883372413474202e+00 1.011686142828914114e+00 -5.842458490717609976e-02 2.007690436646796250e-01 1.428499130565812125e+00 6.167576523968559821e-01 2.427594033506039750e+00 -1.847910644142446435e+00 -1.895019444518901697e-01 -1.880944564953582532e+00 5.235872566934003380e-01 4.425102115093948463e-01 1.968884211296545228e+00 -2.055483745359366399e+00 -8.382637932371646006e-01 -2.171517045161650117e+00 -4.782285004682378382e-01 -2.320307123178825259e-01 1.166816779125838144e+00 2.492032673295377365e-02 2.521744645309609845e-01 2.876212644439315458e+00 -6.680274599198420260e-01 1.194814366672999340e+00 -3.109320769621650715e-01 -1.080217087679827825e+00 -4.401091505380473334e-01 1.268601874527373052e+00 2.261083569349684907e+00 -7.740700196201850680e-01 -1.157148805732105101e+00 -2.131934624845653214e+00 1.809260124650184098e-01 -4.705815533642966342e-01 8.483045227784927755e-01 -9.156420245161777105e-01 1.688775913223272251e+00 1.601769996314907463e+00 -4.399669301671338406e-01 1.838633605869079146e-01 -3.707808393789028406e-02 -6.004848670399618588e-02 4.372311525999742488e-01 -1.232738935266328495e+00 1.465596461080185930e+00 2.163781481023825393e+00 5.874062934456633078e-01 1.286067337011478795e+00 1.316625592651716081e+00 -7.229781327864669427e-01 2.900044789987138438e-01 6.365813106701228019e-01 -8.959141336515613618e-01 2.699250736877876200e-01 -5.835095249552586516e-01 8.879764935434297790e-01 8.870420022828384710e-01 9.768867945611263703e-01 -2.830435150485296480e-01 -2.789483185797603237e-01 7.536158778381008005e-01 3.521215895675365637e+00 4.991877324011593231e-01 1.017188948566359885e+00 -4.439165689899629563e-01 -2.914240374039243908e-02 3.621462839815222656e-01 6.881519455753269954e-01 3.901287626268908904e-01 1.792457139341730121e+00 9.710421042247529000e-01 -4.521839128651140155e-02 1.533088568640121885e+00 3.420791684825853496e-01 -1.656142931401236584e+00 2.236057394445602142e+00 -6.632911487804129536e-01 4.383042404538676218e-01 1.018265938963526906e+00 -4.035996803440900504e-01 -5.137389689048901253e-01 -4.914098979308911819e-01 1.121993659475510052e-01 6.011131453374031208e-01 3.686142159313932770e-02 -6.824263944912555002e-02 1.084355601386158968e-01 -7.296974100947660746e-01 -8.793897317373191580e-01 -2.206590124686513832e+00 -1.857694548735526752e-01 -1.009456189887496524e+00 -2.266600268019033582e+00 8.843556197354408843e-02 2.896385780202352489e+00 -5.166355458192521954e-01 7.240048330949493405e-01 -1.491509474238075006e+00 9.454449985988266913e-02 1.432289103068072667e+00 -1.649983833559939495e+00 6.860111464233106249e-01 -6.214806879182962485e-01 1.796574702766486231e+00 1.000705874530608552e+00 -4.410774492002585978e-01 -1.304803819982242041e+00 7.191457456829686290e-01 1.669481974993312079e-01 -5.181368739059658557e-01 3.629784696821743428e-01 1.621355929790780470e+00 -8.123149701711261661e-02 -1.599927473680505363e+00 -4.190446269494270681e-01 -1.091228373314931666e-01 1.417256481886700337e-01 1.546307852845337338e+00 3.165000577244057034e+00 6.259358847626916855e-01 2.435315735524502312e+00 4.050534724894258032e-01 6.324589371136808413e-01 1.262381791810832432e+00 1.022757040744614709e+00 -9.731409319736616936e-02 -3.088283819532100516e-01 -2.825811562545436639e-01 2.138655512452368179e-01 -2.392945576228848736e-01 8.630368941491781687e-01 -2.276531495118161441e+00 1.764895482635955026e-01 7.496914249649984097e-01 -1.199358574102836056e-01 1.589819429123466021e-01 1.425507995504317615e-01 -1.410419440077649300e-01 -2.443583490836157834e-01 1.927891504246998400e+00 -9.792612671029439220e-01 5.922610943200650180e-01 2.944358796136799850e+00 4.218188400980691366e-01 2.113711923597812792e+00 1.590187743416414889e+00 -7.962550829559534860e-01 -1.199292046369121456e+00 8.490761619254773018e-01 1.172863569944700313e+00 -2.167812020466031164e-02 6.953370974557304685e-01 4.900312768823506526e-01 1.728992684025830728e+00 -1.048712848435164657e+00 2.214929089321420186e+00 9.040103996144794873e-01 -6.867219260275811976e-01 9.383361535094237871e-01 -1.096812216355393055e+00 -1.090311034201143503e+00 -2.879186181047573290e-01 -3.000066907799879168e+00 -2.530768775623581934e-01 -1.186139924085654940e+00 -7.066480512144389659e-01 2.556924813050560186e+00 1.611022966270321488e+00 8.328819252153397690e-01 4.231321030645798786e-01 1.086500190188065540e+00 2.310944788157990537e+00 -1.449863964554031437e+00 -2.523505226516009614e+00 1.109333229004100030e+00 -9.688268495481168197e-01 7.029760139144025644e-03 2.039677838550032485e-01 -3.183311741943197215e-01 1.017604926330710091e+00 -4.734472493489093603e-01 2.054688941946992420e-01 -9.850377045440302792e-01 1.900201838724282317e-03 -1.551930006080368907e+00 -1.704487321645664188e+00 2.836727053488276584e-01 3.771698651681722469e-01 -4.700310640766458548e-01 -1.238799521152568639e+00 8.213276374887490405e-01 -2.036322425865612351e-01 -1.115179803677805115e+00 2.568451355537809122e-01 -7.000099747929976468e-01 2.650060006073058916e-01 9.062215513498917963e-01 1.777889930360763149e+00 -1.653071660617164151e-01 1.599081569801491076e+00 7.939640375953778140e-01 1.874790732110087274e-02 -2.812156170597687188e-01 -1.107343104511006704e+00 -3.103499149052015293e-01 -6.334177295331111512e-01 -1.060099817413352907e+00 7.095237155269196183e-01 1.102630251768738523e+00 1.565827813145964420e+00 1.921552765904725457e-01 9.692284178359764080e-02 -9.717663708818549129e-01 7.628683885189502245e-01 -4.117000326816845357e-01 -1.255237217613305534e+00 -1.239053621263024985e+00 7.910629776759162818e-03 1.084174390273443811e-01 1.002395719542920283e+00 -6.235013647089812094e-01 -3.158475274687645995e-01 4.022144045304750781e-01 4.524824966366476353e-01 2.075785401338314795e-02 1.874537993643676792e-03 -2.543056876339534478e-01 -2.202996637965525251e-01 1.557292382724582813e+00 9.859656051949780009e-01 1.047807914098466409e+00 6.336336208369659495e-01 1.747244365325344884e+00 -1.490146956190448180e-01 -6.717243404340069723e-01 -1.802951680658968936e+00 -1.578313590839232339e-01 2.128716274903578731e-01 9.885227450702633867e-01 1.700873479692281143e-01 5.148934633360228164e-01 -5.134118596589231087e-01 -8.509885615910445233e-01 4.178755853211265636e-01 6.388790351153898761e-02 8.083606656259774148e-01 3.853949549190369694e-01 7.932250928332155171e-01 7.656000584842941326e-01 9.095199902004597048e-01 -1.000275015521123301e+00 1.160498667509971549e-01 -8.686264172167479369e-01 -7.518819152772796555e-01 -1.500350646789261111e+00 -1.464676737227604608e+00 -1.565283263372312383e-01 -2.447283169033597217e-01 -1.443739869016638977e+00 7.825660228646397210e-01 4.102727894859449220e-01 -1.709147519930914738e-01 4.594693546423190417e-02 1.074342973729013995e+00 -4.722663187257270662e-02 -5.149052587068633224e-01 3.910403771090842917e-01 -1.665334534493732255e+00 -8.970638056826901741e-01 -1.213679308316981675e+00 -7.563078264678448903e-01 4.922232548655866569e-01 -1.190664100944314185e+00 -4.881324421222237864e-01 2.725436470698274216e-01 1.620293924667325136e+00 -3.263528294091264659e-01 -1.243030379540149610e+00 2.762450735224837306e-01 2.563015658558405629e+00 -4.316408555375390588e-01 7.719839694408103803e-02 -1.170687676772858676e+00 1.255035484502995680e-01 -5.183249990538775220e-01 4.173896453354249969e-01 8.630148944439809400e-01 -8.046580708695159068e-01 -6.028210072073011405e-01 -4.909065115593912454e-01 -6.831342476419706156e-01 -5.041522467558517961e-02 -2.078607052792202925e-01 -9.083995744410011675e-02 2.318963968483724880e+00 7.518525866027431226e-01 -4.948838320900053600e-01 1.264439637283702789e+00 2.664720194288228150e+00 1.462138143319853811e-01 2.514083668302539820e+00 6.145864516365442398e-01 1.354354805437139930e+00 8.962236149578407529e-01 6.589770936158749759e-01 -4.928472712672897216e-01 4.847725740560390739e-01 -1.298882597251413529e+00 1.474206523589565387e+00 9.188881358661390442e-01 8.832266663335682777e-01 -6.166847569121456374e-01 -7.577870668342561178e-01 2.614278569985393208e-01 -4.949827240861973121e-01 6.540759586876411236e-01 -1.139167960149862102e+00 2.518560481915022908e+00 -5.524132265333663305e-01 2.578146167050441306e-01 -2.095050866694054381e+00 1.396082807339271703e+00 -5.421211706603658032e-01 -2.708491778912049952e-01 6.949056714657285694e-01 -8.886464655322028339e-01 -4.955627630399988548e-01 -3.952796164143359409e-02 3.174532771311687540e+00 1.422451645958779487e+00 4.137462587353805676e-01 1.328145521171150589e+00 4.652814079621820365e-01 1.072533842840767360e+00 1.037897439009785039e-01 -9.929352038966018368e-01 1.049989946649906969e+00 1.652473962815619313e+00 2.180720187539254340e+00 1.041319524684783060e+00 4.545931476571600793e-01 1.221928739714142065e+00 3.134043154536413911e-01 2.711338034297364197e-02 -8.962831576785461607e-01 -1.506682067995860352e-01 -1.646103268321557511e+00 5.492133026701803145e-01 4.465430024596039327e-01 -4.074331768609280591e-01 -9.319668640548213201e-01 -3.911756535831653614e-01 -4.872778916742228489e-02 1.132990376026968560e-01 -9.247018808920212107e-01 -1.473945854814167511e+00 5.933453273699537123e-01 1.098900395309808653e+00 5.561515752278253233e-01 -2.905635567220379301e-01 -4.514908397496492642e-01 -4.189786181546321653e-01 2.785813052989746019e+00 6.530622406404644996e-03 9.270048511347761533e-01 8.638555025021913414e-01 1.226621068200354658e+00 -9.212599228004487717e-01 2.640451503942583544e-01 -5.815014707729926347e-02 1.295506280986982173e+00 6.269330889540533081e-01 5.771166812417627412e-01 -6.992396449020026328e-01 -3.475969570213508053e+00 1.633321592610809114e-01 1.114699887009184875e+00 -3.501904948434650389e-01 -9.901940691877210154e-01 -7.200111752430107259e-01 -3.284330574664584557e-02 -8.049938462692523000e-01 -4.860748412681701880e-01 4.731391699240904969e-01 1.209431336364618970e+00 -6.567208841884641934e-01 -4.539853956005592828e-01 2.484183427837953761e-01 9.169558773834217691e-01 -1.813357485755069831e+00 -1.001337400408968126e+00 -7.758528929775345036e-03 1.142170851387055430e+00 9.841487742516208392e-01 -9.218188737603746352e-01 1.735224726403881812e+00 -1.045955711427859258e+00 -3.606243799415198570e-01 9.669648670285936332e-01 5.640078370116072826e-01 3.892437960463074886e-01 -4.153662901536784302e-01 -1.376121953737899917e-01 6.421950370943160236e-01 4.134595939647867646e-01 3.225276645446487622e-01 2.181237609240438413e+00 6.034862577742355211e-02 7.818580315324150654e-01 2.116603014752437506e+00 6.489108590212718797e-01 1.313953480856945077e+00 -4.306813469490829993e-01 1.410022023672059976e+00 -2.404874309016356460e+00 1.086265585839234493e+00 -1.361374995000477428e+00 2.233820138141643930e-01 1.155652414618950852e+00 -2.889251575084890167e-01 1.345527394471541793e+00 -2.123708435020539742e+00 -1.336804090887996566e+00 -7.331859407228695780e-01 3.072165769848479666e+00 9.462626586182721899e-01 -4.138162597693427203e-01 -5.682175520766958865e-01 1.126211788812853110e+00 -1.256053333509024261e+00 -6.781869973730416667e-01 -5.865435261205932393e-01 -4.836834440459609197e-01 -1.303123845337386399e-01 6.577514583944135129e-01 4.564738633233975107e-01 2.011084066131155201e-01 -1.209271323901608547e-01 -1.958824788821722229e-01 8.701467693355303679e-01 6.739998533764621769e-01 -5.208667519380828503e-01 -6.225636477320980466e-01 -4.842548798883868355e-01 -1.154994878170029438e+00 1.047943857375570609e+00 2.098409143949554689e+00 9.703268441772644470e-01 2.079929392194177495e+00 2.031827292839991639e+00 -5.980257864090015030e-01 1.233015727946988660e+00 2.137250630244684313e+00 -9.560347327647253923e-01 1.097341968373442972e-01 1.463999969238231724e+00 -5.657850752141556361e-02 2.397544365247120446e+00 -6.841163744779881206e-01 -3.613262769947025443e-01 -2.691285149601612692e-01 2.976406396480113514e-01 1.359716637052823751e+00 -2.389782913848112589e+00 4.378665974018466356e-01 -9.209619528599986005e-01 -1.327415712791684133e-01 1.140562628072456564e+00 3.488691798673139166e-01 -7.953740020504715402e-02 1.139358840456429656e+00 -1.310505125671325433e-01 -5.185372282086072593e-01 -3.305505712119267692e-01 -1.510480152514588559e+00 -3.441784138271846705e-01 4.255647290670125926e-01 -6.652480784015426529e-01 -1.420347700018682824e+00 1.096884107128207386e+00 -1.789443905748057562e+00 -1.100589246357070172e-01 -4.479585269930217439e-01 5.435928930314972221e-03 6.514912274009238002e-01 -6.065352918644622421e-02 -8.380280861443102358e-01 -1.836183416613466290e+00 -9.891494987280829987e-01 -1.312765174521276723e+00 1.829678316181582165e+00 5.683423930094013699e-01 8.658040923071697037e-02 5.424457476823189156e-02 -1.667216174876686940e+00 1.451329657779763860e+00 3.428163620967458192e-01 -3.383197112219327174e-01 -2.597029940543803539e-01 1.013802005156972108e-01 -9.913834292725358377e-02 5.640335365329867540e-02 1.051424115966303363e+00 1.327193337677454510e+00 9.754136692487426208e-01 2.281628326295084830e-01 -1.673254215635063824e+00 1.464263736926499249e+00 -9.915509801555066893e-01 2.352534793970236515e-01 -7.838078166536709412e-01 8.613117135339769526e-01 8.597977294790610792e-01 1.212202579698089089e+00 -2.144610161108589264e+00 -4.863555349976466102e-01 5.833456950691731091e-01 8.676099911665553499e-01 -5.848195054575446861e-01 -5.167187892457768550e-01 -5.342129841741440899e-01 1.350513348581592776e+00 -7.381368617508522467e-01 -5.092082839906405534e-01 1.450507327604149799e+00 -1.094468775234870711e-01 -1.072120574204840304e+00 9.125232975049454298e-01 -5.589804660464611774e-02 -2.869896774208857693e-01 1.123487814723461486e+00 -1.498738130806913205e+00 4.548710480386186084e-01 3.495661213310232163e-01 8.738655139319990994e-02 -1.624209797656790855e+00 -2.401820231258703642e-01 -1.638758285501313416e+00 -6.182763152656982619e-01 1.524397293087425886e+00 3.202858367900903169e-01 -2.069901617428699048e+00 -9.530704357109982539e-01 2.501916556895100729e-01 -8.893352922243883407e-01 -1.655959663647012636e+00 -4.056687416419306191e-01 -1.974296258854363550e+00 1.077598564687338278e+00 1.377454978930807483e+00 -1.048930102247768836e+00 -1.176328825757021468e+00 -2.774890578230551023e-03 3.017096314949124780e-01 1.102877279026798912e-01 -2.332811404797913379e+00 -1.472677002179721084e+00 1.175277341715022406e+00 -3.393399370837003187e-02 -1.117029277115647146e+00 -1.434619869845780604e+00 1.850518399552714688e-01 -9.461932264669260517e-01 -7.238018545041865481e-01 1.649256929844326036e+00 -7.858460753739607840e-01 6.226394933871569615e-01 -4.953098285916066046e-01 1.189671442156403192e+00 -2.559156550502451055e-01 1.700906960615036434e+00 7.834526479597655468e-01 6.613956771667581780e-01 2.070743589396577100e+00 3.490344186778378544e-01 1.271696219607138412e+00 2.524311931193316205e+00 3.200510471470847107e-01 -1.303971760522045997e+00 3.948843019924193620e-01 -1.570533358581405858e+00 9.483503319570322221e-01 1.086588989471124922e+00 1.688505284426843334e-01 -2.598240146268834483e+00 1.252191486419268918e+00 1.068747453123266800e+00 6.503212334249049986e-01 -1.014596589566514329e+00 -1.182693471718678557e+00 8.232608927658229270e-01 1.263434690705427466e+00 -9.794064987964999913e-01 6.827471823405241169e-01 1.006737522967363851e+00 -8.086929705263156132e-01 1.010477570534332958e+00 1.196193987323284774e-01 9.140267165596074328e-01 -1.969395044806881712e-01 -6.943832581099472767e-01 1.467741311766665557e+00 8.605188367602203403e-01 -2.787288321188794993e-01 1.917392474392536073e-01 -1.124279082482374514e+00 -9.601903514668901352e-01 -7.919303190831589179e-01 -2.275573755137552112e+00 6.192239653238811314e-01 -7.969519350054011797e-01 2.067614401295245763e+00 2.088539264618551883e-01 -1.757525477237763534e+00 -2.473500916069909294e+00 -1.991858948357405901e-01 -1.584462169959206745e+00 -5.833819924241065991e-01 -8.830739096613493544e-01 -6.378372727370241746e-01 6.506013427164524243e-01 5.183123911040409260e-01 -1.392058261403368524e+00 -1.287435440981702928e-01 -3.290873636501333022e-01 -8.529446485426253055e-01 -1.846586844584363174e+00 5.017251293986121352e-01 -2.376407061738696758e+00 -4.362023866086474078e-01 1.209731547431607490e+00 8.934171525643461731e-01 7.119395394819056921e-01 1.270373404207700618e+00 2.025506596204955656e-01 5.458409917285425017e-01 1.075145030862934004e+00 -3.582652795240144350e-01 -2.522612810856600385e-01 -9.456011549649950831e-01 4.232640044562807069e-01 -4.385968169104230152e-01 4.253753445571832603e-02 6.035368893442155658e-01 2.329227599405505333e-01 -7.057807800473437920e-01 -1.635199984579753352e+00 -9.372667274439918650e-01 7.420672484888667375e-01 1.086756435199397020e+00 1.827645746181661979e+00 -5.013943217323051371e-01 -1.739831729594336074e-01 -3.667244049438003750e-01 1.468527132456656892e+00 -4.292641537002846452e-01 -1.082576790144459400e+00 -9.202741835086801769e-01 -1.331647805380976012e-02 2.440894460636967578e-01 -7.876703913249147870e-01 -3.579874658300695178e-01 8.054059816711522934e-02 -6.390911908173727562e-01 -7.843766655691952749e-01 -1.538484539318581090e+00 -3.187620900375072730e-01 -7.367847188846626816e-01 7.491813009201375717e-01 -9.895566083828194470e-02 1.077098812565710356e-01 1.490795317825996280e+00 2.073285150161214771e-02 -3.348079453041317988e-02 8.592521429314421422e-01 4.072057997215638991e-01 -1.457486054029459854e+00 3.148447481713635976e-01 -1.427560503694861538e+00 -1.509219829232566479e-01 -1.052817371980658168e+00 4.526834952597827422e-02 5.770387407383315015e-01 -2.933341393625067961e-01 -4.304082528147381570e-01 5.145799924611480503e-01 -5.330579470295235822e-01 1.423922806429033239e+00 5.618450784678079568e-01 4.447105521360971703e-01 -3.562526004898319831e-01 3.918785705790595597e-01 1.492525329128243428e+00 -3.485520263569665822e-01 1.369531189318181852e+00 -1.978643259163404555e-01 1.313823343546424993e-01 5.131524380242112882e-01 1.026349409968907667e+00 1.092539683593819477e+00 1.023304368372947470e+00 -5.795286062093420176e-02 -1.616312737859058046e+00 -3.108074716701362261e-01 1.502264339068439591e+00 9.021579799072386718e-01 4.741090370986190683e-01 9.011836841784560681e-01 3.821198705263428863e-01 -2.272047047480153736e+00 5.076397034844928324e-01 9.845104755642113403e-01 5.735967489001154718e-01 1.030681475041550721e+00 -1.469133720703992063e+00 2.002640455785366924e-01 -2.503837773013576573e+00 2.707126285265723520e-01 -5.256071315054215987e-01 -6.651445105370726862e-01 -1.001507248452913279e+00 2.016399397878403832e+00 3.121499288394835245e-02 4.620693388240491584e-01 -4.063442290953172553e-01 -1.091767497585184987e+00 -9.162941161508066923e-01 -2.598610292103193053e+00 -1.242643244158733173e+00 1.852239548571763983e+00 -6.420333972314585802e-01 8.047093535104599127e-01 -1.843566379878045502e-01 -6.476953185247120715e-01 -1.221623949427418365e+00 2.086021002971543137e+00 -5.113150105574448823e-01 -6.608948898664575022e-01 8.602120709583110925e-01 -2.685702473554849590e-01 2.101408428584686128e+00 -1.160264606427846124e+00 6.516046001372898244e-01 -4.719535729173844618e-02 2.225954547172554587e+00 1.442027687198710606e-01 1.037094696093343149e+00 7.072631069407762927e-02 -1.225408756104812424e-01 -1.953689762412766373e-01 -8.931076225618953535e-01 2.136979203997933507e-01 1.456894965857651103e+00 1.372547734172144263e-01 4.639621536263410784e-01 1.329082248917752951e+00 1.954609321163172930e-01 -3.660903070539580084e-01 1.507366933865670111e+00 1.905819209603784037e+00 -8.274684940918077825e-01 1.279809097802435458e+00 -6.402781562534253235e-01 -5.854076000323816809e-01 2.551832028662565088e-01 -9.716649800736250064e-01 -1.047322906370015350e+00 1.027294791489851589e+00 1.283388932017233142e+00 1.921611832359428895e-01 -7.654005710350387792e-01 4.437428002660971926e-01 1.815920402163807124e+00 -9.925221302009100688e-01 -5.313446913470215582e-01 -7.393178909700192092e-01 7.404847302703498890e-01 1.100785867548466967e+00 4.340184240659624715e-01 -2.641087846348643686e-01 6.281683233916534048e-01 -7.095075892100337345e-02 2.025226291610971341e+00 8.455405209006144895e-01 6.171917733181736532e-01 1.031646623863226919e+00 6.752379448373287130e-02 1.090817841795328480e+00 -1.194989213026983466e+00 -1.561785997974399542e+00 -5.531735640291912670e-01 2.778328153016677571e-01 -2.880868638989950714e-01 -3.299271267162178223e-01 -1.457170786552127728e+00 -1.519941624176699202e+00 2.026519847540943567e-02 2.662403809830042323e-01 -3.678151794559580967e-01 -9.113603245455076385e-01 -4.403578300650580202e-01 1.108950000115152212e+00 4.377077657335063376e-01 -1.255847922752245882e+00 2.144237386104393739e+00 5.677131344216829190e-01 -3.506455257914637968e-01 -4.551086961821556587e-01 3.296665636410003319e-01 -1.310168262909945147e+00 -8.022577542375400883e-01 1.028327703816915628e+00 -1.401757244576221639e-01 -5.468382179629239781e-01 6.766374371770310647e-01 1.150725104657478681e+00 -5.148114338055062023e-01 5.506905575208963510e-01 -1.651343658930220781e-01 -1.761320913135013377e+00 9.467080565310114215e-01 1.374683139322567804e+00 1.111982728606366155e+00 5.040522825707859367e-01 1.230608641794716726e-02 -5.703869003807152116e-02 -1.090224144977397946e+00 -8.590421605132283478e-01 4.440846234214269606e-01 -1.782146966079182882e+00 -6.731858831805248577e-01 -4.415471228640868162e-01 -4.671323392543840214e-01 -1.160170470064556092e+00 -2.300629521352129739e-02 -1.115857998872885615e+00 -2.219005160967985335e-01 3.764174404282957798e-01 1.190368717396536047e+00 -6.160870595068833611e-01 -4.123307237567134242e-01 7.197097267488851147e-01 2.352442587839296717e+00 7.190347732940689518e-01 -5.130284713340172997e-01 -1.624619949694256771e-01 -4.324454604223270104e-01 5.230424981177157484e-01 7.217062296043222913e-01 3.182452543877283269e-01 1.107347144642805592e+00 4.742994087816972404e-01 -9.186891015364979929e-02 -7.969373278365096125e-01 -8.907287685205138583e-01 5.026069737258617165e-01 -1.062226426460616269e-01 -1.696373420380249408e+00 3.004927873700730778e+00 1.952305873231854338e-01 4.988924594237872379e-01 2.663332473381275212e-01 3.720358302635597969e-01 1.042911374852118378e+00 -4.711185127950374696e-01 -8.916874829053901275e-01 -7.119993006393307566e-02 1.267673090731419983e+00 -7.759829872030521436e-01 -4.739665708101540309e-01 -2.653606048377613602e-01 -7.589612107439950295e-01 -9.152172081808009896e-01 1.168857194444629766e+00 -6.221040330569012067e-01 -2.134109253296261888e-01 8.652158991096666751e-01 -8.327520762641394958e-01 5.801841958190904203e-01 3.048227329314575837e-02 -5.063561823171307541e-01 -2.050476654410155752e-01 4.379244835532952185e-01 -5.397129007867047523e-01 7.716075204494531325e-01 5.021950531381116356e-01 -7.795588853186573575e-01 6.509748102151406979e-01 1.078669268363629419e+00 -3.788849796250213786e-01 3.103142760356925600e-01 3.144980159602774883e-01 -3.866388856993546730e-01 1.570237214573415363e+00 -5.810304936434010359e-02 9.305435316508495758e-01 5.516303520586655074e-01 3.957874793032112315e-01 -7.751410645794002408e-01 -9.566188747019613303e-02 4.239974247594098800e-01 1.719288225353780231e+00 -5.161155374806535301e-01 -6.465727777351519823e-01 -3.823185701535322112e-01 -1.212021014107787620e+00 -5.622328064905446343e-01 1.510888370124489732e+00 -8.570236584826010917e-01 1.178511124568344837e+00 -9.234147412602646821e-01 5.844309231515304459e-01 -8.429565205605729639e-02 9.578621442929555752e-01 -1.311887711681595792e-01 -2.431846770900710497e-01 -6.073626430764682560e-01 -5.723003413906122550e-01 2.566767117717870250e-01 3.878155544809114286e-01 3.167831232691672438e-01 1.286917455321296311e+00 -1.113306274625769587e+00 -1.793620488040467587e+00 -3.793363675910154664e-01 4.174310265482644167e-01 -1.247064785165441919e-01 6.275575791828220673e-01 8.539699610904102345e-01 -3.794669814606680402e-01 -1.637002879207940742e+00 6.303623018231674369e-01 -1.010381286963311309e+00 -1.006254675433580215e-01 9.061764592800780616e-01 5.087289549390010546e-01 3.695877336809609837e-01 9.795667918743290459e-01 -8.131119037171642416e-01 1.122798885543142278e-01 3.688951580927090079e-01 3.100518019123850166e-01 -2.226694691733416970e-02 -5.299424152408140909e-01 5.721480992335120641e-01 -2.618503276950813197e-01 -1.555731250852285141e+00 1.881484035653239850e+00 2.088163997920858272e-01 -1.042930130890015628e+00 -5.167440868624429973e-01 7.058646396017228541e-01 -4.971314384255698382e-01 -2.354536327755905045e+00 4.676986314882093931e-01 -3.111160108326238016e-01 1.170934078674182421e+00 6.118392193848221083e-01 1.659006432013033772e+00 1.495458721126722512e+00 -1.261976932585463729e+00 2.479633749490766648e-01 1.396391159523702630e+00 2.788912347436758310e-01 -3.381779192550251056e-01 -1.993698428623942864e-01 -5.278469444205400318e-01 -6.409574486460822840e-01 -3.051181891975645932e+00 2.046258880300328986e+00 -2.283062816382291638e-01 -2.113766609031965671e-01 -1.465146842084551260e+00 4.838323115054060097e-01 -1.140509607373595413e+00 1.844190673364374033e+00 -2.175412876711404764e-01 -1.098232829623798201e+00 -3.901391040762801354e-02 -8.966918746128024198e-01 1.523316068852833105e+00 1.327872839589922804e-01 3.423221608292025819e-01 -1.898271210031346190e-01 -6.839802267966860194e-01 -1.595150259660586212e+00 -1.324474156937458957e+00 3.084028829546046069e-01 -3.879511381734003506e-02 -6.194635137825161425e-02 -1.884343740308554449e-01 -1.274386780936728636e+00 -1.523737208732665938e+00 1.345343839435297228e+00 1.339720625081981975e+00 1.516140346266149352e+00 -1.642362849259715540e+00 7.001547244050602137e-01 1.370958421370803260e+00 7.100402550493538634e-01 -3.482655331321412584e-01 2.168035033650181465e+00 -1.938363404527174705e+00 -7.170277138559382202e-01 -2.244888620004173718e-01 7.076082054301741087e-01 -2.682233694629453380e-01 5.047794414940316443e-01 -7.858631199420678115e-01 -6.991668678743856447e-01 -2.168318444690765512e-01 1.460706382024569372e+00 -8.090030055466731485e-01 -1.037915519278349796e+00 3.798493734295687596e-01 1.177881264164089802e-02 -1.123070656960102554e+00 -9.843389063468539479e-01 4.871965358580132577e-01 1.033358000661553255e+00 4.020523186238981195e-01 1.304905684775382380e+00 1.815341435447066276e+00 -2.075075477993382767e-01 -8.033483875180318368e-01 -8.032869385935079154e-02 8.997032968925364749e-01 -1.323438696360319078e+00 1.262308099166003394e+00 1.323035195755258187e+00 -1.188962040449917712e+00 -3.340393526264798241e-01 -1.635161602347515730e+00 7.998790365813298608e-01 4.361647048878234539e-02 -4.804837098914861437e-01 8.562939433080037910e-01 9.583832428989921270e-01 -4.227979403495606414e-01 8.536161457224318572e-02 1.000576951448290286e+00 -1.296884483537245503e+00 2.191338453663407015e-01 -1.172335907209978600e+00 5.031621639003274193e-01 2.607779399054687364e+00 -9.070989320991712512e-01 7.169633023301292818e-01 -6.763667769158544507e-01 -4.217932459379730714e-02 1.811666903984246124e+00 -4.690018565997346456e-01 9.359009612611622619e-02 -1.195399136175198940e-01 -2.110214903675613485e+00 7.878949511331087563e-02 -1.104792953890765705e+00 4.653515633639128679e-01 -4.268723059321434254e-01 7.564933462917716733e-02 1.799688660940932827e+00 4.554645085906527946e-02 -5.717894301126590362e-01 -9.103140095215774830e-01 -1.328084454582692198e+00 -9.552326960495512997e-01 1.196563809448176086e+00 8.167307244161712276e-01 -1.515546216660928369e+00 1.988575735149137325e+00 1.084434345121300769e+00 3.636240863994708583e-01 8.055472928749874972e-01 5.451704189518379318e-01 8.455399140614501263e-01 1.818671208944629747e+00 2.249621799634549946e-01 -7.325437138166585038e-01 -4.983746238425877384e-01 2.655183271022137359e-01 -1.435974482225656212e-01 6.913908651446036835e-01 -5.605413081300244516e-01 -1.778121080752178562e+00 -2.820036768796945759e-01 1.326629689854218253e+00 1.847547764096675982e+00 2.029636822500522075e-01 -1.521111373976618830e-01 -1.072048706889309866e+00 7.226810904639113797e-01 5.273824179064123818e-02 4.402499837813561578e-01 -5.839441096179698309e-01 -1.926352005344797114e+00 1.346987178080021996e+00 2.966933005589916239e-01 7.731707454470501117e-01 3.588892150264317848e-01 1.128335362857941782e+00 7.158852835405229431e-01 -8.199722652243037757e-01 -1.813016610153686259e-01 2.352008161031169831e+00 -7.809440482753354784e-02 -1.653515737826837806e-01 -2.767356479507550593e-01 -8.756007104014164322e-02 -1.219627578632451748e+00 1.491350377669908855e+00 -3.599660245864896857e-01 -3.399650506147995199e-03 -2.124304205517361321e+00 -1.073708576357253142e+00 -5.214694767752025006e-01 -3.004757953500545309e-01 -1.237006359398892918e+00 -2.972272897825226634e-01 -1.027827405100290914e+00 -3.367496162380336777e-01 1.754938654843419377e+00 -5.102506787150160039e-02 -6.068527930594911357e-01 7.178784895481906680e-01 -1.104368409876109292e+00 7.675497754725929545e-01 -7.199883547625889335e-01 3.984543546438346628e-01 1.322787263119534984e+00 6.155378631410103329e-01 -1.351938894564641336e+00 1.878455046374897519e-01 1.221608241473857992e-01 6.466988636760639952e-01 5.240550187333291587e-01 1.378731967725400187e+00 -8.784522600282939075e-01 -6.531568670124300313e-01 -1.884768377539284279e+00 -1.256380810818822580e+00 -6.690534216184589322e-01 1.002297129708373147e+00 -9.472597945475580428e-01 1.477010207188738766e+00 -9.275304427132626817e-01 5.867946224082867257e-01 -1.081460540661467906e+00 1.203167300439370369e+00 3.959603198800011326e-01 9.027021919328259703e-01 -7.849250463812028622e-01 4.822698666167685166e-01 1.144966085506728959e+00 6.103601123165710574e-01 1.298799120418690389e+00 -6.079197733312384777e-01 7.713048213367666994e-01 1.408335367529665316e-01 -4.675048213575019873e-01 -1.982433964833928836e-02 -3.624667143259334146e-01 -1.408691716401910599e+00 -1.865992714591244439e-01 1.045822126713356615e-01 1.467275808913435009e+00 -1.659876364987193653e-01 -5.427206084183147095e-01 3.446376762971923857e-01 -2.208932554033325335e+00 -1.811890128371424491e-01 9.574586366727156905e-01 -2.129917142481590198e-01 3.128245003422533976e-01 2.227822030844789580e+00 4.058258777280767671e-01 1.472437673357898325e+00 -1.070999776918427848e+00 7.825490076101727643e-01 -7.480822748257877075e-01 7.344713987329567484e-01 -2.082176265206784560e+00 -2.702300332158431503e-02 1.135094927791270025e-01 -5.060845408658530831e-01 -3.941453540236696668e-02 -1.354239785455028378e-01 -5.853555443642571854e-01 9.956439638195654362e-01 -1.964752476998635533e+00 -2.971180318403451870e-01 -3.784993128495539594e-01 8.254584846142698495e-01 6.390359048844616030e-01 6.752529644691174227e-01 1.047613339330355942e+00 -1.076099293173868432e+00 -6.333806922806773931e-01 -5.564979267669722951e-01 -2.001161757375450045e-01 -4.068926802796300757e-02 7.440336394405007159e-01 2.376278369424190906e+00 -5.236123216748407305e-01 9.136028323588837319e-01 1.435271427805068570e-02 -1.480841617713486658e+00 2.059575333004506348e+00 -2.875793809732833939e-01 4.539210165869754787e-01 -2.652933097639076365e+00 3.081700360083487467e-01 3.034974494875663509e-01 -1.992341436536087196e+00 2.113251523818215072e-01 -9.989311654350348235e-02 -8.893475373135429907e-01 -3.149119269468190763e-01 -7.731738572643773733e-01 -6.586037804184932121e-01 7.020317667688432683e-01 1.685723044736855136e-01 2.979981236177569048e-01 1.437906382355400803e+00 -1.171584486469135156e+00 3.795907890593718803e-01 -2.533330454336828463e-01 1.838662407334378468e+00 -2.044573660807751381e+00 -1.353578075356646870e+00 1.643594329759487049e+00 8.430074607748744286e-02 8.995677340290233470e-01 1.563868612545518788e+00 4.735573950443467961e-01 1.644879265579279881e-02 -1.411066775098750670e+00 -2.120423186672257820e-01 -4.366522745410960638e-01 7.693217114747358254e-01 -7.321395593604205221e-01 9.272971617417034018e-01 -2.938414209477575589e-01 -8.900246909484221813e-02 -4.643211316540805655e-01 -1.529533180372134149e+00 -2.581379454586825717e-01 1.063523025810891198e+00 -2.721315600401008616e-01 -1.317740600650146032e-01 6.548425687090349001e-01 -3.944875982025519701e-01 -2.579590327930854521e+00 8.569854407538595176e-01 2.372918683586168420e+00 5.437323006058512043e-01 -1.704841805246492870e+00 -1.182847005584362510e+00 1.658245819716770431e-01 -6.001566170781784670e-01 -6.488189300442706031e-01 5.332987607981302114e-01 -6.277711402974607280e-01 -8.128520919613061446e-01 9.029903930034325343e-01 -2.718583473975362264e+00 -2.320659295087948437e-01 -9.135638346720417191e-01 -1.333227537361341364e+00 -1.304266245530851798e+00 1.082605581960750740e+00 -7.891808015400947340e-01 -1.665769309893269656e-01 -6.074075464514681055e-01 -1.643070619325016413e+00 -3.087685057988167059e-01 -4.507332596994776952e-01 -1.870185697346252951e+00 -7.714325747735683025e-01 3.078632789431283712e-01 -1.280850803095506807e+00 2.016843706953602711e-01 1.189656586003374983e+00 -1.556129834023452618e+00 -1.252506557010308441e+00 -4.336020083862482943e-01 -3.575184904132148178e-01 -4.253419264550162837e-01 2.145367398743081022e+00 -2.007819536909012825e+00 9.459603955800213182e-01 -1.781314676242458928e-01 -5.567763941034626907e-01 -4.609918303433734876e-01 -4.120093231493748287e-01 -1.323064282239035938e+00 1.053818792643135938e+00 1.126206476105807486e+00 9.529618866189344395e-01 1.213004610285958851e+00 -1.132021656693012579e+00 3.727431865386676701e-01 2.263509021956208400e+00 6.130501885833170572e-01 1.670476783099348814e-02 2.249994432090798302e-01 5.496086859892117538e-01 5.161024578732174850e-02 1.676793534206381109e+00 5.956762409673722614e-01 -1.398595430981532106e-01 -7.678696217202962693e-02 -4.941326857732850630e-01 3.935022950024235633e-01 4.193189125273131257e-01 -6.133035781083797655e-01 1.774592613489905490e+00 -4.145548405895671529e-01 -4.187212055272321876e-01 -4.454576789107794754e-01 1.222062764243768473e+00 2.150889527897291931e+00 8.586490293836870347e-01 -1.641193105941472163e+00 -5.001636461102323405e-01 6.351426006040873373e-01 -1.734020811050001942e+00 1.699622777186969858e+00 -2.025922071708757599e+00 -1.219914516298454377e+00 -1.118092145022953066e+00 -2.260643155305741003e-01 3.307896209884297334e-01 -8.295762637290138297e-01 -3.149542928678852327e-01 4.317796244576840858e-01 -5.997271240543888826e-01 -1.143002014080667150e+00 -5.117673690091497640e-01 5.594704659151373827e-01 -1.808628526185122598e-01 1.173901380968007890e+00 9.060716111134090034e-02 -5.321417947611428723e-01 1.114834197686186190e+00 1.233693580686651581e+00 -1.530285426397987925e+00 -1.743891057439098946e-01 -1.110440388420212143e-01 -1.727236226246611883e+00 6.904619157771619831e-01 2.177967541042897803e-01 1.966897284833668824e-01 8.197737866318441924e-01 1.503375639395132968e+00 -9.425939200310816668e-01 -2.131436692785122933e+00 -9.112478393463936399e-01 3.184650532041434778e-01 2.500425539688376997e+00 6.399499323439471477e-01 -4.972541773435694146e-01 4.327941985673546266e-01 5.867325661757020194e-01 8.534936193896589529e-01 6.100545497788014693e-01 -9.855856704921441835e-01 5.133076070083233411e-01 3.169108342526568700e-01 1.544729737195519093e+00 -1.354472828037093679e+00 -3.708972474697701527e-01 3.104514099633176039e-01 5.277202212937274206e-01 1.023083127962345573e+00 -1.242113310508045521e+00 -1.630736496586604911e+00 1.004453709411224249e+00 -5.047555716973890494e-01 -3.568837217683247798e-01 8.396088994990282828e-01 4.690665310617379014e-01 -1.296227989288375737e-01 -1.010036967321379237e-01 1.405462507711464915e-01 2.770424747201414850e-01 1.464687992717187859e+00 8.617893144190157395e-01 -5.030932651662582966e-01 1.066866651167745372e+00 -2.610494364369338460e-01 -8.132281699791846785e-01 -1.206997381657587631e+00 -6.349225612804784702e-02 6.488486781646748414e-01 -7.331691138855991330e-01 1.200735032261745161e+00 4.156627641043860732e-01 5.380802856469764084e-01 -3.429461123371250753e-01 4.182027769125679084e-01 -7.400310310454180085e-01 1.161150642316975068e+00 3.481412869144220879e-01 2.364473724142185720e-02 -1.833278236200361344e-01 -5.526767837710553355e-01 -5.371165359186208521e-01 7.711147117266871076e-01 -6.592441178730515938e-01 -2.882935522535730599e-01 1.980987686728917785e+00 -1.615281193529585213e+00 1.759524700516577889e-01 1.169353946048793613e+00 -9.941746603405359206e-01 -1.068197219754021710e+00 -1.031716327861239846e-01 -1.602955751908105908e+00 -1.812220200211053234e+00 -9.588908055744131964e-01 5.452072460384643077e-02 1.242229316052386068e+00 -9.810697579486962194e-01 -2.721310149629572739e-01 2.242654014308620158e-01 1.811128680030642091e+00 -8.365605216495765051e-01 -4.540888310763060431e-01 -7.071670786362875827e-01 -7.861238895958065909e-01 -2.465191152814562248e+00 -2.260515647901881753e+00 -7.775926787071258950e-01 -3.141289267272209806e-01 -9.578952581643349617e-01 3.557442781000916820e-01 8.676249405624615330e-01 -2.859216346608366432e+00 -9.062432736981644865e-01 -2.736282118742791036e-01 -5.229520653564230237e-01 4.760594826527870249e-01 5.201203145079037748e-02 -3.335017843904736212e-01 4.926840697582837714e-01 9.304292323222786987e-01 -5.816008848813142285e-01 2.919467747112672318e-01 9.535557734114408213e-01 -7.934718495263380911e-01 5.454115976355234929e-01 -6.467425897870561213e-01 3.905950830390355066e-01 -1.756459303763889257e-01 -6.918774967383913843e-01 1.220069150430343807e+00 -1.594807709498222259e+00 -5.529989014740150921e-01 3.902646334836199493e-01 -3.913659717621876810e-01 8.142240255480389655e-01 -3.829607930468130195e-01 -4.177854797994738356e-01 -1.671089300210311546e+00 4.934879226197112501e-01 -8.673568182817614769e-01 1.687291120817415724e+00 1.173125367412337861e+00 1.147204303102379530e+00 -1.125397815034713478e+00 -1.188414630505025826e+00 -9.173177450202134597e-01 1.630343239942760647e+00 1.591241207968685289e+00 8.220425903828515457e-01 2.673584678864243114e-01 1.601326560832268431e+00 4.904816211194151787e-01 1.281349260737726148e+00 -7.276971706417678654e-02 -3.964100173272315786e-01 1.301345704838595241e+00 6.169139275497743657e-01 8.285471410226632472e-01 5.578450355356929791e-01 -1.671007182626158827e-01 2.086285975816123184e+00 -6.288018549869048845e-01 1.182065971139367178e-01 -9.440106445021856363e-01 -1.603809115288048925e+00 -1.652381636429198997e+00 -6.596687867671915395e-01 -1.135627482030042573e-01 -6.197289468860681660e-01 -3.921972261507049584e-01 2.572202261277198657e-02 -3.373128058770893944e-01 -8.892750657397879843e-02 5.895796705770628421e-01 -4.416225560046417864e-01 1.988341808083890383e+00 -3.621138697978751320e-02 3.695782817125520259e-01 -1.652962764186321210e-01 8.855149512015306756e-01 2.459769154847687989e-01 -1.048296186419159337e+00 2.215460658457075294e+00 1.369814015394305917e+00 3.257315634960647355e+00 -1.099572199637695730e-01 2.263358169690341093e+00 -1.407054037696691573e+00 3.042317666845723578e-01 -9.073462313671301072e-01 -1.527743247995536846e+00 1.539067435911668280e+00 1.437994129625874695e-01 -1.258019026008445396e+00 2.022023827519257466e+00 -2.672434111201314466e-01 3.870056369123662798e-01 -1.087218660455838981e-01 -1.475425352442887972e+00 2.470200393016113577e-02 7.243696351616470963e-01 8.151156998066395598e-01 -2.085889214602801578e-01 1.016703707516759536e+00 -9.796184747691677464e-01 9.405793104177295749e-01 -7.438873685440080541e-01 2.362530660627503387e+00 8.924056222603988717e-03 -3.571475428711637923e-01 -7.970631950972131285e-01 1.848428187883246698e+00 -1.115150925116728864e+00 3.342791298795132204e-02 -8.278912577162935715e-01 2.353027488286644875e+00 -6.821297956207100777e-01 1.285898935911251373e+00 3.669925953920113448e-01 -2.928104174841356100e-02 -1.107563484751358018e+00 8.563099181397638704e-01 -8.180721070554158869e-01 -4.468869415866891237e-01 1.090634783197458768e+00 -9.068577293312598542e-01 1.778988319243380190e+00 -1.732300471231781602e-01 -5.326191003667580387e-02 2.864496561873472569e+00 8.771383839695273688e-01 -3.496421709942369449e-01 -7.278086978537886553e-01 4.194334154514238744e-01 1.745962353281433899e-01 -6.455508542623632495e-01 -2.665211036931740551e-01 2.098092894550704912e+00 4.397446737294865016e-01 -1.400005941148836808e+00 -1.298376347750284765e+00 -3.023424205537590392e-01 -1.158509062553712665e+00 -1.405313081517984841e+00 -8.904719743805971088e-01 -1.313502990999496634e+00 6.120994489966116170e-01 5.236736650900816054e-02 -8.843468071352421356e-02 -1.757373250035870749e+00 -1.510117619890529062e+00 6.597371749195181899e-04 -1.533208817537068391e+00 1.009473999756872908e+00 -2.232216906522183630e-01 -1.384770516581242950e+00 5.223960657073262182e-01 -7.676438158275350476e-01 -5.811192494387664720e-01 -7.856559161032906635e-01 -1.196355522233245372e+00 -1.200822636829435019e+00 -1.465932750914468174e+00 -1.013817553937785970e-01 9.944999998860897250e-01 -8.942735170149256341e-01 9.924965237876229862e-01 -9.543325245260100842e-02 -2.584066284905781608e-01 8.442632971951493648e-01 4.046716381753944769e-01 -5.067890368283699959e-02 -1.501375305038807673e+00 -4.234986412671561812e-02 -1.367852930261884703e+00 1.580657115453818262e+00 2.083176471598627844e-01 6.293336940221138098e-01 1.177806558000655368e+00 -4.172897270838843431e-01 -9.161233197378573223e-01 -6.648774426810920291e-02 -2.043249944243657468e-01 2.660232100072185690e-01 -5.771739946215846961e-01 -1.300686938228257095e+00 -2.063737991253531204e-02 -2.134405029841782708e-01 4.136044670139401025e-01 -1.319483152498524547e-01 2.249990390655420280e-01 -1.268157824869100780e+00 -6.581266147684901036e-01 -1.182477743088835714e-01 -4.282393838374541906e-01 -4.797064846080516531e-01 1.425036575978657405e+00 -1.052682911338601590e+00 5.783040336673409554e-01 7.320901600050166991e-01 6.730261724569285287e-01 1.199741082249461632e+00 -5.984987473759369875e-02 -3.777874872109898141e-01 5.274539526116887034e-01 -6.551078393848060177e-02 3.171470990053681382e-01 9.295484427582793030e-01 -7.291574684554350538e-01 1.257526354552684689e+00 -3.184421253854368694e-01 1.028471482364072598e+00 -2.426133173729477566e+00 2.431606236143747157e+00 2.720252870544892509e-01 1.543333990618440232e+00 5.687302328435139831e-01 -3.701425075970762313e-01 5.413983084308898741e-01 -6.441510198513019647e-01 -3.012326470603972073e-01 -5.099951244630411828e-01 -2.728774122872307164e-03 4.263605749852274474e-01 -1.356970061226665525e+00 1.097710220217128219e-01 1.352282134341586728e+00 4.708301608719310249e-01 -1.113725017707110521e+00 -1.034537722144789118e+00 3.657129185488091488e-02 5.658486687903474532e-01 5.700891788750298561e-01 6.814066895439527816e-01 2.181604281966143255e-01 2.203349567742321213e-01 -5.521551803447203449e-02 9.575930037557552899e-01 6.296573805502488907e-01 2.010729854849202525e-01 -2.537935693120834113e-01 1.540540217400566680e+00 5.121869486859947918e-01 1.065322819806302779e-01 4.679843346723692177e-01 -4.921308690991225698e-01 1.513280208470484112e-01 -1.070894921096609664e+00 2.141626185784510028e+00 8.086930324109670165e-02 -1.183116232176310456e+00 -1.674573503862848978e-01 5.761313414871579441e-01 3.223965753966792080e-01 5.419302548965222455e-01 -6.491986506637483639e-03 3.978352811921178622e-01 -1.182008038776532155e+00 1.260528232713346020e-01 -1.177216645831318381e-01 -8.657605480869285941e-01 -5.717224391309129183e-01 1.067986633142465669e+00 -9.231193789612013312e-01 -3.800537252717639536e-01 -1.376833243889623359e+00 1.174941812600962976e+00 -1.234710656408589402e-01 -9.535006464194885345e-02 -1.544759091685717900e-01 -8.639271802466449435e-01 -1.041495529224857108e+00 -1.055290648825662814e+00 1.035342571968575764e-01 1.193988809224167946e+00 9.363213060266976084e-01 -6.845366957531653362e-01 3.700735889964430481e-01 7.907149978771955967e-02 -9.801667560207050212e-01 -4.738668055619399411e-02 1.306812562779689824e+00 -1.337706321672949561e-01 5.179988062994105302e-01 -8.124573269723009972e-01 1.174989923031982908e+00 -3.244840020979395528e-02 -5.492286657547281736e-01 -6.517606092726240252e-01 -6.746642828149040927e-01 -1.857345698098082365e-01 -1.063017320716419301e+00 1.178479282850630083e+00 1.313260105541323997e+00 -1.512304296180573028e-02 -5.072480668563946749e-01 -3.290302059653627542e-01 5.589477694195935653e-01 -5.089675554844029781e-01 2.617360024329575263e-01 -4.116555753417979746e-01 -1.010990095695492030e+00 5.760807213858265552e-01 9.053183331026188885e-01 1.130732906320798703e+00 -3.595992481414194697e-01 -5.205306822284179180e-01 5.623255644332084691e-01 1.241681152666668675e+00 7.477329609323158932e-01 7.927715084895613495e-01 -4.484096366299380326e-02 3.535203480507330132e-01 2.131162523923445296e+00 3.819106549900189718e-01 1.306800744904495215e-01 -3.076239691377685159e-01 3.121388270462668868e-01 -8.784340161871486696e-01 1.836039181331697190e+00 -2.616780658400109649e-01 9.802586812278117900e-01 3.539981293060499579e-01 -1.146069727392665660e+00 9.168204594024109699e-01 -5.787662205671276899e-02 1.421510999140019660e+00 -2.245213849531782213e-01 2.524078328209233280e-01 -1.117588630811040762e+00 -8.148034868314882884e-01 4.330238140580396078e-02 -9.021589532850575743e-01 -1.140535308818669269e-01 -6.556876625072113329e-01 1.671118216203276052e+00 1.333947642550987966e+00 -1.450440843787496270e+00 7.739128528763226100e-01 -1.728160084102877025e+00 3.278723969763281398e-01 1.191755671079931078e+00 1.608359373973084150e+00 8.454145234451544422e-01 1.939489698543802598e+00 -2.745905660061273568e-01 4.689333986656236131e-01 8.326957494886764663e-03 3.193636423443517725e-01 6.126229284606770076e-01 2.160455132779732335e+00 4.381959472857360760e-01 6.333273659456438720e-01 9.617161180742399562e-01 -6.834985970849885573e-02 -9.527409022498926072e-01 1.129662209894576108e+00 -8.563092334838244835e-01 1.067225217497254075e+00 4.047176810735789165e-02 1.545473491056705284e-01 3.782105319089982820e-01 -4.150625586000836198e-02 1.043737211760758232e-01 1.891461346526518150e-01 4.000295271404807201e-02 -6.720990644503166411e-01 -2.765087745159869881e-01 -8.378169588681014801e-01 -7.468284065997631282e-01 -4.648706433756089745e-02 1.367767993082482869e+00 1.008213605078397190e+00 -2.147265934814143851e+00 -1.251879199959351041e+00 1.170935065727682023e+00 -2.025500237742139942e-01 3.971261903252125691e-01 3.954410651125800369e-01 5.795307752187237593e-01 1.098144690111755972e+00 -5.359472567231901019e-01 -3.949666718652674047e-01 -1.157108561176063422e+00 6.547432158980496242e-01 1.533503102236694060e-02 2.063330813292520105e+00 6.343483295044936854e-02 -9.969143108678016896e-01 -1.768250826821083088e-01 -3.989959673428709053e-01 -6.717757455996901939e-02 -4.034778003408351910e-01 -7.322025258279377669e-01 -1.093414200170890638e+00 -1.866549070076715999e+00 -1.131388497343006172e+00 -1.547772451745363931e-01 -1.131449615417974508e+00 -3.807471806758508936e-01 -2.560322014994119044e+00 -2.212501561792847404e+00 -1.184601200361398821e+00 3.471723446884557029e-01 2.549637975016336155e-01 -1.260700329088647667e-02 1.629582047724376648e-01 5.131581095959641958e-01 1.705080190973859988e+00 1.612544275946087735e+00 2.107234266270211764e-01 6.292351878191821957e-01 -1.017322058844346344e+00 -6.906697339855403239e-01 2.691298953912336867e+00 -1.087696393009862428e+00 1.509544201741212233e-01 1.564200790425624099e+00 -1.184125637543748333e+00 -1.811089623247719382e+00 1.919172090073913983e+00 -5.017426175466135341e-01 5.047284128536414505e-01 -1.011471410738437937e+00 6.238893950362912610e-01 3.971095515948086518e-01 -1.632594403927146942e+00 7.365148095153056795e-01 -3.013807962241712990e-01 -2.292257471963315751e+00 1.047876210348925863e+00 -1.204231119588858423e+00 -2.634547911425861970e-03 1.935292657653155057e+00 1.777901508507766071e+00 -2.064265688473677640e-01 -1.161521717745469973e+00 -1.385290566323817085e+00 3.515189535369095952e-01 -1.048175583615936213e-01 5.986129561145528966e-01 -1.329570814977272919e+00 -2.933668007522051702e-01 7.743799952959734556e-02 -4.074535573386494636e-01 4.580774286311604104e-01 -3.972233811105156942e-01 -5.674097615295988772e-01 -5.064627318040241244e-01 6.755593761502652894e-01 -5.747427868790767613e-01 3.864276157239980303e-01 2.163043581019624961e-01 -1.105345706861845384e-01 1.051255420399844764e+00 2.332714332816249181e-01 6.681433544773416333e-01 -8.945548095692122947e-01 1.680674787077561572e+00 1.249068713267195152e-01 -1.756180359826644000e-01 -9.646471454589857775e-01 -8.058287737038891674e-01 1.642168436594867720e-01 -3.465111979577559786e-01 -1.350718045570520998e+00 1.008913509582368251e+00 2.147235324485089192e-01 -3.849134872342383495e-01 2.542591475702967729e-01 1.110985955322724594e+00 -1.824967237877264115e+00 6.850360305670486483e-01 2.553103757935707985e-01 -9.263363114780568397e-01 1.073197764458386549e+00 7.425570011499486867e-02 -4.916991640575910649e-01 -4.692165311348345247e-01 7.201611539104295634e-01 -6.393248696457055624e-01 -1.712333281571912114e+00 -1.647828022085268351e+00 -1.185904920377548744e-01 -3.136899373677500269e-01 1.844803888787702517e+00 -2.510627799437244345e+00 -1.995218190122173718e+00 -1.149692299393545003e+00 -1.772976412998075846e+00 1.079862613527747150e+00 3.088781798053440442e-01 -1.953407198288445445e-02 6.877710990131313817e-01 -6.394839038582510460e-01 -3.699713321318544024e-01 4.328053725867860718e-02 1.177285605745997055e+00 4.260623883401657430e-01 5.274051113179845096e-01 -5.979423684198664768e-01 -1.216988354165383202e+00 -1.619772931628112644e+00 -1.069961445156395463e+00 4.262612801635479731e-01 -1.169979325690200023e+00 -1.588937367018559588e+00 -8.798151998094971837e-01 -5.998368474577951970e-01 -1.052395718150727966e+00 7.119909375149305331e-02 1.057113967705283208e+00 -2.001613629548404383e+00 6.555886259786033454e-01 7.790329318779973256e-02 -3.096290157445191760e-02 -1.867022090601985762e-01 -1.458035433288935367e+00 -1.137658661470424049e+00 -1.406413968504172551e+00 1.839335594127600393e+00 7.996019667861339331e-01 -8.373177506847587215e-02 7.645643854150242502e-01 -1.255663986322897996e+00 1.626011751586940335e+00 4.994829450394998593e-01 1.092685703354427273e+00 2.016964335907954098e+00 -2.124433749840652086e-01 1.964773534157815860e+00 -1.974410739590815700e+00 -1.516870797955451600e-01 -4.999155322257005651e-01 -2.838704272980890342e-01 9.617371207914781062e-01 -9.329506391226514150e-01 -2.221118610433900464e+00 9.184279872642758802e-01 -1.115541916175565307e+00 2.151180403305857691e+00 -5.464496647454903933e-01 5.865088659836359408e-01 -1.964270993833757695e-01 2.554662026249687190e-01 -9.134065331793228548e-01 1.062627554869265190e+00 -3.627601191758835775e-01 -6.155867700394583863e-01 4.173910127565709782e-01 -1.564508098261605085e+00 -9.823393486064020408e-01 -1.636675722461146676e-01 -1.358932571406806344e+00 1.539812612572741823e-01 1.283468685313246427e+00 2.934896174557284909e-01 3.961174826388291770e-01 4.885949713174748688e-01 8.850100098956643624e-01 -7.755379869071214738e-02 -2.607124293752590694e-01 -8.829585252548192986e-02 5.599518592251291338e-01 2.460576524919054986e+00 2.809160112385630237e-01 3.372838077700563431e-01 1.502285709968944172e+00 5.191029183035490435e-01 8.729740342205174475e-01 -1.053955494922204750e+00 1.203098640391587981e+00 2.223427914523310900e+00 -1.129362353405976460e+00 -3.773699205282854963e-01 7.689674928508023755e-02 -9.714184868082781366e-01 6.350639601129466350e-01 -2.080110628352016544e+00 -5.191456058216435965e-01 -2.906476798747289481e-01 -1.426400356217610188e+00 3.065943411298047150e-01 1.975840655741790131e-01 -9.724295123130771712e-01 -4.293604062834693869e-01 -1.496557084649690283e+00 1.134876869076916622e-01 6.272782637017469964e-01 1.225078705443906735e+00 1.231739868837423479e+00 2.538235744414459871e-01 1.277110258603123549e-01 2.489220030895309636e-03 7.526637671682659403e-02 -1.032337003607233461e+00 8.616442379141540098e-01 -2.922031918786924809e-01 -8.792265219046953018e-01 1.032452413494692849e-02 3.444248189750500622e-01 1.542907164188629832e+00 2.419170028807616224e-01 -1.127404272176021072e-01 1.186131876012992636e+00 -1.281960908497335128e+00 1.746752437225318200e-01 -3.824433673483269569e-01 -8.011756082566435788e-01 1.321823350732612923e+00 -2.020414380051439363e+00 6.069996766197170990e-01 9.121237026690752758e-01 -1.099900313825519088e-01 1.222262907223887335e-02 3.165618525693921770e-01 -6.053358321819917176e-01 1.438728820669112674e+00 2.073703811875312886e-01 6.503614813351568102e-01 7.635460218143881317e-01 -7.737717226665442594e-01 9.248888478373076261e-01 -2.272682982436081099e-03 -1.457731745249414734e+00 6.066876668352793045e-01 -4.534740012501890516e-01 -1.150961779451049605e+00 -1.079184740355434213e+00 2.958483430406866344e-01 5.497094253363367100e-01 -9.933750777625269812e-01 -9.276535393825506848e-01 -2.835424968871178009e-01 -3.768487427877019180e-01 -1.556589851850824990e+00 1.080154090807635248e+00 -1.048677169688828181e+00 1.501829588912781066e+00 2.576686448935855411e-01 4.616489384079857650e-01 -1.098098645247793215e+00 -2.348695443035725638e+00 -1.536762842882086311e+00 -8.962165789276507200e-01 3.108627903603020659e-01 -8.368693952436300210e-01 -1.086725072719894047e+00 1.145331705813689815e+00 -1.140121947633564170e-01 -1.260603975247063469e+00 8.802591599721505400e-01 1.544839289887625644e-02 1.013858487324483804e+00 8.695180449747622609e-01 4.707985646420668191e-01 1.161515573286832304e+00 -1.679415487530458106e+00 1.147507314972709080e+00 3.196367017482444894e-01 2.844626689614335180e-01 -6.321893419973378947e-01 -2.385609946681008786e+00 -9.990146669142735414e-01 -6.669628222216306135e-01 -1.996800553976724457e-01 -1.531863454509987121e-01 -1.447232202505870591e+00 -3.076506390263811785e-01 -1.062611276781872727e+00 -9.442399615187884176e-01 3.888603065950183568e-01 6.479657512419165766e-01 7.705928029800204193e-01 4.017143772578576355e-01 -1.036432067058253415e+00 -1.318572251723741040e+00 9.530576699281596842e-02 -4.979717355857817829e-01 -3.926967425956333635e-01 5.829528426108638861e-01 3.212050337842634606e-01 7.506604340178509860e-01 -4.757093789199096090e-01 -6.478260237434293467e-01 -9.866192514420234483e-01 -8.686230629459421593e-01 -1.809920552810845018e-01 -1.035430794750840100e+00 -9.943765931460709639e-01 6.640611086291862142e-01 6.021284937087372224e-01 -1.175862421615453846e+00 2.452191701243599253e-01 2.455332536642381047e+00 -1.104349393056610840e+00 1.308551259605579942e+00 6.201401929798119883e-02 1.468594698766423345e+00 1.075680128642026556e+00 1.212826283923309767e-01 -1.178172915286582079e+00 7.731365793705392564e-01 1.855935722043775105e+00 8.481533488545256461e-01 -1.248777128790007351e+00 -6.007497826326333445e-01 -1.629194822777751406e-01 1.165218885740530341e+00 2.398953442785600187e-01 5.890948362177350628e-01 -2.306018870526854170e-01 8.295643143055388968e-01 7.669624132683472428e-01 1.374488247974874067e-01 -2.275691024846927465e-02 -1.825902573367730986e+00 1.996449789569479272e+00 -1.063053286762102756e+00 5.463709632976062602e-01 -6.394337997510159965e-01 -3.710151241228931140e-01 -5.000509596418992730e-01 -7.269477660227165183e-02 4.818509730525212253e-01 1.313700026259234654e+00 3.895127643189416622e-01 -8.449813792853048122e-01 -1.887131612351262977e-01 2.088196380121854767e-01 7.971489235594595435e-01 -4.514722831303041306e-01 -6.596430064198649523e-01 -1.335753185173495172e+00 -5.866271551635003911e-01 1.871464058009250531e+00 -3.147873941205297510e-01 -2.511227708257984803e-01 -1.063013515273948384e+00 1.226712845929241125e+00 -2.361943082938224303e-01 6.851032061899193781e-01 4.913345022901727810e-01 -5.285248122334561538e-01 -1.172353892539417686e+00 7.325286322133295336e-01 1.707144259041817547e+00 5.617533391560479705e-01 7.077969622745358125e-01 7.982976855784296166e-01 1.966828961552344657e+00 -3.238346809811793459e-01 -8.369334062680550135e-01 -1.029646641820873398e+00 -8.400809712403283225e-01 9.280106684819949825e-01 -7.636984709727491216e-01 1.072141671334482904e+00 2.597342677665419042e-01 1.038030991982345386e+00 -1.039201310714561233e+00 -1.129129948339691492e+00 -5.736966505779467207e-01 -7.807541552361114690e-01 8.531697435649902017e-01 -4.818715176328829952e-01 5.752629689651307388e-01 8.680078503575128224e-02 -1.001433605721000486e+00 4.827780674706417252e-01 4.589371077578253133e-01 9.420258811739065097e-01 -1.427148216327462360e-01 -3.005857858918253855e-01 1.378847916186841882e+00 6.247375108199115096e-02 4.397136078304626494e-01 -3.660143927565086552e-01 1.085673937343072104e-01 -3.365931384731584153e-01 3.459683761452238548e-01 4.805320819394131582e-01 1.009941057453635216e-01 6.070231331953044457e-02 -3.265914117392514915e-01 -1.578620363969148455e-01 -3.524748637654862016e-01 -2.383305881630267464e+00 1.186492754859188814e+00 2.098334333361283832e+00 3.214571240863960955e-01 -5.536702577896087663e-01 -7.334127599783903939e-01 -7.823626786719443116e-01 3.987514527760607219e-01 -1.120812998972135821e+00 1.292066225091682341e+00 -1.064932979682583492e+00 4.712871425215832133e-01 -4.054812544837667621e-01 -1.150538675570159208e+00 -2.894835586199350774e-01 -7.513761560853593480e-01 5.769345576943922804e-01 -6.336804823459186720e-01 7.916261882262682903e-01 6.592644291572806736e-01 -2.415087889890552286e-01 -1.126306232446175448e+00 1.251218427331241223e+00 1.170506797821179758e-02 1.247139647568678456e+00 -8.500127995840421891e-01 1.789730310991597129e-01 7.573684992366448432e-01 4.253362357792336845e-01 -1.815682245207643208e-01 1.011072628477805990e+00 9.827004742427555284e-01 -4.071477016989713538e-02 -9.697905581489788540e-01 2.549788546152589874e-01 6.569459174167959770e-01 5.847901534141172197e-01 5.948257123938528457e-01 -4.681739245503230840e-01 -3.630684110902960282e-01 7.931540495166357063e-01 9.626019242765285755e-01 -1.424658907340029153e-02 2.095901797008397960e+00 1.340856657713103361e+00 3.384855989402780763e-01 -1.676536061209849438e+00 -1.590819136240909870e+00 -1.387160485408036381e+00 1.310162550360428890e-01 2.503266316871671227e-01 -1.305135508447803350e+00 -1.279595361854410362e-01 -1.504578363789015327e+00 2.712681088124060835e+00 -7.806677409462408068e-01 2.418313444406237078e-01 7.686989269233212019e-01 -6.117448264899866262e-01 -1.298478511306196126e-01 1.883844347503532246e+00 -1.547308377106311639e+00 -2.224956791028175340e-01 7.973577222714895996e-01 9.322451486478251503e-01 -2.225682530843600404e-01 -1.265597652531299078e+00 -2.280641252047231227e+00 -7.499031610700799266e-01 1.572521086598567486e+00 -1.342126047930145838e-01 1.529075560283607582e-01 1.068407263457485934e+00 -1.664997850091801679e-01 -2.967527610033525165e-01 3.592364270457643616e-01 -4.643635958759131932e-01 -4.058958264576703612e-01 1.427568800193942389e+00 9.231076191498640560e-01 -7.816535927064257594e-01 7.989543168525160555e-01 2.739620478859151387e+00 2.645381510394892111e+00 -5.847916413601503827e-01 -5.216476367434950134e-01 3.517607880311235391e-01 5.056109830620231227e-01 -7.821568507601284193e-01 -5.334277002612972662e-01 1.998280719677205219e+00 6.195950428317772429e-01 -2.653885168525075500e+00 -6.674467782100745872e-01 -5.352919998753572495e-01 -7.411773826696700374e-01 3.712101662814634162e-01 -9.385595068337996283e-01 -1.402716021329050822e+00 -4.661504489442358512e-02 -1.347171775302543062e-01 -6.177072493018673782e-01 -2.250705896008703188e+00 -1.410398581439056276e-01 5.250332001867540344e-01 8.194164176251482745e-01 -1.116788766464351657e-01 8.212896837409042750e-01 1.076139371586063875e+00 2.774065069941281103e-01 -1.208652494315134440e+00 -9.456364636427767589e-01 -5.524822771237146712e-01 -8.528849952652139965e-01 8.961106408597385720e-01 2.099597255247135141e+00 -1.491521221392461571e+00 -1.031723774391045123e-01 5.226544388794666096e-01 1.021622670260638466e-01 -6.271712514349225831e-01 -1.101972324689395766e+00 -3.821712232581194191e-01 -1.000751070699053669e+00 1.327843570622723179e+00 -6.221561942229251185e-01 -9.501203630003762779e-01 1.445311836563966335e+00 7.287841231193150637e-01 -6.433218344029830726e-01 -4.165579858269493618e-01 1.269630189512506169e+00 1.429809001109270561e+00 -6.884979241441641085e-01 -4.800845020767130489e-02 1.901453651936642952e+00 -1.682159978819007584e+00 1.667910741055595114e+00 -7.497704980613248971e-01 8.673061662062431232e-02 -7.107652192032701821e-01 -9.175242417603272083e-01 -6.636671598723591359e-01 -2.424346509325227550e-01 -3.499843685797628390e-01 6.757677951976571729e-01 -4.932908466465522196e-02 1.304858825238837339e+00 7.894511240308300648e-01 -1.799530849888323791e+00 -3.604340239877654728e-01 1.183233107097284575e+00 2.283635760613736299e+00 -7.212733013484804445e-01 -5.880916324107380300e-01 2.895290710794246047e-01 1.494124567025911565e+00 -1.670942893218543834e-01 1.287621379369661700e-01 -9.832710946918861161e-01 1.711116425644726158e-01 -4.331166533601586432e-01 1.911535585931355863e+00 2.055574117871164397e+00 -9.604655126424124223e-01 2.989887301902159344e-01 1.697979457146114313e-01 3.047385197851248950e-01 -7.265724376681246266e-01 -2.984309305944918972e-02 -1.930860814180029861e-01 -1.341382270435402813e+00 4.955957418491291518e-04 1.492504996964296282e+00 -4.491273397737046702e-01 1.179569537459209450e+00 3.854381811256811230e-01 -4.827035280301008036e-01 6.458611232429583016e-01 5.396817845407444469e-01 -1.852037520296305473e-01 2.203710953687499696e+00 7.288767817464815169e-01 1.223275368841812982e-01 2.130359549314792822e-01 4.835217066585320578e-02 2.074714204299281661e-01 9.981131864532698517e-01 -8.196880090444209621e-01 -4.170037368264032374e-01 1.029443298874767931e+00 -9.017769043476393520e-01 2.129309900265686561e+00 -1.578327693555920730e+00 1.417256839936544610e+00 -7.566945846688795108e-01 -3.495974906500955992e-01 1.098911652082465579e-01 -1.813838278210357924e+00 -3.629668502469197977e-02 -6.874086587789786096e-01 -8.613241892399801092e-01 1.036823679394853537e+00 -2.658296442863419262e-01 -3.796674948164741048e-01 -9.626087142189616586e-01 4.665095441401525544e-01 -1.238776834302029450e-01 -1.108252370690138155e+00 -8.792833571061062781e-01 5.461726042523473712e-01 -1.139049523681536780e+00 -7.660644888675994801e-01 -2.992644287449159335e-01 1.698141779567245324e+00 4.878828401873685494e-01 -5.446930977601907031e-01 2.539695165167140112e-01 -2.149345434779016184e+00 1.122298152222846124e+00 6.531757240792558372e-01 -2.330399949362567558e+00 -5.432636809441576675e-01 9.669850442354048503e-02 -1.832877548304161719e+00 -7.117897225711357079e-01 7.743296053985379568e-02 -6.290020882539050229e-01 -3.903086534552667186e-01 -1.667552381103005743e+00 9.888098711064490232e-01 2.691129925221926733e+00 5.674717469238800271e-01 6.705828075669253430e-01 1.093970755687648788e+00 6.019259689949928438e-01 2.059210744022750283e+00 1.572616084264729874e+00 1.151810942094980916e+00 -1.552975083190714756e+00 2.116365575191733850e+00 -1.421167230207012855e+00 -7.395001457694976299e-01 -1.132187062040126424e+00 5.693420113623917089e-01 7.900783159682406298e-01 -8.949893372451498408e-01 -1.822408043756451157e+00 -6.544205953339713444e-01 -1.327510780767717558e+00 -7.734438566595005504e-01 -2.847545003675056585e-01 -4.757727763471690796e-01 -1.503902953352868277e+00 -7.221292289796471531e-01 -6.894157222789245587e-01 1.109785264634398083e-01 1.042759987477845929e-01 -7.651165215396103433e-03 1.233297705687433243e+00 -5.040558893457799394e-01 9.453358697398972499e-01 1.097837537472148295e-01 6.433036441285985840e-02 -6.410511671329953420e-02 -2.264899846306919484e-01 2.377547500917376669e-02 -3.629129584589692037e-01 6.323556808242225546e-01 1.490848543436470885e+00 -4.830118641565051552e-01 -3.725839329011562673e-01 -4.603099361144825652e-01 1.532859060353534808e+00 -3.295056291688738259e-01 -1.687545635613922235e+00 1.383859230712336963e+00 -9.420634379038667072e-01 -1.291332832886123549e+00 -1.131056270490060078e-01 7.600267168345068436e-01 2.977954121282914979e-02 8.975308769801855213e-01 5.848327516438243112e-01 1.149751243590887984e-01 -1.829859137708125028e+00 2.037896131360892871e-01 -7.771607578801662530e-01 -1.932312253457697970e+00 1.065743819662807734e+00 -7.990333342414873696e-01 2.429928195664260659e+00 -5.058555293353943494e-01 -2.379670149089412323e-01 1.579199642368643186e+00 -5.334321571957509889e-01 2.465176355020066712e+00 1.326692044599057319e+00 1.996152763048474887e-01 9.827286253249603032e-01 2.622973567806878917e-02 -6.182326091344133578e-01 -3.161348855497933541e-01 -1.889639056875875855e+00 7.444184682019711063e-01 -2.643698380772741885e+00 -4.886813128306406045e-02 -4.212532132902349069e-01 3.342732223891755616e-01 -1.277770796999998515e-01 2.750190708458058353e+00 8.819302251929093950e-02 8.733500940799066026e-02 2.913017547319582401e-01 -1.666703741259704941e-01 -7.708525100553449694e-02 -4.148652648877879101e-01 2.323949286313996776e+00 -7.669943432378577564e-01 1.560575408660371255e-01 -1.174563595147709361e+00 -1.827892306673683520e-01 7.863613378442858570e-01 2.446929341640664113e+00 8.774063122604953691e-01 5.477413511403378399e-01 3.514464588884849694e-01 6.608517553805246525e-01 1.645681350261523901e-01 8.804581066009256052e-01 -3.854827869669998908e-01 1.320632902401512210e+00 1.164245070796709747e-01 2.857958308807877490e-01 1.470353483883917178e+00 2.756366604543757370e-01 -1.105096566368012789e+00 2.179276952725911209e-01 4.331639773854042974e-01 -2.458089193415174678e-01 3.250513781148596237e-01 3.446914436884354616e-01 -1.526114439141435186e+00 1.643619858015523405e-01 -9.471383516398808045e-01 -1.498828314547655971e+00 7.660206192560140570e-01 1.023075484868713608e-02 1.291262225936336883e+00 3.547407860099919263e-01 -1.497317699820298831e+00 -6.244148188336252625e-01 2.023185630193343520e+00 5.296888746955519256e-01 -1.332502626411993685e+00 -9.280599634745201332e-01 7.622538299269763229e-01 -5.877922517745532982e-01 -1.886946449166218009e+00 9.705357580546699614e-01 -3.139963526259784699e-01 -9.055710676775212686e-01 -1.187429076618499169e+00 1.761717649288545573e-01 -9.724069919044830979e-01 -1.084225146219332414e+00 1.686109643468101771e+00 1.054527260292752899e+00 1.374667422437270359e+00 -1.515412003589809153e-01 5.851194261070598035e-01 -2.412064537757235005e-01 -4.791840835757391615e-01 7.342563662016530213e-01 -3.686853732668034511e-01 2.086519462600149755e+00 1.882391178674421628e+00 2.397082081652632812e+00 5.536539128084884132e-01 9.800683831671383461e-02 1.180338507784506774e+00 5.171674075202139509e-01 1.295922082846661938e-01 5.240216870703554575e-01 5.959724821181314747e-01 -1.856374282378647766e-02 -5.463358153825414315e-02 -6.349422207701128640e-01 1.247213273748135759e-01 -8.616547924632719790e-02 -5.688103437667889617e-01 -9.400723921208414824e-01 1.121389548368767697e+00 5.779179277778825341e-01 -6.483544606861696424e-02 1.237764254471991565e+00 6.417088321163191278e-01 9.456231205282626950e-01 -7.403128520395441114e-02 1.930940895527289217e-02 3.803523253882979960e-01 9.008253384556463850e-01 -2.712892092504170516e-01 1.206624689415617402e+00 3.043187874478819333e-01 -6.246546949025367779e-01 1.551171432745621637e-01 -6.305246093030968391e-01 -1.088344420380004118e+00 3.676236815801708357e-01 -7.174015545076820599e-01 -1.043462086661671062e+00 2.033511748926805307e+00 4.013703255834758510e-01 1.591404757474432774e+00 -1.097505933777316312e+00 7.525490441926651064e-01 3.120076937508085568e-01 -3.950956542043927433e-01 9.865337501709569024e-01 -1.152358772406543164e+00 1.049924133448247865e+00 5.732710738517927673e-01 1.301466178932976780e-01 -3.360565864697752647e-01 1.346211691713606606e-01 -1.221459583939484173e+00 1.214482762279547740e-01 1.055041573964555779e-01 2.141763395334441267e+00 -8.956485114966362682e-01 -3.259147137840467251e-02 8.753168198857972371e-01 7.674836346492313055e-01 9.786133036423623199e-01 5.512127237291034598e-01 6.921817678727187895e-01 -4.797455746958921852e-01 7.304525719185875898e-01 2.721715330472360694e-01 -1.117488467324112555e-01 -2.786925151513911514e-01 2.275571352577125950e-01 7.806501781887937863e-01 -6.261527203495034222e-01 -1.243210857366243038e+00 4.918598952108758637e-01 -2.900570630520732163e+00 -8.829774078563510376e-01 2.192413708489191482e-01 9.616455539718112844e-01 -2.552552822927558474e-01 1.189349505281047215e+00 1.750154731767858740e+00 1.025762628987362035e+00 -1.348043268505304759e+00 4.063701189575849582e-01 3.141255601415446908e-01 -9.453069611949527218e-02 2.882806556967855371e+00 -9.537945953935371701e-01 5.886816097216707178e-01 -4.629889530150491650e-01 -7.730304109725946726e-02 5.843890761730511363e-01 -2.807175717469286291e-01 1.560295883300299558e+00 -2.814633529622480035e-01 4.806131372525973000e-01 2.838504713405947122e-01 -1.704131374679799471e+00 1.575347482224228601e+00 -3.214637121954008192e-01 4.209563157159601499e-01 -2.425169361879651930e+00 -2.910776274894758542e-01 -6.626335842425571387e-01 5.960878983741297876e-01 -1.977855063346712683e+00 5.845393570479795464e-01 1.346130806650765566e+00 4.906510467059259084e-01 -7.420392912054317724e-01 8.534903172613036437e-01 -2.123320646254938993e+00 -4.370606195777551051e-01 -4.438754580703720420e-01 -1.645456154264279380e+00 1.796286422140755734e+00 -1.025785835923445494e-01 5.949763903895201045e-01 1.013367562402139432e+00 8.312821264952368061e-01 6.927929808921434729e-01 5.445387610756173835e-01 -3.329128949515866576e-01 2.514921012213189311e-01 4.492507185655577606e-01 4.700731472512193476e-01 9.432243747993899197e-01 -8.100950069389983854e-01 3.648333212138141768e-01 4.357157824110593491e-01 -4.991137246417931550e-01 5.206271178913812747e-01 -2.374883715919546834e+00 -7.643668878728345772e-01 6.510335142882611725e-02 -1.129807508401311944e+00 -9.567235864157638270e-01 1.543367358341856954e-01 -7.972972827035906818e-01 -1.799938521300380678e+00 -7.926996938113310964e-01 -2.748265301441756292e-01 -5.675270009578020636e-01 1.707434431487444337e+00 1.447844256075690554e-02 -1.537457619343325588e+00 -4.793181061781916497e-01 -4.442886123872954451e-01 -2.215846543862794726e-01 -1.673480138280947882e+00 -1.035317119433519339e+00 1.981128029834317239e+00 -1.023210355606485766e+00 2.246049599861872081e-01 -6.938556498939295603e-01 4.692155909910101230e-01 1.951141993816428277e+00 -7.596761143136652183e-01 1.011697948657376500e+00 -7.858283564117198028e-02 -3.855238304001525895e-01 1.964540403968708437e+00 5.724916416507127570e-01 -6.479219338856411214e-01 -9.918169720586850202e-01 1.025523579269236540e+00 -2.622541105423856211e-01 7.127397769650587467e-01 9.209726095964278214e-02 9.350244633242258407e-01 -1.143979380444662297e+00 1.056883727685000024e-01 -8.141054816578563447e-01 1.171866343124450482e+00 -3.253403465760793534e-01 -1.300391370986647033e+00 5.755613788579743151e-01 2.221620878906017948e-01 -7.215748690289758294e-01 -5.949844786176686773e-01 2.342086900580582498e-01 9.874510094641257840e-01 7.280933273672930695e-02 2.982383659977773660e-01 -2.348076555069302351e+00 6.680124710610424454e-01 8.586663226010462502e-01 -1.534718724654997590e+00 9.413793022001345490e-01 -1.402565180661712763e+00 -7.479064545864980706e-01 1.074899199607489919e+00 1.864327590309750385e-02 -7.547618252113696968e-01 1.469621949656303661e+00 6.503511086068438640e-01 -7.957165366567573450e-01 -3.830459223818290515e-01 1.528051867978200251e+00 -6.237131232675618975e-01 9.727880149608555405e-01 1.394461847636929264e+00 -4.415155958807346903e-01 -9.520195650325256054e-01 -5.193508818329450882e-01 5.793256057611683163e-01 5.251962441383242197e-01 -1.367128888541377929e-01 2.808549577442545631e-01 1.293122382156783656e+00 4.526792235198953129e-01 7.968300052413633816e-01 8.479835814722015697e-02 8.471804736032950700e-01 -6.285753780427905113e-01 1.023691541554629714e+00 5.970038990015131830e-01 -1.137206476155124379e+00 1.184267188199191745e+00 5.965495855810191150e-01 -3.662007965081929273e-01 -1.539416375360957434e-01 -1.644221558108813097e+00 6.287829029795294344e-01 1.624208585783590175e+00 1.844991736561298223e+00 -4.154765708215442110e-01 -9.018485472173090600e-02 -1.364894987466805487e+00 -4.305754065397601749e-01 1.915005473559342752e-01 8.963673342153807844e-02 2.425231541868202167e-01 4.357316605312911983e-01 -1.281470111330637263e+00 9.295973322658713789e-01 1.336494061609620754e-02 -2.795549859275336946e-01 -1.439509589864910455e-01 8.420130505558265366e-01 -6.425986798957434853e-01 -8.640277831779000772e-01 4.162535008846136586e-01 4.726696999943171273e-01 3.788104197816836993e-02 -6.523738250781256909e-01 4.744119209054407094e-01 3.273338402470333253e-01 2.074318744195195130e+00 -2.571071339985204762e-01 7.504223033246633090e-01 1.705120296676719382e+00 5.318689325339586160e-01 -1.054573326477697304e+00 1.115631092146655012e+00 -6.087654661086606689e-01 -7.126591578122323245e-01 4.040773554494461739e-01 -1.327198994029303303e-01 -1.539678743867885835e+00 -1.486474473434753474e+00 -2.569642233251813845e+00 -5.562085623434321890e-01 -7.905598638850804827e-01 -7.362691205724327670e-01 -1.882469226356063008e-01 7.099873016979649787e-01 -1.515317902919315340e+00 2.162110220665533156e+00 -1.168810364434901938e+00 -1.333042822843720554e+00 6.290073767254927839e-01 -1.362760660030402970e+00 -3.753404983206173329e-01 1.142741498498193398e+00 8.425465071165371134e-01 -1.999941167352386806e+00 3.689215021392778238e-01 -3.546995847771679533e-01 1.818200616716824369e-01 -1.427959082980313488e+00 -1.829803014108004056e-01 3.078366949794384966e-01 -1.588618587269311488e-01 -7.208090959105978301e-01 5.049422554928847395e-01 -7.311608878502768860e-01 2.566566463654083030e-01 5.698591320878645394e-01 -2.334081823453551419e+00 2.134871478338010997e-01 9.263043297069410986e-01 8.421213175324235301e-02 -4.367697569354335174e-01 2.623000141442384803e-01 7.070258799811641737e-01 -1.112239106082022255e+00 8.903682507403235524e-01 2.405343930004452790e+00 -1.421502846205693338e+00 -4.437123711854368824e-01 -7.414070447373477535e-01 -4.337675346151358968e-01 -4.937675446412229663e-01 -1.323714706505121796e+00 3.041592280731339470e-01 -1.332663144723172710e+00 -2.986716816310395761e-01 -1.171155061330540814e+00 -1.222314742485811345e-01 1.959445733072335827e-01 1.554604083746306653e+00 6.582817376767368112e-01 -6.173098802239043170e-01 -4.418890625296195140e-01 1.131091414572964915e+00 -1.118352496718512556e+00 1.256689493354351261e-01 -1.088261732829950201e+00 -8.020939639599410087e-02 5.853999576214236056e-01 -1.317527990536003335e+00 -4.441623522823673897e-01 -1.641978831130708638e+00 -1.207358419464785282e+00 -1.127721602090602238e+00 -2.505207174316202323e+00 1.108690732017948433e+00 1.747459574319708775e+00 -3.599813891413611855e-01 -1.585779945456736451e-01 -7.976260749808660178e-01 2.860228342658647019e-02 1.878428255722306206e+00 -1.117788539373468337e+00 6.340170926005780361e-01 -1.322106489284739839e+00 -3.794673576064651055e-01 -6.391872675794035841e-01 1.783527070900997824e+00 3.407355306362634950e-01 -5.063847377018666496e-01 -1.205415374401800355e+00 -1.888490124329609721e+00 8.855904918266880449e-03 5.868257467745487815e-02 -1.808123791925563051e+00 -2.099283295842118424e-01 9.451817857851855242e-01 7.612422086153667333e-01 2.888533744221384314e-01 5.813684694516558782e-01 -8.353512407020706743e-01 1.561544222592660347e+00 -1.782593146326758027e-01 -7.800125628243345099e-01 -9.447155580129202868e-01 -1.158811754024142493e+00 1.506294131169299888e+00 -8.000178794401289206e-01 3.401028884246689588e-01 -3.693816202630122447e+00 -1.937940535557730160e+00 2.857841522973621484e-01 4.865834115923191039e-01 4.351284870304030217e-01 -1.628359700524172782e+00 1.916230995817002736e+00 -6.131728998111023454e-01 1.144573568896448901e+00 6.792461418665840522e-01 -1.987746357491743776e+00 5.338577540712898806e-01 -3.873233252881227440e-01 1.034920175169841361e+00 3.730030017994527269e-01 -1.534881538476715046e-01 8.175314221230451928e-01 -2.037102511147977246e+00 -9.176287768017334923e-01 -1.760373187998026223e+00 2.232150134145539422e+00 -5.148150445912422768e-01 -1.119024399763610678e+00 6.656949473631387226e-01 -5.723617376838749937e-01 4.451805921594409812e-03 3.045525082238687009e-01 -1.841320753087581696e+00 9.642032903902490737e-02 -8.571451960136051706e-01 3.532712513409180799e-01 3.040413079687724340e-01 -6.893069723138365301e-01 -1.032289099530820486e+00 -5.946686358799235794e-01 -1.634179306382727015e+00 1.822932712714851355e+00 2.232643137746525563e-01 -9.207355091598357077e-02 4.725609727161568241e-01 7.635956175655589373e-01 -5.746974654662228010e-01 1.482507007713667946e+00 -3.223958626586217457e-01 -1.786714559742856867e-01 -1.070598687092129797e+00 -5.826634063430881361e-02 -8.274282216569802673e-01 -1.781354268342022762e-01 1.323146177191681927e-01 -8.528710275385562589e-01 1.289875108095839051e+00 8.001167724578690799e-02 1.379823197791226440e-02 5.376799392018318802e-01 -1.804940981877291462e+00 7.477788535905631750e-01 4.083844952228997127e-01 7.621754604014584211e-02 -5.250118521264469929e-02 -2.115640267494660165e+00 2.390456547432724399e+00 -4.876488904445221428e-01 -6.038071427831078752e-01 8.373778826483329052e-01 8.400986630598813454e-01 1.232828204112973891e+00 7.144324033752578185e-01 1.179514527045363304e+00 -2.004217284541282673e+00 -4.889480634688970206e-01 1.443586644299317934e+00 -3.102408588324809258e-01 -7.278940921844196943e-01 5.665744161680411062e-02 -1.195919671046881572e+00 -2.528525697667855621e+00 8.908829334752177420e-01 -6.742944501384934286e-01 -3.966058855508000081e-01 3.754682222435809513e-01 7.462333547776984766e-01 -9.206011072934044970e-01 -5.366328530233652749e-01 -2.217191329736002414e-01 1.386518932109962243e+00 1.619151111547852517e+00 -5.891456030412127731e-01 7.529344254618108856e-02 -7.269912858956535384e-01 -1.258044469726854464e+00 -1.168048758283724231e+00 -1.502329330323218581e+00 -1.570243382790518449e+00 1.656959592845829832e+00 -4.861747536433904671e-01 -7.741103220101545890e-02 -8.686134153644439748e-02 1.529974209040133593e+00 -7.220043516286043239e-01 1.322869677409567735e-01 -7.502665357638383936e-01 -1.287745752442081448e+00 -3.737792558652973662e-01 -3.914403934841352850e-01 -2.685784811471335076e-01 -1.742098365231342649e-01 6.858137100034080724e-01 -1.150488286658704506e+00 1.764118610556246525e+00 3.172665506917970557e+00 3.919713518062390434e-01 -7.655261111987197165e-01 -1.439022177115977685e+00 7.267367507884877620e-01 -1.029367381820378125e+00 3.882459224608629245e-01 5.393861827698332584e-02 2.092217489769156114e+00 -1.697619962279436789e+00 -9.968626906806230537e-01 -1.351320614792908437e+00 7.859840697514870467e-01 1.283766935939499199e+00 1.952729217362658143e-01 6.966859598940280396e-01 9.830997087813602153e-01 1.109088009065783087e+00 6.635385008371835758e-01 -3.646403413228211932e-01 -1.099585854428770437e+00 -2.960886326294772108e-01 -3.512276767311246495e-01 6.788449131369267420e-01 5.693288449810068874e-01 3.892124374807066634e-01 2.912916530090651213e-01 -4.359935343781708994e-01 1.265975878615473726e-01 7.577107242194945913e-01 -7.025875760930848646e-01 -8.776785583982297245e-01 -4.917329288198790116e-01 -8.420154101623843479e-01 4.554458277611036499e-01 -2.014688740483702389e+00 -1.034778839492169755e+00 -8.420382796221832777e-02 -4.192807831679216113e-01 -1.616339679298030241e+00 -5.505048678203569024e-01 3.201033010363300846e-02 1.015570791895732627e+00 1.621824023978632789e+00 -6.526127354427828653e-01 2.513325405941693180e+00 -6.636830937759949922e-01 -3.241293832610311343e-01 3.102308743987750028e-01 -3.982114776890499641e-01 -6.611102810232761806e-01 3.389914361811626753e-01 -1.951540450723121545e+00 8.427509476467285321e-01 -2.891691895071923368e-01 -2.459992785487408185e+00 -2.641398065347932533e+00 2.557164216689324920e+00 -5.413175060322295007e-01 6.230085127955726776e-01 -1.480215284487599092e+00 6.201860600480931796e-01 7.754399163203038459e-01 1.829031212173629184e+00 1.150371991268302585e+00 4.664330470495673397e-01 7.181580278566056519e-01 -1.019072479784313978e-01 -4.960553717032171184e-01 -1.121361388458012698e+00 -2.930287984390242961e-01 -1.278034721643583060e-01 -1.485041761672748484e-01 -1.702027393154207813e+00 -1.022118674690375650e+00 -3.910764262735043628e-01 -1.511635690363396733e+00 1.918626455473066539e+00 1.435454408190340037e-01 9.192559889447655674e-01 -6.351223073730258295e-02 -6.742995891800792618e-01 1.310407185267191243e+00 -1.003839747639064139e+00 5.768607096267028833e-01 -1.393511284270314787e+00 9.420332298059271858e-01 -4.044378167681510483e-01 -6.145506516357410742e-01 -2.009180544037414418e+00 3.198425346777194478e-01 2.595731476374528168e-01 7.318087605389902439e-01 -9.648379234342396860e-01 1.136817354155959858e+00 1.050292974059851225e+00 -1.555104364508837156e+00 -1.230621608281134316e+00 -1.486727045168949601e+00 5.018858959771695799e-02 -6.989162910024333819e-02 7.639733963390117344e-01 -1.798024606872644926e-01 -3.373812201135208966e-01 2.011319494484783421e-01 -1.428023568175087465e+00 1.269615037194993246e-01 -2.675635172668821941e-03 1.463227020052909388e+00 4.914560295029167802e-01 2.865854450359082706e-01 -1.795633439574135792e-01 1.052956392777812056e+00 -7.028332861053736558e-01 1.380936510371693071e+00 8.288966596705783507e-01 1.316705116748586368e+00 -8.417661039005098766e-01 1.306787778790089893e+00 6.271675961558912382e-01 -1.428795614688028515e+00 -3.177938446321744714e-01 -1.971742873457631162e-01 1.281810703373427396e+00 2.768011962637116907e-01 2.116846975116365090e-02 5.090952565935121799e-01 -9.075501021625259623e-01 1.380148817802361039e-01 -1.433431068802883290e+00 -8.406759328299717726e-01 9.119368617934245913e-01 -9.366761549344194693e-01 1.840594812674412939e+00 3.417146018143597974e+00 3.537254873690924284e-01 1.411153463958361998e-01 1.794247419230872387e+00 -5.917717965085392828e-01 1.800128673886647990e+00 1.111168909802041194e+00 -6.702365892769970301e-01 5.454487836029345837e-01 -5.093065296441116052e-01 -4.271189718045143580e-01 -8.253052234176923019e-01 6.669586578313431158e-01 1.787866376792714096e+00 -1.049823122197455008e-02 2.371069213942590126e-01 6.451047141715879896e-01 -1.067455289968220061e-01 -1.508884452341296756e+00 3.864514072403801292e-01 -3.245872785457107335e-01 3.161050474446835956e-01 2.549458427381378289e+00 1.294799622304016573e+00 -8.857503348420363298e-02 7.991370576682601534e-01 -4.227762259065532824e-01 9.520951210635697493e-01 -9.968780170341229319e-02 -1.018222554491938492e-01 -2.720019562578484429e+00 -2.443006067929524572e-01 -6.615839751815917325e-01 -1.330449625719856810e+00 1.162647369173058332e+00 -5.109487165770161265e-01 -1.770024020480627236e-01 1.502618742535470009e+00 3.967371002940084379e-02 2.004287112558398032e-01 -7.112241814044176769e-01 4.093748120792123912e-01 8.614116626894577911e-01 1.303342407661821412e+00 1.975278530077905215e+00 5.386115004431676206e-02 1.952548336996730860e-01 -1.323590973735995213e-01 -6.102096482573069469e-01 -1.113538413415403605e+00 -9.969591483360644713e-01 -2.420352095720540997e-01 2.192310967718884562e+00 6.468898948384559366e-01 6.086742490756370527e-01 5.268483371176994057e-01 -1.053073093080558881e-01 1.428855359818474113e+00 -7.897712022640385188e-02 7.522803214710653830e-01 8.994068319486212548e-01 -5.346704467427273455e-01 -1.259571682831825523e+00 7.954966282185391702e-01 1.330718828592313718e+00 -1.053467396726492922e+00 -9.979399401192405872e-01 5.252415963728646053e-01 -6.165428683003204569e-01 1.695266848263437209e+00 -1.114266473685058045e+00 6.503311240813821614e-01 -1.001767737561206406e+00 2.048868484147456037e+00 -3.852847794126513237e-01 1.573019785966802475e+00 1.635465265277831426e+00 -1.243276314123556991e+00 -5.590909200221453323e-01 1.543691405630419344e-01 4.620662203018436887e-01 4.021448791655063415e-01 2.140361134204658566e-01 -1.120298666488483974e+00 1.466358945630456878e+00 -9.399193874702420626e-01 -6.471688909633408482e-01 -2.090944667233401777e+00 2.402017139553159486e-01 -6.625858912926299027e-01 6.118217545940816959e-02 6.985213366221560971e-01 -1.682159921372914146e+00 1.463383158207354207e+00 -9.277697389212478107e-01 1.724812669019289757e+00 -4.862760071886314539e-01 -1.710794476025776778e-01 -2.296034746800688919e-01 2.848165213032568532e-01 4.774251407786940238e-01 -3.869457644940656471e-01 6.375581618620257407e-01 9.508960627432234691e-01 -5.029103820307693207e-01 1.806353584027244219e+00 -1.009399222416966557e+00 -1.193120775752954943e+00 1.970842472791643374e+00 -1.275536929028362021e+00 3.118345859333633285e+00 -1.397308719969091229e+00 1.507101725970412809e-01 2.573852561069180922e-01 -4.483716990198568508e-01 -5.531709673952082129e-01 -8.950671763045999763e-01 -7.993531601860462965e-01 -4.169781514874555395e-01 2.140977050059495568e+00 -5.161615653861515440e-01 -8.935723796216665793e-01 -2.659202486846983793e-01 -4.532270175463133932e-01 9.400718407193378034e-01 -1.091766024858118689e+00 -9.062772387725785972e-01 -6.494394707150275003e-01 -1.415935458025418647e+00 1.698368361986570596e+00 -4.475595639890171396e-01 -8.237234551766037249e-01 -1.077289382822892216e+00 1.928951758392965399e+00 1.016332387017101047e+00 6.188639268209062960e-01 -3.313051718222055908e-01 -3.474335153994940750e-01 -1.288318462663162078e+00 -7.889488311294869938e-01 1.394210938645353004e-01 -1.854960128073090297e+00 -1.395310979713472177e+00 2.280415905265015475e+00 -5.679422385982394461e-01 1.685900328147971861e+00 -1.281736205185152855e+00 -4.612589979751135494e-01 6.255006406366824256e-01 1.559251841828099616e+00 1.571878173097061904e+00 3.520600710430609737e-01 -3.667674240226250770e-01 -1.560608979610515146e+00 7.377516321339523397e-01 8.332589072037853428e-02 2.802805671437816892e-01 4.075375033643510725e-01 1.886309415904976028e+00 1.547151414341317643e+00 4.338380827424397346e-01 -2.489609574579306983e+00 -1.786920218818078832e-01 3.111684538976832171e-01 -3.923854828345237356e-01 -1.809242765584167190e+00 4.719165695735966226e-01 -3.081180732097852371e-01 -1.005555343202384627e-01 1.332493327408924788e+00 -4.861832853196500492e-01 1.613172504686622544e+00 1.730787901897344883e+00 -9.168739037925401902e-01 -7.010070666099410541e-01 -5.617973477543237726e-01 4.685889789700890540e-01 -8.628721310191113103e-01 -7.376668170873631469e-01 3.612756144384108858e-01 -5.663834361587932742e-01 -7.141239514873265470e-01 1.111142710731854555e+00 3.620456626508898323e-01 -1.979129598677335233e-01 1.522104758896353216e+00 -1.738001358778674010e+00 -1.599134526754625085e+00 -1.924138845290547906e+00 -6.548215391016771747e-01 -1.605290931676686128e-01 5.543457095350180497e-01 -2.012997340204698116e+00 8.711164422726555001e-01 -1.058761397989153030e+00 -2.043865862252398191e+00 1.069315284571850100e+00 3.039221209311450123e-01 -8.670314793115723173e-01 -3.237891593040144733e-01 1.118403830965272183e+00 -1.024771914765428171e+00 -1.041413095593905824e+00 -7.265686153340508158e-01 3.949621509659125701e-02 2.698544346470604371e-01 3.092695310893653904e+00 -5.564299678815936012e-01 -5.556792723964266711e-01 -4.604249901258716110e-02 6.746295408481237654e-01 -2.711322725656727606e+00 8.848440591428752278e-01 -8.513778812592049938e-01 1.198034107676207105e+00 1.119983854090848219e+00 -6.954618366971890842e-01 1.045509479601441694e+00 -5.117943085726744251e-02 1.772907669719526735e+00 -2.902519841479683435e-02 -2.040038741863730021e+00 3.603171009414376375e-02 5.990884992043076646e-02 1.905538031570451318e+00 -2.819491403870238444e-01 -7.481502056193498618e-01 1.721371013838632225e+00 -2.324710720608637593e-01 5.321267780033673844e-01 -1.009323224163237498e+00 -2.717863329624866653e-01 -1.642780543301941565e-01 -1.870527489016552969e-01 -6.208894681192583809e-01 2.920846032422136362e-01 8.260566104271230281e-02 -1.322735718346813139e+00 -2.788463035066105489e-01 2.575509756183696486e-01 -1.295553493147290292e+00 1.707549893449911149e+00 3.505512534465196062e-01 -1.881237305275918370e+00 -5.156667598033775057e-01 -4.521878149218847009e-01 -1.008158481473550472e+00 -1.878300240174427815e-01 2.179490698939724747e-01 3.205905620263953537e+00 -6.565492463698416326e-02 -5.065437717493139758e-01 -7.100716026585192076e-01 7.084985048493582793e-01 -1.296562585584005722e+00 -2.497124859307662259e+00 -6.042832627766058229e-01 1.104819491918201058e+00 -3.673357472142120272e-01 1.556480549078350206e+00 -1.695022720580789510e+00 -3.084310661597121639e-01 -2.136369322758034706e+00 1.370479072052435132e-01 -2.088965512099840716e+00 -9.633767634731175145e-01 -8.465447077436445422e-01 5.490777918581283279e-01 1.152955022036082466e+00 -2.682020945471826345e-01 -9.693129436458839399e-01 -1.634323484197344745e-01 9.289934506721346796e-01 -1.689151456397935958e-01 -2.174305568429346081e-01 8.035390272044200533e-01 -1.189585554044527038e+00 -8.840613655118487180e-02 -1.062465281371469450e+00 5.287120703328718196e-02 2.673124156503641630e-02 1.512941281107758607e-01 2.034148719368342295e+00 8.941352405981207729e-01 8.843093690287253672e-01 -9.081776715088785146e-01 7.394864001772959439e-01 8.624072668275590825e-01 2.395347249857320560e-01 -7.557814569052814235e-01 7.947252141843594297e-02 2.723880559361957499e-01 1.643554297240629181e-01 -3.117407900317226144e-01 -1.159859340900462943e+00 -2.488790275475268321e-01 5.372202019973182363e-01 3.533341171425681271e-01 4.185489347373703151e-01 6.379190747339683609e-01 -5.859211098366092774e-01 -1.641792236546792960e+00 1.274200683021222691e+00 -1.364247859504268412e-01 -1.488705592965160918e+00 9.627433092649717583e-01 5.144240075658678135e-01 -1.058152853566000529e+00 7.208485894765545021e-01 -5.291022298287436643e-01 2.148842281443669178e-01 -7.458933752176212240e-01 1.679019996696171191e+00 -7.668313253030747401e-01 7.187576180820647309e-01 -3.649854306966448525e-01 8.492380422869558743e-01 3.246929764421900844e-01 5.400785812235051608e-01 2.412806440129461882e-01 2.886555865584377045e-01 -1.451142167979929454e+00 -1.510461904603592753e+00 1.146707831905108277e+00 1.577313723058192951e-01 -6.282053076213875986e-01 -8.888931639375373672e-01 -1.934455027557246132e-01 -1.550371600461295296e+00 -3.799586094923079055e-02 1.629744604425441334e+00 -1.322285229381344518e+00 -1.262438237524210471e-01 -7.796932355826070860e-02 -1.035709838696573293e+00 -2.411944072778114678e-01 1.905775154871545279e-02 -2.190055976501454893e-01 -7.079529551470752080e-02 1.369593659553965947e+00 -7.778444794385765970e-01 1.132998211268791744e+00 -2.696472646844277676e+00 9.936215202874707497e-01 8.001749216024067746e-01 -2.611808369747047331e-01 -1.889139602759722369e-01 -8.514099661434779698e-01 1.671101315558483291e+00 6.606162644116737592e-01 5.325634418525748703e-01 -1.442894906351747553e+00 1.777277600413742720e+00 -5.883847863103129905e-01 -8.335714606021659145e-01 -3.145150138295785824e-01 8.226569452149338213e-01 7.521652500385263285e-02 5.740330713701083942e-01 -9.233044925343903975e-01 1.091481939205023899e+00 1.164502960085235461e+00 7.370429681555423773e-01 3.179305312008074980e-01 4.670163571880798226e-01 6.154266495331651293e-02 4.207958613027065753e-01 -2.841707612179544123e-02 -1.259422850100953895e+00 -2.731892640848591070e-01 -2.738906819393695513e-01 -2.996679269809376586e-02 -8.156395800944760133e-01 -1.856718128451421146e-01 2.631455033398303334e-01 -1.106914474681818916e+00 7.734552231045722648e-01 -7.731649201549996298e-02 -7.287435896742635588e-01 -1.143359877537359660e-02 -5.846567258938978329e-01 -8.467584739426339269e-01 1.089434428830001522e+00 -4.345624654592459279e-01 1.525412387392768521e+00 1.769353999898913912e-02 3.399334228994136536e-02 -1.251299947280608782e+00 4.456187878398561453e-01 1.687342153958532487e+00 3.776072039545047554e-01 6.372842056460978899e-01 4.414953280709870143e-01 -1.874646020822174353e-01 -4.749535907183606298e-01 -5.054901966710203531e-01 1.832149213155988443e+00 -1.690463798466447509e-01 1.947056628777209253e-01 1.022561953852740402e+00 1.164413955975440951e+00 -1.363168608289082151e+00 -1.842685140542889566e-01 -7.856310814679655641e-01 3.176511872492757682e-01 1.195922313043238372e-01 -1.456945860618627409e+00 -8.081721493499985365e-02 -8.913438789709181298e-02 -1.190233830049381325e+00 1.842337791210948983e-01 -2.068832700592404095e+00 1.080759470703294367e+00 -6.511864713541849481e-01 2.135826009641890622e+00 -8.767228641362174724e-01 1.408877172204029193e+00 -1.009283238943698535e+00 1.369115785022133602e-01 4.140147998261314854e-01 1.105763543501710355e+00 1.035363012749286771e+00 -9.771855564285980567e-01 -1.050884636886932455e+00 6.519740136424453381e-01 -2.618356990409266838e-01 2.343552047026228602e-01 -5.582936799159126107e-01 3.050113953312233450e-01 -9.119611754151822902e-01 9.230619123196924791e-01 7.397954104782924478e-01 1.544568624891087483e+00 -7.203673597906951054e-01 3.710999312700492547e-01 -1.214111532524623893e+00 1.538478188431447569e+00 2.990242557024289094e-01 1.141426059096426471e+00 1.073057431766130526e-01 -9.202628867702771220e-01 1.851487545544900026e+00 -7.368698530724944185e-01 -1.524288684110626013e+00 -2.250286558231926914e+00 -1.495589046827931368e+00 3.485390446781138074e-01 -4.082758940842571085e-03 -6.100119437440701953e-01 1.233158345905262854e+00 7.495335968861769338e-01 -2.669672768046114086e-01 1.306647975486548097e+00 -3.281862927047050071e-01 -1.363905328232883074e-01 2.998332308447748118e-01 -7.403987957590626445e-01 -1.070692302239977245e+00 9.606508261597040965e-02 8.694665241188057059e-02 -6.012090208655109791e-01 1.014117998521938124e-01 7.541335317692707818e-01 6.528596588473160878e-02 2.443122099067104036e-01 -1.491757919130951349e+00 1.297254288294664937e+00 5.528410940136545271e-02 -1.817284226024182381e+00 1.830362797052232038e+00 -1.039753834180537490e-01 4.909206232963628236e-01 -2.492831733432782082e-01 -1.223246719256521481e-01 -6.652228435518421357e-01 -2.182232984075161419e-01 -1.163344767299380189e+00 4.179752533354977873e-01 -1.055832562279725773e+00 -8.160419946972947702e-01 1.841120723733366438e+00 4.267127867890421755e-02 -1.035226008320268676e+00 5.482749004715867791e-01 1.138597487274819908e+00 8.165781480695587513e-01 -1.013963740414054390e-02 -3.261027276418591581e-01 2.641475303925337137e+00 -3.567837011246842716e-01 8.164872686307825811e-01 7.920187873234821874e-01 4.459557188708992426e-01 -1.193883868461149023e+00 -5.414883991492284165e-01 -2.061757483269227864e-01 -6.994225096079214055e-01 2.906067858814629368e-01 7.873267761736841841e-01 -7.563342968660577981e-01 -8.475209889461694512e-01 -8.535694548616761246e-01 -1.376940885402180959e+00 1.460371563558545693e+00 1.505225596564056190e+00 -1.596265338455598592e-01 -1.715227160007041007e+00 1.840998909288194429e+00 -1.942587215211726948e+00 1.570562092886770289e+00 -1.450812843907442584e+00 -2.763706287752947244e-01 -1.110297930062245531e+00 -8.381519623612445624e-01 1.518313031427737547e+00 -9.200366808152334042e-02 6.244731400378898956e-01 9.991968549343043238e-01 -6.371926580860836076e-01 -5.337460024355086263e-01 -1.597215888174014831e+00 -2.343485489198589455e+00 1.079038509685356528e+00 -9.777379956776846570e-02 1.188581031866944082e+00 1.776993728393771343e+00 -1.077599717613946018e+00 1.059159991075625973e+00 9.209563758602905548e-01 -1.069243114293470853e+00 -4.806168223650056914e-01 -3.518518582541573236e-01 4.582529254866195556e-01 -6.700193777103112813e-01 6.971505537110082029e-01 2.585959072941232395e-01 -8.024653669289661950e-01 -5.118386437839426151e-01 -1.944755476494494373e-01 1.658139646570645498e-01 7.174766323324205386e-01 7.830824553607297275e-03 9.390023649633228997e-01 1.627556155267865790e-01 -9.075173985495800233e-01 1.996854478917221565e-01 4.366738350548475256e-01 7.152030665658418718e-01 -1.763789670187958236e-01 -1.927626267423331874e-01 -2.402698038567983030e-01 -4.292649639418774817e-03 -2.798697194461254423e+00 -2.863097057009123536e-01 -3.851898477223948958e-01 -3.733759631269618628e-01 2.691583148323298258e-01 3.539144949429787190e-01 -1.234110903018810435e+00 1.213958395767302800e+00 7.696191337395587029e-01 -4.149065045589073741e-01 -1.653511297081688702e-01 5.569279116451599787e-01 6.493027888564212313e-01 1.544216573643668322e-01 -4.200453021243055196e-01 1.331938379299648201e+00 6.110419152913900698e-01 -1.546794823091690141e+00 1.411499624663730579e+00 -1.085829438207917885e+00 -1.961381578177288976e+00 1.555135982754067003e-01 2.580542883195651171e+00 9.952706459187192767e-01 -3.428313467473665943e-01 -1.499165143851297843e+00 -6.226239073678361269e-01 4.589362295544829329e-01 -6.359403935599857727e-01 -3.664731555014989484e-01 -1.180531170124062834e+00 1.627181670250086587e-01 -1.599439842470297690e-01 2.576552666086652787e-01 9.688816379280765778e-01 -3.230182586099203945e-01 -9.788496452368113943e-01 -4.641722518940068487e-01 -6.166089617716764559e-01 -1.415166449093875567e+00 -1.308274635399299779e+00 7.267091612936863454e-01 -1.129250670203565399e+00 8.049336001095981352e-01 6.682059398377880877e-01 -1.746994400167627193e+00 4.338018361086001806e-02 5.385169829989722157e-01 -1.786224251175984268e+00 -8.650740233330076467e-01 1.391957952429778489e+00 6.960715322349980694e-02 1.559619006555426957e+00 -3.458282853229172615e-01 -2.920159828185547313e-01 1.006070150319970657e-01 -1.152170705155307617e+00 1.697710602675162328e-01 -8.371525111392895679e-01 -9.169752181746831932e-01 -2.105248142940458755e-01 -3.156226072479695888e-01 -3.570123540930693062e-01 2.083133364560788570e-01 -1.287031716640243628e+00 -1.829924384503268942e-02 1.360733458652838346e+00 1.196370631056658196e+00 -5.391715376022996331e-01 2.678556203703199579e-01 -1.089250102772452822e+00 -1.037186120955255336e-01 6.017370737742788744e-01 -7.350585174502662911e-01 5.742569060206517140e-01 2.504279402702458412e+00 -2.937476908587875468e-01 -1.068216546877803541e+00 1.062629838632711099e+00 1.161369549119370514e+00 -1.210476321216664486e+00 1.173559765421221979e+00 9.965657291559722186e-02 -1.277552048073490321e+00 -3.455178501811240199e-01 -3.087271319896638389e-01 8.663345346787275636e-01 7.934006245045165384e-01 1.832703871845744237e+00 -9.650327506260498733e-01 1.554928734239040766e+00 -2.004937828533509769e+00 9.286841843831975529e-01 5.753150807506109965e-01 5.083734042642640283e-01 -1.453887543830158169e+00 1.226023069065933280e+00 -1.154724601801506934e+00 7.470232373990087771e-01 -1.227588690908066882e+00 -2.917716164882689367e-01 -7.769447320382705247e-01 1.997135469168386912e+00 -6.966173393926475832e-01 9.265705295574744316e-01 -3.577625280027284249e-02 -1.232585455921862971e+00 -7.121135154438565026e-03 2.395240646924776465e-02 1.074184710570876389e+00 1.132906302554561817e+00 -2.720925232803702798e+00 8.326560975214536420e-01 -7.890418218061533429e-01 1.224912266756391865e+00 3.260482787390064918e-01 -1.496454101152890015e+00 -3.406858618491356294e-01 -1.812327418021743686e+00 4.342588724501651454e-01 1.613421010447505966e+00 -1.031463623086501968e+00 7.749519672422890970e-01 -6.334322032425123705e-01 1.215684031792868547e+00 4.410693295469531039e-02 -9.381231341672456869e-01 4.661183394024730475e-01 1.077551274358782063e+00 5.553571576494535922e-01 1.410831507491086545e-01 -3.815677605934393868e-01 6.902203124285106739e-01 -1.205774799078137782e+00 -9.582093990948800100e-01 4.701169503428391239e-01 7.301608699716527484e-01 -1.147916833624941235e+00 -3.974987524575248621e-01 -2.178271068763348417e+00 -1.044057360749137409e-01 6.375831628660929562e-01 1.449283744064286283e+00 -3.728080632531657335e-01 1.179690193309956170e+00 2.455110554616809715e+00 -1.186413071684472520e+00 -1.829158427446030410e-01 -4.861968159889934471e-01 -1.516921311487720692e+00 -9.925180293395742259e-01 3.160163986282736592e-02 1.518910090968649484e+00 9.219903329600970254e-01 8.530723048213670889e-01 9.862463296714745198e-01 3.916114520160465240e-01 -7.030977328032982365e-01 5.733064198736187445e-01 1.258672040759924560e+00 -8.375082218828203695e-01 -3.684994994957823122e-01 -1.143071531179092742e-01 -6.219456694907965488e-01 1.258711017021634015e+00 2.929460444155593812e-01 2.209130414246156526e-01 7.994361850479926312e-01 2.128052810120021565e+00 -5.608354812684516189e-01 -4.510039775061214229e-02 1.574350678488704025e+00 6.512666759482768075e-01 5.508209818755367415e-01 1.533484417685282430e-01 5.463035919101625337e-01 6.195728223685417202e-01 -6.100116655583157632e-01 9.776380512708859882e-01 3.022574608318550071e-01 1.021538423974565957e+00 -1.618726816904289212e+00 -9.948155865694542285e-03 5.254061974185740835e-01 -1.025946356653609115e+00 -5.238453284158492984e-01 4.039315029752080233e-01 4.587202325560653104e-01 -8.659449736632855998e-01 5.265868818361018056e-01 2.024716620747263551e+00 2.514356360675935598e-01 1.976817407107232416e+00 -1.131290609367798655e-01 9.217337323186904907e-01 -1.282004768583303145e+00 1.430202271395328406e+00 1.099680943204414785e+00 1.319365217733337037e-02 2.113566599368937649e+00 2.693688001691026401e-01 -9.358222405346775519e-01 5.372893239847943425e-01 -4.400220958056578757e-01 -6.031724425415802698e-02 -1.028063094361979929e-01 -1.670111592290903335e+00 1.007667351181967597e+00 -7.009379144894269942e-01 4.518560545541165374e-01 2.524642044874917390e-01 1.972308719728835605e-02 5.360690504904334075e-01 -4.772223949039683562e-03 8.964121001617354478e-01 7.234056012788532275e-01 1.745052106207514164e+00 -9.693830588497409639e-01 1.072091800946356699e+00 1.095908953982497769e+00 -6.157014140667901314e-01 -8.778520606665892734e-01 7.213175616811979829e-01 -5.860315612401242324e-01 -1.237494902327085644e-01 -4.179516239803698352e-01 1.455265075134050790e+00 6.324212084627949260e-01 -9.751662467622019825e-01 1.690201080981767745e-01 4.386907455534511113e-01 -8.546554884680703790e-01 -9.234410136361980159e-01 7.647865873078565913e-02 1.529862042587985194e+00 -1.215337928510334509e+00 5.670183820455062529e-01 -6.871570908311418480e-01 -3.436071648375622067e-01 -9.223313874767333775e-01 -4.374779979658121598e-01 -1.546461409042578505e-01 -9.040234211315069102e-01 -4.036143869014294228e-01 -1.202690952591093931e-01 -6.417303997939832749e-02 -5.801047202400604341e-01 -9.776903676881744110e-01 7.838086609409108396e-01 -4.140022282079832694e-01 6.679791178863149215e-01 6.627010806265949405e-01 -1.221434410889601641e-01 2.017265227334166106e-02 -4.095897963295492272e-01 1.950687613841791013e+00 5.504020621977877559e-01 1.008721058836310885e-01 1.407190056950148538e+00 -5.242369057918958575e-01 4.928847398903343779e-01 5.120449542219115413e-01 3.037387107444928791e-01 -1.453767338826517319e+00 -1.819819935667875699e+00 -4.847848824625737296e-01 5.881157650201394027e-01 -1.791130774271747716e+00 -3.836558852996450192e-02 -1.594200683463030011e+00 -2.686331854322775992e-01 -1.510512341427659166e-01 5.016439434778162676e-01 9.342094136200631560e-01 5.905633781476570254e-01 -5.350262450922033119e-01 -1.427100372583905319e+00 1.131533545939972241e+00 8.704523156416060781e-01 -9.732346587130717985e-01 5.711382911129876394e-01 3.260286524243353745e-01 -2.132273140556232294e-01 -4.340708266078166511e-01 -3.209748201048089888e-01 -4.100053697251787588e-01 -1.201557826621345360e+00 3.242743610302085688e-01 9.754181093477140019e-01 -7.432796250840836283e-01 -1.077959050002040176e+00 1.241704075429469478e+00 -6.086923845882307171e-01 -1.618679564912243629e+00 -6.041141876124405535e-02 -1.291352505516854432e+00 1.825957850955477246e+00 7.658541095943045829e-02 5.526386328432459916e-01 -5.397643617529721549e-01 -1.037245396635286948e-01 -5.983741789065920302e-02 5.498830532225303935e-01 -2.367384764354135973e-01 1.405939756494798409e+00 -3.431246181363089010e-01 1.340441116152205403e+00 1.370560882981671336e+00 -8.888795356449358254e-01 7.579548300071041744e-01 1.322180869597552877e-01 8.278140103173374786e-01 9.749429252792067568e-02 8.519516962561857198e-02 -3.263375751075544007e-01 -3.039417475047420103e-01 -1.225371015923284235e+00 -1.301367153628948170e+00 9.707141268485908192e-01 -9.064207750449948531e-02 1.721089143698531609e+00 9.060169813960253782e-01 -2.658566133677552901e-01 -5.641443650591333459e-01 7.705608057062232619e-02 -5.012174846123479410e-01 2.733938490416160660e-01 8.002034897890696330e-01 1.220771191106109488e-01 6.085341738198245948e-02 8.805921445862870955e-01 -9.774115372374704291e-01 4.676982518303305358e-01 6.382704476984369935e-01 -1.314130381892801402e+00 1.583469447972640776e+00 -8.200443152667371560e-01 2.099594121489141776e-02 -1.082393975595287605e+00 5.280136158755937004e-01 1.312001762435812235e+00 2.283176587079093878e+00 5.433103995221222338e-01 6.688207362969381675e-01 5.883140523923083287e-02 1.460087628753894418e+00 -1.301652424947892239e+00 6.025381989444172914e-01 -6.028443490902114510e-01 -4.676299971085107199e-01 -1.203020809843597272e+00 3.803021973562111246e-01 1.913234166689412596e+00 1.145033812742206170e+00 -2.635564781691247527e-01 7.316594657366895516e-02 8.800346761643398907e-02 5.458298824485762202e-01 3.881262062436667826e-01 -2.515851910319091278e-01 -3.140251895522811550e-04 -6.475442228064855199e-02 8.748414659026827467e-01 -5.348013772991512260e-01 1.166242206038051954e+00 -2.381628613643369252e-01 -1.784885796893223853e-01 -7.853584610328284699e-01 4.250294841601036100e-01 -1.146449602310598337e+00 1.744159219014683515e+00 -1.965679140641283906e+00 6.340506164340279360e-01 7.181331555015131318e-01 1.961557049143192621e+00 1.538240801630168297e+00 -2.018817087216459305e-01 -6.183364816662086927e-01 -7.011865405305492960e-01 -1.057013475542877945e+00 -6.020242712958138176e-01 3.453646643027598606e-01 6.430455482257902977e-01 -2.431822458380739072e-02 7.153067868846759714e-01 6.637732210178413084e-01 1.997371728271280178e+00 7.361106921790032676e-01 -1.067012776446089717e+00 -6.198541163184996261e-01 -1.587127335282539242e+00 -5.461970820767980683e-01 -3.032837462280543184e-01 1.200422682842114952e+00 -4.130246037129064463e-01 8.786473023835272844e-01 -1.511319503754790239e-01 -2.216549043286943632e-01 -1.023546220565289683e-01 6.578687704942912662e-01 5.239731987690963988e-02 8.852551149348431014e-01 -6.808208296537773263e-01 -9.346534430896740187e-01 -6.509872468149177083e-01 1.258040971601736668e+00 7.795056283610606318e-01 -1.887263259397652104e-01 -1.495370774280931903e+00 6.058428874832052502e-01 1.015876123875543158e+00 8.150502643201035236e-01 3.829167863806248739e-01 -3.603599903793684445e-01 -4.159788042426986743e-01 7.487951188075914200e-01 2.512682545918024091e-01 -1.799964741134605584e+00 -5.609393393196933086e-01 5.201263755131979583e-01 1.825221813315070829e+00 2.322560032335831415e-01 6.960661618262178330e-01 1.518912386428874051e+00 -2.862530494658948599e-01 -1.905745982743889400e+00 2.074867948804962836e+00 -1.452709048888887744e-01 -1.976635980254132507e-01 -7.991567460908953757e-01 1.328361082542579008e-01 1.480126250254675035e+00 7.978714276465538324e-01 -8.560011925425067281e-01 2.216280606077752624e-01 1.600758246353837011e+00 -6.222927892666876293e-01 -5.060009025417460116e-01 3.820764466216166472e-02 5.542996481305386691e-01 1.175948693287754754e+00 -1.464415795027275702e-01 7.821528788337508975e-02 -2.714295541460218231e-01 7.583749470954469496e-01 5.738920577414733382e-01 2.466056753379765321e-02 -5.404011200608938026e-01 9.677706880225536157e-01 4.056583363886037685e-01 -2.027145890290166896e+00 -1.174854012560235805e+00 6.100363270561287576e-01 -9.248098109814655021e-02 -9.365755468109215887e-01 -1.105763207658840397e+00 6.025219546298647699e-02 -5.240978620680271094e-01 -5.314769191851912433e-01 -8.711963743412696193e-01 -6.591191827316595919e-01 5.332320151228269189e-01 -7.141552664314824994e-02 4.724694194934775937e-01 -1.170448142447789941e+00 -1.354182597106824204e+00 -1.779312787724249834e+00 -1.206882283829205260e+00 5.686435448278043953e-02 5.965305554932157639e-01 -2.102321217564483147e-01 4.043253409333594783e-01 1.604949586939509842e+00 -1.397493958814186144e+00 8.585011821433631285e-01 -1.899712629467838892e-02 1.038122209182558819e+00 -3.156346492387521740e-01 1.726469242418503525e-01 -1.400550966618572535e-01 -6.160799111031750597e-01 -1.395888963062485555e+00 2.818268566633618022e+00 -2.512759167467013555e-01 8.017111766951368068e-02 -9.869532702997589890e-01 2.295661283896189009e-01 -8.808635511897257020e-01 4.423053809959003324e-01 -1.946782583640880526e+00 1.580153366595844489e-01 -1.173258461852678902e+00 9.451462921160115327e-01 -4.178466475442611516e-01 -7.084386126846441423e-01 -6.642017278361473931e-01 1.246641542985355677e+00 4.563026891309865940e-01 -5.617349965323013145e-02 -1.886249473561538492e+00 4.391763167026458969e-01 -1.138846381391501184e-01 -8.508229601242149887e-01 2.632865915760519981e-01 -1.727479262628505430e-01 1.284598584480632466e+00 -2.840624462303434350e-01 -1.113644950569383951e+00 -1.526637168284368906e+00 3.016543149693638792e+00 1.415336075464548982e+00 1.027964988105940947e+00 -3.496230062204657707e-01 3.350668886162079252e-01 -1.383259950516648740e+00 -1.106941163944213935e+00 -1.624251941550361567e+00 -1.255807644662439992e+00 9.490018612943590393e-01 7.233889516588208890e-01 6.622835944917954132e-01 -7.819574441739624016e-01 -1.094925860613492397e+00 -4.631955275771690306e-01 -4.390129223069511588e-01 6.724444148267443300e-01 7.648681866618388669e-01 -8.535799257368763271e-02 -8.049087523561587743e-02 1.134535095045448166e-01 1.531768097143028529e+00 1.301976833103203335e+00 9.164511426539942995e-01 6.393155092159348296e-01 9.956746775724284459e-01 -1.264809182092416995e+00 -1.269724404241897808e+00 3.169888150303613039e-01 -7.691897259933366815e-01 -5.664640101924161009e-01 -1.406147745572823744e-02 -5.732109051654102894e-01 -4.338196907426656868e-01 6.223922112878335078e-01 -1.522560856979329413e+00 -2.724180179490233167e-01 2.624860296047127894e-01 -1.294274679831420638e+00 4.223386973872819694e-01 -2.383316217811450310e-01 -1.497745957611449130e+00 -3.864871592997007332e-01 1.273238300259543543e+00 -5.748290344150075448e-01 -2.792286109785129811e-01 -1.103066493920943580e+00 -3.772874425631015383e-01 1.074385074539440321e+00 1.315718135749659901e+00 -3.508976175218966875e-01 6.135424918695856489e-01 3.243293315991150894e-01 2.899804189240934305e-01 -1.513895483111872942e+00 2.500765987788075920e-02 -1.807134621686914633e+00 -3.845237398735161793e-01 -1.529313033697483393e+00 -9.306912739073517349e-01 1.340840014589087081e+00 3.876039573092584511e-01 -3.122537845934881262e-01 3.742913729856585103e-01 5.905468144052601343e-01 5.080713859596669435e-01 -7.172789337556301215e-01 -1.236231539562112625e+00 -1.138251219694931926e+00 -6.543222746282618685e-01 -6.346493156341344033e-01 -5.309863140557815608e-01 9.223437978056135689e-02 -1.023793058375965792e+00 -1.321059017683754666e+00 1.306046386112423185e+00 -1.113079001650077338e+00 -5.014902052656424747e-01 7.617365507836533212e-01 -3.628016997705003632e-01 2.701304928134118377e-02 -3.133493977809333475e-01 6.810180641039199623e-01 1.535257905433791370e+00 -1.542691658099821339e+00 -4.235187415338393380e-01 1.827405213875557891e-02 8.363518358757378313e-02 -1.305692627034894526e-01 5.486897111674330363e-01 -2.048289083438386005e+00 -4.702715944402789949e-01 -1.894215290287575570e-01 2.433377214133827682e+00 -1.272739300357763170e+00 2.741803505981316835e+00 1.074013786907613011e-01 -1.356366756544188812e+00 9.360507681134294655e-01 -9.115334460955452078e-01 1.399162067246706442e+00 1.329216718630274796e+00 1.659878790012587091e+00 4.430356155783685135e-01 -8.126315308524977299e-01 -1.108860084577215493e-01 8.196220870006538650e-01 1.855688436946395514e-02 -2.313487702363786092e+00 6.859074105797668963e-01 6.325661450055033441e-01 -6.184698528706322751e-01 5.494816272964102993e-02 6.018006070160377696e-01 -3.633389804224095299e-01 4.088549136141232387e-01 3.144499653636866343e-01 -1.316705968556266537e+00 -1.123686955730407222e+00 -1.146566428699339779e+00 -5.948309107434902598e-01 9.310011205876858043e-01 -4.844434065873185480e-01 -1.256974501219610962e-01 6.983714448483497872e-01 8.377507400186397224e-02 1.685467902158537035e+00 3.325015561989456969e-02 -2.277958901723633023e+00 6.232390839644574854e-01 -1.039410267459515112e-02 -1.560418571258243015e+00 1.403068510813511582e-01 -1.543769986983264841e+00 -7.526707624665494034e-01 2.909236896570626119e-01 -1.830415089456469968e-01 6.883086439376925325e-01 1.863579676540074725e-01 2.261933806128594071e+00 -2.233480103305105768e-01 -4.288442799539105010e-01 -1.846127608675134646e-01 -7.087440003854847959e-01 -5.441433827471491014e-02 1.623907373213601124e+00 5.742782690158330094e-01 -5.173337166536049470e-01 -9.153317987185863869e-01 5.016437088001830524e-01 1.296334961683619502e+00 -8.134348998328105873e-01 -9.630330131995540333e-01 2.071032201955646801e-01 -1.449421613925649721e+00 1.343881024048554140e+00 -6.872926932258830446e-01 -1.180348978906785140e+00 -9.925055976614398645e-01 1.478204618629182621e+00 5.509935709984002949e-01 -9.542757771264677169e-01 9.291893462319165131e-01 -1.302198595099350945e-02 2.014327790692346021e+00 -8.420968432468278753e-01 1.109884614433045646e+00 2.736012701362876554e-01 -5.969905391150679419e-01 6.496446895885992223e-01 -1.119674513659672410e+00 2.344684771185124028e-01 -6.017464663879985576e-01 -3.254278605512014866e-02 -7.100159079531296324e-01 1.926109517484766720e-01 3.730759367574973395e-01 -1.571706266334497615e+00 6.122627180550829218e-01 1.773648115067305131e+00 3.002551524507698355e-01 1.467531683734049519e+00 9.154215765224577028e-01 1.210546175660532020e+00 -2.018902972594263101e+00 -2.625800613324465349e+00 -5.556388905726505900e-01 -1.221170952523798148e+00 -1.167181173347662249e+00 8.153528842196665627e-01 2.981597351546813712e+00 -2.272952791400142392e-01 1.840920014281867578e+00 -8.520705193816671130e-01 -7.549204071029419483e-01 8.641065042805987639e-01 -4.143077846752584170e-01 -9.294743756564733950e-01 -5.205254252808182436e-01 -7.300075856987255918e-01 8.778198240956645859e-02 3.098085277560978512e-01 -1.110535988485452874e+00 1.168065846674973374e+00 5.222090185490257941e-01 6.447478646647806233e-01 1.460328939840914719e+00 1.012176787601967831e+00 -1.910263049883057507e+00 5.374459245738660851e-01 8.951714524759208924e-01 -2.355126368597257047e-01 -7.342862590562859726e-01 1.682652725088068790e-01 -3.026727814058789434e-01 -7.781854791408453487e-01 -3.524173027559193150e-01 -1.619373752970090896e+00 8.885459873379595308e-01 -1.953593238688605682e+00 5.232207687157027776e-01 2.025296263742764058e+00 2.570002608631715701e-01 2.754715512434646185e-01 -7.475852089492576180e-01 -1.354913974957195066e-01 -3.892134046699264327e-01 4.191560897869106017e-01 -2.648315739195259422e-01 -6.515323882059436134e-01 1.296513874606611605e+00 -1.026282052108607123e+00 1.767159738403792646e-01 6.420298788882158325e-01 7.916308383760609635e-01 -1.786810639751809093e-01 1.200404658725868989e+00 1.311064594941505623e+00 9.283089486448513339e-02 1.254454521502982534e+00 1.695924138405877857e+00 1.392771206585778909e+00 -2.164441304105567399e-01 7.409456816026048498e-02 -6.505147638202678495e-01 -1.835423186509875126e+00 9.521579051836792651e-01 -1.462733141184358043e+00 8.451265194008836801e-01 3.615506274146261245e-01 -1.215606233419432858e+00 -1.686265478707413612e+00 2.880148502483061423e-01 -7.110895502604335228e-01 -1.410268451505567233e+00 7.871377306540522367e-01 4.693621688481718901e-01 -5.295678080734575466e-02 -1.031778793416227691e+00 7.566357559267327115e-01 -3.086316855684761995e-01 -1.581263289594476484e+00 -1.297227274905207173e+00 -2.812030462181956333e-02 4.237671754410422542e-01 -7.659977674821737414e-01 9.388181511110207933e-02 -1.262126946788618254e+00 -5.550825866138345971e-02 1.289570305550262475e-01 -1.326948097124953874e+00 -1.919344875109215698e+00 6.911442024592783229e-01 1.823557711465799924e+00 -9.491484409248364118e-01 -6.924832406950960639e-02 -8.745989488504593568e-02 4.205949137405638472e-01 -1.418600464226490165e-01 1.777699932766063196e+00 -1.637187623060119002e+00 4.534271216593204756e-01 1.209930465711231529e+00 -3.409681215334724458e-01 -5.305224505580722338e-01 1.133143255247361258e+00 -1.960427389618952798e+00 -3.064666724343851345e-01 -4.947108256616365440e-01 2.034999582186423073e+00 4.241681111045310648e-01 -8.388795748735212721e-01 -5.524752539387899342e-01 -3.027522179172816297e-01 1.590312372684776099e+00 -1.322223214288873239e+00 7.148913176322163610e-01 -5.006609573802500712e-01 -2.483086595462499491e-01 -1.597509286003240714e+00 -1.344866942500256402e+00 -7.184569296073137767e-01 2.352297507661077758e-01 3.966506771890790373e-01 6.417006526121360466e-01 -8.795921914697519828e-01 -8.371918305582990438e-01 7.523214741835221320e-02 3.358863792282831273e-01 -3.011786381690973458e-01 -1.323683978923387849e+00 1.376493817760710892e+00 -2.988506309048466481e-01 9.843476883773510933e-01 4.292596523245262863e-01 9.656855765423514315e-01 -2.794925499176201256e-01 -1.080192318334657620e-01 5.966735491363754917e-01 -1.031691820804868098e-01 -1.986085484293447889e+00 -1.148831196454934034e+00 -2.240662692502872755e-01 3.638127353342303638e-01 1.718863898836460624e+00 -3.874042496292727233e-01 -1.391371890372302245e+00 -1.784653364623265126e-01 -7.098047328378273013e-01 -3.883574065409554632e-01 -1.109151922986367778e+00 1.273867329688150418e+00 -8.306886739771075778e-02 -8.583783502077685368e-01 -3.191677836193830942e+00 1.545903723278370556e+00 -9.687706599328888002e-01 -1.688456121523922882e+00 -2.708377068480353755e-01 8.864525923596828783e-01 -5.550553716897644874e-01 2.451006141155407103e-01 9.545451183858471023e-01 -6.540818073519153453e-01 1.719456721305642866e+00 7.573988019992389242e-02 -1.119793885003426692e-01 1.590026074326190253e+00 2.420437844241398254e-02 2.389795994839378768e-01 -7.134842170969644126e-01 -3.247640467544696818e-01 -1.955961073663493310e-01 1.372714801019856212e+00 2.229707921571956852e+00 -4.360287694069853864e-02 -5.175014979380004182e-02 1.261634680034130707e+00 1.136144849169415050e+00 1.231288089278101405e-01 2.086283059869088241e+00 -4.007464589928897425e-01 -3.230686643638910338e-01 2.429275236103045910e-01 -1.775354691090893500e+00 -9.027260653980513638e-02 3.442661254362254786e-01 2.438485862131468396e-01 -1.092646413576727316e+00 1.977433324482766319e-01 -1.668168912201785370e-01 8.378108676309509173e-01 -6.663792898167438805e-01 -1.027620457000979259e+00 -1.629065919516082261e-01 -1.366971931457863776e-01 1.843011823046564857e+00 -9.129958346299067440e-01 -1.857875734890931829e+00 -3.420339642839935190e-01 -1.201147911467539631e+00 2.788002916945235832e-01 2.093742934248365162e-01 -6.357955513384908608e-01 7.925111638230123434e-01 1.076658974369458344e+00 -7.039475659529884077e-02 6.376585950770369271e-01 1.479443907934172353e+00 3.709174767169699516e-01 1.166954126410189918e+00 -9.596171290950492039e-02 1.110380803063561350e+00 3.074796024482147061e-01 -1.201509677168463908e+00 -4.396026648145776594e-01 9.008568867195347885e-01 -1.219785955490843010e+00 1.840492525550333047e+00 -1.034501836278919118e+00 1.606693827711515921e+00 1.909471874647734879e-01 -4.668528040669723822e-01 4.729247341573609154e-01 -2.677260485335553608e-01 1.011283398520272714e+00 3.947443114166652722e-01 5.185063953564514883e-01 1.962410933378935685e+00 -4.751449426619808181e-02 -6.594693479399588165e-01 1.979790640286958614e-01 2.294208264742784720e-01 -1.020768817159548869e-01 3.121692109861164827e-02 -5.788374984166559656e-02 -1.271049533271290999e+00 7.281009963004045349e-02 1.654096811939889777e+00 8.194062936519986851e-01 3.661302644771495807e-01 -2.060431602120775363e+00 1.489952326598891874e+00 -7.090165368460307205e-01 9.723207610368009846e-01 -2.623156437587180756e-01 -1.230691270707668233e-01 -2.592107823313214876e+00 3.975636191457765367e-01 -4.364972247357299384e-01 4.461134914372919535e-01 -6.764815671919995888e-01 6.282886650797683270e-01 1.553988647375212473e+00 -1.082435651584488928e-01 7.859852882565275811e-01 -2.781371683539127782e-01 -5.679493550617922271e-01 1.685892081902363449e-01 -1.321794963703166292e+00 1.263184878629455943e+00 4.347883651429877427e-01 -1.103380930632749557e+00 1.843014386232891155e+00 -8.069584988745481802e-01 1.014243450365123866e+00 -5.980192405027315861e-01 2.511532037079822199e-01 3.968614359381336665e-01 1.391954936740764648e-01 -7.234034838234042475e-01 -1.086642497437440458e+00 -1.260082147222071791e+00 -1.583301447672332385e+00 -1.516482894244417956e+00 -8.256366855710881580e-01 2.891671777026099122e-01 -2.364693186470263331e-01 7.346237042098785475e-01 -2.480458042110816608e-01 -6.207308205929161771e-01 -4.012038767231504433e-01 1.253676254489945463e-01 -9.380193282705674429e-01 -4.628172722644805503e-01 -1.423744131529245838e+00 -3.169714520638222122e-01 3.055805645282055893e-01 1.283599414831687824e+00 -4.899120823696334615e-02 -7.695621699353575318e-01 3.412229496582722121e-01 8.793111960179829101e-01 -1.411103673490045063e+00 -5.762587693520577758e-01 -4.475776345174128923e-02 1.807460408254331963e+00 4.159103223211272904e-01 -3.904596295012570384e-02 8.758771330070294929e-04 -3.382943481582116867e-03 -6.266661523693295432e-01 -1.532504303134052392e-01 1.885677985466713613e+00 -2.051092325538820038e+00 4.842424932584322994e-02 -8.466456985044911177e-01 9.784669477766457790e-01 -3.728485490473594788e-01 1.700872158897362540e+00 8.748751728267999406e-01 9.990424549793849307e-01 4.353603671155980570e-01 -2.065305626837782516e+00 -1.023681340383947758e+00 1.371906399950537203e+00 8.328729287440802542e-01 6.133362824062522645e-01 1.316050197487369955e+00 1.017152860058980757e+00 3.287366582307945650e-01 -1.640178827737702738e-01 7.715150233190707363e-01 -1.588714922224851445e-01 2.888732546107766197e-01 5.800657312801241750e-01 -2.813698680504429506e-01 5.205517087740004767e-01 -4.367616691750327296e-01 1.013979154287531215e-01 -7.374963401582330935e-02 -3.093392488314566924e-01 -5.170744313679075388e-01 1.001589734686816557e+00 2.930791216249206133e-01 -1.613735518236471211e+00 4.240719015549014870e-01 -1.278431822817305274e+00 -1.216449870190742910e+00 -8.866451830674913770e-02 -7.121282734580620666e-01 -2.333164991076381423e+00 -8.287342427429085223e-01 3.523648060995538799e-03 -2.073242303606997738e-01 -1.342934690074243931e-01 5.394789015537764243e-01 4.799373044066749805e-01 -1.895507491221676000e-01 6.728824603805582116e-01 1.165357831625523533e+00 3.233750583174344606e-01 -2.447268623494733009e-01 -3.615949296388981105e-01 3.922609961700943559e-01 -4.647656463423817663e-01 -1.671537054450051185e+00 -1.554181104585590223e+00 -7.553941868809970206e-01 6.068247016542186456e-01 1.897521250282124150e+00 -6.447569011579798448e-02 2.694834070617559418e-01 1.670041864736312887e+00 1.100922442512288546e+00 -3.636783659427395010e-01 -9.636988367670989986e-02 -1.642795732713805190e+00 -6.999738741029144506e-01 -9.390317873117886016e-01 3.021931691393768271e-01 1.414578796871098110e+00 -1.535079513944299055e-02 6.096767022987140683e-01 -1.271815925420512583e+00 -1.442950184846578443e+00 7.181956303318957069e-01 3.095813481385160770e+00 -5.387147352689825724e-02 7.392125294389489953e-01 2.705452372083316792e-01 1.286136256683604318e-01 -1.171407342020135273e-01 8.138487623330054044e-01 3.988196780129557029e-01 1.633759457997985498e+00 -2.024376400980234525e-01 3.279024639470016211e-01 8.067058926355726856e-01 7.958404421816741570e-01 1.028022175209321043e+00 1.177285133727876909e+00 -1.133465612876228129e-01 9.609732705356618387e-01 -1.962517136703653964e-01 2.231815376921082450e-01 1.203131073984149868e+00 -1.217484000971398445e-01 -1.331805840748509384e+00 -3.387954546253728605e-01 -1.058588982965006586e+00 -2.588954281901004184e-01 -1.106253106851751378e+00 -2.800798992951309963e-01 -2.521934821968119800e-01 -9.309320795151366790e-01 1.082124888618866097e-02 -1.346612953080070341e+00 1.049913511042269265e+00 -1.996576063384635502e-01 8.188740424075536817e-01 1.601795073965776695e+00 1.112435007400467413e+00 1.952437084119720834e-01 -1.048293226382969401e+00 -2.896290060112227116e-01 -4.169764178449479330e-01 -1.272287843103661498e+00 1.074257746217032405e+00 -8.600928357882418052e-01 -5.474373994423649137e-01 4.661892068095365160e-01 2.163143026017025683e+00 1.129222097916290635e-01 -4.304038490035091979e-01 -1.951768654447177120e-01 1.219184816476032385e+00 4.670463020425470457e-01 -1.547104719093402858e+00 -9.319568966001955390e-01 -2.153603647015371880e+00 4.395467726457952806e-01 2.231107028483138244e+00 5.135107277888770749e-01 2.414902845065443060e-01 3.743378203376548363e-01 -1.016052002632675116e-01 -2.297066882745827598e+00 -1.582804810862243131e-02 -4.094029992376185256e-01 4.017566496216123245e-02 -4.795038953100526080e-01 -8.054396993448385000e-01 -1.470138807572526629e-01 -1.285981641675391751e+00 2.615230433511277486e-01 -6.052877951290286385e-01 6.850351447885858480e-01 -3.182144549760360097e-01 8.141827748262663311e-01 9.630536281459830539e-01 -4.498424002369874053e-01 -5.013440759057044005e-01 -6.387626908147688853e-01 -1.294872799155464715e+00 -2.466761279473318691e+00 1.296842816957037015e-01 -1.065726814791478905e+00 -1.028878576379600229e+00 1.011757752936061960e+00 4.430169519990190818e-01 -3.396610563430380036e-01 -1.195774424987778861e+00 -2.106434099147688199e-01 1.403617325666608240e+00 -2.003722833703576178e-01 1.027959284369176274e+00 -1.649069124181557974e-02 9.114658287943802062e-01 -2.079496601319276383e+00 -7.601329842081434862e-02 -3.447565157393384788e-02 2.126169280111697424e-01 8.079822053163919771e-01 1.733852248580112776e-01 -1.119395173653182862e+00 -1.322656536834600161e+00 1.420400077844552467e-01 -2.469093222629147044e-01 9.853706599403843081e-01 -9.389897510549292114e-01 -9.146189200771067188e-03 -1.063648741938136633e+00 -1.729470027476573413e-01 1.166641956267297220e-01 1.719130796364869151e-01 7.920305217443638357e-01 2.686588364901109083e-01 8.099227557028601532e-02 -3.657422428604581444e-01 6.414660149269777456e-01 3.509760751342757001e-01 -1.115423981702224010e+00 -2.037905956926482631e-01 -2.473598184252475463e+00 2.967824024576778630e+00 -1.518366866880477728e+00 1.741242984931931637e-01 -9.187645897523827321e-01 5.784974314290262098e-01 -1.434466523499722257e+00 5.081149109933189578e-01 -4.726113160305365213e-01 -1.950729056227448743e-01 -4.192240822179946758e-01 -2.110735459108893305e-02 -3.013028883740224373e+00 1.976990110590192806e+00 1.525315424218404159e+00 -1.320074062829772743e-01 -2.393451871311518542e-01 -2.751684962392220712e-01 1.886529436565030249e+00 -4.738460273481672758e-01 -3.123340223766440382e-01 -4.475818106207586911e-01 1.360211482692287088e+00 -8.112252571643870924e-01 2.556243082471248318e+00 -1.354445032479386635e+00 -1.196956683350649531e-01 -1.273946353452610314e+00 1.405931348357343236e+00 1.610326551138689055e+00 -3.260460536995937186e-01 8.263143528633301038e-01 -1.928146029991368027e-01 -6.293068088870836796e-01 6.682454559460239141e-01 6.400314997098180969e-01 7.033496370843553835e-01 -1.733063553749630836e-01 1.046982990658244628e+00 -1.325219211123462859e-01 2.504536554576973550e+00 1.163553342528337753e+00 8.361740505083503638e-01 -8.343534520544596683e-03 -6.626954545533125622e-03 -9.156326890005517249e-01 -1.191076604753658202e-02 -7.554055683214182526e-01 7.932847211986981950e-01 -4.329444157714375518e-01 5.077968617193312495e-01 1.311681592582584877e+00 -1.159502534484607578e-01 1.440802938427083291e+00 1.681599382312457092e+00 -7.067385627689540262e-02 1.819843434096213020e-01 1.564927898615300572e+00 2.546416106786657529e-01 -2.693831999281043332e-01 -2.916740835932191689e-01 -6.589957449335605011e-01 1.235300165197312117e+00 -2.218916485066978195e-01 -5.144522541718309361e-01 1.223235070152293602e+00 -1.257244630967074617e+00 -9.962064266536627688e-01 2.652070137450170395e-01 2.773530626507193286e+00 -1.337825260034665620e+00 2.931504784194525204e-01 -1.093288116776433283e-01 -4.732721453558078606e-01 4.359427729047448546e-02 -1.669343549854383824e+00 1.661801942687429479e-01 7.157801699506386450e-01 -2.678687542872158489e-01 -2.478504999313441148e-01 -4.889318596011633100e-01 -1.539383968534167257e+00 9.777723493559337120e-01 6.952870328694917001e-02 1.045196220256132902e+00 -1.708645142777853509e+00 3.844472293637165583e-01 8.684890062855635806e-01 1.000381992149975030e+00 4.073177923818648849e-01 -6.112067262962149750e-01 -9.727107930917294754e-01 3.813653565218773356e-02 2.310492715135431877e-02 6.640286351113507957e-01 1.369677435209524508e-01 -2.272467343219865821e-01 -2.208177699089055035e-01 9.825326341988334100e-01 -5.129634184561442378e-01 -2.630153108679136320e-01 -1.917147491219894084e-01 -3.621340145645751019e+00 -6.600889898741914008e-01 1.865452741992605468e+00 -2.846311286710477839e-01 -4.551112565534378152e-01 -2.391799435107677674e-01 -5.530535784344245975e-01 -1.084193876485001873e+00 -2.354713355714620204e-01 -2.292530042462703199e-01 3.506165761661710900e-01 2.312769586715210934e+00 -1.241761278055130813e+00 1.317682243050420032e+00 -1.406286248434721609e+00 1.680695483587354433e+00 -4.074905785933262137e-01 -1.123275074209466151e+00 -6.476968165661858845e-02 1.117089906698239155e+00 -3.182364490531568446e-01 6.330637783775170391e-01 -1.724139020324844784e+00 -1.719944637253809638e+00 -5.993142301719398546e-01 -1.633561210230022542e+00 -1.057833969156431575e+00 1.114978566667954550e-02 -1.381107429780331186e+00 1.732547233532764075e-01 -2.164658319228041083e-01 -1.765672684162328254e-01 -2.879339108563299110e-01 -7.893424700684958939e-02 7.500887279125875717e-02 1.488154296292960366e+00 8.737684090653780045e-01 1.953217930200688901e+00 6.687124708172155207e-01 -4.858682542463640397e-01 -2.109092137488211893e+00 -8.475883853620828079e-01 -4.112229029937311542e-01 7.105666370820949984e-01 1.341052148237645625e+00 -3.259514986299620332e-01 2.369975279801164736e-01 -4.385811175234207715e-01 -1.631035524972637360e-02 1.779973780916877801e-01 -8.767443402463762636e-01 -3.116957488775177199e-01 8.982836835540198850e-01 -8.993010254793161184e-01 1.026599899569264229e+00 1.698759557283587407e+00 -4.383363050888429424e-02 2.681599967139669527e+00 -4.108251371740497676e-02 -3.074820545690836737e-01 -7.261284680791671997e-01 -3.689369346443550080e-01 2.055602410195634389e-01 8.047052011474649102e-01 -6.509588790518676671e-01 -1.746877547515879314e-01 -1.150905010320668831e+00 -2.033566560744332063e-01 1.049532987877642487e+00 -8.804596883186270873e-01 1.100275884829788664e+00 -2.541753892003479898e-01 -4.379576218332235649e-01 -3.562266719352064626e-01 4.125156080246303314e-01 -7.336107005304718376e-01 1.934896209109557563e-01 -1.905139594137395864e+00 -1.115834870689541569e-02 -2.851312069479444711e-02 1.234871445270296464e+00 2.832721500400994449e-02 -1.119346857835571418e+00 -1.070543626037856910e+00 5.289938988039678547e-01 1.503825544246971013e+00 -1.888565907993280835e+00 4.273064980485943853e-01 1.035745046944398728e+00 5.517827460600935874e-01 -9.435642773498618130e-01 1.384421456017893126e+00 -3.544023348450994065e-02 -9.631721734864415740e-01 2.020858609652955440e-01 1.229001272548973622e+00 6.357512197214872096e-02 -6.780307925788600087e-01 -1.001061078222492240e+00 -1.273699012572306888e+00 4.168939771008985939e-01 8.779928155927410605e-02 -2.432791628004996598e-01 -7.926842089204898523e-01 -4.909173720490047632e-01 6.877252778043361214e-01 -1.214150606906965468e-01 3.142678966612993952e-01 2.029506878069773812e+00 1.681823114284332288e+00 -2.442197509459754709e-02 6.813657327621712723e-01 -2.550118986552465938e-01 1.729757712305590278e+00 -9.903240273930302706e-03 1.023890295877434298e+00 5.531395887587630122e-01 1.020548261896803810e+00 -2.101693735577295108e+00 -3.482345841465462333e-01 5.520416547235681287e-02 -1.015018811888892314e+00 8.629862939678206724e-01 5.885193572916134208e-01 6.199094009246545189e-01 -1.134849386989480235e+00 2.871488508814739465e-02 -3.767027467060108381e-01 3.671747816091520678e-01 1.030826705727369008e+00 3.367274026610326820e-01 -7.210858431376472311e-01 -3.861819348062332513e-01 -8.899107316403459533e-02 2.383452813780149726e-01 -1.035282420936282533e+00 1.310458608097147204e+00 1.090561855516501977e+00 1.194561505919601307e+00 7.837483736599156758e-01 -8.724860256267090719e-01 1.270257264745297654e+00 1.365289478713668792e-01 1.705674387215431631e+00 1.829061190326881081e-01 -5.091962746704904452e-01 5.565422674591602448e-01 -1.970527702795463743e-01 1.344600687517312210e-01 -2.604991623407618029e+00 2.596428975296888986e+00 6.291896785406029258e-01 -3.873520604164583658e-01 -2.134760342673544198e+00 3.148080237148316862e-01 -1.205979473968761928e+00 7.279962168232158026e-01 4.156321391833598944e-01 1.403193267289602808e+00 -9.346812345457364835e-01 -1.118979048627037232e+00 8.067527083126045939e-01 -8.021514846475019667e-01 1.446349012565249503e-01 2.662007301426156936e-01 -2.452129316707089279e-01 1.114487981622544588e+00 -7.139507200732033709e-01 1.481966623133773142e+00 -1.901196980341688103e-01 -1.533253178620229251e+00 -5.151200217668713277e-01 -9.457061798016476173e-01 -1.726382528525499893e+00 -6.331337740486324694e-01 -7.087998875582744995e-01 4.956830283690041687e-03 3.861198005632678343e-01 -1.248935333253742508e+00 -1.170655557227467669e-01 -4.150106621794346640e-01 -1.705961639038295452e+00 -7.679236457836155494e-02 3.671929396287473280e-01 1.177080753793158019e+00 6.002799310469197902e-01 -9.279990538321412907e-02 3.198773789411970547e-01 -2.835428089407415753e-01 -5.186832313778401149e-01 6.983454565841619166e-01 -7.83434699467
[truncated: 3,627,304 more chars]
