# Supplementary material for: Bayesian inference of kinetic schemes for ion channels by Kalman filtering
Source: eLife. 2022 May 4;11:e62714. doi: 10.7554/eLife.62714 (PMC9342998; doi:10.7554/eLife.62714)
Supplement: Figure 10—source data 2. — The number in the file name indicates the brightness. [file elife-62714-fig10-data2.zip › 04current.txt]

-4.260403837631838719e-01 9.354871674699730133e-02 1.903511670883558660e+00 -5.722999743154376651e-01 -1.783461464935374996e-01 1.660087470129137488e+00 5.044201784069263228e-01 7.994171393101274781e-01 1.989917011377205780e-01 -2.628816121475824885e-01 -2.567180173219055228e-01 -2.236330412672771495e-01 -3.101852840026817493e-01 -2.347057631312104986e-01 -3.413018500509567565e-01 1.461698223976626743e+00 -6.447732661276792676e-01 -2.277696574464563861e-01 9.387171358434740487e-01 7.591320747648816480e-01 9.541686024438549296e-01 1.103809960446200167e+00 1.032492492033091347e+00 -4.604000531782703187e-01 -1.443114745309675429e-01 1.116574924742635311e+00 -3.775832987183859735e-01 -3.437864940085715859e-01 9.731560369929872500e-01 6.976882473781356175e-01 1.063422396983756180e+00 3.675408688615325881e-01 1.015207970714689045e+00 -1.122687762395647937e+00 1.693650960960488616e+00 -5.466667619224618857e-01 3.469565463625709500e-01 -4.530474326139407593e-01 1.456885352436512182e+00 5.564687325907557991e-01 -2.169721725892160002e-01 -8.805705732039289524e-01 -1.224439930087465100e+00 1.034955043883256876e+00 6.831057587076003190e-02 4.820957628116063209e-01 1.549103619111126928e+00 5.688378148643121746e-01 9.164520564362363952e-01 6.108984574146756330e-01 -1.076155899802861304e+00 6.564498941234507556e-02 -1.308557872574563241e+00 2.289348629230777199e+00 -1.003440483691879326e+00 2.293605390848731662e-01 -6.494218653615931036e-02 1.126795481964642659e-01 3.865852000404367828e-01 7.280366342179825923e-01 -1.276718569446934959e+00 -3.854000139243161649e-01 -1.147059617560681311e+00 1.497247680616638210e-01 -6.805055623443265755e-01 1.279366339939822739e+00 -6.137471418860587224e-01 1.610387112867076809e+00 -3.135364993872743478e-01 -1.177458044568117979e+00 -2.624879142271161481e+00 -1.635158176593844159e-01 -1.553332583975313597e+00 -4.592918892093842409e-01 -2.094447315520221176e-01 -1.776510293499384829e+00 -2.546930456198451265e-01 -1.446103909074069938e+00 3.572839157281271216e-01 -3.043214689419063701e-01 5.454833268497822907e-01 -1.492295203611271770e+00 -1.264098396165535432e+00 -1.268250511290407223e+00 -1.392419617615661409e-01 7.751545455626845937e-01 6.362602075519094291e-02 5.808003920667996756e-01 6.251660964310020718e-01 -1.101003360979397883e+00 1.293041436180544457e+00 -1.202679621029808743e+00 -6.141824684032787252e-01 4.939854024468163241e-01 -5.432588937552343955e-01 6.347545592095540368e-01 -1.328215220054340229e+00 -1.198153943564635171e-01 -6.529490297140835287e-01 -9.842534093451521526e-01 9.417609778781537155e-01 3.417627145360310204e-01 6.281081367612434407e-01 1.889495258753907780e+00 1.343798174530912881e+00 5.035385753952892340e-01 -1.250974514844550856e-01 -9.053169369042194381e-01 8.832958384058595680e-01 7.733641054931880143e-01 8.475406050551974324e-02 -1.234887130454314308e+00 -1.057018675325349211e+00 -9.378480070338364172e-01 -6.048961170702443768e-01 3.441321180292242210e-01 -4.292694526495531293e-01 2.107595263124978080e-01 7.614717105464756663e-01 -7.932710227820897186e-01 6.229113725401039803e-01 -1.148536543798429843e+00 -1.197307252673061040e+00 6.997965181503923437e-01 -8.010802431179837590e-01 1.832959414852605606e+00 8.246648637235993728e-01 -1.376224186956333195e+00 -9.639601564044235626e-01 5.820093395394974056e-01 6.578828697499975453e-01 -1.886429732147521410e+00 4.674690477475759720e-01 -2.168507593495484220e-01 -2.607407017343202682e+00 -1.127679486323277303e+00 1.810545506573290941e+00 2.581447789358998768e-01 -1.614588038074886711e-01 9.911474602885338159e-02 1.286333762933414837e-01 9.548808123662405611e-01 -1.047245837395510693e+00 -1.382540981241615397e+00 3.250353536587434200e-01 -9.353018839338160806e-01 -6.800801227396378046e-01 9.058806088827154879e-01 -1.463857865534760494e+00 -1.135764523847189456e-01 2.045590548087217186e-01 4.879743647789300809e-01 -1.045758748672345417e+00 1.352165805001278143e+00 1.178403032197548050e+00 1.190936220881408936e+00 -5.340626411139475227e-01 1.987721100217690218e+00 -8.960543024828916403e-01 3.353225563823528654e-01 -1.847363656537466925e+00 -4.953827434478725311e-01 1.113566218316726975e+00 9.364248444433251883e-01 1.592472066746996262e+00 -6.080430882308590634e-01 -4.072778202073605303e-01 -9.114049845098366465e-01 1.143565831166807184e-01 9.772291333329212737e-01 5.797163727672113298e-01 6.631881163332485618e-02 7.092527636231577004e-01 -2.431653382395030927e-01 8.364923453225463490e-01 -6.936153472798098907e-01 -3.833362718112878209e-01 9.278150803938994828e-01 2.432118939101412525e-01 1.447179148853107722e-01 -1.930839309193387856e-03 -1.005449963672315983e+00 8.780130769198922769e-01 1.911200209956705753e-01 1.433957663281744954e-01 2.804611954825893871e+00 -1.594246771807552143e+00 5.212702666496533965e-02 1.951247142502398502e+00 4.262817926371507693e-01 4.477321959381294625e-01 1.011770458355274876e-01 2.662519925765982065e-01 -6.636634764525330965e-01 1.879437480888824230e-01 -5.648964822434939803e-01 -7.456679307360568609e-01 2.390311656738608181e-01 1.294360119814303989e+00 3.728633181464167112e-01 1.783504528665560418e+00 -3.137600691535415542e+00 -5.911979356635483907e-01 1.651894046053502318e+00 -2.894422328247807721e-02 5.759763151828933836e-01 1.812058837878339101e+00 7.051830284590567821e-01 1.690506374241254328e-01 4.149268411030236359e-01 1.321435219200853162e+00 3.464219109654231854e-01 9.847673969023287288e-01 -1.569741037108570048e+00 -2.297754248470447458e-01 -2.462536266145601629e-02 1.138451021073838554e+00 5.011223770312188686e-01 -9.842257356724610773e-01 8.242753443148608250e-01 8.616754756860148246e-02 2.743013149792328798e-01 -6.037039391659551058e-01 3.483063013499206328e-01 7.650150856783288766e-01 1.176239155583158391e+00 8.704272679612536923e-01 -1.157743878357053058e+00 -2.295473858019370983e+00 -5.906827104499082770e-01 -4.914258892443461590e-01 -5.217127560334685610e-01 1.938150115085428282e-01 7.625655170407737993e-01 -1.427510991425308573e+00 1.245316958106847949e+00 -2.361704919278822257e-01 -8.863694159673390915e-01 2.065617438658373661e+00 -8.977690714218198309e-01 -2.002240031733673042e+00 4.738142081247609938e-01 1.050911443785468080e+00 -3.914540629807977679e-01 -1.789912032835028199e+00 1.201549124822359621e-01 -1.299764212415444042e+00 4.991777585445396070e-01 3.995342523319188044e-01 -3.618614655987193451e-01 -6.758242145007552493e-01 1.136473743258469504e+00 -1.904037739593568979e-01 -8.803973761474456206e-01 5.365025995251829771e-01 -4.985411701280962338e-01 2.814546246014311137e-01 1.062382692242530430e-01 1.116582642713237483e+00 6.761489684468092731e-01 -1.366026408994274410e+00 -2.753347922498755040e-01 7.567255514082539269e-01 4.991723764266357555e-01 -4.101019386676967859e-01 2.302890019113575659e-01 2.913729752706014087e-01 3.345669322108826838e-01 7.930138094380618785e-01 -8.036387275033934907e-01 2.053477393487455616e-01 -2.970323492708719718e-02 -8.771724389183530590e-01 6.447903431838601929e-01 -5.494717560423684199e-01 -7.536469169203503515e-01 1.458578719324730377e+00 -4.032427788306030547e-01 -7.067975263560976051e-01 -8.533429564789453137e-01 2.046569764005461423e+00 6.542070487419812119e-01 1.720153823907173862e+00 1.014668806800643974e+00 5.039441995289384302e-01 -7.493114120982026227e-01 -1.968904426037819455e+00 -6.443431137352677585e-01 -1.393143874271926208e+00 -1.419765367557837221e+00 -3.166560034447267746e-01 -1.355773243457102928e-01 9.548501346782045651e-01 -2.986691936775593526e+00 3.827748513010081205e-02 1.673427799294598062e+00 7.503544554702633596e-01 -1.274583461183583566e+00 4.623013004917242430e-02 7.592475645292987574e-01 1.596305042951096986e+00 -2.144225671337160133e+00 -1.310364774187615100e-01 1.744109208403432087e-01 -2.839075319287611143e-01 9.060768158237149095e-01 -1.919068351105941705e-01 -1.276891986301614823e+00 3.160968042969956038e-01 2.496029599543337918e-01 1.398045194847695960e+00 -8.906009269395371852e-01 6.284257353968610849e-01 -9.582070563693916299e-01 8.439894291172879148e-01 6.818350229920868699e-01 -3.701745837950252693e-01 1.583086923116618694e+00 6.013118419953664695e-01 -3.467311036069203656e+00 1.468005274081873313e-01 -1.119496091864718545e+00 4.401927522610870613e-01 -7.893518004547768196e-01 -3.024046063972462006e-01 -5.859237321047702229e-01 -9.509030713743469310e-01 1.659896677797376929e+00 -7.091021704630279254e-01 -1.275502870494818142e+00 -1.594846263436489053e+00 9.803670420299807065e-01 2.656166534421243730e-01 5.437886325634637696e-01 1.092059673196366515e-01 -2.417637401465562164e-01 -3.472923289957804971e-01 2.289740036956758207e+00 -2.017866065782859764e+00 1.109197999348661146e+00 1.277975365661301876e-01 -1.515235180952306582e+00 6.371584874842639579e-01 -1.570475951455595265e+00 1.795899071034420258e+00 -6.720582613194732158e-01 1.643635777022844080e-01 -1.653235097230879358e+00 1.404566558963652012e+00 -3.548341472232973137e-01 8.679685470557446658e-01 -5.973517018949714430e-01 5.240305487036812926e-02 2.788809519112704027e+00 8.312716679772078621e-01 2.901034455477980584e-02 -4.092210933463565903e-01 -4.213992797771508592e-01 -1.494823346677791875e-01 1.985707123842589683e-01 1.458851992247188090e+00 7.729690803521714892e-01 -1.930704993516228207e-01 2.978993507596205959e-01 -1.260661795612999514e-01 -2.196080529395270542e+00 -4.157352469288627117e-01 1.111890443317473887e+00 -2.473004668279725482e-01 9.304712222506310582e-01 1.474966511785608780e+00 1.066875469291668654e+00 -1.945975947780746174e-01 -9.403344007203336963e-01 -2.364622945424784892e-02 -1.494662360589690264e+00 -9.836800882344904906e-01 8.734600020432709000e-01 2.246240758155512995e-01 -2.521694334888884281e+00 8.171400923365290669e-02 9.423920817004871608e-01 -5.940355854299355087e-01 -1.016529739038042474e-01 1.045159408427019043e+00 -1.996061033401879126e+00 1.190052250270001943e+00 -2.624986853766925754e-01 -1.750915549396196980e+00 7.020461218401938819e-01 1.083785217143633517e-01 -1.274611197920189287e+00 1.096873468505653593e+00 6.311723917540604800e-01 -3.927490600098401119e-01 -1.366313469395739888e-01 6.074520793545712394e-01 -1.398241662870391422e-01 -8.861947005937131916e-01 1.208278350176733795e+00 -8.937930368498554490e-01 2.207639606237062235e+00 -9.006187981451931057e-02 -4.506439882196644486e-01 -4.836849449435949300e-01 -1.138579537319313051e+00 -7.970407575630772401e-01 3.062457860818734168e-01 -5.739031918425048229e-01 9.724078572816660104e-01 1.332394969100394677e+00 1.440186840386566525e+00 -2.761014772649259541e-01 3.934147536539368550e-01 -1.354394919490529814e+00 1.940854357782073325e-01 -7.218466328898279771e-01 9.516716776003508738e-01 -2.583826460776446066e+00 9.989930980606599453e-01 2.242225285026130666e-01 9.721416707124095336e-01 -1.334716849141944550e+00 1.101325744362948722e+00 8.490175639177903744e-01 -1.163409460499393866e+00 -1.029310130306894999e+00 1.690317973166602650e-01 6.228494716653414781e-02 7.253549368181557710e-01 1.230670249421387696e+00 -7.424501142435753209e-01 6.439929878776319283e-01 -1.196346167555529583e+00 -1.453613781912095781e+00 -7.862008827112162423e-01 -2.545459490040363759e-01 -2.691178033939224321e-02 -1.463691083057961695e+00 -4.321686330539580845e-01 4.560458265702459490e-01 9.453840540775618750e-01 5.651149269863948721e-01 4.543761379102871922e-01 -1.996968217759956143e+00 -3.610725074001898682e-01 1.355878914524730527e+00 3.381633124491713049e-01 -2.382845453667873648e-01 -2.262303774297580894e+00 1.590491361836060991e+00 3.742067684494650992e-01 5.642111774433473670e-01 -4.818543115584880687e-01 -9.197402408750242619e-01 -1.111181806104353242e+00 9.710665256710668825e-01 7.255701587809962883e-01 1.574862677630268548e+00 1.634670780721988181e-01 1.592002042203604084e+00 1.961925308411284763e-01 7.574802889108382953e-01 1.291205587453276848e-01 -1.915669660832847454e-01 2.625260855741574639e-01 -1.479770305453831369e-01 3.746790374716499339e-01 -8.043890520276307798e-01 -4.733696104658164927e-01 -1.120539863831781613e+00 8.193401180285087015e-01 -6.405026188221336902e-02 -2.987301602571581505e-01 2.821212448330057132e+00 -1.176242711010197173e+00 3.682582703328656781e-01 -2.841102245471625043e+00 -6.519169102683808337e-01 -6.985006497641782497e-01 -6.984967208443332298e-01 1.336824448603978643e+00 -1.824319400315159712e-01 1.903548225988193066e+00 -1.222536911861345221e-02 -2.811612295275099926e-01 3.443051821008186186e-01 6.756769930418756731e-01 6.322794538430533129e-02 -3.725995566936647907e-01 2.954232868873697626e+00 1.895460853533458001e-01 -1.706696359605822666e-01 3.381843590041320180e-01 1.226433983587759263e-01 -5.227403918315499665e-01 -6.854599872426220264e-01 1.209622873917496344e+00 1.261748094686246491e+00 -1.167997372918077481e+00 -4.152329203050723616e-01 -7.913948758382294280e-01 6.956734922229733664e-01 1.172981810016046511e+00 -6.825880943057871519e-01 -3.149004903451251280e-01 -8.976943043342444639e-01 -4.185711222685610244e-01 5.990574671754871350e-01 -4.953952873575234173e-01 -1.472686779745853158e+00 8.233291763107694616e-02 -2.429993647123343870e+00 6.999721538482921446e-01 -1.431084605076186067e+00 3.924558091457215347e-01 -6.074131993431157728e-01 1.099445604842749225e+00 -2.212279583793033688e-02 -9.583271989391713985e-01 -8.567922000867800314e-01 -4.804511935224463071e-01 6.038745770249481781e-01 -1.817692059645364677e-01 -1.852858667833853501e-01 -1.210247087941461075e+00 1.673344609693275253e-01 -3.867110336083122712e-01 -3.352819720426445382e+00 -1.610666798338666883e-01 -1.281359540000814645e+00 -5.008506095126917801e-01 -1.409203126819237983e+00 1.692597892036803220e+00 -1.302899484586773071e-01 -1.029980173178915770e+00 8.460992415584784876e-01 1.310368444741711602e-01 -2.561699970762414402e+00 7.406371114449941118e-01 6.116337711099343322e-01 -3.569850841921177742e-01 -3.574564283714399271e-01 2.656673418844529566e-01 2.689571027256501434e+00 -9.325291069914797004e-02 -2.789674014276197767e-01 4.633591402366876166e-01 2.282510233781660791e-01 -1.363383621476259022e-01 2.639244229714243425e-02 1.569241816846916882e+00 2.041940693405754015e+00 -1.494118612514398814e+00 -7.928179950694530520e-01 -5.639881691984829221e-02 -7.453627595649985060e-02 -1.708185110336372103e+00 -8.659452949946867539e-01 4.152987540217315532e-01 2.082844097994478005e+00 1.495718155926570647e+00 1.150646839792296205e+00 3.896793379028506421e-01 1.734391232048891451e+00 -1.493169270712141783e+00 8.947667178561941048e-01 -5.622424721115897306e-01 -3.054600295246863717e-01 -1.026025010488466505e+00 -7.066040859086020198e-01 1.333472095437729044e+00 -4.555820191573596578e-02 -1.070824059104204418e+00 -8.210650076428743782e-02 -1.575507273233021532e+00 5.616375048806502290e-01 1.876153218761175134e+00 7.325456744674793130e-01 8.106035267303500769e-01 1.702865938816430891e+00 -1.582512578241841161e-01 -7.823897460438754559e-01 -5.460054876177790062e-01 -8.656922143679397497e-01 -8.751787669464813346e-01 9.324298934609447365e-01 -2.227103496565981722e+00 1.427578457403660961e+00 4.191532533288540585e-01 1.389492086335972987e+00 -8.933284819205810079e-01 -6.227038847068135929e-01 1.145749257488593242e+00 1.246457332300581644e+00 -1.777138217694183897e+00 -2.130514475401338981e+00 -4.541146979250078597e-01 -1.925422331421372757e+00 -8.448799730579480416e-01 -1.123806481891584497e+00 2.288656992479384922e+00 9.342166823169474332e-01 -3.349973778673553393e-01 -1.054426884209841209e+00 -6.305366276978798812e-01 -5.433589479718479165e-01 -7.540421915260594465e-01 -1.806793344477469199e-01 -1.466452722318584589e+00 7.710969704667783864e-01 -6.369311213167440089e-01 -6.456190789081035497e-01 6.057320702608455232e-01 -1.603684732932007639e+00 -1.086988372574263506e+00 -9.525274554876498323e-01 -7.078604192694458730e-01 -4.677049994195198734e-01 9.405797067105028941e-02 1.354606096758080191e+00 -1.041766897221545030e+00 -1.282184601296066484e+00 -3.863169152406658036e-01 1.895983355599440562e-02 6.468679771762330111e-01 2.732022645873838362e-01 7.330106956095864268e-01 6.990534784161532844e-01 1.141316128844885452e-01 3.734889370686521048e-01 -6.862713288104723697e-01 -1.388425029832442759e+00 -4.537633211601902472e-01 -2.164396531285244230e+00 1.086120797150182282e+00 4.124616688822410060e-01 -8.178757431899998931e-01 -1.178735569760573254e+00 1.478548535328666758e-01 -1.280137215204382173e+00 7.379950964750418008e-01 -8.729426522226909624e-01 4.324014145886093813e-02 -7.238888041500312065e-01 9.723133545501675412e-01 3.545753431438132541e-02 -9.757840476415868824e-01 -1.499283963071609049e+00 -6.517106892824721109e-01 -1.786016119425681170e+00 -1.465473854599490311e+00 -4.590139487373643967e-01 -1.901759855114354414e+00 -4.764692953254225927e-01 8.339812805750982383e-01 3.235297492903277394e-01 2.197149565294457485e+00 5.180347622490167891e-01 1.496446159846631874e+00 1.353795814703525835e+00 7.075886812286702465e-01 4.067186867812088713e-01 1.537117630105289567e+00 -8.595414493094197805e-01 4.164281827399266001e-01 -1.620720657203430504e+00 -2.548401252911800530e-01 -9.587700862909160904e-01 -9.313773759967684807e-02 -1.625506048300894513e+00 5.197912969910115782e-02 -1.736954150151189591e+00 -1.546882856072877566e+00 9.966072176404731087e-01 1.887180202737917867e+00 4.537508308827706283e-01 -7.598978512554486198e-01 -3.633588943360829826e-01 -9.514481505990696197e-01 -1.597871694907152085e+00 -6.920787428366087513e-01 -3.597999669900208558e-02 -1.757192153668092338e-01 7.870967836984672505e-01 1.616690303041839583e+00 -1.129850387368261933e+00 -6.129669550995401339e-01 -9.642720314246875368e-01 8.136528134741747298e-01 5.490233448477742639e-01 -5.533877138814995433e-01 -2.086045405910636752e-01 -6.237169896755785370e-01 2.338577119791016012e-01 -1.368359019233301999e-01 -1.220856029273121202e+00 4.246846713386780436e-01 -2.644340965646962971e-01 -8.191737305035846628e-01 2.450166030717578103e+00 -1.086096736038701049e+00 1.437051196331342151e+00 -4.305485891151166200e-01 1.747005567757991873e+00 -7.255590820962574128e-01 4.466560595372101039e-01 -1.484021770465763446e+00 2.800107203391386523e-01 3.795779939656844792e-01 2.495143265669887839e-02 -8.897820525026848282e-01 1.237791756473692883e+00 -3.247917560802714848e-02 1.230671100155188658e+00 -1.366085819494454956e+00 4.586704852611523386e-01 -1.186127293378692826e+00 -3.781689032205792778e-01 -8.771450653618098614e-02 6.127482993859426630e-01 1.193887146008558275e+00 -5.677883575300227692e-01 1.064668193318690337e+00 -1.054688286081902210e-01 7.177269937079282514e-01 1.603777928980256284e+00 1.610955465398094866e+00 -2.120125019468851235e+00 1.596779813642749346e+00 1.312718866064365386e+00 -2.112522893341930996e-01 2.478294461079524336e+00 -7.067330813405002521e-02 2.131661358370560588e+00 -1.498642398671058640e+00 -8.417050089977884397e-01 -1.324109095714997908e+00 8.434573836439734906e-01 6.821177051697242533e-01 1.062390248295395745e+00 3.793606344700592437e-01 -2.029301445713911078e-01 1.032942967860337902e+00 1.558948220990857836e+00 1.618694069178861161e+00 -2.964696596588066724e-01 1.308732768810751471e-02 1.155268523533276470e+00 -1.244992470859301648e+00 7.852739050084988071e-01 4.046471497912229043e-01 -1.113490814696987075e+00 2.214954342800304690e-02 -4.396119593491741584e-02 3.007285038912445585e-01 -2.446799562044108978e+00 -1.384033070011087885e+00 -7.486532354894229191e-02 -1.201659268931179136e+00 1.204616088378136052e+00 -3.115434761972776245e-01 -2.062296375928158176e-01 -1.565708933316381501e-01 -1.520277811574865523e-01 -4.104380751450484310e-01 -1.687390428102624297e-03 -1.200679744796087745e+00 -1.627805053051495365e+00 -1.131393659668031404e+00 -7.011873336166815074e-01 -8.260749568812700283e-02 2.841587432569914196e+00 -1.714743624360770768e+00 -6.958828414014998076e-01 -2.115592079512560009e+00 2.146986183367415590e-01 2.251936587186113004e-01 -8.190701497365866501e-01 8.607503881829272618e-01 -3.506762686804290041e-01 -5.396982576912860707e-02 -1.673621280809764356e+00 5.905966681307783794e-01 1.628971859555488955e+00 4.293486472602557613e-02 3.160722324787288984e-01 2.142576426867122574e+00 -2.231456197846867426e-02 1.942805604046905499e-01 -1.981387113982550296e+00 -4.739311929214249930e-01 -1.066261952696349935e+00 -1.927495653379219132e+00 2.296240765141318307e-01 -3.467281415659289982e-03 -2.219976568284738605e-01 -8.728503478528190085e-01 -9.299574213448715820e-01 -1.373347994538952066e-01 -4.775174757962850070e-01 1.681197730444148775e+00 4.092665040798913398e-03 1.294814023289821980e+00 1.326022983983364600e+00 6.730145941850976254e-02 1.185786788216222742e+00 -4.717513669909148555e-01 1.998283896705243645e+00 -1.696501497618397192e+00 9.284147323533767926e-01 -1.160345507690393685e+00 1.107785685857744368e-01 4.653891303066742258e-01 1.047923263676945993e+00 -2.567072898828736127e-01 -3.238345243807449481e-01 -5.906691554226114471e-01 -1.258201917367868683e+00 9.394436896301626705e-01 1.157358894994162002e+00 -3.602317720505943122e-02 8.410661043393775627e-01 -2.398077976622579488e+00 4.447337116557923964e-01 -8.178942346580471146e-01 -1.546852866030106778e-02 -1.205888080933809725e+00 -7.469282200409370631e-01 -1.730803074250300277e-01 3.673126567757587502e-01 1.977922645075266550e-01 -1.292048061550716165e+00 -1.278522784302024817e+00 1.405069112713635882e+00 -1.326565955196064239e+00 -5.801781209372105508e-01 7.497452237093374938e-01 9.203452474862121591e-01 -3.990231970097471437e-01 2.551289077366667921e-02 1.552661054568145460e-01 -7.143132631093817020e-01 -2.518284106297174585e+00 5.698242867554289548e-01 -1.298210785558687075e+00 -1.033368687375274986e+00 2.992688842468093635e-01 -9.301744824444597715e-01 3.359384771071349252e-01 -5.820779254416079684e-01 4.669635189883240556e-01 -9.536295284176525833e-01 -1.434379608717009980e+00 9.556215947534709709e-01 1.070163980680143290e+00 -1.500736245107371358e-01 -1.025459215377477973e+00 -8.881256350781822073e-01 8.349796687533737050e-01 -3.726509883505341736e-01 -1.395357943842920445e+00 -3.672879171200547632e-01 1.361641533608281274e-01 -5.013897930141788528e-01 3.969409040154365798e-01 -3.717927641303901964e-01 6.344639946820360699e-01 -2.317152095072229301e+00 -1.146228961994052442e+00 1.642694014964596882e-01 6.696836028335380053e-01 5.366366388294973033e-01 2.255695347225240344e+00 -1.744004260756241598e+00 -8.167646753200914489e-01 3.710028446447542483e-01 -4.644129598728550801e-01 -1.386226675607002301e+00 -1.200223460356677346e-01 -1.681942996033537252e+00 2.175436048293669933e-01 -3.803949576856405779e-01 -8.977018570630487804e-02 2.880707981413681007e-01 4.142881011923668644e-01 -5.990040346491655177e-01 2.477174674626767104e+00 2.728744768071053706e+00 8.799758304209492898e-01 1.787375773765536024e-01 -9.412811110429170069e-01 1.735313675602044192e+00 3.733198545076972241e-01 -5.628622450180986725e-01 1.978159940676151377e-02 -9.622017166235108387e-01 -8.067056762014879548e-03 6.044326858730966201e-01 -5.314507652349277356e-01 6.666197756029703658e-01 -2.121320046016227145e+00 -1.979698833006557246e+00 7.661540611044439508e-01 -6.059873103552587681e-01 -2.556756223603678713e+00 -1.957785409399614637e-02 6.314155530285489037e-01 1.746011303537625237e+00 -1.056650691743353354e+00 -4.445511233208392365e-01 1.406058105370176781e-01 -1.111237636023178821e+00 -1.016242885022169196e+00 8.675146452681233855e-01 2.097268247960976384e-01 3.448494858347353476e-01 -6.152328272590510405e-01 -2.468458557695599964e+00 4.259532380356564341e-01 1.814662354753308504e+00 -5.084745036576990840e-01 7.877832666736412914e-01 7.052824156004288136e-01 1.366107224259901276e+00 1.860688620094559376e-01 -1.383575596938057206e+00 4.006320897079883592e-01 -3.443070177289404010e-01 8.296486410063752537e-01 -1.301832921028239554e+00 1.488469533787372789e+00 -1.097847016770342021e+00 4.877890491821159635e-01 -5.599581765965352398e-01 -2.164013347610899363e+00 -8.613549733608788506e-01 1.070633601346838493e+00 2.412869850323008658e-01 2.478192574193552322e-01 6.142855316279089983e-01 1.717009653064340002e-01 -1.143479274998234319e+00 8.758361757118691138e-01 -8.556661850428997074e-01 4.069350340531477928e-01 -4.625576045623072674e-01 8.205674760393293354e-01 1.101974789999631277e-01 2.800216561048355368e-01 -1.239490298336791030e+00 4.363661078472431121e-01 -1.534246322338687962e+00 -7.014702837926469758e-01 -2.299150495370404279e+00 -2.466742961806683287e-01 -1.613265632305994624e+00 -3.578796351144677979e-02 -1.195425359842092528e+00 -1.207453926033518865e+00 -7.565990959996742315e-01 -3.288792623426708417e-01 -9.583683167882094400e-01 -3.215913238871225821e-01 1.188066903176013378e+00 2.461126396846651659e-02 -6.769289482356066756e-01 -2.351590065675213115e-01 -3.090092234747851552e-01 -2.923071427443995618e-01 -6.189512130589477357e-01 -4.225337475487214167e-01 1.191251587927913969e+00 -8.164295880117160564e-01 1.618259290727571242e+00 -5.226860903722327922e-01 7.030352087630448166e-01 6.934121892655040753e-01 5.632263966603067162e-01 -6.582641799038907449e-01 1.857432376878613289e-01 -4.773053199185031126e-01 1.108740578437139135e+00 -8.743063337067629170e-01 -1.530296703148161797e+00 1.002502028837798154e+00 1.302008768922006343e+00 2.025013204201901562e+00 -1.314854497014908308e+00 2.884656140489521015e-01 -7.911234386697686416e-01 1.534548179298580006e+00 -1.577626899709660080e+00 -1.344057526218748855e+00 1.343637945916806853e-01 1.434922988397858978e-01 3.781521220706278164e-01 7.355889785321361174e-01 8.908642788674938640e-01 2.434563100011511327e+00 -1.368266054390813835e+00 8.087748410097574947e-01 4.433440963146907388e-01 -1.288730015147321051e-01 2.383509692105782729e-01 1.336353081945340859e+00 4.773166840629716190e-01 -2.889770604266666543e-01 -1.507698307580170594e-01 8.721809434489161683e-01 8.914101457193526201e-01 2.427233985871417267e-04 2.035343968311339180e-01 -2.428103111111740431e-01 1.487509660329237260e+00 1.376283613484521773e+00 4.961725730476352902e-01 1.860409081679854859e+00 3.093862244124681027e-01 -1.862271183179788903e-01 1.621544936985791052e+00 1.083422992053022504e+00 1.295950677822564678e+00 1.334373704908182523e+00 2.997602976787215212e+00 1.626409468223306787e+00 1.428916049702214197e+00 1.258076617428890875e+00 1.477420726241833293e+00 6.189564892284024067e-01 1.983740928270725679e+00 2.094937394038859146e+00 3.785957535342316049e+00 2.014909200560349944e+00 -1.137529912511242580e-02 2.710273044781065011e+00 6.774823000540001194e-01 1.080712826375762603e+00 2.560073589039364439e+00 4.881057869332360077e+00 4.636852904588912416e+00 3.767749732343660174e+00 5.060279694937326767e+00 6.162810948933747035e+00 5.079997306769030274e+00 3.776990358571012507e+00 4.185544979610576810e+00 6.035552331393568615e+00 4.038721504494036552e+00 3.813834194592223614e+00 2.860885296772766040e+00 3.995432212774919556e+00 3.222381123876092879e+00 2.778987167394581181e+00 4.145782997529737557e+00 3.442976362346736430e+00 4.810168277131210424e+00 4.533669257598443636e+00 3.465377513241269636e+00 5.829778444565826057e+00 4.394622145839074179e+00 2.817661386842050142e+00 5.531218852353026350e+00 7.486973869607681742e+00 8.189042920984300977e+00 6.561319353185901093e+00 7.393004940000665215e+00 6.913390462597275743e+00 7.462026172822270986e+00 6.972663213513303759e+00 5.039861391085216802e+00 6.634606842641860069e+00 5.856571201948603367e+00 7.388249270413510317e+00 7.592096591445410603e+00 8.201409420140720385e+00 1.052094233841119397e+01 9.029675509799092836e+00 1.155343035667739038e+01 9.851278518496357606e+00 1.014681439068815116e+01 9.929012572640401046e+00 9.169543776267209623e+00 1.095355134127622776e+01 1.119641536689387884e+01 1.139663821420982615e+01 8.423381175630762385e+00 9.616357429122251332e+00 1.031953463150340866e+01 1.061607780128949230e+01 1.214986699781553803e+01 1.042996145557034104e+01 9.837005272572243442e+00 1.053862704161574904e+01 1.118423894309905542e+01 1.201535585430123731e+01 1.131698831284299622e+01 1.114590440320995768e+01 9.563894618575137230e+00 1.086323550712211983e+01 8.724391573198957417e+00 1.069849417280972048e+01 1.221381390067825201e+01 1.095155915894483911e+01 1.276036007588605337e+01 1.057333974676626731e+01 1.272044441876349374e+01 1.262214800560887440e+01 1.107858368882591726e+01 1.111813513265393283e+01 1.236555000626852596e+01 1.192842586158444895e+01 1.274361532643751715e+01 1.378672227455995980e+01 1.348197264873773626e+01 1.219953409076754802e+01 1.268524460263349063e+01 1.217255875486618066e+01 1.465847260676903652e+01 1.077428844803293195e+01 1.466620420226994526e+01 1.299495546481148445e+01 1.289270239576036836e+01 1.157360948696327796e+01 1.261595788683876762e+01 1.329580639155205546e+01 1.396311529311608446e+01 1.296458427930702229e+01 1.252701914171880304e+01 1.322823941546743853e+01 1.291154743727859788e+01 1.332185223478418301e+01 1.311157573621301076e+01 1.314488918143370810e+01 1.542053551703178194e+01 1.261317679838890271e+01 1.544785144300146129e+01 1.574023069258790741e+01 1.451522334749115117e+01 1.347678188231676089e+01 1.548088445209972619e+01 1.464360441390787138e+01 1.474443214214595699e+01 1.468670521382820482e+01 1.531019102655759134e+01 1.235337160290379899e+01 1.541121371215667679e+01 1.446905838681827028e+01 1.758597503920416472e+01 1.638980003610481262e+01 1.689760361264133692e+01 1.894236592868578484e+01 1.671158387017564451e+01 1.844510688441101465e+01 1.560588946860443649e+01 1.573586528443942356e+01 1.759493458087534279e+01 1.543196760766585385e+01 1.732790695921154622e+01 1.487762165213313814e+01 1.682929398771608476e+01 1.596377172224626229e+01 1.845868325412052258e+01 1.867264905722776192e+01 1.827958578568831527e+01 1.654390733944492098e+01 1.870323543709707081e+01 1.697775988279402526e+01 1.979572770979356022e+01 1.838400222179733134e+01 1.515128512478599987e+01 1.761447653369271649e+01 2.016579722055498891e+01 1.592657516798045414e+01 1.749371633568098616e+01 1.585602929673845374e+01 1.667359445250527372e+01 1.638985885117671160e+01 1.871582659454725928e+01 1.719768655837458127e+01 1.897926932281860246e+01 1.935351989844880549e+01 2.158651819402197702e+01 1.910614738672792612e+01 1.924881564828914549e+01 1.913632311218181314e+01 1.712507778162071403e+01 1.906095955835230171e+01 1.874604619751527679e+01 1.899739049993835849e+01 1.968598202729451074e+01 1.931889527395916772e+01 1.757757464117616664e+01 1.896734686097264344e+01 1.873257111611309611e+01 1.725384297478320050e+01 2.011510488160830334e+01 1.809398407963825051e+01 1.954599976474490219e+01 1.855248408160224116e+01 1.751973831806311210e+01 1.884049798689950705e+01 1.725496058018639189e+01 1.776319624840212796e+01 1.538907539198987529e+01 1.697122284485638133e+01 1.805125350547706375e+01 1.800199413380170554e+01 1.882018519476635277e+01 1.960698583260512962e+01 2.202707827335728297e+01 2.191931774911129338e+01 1.814519180819396027e+01 2.139932318678781087e+01 1.989001561667109996e+01 1.841491029041904781e+01 1.903375633880917306e+01 1.905168783837968860e+01 1.918227102595951550e+01 2.018300604841671841e+01 2.046517485428932304e+01 1.927958065619957395e+01 2.093045039100995908e+01 2.073721337201220649e+01 1.961378050780944449e+01 2.048991711087801093e+01 2.034257367888591261e+01 2.302249407720663044e+01 2.287608558939708558e+01 2.083459749274004835e+01 2.349081547558122551e+01 2.247133829691911444e+01 2.192620862434670315e+01 2.102136403534395370e+01 2.256192920850740435e+01 2.405581574267836587e+01 2.543863585869813448e+01 2.057072654688102276e+01 2.586618132329981634e+01 2.484812490020749109e+01 2.582025082633154156e+01 2.602675200882813655e+01 2.517405590922879455e+01 2.486737629043064501e+01 2.344403934503426612e+01 2.308734792060559116e+01 2.434580076586173547e+01 2.492541610821390208e+01 2.673813513035225498e+01 2.700029960759075109e+01 2.568684247683187394e+01 2.606612053802114559e+01 2.760971779838445883e+01 2.751956866433198101e+01 2.668612879708252805e+01 2.665609537330596268e+01 2.728916497911639638e+01 2.634546143866615964e+01 2.829235137209975903e+01 2.569750911372200619e+01 2.846817951799069490e+01 2.627905547141050491e+01 2.862209979901951229e+01 2.861447832589459850e+01 2.792795219077330415e+01 2.778279331576553446e+01 2.789952948905137831e+01 2.829786633237933913e+01 2.706541775217125334e+01 2.941237079967521950e+01 2.952830888325824787e+01 2.919030976244250652e+01 2.964328689597024180e+01 2.958354701129275810e+01 2.897738027766915891e+01 2.928260645800607520e+01 3.026527287941347311e+01 2.877360542159529899e+01 3.158629923408720686e+01 3.097217370672285242e+01 3.315968460703899012e+01 3.125241730252817263e+01 3.124755781885516370e+01 3.408269434437327305e+01 3.509296119257459168e+01 3.180830445704096476e+01 3.366801200962608931e+01 3.440865151496722518e+01 3.481121111141613511e+01 3.460308117047220833e+01 3.349470264670312503e+01 3.245035100737523948e+01 3.297476672555792021e+01 3.317095396061838386e+01 3.365375105348853424e+01 3.446065248989030749e+01 3.149195767407532287e+01 3.306665126633246388e+01 3.434404619752427834e+01 3.461543188210154653e+01 3.530796086093506858e+01 3.534629921931598062e+01 3.432024516704931472e+01 3.243259631914492047e+01 3.531842648365194037e+01 3.311290799939907004e+01 3.410607935006061808e+01 3.329381115304089889e+01 3.324944303741994389e+01 3.183654480491651384e+01 3.516615382240017595e+01 3.597413030971259928e+01 3.696901774273374741e+01 3.798303487599983441e+01 3.600006146559800158e+01 3.533068317338497621e+01 3.581021363045205419e+01 3.730488579080809330e+01 3.477967391411571185e+01 3.624741156985265889e+01 3.509062409709724761e+01 3.429842701723101328e+01 3.545650549800670603e+01 3.673995739469116018e+01 3.651802773636104860e+01 3.587820337209073784e+01 3.531134936759080745e+01 3.677100857763501551e+01 3.661278141892214677e+01 3.659173089943725188e+01 3.577960131998576543e+01 3.696791847822145627e+01 3.793353291063623089e+01 3.579084479869523960e+01 3.835840785863283742e+01 3.609566060876725402e+01 3.857007547417778426e+01 3.953458050888499997e+01 3.907454252571741193e+01 3.886504588838198515e+01 4.031453138680114989e+01 3.648811586076874391e+01 3.585721145527799791e+01 3.994665712980036432e+01 3.743040212657903965e+01 3.769459719820000032e+01 3.716073022457713648e+01 3.800441209001564857e+01 3.838992185184224581e+01 3.626493102397446222e+01 4.048540874510210585e+01 3.864479489122187061e+01 3.973243323582595821e+01 3.970490589272636583e+01 4.048245854552546064e+01 3.881473797002468729e+01 3.905091210643264077e+01 3.835139642448040576e+01 4.115749879751811591e+01 4.300044565376554573e+01 4.241172077801002160e+01 4.258398535271547303e+01 4.417506480980111405e+01 4.585860244182005374e+01 4.301968073824294692e+01 4.617202089583442870e+01 4.721362367010984684e+01 4.765115725262342750e+01 4.601431108099217937e+01 4.626524085494504135e+01 4.647770748482797387e+01 4.696063396278572100e+01 4.851336897518045532e+01 4.721020507819491741e+01 4.525062467926117904e+01 4.568745843667160500e+01 4.819883969232353849e+01 4.819708849010482510e+01 4.933004784008347343e+01 4.920512160028856385e+01 4.945839801635511179e+01 4.715189028566539520e+01 4.819721782413359534e+01 4.878849411807898662e+01 4.725581202151153093e+01 4.814898105772356729e+01 4.904019453223413194e+01 5.038835888825376230e+01 4.971594345434320417e+01 4.992973085570125136e+01 5.042115464208867337e+01 5.038030373979532328e+01 5.144673525227383948e+01 4.895880990114972064e+01 5.126065942245022455e+01 5.051399791971007147e+01 5.034177883165641276e+01 5.097066556550361582e+01 5.169129873939625952e+01 5.153371025755245682e+01 4.918952952439636306e+01 5.306686439994756910e+01 5.527168598422171897e+01 5.241974397740535352e+01 5.339197794898997529e+01 5.331859425803963148e+01 5.181436877312518874e+01 5.178466942227716885e+01 5.246978537089790962e+01 5.384309899762534712e+01 5.227319213224576089e+01 5.277976685762146047e+01 5.394559004591008033e+01 5.638668014004716866e+01 5.493721723578870098e+01 5.585269923069200360e+01 5.816440368309643105e+01 5.920106731907416986e+01 5.528906231936372961e+01 5.641363616948456183e+01 5.544126095003993981e+01 5.646897978267863749e+01 5.651574841898647605e+01 5.537889009735706480e+01 5.716268501951154235e+01 5.730495766173546457e+01 5.659842725140001107e+01 5.537687660726796679e+01 5.512156160518504322e+01 5.829596468122740305e+01 5.688250569923838640e+01 5.899195643789392562e+01 5.695364360029271467e+01 5.690449129963595709e+01 5.822397329362527785e+01 5.703772792477553111e+01 5.582815820513159366e+01 5.806178542408683541e+01 6.052139523275658206e+01 5.943529185944722570e+01 5.891423761355598998e+01 5.849001928827416208e+01 5.873065435030687098e+01 5.919811647323451353e+01 5.740207630499756419e+01 5.960275468183790082e+01 6.357088439148544268e+01 6.523157689688611072e+01 6.676484716840781175e+01 6.752376046439043478e+01 6.243257827775418178e+01 6.723435071930117601e+01 6.628235852328671740e+01 6.594209048078973012e+01 6.571929867315814988e+01 6.398702693305282452e+01 6.591464038302504491e+01 6.509240508633277500e+01 6.753235100039489680e+01 6.620341244789683799e+01 6.485320644269232560e+01 6.704061082836479102e+01 6.539329566292133222e+01 6.705481310632360703e+01 6.746054197778707362e+01 6.604559217290577067e+01 6.374742258841659037e+01 6.414286866793707986e+01 6.602625011773582742e+01 6.553721391989407152e+01 6.663375407308528509e+01 6.565247665095253637e+01 6.587032902185602268e+01 6.598909468598191097e+01 6.644349003644389029e+01 6.516505876439570955e+01 6.154426423095934950e+01 6.508802924017766145e+01 6.394966411249934879e+01 6.587626125062301696e+01 6.560302457397389730e+01 6.857798331462950614e+01 6.703803430099566185e+01 6.656000176720516492e+01 6.561913383317742898e+01 6.459839210191996983e+01 6.341056934200630479e+01 6.543609479074362412e+01 6.393036008452580887e+01 6.356282025583401918e+01 6.266223225090163851e+01 6.364887102840574329e+01 6.325180757101013995e+01 6.223255016816239760e+01 6.232682796996008534e+01 5.989670751553328643e+01 6.394500112443281381e+01 6.287041423272503948e+01 6.400109417634598685e+01 6.443640877430974001e+01 6.513908554144845198e+01 6.391657878553498762e+01 6.204658401460861938e+01 6.373863968294680404e+01 6.353522059586572368e+01 6.432477269269874398e+01 6.334969797210684561e+01 6.411566811112028574e+01 6.513650666232113906e+01 6.319771222243207376e+01 6.540358298197871534e+01 6.575335579927029528e+01 6.550712086273732382e+01 6.404032783629425296e+01 6.358047506450854058e+01 6.469061439040387995e+01 6.063923198322247998e+01 6.245986823631856311e+01 6.344958367623210194e+01 6.140326495268941898e+01 6.248227526458916969e+01 6.269965630837980086e+01 6.320452061047991066e+01 6.390655206794790644e+01 6.398272786365727427e+01 6.488908911025978909e+01 6.510649008997269505e+01 6.183024793284251786e+01 6.165707867371983752e+01 6.436564308400764389e+01 6.625894780771254489e+01 6.302344070153990430e+01 6.290933738182667412e+01 6.662417956340121350e+01 6.493756984951434674e+01 6.300267775315317920e+01 6.734460042236442234e+01 6.487349428681100960e+01 6.578970137576095567e+01 6.468352079689144318e+01 6.712546261010173509e+01 6.585796436774361950e+01 6.571246348725784969e+01 6.435857522958879429e+01 6.679596432943979778e+01 6.516603686121536043e+01 6.756545210658183009e+01 6.886924873188735319e+01 6.687937313233308601e+01 6.333184717382776796e+01 6.845841597457167893e+01 6.834451854231991774e+01 7.195263099986156874e+01 7.146398164285639609e+01 6.738453600201822269e+01 6.818327792314121893e+01 7.058912680811108942e+01 6.713488692934791402e+01 6.928743773672860584e+01 6.949436392756408054e+01 6.922885913925701118e+01 6.773864431810093834e+01 6.582075263633731765e+01 6.651663753163562376e+01 6.761686069674151156e+01 6.866254815460678174e+01 6.860782561590384887e+01 7.046968952284818499e+01 6.890454734281190952e+01 7.046453109511195123e+01 7.045737360249133019e+01 6.992220726756272597e+01 6.970793629955349502e+01 6.781633713294925769e+01 6.955560063024765327e+01 7.053019786508306765e+01 6.939628223617619085e+01 6.728765213679720603e+01 7.114543637098680051e+01 6.923670759831556154e+01 7.066116800974076284e+01 6.866078027685075824e+01 6.903993218275441279e+01 7.128572454463699160e+01 7.227046956380704046e+01 7.451195210283691495e+01 7.313737822514821119e+01 7.065853314124673545e+01 7.209629729794242792e+01 7.190747694350467611e+01 7.175642862535650579e+01 7.618093857645681055e+01 7.396392903860302681e+01 7.232012873813089016e+01 7.223153534768752593e+01 7.418071343538446172e+01 7.287879328887557051e+01 7.230445646739619292e+01 7.189719674520921444e+01 7.470210822562368946e+01 7.190103085103304181e+01 7.077783702188476411e+01 7.444025881237813280e+01 7.456758738460830216e+01 7.314640701254802480e+01 7.399226554469628070e+01 7.351238539121111160e+01 7.396297746114741756e+01 7.235229281542460456e+01 7.045182743023190142e+01 7.256305777234295817e+01 7.377609789035602716e+01 7.241835499780525254e+01 7.383905368237195432e+01 7.494732447598903491e+01 7.465666658713440995e+01 7.401424852439038204e+01 7.378531006884605858e+01 7.492884228448352246e+01 7.365739235464489809e+01 7.598110554803324135e+01 7.468261849878770420e+01 7.833605590966237742e+01 7.861143316385634705e+01 7.809496748810154543e+01 7.851237811766320362e+01 7.680878337300677572e+01 7.888633348496063036e+01 7.957145874797471663e+01 7.867882058746808127e+01 7.744317755958054761e+01 7.559408797164644511e+01 7.767971413018753424e+01 7.815832438091943857e+01 7.768013354020814631e+01 7.576002735381192110e+01 7.764121390375592568e+01 7.651405499448456737e+01 7.679984261830098546e+01 7.768432624242460349e+01 7.735358002493916274e+01 7.952243483865601092e+01 8.024841551828235708e+01 7.818404018841461323e+01 7.913367259788520869e+01 8.009330836399294640e+01 7.934154995218176509e+01 7.860631448511368546e+01 7.826055015400906711e+01 7.955019307064256395e+01 7.848722988833077352e+01 7.877305842095358912e+01 7.826401754235260455e+01 7.780914345776322705e+01 7.824025046490068291e+01 7.876003138434103334e+01 8.053709273792937040e+01 7.786568967760213411e+01 7.874952876980268002e+01 8.089219982157636935e+01 7.903994530217393333e+01 8.025277602239793850e+01 8.131151135670688745e+01 8.026845678782568427e+01 7.918858792802625146e+01 7.927815151775756419e+01 7.637484130019325335e+01 8.012460862511341020e+01 8.163937804553826538e+01 7.997063657194465236e+01 7.876243136373776110e+01 8.051878127779626482e+01 8.257558305045006364e+01 8.104024075757219236e+01 8.009516515165462636e+01 8.079133146007431776e+01 8.290518194696336707e+01 8.206870879201346725e+01 8.232723561303029669e+01 8.295117982025220726e+01 8.185416831178051211e+01 8.317933700256531893e+01 8.156322288220478356e+01 7.986067686659629317e+01 8.338620946232735776e+01 8.199157348275592483e+01 8.412804879118334611e+01 8.102444797336943338e+01 8.099556372494664913e+01 8.107790952014764230e+01 8.161520919354386194e+01 8.079984858942590620e+01 7.923553577461052555e+01 7.757221207132417362e+01 7.727334945574705216e+01 7.877780373119573198e+01 7.978574220189692312e+01 8.104885834457597582e+01 8.103878695576104008e+01 7.864914571730231785e+01 7.740304365230780093e+01 7.884002405623596133e+01 8.181899057623871840e+01 8.289830554606331248e+01 8.157541348895186673e+01 8.309699089825038243e+01 8.145195695380378709e+01 8.387804279798388052e+01 8.287110191436954665e+01 8.248931454650404760e+01 8.137995239144926529e+01 8.188112506092370779e+01 8.268792851410266564e+01 8.130567132231678329e+01 8.098782653508484941e+01 8.244155478721509667e+01 8.480769681564825646e+01 8.112591697400267776e+01 8.151083665950370971e+01 8.081603212008029402e+01 8.149482908107765411e+01 8.334654219523687857e+01 8.219119620764439560e+01 8.109529962138157089e+01 8.235085973726909003e+01 8.118178874365678155e+01 8.377683394514727411e+01 8.193334099380034274e+01 8.378404043726229133e+01 8.183781093098680515e+01 8.293763063841664973e+01 8.187788744594791979e+01 8.360820543389546344e+01 8.334910452343390830e+01 8.234069620254659583e+01 8.122422515565712331e+01 8.625615653346987699e+01 8.225873938824433651e+01 8.352490945141872203e+01 8.386167389766916358e+01 8.052312805037885823e+01 8.144866456501691232e+01 8.217691012712570853e+01 8.507657908082344989e+01 8.304930847460749987e+01 8.393662244436173125e+01 8.416764041960816201e+01 8.434036273007353657e+01 8.643315427951328900e+01 8.399773925872796099e+01 8.533016612133584999e+01 8.352045980751373122e+01 8.596874325374318460e+01 8.526522045127030935e+01 8.300871373718226209e+01 8.449807547410520669e+01 8.312685405109480996e+01 8.411696724336778175e+01 8.453984790305324282e+01 8.686726076188790557e+01 8.523636937739283326e+01 8.753474678859794267e+01 8.390594401543488345e+01 8.472988836427727222e+01 8.536394710299190081e+01 8.688284917852027434e+01 8.452185795448131955e+01 8.580275095098723170e+01 8.287114432909608297e+01 8.487177953682167697e+01 8.274336914125667874e+01 8.360171135414128685e+01 8.619608142716373322e+01 8.403802047976034828e+01 8.300974359826487614e+01 8.435771197687358836e+01 8.529159873668530167e+01 8.312356905608656632e+01 8.636981845243320777e+01 8.590810817976242220e+01 8.796669338684978356e+01 8.601588879224186712e+01 8.324931254895122379e+01 8.644500869925103359e+01 8.729508881086542260e+01 8.475378185581450907e+01 8.767284326898759161e+01 8.831711549630982461e+01 8.841556523551572866e+01 8.687028943160298411e+01 8.674764891891537388e+01 8.698950208400086126e+01 8.608122355079612475e+01 8.725282705160677210e+01 8.800000810097667170e+01 8.677386535400195555e+01 8.906290176943539905e+01 8.767568729266008631e+01 8.662493844946313004e+01 9.003456680452603678e+01 8.726400181038833637e+01 8.950189273615272612e+01 8.702829799608130656e+01 8.885586105426946801e+01 8.742320758457860563e+01 8.627412369496245503e+01 8.576152870011767959e+01 8.589971598799975538e+01 8.629803294989106632e+01 8.821634956123011762e+01 8.844271848775792932e+01 8.469768570183458678e+01 8.908847489683641641e+01 8.872479390323617565e+01 9.035609144404415360e+01 8.749787235144842157e+01 8.625156446723246972e+01 9.025389716318368016e+01 8.890326828923187463e+01 9.106262008314557477e+01 8.989245557288302280e+01 9.150921269294704530e+01 8.918253411891824101e+01 8.837109975259294004e+01 8.833121302930348406e+01 8.993298433661274771e+01 9.029565759896237864e+01 9.056770335566660890e+01 9.012356864300501513e+01 9.236717809336434470e+01 9.110504025045139542e+01 9.299680676251308853e+01 9.271337747922271433e+01 9.180203759541144848e+01 8.945157881738948902e+01 8.948244249162907238e+01 9.121712125103321966e+01 9.225972131656953934e+01 9.129234799355235452e+01 9.098577122867085620e+01 9.462104635028858013e+01 9.213903001751158683e+01 9.242620304775651618e+01 9.465416836477885454e+01 9.447690659859107143e+01 9.409946721994047891e+01 9.151764323644947297e+01 9.216104137609707436e+01 9.232199225365980055e+01 9.145485023855181339e+01 9.046068919118189910e+01 9.168555299227550393e+01 9.102095697456449841e+01 9.069992028604247025e+01 9.236320461582458563e+01 9.011416939059608922e+01 9.265674083617076917e+01 8.821600961225293247e+01 9.097584887650381802e+01 9.009178793881905278e+01 9.318589489228587297e+01 9.138679159025784315e+01 9.196437731424185813e+01 9.013917195245119274e+01 9.023698722979078468e+01 9.095009623858361181e+01 9.085432639041353298e+01 9.325008445343607377e+01 9.348274258027883832e+01 8.916722183260078793e+01 8.914847569389964121e+01 9.028495241792413140e+01 9.081340250188392815e+01 9.095345187671857445e+01 8.996690387247053877e+01 9.102690268614001923e+01 9.300390999470812403e+01 9.018292744634460689e+01 9.163973012418942687e+01 9.134080862411018131e+01 9.188109547915919961e+01 9.249386776063570892e+01 9.110027800447711854e+01 8.905128328587444742e+01 8.724918647037264918e+01 8.829276237471879085e+01 8.864674130819605580e+01 9.044012648084007822e+01 8.734826881198389970e+01 8.850258878510115323e+01 8.939871551834445995e+01 8.751381872863032640e+01 9.024279311928536629e+01 8.966556460032786902e+01 9.202963268334710278e+01 8.951743998790175283e+01 8.898112980200536981e+01 9.029390576113468114e+01 9.131599521926781904e+01 9.145424935473285188e+01 9.198000013165925282e+01 9.196739096729901064e+01 8.809939649572490339e+01 9.117782613472861897e+01 8.784321040093156796e+01 8.845970616722378566e+01 8.860525895756202885e+01 9.094531378630775009e+01 9.142475245752136459e+01 8.974423562148031408e+01 9.273750469526929407e+01 9.307504282784395855e+01 9.300184856889339358e+01 9.582575263318101122e+01 9.151984385688116674e+01 9.087421144630286562e+01 9.143473252741451063e+01 9.205870337690261351e+01 9.298108051481827374e+01 9.186093686922741597e+01 9.226461093531283097e+01 9.297659476729589301e+01 9.467120430403468845e+01 9.364108284657137915e+01 9.323700171491721278e+01 9.559039162995861716e+01 9.107356286669168810e+01 9.477856525356907014e+01 9.492790633830573199e+01 9.409337416916493169e+01 9.613046279039582487e+01 9.590265113780964157e+01 9.575528728255223143e+01 9.539707811277541794e+01 9.571221420812669578e+01 9.633254170364193669e+01 9.427088580810438145e+01 9.577407371176037998e+01 9.478906867671729231e+01 9.555040008295206633e+01 9.534041888853711555e+01 9.546950978478666627e+01 9.799985898774698967e+01 1.003686252111700128e+02 9.754045811485339357e+01 9.995306699836700659e+01 9.927683954752839668e+01 9.783213501510870458e+01 9.895626697564300400e+01 9.793743573292199756e+01 9.910693252140131904e+01 9.856342352276608665e+01 9.810157807791537721e+01 1.002039575208525548e+02 1.014605973247915500e+02 9.873906609527197986e+01 9.918220609066770521e+01 9.999131863859899738e+01 9.690978457605044127e+01 1.020356115233957581e+02 9.994972860021270833e+01 9.756942848768281351e+01 9.981680642837355322e+01 1.023717760426447683e+02 1.013423913841662198e+02 1.011798165506734932e+02 9.998333617601564072e+01 1.026193491989561579e+02 1.025433899996524474e+02 1.023711002068802003e+02 9.960367677050381019e+01 1.020920691218905603e+02 1.026071923841064404e+02 1.009920538815443933e+02 9.983281749555958129e+01 1.033069613660870658e+02 1.010837568349617754e+02 1.026519474552531790e+02 1.022622506778465379e+02 9.866574378366416909e+01 1.019460687749274683e+02 9.862890972386711042e+01 1.009468893265998304e+02 1.012233626722880331e+02 1.017469181516260335e+02 1.024655520430446103e+02 1.006968894386586726e+02 1.034489574113429171e+02 1.010606814439220784e+02 1.035250950124647460e+02 1.046856108281333491e+02 1.044264946690795597e+02 1.051039555266586234e+02 1.013705866502978523e+02 1.041754153972051569e+02 1.040131096283094223e+02 1.037136237866007633e+02 1.040034710086562484e+02 1.037518036446394945e+02 1.054096476995216562e+02 1.018115794764136126e+02 1.043373136064766555e+02 1.013536927800569458e+02 1.040420212716425112e+02 1.068911528684294154e+02 1.073742934006016441e+02 1.039993627703762371e+02 1.046532119773049487e+02 1.041630671360124154e+02 1.065140162355014155e+02 1.069530467309637487e+02 1.065369851261931302e+02 1.097740525106107299e+02 1.077361293344186066e+02 1.087951299535711627e+02 1.073524032727035262e+02 1.090909176791918469e+02 1.110408586933159825e+02 1.074161754515622107e+02 1.115261866744803427e+02 1.113393974341672816e+02 1.087364278456568485e+02 1.098517374958712054e+02 1.086952730589058547e+02 1.098273147030043759e+02 1.064764477636407918e+02 1.105506217175658321e+02 1.104854987005270317e+02 1.081570040372408528e+02 1.100559049581631683e+02 1.101528569945696034e+02 1.112012009414452507e+02 1.089234850066493578e+02 1.101071995435245583e+02 1.087064532822105747e+02 1.104263350459821709e+02 1.118817164414846701e+02 1.098106172851650513e+02 1.130132408985612216e+02 1.103965899520671456e+02 1.117216445330251418e+02 1.107068166948336625e+02 1.100134747020482422e+02 1.115694249018980884e+02 1.104369189938812070e+02 1.085354038460789070e+02 1.104193211354704403e+02 1.123876706572011557e+02 1.090041638376073365e+02 1.074533527619248190e+02 1.103105420748703978e+02 1.099219911728970231e+02 1.110208699110013555e+02 1.091359688101967009e+02 1.103593872062866268e+02 1.123024743281585387e+02 1.107109306281257375e+02 1.102688551678091926e+02 1.068364288344813957e+02 1.137171761949132929e+02 1.103422557925753296e+02 1.124505475864628039e+02 1.145287952184095985e+02 1.138395551076788905e+02 1.134371200021711985e+02 1.137144222879847320e+02 1.132367182292763346e+02 1.119493375165911573e+02 1.150384334200727494e+02 1.143334302714244899e+02 1.131489901164056846e+02 1.159728520340172366e+02 1.152878396377786885e+02 1.161714840922929710e+02 1.145880593285149018e+02 1.185072107646272173e+02 1.122697335007328263e+02 1.183322216087709933e+02 1.150308570016060941e+02 1.147786036761155657e+02 1.155083841785747438e+02 1.176921485224429063e+02 1.159509114653227613e+02 1.145222569920564979e+02 1.185890885889447759e+02 1.199989782890563248e+02 1.169018712119437282e+02 1.226580980710109117e+02 1.148794616309173904e+02 1.196824446997157025e+02 1.192265528309837777e+02 1.166414329057554937e+02 1.198294038122246974e+02 1.174653052893738732e+02 1.220088646700120592e+02 1.196143492143287546e+02 1.182013943710099113e+02 1.197295615440619656e+02 1.189199733179409435e+02 1.194689278595634221e+02 1.191894324911153689e+02 1.183923420030596105e+02 1.173972848072771171e+02 1.186722950387257498e+02 1.183570891842532404e+02 1.210896598771441859e+02 1.165563235353090334e+02 1.192028581661534474e+02 1.170616027819713594e+02 1.208434797939660115e+02 1.180736228642109609e+02 1.200486254684177538e+02 1.221241892292470226e+02 1.221331205782143030e+02 1.192297120071356034e+02 1.208079975208793257e+02 1.211552684707016709e+02 1.205129032084376206e+02 1.269677637350936834e+02 1.218725038119849842e+02 1.246054805800644800e+02 1.228835511099682236e+02 1.233002446656847724e+02 1.209653883309149052e+02 1.238226422884462607e+02 1.243938020559533726e+02 1.254421374924287846e+02 1.219280322635624714e+02 1.248356664745123084e+02 1.231480110043438572e+02 1.243139390288967689e+02 1.257064733492132689e+02 1.241413916231469159e+02 1.273970279301262423e+02 1.268302301474670202e+02 1.317446155789271529e+02 1.270157735927167977e+02 1.261236332365911892e+02 1.283223132426622612e+02 1.277136912785698968e+02 1.273681286581157082e+02 1.262392542046244870e+02 1.286306073448890857e+02 1.270299434659237505e+02 1.298825789854573713e+02 1.282520844418698971e+02 1.281872638427818742e+02 1.310753343937395243e+02 1.322318475150302390e+02 1.313405863388098567e+02 1.285441813901798582e+02 1.287098650001124724e+02 1.296149579452036278e+02 1.314647070963358999e+02 1.304886970515295843e+02 1.276245089410671483e+02 1.293583170302607641e+02 1.305682041646572316e+02 1.317476854590943844e+02 1.288997117183427861e+02 1.299485758399409292e+02 1.336671148318887958e+02 1.299307976561113378e+02 1.316408360194657803e+02 1.347314081452157950e+02 1.309488431342805654e+02 1.345037757908206402e+02 1.356026842134041317e+02 1.345983064147983157e+02 1.324752819182228620e+02 1.296892996213104823e+02 1.305677038309227669e+02 1.283556711956564413e+02 1.300192008393227354e+02 1.326414667133927594e+02 1.310983698449046813e+02 1.312418955479421641e+02 1.295424115695155649e+02 1.334437185068634335e+02 1.352704250933097114e+02 1.317091306870960921e+02 1.340718798223205681e+02 1.310485752779899542e+02 1.329280266969346371e+02 1.332710534410328762e+02 1.292395142222088680e+02 1.308886241981044805e+02 1.312290912807260099e+02 1.332472696275666806e+02 1.334009919604595780e+02 1.323784893280898984e+02 1.327699034312755373e+02 1.298768433420206065e+02 1.324657265793379963e+02 1.345604712313230777e+02 1.290267596466748046e+02 1.354741092126851925e+02 1.321275488703579413e+02 1.326220413096835387e+02 1.331071683964318311e+02 1.310251646062573911e+02 1.306930399143053876e+02 1.327537921580809552e+02 1.327950401126708471e+02 1.322410828078502334e+02 1.338260334656285124e+02 1.331407922995097977e+02 1.360071364284326876e+02 1.366591428605484850e+02 1.295521380041673467e+02 1.333447668816717169e+02 1.326062882917360355e+02 1.338802252777993829e+02 1.325659894479673255e+02 1.350066669993483970e+02 1.347390693106790991e+02 1.350441354286732292e+02 1.333373116123650561e+02 1.366666908593436460e+02 1.355958667522731105e+02 1.366412967362873019e+02 1.378595661838462547e+02 1.362989421627275419e+02 1.345433199288728474e+02 1.346817212809072828e+02 1.357431318502100623e+02 1.370078729698731763e+02 1.352500973665442814e+02 1.363679025782016936e+02 1.353130216203227576e+02 1.349062717371753592e+02 1.377390161417713728e+02 1.391764411906878820e+02 1.366259126922689973e+02 1.360368029747469905e+02 1.375266850643664611e+02 1.397316318200986416e+02 1.354924897108440689e+02 1.341746497162375533e+02 1.386229905443570090e+02 1.327447425661626426e+02 1.351395119951585286e+02 1.350544414802533879e+02 1.326701264620091365e+02 1.333535525871883749e+02 1.367242457828676834e+02 1.352851745484921935e+02 1.359690264438636689e+02 1.343840000117068314e+02 1.333116341212527516e+02 1.374967333677885506e+02 1.333754124571937325e+02 1.348531862522702056e+02 1.348195352236332667e+02 1.345704391389930947e+02 1.368075182913103731e+02 1.355919724520341276e+02 1.342966814942715814e+02 1.365860247317388314e+02 1.363180845724217818e+02 1.359214067179752021e+02 1.352764012811482530e+02 1.350987386638527710e+02 1.329064786812855914e+02 1.339253939832749154e+02 1.393584751445587244e+02 1.361906881957889652e+02 1.350368354081718962e+02 1.339744875164829807e+02 1.346499514318462900e+02 1.352053707900317079e+02 1.362815516357451031e+02 1.346283894610989762e+02 1.345870756948367273e+02 1.362800366511291372e+02 1.370379479823228905e+02 1.363111122336740664e+02 1.370111130481078874e+02 1.388203201643811440e+02 1.357343275001913412e+02 1.364528431703659805e+02 1.334919080823552804e+02 1.376864191880351882e+02 1.366405032086537688e+02 1.363134256844510617e+02 1.373601962792762947e+02 1.376120382340902495e+02 1.344173831144927362e+02 1.358201300495415751e+02 1.357292149160570318e+02 1.343817160153438408e+02 1.360662162961049546e+02 1.361388283966646782e+02 1.356926655320438044e+02 1.332264212699498103e+02 1.363640512084053853e+02 1.324125319445674620e+02 1.313424534070770449e+02 1.343253313733179084e+02 1.319284460515671071e+02 1.337637917884521812e+02 1.358991088390109496e+02 1.312515057237506539e+02 1.335962447892187583e+02 1.335960319221571240e+02 1.351568467248470995e+02 1.343617463971657173e+02 1.339479933571896879e+02 1.308365739966790215e+02 1.370763682857621291e+02 1.356180402390857864e+02 1.338617904081765460e+02 1.350952806661495629e+02 1.370941615869192276e+02 1.331846992507458083e+02 1.368189785159375447e+02 1.327234222921584603e+02 1.343511694431133776e+02 1.384132552880890046e+02 1.363944717023061060e+02 1.357174012546587392e+02 1.342111133286858831e+02 1.385273904313142737e+02 1.349551824070716464e+02 1.347187810145143487e+02 1.367713699080973697e+02 1.336028339440885873e+02 1.361886495086721709e+02 1.389012774938645123e+02 1.361341526613526867e+02 1.351723474568142933e+02 1.356429571929321014e+02 1.365042846818237194e+02 1.360440394284194667e+02 1.348894315566933244e+02 1.337791284260721909e+02 1.370458403177814830e+02 1.403331299657841100e+02 1.385273696370996959e+02 1.369384175320971906e+02 1.376402659906904091e+02 1.360245489562655905e+02 1.394642216528930305e+02 1.406947692074697045e+02 1.410213123653163620e+02 1.409302585341314966e+02 1.393187305764134010e+02 1.416226120470990679e+02 1.406348293703298964e+02 1.392691729971400036e+02 1.420713212150664901e+02 1.404271211163093653e+02 1.443159231143363286e+02 1.434088868340988085e+02 1.454625957100832920e+02 1.408846139978606118e+02 1.447929867514691296e+02 1.384394609202559252e+02 1.440088875968746152e+02 1.425878162951844672e+02 1.451703964993313321e+02 1.421584239573440129e+02 1.441600872363606527e+02 1.451105301524829088e+02 1.445480601605767674e+02 1.444946609591128208e+02 1.422357547840578036e+02 1.408906590671468280e+02 1.430936461608386878e+02 1.434832608069428090e+02 1.419216816426530841e+02 1.421037169274866869e+02 1.432634835344858004e+02 1.467478921202054494e+02 1.466274272079520813e+02 1.417872005194645340e+02 1.462374662479181779e+02 1.478496219552524451e+02 1.458672332932232223e+02 1.455221957228656038e+02 1.437249341008808017e+02 1.458913493973927871e+02 1.449433234958549974e+02 1.434462428388285957e+02 1.464232125549656587e+02 1.461678633017762081e+02 1.458425504054776525e+02 1.476241771616171548e+02 1.483493058149685169e+02 1.485640225889138151e+02 1.460754322566051542e+02 1.477686859975355560e+02 1.444922853490082275e+02 1.454268936042294342e+02 1.506252004763163370e+02 1.462916914987348491e+02 1.461753863610554163e+02 1.489811370516517002e+02 1.471678613599003711e+02 1.484713945431856814e+02 1.490234846995396083e+02 1.499050497071977759e+02 1.510329922676237118e+02 1.471634112815384299e+02 1.463715202318916795e+02 1.488326633009709781e+02 1.472776929861079509e+02 1.487986734473711579e+02 1.495916673683337308e+02 1.475095727350970094e+02 1.502063527686689781e+02 1.471179438104011581e+02 1.491602073378768125e+02 1.495363764986902879e+02 1.550757228794051343e+02 1.499271940544782069e+02 1.531205484061276252e+02 1.524525253875559372e+02 1.494508030407495767e+02 1.507775083604998372e+02 1.479441235517846280e+02 1.532717016066352471e+02 1.528533410052806403e+02 1.505732290315718274e+02 1.489268113182129980e+02 1.512480275308602131e+02 1.515667102443341889e+02 1.520934294937263758e+02 1.552928007533873540e+02 1.497712105788787085e+02 1.514777669316278264e+02 1.518106239019844850e+02 1.534950224417009679e+02 1.534610610782772540e+02 1.519586533902960070e+02 1.531782216849145470e+02 1.527433873109766864e+02 1.516758043640368214e+02 1.534821479115391298e+02 1.542912831030943153e+02 1.544902818979845165e+02 1.532429079646811942e+02 1.527199989033202883e+02 1.530087103106633037e+02 1.533166605803772029e+02 1.521784578472555154e+02 1.541516489353286659e+02 1.543454645508452643e+02 1.544301710355403543e+02 1.537905641062906170e+02 1.538172671155118110e+02 1.506397182873636211e+02 1.519647173992157718e+02 1.534881696363717083e+02 1.527491832764485764e+02 1.525049350946306390e+02 1.540277021470208751e+02 1.551017613097911862e+02 1.510497758977991509e+02 1.510661069096969129e+02 1.513486836438477212e+02 1.533784205113281587e+02 1.507340725189297643e+02 1.509287840479456406e+02 1.530013881813515013e+02 1.526862335710568743e+02 1.559880851076902957e+02 1.512557599881335761e+02 1.559828621525943504e+02 1.513584972031025302e+02 1.536988016302639153e+02 1.525323617651924053e+02 1.519568068430938865e+02 1.524190459652793379e+02 1.519822026170645302e+02 1.535181264640146139e+02 1.502550215280781174e+02 1.537957156596172013e+02 1.553991296950064225e+02 1.552538760359263676e+02 1.569966830802492836e+02 1.532978679935472996e+02 1.565861363865901978e+02 1.572504760119770992e+02 1.565494330229352329e+02 1.554983274692717998e+02 1.552775666835238724e+02 1.579656724631199722e+02 1.571902571128117927e+02 1.552176979514150617e+02 1.574214373801097508e+02 1.557211191565606043e+02 1.546160617030049593e+02 1.567283219619298507e+02 1.543152542745160360e+02 1.545731939912940902e+02 1.571318600229751894e+02 1.539109899621807926e+02 1.550535794496188657e+02 1.553839491956674124e+02 1.514220184025546700e+02 1.561658726498016563e+02 1.532295177251248788e+02 1.534337932570618648e+02 1.524320473147922428e+02 1.534321995858201717e+02 1.530984703867506198e+02 1.543543744382405123e+02 1.536216610868686985e+02 1.535932505067492855e+02 1.533452493935114944e+02 1.581635524497594929e+02 1.537223493662739884e+02 1.537454991875329142e+02 1.518181833239047478e+02 1.526563803359724432e+02 1.521794170413197662e+02 1.526520224794041383e+02 1.529465998350189864e+02 1.518068268072030378e+02 1.545551587650197973e+02 1.534943729260464238e+02 1.523985483929669726e+02 1.572496981069681965e+02 1.559995409978539271e+02 1.550637686101792951e+02 1.563294360649355781e+02 1.552552462027830984e+02 1.544125114594821184e+02 1.578758742757812570e+02 1.548836225078286475e+02 1.542914359748972686e+02 1.548430169751447352e+02 1.559909795884560424e+02 1.572130989827327312e+02 1.554915172999366746e+02 1.573243756071048551e+02 1.527352042742046478e+02 1.550942306615035022e+02 1.540460941484588204e+02 1.510819365020378200e+02 1.523587441368417785e+02 1.540760066329759184e+02 1.557717319806594105e+02 1.568181022641094842e+02 1.531164853746575716e+02 1.531695604587829109e+02 1.547784462276555075e+02 1.523414118601684208e+02 1.523346772301407839e+02 1.512272066624311151e+02 1.507343864239652476e+02 1.505553252589270130e+02 1.526864687292564042e+02 1.503468720525864626e+02 1.514032116734355498e+02 1.469261912172269433e+02 1.485295501648329832e+02 1.501154045056448183e+02 1.511662244927517236e+02 1.491151014717491705e+02 1.501908714776001830e+02 1.523202885282545651e+02 1.484312624257601101e+02 1.532458651660442683e+02 1.504061625154862725e+02 1.518968471391379182e+02 1.489188376781796421e+02 1.515684559751515508e+02 1.513273009451992834e+02 1.513318091783717989e+02 1.493143431449737761e+02 1.482950614638563707e+02 1.504242231423517637e+02 1.514740470853334955e+02 1.482681349593423477e+02 1.489565862993223391e+02 1.505045152729381641e+02 1.483899429336249511e+02 1.487799199791988656e+02 1.489077294803855693e+02 1.490822772721320462e+02 1.544244912434066066e+02 1.504419890046042951e+02 1.511420743916681602e+02 1.506746163587870910e+02 1.509358264121827631e+02 1.500299993863913528e+02 1.507943874457382094e+02 1.520671381429940539e+02 1.511082477134212638e+02 1.512188014021855338e+02 1.493135629618388123e+02 1.504545082253462454e+02 1.502810847087691002e+02 1.489384248975169953e+02 1.526055497462792516e+02 1.512286047288354780e+02 1.521441525340350438e+02 1.501752577827222979e+02 1.509522151205341345e+02 1.528971187821481692e+02 1.516959261154650562e+02 1.485525951279797710e+02 1.506196050741039301e+02 1.530531162626550383e+02 1.489787881246051597e+02 1.517103002921711834e+02 1.544708320500700722e+02 1.542864043556822367e+02 1.552688651355963998e+02 1.527700361570873895e+02 1.560121093472516236e+02 1.564995264909243247e+02 1.549888733729706871e+02 1.516759985595574562e+02 1.543000305045347886e+02 1.512387744099325744e+02 1.511232186820734853e+02 1.511881790312294243e+02 1.516061374699206112e+02 1.547989449232450738e+02 1.540417813225525947e+02 1.513034299799565190e+02 1.517713246611706666e+02 1.499111297384742727e+02 1.511069282514922349e+02 1.522205512085050145e+02 1.503218191929313434e+02 1.513761021696939792e+02 1.541803920887464017e+02 1.541934174862248028e+02 1.558850925305536350e+02 1.571200414505215974e+02 1.518700643474507785e+02 1.524526587293379123e+02 1.539848343770837857e+02 1.548425295674870483e+02 1.536498890500689072e+02 1.553676486277436481e+02 1.534608749294784786e+02 1.559385405432124401e+02 1.570752581849321245e+02 1.542487920434650448e+02 1.573487795307128465e+02 1.573941647588114847e+02 1.573414304349717838e+02 1.574729174113061845e+02 1.569315284975735096e+02 1.540961607681720693e+02 1.558448158204894014e+02 1.572445471128274903e+02 1.562206242227642861e+02 1.539490600238714251e+02 1.584862857935987108e+02 1.551273013872208821e+02 1.559963738087320735e+02 1.569992689135717114e+02 1.628130420968821852e+02 1.577099043551250475e+02 1.560017728096189558e+02 1.564261992653015056e+02 1.547414702790798060e+02 1.572492158006916441e+02 1.570328197151746394e+02 1.556490415672750771e+02 1.549921999181568424e+02 1.563998773753405658e+02 1.556918913550183277e+02 1.557746168548973174e+02 1.557649032992762272e+02 1.543607176119519409e+02 1.551299484409636307e+02 1.563412621558416618e+02 1.568150811986133988e+02 1.586622285467915674e+02 1.564330163353792216e+02 1.551558975824268884e+02 1.596483986906633561e+02 1.568118271622443274e+02 1.555068824712104458e+02 1.557137232797545892e+02 1.563065779576549232e+02 1.556453086006667093e+02 1.569379309166529879e+02 1.562322641045501541e+02 1.589862754442278572e+02 1.567747077653461361e+02 1.535338992572479242e+02 1.572161696345889652e+02 1.564810107703058293e+02 1.596394130637297621e+02 1.587057635775556435e+02 1.590831619794228686e+02 1.593676573795596596e+02 1.598839887704126284e+02 1.592875705159961512e+02 1.573378948698496345e+02 1.570994767493735083e+02 1.619481891752622005e+02 1.594982092372498812e+02 1.636116318980812423e+02 1.583832279331057293e+02 1.610237150825722381e+02 1.616256060189138282e+02 1.586397753491278877e+02 1.603964848660051814e+02 1.585880621537951924e+02 1.572750712857857707e+02 1.555521293278349049e+02 1.596542424921457553e+02 1.604179632473835682e+02 1.603413918385284944e+02 1.615511764197211448e+02 1.611150264931284255e+02 1.599308123683400140e+02 1.602114959085387795e+02 1.612262601066955767e+02 1.624311563496429756e+02 1.625429319151789116e+02 1.633502661349842242e+02 1.620829498481570852e+02 1.635408595444760920e+02 1.621272927094630916e+02 1.630229498577196807e+02 1.621980817414149669e+02 1.640852970842229865e+02 1.639225350699571493e+02 1.632770500565601139e+02 1.625173991818985542e+02 1.622925713802158043e+02 1.632051009170605198e+02 1.627884550915388502e+02 1.632165696416486185e+02 1.622237145821599711e+02 1.631852011888225888e+02 1.634855751511295523e+02 1.642861782269011428e+02 1.628003219200411706e+02 1.669575260298011301e+02 1.652134212327609362e+02 1.651738020634295481e+02 1.645481462266442350e+02 1.637770372132279988e+02 1.642956723888796944e+02 1.651801964073150657e+02 1.666387153502745662e+02 1.659811131407377900e+02 1.676379560639238377e+02 1.659735822888281689e+02 1.665201755226631519e+02 1.691786677484073778e+02 1.658817680955157812e+02 1.673402358911791055e+02 1.673964179327395527e+02 1.676167590680751971e+02 1.673267255259131332e+02 1.699145598999401443e+02 1.687373230458415208e+02 1.666320011906161938e+02 1.688444020782617372e+02 1.670196131386375669e+02 1.684979834545451922e+02 1.708977538655026649e+02 1.698217977150703177e+02 1.678791648469351117e+02 1.721631324701960182e+02 1.681244581233205793e+02 1.688344048036042864e+02 1.661177047062426766e+02 1.679979266532500333e+02 1.687854715356159829e+02 1.669372279737978033e+02 1.655556873547988914e+02 1.636100995653567907e+02 1.671700262508494745e+02 1.657585125806176620e+02 1.676431821168701788e+02 1.664392463310200014e+02 1.675428719509943392e+02 1.665317437566101546e+02 1.686417010979460258e+02 1.695666886187485431e+02 1.672847908672987671e+02 1.679416210987037914e+02 1.649659727967523395e+02 1.701998521081722799e+02 1.641730771693913198e+02 1.686503096119998304e+02 1.672005465049479653e+02 1.661062156276486235e+02 1.647949665843868559e+02 1.663657923377773784e+02 1.656865366250934812e+02 1.654045247697395098e+02 1.672281898079579889e+02 1.654155311454270816e+02 1.646852241387340712e+02 1.672707070413337078e+02 1.659620579762144530e+02 1.647036434693169440e+02 1.687162941519480626e+02 1.681223874442786439e+02 1.683843834461124516e+02 1.665601466335067471e+02 1.682681884269491661e+02 1.651441961080155920e+02 1.640118531905731061e+02 1.644702679819489219e+02 1.638478169325676106e+02 1.644617054424458900e+02 1.648093362543489775e+02 1.616977508372855823e+02 1.653322291648637190e+02 1.618366174262052084e+02 1.613889621500222233e+02 1.663026557980334417e+02 1.665398293258294302e+02 1.599178497176698386e+02 1.630307997095382291e+02 1.597323463975947107e+02 1.606311013506803533e+02 1.599880896581725267e+02 1.615748355564153371e+02 1.611981857450477946e+02 1.582005231407217707e+02 1.620042686005268422e+02 1.580804594099247140e+02 1.602778921692674601e+02 1.607223806134654183e+02 1.585640305069825331e+02 1.614284277589140402e+02 1.611003674603139189e+02 1.651052628551174166e+02 1.623160945802237052e+02 1.634913176791126546e+02 1.644997980211254003e+02 1.629946067663278484e+02 1.651221399488496502e+02 1.630967128879885024e+02 1.586350286017541009e+02 1.599614217380099319e+02 1.602227439162162170e+02 1.614937762095209166e+02 1.610897438390502714e+02 1.626498764859421442e+02 1.619169690181605858e+02 1.619914893553828961e+02 1.628565611958341606e+02 1.608350763960338838e+02 1.642972212761593767e+02 1.616001163749454577e+02 1.615978556444048877e+02 1.622649035249797294e+02 1.610490612708604488e+02 1.597331042940420787e+02 1.621415972821591254e+02 1.626097833180698160e+02 1.629864159707833835e+02 1.630970392019984558e+02 1.586739911458426491e+02 1.591370872067620894e+02 1.617450751440389354e+02 1.606652729360740182e+02 1.598663924370077893e+02 1.593317886983148242e+02 1.594332931236370143e+02 1.592724202645833032e+02 1.610383944447496560e+02 1.612134560266598555e+02 1.613230059212183676e+02 1.588798112051712792e+02 1.615666143593281276e+02 1.611718239188539030e+02 1.598816722813906495e+02 1.604319758734201287e+02 1.591152238231644844e+02 1.623947435865069622e+02 1.604282916774513410e+02 1.623763609702737654e+02 1.632683268800607550e+02 1.617885500293296275e+02 1.622321852298701970e+02 1.644709753820718277e+02 1.623863758380060460e+02 1.593007247243031088e+02 1.618028905633534862e+02 1.617377210862862285e+02 1.638423012265693615e+02 1.619894800960710768e+02 1.597075171873046031e+02 1.627606790287915146e+02 1.583841382206531421e+02 1.603957562232747307e+02 1.628969349295224731e+02 1.631096717835071672e+02 1.630678161796291477e+02 1.603696589143567053e+02 1.637651399187951142e+02 1.587154750335892004e+02 1.639285147736467536e+02 1.629210415633690161e+02 1.632513836737634563e+02 1.655996056453560357e+02 1.599346910610765349e+02 1.613734298879931544e+02 1.606890877704006755e+02 1.575309967228853054e+02 1.579922133964396949e+02 1.570563808472824689e+02 1.544865614980268731e+02 1.575950520492906719e+02 1.564171712153567739e+02 1.591613226242524775e+02 1.587550840505004714e+02 1.603947065642290397e+02 1.595232795055287625e+02 1.600754913745768988e+02 1.570535400730263120e+02 1.557632843462044718e+02 1.579871284954043062e+02 1.535498587464518323e+02 1.565257163036103805e+02 1.566476283038587951e+02 1.552049791913572108e+02 1.560674929758048108e+02 1.583533568557596709e+02 1.559322699222377366e+02 1.547019930078723178e+02 1.569341509190110742e+02 1.556384450425312309e+02 1.567029303972185517e+02 1.581563622014032831e+02 1.559718416561505592e+02 1.538589883791686646e+02 1.551138630501478133e+02 1.558496109067849318e+02 1.530839623402614222e+02 1.523748258069148847e+02 1.543881453468210054e+02 1.532971729668453520e+02 1.542081479345174841e+02 1.580831451621766917e+02 1.518710905472705690e+02 1.570111332306115060e+02 1.574015084411918224e+02 1.612842524915138256e+02 1.573103498590682534e+02 1.569522640155519468e+02 1.577685496808331038e+02 1.583171060855586916e+02 1.576760707656146678e+02 1.573866888392194028e+02 1.564662111753801526e+02 1.590208334674795196e+02 1.581345449688917597e+02 1.609847864809769362e+02 1.614534102345757560e+02 1.641415430666777411e+02 1.568862245317167492e+02 1.606210369302829974e+02 1.596168879983656836e+02 1.585512652095747228e+02 1.589831706887190421e+02 1.553643600498121202e+02 1.597661175713394073e+02 1.536444365651057069e+02 1.566854209579853432e+02 1.596958675843975470e+02 1.600526069764589181e+02 1.618790052762120126e+02 1.622043465687495711e+02 1.584023662930922285e+02 1.601957633306912783e+02 1.610548915326445467e+02 1.597418830014363493e+02 1.620512554702371801e+02 1.591383692809392869e+02 1.596520490499027858e+02 1.586221562924918373e+02 1.582391581969004335e+02 1.619749036092668462e+02 1.571577892018695479e+02 1.597931975387956811e+02 1.574310608028940806e+02 1.577607669687772898e+02 1.597401144700318127e+02 1.602000619421466183e+02 1.592257634501742984e+02 1.612269376190572814e+02 1.627246767678236381e+02 1.626668502873737339e+02 1.567071745301470287e+02 1.596908174898527761e+02 1.564954053251780124e+02 1.553575597363505096e+02 1.625723455077554149e+02 1.589178179946171667e+02 1.561342827291687456e+02 1.583862609610199570e+02 1.584729985865695880e+02 1.563737695275869157e+02 1.574100377916539060e+02 1.596774283459563435e+02 1.559386137385877475e+02 1.598001645140278129e+02 1.565964275739484606e+02 1.619514891483884185e+02 1.585703992038466765e+02 1.603542128624820009e+02 1.629898883877667686e+02 1.633709676130364414e+02 1.630583068598220109e+02 1.592891952193211580e+02 1.609454201939726659e+02 1.646067578992152391e+02 1.629936423067875069e+02 1.584618297692877888e+02 1.596542744141110006e+02 1.626519543907808441e+02 1.604523759873075619e+02 1.659498622574922990e+02 1.656198746104733175e+02 1.630891862559221295e+02 1.629452731405644386e+02 1.646882742284721246e+02 1.653637465187507019e+02 1.637821634480155240e+02 1.641446962657016968e+02 1.656106500751761814e+02 1.648040775503017983e+02 1.646184296327978132e+02 1.658693168584377986e+02 1.662253615386604508e+02 1.650940480752160795e+02 1.644175719091212500e+02 1.689977635052571827e+02 1.657728367317166942e+02 1.666117162109880780e+02 1.657522479021913568e+02 1.672501854966401140e+02 1.691808728696757669e+02 1.690665602021380778e+02 1.702537823244360879e+02 1.689669461818241984e+02 1.682278649274509235e+02 1.673086567592963831e+02 1.685170079604314708e+02 1.694553494793626101e+02 1.695435700695742582e+02 1.692633160051412915e+02 1.690068393634541621e+02 1.679858506029848115e+02 1.676967265486354393e+02 1.675591442848475481e+02 1.711280998846022214e+02 1.675839020267627006e+02 1.737249218307123613e+02 1.696836636595666903e+02 1.733062484426420724e+02 1.682899273789116705e+02 1.713471492647879018e+02 1.717507530716418671e+02 1.720498450181045769e+02 1.691886643647985409e+02 1.674897036151301108e+02 1.670443436464351521e+02 1.665956791525273957e+02 1.679618433760785479e+02 1.640467125108852144e+02 1.661217954822303113e+02 1.649079292883813537e+02 1.663446925164639367e+02 1.674388605045897407e+02 1.644161862044670386e+02 1.655746697361937265e+02 1.640941009236767911e+02 1.631990965775803772e+02 1.659911865658300485e+02 1.667703475073906247e+02 1.678480919146790882e+02 1.691779633474874345e+02 1.668105772990285516e+02 1.661297388082349471e+02 1.678828534402702530e+02 1.688139765263089771e+02 1.657810237943296272e+02 1.674197631021865504e+02 1.680740009408882543e+02 1.673172599352609211e+02 1.696616454931010196e+02 1.693358483326978785e+02 1.712571438412812483e+02 1.684907864908520310e+02 1.717733536063368547e+02 1.698602586635757916e+02 1.725231664335312018e+02 1.724972704818589193e+02 1.740649272376041381e+02 1.738848742001423773e+02 1.710150859991117045e+02 1.719726555368784489e+02 1.693782310447606392e+02 1.736418268504704088e+02 1.752384865857387126e+02 1.728895428357137405e+02 1.743841711207170988e+02 1.703601124253209491e+02 1.736086200781812465e+02 1.712121913591186058e+02 1.769169580535396165e+02 1.750355978177087763e+02 1.740763125571716614e+02 1.693799991069225825e+02 1.761841963357476004e+02 1.748715880679417864e+02 1.731936474532924422e+02 1.731826350095362272e+02 1.726878223683388001e+02 1.746393795429448801e+02 1.772112430695082423e+02 1.744692591833116353e+02 1.740523277294450963e+02 1.752402847607510239e+02 1.740168914997665581e+02 1.724451295002855034e+02 1.730909435688016345e+02 1.756274818622796943e+02 1.744779126638400726e+02 1.759793860862306190e+02 1.712192067901073358e+02 1.724330400890749502e+02 1.720046264785040933e+02 1.772636990346689174e+02 1.756456913657911514e+02 1.748748875157496627e+02 1.746078388312927245e+02 1.741155609765335441e+02 1.711172965778628452e+02 1.750678483522076476e+02 1.773130302074478948e+02 1.780009941391291477e+02 1.715070227195063808e+02 1.765525139136740904e+02 1.767126273411600721e+02 1.704447702161891698e+02 1.707194263020506924e+02 1.718637451375240630e+02 1.737508908124708000e+02 1.714950267680092679e+02 1.740427098998524400e+02 1.749053803333597159e+02 1.717249586274039359e+02 1.712544770499540050e+02 1.710750291988034633e+02 1.740814572981064146e+02 1.732086770072199897e+02 1.691434938300319857e+02 1.728543437271250696e+02 1.711062809633495760e+02 1.720994666656683307e+02 1.701778269118805156e+02 1.701690615772416209e+02 1.681948629154750279e+02 1.686877063261438536e+02 1.676109443155536383e+02 1.684568560010002614e+02 1.702005980371533269e+02 1.719166422963967875e+02 1.707574108141066063e+02 1.723600109614812368e+02 1.756223010424878339e+02 1.722767020331019978e+02 1.709624458215361358e+02 1.713912440833871926e+02 1.725493735756766398e+02 1.760747646169008647e+02 1.701209219254872380e+02 1.713307492153983844e+02 1.672245263970999360e+02 1.737803955494497643e+02 1.736428177824779766e+02 1.715866444947935463e+02 1.715992683681511153e+02 1.724128123369206094e+02 1.737667922813385530e+02 1.715607370900033573e+02 1.751009818402241933e+02 1.753751132032002999e+02 1.704023118592164110e+02 1.700958803810422353e+02 1.710543533045607205e+02 1.698008773792241186e+02 1.718592777167316399e+02 1.732290144827145753e+02 1.727551651550907081e+02 1.709906201880679646e+02 1.708833149169512069e+02 1.716919824905544090e+02 1.736072618728641430e+02 1.720617874078909324e+02 1.684788758621033082e+02 1.745463821973719973e+02 1.730858865997334135e+02 1.701467516264195581e+02 1.743734828988625623e+02 1.719039034458958781e+02 1.681820749248371669e+02 1.693558105499785142e+02 1.771015572203498891e+02 1.746933412360880595e+02 1.760869336247268677e+02 1.713323167579184769e+02 1.741250939029428366e+02 1.746599061202484222e+02 1.761768198626038497e+02 1.757064389280058663e+02 1.752799454104591632e+02 1.762431850437968990e+02 1.787524718545468545e+02 1.785253908162320613e+02 1.763741643040443705e+02 1.770430722122571296e+02 1.810240119051110810e+02 1.755993268569586689e+02 1.799257918660285327e+02 1.760881335035107895e+02 1.773326927636862251e+02 1.798118341617788474e+02 1.796870326604579020e+02 1.772429234736631543e+02 1.779452785386502285e+02 1.803370898738150743e+02 1.807451627067377729e+02 1.813252327581465977e+02 1.813438370307789569e+02 1.769405335440276303e+02 1.799999507263215719e+02 1.797345600653385702e+02 1.771323559315963507e+02 1.762613583528622314e+02 1.776526015390953717e+02 1.792390347551842353e+02 1.793981906488756977e+02 1.794225624708630562e+02 1.793436294554111328e+02 1.827789027165543416e+02 1.801056988659803437e+02 1.769736627136676361e+02 1.799881576482925709e+02 1.813468235083941238e+02 1.783320141836110793e+02 1.774530998068470353e+02 1.791546808389744854e+02 1.774229194902825384e+02 1.753587311600515761e+02 1.787620785460564150e+02 1.750789826696941986e+02 1.760547516561027805e+02 1.795132054012746323e+02 1.779322040034856229e+02 1.791010052803674171e+02 1.746509277922997114e+02 1.732093440418147168e+02 1.753110809965519081e+02 1.763834690686764191e+02 1.753099966691166003e+02 1.755732407406125049e+02 1.757973266827496275e+02 1.753888812214462121e+02 1.760419657060323004e+02 1.755703727453904150e+02 1.778466516575596188e+02 1.747980005848258145e+02 1.768347719575426993e+02 1.712399917787895163e+02 1.758972449377599219e+02 1.715856784416329504e+02 1.718316323644961585e+02 1.760345067667257979e+02 1.751126886629165824e+02 1.760205466256990974e+02 1.754884526592575469e+02 1.749458973276911138e+02 1.728389475310812884e+02 1.740152033693393889e+02 1.706297921820801662e+02 1.739139835442574622e+02 1.711274372704714608e+02 1.759157309926842743e+02 1.735891199352377328e+02 1.733582736773261956e+02 1.749909715864994553e+02 1.715446086358030016e+02 1.734775625107806434e+02 1.723228815811873460e+02 1.731621213671140822e+02 1.737898247890022674e+02 1.710568565974721480e+02 1.739834397333888205e+02 1.730293777997776488e+02 1.722162315616144781e+02 1.738078895730640454e+02 1.746986601531488645e+02 1.759343054074584245e+02 1.739431290303936066e+02 1.786013967394065673e+02 1.755195368077521323e+02 1.759201281471911784e+02 1.754794149500988851e+02 1.757097265620995756e+02 1.723570485478725232e+02 1.736161717918835734e+02 1.743405174719808599e+02 1.747395630976122618e+02 1.752300020266004879e+02 1.751275916085476752e+02 1.771968832819344186e+02 1.754448000766592770e+02 1.749548984361551334e+02 1.743792717972314108e+02 1.752501106434436906e+02 1.730692682563318101e+02 1.721701007478322083e+02 1.752111865439891289e+02 1.753425280593409923e+02 1.722698080614608500e+02 1.735450691086784616e+02 1.735708828243524806e+02 1.725457299974590910e+02 1.728430988256582452e+02 1.717827147242333297e+02 1.732829117160486874e+02 1.751826306629546934e+02 1.740114302849108583e+02 1.744521423717059747e+02 1.753202318300283764e+02 1.733267044767646610e+02 1.715996863860729889e+02 1.757053207403258455e+02 1.763069655575184527e+02 1.761592078147563427e+02 1.779755686927447584e+02 1.826324584898482613e+02 1.769881244384637569e+02 1.806922291018722149e+02 1.764099391465437350e+02 1.779338823401330103e+02 1.775513775499755980e+02 1.739031156519037324e+02 1.749459934698178927e+02 1.758995869199291064e+02 1.722565088237605835e+02 1.777008370225869669e+02 1.803049781268434799e+02 1.772497905165591305e+02 1.773442197522508650e+02 1.786477659189346525e+02 1.769949138658386403e+02 1.787543557109792118e+02 1.808737299397136553e+02 1.772571705983390302e+02 1.806123984998882008e+02 1.781918344842186457e+02 1.771256865639930709e+02 1.816569347599357513e+02 1.789145115457996269e+02 1.748160598472961453e+02 1.775475585285012130e+02 1.774603379925193565e+02 1.778650748683700442e+02 1.776482490191828560e+02 1.776883875891267053e+02 1.802544708213165165e+02 1.796628618301398603e+02 1.780102620793568349e+02 1.747185831304114743e+02 1.767393757044553126e+02 1.808330391504251224e+02 1.783763036626275209e+02 1.756847730551983773e+02 1.784670579516804594e+02 1.765000283578800975e+02 1.768531523388460016e+02 1.786647110047226761e+02 1.782850147148118651e+02 1.785331444652143489e+02 1.749528113698809761e+02 1.759580884151955900e+02 1.771864799423213981e+02 1.786790364388185424e+02 1.765245183917887744e+02 1.778539528979383704e+02 1.757596173619080275e+02 1.807711182201026077e+02 1.774901286562444511e+02 1.755791180840863888e+02 1.754931558249779187e+02 1.771082965699368117e+02 1.768170433192269968e+02 1.771724181417789623e+02 1.792668792511335027e+02 1.746303180935326509e+02 1.758407473343867764e+02 1.775649222576147963e+02 1.737551276900343851e+02 1.770106976041608391e+02 1.761605969998941532e+02 1.760985274678245389e+02 1.790799646251432478e+02 1.803559359258426866e+02 1.782404272614390948e+02 1.783798627252782865e+02 1.811825426177944678e+02 1.821016523352997467e+02 1.782628040085036503e+02 1.804035004521403494e+02 1.816527046074657221e+02 1.765846921163409320e+02 1.797471252002636106e+02 1.797006954196287154e+02 1.773499482586965428e+02 1.805436557548892154e+02 1.769228048614828595e+02 1.797470997283955114e+02 1.790987723884828995e+02 1.780464806251787877e+02 1.807469233983340189e+02 1.787349539616207608e+02 1.764718101130773107e+02 1.777639610840315072e+02 1.821836981186725097e+02 1.798663715872328623e+02 1.764688388363970830e+02 1.800685037326100257e+02 1.790194739269915374e+02 1.762178148113980285e+02 1.797601896010052087e+02 1.807454760503900388e+02 1.822866658700040432e+02 1.790965875304098347e+02 1.785851927564200139e+02 1.767801626149382912e+02 1.784939457478748750e+02 1.758030087265721875e+02 1.834261917468317620e+02 1.774617764176814205e+02 1.749213139724131452e+02 1.803498612835599602e+02 1.802402940860960712e+02 1.759523351311986232e+02 1.764261856994242805e+02 1.766892079684018881e+02 1.783563393930664063e+02 1.740615579099247441e+02 1.763283959462489179e+02 1.753103553144703994e+02 1.798522891041332343e+02 1.790439727913726529e+02 1.765479650303130938e+02 1.775054904922544665e+02 1.809770099463392796e+02 1.765798103797245062e+02 1.769342088317289949e+02 1.760299134366517535e+02 1.760628778506290928e+02 1.777841232030507399e+02 1.767560439028753763e+02 1.777915724816434704e+02 1.749133428989076720e+02 1.793908419981264331e+02 1.778770670249082002e+02 1.774493022079813613e+02 1.784053927428662973e+02 1.738631069958730393e+02 1.752517833621621719e+02 1.761390944188764536e+02 1.743140877903838941e+02 1.758383738896777402e+02 1.740313646572349171e+02 1.746131616275740441e+02 1.754341436670143821e+02 1.743607131505417556e+02 1.743530452703126628e+02 1.733767058685595828e+02 1.748600492959961059e+02 1.741668781793843266e+02 1.738507854070523422e+02 1.742685560691983255e+02 1.752558833734219377e+02 1.760163403411627314e+02 1.741465497014708035e+02 1.758586245876665259e+02 1.758280607127051951e+02 1.783477513649288255e+02 1.766488861089036675e+02 1.746651467727716920e+02 1.743970857548517870e+02 1.754560420565979939e+02 1.743415974440158607e+02 1.703894303984276917e+02 1.762719226365639713e+02 1.737487870282439815e+02 1.730685499413913533e+02 1.752137027174232458e+02 1.755017534669630663e+02 1.728431318631338058e+02 1.783367389180365308e+02 1.757905594687880750e+02 1.738908602190811337e+02 1.764339410121904166e+02 1.773830810758832115e+02 1.741790468331516877e+02 1.749364960191179250e+02 1.731211178250072464e+02 1.779796157262335612e+02 1.795255620621088326e+02 1.752401363077788687e+02 1.755034979919938394e+02 1.783698546881469724e+02 1.781071003062363900e+02 1.799979440672882447e+02 1.826620098382871333e+02 1.800490403831215076e+02 1.790315923543530232e+02 1.781455822247098695e+02 1.826011770009493773e+02 1.773590329537869081e+02 1.811632309049705896e+02 1.820587297571847216e+02 1.785552725874475755e+02 1.824448488394707226e+02 1.793076073175459442e+02 1.804786576639662314e+02 1.813867302299614721e+02 1.781073671499273985e+02 1.774958091809325822e+02 1.807106958202315923e+02 1.784790115109666715e+02 1.785956198336871239e+02 1.814741154458864116e+02 1.806901780726498430e+02 1.782498207410799580e+02 1.826348906163271408e+02 1.761947682343784436e+02 1.775421039371802010e+02 1.803350126039405552e+02 1.772049281141086396e+02 1.749811105077931188e+02 1.778617205807164225e+02 1.773063309980673807e+02 1.784220366588646129e+02 1.764172071533452879e+02 1.776636344544769486e+02 1.761856166150690512e+02 1.778689386087795867e+02 1.797449589701537036e+02 1.803452388620549414e+02 1.803524081712733675e+02 1.795362306399773615e+02 1.833125108018139997e+02 1.811757695788908507e+02 1.794761490454536386e+02 1.802487504111287251e+02 1.822893311685635922e+02 1.785188951940978370e+02 1.788327115441865089e+02 1.789606016114699685e+02 1.754311233551823932e+02 1.776818888391296696e+02 1.780718928145911946e+02 1.757765497574506526e+02 1.793088852707142848e+02 1.788203422336063113e+02 1.778725554902657109e+02 1.769970321368964505e+02 1.786527368258219326e+02 1.756213736407785575e+02 1.799419485247119610e+02 1.737576967019376468e+02 1.751125111975315463e+02 1.816911899242991808e+02 1.782557004273761834e+02 1.745840415840165463e+02 1.768811046332843944e+02 1.801072414115474487e+02 1.758658154793780284e+02 1.771050316011780694e+02 1.748992435706155675e+02 1.754188436429100761e+02 1.764722919458818637e+02 1.774564593721098049e+02 1.762319532955977763e+02 1.760388976745614968e+02 1.780918038373918932e+02 1.764640664957265983e+02 1.735701882003629066e+02 1.751271833451601765e+02 1.743406741053961184e+02 1.720385648228452737e+02 1.735126390932849176e+02 1.683872569212985582e+02 1.744558164427811278e+02 1.736655441282799188e+02 1.727977381140039199e+02 1.752461529903060580e+02 1.738336645048556193e+02 1.711736953503649659e+02 1.728662423759378726e+02 1.718813464928384747e+02 1.708078535609213304e+02 1.732388696285130720e+02 1.730588117423277197e+02 1.713914709037875923e+02 1.731381586636599934e+02 1.750729330205141139e+02 1.732501725414434759e+02 1.772324778046648532e+02 1.754425091130097485e+02 1.737694776398259080e+02 1.748484591619190667e+02 1.758305154172674634e+02 1.732820408550137188e+02 1.728937455528644307e+02 1.745655364386943802e+02 1.744170957566466029e+02 1.750547582399701412e+02 1.732229676504823317e+02 1.729461185595295660e+02 1.736802368766082623e+02 1.742665925928676813e+02 1.747402159181871468e+02 1.780629610561493053e+02 1.728710731767071707e+02 1.746072835455799179e+02 1.727018939313761337e+02 1.765530982011862591e+02 1.746727730282505604e+02 1.761688163280403217e+02 1.725560883569678197e+02 1.728581029642056990e+02 1.729741661778323305e+02 1.703989219404318192e+02 1.730032783205773512e+02 1.723121254445882187e+02 1.710462502468710682e+02 1.729632988446074080e+02 1.713670188309661171e+02 1.743882627898703959e+02 1.722644780888735170e+02 1.726349030145277652e+02 1.745900374693003414e+02 1.749993734807336523e+02 1.731402165230819321e+02 1.798028700287186723e+02 1.739682831947822024e+02 1.745991718039732632e+02 1.770670217716779007e+02 1.783178840226815112e+02 1.743722823064893532e+02 1.744802315217662567e+02 1.734359379755514965e+02 1.749642049478899537e+02 1.753560893679414789e+02 1.732335975917832229e+02 1.741656090871952074e+02 1.752899383202469608e+02 1.777104468692938326e+02 1.743578687894793404e+02 1.764309851341514843e+02 1.764164184049724042e+02 1.769953541692144370e+02 1.766418220865839430e+02 1.748794763271062038e+02 1.746633802986027888e+02 1.756471699847571699e+02 1.736553181918695827e+02 1.766742252709623244e+02 1.760651731794469583e+02 1.768508345867271885e+02 1.752280765479021341e+02 1.736027438203216491e+02 1.751165151740075316e+02 1.733709495235960105e+02 1.780654079453838108e+02 1.770155887623675142e+02 1.807898033805364548e+02 1.789112061678800671e+02 1.784186825883501797e+02 1.771757287467032427e+02 1.773636490067922011e+02 1.776627762203313807e+02 1.778445331814812107e+02 1.800503977086850398e+02 1.806602597873256855e+02 1.812521098730247786e+02 1.807051281661712778e+02 1.803955864910263642e+02 1.790434692678101101e+02 1.753490964191216221e+02 1.763721635274063715e+02 1.783099040989332877e+02 1.786303569682263799e+02 1.802316677054716365e+02 1.811298300188867927e+02 1.793002787214512068e+02 1.793780282092495497e+02 1.789069887276228314e+02 1.799968537050436339e+02 1.787009780570861608e+02 1.777314556049836085e+02 1.733534494662746113e+02 1.766722846570448553e+02 1.773865729768943140e+02 1.769578351421285731e+02 1.769269747957324626e+02 1.767189616027275463e+02 1.751182096850399716e+02 1.757105012351538278e+02 1.727136602695512408e+02 1.741835826659302313e+02 1.754752614521167402e+02 1.751704497745233766e+02 1.751101548802085688e+02 1.783669739177822464e+02 1.735066879882893147e+02 1.752276023985510278e+02 1.768627269938895097e+02 1.774884073329438081e+02 1.761107213577738833e+02 1.777963117612554527e+02 1.785422812405748232e+02 1.756512268867487307e+02 1.710706061453032305e+02 1.778632606991106400e+02 1.778459051804192086e+02 1.759021764928282323e+02 1.736757730859598041e+02 1.740071410208121847e+02 1.758161307842471786e+02 1.734742729478714409e+02 1.718086309493812678e+02 1.773975423306162895e+02 1.767903212885324820e+02 1.750921538949657474e+02 1.748361872262575503e+02 1.739334043831251790e+02 1.796461681210498114e+02 1.736598000359708180e+02 1.740663372692215205e+02 1.749666404987359556e+02 1.752672652055429126e+02 1.699031200492218829e+02 1.769163600650207684e+02 1.731676390827895204e+02 1.700842929591254631e+02 1.728588044177193126e+02 1.720907218006153130e+02 1.727052624686749027e+02 1.724177440761378648e+02 1.742986188704203983e+02 1.706443652775430166e+02 1.711527296890225500e+02 1.743721076114818231e+02 1.713700649514395025e+02 1.723601639192067410e+02 1.702337635311802160e+02 1.729021933462453262e+02 1.718229231265347892e+02 1.703916446821316129e+02 1.721189442391344073e+02 1.725954683343719012e+02 1.713071126166234706e+02 1.764599086509094832e+02 1.715884415030466812e+02 1.773232203847756807e+02 1.738770479185862143e+02 1.732028567180949210e+02 1.772250906508588741e+02 1.765729447084281389e+02 1.765393027320706949e+02 1.750833775092923474e+02 1.777128875429303321e+02 1.751136342515346769e+02 1.791898996582962980e+02 1.762051575914515809e+02 1.754121929301537364e+02 1.767099792510047678e+02 1.788729062773665817e+02 1.764925341143246840e+02 1.779917787490076080e+02 1.763543013252119636e+02 1.753407170981305967e+02 1.770973178468385072e+02 1.742113639913035854e+02 1.763489735899028972e+02 1.747236614026444386e+02 1.749235653820082348e+02 1.758972707675582399e+02 1.742375872499860634e+02 1.749234476765460329e+02 1.735666679041449640e+02 1.713713353179462047e+02 1.701212252583166560e+02 1.694002275320268893e+02 1.734782602607711510e+02 1.741230069747443849e+02 1.679215901496049526e+02 1.703303888306943179e+02 1.732016281810462885e+02 1.710908526450919567e+02 1.741368704916931165e+02 1.729639465907390559e+02 1.734453110224904435e+02 1.746237302172426666e+02 1.753390413936178334e+02 1.741435123190322258e+02 1.746734980957257903e+02 1.703187217121252388e+02 1.716575625690083200e+02 1.731730691870933470e+02 1.743245820967707687e+02 1.722666568820684745e+02 1.775568488682171733e+02 1.714888609307519403e+02 1.713915976307970652e+02 1.754451867202663777e+02 1.751700241829359470e+02 1.722407003841999824e+02 1.753905229195617892e+02 1.732911171536946142e+02 1.742649690537585627e+02 1.754119049801048504e+02 1.764464531797226812e+02 1.745148656967519685e+02 1.753533223551063145e+02 1.804032869741843115e+02 1.782727345704309414e+02 1.812377933685759501e+02 1.785360555335704191e+02 1.773537813785419246e+02 1.780706806375673921e+02 1.775072322512614562e+02 1.750672270029978108e+02 1.801372950309995247e+02 1.780101515588446830e+02 1.756904688903208580e+02 1.815071854949944736e+02 1.778694115377308265e+02 1.767015658616511757e+02 1.763931751695216974e+02 1.767922964735570304e+02 1.808476804035300916e+02 1.796908050476243943e+02 1.774741422755853932e+02 1.773242394532234698e+02 1.752886514389206809e+02 1.777843753199634875e+02 1.775472830051571407e+02 1.763279507113332443e+02 1.774070968303433631e+02 1.797438568570863993e+02 1.764519148792383589e+02 1.794800104211926737e+02 1.807798171381858197e+02 1.798362092743605558e+02 1.751826846828662951e+02 1.753233421527340852e+02 1.762429230693436466e+02 1.816426982749716217e+02 1.795632931848778924e+02 1.789200162290716491e+02 1.808135099597604381e+02 1.783671779247671054e+02 1.788118624833134618e+02 1.808345365956676289e+02 1.791400580818650781e+02 1.755508450547904715e+02 1.774228796897094469e+02 1.754502605809870772e+02 1.767732527341609341e+02 1.767659468495629085e+02 1.757721155933871557e+02 1.775280470617854576e+02 1.744394593273902103e+02 1.752913992997262369e+02 1.755208440291558816e+02 1.732918630107140530e+02 1.756090449527696649e+02 1.730184969657171621e+02 1.748997529000187399e+02 1.741669866655932424e+02 1.757854308407578401e+02 1.772510160842053040e+02 1.770784440762631391e+02 1.757301413807979600e+02 1.786299954236999952e+02 1.775914700116512392e+02 1.758281377682513664e+02 1.758539873380420602e+02 1.783001000151152766e+02 1.758211303519624380e+02 1.778204929832225787e+02 1.795382457138919108e+02 1.757660072505302651e+02 1.774071584931192263e+02 1.762242744649652195e+02 1.751930499578305103e+02 1.748489980943377020e+02 1.760330625115461487e+02 1.773682751560817792e+02 1.777467511629202477e+02 1.789483362022706672e+02 1.778817021471998885e+02 1.737943751298319910e+02 1.757739820699233633e+02 1.754461259152960508e+02 1.743405992546017274e+02 1.742111361547307524e+02 1.749887467545952120e+02 1.777619214996062169e+02 1.753027972973954149e+02 1.746607062764605303e+02 1.754387756585175282e+02 1.728208506703085447e+02 1.753207644869547153e+02 1.738782553415883569e+02 1.756371259313944790e+02 1.735537158302984722e+02 1.722513547127212234e+02 1.722633948258086036e+02 1.719010018965590803e+02 1.740888851477338335e+02 1.746373437591896618e+02 1.706766560088692870e+02 1.718726582782910839e+02 1.718123186269484677e+02 1.718452705114063690e+02 1.714436219462108397e+02 1.685152218294558395e+02 1.738867217262051668e+02 1.727794569253390478e+02 1.744288773944224999e+02 1.752781930476436685e+02 1.724641302641911125e+02 1.743064762369930349e+02 1.711855025366901657e+02 1.747154755736864047e+02 1.711988192897710803e+02 1.732482094045103906e+02 1.709658515260138643e+02 1.749559955515787522e+02 1.714765160534923041e+02 1.712387213358623228e+02 1.728041603618341640e+02 1.755189884130064968e+02 1.728040787184260410e+02 1.740402034822987787e+02 1.735265684228494649e+02 1.771027518161814385e+02 1.740075864547734454e+02 1.747581857981986104e+02 1.732095169179138736e+02 1.740686650352692766e+02 1.736878542552717875e+02 1.722522443660774059e+02 1.716974418490072765e+02 1.729105123250885754e+02 1.698471405886249954e+02 1.709324157894424445e+02 1.728450663179430649e+02 1.745170521968103117e+02 1.723217623388231061e+02 1.757236594540333670e+02 1.723563550662108241e+02 1.731465658829479253e+02 1.728668931611007906e+02 1.715718868010851281e+02 1.740037591410386142e+02 1.737865307370547328e+02 1.726079917545536091e+02 1.696880279349238378e+02 1.746701496218967975e+02 1.712038188517053356e+02 1.719837976898410261e+02 1.761350069040200026e+02 1.732372749910568359e+02 1.715901117517248338e+02 1.706469054836651367e+02 1.755745180464234352e+02 1.736003170017865500e+02 1.756384433787130206e+02 1.698875227629844460e+02 1.711497319395824377e+02 1.722648094817825495e+02 1.734823160338835919e+02 1.717401324240627218e+02 1.715534193203450286e+02 1.728495849812443055e+02 1.693324712322080643e+02 1.737038404031356151e+02 1.679829099921311411e+02 1.715349405774194054e+02 1.703838336930271566e+02 1.717382035319054694e+02 1.698435721251458688e+02 1.694144270660522693e+02 1.690880585053040193e+02 1.658825836299830030e+02 1.682281055481517171e+02 1.682670260100922235e+02 1.661952199784235233e+02 1.660872740950795219e+02 1.649259916583225447e+02 1.664850909275921822e+02 1.679659777472583642e+02 1.631795170282139509e+02 1.623031942188311803e+02 1.660953435007128292e+02 1.683275968477577180e+02 1.662987086795377252e+02 1.662018177914374917e+02 1.665004968613050664e+02 1.630266496755946264e+02 1.620646163281712688e+02 1.645498906631203511e+02 1.648226879933501436e+02 1.643203357332341454e+02 1.616930229502002305e+02 1.664860563411579619e+02 1.639731973977964117e+02 1.640548245922370256e+02 1.639861602290121141e+02 1.649189061403202174e+02 1.674280470821797167e+02 1.669283724994380691e+02 1.664258253976394428e+02 1.689544009020494002e+02 1.659258055368711950e+02 1.677638976722383291e+02 1.670994294889080720e+02 1.665837639265364203e+02 1.689590763905025881e+02 1.660448933004536514e+02 1.711334906911036740e+02 1.697070920254928126e+02 1.713570460431727724e+02 1.723377261321132323e+02 1.710848766007310928e+02 1.720636561672781397e+02 1.738400449591584902e+02 1.730189698236106324e+02 1.717409292882390162e+02 1.737400504635087373e+02 1.748162747362115681e+02 1.774679086360132487e+02 1.726853288730273448e+02 1.738445229628505615e+02 1.732369225912355546e+02 1.718777795288652612e+02 1.740503988333382779e+02 1.743598185278342783e+02 1.738346614464799984e+02 1.758177662813000950e+02 1.733054064860021128e+02 1.712502533326828029e+02 1.741949570336969941e+02 1.720611958777277550e+02 1.718678197579514801e+02 1.745602922924958023e+02 1.709018512821989759e+02 1.728661521203877385e+02 1.762110665570315859e+02 1.717500407152617470e+02 1.776291759355536897e+02 1.710530667102139262e+02 1.754303282498404712e+02 1.731299681775582826e+02 1.728799957126857691e+02 1.732913490565794916e+02 1.723179473221589433e+02 1.749263110617465600e+02 1.742487586010905716e+02 1.730701262721969442e+02 1.749782808176800017e+02 1.789093776180556574e+02 1.754960724409428963e+02 1.758179218405351207e+02 1.736123424971482621e+02 1.722669900001431529e+02 1.752872044273584038e+02 1.758371478775718231e+02 1.740562503637729321e+02 1.734506561362941000e+02 1.749285500972893601e+02 1.755115084221402242e+02 1.730552967150387076e+02 1.756753000985836195e+02 1.722578066972990882e+02 1.746431611104368642e+02 1.744725606663001543e+02 1.730335336478520105e+02 1.720471362348326920e+02 1.752530768807917525e+02 1.721096241545683370e+02 1.715455612243078178e+02 1.719301262302736859e+02 1.771332370660547042e+02 1.755268719171340024e+02 1.748618143944979977e+02 1.770977930108962539e+02 1.770143191306990502e+02 1.764600654815642997e+02 1.717116144867858907e+02 1.739297735110731651e+02 1.758940418104162120e+02 1.714886919781769734e+02 1.740590827417606192e+02 1.748077305504985191e+02 1.734724374336823587e+02 1.729522332094183241e+02 1.737470411273900481e+02 1.765854861260695827e+02 1.716666710707629022e+02 1.727320357288654407e+02 1.722769941982148225e+02 1.722103925412529577e+02 1.714658586767120880e+02 1.737712091338569280e+02 1.700353104363076682e+02 1.726543436819375188e+02 1.715108199037731822e+02 1.731121459652767669e+02 1.712671987086387446e+02 1.762250031039745863e+02 1.750013005666684762e+02 1.743083521485641540e+02 1.790083777652212120e+02 1.730751090561105343e+02 1.722669510615273794e+02 1.731612507104144356e+02 1.720749701880228315e+02 1.729661145495194887e+02 1.729263762299938207e+02 1.728008109444784282e+02 1.754742495371326356e+02 1.715535403107840011e+02 1.729234152797284310e+02 1.713534377127601829e+02 1.735641054886982886e+02 1.726176549974923091e+02 1.738970241473323313e+02 1.727502562010563452e+02 1.735218555120832491e+02 1.728525187042689311e+02 1.720043642927562075e+02 1.739420811505664801e+02 1.752397478767908297e+02 1.755837791096940634e+02 1.736856421488949422e+02 1.736206548914048540e+02 1.721601024544428071e+02 1.733609881089703038e+02 1.706177882062233948e+02 1.731612718980608179e+02 1.717102197272004673e+02 1.744764227770456557e+02 1.690542484877367428e+02 1.755253850698251199e+02 1.740069746290792523e+02 1.740131450877856878e+02 1.722219470136146526e+02 1.722324370778178775e+02 1.778052831348182110e+02 1.765211619910164416e+02 1.740735614688595945e+02 1.765997699460752983e+02 1.800710505592882953e+02 1.777392174882929510e+02 1.783835076952861982e+02 1.779227273105541087e+02 1.761482307507183975e+02 1.738861916659221833e+02 1.745399191870616278e+02 1.765127918658571673e+02 1.725461319107440659e+02 1.727094686160258448e+02 1.728267040481084393e+02 1.691224636334372065e+02 1.722113965193762510e+02 1.750599561596716285e+02 1.713346603060950315e+02 1.771980406349916279e+02 1.732502652294394636e+02 1.736857982510682632e+02 1.765137272833536883e+02 1.749057007192297988e+02 1.754718882106311924e+02 1.748193274260340786e+02 1.736606415714393847e+02 1.725538773263961616e+02 1.719289320543351778e+02 1.731200916121229909e+02 1.689477666372422959e+02 1.736375973763954335e+02 1.748514689625087897e+02 1.723804533703976460e+02 1.738195594892827955e+02 1.743348187640660569e+02 1.720729667904499820e+02 1.708118406304691348e+02 1.667556489157010731e+02 1.711898416334584567e+02 1.744125692997576778e+02 1.734942067891753652e+02 1.719582164617552280e+02 1.726270044220580644e+02 1.671286229319611039e+02 1.737286252642847444e+02 1.712739073679971682e+02 1.744201834095604227e+02 1.737088054121256278e+02 1.734224520086218604e+02 1.715249813372945766e+02 1.692701002128839036e+02 1.740635670085715958e+02 1.723635730299866111e+02 1.710995261585475475e+02 1.665607952217371519e+02 1.665543177828581065e+02 1.675790821723018382e+02 1.653842854376861169e+02 1.675549116817952324e+02 1.662352303923985914e+02 1.670088541709803849e+02 1.677214883742333029e+02 1.660415310748859667e+02 1.670648036953088820e+02 1.669218195765191695e+02 1.687764219165468376e+02 1.673614348193082151e+02 1.661798251285432002e+02 1.668855814992178068e+02 1.675287284309832785e+02 1.675491908622294375e+02 1.680589554882707546e+02 1.691608712948287518e+02 1.697409201729645645e+02 1.694398275644240641e+02 1.667397133900469157e+02 1.695060666462554479e+02 1.691612915003108810e+02 1.689698219263320880e+02 1.692462911913069661e+02 1.681071485125254128e+02 1.678242814637541755e+02 1.690862770446671561e+02 1.660115451565890794e+02 1.681274339045814941e+02 1.660382498094323012e+02 1.647478275089264912e+02 1.713233196003960188e+02 1.688128096060423786e+02 1.689013497620707938e+02 1.677752658486731434e+02 1.690366291419351796e+02 1.688609306918991706e+02 1.651903348430982135e+02 1.656529104321764692e+02 1.655914854754842054e+02 1.712741006407261182e+02 1.681620782686518396e+02 1.691118969598391004e+02 1.689393102697216591e+02 1.655039168442750963e+02 1.659223215613861271e+02 1.655412765305944731e+02 1.701681359863925422e+02 1.679069609465525446e+02 1.654497484124898961e+02 1.687741524254907404e+02 1.687507852694312760e+02 1.684959806277457233e+02 1.679465071062190873e+02 1.688368994025229597e+02 1.688057621850607859e+02 1.691690267499653544e+02 1.669541121620229092e+02 1.691194642847355567e+02 1.675106124300026522e+02 1.662540168753381522e+02 1.628879956643171454e+02 1.656053292143078295e+02 1.662367155151307827e+02 1.667580193408367109e+02 1.677350456594571995e+02 1.641884703602733850e+02 1.631706207528754362e+02 1.637984620634129271e+02 1.667805623406369762e+02 1.674063855716938747e+02 1.634914002177233385e+02 1.640454931294422636e+02 1.631537466453515322e+02 1.628389301051902862e+02 1.662957143136822822e+02 1.652577868404732726e+02 1.691536258947818396e+02 1.640693073936515702e+02 1.642414452779652265e+02 1.653084451238279939e+02 1.671389517602826515e+02 1.664775212767535209e+02 1.666171278019324120e+02 1.657687156893153144e+02 1.663452619393372345e+02 1.688409137985393897e+02 1.690656793040002412e+02 1.681441150542548826e+02 1.663246480950246280e+02 1.663740812924799286e+02 1.675069044125542064e+02 1.660208046492383005e+02 1.679715349116211485e+02 1.656583397350294433e+02 1.713093914656713821e+02 1.688039424429904898e+02 1.661018215240048050e+02 1.660846586662156881e+02 1.717092196760827676e+02 1.646325321982827745e+02 1.654341066931540922e+02 1.662061672083646613e+02 1.658904450497373944e+02 1.653037579523154648e+02 1.641944276383246972e+02 1.641069541087470611e+02 1.641575726998232767e+02 1.646928474788490178e+02 1.623208588514011694e+02 1.664324919596706138e+02 1.644156249545989112e+02 1.664194682204820879e+02 1.637194518594459680e+02 1.678186539116620679e+02 1.672725403830942810e+02 1.648862281927785034e+02 1.656537160043014012e+02 1.673154206205750540e+02 1.655597836650869112e+02 1.658281976477600779e+02 1.660854786891900119e+02 1.685983542889953526e+02 1.688127480878350752e+02 1.661379217990062216e+02 1.666317431890279295e+02 1.648667463151838604e+02 1.614685293118598395e+02 1.645792928073067571e+02 1.665489467053974124e+02 1.641648085162499626e+02 1.655127737056404271e+02 1.646950192589092694e+02 1.689624114178762113e+02 1.680802345937405278e+02 1.671016347046221711e+02 1.685855001248098120e+02 1.677062700477604551e+02 1.657764830018431610e+02 1.680592730938295745e+02 1.667768053937760442e+02 1.682639599716595740e+02 1.689873248954004907e+02 1.709024779572961847e+02 1.707073725992424045e+02 1.684971786265238052e+02 1.701336307801755368e+02 1.677322954148527003e+02 1.676090329532948147e+02 1.691131449090422620e+02 1.684083590011802869e+02 1.700004312549575047e+02 1.671177983312572337e+02 1.735895566993175123e+02 1.708930111327494785e+02 1.672846167442893091e+02 1.655683366391782840e+02 1.694066521480758354e+02 1.654538130259278432e+02 1.673895083762184584e+02 1.708124636906801186e+02 1.652890674265245252e+02 1.651680294848538892e+02 1.639456638528097017e+02 1.662312817552209765e+02 1.654704514733240615e+02 1.635393312796730072e+02 1.637019262317231210e+02 1.646522383646035337e+02 1.640255495031002226e+02 1.651916593464003427e+02 1.642814347983998005e+02 1.640777399755806698e+02 1.656133538195061305e+02 1.644244351879319197e+02 1.625416422096152189e+02 1.667686541446233832e+02 1.649474342511151406e+02 1.644142333039249877e+02 1.625581086385176661e+02 1.617387568240337430e+02 1.603922278273994095e+02 1.604810062699524735e+02 1.615928458137797747e+02 1.617826730182734991e+02 1.573586654517337990e+02 1.631657875229760748e+02 1.615216676771245830e+02 1.622160817065689287e+02 1.612747435870201969e+02 1.615912883298148301e+02 1.620975991261391584e+02 1.589561280661970386e+02 1.569219959182348134e+02 1.636676610759290043e+02 1.601536991266566758e+02 1.598638866658106394e+02 1.627640227056648996e+02 1.626373557076485099e+02 1.623138032926573260e+02 1.620676670827719192e+02 1.630984061863238139e+02 1.591495704085979526e+02 1.629281057915860345e+02 1.634645871018440744e+02 1.614424945609447093e+02 1.586499642571311028e+02 1.621557289465118856e+02 1.615787171690377875e+02 1.628492951748336282e+02 1.629887783932604179e+02 1.632661363041584082e+02 1.585359120674363567e+02 1.613196561223859362e+02 1.602675383242105909e+02 1.610093942084836556e+02 1.596411848908788045e+02 1.593500124819727830e+02 1.613686108693410119e+02 1.622120317549889137e+02 1.609881054313014204e+02 1.630998529126038648e+02 1.629610123957687335e+02 1.616836312273589442e+02 1.612415486314181123e+02 1.636129738008922914e+02 1.588311891049995097e+02 1.644329000387422752e+02 1.627727158299907444e+02 1.592429021649314222e+02 1.596922557616796325e+02 1.607369883032082782e+02 1.606102375764988324e+02 1.626882292936970202e+02 1.666461768456929065e+02 1.660613557459256526e+02 1.647222541444273247e+02 1.670276547851707107e+02 1.659937088200925075e+02 1.660966934754037254e+02 1.633015826387022003e+02 1.656310250189806936e+02 1.639560448570445601e+02 1.669786378201479238e+02 1.684409021597786307e+02 1.675674710025558909e+02 1.639212664405559394e+02 1.666973890440473554e+02 1.660981921944647581e+02 1.645447693760557684e+02 1.611204585261562272e+02 1.642218463457515440e+02 1.658279654370032574e+02 1.623319757986679122e+02 1.651536217143961380e+02 1.652051414155071427e+02 1.635446213387137391e+02 1.650532839434412438e+02 1.623495559354420266e+02 1.642304284237164040e+02 1.631518703521808220e+02 1.643615028128204187e+02 1.641119494759149120e+02 1.633882686761430136e+02 1.636745749599420776e+02 1.622434552298474841e+02 1.633025992397648736e+02 1.654040222264735860e+02 1.641752969789509677e+02 1.633574929639031268e+02 1.660473140346926186e+02 1.612836031029580113e+02 1.637977543087293952e+02 1.597058802264457427e+02 1.634173049152854276e+02 1.628999405100297508e+02 1.660656763655821919e+02 1.637586093717978883e+02 1.649579596666343946e+02 1.605073846741917691e+02 1.647681049580063188e+02 1.611491217184358788e+02 1.681167480036208985e+02 1.638973041595630207e+02 1.643193320129630308e+02 1.648447287123419187e+02 1.649130731816329387e+02 1.654428336613639772e+02 1.646776622441165898e+02 1.642518709199101181e+02 1.659483849075554076e+02 1.627200152988134789e+02 1.647500174020255201e+02 1.650863101562214581e+02 1.659053881296078430e+02 1.642019164736434789e+02 1.665311330782076027e+02 1.679895274463259227e+02 1.666574164491073020e+02 1.658164643023705480e+02 1.620849906777403078e+02 1.652892996813323236e+02 1.669514667188107069e+02 1.666034829939394797e+02 1.644181948287557020e+02 1.646751954254854127e+02 1.628927621675042303e+02 1.663152489564050711e+02 1.615269189924332807e+02 1.655060437705443235e+02 1.648409557949656801e+02 1.641925526302037497e+02 1.627395000172587629e+02 1.626694916517294587e+02 1.627399517330310061e+02 1.635784866606824437e+02 1.645285457939741036e+02 1.608234351935675477e+02 1.602943533478185714e+02 1.630391807875229802e+02 1.651313736491792383e+02 1.603096788839428086e+02 1.610358831805367288e+02 1.653659436591329381e+02 1.645266629945823809e+02 1.660408083385407849e+02 1.638739939630039828e+02 1.653587101594850708e+02 1.672870271245339495e+02 1.646102427510747361e+02 1.639162022126241425e+02 1.646891038991385017e+02 1.662649100219456102e+02 1.669351665200087780e+02 1.659049159255805534e+02 1.629434748245350306e+02 1.631592774077337253e+02 1.630068341257809834e+02 1.600167742680340552e+02 1.640475907132308180e+02 1.595195700071256226e+02 1.584423101426189362e+02 1.599877919645132351e+02 1.614757949067731317e+02 1.607041613666812623e+02 1.648642675771276629e+02 1.625362425504991677e+02 1.634590559563472709e+02 1.659825545220913625e+02 1.671543925490406366e+02 1.646550764952275472e+02 1.647075150814151527e+02 1.666367989298303200e+02 1.630424293192957634e+02 1.640304674148528079e+02 1.654944921470793702e+02 1.657612258751501315e+02 1.630812458938675604e+02 1.653895903837893115e+02 1.651524817304010071e+02 1.646340838109437357e+02 1.633821662566942052e+02 1.643846634549146302e+02 1.626654496982510238e+02 1.643614328595567713e+02 1.627273020298963502e+02 1.626390540096925008e+02 1.617129126646143220e+02 1.630067777025558371e+02 1.580444874488084110e+02 1.605612959001157947e+02 1.585782209813805252e+02 1.596302731312755725e+02 1.545577521337432074e+02 1.582736465303080422e+02 1.590495243537391161e+02 1.596792323505141553e+02 1.559896800908563534e+02 1.575065508810196775e+02 1.554162371565066678e+02 1.553857410451321073e+02 1.581369735099066531e+02 1.578881336068317864e+02 1.575402417739027783e+02 1.572562693973355863e+02 1.582377556528165599e+02 1.614612496084496627e+02 1.590115194824953733e+02 1.580526982631795079e+02 1.579811994630447884e+02 1.598403121735613013e+02 1.556458749331861497e+02 1.557012145377740922e+02 1.556130045181750461e+02 1.536313188882334941e+02 1.585263906632822852e+02 1.597862015804234659e+02 1.574438285296701281e+02 1.565439176924662092e+02 1.549862809596038744e+02 1.590351104084925282e+02 1.576779363870779207e+02 1.574326290701059463e+02 1.578086775312897032e+02 1.562174152584186402e+02 1.545410871664876709e+02 1.569296570753213302e+02 1.588677813943284036e+02 1.576470387340004606e+02 1.566216884389484960e+02 1.569242918871689199e+02 1.566244433103940423e+02 1.537907871369382633e+02 1.530920680941574119e+02 1.554765256189713512e+02 1.559428311582395281e+02 1.543839023587598547e+02 1.565879849714675629e+02 1.547758827688668362e+02 1.525998963080221813e+02 1.543533566882891250e+02 1.579171696975980694e+02 1.559533314891667715e+02 1.550163013898222744e+02 1.569786646200597886e+02 1.558181812280695056e+02 1.545591343239672426e+02 1.595191231961811127e+02 1.565095827911763706e+02 1.548067976963741330e+02 1.524899388420665503e+02 1.545597113138068437e+02 1.513720999916048697e+02 1.547167830029074764e+02 1.554807944224486960e+02 1.548222007639137985e+02 1.540018905883503066e+02 1.553171066996685852e+02 1.578780449814806843e+02 1.564388606098524974e+02 1.568390712725537526e+02 1.567962826588298526e+02 1.559852463199401882e+02 1.539845741861413160e+02 1.603613269711041482e+02 1.577840363019583663e+02 1.589182103270019297e+02 1.565913426816351830e+02 1.584996816193880420e+02 1.571108273907564694e+02 1.541665164352737634e+02 1.607946579024673781e+02 1.573403212953493266e+02 1.545524500716710179e+02 1.568729089072253942e+02 1.588121381431806469e+02 1.537454489850547077e+02 1.566485201669221965e+02 1.585865637124644820e+02 1.533402223207073405e+02 1.603439765481948314e+02 1.562536898173760562e+02 1.586959421320747765e+02 1.568166313281042790e+02 1.534253886215103080e+02 1.552145748737966073e+02 1.566455430503135062e+02 1.563975422173377865e+02 1.567306771487799324e+02 1.580768075146369540e+02 1.569141000668795982e+02 1.573871244207522864e+02 1.578259572029859612e+02 1.578833189743592698e+02 1.599357612040285233e+02 1.591795486833256632e+02 1.562767436185908139e+02 1.556611932583978728e+02 1.581932380798173199e+02 1.562133184576471763e+02 1.572380748866209501e+02 1.573111716687112960e+02 1.595984469086668582e+02 1.552663510110878349e+02 1.565097345752700164e+02 1.541099194410343785e+02 1.544403972813414896e+02 1.586925598084372382e+02 1.575845792219991495e+02 1.587720251603535644e+02 1.567667132169756314e+02 1.580604622972709308e+02 1.580779323898791802e+02 1.594915801383797600e+02 1.619493414100317352e+02 1.582870439758285102e+02 1.570008678876189379e+02 1.576696402896059510e+02 1.574772737167178605e+02 1.581593642327811153e+02 1.575484356162645838e+02 1.586489463468082306e+02 1.592861854872964216e+02 1.597904642166710971e+02 1.610389967795809696e+02 1.592343277963387891e+02 1.584363426556715524e+02 1.572390271439848846e+02 1.600685550043795047e+02 1.590460807734204991e+02 1.585511786074049496e+02 1.595359464313848719e+02 1.579789645308623562e+02 1.614176822657625223e+02 1.596442296262459593e+02 1.583281198369824097e+02 1.591890191798856904e+02 1.639715562353652842e+02 1.624865556854643103e+02 1.596036048730890968e+02 1.613691762155916933e+02 1.607653864763240108e+02 1.613501031162862489e+02 1.610261321552118261e+02 1.558119365906927385e+02 1.573137007979823352e+02 1.592033738093929571e+02 1.558863269137622183e+02 1.557817122450815361e+02 1.539805889687763454e+02 1.561649603303195875e+02 1.580688894273350513e+02 1.552741874894038290e+02 1.564271338941665306e+02 1.551481278941796802e+02 1.571090070957299361e+02 1.560174641498396966e+02 1.540632611861347527e+02 1.553121145777632250e+02 1.546686365330485842e+02 1.558594044965153387e+02 1.527968701495361756e+02 1.580116938792363044e+02 1.575181889787778005e+02 1.560392858957433759e+02 1.557528055245963969e+02 1.531772190931569355e+02 1.559541236638887085e+02 1.521614224559679940e+02 1.566865545648334148e+02 1.560321462809349100e+02 1.522778694710937373e+02 1.524914824973978966e+02 1.561878052480424230e+02 1.527672180690682922e+02 1.520568745357233524e+02 1.546629910448183693e+02 1.524919742616878580e+02 1.568365133349986422e+02 1.550847505260614696e+02 1.528659178550950628e+02 1.566622694932943887e+02 1.538436273150423688e+02 1.557044843663794325e+02 1.546236427657771912e+02 1.533650807418929958e+02 1.581172354324525884e+02 1.575881385057770956e+02 1.542585274146426570e+02 1.581022445342042317e+02 1.575508731692295612e+02 1.571354996839235127e+02 1.571575818024294335e+02 1.594736333030508035e+02 1.568955594545226120e+02 1.589395874742836270e+02 1.563649809298099740e+02 1.593717421623642849e+02 1.568920544043317022e+02 1.558106516291495609e+02 1.604097006977965805e+02 1.613509597038762422e+02 1.634121928691740493e+02 1.587999590614663816e+02 1.590024295349601857e+02 1.566470083392807169e+02 1.603379338278985529e+02 1.662667127109600642e+02 1.621702577888276835e+02 1.624348875488794306e+02 1.649251467835610470e+02 1.662976366819972611e+02 1.643822843030488343e+02 1.593349294886651819e+02 1.622774510695437868e+02 1.616874822387748338e+02 1.647254489330121601e+02 1.642881025875244632e+02 1.666861465935108129e+02 1.632681668994252675e+02 1.659553976724093616e+02 1.652535456541468193e+02 1.676872249016748810e+02 1.657433138655255220e+02 1.641360274710332021e+02 1.635912742765935945e+02 1.649612220821122435e+02 1.611315302698629068e+02 1.632358847905008474e+02 1.619461871742290100e+02 1.632010048677501572e+02 1.607214486289121282e+02 1.627963416391335727e+02 1.588038728462184110e+02 1.637209247559080154e+02 1.603383670962884651e+02 1.602161443174081796e+02 1.620510690942898577e+02 1.611399339867380434e+02 1.618575210618827214e+02 1.599913225661804859e+02 1.638825645272102633e+02 1.632662578448507418e+02 1.654519519617149115e+02 1.633544057766738717e+02 1.646352417898448266e+02 1.606359724093159969e+02 1.613897348182061364e+02 1.649959975887154542e+02 1.636934328461671271e+02 1.635078020698246917e+02 1.617784915625992710e+02 1.651433619612443238e+02 1.620132875155752288e+02 1.651342535051566642e+02 1.624362286540907121e+02 1.600609976100468828e+02 1.616254840397733687e+02 1.580204209621247742e+02 1.617574616929446449e+02 1.618316914572528162e+02 1.588074821514355790e+02 1.602045737916472490e+02 1.588994024356576915e+02 1.569269432143208576e+02 1.591271817029112299e+02 1.597840810516209160e+02 1.602149436848646360e+02 1.602258641594924029e+02 1.578671754863603667e+02 1.579518198377427041e+02 1.575412371911594107e+02 1.599797414516386027e+02 1.607205227540942190e+02 1.614860327792158046e+02 1.573163981510263909e+02 1.594613114026795984e+02 1.604054393637281635e+02 1.577346069719423554e+02 1.577638313933473171e+02 1.594765377942514704e+02 1.577605475362959453e+02 1.582843396104321982e+02 1.601247547417785029e+02 1.568933788466819408e+02 1.573656822395312247e+02 1.567788097787144181e+02 1.571073435366097613e+02 1.581980360976824898e+02 1.584571346315607911e+02 1.597817669122433983e+02 1.584714766033098385e+02 1.567376579162785220e+02 1.578816967620163041e+02 1.573795259908104924e+02 1.569903120162469179e+02 1.533771014957483487e+02 1.563110395687020571e+02 1.565596262791901268e+02 1.558384490527610637e+02 1.556426276705491603e+02 1.574951181826538402e+02 1.593692751111361758e+02 1.590769147350163450e+02 1.598290430233426775e+02 1.563215080476109051e+02 1.597706215207780645e+02 1.585267156810110123e+02 1.577964577161209832e+02 1.589003025708043140e+02 1.595040455661008139e+02 1.600441859142522389e+02 1.602846465632104582e+02 1.615987861934759735e+02 1.641361636667182609e+02 1.609031655297289660e+02 1.628313515471897688e+02 1.605698107509315093e+02 1.587233793178137091e+02 1.545796201407527519e+02 1.581006737360060299e+02 1.558463840833649954e+02 1.586279793922213344e+02 1.596802227589506344e+02 1.588851021849093570e+02 1.545984985569874652e+02 1.559899695270173368e+02 1.587759194661632307e+02 1.557406200435897006e+02 1.569469251564429157e+02 1.567675324094829534e+02 1.593208899973897132e+02 1.611526113839331060e+02 1.585242628475329525e+02 1.571308463270552807e+02 1.598278860697811012e+02 1.604342254765658140e+02 1.577493759357608383e+02 1.594342745156325236e+02 1.585830318313664122e+02 1.598295373148040710e+02 1.639781669757255429e+02 1.622210000004818369e+02 1.611711359087543372e+02 1.664301857659857546e+02 1.638927642954488419e+02 1.621013948148337533e+02 1.615816816206195483e+02 1.610329551843314277e+02 1.618227396042107955e+02 1.611382174905143074e+02 1.641559329473023183e+02 1.650049436869109343e+02 1.633016667173404812e+02 1.655234563239137060e+02 1.630225594342492172e+02 1.629165534414003673e+02 1.620897781078568300e+02 1.664133818629571238e+02 1.608544667255492016e+02 1.612513633015193193e+02 1.606994998086158830e+02 1.604103667989747919e+02 1.599900127473898124e+02 1.631371986291061376e+02 1.612553866279031354e+02 1.621254640747635278e+02 1.588867051982552425e+02 1.604647475334604394e+02 1.598014725465476999e+02 1.621850317939077399e+02 1.595756232745969214e+02 1.566406988091627852e+02 1.587858457471402858e+02 1.628945791182487426e+02 1.621493153850429962e+02 1.620663320874542137e+02 1.620064235354324751e+02 1.594352131406572255e+02 1.607002082147330100e+02 1.600974578311675600e+02 1.582226526163182996e+02 1.587797489065244747e+02 1.606109803370653140e+02 1.620840378732682723e+02 1.588049201061679980e+02 1.616433057983909691e+02 1.614282997189591811e+02 1.585373541512496729e+02 1.592442562939870356e+02 1.603743375973318734e+02 1.634331729061289309e+02 1.584688708852796992e+02 1.607175065011716129e+02 1.597271266380968484e+02 1.586594864114937593e+02 1.617596383458783578e+02 1.634596305801234735e+02 1.632907185359111395e+02 1.614369727956149347e+02 1.611061861037743483e+02 1.618676663782266587e+02 1.572860491091736321e+02 1.579789217517641191e+02 1.579308224023990306e+02 1.619262057385049332e+02 1.598943088434085098e+02 1.581295675429720688e+02 1.585164687165360817e+02 1.629602812348964562e+02 1.589787856229007730e+02 1.619657916702916509e+02 1.612698998088526992e+02 1.581279485397200801e+02 1.608182662575166546e+02 1.592716259910339431e+02 1.620489259354033038e+02 1.617457443491075821e+02 1.622204146637781434e+02 1.631649861343557575e+02 1.598562616321742667e+02 1.599664706928988096e+02 1.619516256172136934e+02 1.604078609484727167e+02 1.587970609465102143e+02 1.649720465819501101e+02 1.618678884114320056e+02 1.617742030779228912e+02 1.625446006626741848e+02 1.641442109504195628e+02 1.630062582887643430e+02 1.619178664928355715e+02 1.645833899198534880e+02 1.636878289660969585e+02 1.637861044694977863e+02 1.616994297023924219e+02 1.612474654289069633e+02 1.619271809282871004e+02 1.621298869926644102e+02 1.613772308843225858e+02 1.604713242198430976e+02 1.633140930284803858e+02 1.621219939612405199e+02 1.627472144155319711e+02 1.632798365728340571e+02 1.609253479900136199e+02 1.624908562546418693e+02 1.622160663785001020e+02 1.612260745613649533e+02 1.616631449628355597e+02 1.614971333342623723e+02 1.627185370872831243e+02 1.608136797510393876e+02 1.570118481920290208e+02 1.635462544194399470e+02 1.619534270050762359e+02 1.606492205402228706e+02 1.603414630180908489e+02 1.589022121638223268e+02 1.622587553221848395e+02 1.603208718679069023e+02 1.596124704021981984e+02 1.580683972063407055e+02 1.583174144460089394e+02 1.567957345587707039e+02 1.592222951356501994e+02 1.578973040236098200e+02 1.623801836605309461e+02 1.598245643904782582e+02 1.606958420064422910e+02 1.569925501253515847e+02 1.598861557604802499e+02 1.585949926494382396e+02 1.618976395883134103e+02 1.595010114094640699e+02 1.584810932794869416e+02 1.608472487853821633e+02 1.632482668570380042e+02 1.627068379432899405e+02 1.624170466084552800e+02 1.644145302273780374e+02 1.601492817442417333e+02 1.605674832208051441e+02 1.593324628458354084e+02 1.603469363103145042e+02 1.634306059016086579e+02 1.633557757018396615e+02 1.633903116051771747e+02 1.603008793088793595e+02 1.609565585960407645e+02 1.637297512063940417e+02 1.634402658805469741e+02 1.625676989571022375e+02 1.636261024003604518e+02 1.614687384341187055e+02 1.590230053846674139e+02 1.619429634791052877e+02 1.593850723969572982e+02 1.624092998577661149e+02 1.617287603684835915e+02 1.628539965705067232e+02 1.609360651116088832e+02 1.604705789867705903e+02 1.625511005317220281e+02 1.630720402682438532e+02 1.629991604387229813e+02 1.624498703344611670e+02 1.596989743355944711e+02 1.614099532095640654e+02 1.608456001749894142e+02 1.615703717401155188e+02 1.628652430254105923e+02 1.591325258035832348e+02 1.616256974351771589e+02 1.611211456176401668e+02 1.625581875307169639e+02 1.643347435126002836e+02 1.630378814668882796e+02 1.600642766300613005e+02 1.593182082697068154e+02 1.583788957853963666e+02 1.564629844551436690e+02 1.621876184387533328e+02 1.624994601021425922e+02 1.595948268928475500e+02 1.603539212401817906e+02 1.582295263545825890e+02 1.620614444166681665e+02 1.614309767548790262e+02 1.623239816525661752e+02 1.616318315397281822e+02 1.615166345830825492e+02 1.610072901927571820e+02 1.643892537909428029e+02 1.626900608630954252e+02 1.612494619315732223e+02 1.608173024807030629e+02 1.621259282131412647e+02 1.642532995219537497e+02 1.653096721457894489e+02 1.615550592694779084e+02 1.631509702593693305e+02 1.603966859613591964e+02 1.600498722240271832e+02 1.642505848014983201e+02 1.589297691700598705e+02 1.617696538662595742e+02 1.594105860406589272e+02 1.566679518404110070e+02 1.564775331024419245e+02 1.613049321592527576e+02 1.630716575625738471e+02 1.595969016365882567e+02 1.576665277133186862e+02 1.620074882653666180e+02 1.607105474652761643e+02 1.603548779898349324e+02 1.636483469079952897e+02 1.602346570607600427e+02 1.632642297719245050e+02 1.624722039904781354e+02 1.623604458793678873e+02 1.616551582060861278e+02 1.644872759811757419e+02 1.626990854602017293e+02 1.642548689942995566e+02 1.615738571743174816e+02 1.617528495924809420e+02 1.644465608449158935e+02 1.605794734011980722e+02 1.615337591117134934e+02 1.575306325865946917e+02 1.590654925339773627e+02 1.613019944537658432e+02 1.609109086550928112e+02 1.643598071688876701e+02 1.632242696454402164e+02 1.638690036493639468e+02 1.634561582822942114e+02 1.636644219321127309e+02 1.663016359284158057e+02 1.634927052617493644e+02 1.642086100617994191e+02 1.610051090650449908e+02 1.648735588510993466e+02 1.644531823725241111e+02 1.626477761213616589e+02 1.629220959914874811e+02 1.591053565066690112e+02 1.602350220742293345e+02 1.634379993164667439e+02 1.615061564240754990e+02 1.621881117244860206e+02 1.635019894358000272e+02 1.627516447428020854e+02 1.638322545955225280e+02 1.589289604733381793e+02 1.609426281282279092e+02 1.624962198172018759e+02 1.626682846891537508e+02 1.631818232338092400e+02 1.622352513768544213e+02 1.644836653096974146e+02 1.611234263105760931e+02 1.633933310614064851e+02 1.626838567285076635e+02 1.613804618659913501e+02 1.632524994220281087e+02 1.621634541954410338e+02 1.604356878538290516e+02 1.601261630965534266e+02 1.621560603110910961e+02 1.600870352653221289e+02 1.621432366302033188e+02 1.592143125918707653e+02 1.600884862811296045e+02 1.612674483327667190e+02 1.600787899163555323e+02 1.584281946756482284e+02 1.596725159364154365e+02 1.574893076877816611e+02 1.602629554904875988e+02 1.621286659818588589e+02 1.628671252901191338e+02 1.591509925815230702e+02 1.567927284991419015e+02 1.583529260384608222e+02 1.586613203437533741e+02 1.605649491654673398e+02 1.562922617782940335e+02 1.563714713182838523e+02 1.563957461245598495e+02 1.594090260526329814e+02 1.581619381647439582e+02 1.577770141847796594e+02 1.566874295903058396e+02 1.594569386483482560e+02 1.563431275198299772e+02 1.584663574236255670e+02 1.574558181948300444e+02 1.550831712798408546e+02 1.585282746242241956e+02 1.575049334816369537e+02 1.553966017596822553e+02 1.575197921545976385e+02 1.566535072746023047e+02 1.598404792396739538e+02 1.628587651118644715e+02 1.583780046588142341e+02 1.572743355767728133e+02 1.566483735739915062e+02 1.559760674481911735e+02 1.605999054935258812e+02 1.567661122977634989e+02 1.591863259885773232e+02 1.603551709061289898e+02 1.583137818779549377e+02 1.601281284140472110e+02 1.582555940029503745e+02 1.563400684031572041e+02 1.582238764560560469e+02 1.598435643677563576e+02 1.578278413860584237e+02 1.615659046921853701e+02 1.597617571416848534e+02 1.595169834885027171e+02 1.607240846336203504e+02 1.599849848670562551e+02 1.593510422025404694e+02 1.625760132842431460e+02 1.585980309750017057e+02 1.614358738571297636e+02 1.594383362452077222e+02 1.639858042225914971e+02 1.619290929827103582e+02 1.610072456247510786e+02 1.650249575433388998e+02 1.640207648411811761e+02 1.652296585028196318e+02 1.666449044149148619e+02 1.652251942379016612e+02 1.670103788109278469e+02 1.667060513310472913e+02 1.630088105872676181e+02 1.639855070978431968e+02 1.658636795877582699e+02 1.659950608898791700e+02 1.648982372322374488e+02 1.638665655974348567e+02 1.608326456959965469e+02 1.674229085366602874e+02 1.632699984791059649e+02 1.654383812138411542e+02 1.616842036532161444e+02 1.657446403684145366e+02 1.639531674173181273e+02 1.635828418981447783e+02 1.642598099300516594e+02 1.642416118134263456e+02 1.637314092506065606e+02 1.586488703473399369e+02 1.609830190282649198e+02 1.631053899618743799e+02 1.644564945495589257e+02 1.581221277159567080e+02 1.627630254288557694e+02 1.620335414566950760e+02 1.637734537708428491e+02 1.597821697514375785e+02 1.624268241439576173e+02 1.653155524306475002e+02 1.642882145416724597e+02 1.641740224432322748e+02 1.597297440250201532e+02 1.600693360509004606e+02 1.589082103270202140e+02 1.582191771184891138e+02 1.593646248731535309e+02 1.610713791939682835e+02 1.567680437648936618e+02 1.599310671426108286e+02 1.594295725364687826e+02 1.619192413347112165e+02 1.606875028030490569e+02 1.611247814560301777e+02 1.633639979118212295e+02 1.642350818429741253e+02 1.639260792879376822e+02 1.636101601021607905e+02 1.621323046831162742e+02 1.629515225717590283e+02 1.641630816870882086e+02 1.617594280445772768e+02 1.628027650657542154e+02 1.638790115567156249e+02 1.612483666672088418e+02 1.650868374924721138e+02 1.657636264699911521e+02 1.645233451486769241e+02 1.630644072587326718e+02 1.661993152898479593e+02 1.705726335307687975e+02 1.677080224804055035e+02 1.684772961132881335e+02 1.677315284475146484e+02 1.670996827188623399e+02 1.680585172945599197e+02 1.692131390570976350e+02 1.677624705638144462e+02 1.659770543063330308e+02 1.673063089852074654e+02 1.658969782680603942e+02 1.659019981119234046e+02 1.644823509901647469e+02 1.668335361003044000e+02 1.648785668090470722e+02 1.662443512780433821e+02 1.676396695157285706e+02 1.658736011601228881e+02 1.643202339116727160e+02 1.638679566670244867e+02 1.658386958574447760e+02 1.667789193142328088e+02 1.628509475554807295e+02 1.664599371491657109e+02 1.617661372444414667e+02 1.641444252064655984e+02 1.645780490968820970e+02 1.647058097085276813e+02 1.638350720970618113e+02 1.648861050209217467e+02 1.631475697914560499e+02 1.652486719676595612e+02 1.651103060369644027e+02 1.617533385064195386e+02 1.652875956530548649e+02 1.653409077416832531e+02 1.653434412195241237e+02 1.672605528793313852e+02 1.638122584533007853e+02 1.671111693271770093e+02 1.685744714593823801e+02 1.677594481892930105e+02 1.653557060288915466e+02 1.643645918530242511e+02 1.687981538858692545e+02 1.626736158561806462e+02 1.633394921397993471e+02 1.619103737549580444e+02 1.643666507957706244e+02 1.633342006231401626e+02 1.651326626742290671e+02 1.677164427527075929e+02 1.645197199892945719e+02 1.641263683767147654e+02 1.663580583293517066e+02 1.663209387610801855e+02 1.683694180884848492e+02 1.638554914534944658e+02 1.675721246301361305e+02 1.634810273411487742e+02 1.673618437745650738e+02 1.664233775330116600e+02 1.674871512985014874e+02 1.681144616524337039e+02 1.707750918619671836e+02 1.704531737841835195e+02 1.663841260524839356e+02 1.685162080188433436e+02 1.678911550371235251e+02 1.685686485602860216e+02 1.689361351964448659e+02 1.632337054300220132e+02 1.649826018793920639e+02 1.645285271069495820e+02 1.658925858061831207e+02 1.629391765323804009e+02 1.645410150649074694e+02 1.634192316288718985e+02 1.640025422542327078e+02 1.616713127648600903e+02 1.607713724312640977e+02 1.621633443836787194e+02 1.620264413223163160e+02 1.649565203856224684e+02 1.629475315920224432e+02 1.645037815136176675e+02 1.667405866091434632e+02 1.639131350876619422e+02 1.613109113285889009e+02 1.640917690333762664e+02 1.580012779046011815e+02 1.642930941041511801e+02 1.631826318651445149e+02 1.625958400210392085e+02 1.631202135281874064e+02 1.622007577240458431e+02 1.604958814592083343e+02 1.612435305955510501e+02 1.620209025238286529e+02 1.615225926199843229e+02 1.626626267162119746e+02 1.607980292909899163e+02 1.586574955016640729e+02 1.607620144783696787e+02 1.611469212159016990e+02 1.567972677943653252e+02 1.613377241697481281e+02 1.610607908564776665e+02 1.616023076669796410e+02 1.637128920653802879e+02 1.615318620178055653e+02 1.632702965580689067e+02 1.630154580593614924e+02 1.666213972762356548e+02 1.660148385962852444e+02 1.646743480912079747e+02 1.601916084730744956e+02 1.609729458151076358e+02 1.614927999226298709e+02 1.607473749761891497e+02 1.623517175840397329e+02 1.617900406590332523e+02 1.629159716162715483e+02 1.632162745015978373e+02 1.652410264959297592e+02 1.656246196888778286e+02 1.634134763995897686e+02 1.629480263178595010e+02 1.599359523464277686e+02 1.649619834515291927e+02 1.651312678597864476e+02 1.615510370943975147e+02 1.633615444091510085e+02 1.650870566072221095e+02 1.625449376892284761e+02 1.618403949670619397e+02 1.632662759274381301e+02 1.614144557121291257e+02 1.605926939866314456e+02 1.639704505866253328e+02 1.638864590416239935e+02 1.611469475832022624e+02 1.646440238556173483e+02 1.620933616875702512e+02 1.637489994341774491e+02 1.640117599946091218e+02 1.629386633538439355e+02 1.631119344176593415e+02 1.623815811265944546e+02 1.621179424005837575e+02 1.633407361649468896e+02 1.629425196886947447e+02 1.601576236727363209e+02 1.644061471266915646e+02 1.644757314327081872e+02 1.608525079338855335e+02 1.634990999223628876e+02 1.645236946586987301e+02 1.637106617751617819e+02 1.655073051612959887e+02 1.631316762112608671e+02 1.648887323877627296e+02 1.631834227863635363e+02 1.657400132095552294e+02 1.670609264144846691e+02 1.619907015449203698e+02 1.659187927616302716e+02 1.635012430975291977e+02 1.650961196752590752e+02 1.632925092212456946e+02 1.627042219843260682e+02 1.639246934156928432e+02 1.662661002986783956e+02 1.673865482288483406e+02 1.663142956024921943e+02 1.657690530734061554e+02 1.623621958134116881e+02 1.674406966889869182e+02 1.659296511441820883e+02 1.641542270516710857e+02 1.665885017150600333e+02 1.662148470362045600e+02 1.616478754340627688e+02 1.633531304502212720e+02 1.648306549801861536e+02 1.630806423701012591e+02 1.632878857080865771e+02 1.649564785541229526e+02 1.642508667333276549e+02 1.659012023569420080e+02 1.627786003684441880e+02 1.628390083246983124e+02 1.647970670034780483e+02 1.616551728990787637e+02 1.633586000450487177e+02 1.667363358148870418e+02 1.634876269924500320e+02 1.642672030719609779e+02 1.635558256141329991e+02 1.616664254224712067e+02 1.644018047631898582e+02 1.658131236832972775e+02 1.638585375516720433e+02 1.614237114656785081e+02 1.651305113630545804e+02 1.627827426168462921e+02 1.634911080761321216e+02 1.634755524790480479e+02 1.604199421440947049e+02 1.634191494752909648e+02 1.655085804602924782e+02 1.620663694797871131e+02 1.608271905069656498e+02 1.615113626118177308e+02 1.604145590760099083e+02 1.625288131349421974e+02 1.581321964516340302e+02 1.588389919576124498e+02 1.642364542427175707e+02 1.630642767052366651e+02 1.639019491478238706e+02 1.611569690246435869e+02 1.642436464638106202e+02 1.607218361268682827e+02 1.623235886231871632e+02 1.658543620591439378e+02 1.648174804122062085e+02 1.632531784346660970e+02 1.637612664065685237e+02 1.655036544498424860e+02 1.644835679086721711e+02 1.662912078303341445e+02 1.631243171507787224e+02 1.639285084256574123e+02 1.657401824345220973e+02 1.616616525978998880e+02 1.631147818675056556e+02 1.651897483262760318e+02 1.646958332068855384e+02 1.614553849983694818e+02 1.661092278188665432e+02 1.644548145727978294e+02 1.667534105153982580e+02 1.620739737532944389e+02 1.625408877252811806e+02 1.624800685853436448e+02 1.658357108066788896e+02 1.657013806132718514e+02 1.653082894836181538e+02 1.593802209114593040e+02 1.619549767580263051e+02 1.615997339510147413e+02 1.612486393805976945e+02 1.568010894813831442e+02 1.594283832405901364e+02 1.602783855087853908e+02 1.611324386851056261e+02 1.583795957856715688e+02 1.598423432972836338e+02 1.625781657677567580e+02 1.622560638152392301e+02 1.626124786404373026e+02 1.586956327966738911e+02 1.620244135018271265e+02 1.612272097997868627e+02 1.617054909504713578e+02 1.618001028435899968e+02 1.604053193662340391e+02 1.631457941233942677e+02 1.600640466977056917e+02 1.631161237708694784e+02 1.630879456730247057e+02 1.664600735493687580e+02 1.637379040005591548e+02 1.640528238466736752e+02 1.655818993256095837e+02 1.611684506045118894e+02 1.629918053492443164e+02 1.658011699643506347e+02 1.638494520441682027e+02 1.631855625674089367e+02 1.662000685542077747e+02 1.617134651141210497e+02 1.639684687729435666e+02 1.626743959062508793e+02 1.629006559580258227e+02 1.604994823763472027e+02 1.595102169623253019e+02 1.611631017621120634e+02 1.635928593142760690e+02 1.610905245077070163e+02 1.599393429674246931e+02 1.608219988534106051e+02 1.627190368592580114e+02 1.604819841449772184e+02 1.624429404262473042e+02 1.615911470237909953e+02 1.645547639850993562e+02 1.631682488344918340e+02 1.624137155445498308e+02 1.607222464437990652e+02 1.631746082193898530e+02 1.621806987296937166e+02 1.645112079578129567e+02 1.646095060307890776e+02 1.657136421156114068e+02 1.651026137258084532e+02 1.620772801133814482e+02 1.614762165596818306e+02 1.613114910057373095e+02 1.636384225947084872e+02 1.600387927754395605e+02 1.581282955021482337e+02 1.598306279783813579e+02 1.607520889875388832e+02 1.559674259546828523e+02 1.580894699386379045e+02 1.595010135558144384e+02 1.573709721681345854e+02 1.565898414774345042e+02 1.594799607882982286e+02 1.618280239946065251e+02 1.600169180156117079e+02 1.572525728484270076e+02 1.592058047852095228e+02 1.589823870600327211e+02 1.596616710428187673e+02 1.588794877698852588e+02 1.642592069146645599e+02 1.633901103408293238e+02 1.614250546968039259e+02 1.604373401372883734e+02 1.626985379504653793e+02 1.656353891014220210e+02 1.623365865826778247e+02 1.632142649017978897e+02 1.614396416692908076e+02 1.632789373234380434e+02 1.639087823026777073e+02 1.613960736790942292e+02 1.633021949399093842e+02 1.635382899564186800e+02 1.618600490709496853e+02 1.633614817266395676e+02 1.617295182533055709e+02 1.632580304681227688e+02 1.608616382877715409e+02 1.624789876206943404e+02 1.609543254611859595e+02 1.596419913862744693e+02 1.605216409843814347e+02 1.620999051978971863e+02 1.622345238268463277e+02 1.600760996216776846e+02 1.592563490592431208e+02 1.648087794026505151e+02 1.622834339709193898e+02 1.623066391857013855e+02 1.593499070012186110e+02 1.574815043134397001e+02 1.590064945563331662e+02 1.616596458286171014e+02 1.588458140177561688e+02 1.591814118364970909e+02 1.616641136225265143e+02 1.622448763668445793e+02 1.619535800358855795e+02 1.597215242328577745e+02 1.625615784177004457e+02 1.607721829197098202e+02 1.626428856157539258e+02 1.658189688691556967e+02 1.653405710710022447e+02 1.634742048275876414e+02 1.622546270191590452e+02 1.661351075491906784e+02 1.632256955138111891e+02 1.658894488565075847e+02 1.655217089622615276e+02 1.637546609407334870e+02 1.620746589099216521e+02 1.673498107347991493e+02 1.643952633849913809e+02 1.643703996442788480e+02 1.645266758049381792e+02 1.653691534570272097e+02 1.638075686065976697e+02 1.660179443321185317e+02 1.687614587735518228e+02 1.626461291293263116e+02 1.630407188447154851e+02 1.657007809026821690e+02 1.645277771536459852e+02 1.641707799707894253e+02 1.653237665870875333e+02 1.625445462474407634e+02 1.629123512813046375e+02 1.645647289278428502e+02 1.613678171373943258e+02 1.616959924883692850e+02 1.621459203374487004e+02 1.647293760713737640e+02 1.659469782298984626e+02 1.663373756636068492e+02 1.643003529759293144e+02 1.639316638182966130e+02 1.666362777036482328e+02 1.661573978238357654e+02 1.671685047201663679e+02 1.686226173395995147e+02 1.678812407277036982e+02 1.673423419791311346e+02 1.674726585956888414e+02 1.670226612632520471e+02 1.645685343388388731e+02 1.656091481235678486e+02 1.667138426294162628e+02 1.646174343582208905e+02 1.655114524488704149e+02 1.659264052144513357e+02 1.661199960563458262e+02 1.667949076575969229e+02 1.644580584859685928e+02 1.668337884389694352e+02 1.675390384189716428e+02 1.638437661788687478e+02 1.658971247356721221e+02 1.670599588628236063e+02 1.631751645546705447e+02 1.680075017731974469e+02 1.659251120891565563e+02 1.657951313964439635e+02 1.667166647189774835e+02 1.651045859686157655e+02 1.664339274178768733e+02 1.667317992404134941e+02 1.655798490970096566e+02 1.639890868822735683e+02 1.618186743357120463e+02 1.636949765363865197e+02 1.630849318994476107e+02 1.636305386298236044e+02 1.642183325302617618e+02 1.649460800560142673e+02 1.701548428578635423e+02 1.643524033524930132e+02 1.642891039035025358e+02 1.671463793875726083e+02 1.628211480192585725e+02 1.638147454924576607e+02 1.631722526365896044e+02 1.631163839641543518e+02 1.686220834011322722e+02 1.655603952713020703e+02 1.656214624077856570e+02 1.650179405036288642e+02 1.669314497267964441e+02 1.645029345083682983e+02 1.653204642356663783e+02 1.657194056651060237e+02 1.687465290728855507e+02 1.642013766677170281e+02 1.656288745662158703e+02 1.662845884704464936e+02 1.680183342181949513e+02 1.672883139973226889e+02 1.644261565674470944e+02 1.642546203586802847e+02 1.649351618251114360e+02 1.685775464058430657e+02 1.653857752046548910e+02 1.617137827652985607e+02 1.655484849979503110e+02 1.623787600627235292e+02 1.622776245275022404e+02 1.625702571579235496e+02 1.641282256619924453e+02 1.632485716559025946e+02 1.624292761403625605e+02 1.633165659797961382e+02 1.602004047450650717e+02 1.617221419070567663e+02 1.636062908274738277e+02 1.622583297380563181e+02 1.611346508755776767e+02 1.597429841633800720e+02 1.634733834080388419e+02 1.596959436714301717e+02 1.631486619416131703e+02 1.636066018678917544e+02 1.608557969435716757e+02 1.601641318298933072e+02 1.659040412948038181e+02 1.648959022545971891e+02 1.631625039598414446e+02 1.651077675539631571e+02 1.637839786165915541e+02 1.642125653340945632e+02 1.663288255514803780e+02 1.655177303220226577e+02 1.672874408223974854e+02 1.655115037929682558e+02 1.679702890126251305e+02 1.691626535718809805e+02 1.649283212450372957e+02 1.673116911119136034e+02 1.702318085039077289e+02 1.668176458416927801e+02 1.682399677984136304e+02 1.665583276359740239e+02 1.668163380748549400e+02 1.658716733049840855e+02 1.641664613219064677e+02 1.637431575899079235e+02 1.681777683178751488e+02 1.618629006930915750e+02 1.614095457339049062e+02 1.631484725922228449e+02 1.632027748527411575e+02 1.619116320272631242e+02 1.625181681518735957e+02 1.679882310190618284e+02 1.629945511318628633e+02 1.628177365923102400e+02 1.633383589496443165e+02 1.629300158457725445e+02 1.599358890638888226e+02 1.602940878240549694e+02 1.615441654025907496e+02 1.588085019973979684e+02 1.621111909967564486e+02 1.627681198937597742e+02 1.600247437817819787e+02 1.607125632460117970e+02 1.582010078027738587e+02 1.610417448565549421e+02 1.588869110567100620e+02 1.618302167246343970e+02 1.608029839903003904e+02 1.591833159818924628e+02 1.568645899055744053e+02 1.583137481168020031e+02 1.612168028029992115e+02 1.647678892036150842e+02 1.643128371091199540e+02 1.619341566364204255e+02 1.594521564492413006e+02 1.645801876706671578e+02 1.633241586693246745e+02 1.617703821535974669e+02 1.619525294073405917e+02 1.593334829947605158e+02 1.614475575094037367e+02 1.591213910896287871e+02 1.607977426453826411e+02 1.619750402137830179e+02 1.602690225376511250e+02 1.616193518400111770e+02 1.603884350102440806e+02 1.597596547685559756e+02 1.612756481991243334e+02 1.591529059273278222e+02 1.624191873342347776e+02 1.597902386601008402e+02 1.626746994679993747e+02 1.597999843123939456e+02 1.630237356907193771e+02 1.624037094953652343e+02 1.599845509689761229e+02 1.644075789018780540e+02 1.618246706595960802e+02 1.601660586670042790e+02 1.578748491492738140e+02 1.631710538773414498e+02 1.636548304516623773e+02 1.601186318283557171e+02 1.646252316354386664e+02 1.600709325512900705e+02 1.656366172868901288e+02 1.609794162931050607e+02 1.647980897013145523e+02 1.597444920833222284e+02 1.615611268183050413e+02 1.620632034066887286e+02 1.626242711733323745e+02 1.590674245191246712e+02 1.615442068029886400e+02 1.627690903089032872e+02 1.610688901672172051e+02 1.608894779931461869e+02 1.635006446501762412e+02 1.597899896989372621e+02 1.611353265833939474e+02 1.623192411231623282e+02 1.641886256360324410e+02 1.628737210284201922e+02 1.628394098325224775e+02 1.642540490469891949e+02 1.613691467408687572e+02 1.597348853522203171e+02 1.585641348183877142e+02 1.606193157985913729e+02 1.576724981389593552e+02 1.612580827438801521e+02 1.612069834885610931e+02 1.591678847573820690e+02 1.610893824197575555e+02 1.602391520191281984e+02 1.596443017868548964e+02 1.605150056300265078e+02 1.583228081179418041e+02 1.590843358850006553e+02 1.598487297279611710e+02 1.603338890015211007e+02 1.611911200470979679e+02 1.620863230978347929e+02 1.621826145717148790e+02 1.655533923982167153e+02 1.636988840464479722e+02 1.649985953122340163e+02 1.637741228955582358e+02 1.649147125588711162e+02 1.636315599778098999e+02 1.642311805402640061e+02 1.616623729430514800e+02 1.610748502927233687e+02 1.629998972197974183e+02 1.602587004137444353e+02 1.630551878721047672e+02 1.613159791331663655e+02 1.610141825737073873e+02 1.625039787288078799e+02 1.628396900188806740e+02 1.627713296257564934e+02 1.615827599711448670e+02 1.637029045400113034e+02 1.639482850715961604e+02 1.619878397056610595e+02 1.603526212087818124e+02 1.613408523157443710e+02 1.608457281350249843e+02 1.625007041131277106e+02 1.608432469912833085e+02 1.618036103103985965e+02 1.605235341680969441e+02 1.600666533314566209e+02 1.606531613602487596e+02 1.616376816339448794e+02 1.594938589705923278e+02 1.603618739382035301e+02 1.602302069058938514e+02 1.610377489619608298e+02 1.586934840967232958e+02 1.568085859203035284e+02 1.597949296263983570e+02 1.626659990005446446e+02 1.597015579758238459e+02 1.597262790233401404e+02 1.602367196222543271e+02 1.582762968543951558e+02 1.562831944192817275e+02 1.572811722308238984e+02 1.561446229192180795e+02 1.582355227406202403e+02 1.556630880759052218e+02 1.582624258059527733e+02 1.577014015823436637e+02 1.564214669196502996e+02 1.574973806529555134e+02 1.551575090325160033e+02 1.558266929704076915e+02 1.558873516520229145e+02 1.552866563550859382e+02 1.528108896377123074e+02 1.592600152877098481e+02 1.567786089351358783e+02 1.570440897115245207e+02 1.566049550886906161e+02 1.586341719167043891e+02 1.584294887140553953e+02 1.608860307789570925e+02 1.575140649149016951e+02 1.572326360110537564e+02 1.584964650532236021e+02 1.572644002413335329e+02 1.572488096484622133e+02 1.543777748519660804e+02 1.556197755269079153e+02 1.577001957654778437e+02 1.553151327817416814e+02 1.535573311065535620e+02 1.517346642085269082e+02 1.549412125947474408e+02 1.578336814996064845e+02 1.554071212955904286e+02 1.559079699858030210e+02 1.561455360996945103e+02 1.541775558878788104e+02 1.553218801003233125e+02 1.522656433222219334e+02 1.524372972381403315e+02 1.519924057395528507e+02 1.547403976081701273e+02 1.496560430209790411e+02 1.530685585985138459e+02 1.529918411749080178e+02 1.513469574797597090e+02 1.492707408044538226e+02 1.515124716985233704e+02 1.491832469387255173e+02 1.492146455247705603e+02 1.463255717958757032e+02 1.494436776579810555e+02 1.484928656819461708e+02 1.498029074201506603e+02 1.478556633258481554e+02 1.486218378263272939e+02 1.498103191916587775e+02 1.477466090173914210e+02 1.469776186775463032e+02 1.472217871603222648e+02 1.479852387596039023e+02 1.493802345286731281e+02 1.484785281789015130e+02 1.464452276954783372e+02 1.488934769827398270e+02 1.490138040598421014e+02 1.485763412606883946e+02 1.487813210575985750e+02 1.457677095852992295e+02 1.441222920582000313e+02 1.437987146820076418e+02 1.467259316626589225e+02 1.470002930864590667e+02 1.463112963914264242e+02 1.470044631006350926e+02 1.459632242341177175e+02 1.467191658129241887e+02 1.482391105015678647e+02 1.489716042361010864e+02 1.459268340566218285e+02 1.466396874691693313e+02 1.456679188823486584e+02 1.471412901531215027e+02 1.434020631217225912e+02 1.456872573091935408e+02 1.444416798813330161e+02 1.458599346427025694e+02 1.457123950560059882e+02 1.420691064542105835e+02 1.425188379990025282e+02 1.432653521648957735e+02 1.459164329286849409e+02 1.448538642492458735e+02 1.455972646218331761e+02 1.445393801425290690e+02 1.435715537080176318e+02 1.443269245660205229e+02 1.444796145966712118e+02 1.422648642065426827e+02 1.464633935097519668e+02 1.462074362098487370e+02 1.445915325613654261e+02 1.428770044897997593e+02 1.457602589584310238e+02 1.451310899851403349e+02 1.445088059550438686e+02 1.448038454804412538e+02 1.425042146406614165e+02 1.427471254909643221e+02 1.431966380311261275e+02 1.409951117445829425e+02 1.438862054131816137e+02 1.398083662466767976e+02 1.436354814773260955e+02 1.408688381139827470e+02 1.399629923451060165e+02 1.368867087404929350e+02 1.408724678767309513e+02 1.397170850231900090e+02 1.388086539046542214e+02 1.411540472887320448e+02 1.381621090451503164e+02 1.380416543774184106e+02 1.344862121539001691e+02 1.397827202852759569e+02 1.417036238250640565e+02 1.389218087950872871e+02 1.375760005862150592e+02 1.387782216177536725e+02 1.384668124014706621e+02 1.383483728955700371e+02 1.374332747727027879e+02 1.396591279918044677e+02 1.345638400272237050e+02 1.376065333679539435e+02 1.377784788805971630e+02 1.394956597148881201e+02 1.386175008987541162e+02 1.375532437834639836e+02 1.387327223346549374e+02 1.356315401740374682e+02 1.371239307725952017e+02 1.380859644335067458e+02 1.364962895821856819e+02 1.340856625734643899e+02 1.382763884752753256e+02 1.373062595310978509e+02 1.371950427060659763e+02 1.377741308863808740e+02 1.358966473613236872e+02 1.399486925273019153e+02 1.375213582228490736e+02 1.386729509320337570e+02 1.385659086266625479e+02 1.369609955564451980e+02 1.370207614464063965e+02 1.373730812276264146e+02 1.349299270476248012e+02 1.370342353868908276e+02 1.357427268299970251e+02 1.353305588408648532e+02 1.343638928452953678e+02 1.387032766776756603e+02 1.351716037825813146e+02 1.328192150327542436e+02 1.371245764477721707e+02 1.345157204385920409e+02 1.363899028262715092e+02 1.348676985068956355e+02 1.360866485627569205e+02 1.326925358689491077e+02 1.338973514884262670e+02 1.358761342673019215e+02 1.342127904520533548e+02 1.338770153137563739e+02 1.323306283046312615e+02 1.316105322948887704e+02 1.313661966205160923e+02 1.344952606339937233e+02 1.329159119605889714e+02 1.330833492495102064e+02 1.334791424895270211e+02 1.319460921514047129e+02 1.318218967528911776e+02 1.299125982767821199e+02 1.328081723738181950e+02 1.295591711459645978e+02 1.315686598448168638e+02 1.342063049503460945e+02 1.287428645909792237e+02 1.294966196922885331e+02 1.300498268991844668e+02 1.316673129407425336e+02 1.324701813083967465e+02 1.295196696890811836e+02 1.300394844174025479e+02 1.318218021030345994e+02 1.311293038350656559e+02 1.287098837102302866e+02 1.289859995848674146e+02 1.308261077090842264e+02 1.283730134201696842e+02 1.297715900089328613e+02 1.283268214662016931e+02 1.312313976973679814e+02 1.297509391026018477e+02 1.302827167828131678e+02 1.301891450974426050e+02 1.321556211573774249e+02 1.285545681157918239e+02 1.294752788956874952e+02 1.285605789906762197e+02 1.272622925962949836e+02 1.268635911001543946e+02 1.288422467883410718e+02 1.272865120180842382e+02 1.253887000955233333e+02 1.248676679606931259e+02 1.276888694041339960e+02 1.274373802303955188e+02 1.219378369187983822e+02 1.240925882302204997e+02 1.242285367577208604e+02 1.216099093872663701e+02 1.239035794590019464e+02 1.223065514361941268e+02 1.239546538541225260e+02 1.242031106454798675e+02 1.220094258930365356e+02 1.232254711249952521e+02 1.223051262256350498e+02 1.237651144139381927e+02 1.216213914648613468e+02 1.214056447918838870e+02 1.213148493043319149e+02 1.214939191516693171e+02 1.206882605876871111e+02 1.222099370421196340e+02 1.225076693208635561e+02 1.216233309720699793e+02 1.218786442285522327e+02 1.224803959322737370e+02 1.225718005618196997e+02 1.195162017773625962e+02 1.184310485051259008e+02 1.190311920779775789e+02 1.224542528761543281e+02 1.182080239784220055e+02 1.199860409179489693e+02 1.233791731467514126e+02 1.205089082256233439e+02 1.217447102020759218e+02 1.191191070423666929e+02 1.184122098922098871e+02 1.205453311023034217e+02 1.215188033808090609e+02 1.195574097140630556e+02 1.230378138327042166e+02 1.207654708811640205e+02 1.191652438219411039e+02 1.211009980898702167e+02 1.208111769188753328e+02 1.210054344125321393e+02 1.198837829144698617e+02 1.209320840600630902e+02 1.208431084241003504e+02 1.190982296878455031e+02 1.183239606441690199e+02 1.188547945916660353e+02 1.190325944002840544e+02 1.177411724060407892e+02 1.190170684282677342e+02 1.172558314655711200e+02 1.188841982570561413e+02 1.163605134512884689e+02 1.183406755830001629e+02 1.176944915114209635e+02 1.179747961581101947e+02 1.167131595228587173e+02 1.177083667399680849e+02 1.175709276961808740e+02 1.181999077442450812e+02 1.152217147817173952e+02 1.159591973234929441e+02 1.180654265592925043e+02 1.142909200752739451e+02 1.178004289939074312e+02 1.186592390667290005e+02 1.153609145195253660e+02 1.142295568668860710e+02 1.168671996549292373e+02 1.174478085879405853e+02 1.163542059874212384e+02 1.144807895395460093e+02 1.190479649753555691e+02 1.164056738661625729e+02 1.143122500581806378e+02 1.146710657711792862e+02 1.140294984884098426e+02 1.138346677012196437e+02 1.156095110731550903e+02 1.150688043649159766e+02 1.140919514571436650e+02 1.139632426689394862e+02 1.160349788980955310e+02 1.149172184840226549e+02 1.144622181907344327e+02 1.163698662687087477e+02 1.158202602405339974e+02 1.158159047519079365e+02 1.154412836686443029e+02 1.158216848415762428e+02 1.129883323029703348e+02 1.128687419060355808e+02 1.132001819512233567e+02 1.146484269381665086e+02 1.143274909164807411e+02 1.128075278437831770e+02 1.119125108210117503e+02 1.160913609551281667e+02 1.153668854815701508e+02 1.154014512481414840e+02 1.143518172676119349e+02 1.121289493779031972e+02 1.146456532280052869e+02 1.138456279758985801e+02 1.151583904222864447e+02 1.134095864840970762e+02 1.129606483543836504e+02 1.137497759018487073e+02 1.160679348116635481e+02 1.154886256157406308e+02 1.130693451626753188e+02 1.155279653174840178e+02 1.152384076533791983e+02 1.145872693514348271e+02 1.144060935570154953e+02 1.142491634234084188e+02 1.124627717664569957e+02 1.139548462552815664e+02 1.126230384899228198e+02 1.142315010009458831e+02 1.130378054024949535e+02 1.124926347305607379e+02 1.154480837232263326e+02 1.133162967937025769e+02 1.139059243869484277e+02 1.129479754634034094e+02 1.127227906361918599e+02 1.119403304519102136e+02 1.133352698380598440e+02 1.142424963442888810e+02 1.095118405195483433e+02 1.115326505996807072e+02 1.119648676079208087e+02 1.108550164705600594e+02 1.081968362066014180e+02 1.112824882790270209e+02 1.120738435974199518e+02 1.105586485428780179e+02 1.105772808245646246e+02 1.121626418003313859e+02 1.122461605359315939e+02 1.110348216695051349e+02 1.103194862656698803e+02 1.115380277900493553e+02 1.126144892295408368e+02 1.105652040708988295e+02 1.104625658793006266e+02 1.105468309617335620e+02 1.097896056900892461e+02 1.110568982599224483e+02 1.105330734307517417e+02 1.114150448067933326e+02 1.098897084544181126e+02 1.078223751152319068e+02 1.120192229890641613e+02 1.105429348516455974e+02 1.068380574134785945e+02 1.095983564695290937e+02 1.118740488383178757e+02 1.092415769251726516e+02 1.103413631104161396e+02 1.115701212974689724e+02 1.071869518445325440e+02 1.116026995885262352e+02 1.076652630621432820e+02 1.058026375527554848e+02 1.085823403149782678e+02 1.075009600019161269e+02 1.060329479968424238e+02 1.071925199976909227e+02 1.083407104424597094e+02 1.078863851157576903e+02 1.053446186645308984e+02 1.043868024695725580e+02 1.078423760856673681e+02 1.080483754013726951e+02 1.086963686524842529e+02 1.074809005537757258e+02 1.073643437369372151e+02 1.088386928158740830e+02 1.071671777132097105e+02 1.035291630077742866e+02 1.072038570942964242e+02 1.075205705357143842e+02 1.057828630210930783e+02 1.065854781303269618e+02 1.051381026766509024e+02 1.034772583391560516e+02 1.059913840988532172e+02 1.026069049396796231e+02 1.021327637389905618e+02 1.052151570797699804e+02 1.050242731658447184e+02 1.048830992597669223e+02 1.053165721969226212e+02 1.039367469335678038e+02 1.073496496178053263e+02 1.043697191011214045e+02 1.080604849332104465e+02 1.068797704495162861e+02 1.033312547711636284e+02 1.064459376087373528e+02 1.051583440822865896e+02 1.081484077131116663e+02 1.032387964108353486e+02 1.054284871085134228e+02 1.050340322918716964e+02 1.051892271390413214e+02 1.041300855340072786e+02 1.049967018033838713e+02 1.046907773019216847e+02 1.043940194193854296e+02 1.030470041013767428e+02 1.028285123910663685e+02 1.076090565180549703e+02 1.046799576753508063e+02 1.056448775842310397e+02 1.037600286387497164e+02 1.050065931602986922e+02 1.047322770873926743e+02 1.042108006651359773e+02 1.032926942153808199e+02 1.021269125665386781e+02 1.021554110809015867e+02 1.071106346502020870e+02 9.981718126365103672e+01 1.012026074887031939e+02 1.010750596566996364e+02 1.018435561593347103e+02 1.032224226494297881e+02 1.017805144832806690e+02 1.039421717532502925e+02 1.041591067984617496e+02 1.044456785418118585e+02 1.030752954126247971e+02 1.035622237997911697e+02 1.028240799891408841e+02 1.036380866454054228e+02 1.058029632372430626e+02 1.026340768974812505e+02 1.017238609627876400e+02 1.019037284895307209e+02 1.015220190379547773e+02 1.034003534543930840e+02 1.060566172206839326e+02 1.019192231596938285e+02 1.040168256712764645e+02 1.031075921895750440e+02 1.040510437884815360e+02 1.026371618218989283e+02 1.035536697814266205e+02 1.014372464608648414e+02 1.046554520280014344e+02 1.029243697912440325e+02 1.003314913597078828e+02 1.022640932203073163e+02 1.024065768045715288e+02 1.031687228587907157e+02 1.000411061266947002e+02 1.029001948616767237e+02 1.029554381122306523e+02 1.015585572755397692e+02 1.002586738368476347e+02 9.813843539860222620e+01 1.008410807598393149e+02 1.012873801549351640e+02 1.016290035783273993e+02 9.923213351099280999e+01 1.001941273254597320e+02 1.031978197049623134e+02 1.013034878906243108e+02 1.000963114268412397e+02 1.017939981022182820e+02 9.998437748252024448e+01 9.823107478273726656e+01 1.009978354513824996e+02 1.009600179299529259e+02 1.004692455174903074e+02 1.005510323670453374e+02 1.023056522686888314e+02 1.029599295877575145e+02 1.022425436409430830e+02 1.016547716165102315e+02 1.008167029257393921e+02 1.006948870825659270e+02 1.016093724476319409e+02 9.989254510214750837e+01 9.998916003904381000e+01 1.031851920040170825e+02 9.993837395002783808e+01 9.783967200372514128e+01 9.973321740063029495e+01 9.825213969764260469e+01 9.733376445109466601e+01 9.726121939144735506e+01 9.680074714002593339e+01 1.012279107760850394e+02 1.003505249274530797e+02 9.967733655079311461e+01 9.860028849249049188e+01 1.002066682734809149e+02 9.841047482433287996e+01 9.900912770728163537e+01 9.815593799839849964e+01 9.929287372440727211e+01 9.636702572681166146e+01 9.930864421436305634e+01 9.962225265866314317e+01 9.934677990402676073e+01 9.856935667012680824e+01 9.972063450072339208e+01 9.940740206847736715e+01 9.946550584596118938e+01 9.661020160437530535e+01 9.886048871720385023e+01 9.771848729965223868e+01 9.854719473355555692e+01 1.001968547172896535e+02 9.970113509833279863e+01 9.792595583267868165e+01 9.879942257353094703e+01 9.858421215785850222e+01 9.838769427121103206e+01 9.713057878482042895e+01 9.717293750244198236e+01 9.610365375658635401e+01 9.771498262821816638e+01 9.774206415949599602e+01 9.753624896052070881e+01 9.935444771427650323e+01 9.464827809872919318e+01 9.521282619458088448e+01 9.244159359989592417e+01 9.428036957909056071e+01 9.422962189189631488e+01 9.484291419549052193e+01 9.335521931051282252e+01 9.373422277277042269e+01 9.434901384344431108e+01 9.483112234104929428e+01 9.219389593153728413e+01 9.040084805817734548e+01 9.027651352965227716e+01 9.498717437324647506e+01 9.279197712997981284e+01 8.977006698516342453e+01 9.371290368723229847e+01 9.387871943876567116e+01 8.852575443252824527e+01 9.066889393967538524e+01 9.316049422782579370e+01 9.071153135829968051e+01 9.157261512450213559e+01 9.215926084879859559e+01 8.957290755166249596e+01 9.064055849883142457e+01 9.037831193127588847e+01 9.104845927530475080e+01 9.035023480561277154e+01 9.084186610547325813e+01 8.895075117354264194e+01 8.875882987332494167e+01 9.012740680811275240e+01 8.775996352881590212e+01 8.801065576990767170e+01 9.282734805678911982e+01 8.867184034704776252e+01 9.312573173597995435e+01 8.930460724778774306e+01 8.949338611195392446e+01 8.997697096254019300e+01 9.105386273204649683e+01 8.928297591558002466e+01 9.159682384689067192e+01 9.061131578560457456e+01 9.318350516490679070e+01 9.069260074598287247e+01 8.998451229569351995e+01 8.834620248104013740e+01 9.061198370698734550e+01 9.003279797809480556e+01 8.871198126513769466e+01 8.942257454341054768e+01 9.226535520728153017e+01 8.823126851345224964e+01 8.891862332977856909e+01 8.861361618350946401e+01 8.861909187319685088e+01 8.710650660890829045e+01 8.891156457057908824e+01 8.799651438081392030e+01 8.571938743328261978e+01 8.766285642453166815e+01 8.550506639234779982e+01 8.799673190435055403e+01 8.683639999531359877e+01 8.521052626214043357e+01 8.604405762836067595e+01 8.567938682909496606e+01 8.494185685075891001e+01 8.541533359644135714e+01 8.467593487620136727e+01 8.748764099613066492e+01 8.585719855821582769e+01 8.880322407735417301e+01 8.514162585792954019e+01 8.464643792867438776e+01 8.648937636931388795e+01 8.519819658149229724e+01 8.357907458453074412e+01 8.851330204643028310e+01 8.401632018725503315e+01 8.557439670472000159e+01 8.734032489174957448e+01 8.666653985439988617e+01 8.485848960841317989e+01 8.704340838074936926e+01 8.498269339692365065e+01 8.718772633325616539e+01 8.439072689930866034e+01 8.726604148344722489e+01 8.520320296989430631e+01 8.667050005249315348e+01 8.157047804646886391e+01 8.609296000255440617e+01 8.570839642893902521e+01 8.439608797216546066e+01 8.762639342374609441e+01 8.555558977784988883e+01 8.315592425326160253e+01 8.580958337558401183e+01 8.342916591491341194e+01 8.312818192931555927e+01 8.358367134542170618e+01 8.478349298446900661e+01 8.261259301736625105e+01 8.453394499568746312e+01 8.577488942893614876e+01 8.319835789282304006e+01 8.594249390171812308e+01 8.410733996500579224e+01 8.454705374429524056e+01 8.412741425727384126e+01 8.507405864377116700e+01 8.594753226365948251e+01 8.309315957223577698e+01 8.460165862458363506e+01 8.556803824153600146e+01 8.476016135616498559e+01 8.456984610254812651e+01 8.147448054068540557e+01 8.448815622703686756e+01 8.403066795503939090e+01 8.833508971385649033e+01 8.255229030970805582e+01 8.394640247842340841e+01 8.603446278120408408e+01 8.410210489261967837e+01 8.303541756503632598e+01 8.412932791461638260e+01 8.280352116235879123e+01 8.265425859387708840e+01 8.235576637214849427e+01 8.480104795544670537e+01 8.553938267666796946e+01 8.524208723071417637e+01 8.420804277040797103e+01 8.252673579423333194e+01 8.221274164271621032e+01 8.495428283002055991e+01 8.458848608507601341e+01 8.527497492032803450e+01 8.146902193607611764e+01 8.403021831545284215e+01 8.506115975921227346e+01 8.552282410698943238e+01 8.173834037465299218e+01 8.586449903675409701e+01 8.147105221712429568e+01 8.364048019647830756e+01 8.414563573243405870e+01 8.364669369942082255e+01 8.224624579749121267e+01 8.306411583271479060e+01 8.378665184152842471e+01 8.253293785770519264e+01 8.336556789013151558e+01 8.236217411094398244e+01 8.222408481935451618e+01 8.081913413633513699e+01 8.084777853455130980e+01 8.006483005526371244e+01 8.162069648402386690e+01 8.229969566620555099e+01 8.214123145701441331e+01 8.187781346735239651e+01 8.000165764816530611e+01 7.815484528643547435e+01 8.053201649600202927e+01 8.078420246677266903e+01 7.884610126595944735e+01 7.969578430617147546e+01 7.950343041968964997e+01 7.710166172354924186e+01 7.753826174764824941e+01 7.660385601524086496e+01 7.851121464935381766e+01 7.904908774364321289e+01 7.845471397350962661e+01 7.767564134780008089e+01 7.942436781031356929e+01 7.868933035251511399e+01 7.919980260151632478e+01 7.764200447755993650e+01 7.744568612682679998e+01 7.790998697833877884e+01 7.944668912526134363e+01 7.682475476057443586e+01 8.002150228793755105e+01 7.670061723337030912e+01 7.657783176974386663e+01 7.766264186147064663e+01 7.935278893522141175e+01 7.696119283283445611e+01 7.759311348598903635e+01 7.647623206543389074e+01 7.907777410221802938e+01 7.772764840186158608e+01 7.938136772157938026e+01 7.714459636245207719e+01 7.530340130682110100e+01 7.984834984831245208e+01 7.939857362166388555e+01 7.759551256779533901e+01 7.767007489568956657e+01 8.011865642686431954e+01 7.922761667109213590e+01 7.691870168931762919e+01 7.582151173988339110e+01 7.844915289642950995e+01 7.565274934530914663e+01 7.823810449246349208e+01 7.858787872463815916e+01 7.666507161840439721e+01 7.668060731820736464e+01 7.713410888224471762e+01 7.756272281947627789e+01 7.532312210283821230e+01 7.666801025324221541e+01 7.907913217936950900e+01 7.547149175270607202e+01 7.275454547279953488e+01 7.357427613744602013e+01 7.654087740246185945e+01 7.634908183511385005e+01 7.547597667612947703e+01 7.643891271919569874e+01 7.405292656759641545e+01 7.460679059476169073e+01 7.243154683971619079e+01 7.611560751965897964e+01 7.693017625014503835e+01 7.617624987128660052e+01 7.635396955611247449e+01 7.513752916538904003e+01 7.556699001248723846e+01 7.433589512871833449e+01 7.588554514344562563e+01 7.620993986256050334e+01 7.441153418732534419e+01 7.367273450485139108e+01 7.434839694489170370e+01 7.294727539303532637e+01 7.266597799791132672e+01 7.727343387927832907e+01 7.779782105211870658e+01 7.468238682537706552e+01 7.292855730380958335e+01 7.262947691325790345e+01 7.505475910956089081e+01 7.370026935773086052e+01 7.347986187552670856e+01 7.363513013676472951e+01 7.414631183474641318e+01 7.114176506723238447e+01 7.170743021231530179e+01 7.419828728739977919e+01 7.206855244651319481e+01 7.067267455232787654e+01 7.310361057303875043e+01 7.303141925059982498e+01 7.153248717791177569e+01 7.163549645965331081e+01 7.150772295129901579e+01 7.303598946826956251e+01 7.063509629410606294e+01 7.157737543431954919e+01 7.327867041824359262e+01 6.940834924449858079e+01 7.100521701623820547e+01 7.100346283060814301e+01 7.078863527891009255e+01 7.302765396459926706e+01 7.106480611025487804e+01 7.180928816366410672e+01 7.042077273488531830e+01 7.141298746891825999e+01 7.190160650361620753e+01 7.015921327264103979e+01 6.875786013613021908e+01 7.018320006846651893e+01 7.081431682609311906e+01 6.959800435396574869e+01 7.059840521625477550e+01 7.152986136595630740e+01 6.886544823259275461e+01 6.886789546785433913e+01 7.041304411556942000e+01 6.916710922287821006e+01 7.317649720559889204e+01 7.118229523351793375e+01 6.836404882315078169e+01 7.353031554028628136e+01 7.103275076004149469e+01 7.270389674712578199e+01 6.942904708741613717e+01 6.837444229263951456e+01 6.834993126259928431e+01 7.138034861884712257e+01 7.131682677389520109e+01 6.923806262604465189e+01 7.205837802700463612e+01 6.964475907779623753e+01 6.973846665139578249e+01 6.959484929290755417e+01 6.859440251311029613e+01 6.915499686986348138e+01 7.047253809621773257e+01 6.943437904296172292e+01 7.162571386666340345e+01 7.154923343159643423e+01 6.950995651130760677e+01 6.909051628413259039e+01 7.029675897044459987e+01 6.974985606084452172e+01 6.946309528429416957e+01 6.882685416459501937e+01 6.928116447126828348e+01 6.954986929624303116e+01 7.000598383598678254e+01 7.163903069881814645e+01 6.915205229205524518e+01 6.914826616387796321e+01 6.982773077299010822e+01 7.195840203615223629e+01 7.083792269109753192e+01 7.009355167017565691e+01 6.919760739850381981e+01 7.128936895665637508e+01 7.118568280981098439e+01 6.890988116761104720e+01 7.217035544303365668e+01 6.951780034297836153e+01 6.952012002857023276e+01 6.940674852535282469e+01 6.917029382071147836e+01 7.070599998626667571e+01 7.049729326547857511e+01 7.077082971577321757e+01 7.029787086594960499e+01 6.927737958034987287e+01 6.892806993746329169e+01 6.844517057341127497e+01 6.820077224202033506e+01 7.244780498886356668e+01 7.053539588140536409e+01 7.244400293466947005e+01 7.182848750677678140e+01 7.225029711472012650e+01 7.126824053992912411e+01 7.101094497526553084e+01 6.916685808673172176e+01 6.900225551443070060e+01 7.019869042695040662e+01 6.733334166515243169e+01 7.065396631502711955e+01 7.181156529862204252e+01 6.767386463832040988e+01 7.035666632610661964e+01 6.944844378135191221e+01 6.841297926228818937e+01 6.990459577891121512e+01 6.901358710512458572e+01 7.065881076767189484e+01 7.128958334001231378e+01 7.069991783396206131e+01 7.188853202676260423e+01 7.016544252139307503e+01 6.931064292750103562e+01 7.069090363639557495e+01 6.914626270726523671e+01 6.780647272325380470e+01 6.829718719623224388e+01 7.194595949542146229e+01 6.618299910902540262e+01 6.945005336912022642e+01 7.009158455664848475e+01 6.940948730248133813e+01 6.878723650408906565e+01 6.918393572072442055e+01 7.035508124652463380e+01 6.667667401083056689e+01 6.649904974684208980e+01 6.600443271074780682e+01 6.660544268943604607e+01 6.466671527851421786e+01 6.581319400285799759e+01 6.471821935411686866e+01 6.465419046035636086e+01 6.746170907502238379e+01 6.571315794727792081e+01 6.355253695493725985e+01 6.429606914371031223e+01 6.500720165672763073e+01 6.563892751661772706e+01 6.310223744058868789e+01 6.574398055702170041e+01 6.277229698702464589e+01 6.383749495311198530e+01 6.171640754698769626e+01 6.318588785169276889e+01 6.382024815935218953e+01 6.344912480393553267e+01 6.645544140948743461e+01 6.241339105405899090e+01 6.215841662656772115e+01 6.178490582676427323e+01 6.547613236344690790e+01 6.530393190188269159e+01 6.472318629861315742e+01 6.296923856162975852e+01 6.323149349724045720e+01 6.186486238437129259e+01 6.334649461141217586e+01 6.413289846506290814e+01 6.423407854070983092e+01 6.407874532198289330e+01 6.156883049657773199e+01 6.406211149982172515e+01 6.371796448075559738e+01 6.414141525519703180e+01 6.400932310947949588e+01 6.420115436316184798e+01 6.625759152299325194e+01 6.391807171444816049e+01 6.525032894717438126e+01 6.324397310264766503e+01 6.470095933770627994e+01 6.226767575996884574e+01 6.365202190779231728e+01 6.594978060379533247e+01 6.483908297134674115e+01 6.165303973938070214e+01 6.501828904039835777e+01 6.248412936585028632e+01 6.272841530340706839e+01 6.540899253529819646e+01 6.121113430038811742e+01 6.101843358756251234e+01 6.130858635510530519e+01 6.160555685586041363e+01 6.455825879203861462e+01 6.247382026583565562e+01 6.438541207463855187e+01 6.134490844816453148e+01 6.289943886253077920e+01 6.122710435719837108e+01 6.218405662765006525e+01 6.356831864627102391e+01 6.429292825651535281e+01 6.213897454212234095e+01 6.194721608004309843e+01 6.546475036791318303e+01 6.128073718690445304e+01 6.464506459348449141e+01 6.309472408606757909e+01 6.398153967563345645e+01 6.333070290012609149e+01 6.277686442013762047e+01 6.403234014245441585e+01 6.301710215128579762e+01 6.333023257748561008e+01 6.621770982957934848e+01 6.148313087530949161e+01 6.174962306834562753e+01 6.283570638797283436e+01 6.107058473353010442e+01 6.180778771504606084e+01 6.262633454571576408e+01 5.924863032438408794e+01 6.038396482498679774e+01 5.967066607607068818e+01 6.056552476003864882e+01 6.128317350810684871e+01 5.915847895189016015e+01 5.919216760766744301e+01 5.930196023124464944e+01 6.107736415962165921e+01 5.914753409108783444e+01 6.042465179263395925e+01 5.996040401718456536e+01 5.997540759036633773e+01 6.122056492156232821e+01 5.876441222451462920e+01 5.934510508116526495e+01 6.070226483262094064e+01 5.974789967374120181e+01 6.069161504616710090e+01 6.230183862745275292e+01 6.299189456106815044e+01 6.135661131014636993e+01 6.217895943656241542e+01 6.251076050358197733e+01 6.110735042453035959e+01 5.994507251927029046e+01 6.081672586161559479e+01 6.077413335496460434e+01 6.023024148845005499e+01 6.063377101603116870e+01 5.934907687067252624e+01 6.266554911577807019e+01 6.083571621914857985e+01 6.000884204773081620e+01 6.059542751340140398e+01 5.982030188070958587e+01 6.100393804551946886e+01 6.105102643413687957e+01 6.142635439080240189e+01 5.882386449818680774e+01 6.074027783176683926e+01 6.135486114853036810e+01 6.122128566551489826e+01 6.169457180885619607e+01 6.234803333577979600e+01 6.259316108698781278e+01 6.247442272609286817e+01 6.088360640789699829e+01 6.008394019148141041e+01 5.977409434922576281e+01 6.029212823465194049e+01 6.087940220270611036e+01 6.063722259028183004e+01 6.174644259791340062e+01 5.937896277206660756e+01 5.893759900630678317e+01 6.144169744748037232e+01 6.063041476691537213e+01 6.213615728547243577e+01 6.113610199320147842e+01 6.144702028649946612e+01 5.979790350268636701e+01 5.970807694328521364e+01 5.950150181624320567e+01 5.659774009840275255e+01 5.823612408998090473e+01 6.230377975737441432e+01 5.746092668725800223e+01 5.793254614278458092e+01 5.847883512092315783e+01 6.039859535569492976e+01 6.051300088568388702e+01 5.937878527070756007e+01 5.761085292522547263e+01 6.074279905193961326e+01 5.701996213161207550e+01 5.920791474728810044e+01 5.959746566369867793e+01 5.809877619110669400e+01 5.904129046372653988e+01 5.952218874908668056e+01 5.619473729562886177e+01 5.803229616097581811e+01 5.875460923813610492e+01 5.688390291595776205e+01 5.765090472345436012e+01 5.836164999865705738e+01 5.713612329575586557e+01 5.542621529398763869e+01 5.624399231315439351e+01 5.473010189878807807e+01 5.573827318321021806e+01 5.467513496928719263e+01 5.777768948427037543e+01 5.486575383885869428e+01 5.525222118356684575e+01 5.629734794582545732e+01 5.609904749102432220e+01 5.412558969715039581e+01 5.870011246069439892e+01 5.460123864003779204e+01 5.581519423828347470e+01 5.515138093473254344e+01 5.509802929681728045e+01 5.479672985938977092e+01 5.521590841271726902e+01 5.394741578418140193e+01 5.431475732377183618e+01 5.500909759093811147e+01 5.293919675286021942e+01 5.706578183874517407e+01 5.457740317341722402e+01 5.418281788770339347e+01 5.821440252034377494e+01 5.440909100398594944e+01 5.526081073137500255e+01 5.423258892357048921e+01 5.554315077696297465e+01 5.623515794458238304e+01 5.467619341528386911e+01 5.240492312845113076e+01 5.392062914976877153e+01 5.473744683364467534e+01 5.498519969743205138e+01 5.463488915978287253e+01 5.414938826729389376e+01 5.424361848005219144e+01 5.797367187947588718e+01 5.500351324157104216e+01 5.445083571065086403e+01 5.314202237200711210e+01 5.251878978179313151e+01 5.344353858836510085e+01 5.501339051034410943e+01 5.350062464993619216e+01 5.382428327263120593e+01 5.410924126341003415e+01 5.489290814303077326e+01 5.331351602823330893e+01 5.431726997011553237e+01 5.388240428813406169e+01 5.347515744040143204e+01 5.284141564435727645e+01 5.556793250023414998e+01 5.217859146608407173e+01 5.259407312303395088e+01 5.249686116111509904e+01 5.594823316584431439e+01 5.408365134526153639e+01 5.392356588480776480e+01 5.274067866156840267e+01 5.214218710758187569e+01 5.516933795555657127e+01 5.295083032326099470e+01 5.365637802363674780e+01 5.273515575164815772e+01 5.311655585824868098e+01 5.611005924861673577e+01 5.422699535281322625e+01 5.570211042695532200e+01 5.233994013569291326e+01 5.572280267829822265e+01 5.489853658451455942e+01 5.447063051324902716e+01 5.459433469037524844e+01 5.530982545761288094e+01 5.487840545138325865e+01 5.207909430961669983e+01 5.354956181072057575e+01 5.647238970304764649e+01 5.268137289078081409e+01 5.356120494848399716e+01 5.333020477241341695e+01 5.243998965217336661e+01 5.299567935304134636e+01 5.356980741893006837e+01 5.243053397592485965e+01 5.481270572475493452e+01 5.304364261199646791e+01 5.565342096231908187e+01 5.473820304365801093e+01 5.252443219373486016e+01 5.476679664225699895e+01 5.515759276041233505e+01 5.299348802003467540e+01 5.167491061026134247e+01 5.178724871669995622e+01 5.304735141650580488e+01 5.244993869032807510e+01 5.023340186581239664e+01 5.180870940692513216e+01 5.064217600211831183e+01 4.937709854142295285e+01 5.053898369952305814e+01 5.247751741013519933e+01 5.195275552311735368e+01 5.052725524529668633e+01 5.207546989339931542e+01 4.852502917255951331e+01 4.951969820582297643e+01 4.829199880095968922e+01 5.041816046272609242e+01 4.980943644183966512e+01 5.051402029336517785e+01 5.169824006461917065e+01 4.925048076613719417e+01 4.843387926317698344e+01 5.100867724648787771e+01 4.892987631997585396e+01 4.912448375853027471e+01 4.987451715498391991e+01 4.782934044066049495e+01 4.956149191788387753e+01 4.627800616777091847e+01 4.930996236564389790e+01 5.112382777792869604e+01 4.976453071826828989e+01 5.137409771299378036e+01 4.929438602249295798e+01 4.932046887941760360e+01 4.907303575781114091e+01 4.966059878845803155e+01 5.345916751292913460e+01 4.908430059946175561e+01 5.041801980767461089e+01 4.984934440239000253e+01 4.991356917482475097e+01 4.944125655868799640e+01 4.952325868762711281e+01 4.972626943336107530e+01 5.011190330323177022e+01 4.971738105546589281e+01 4.993712008550826198e+01 4.814441535870904687e+01 4.813843657921118790e+01 4.927553232089048407e+01 4.936790984945070448e+01 4.735942831341550630e+01 4.911178873035166959e+01 4.930585004393900306e+01 4.899327480527364287e+01 5.118093631280331124e+01 4.662443522897302017e+01 4.875496635356940089e+01 4.974899437118907031e+01 5.224605088114294205e+01 4.761119375448749480e+01 4.895406028734289094e+01 4.791485681704932631e+01 4.978149263601959973e+01 5.034941336031108960e+01 5.012199485557163570e+01 4.790799020210478432e+01 5.083543882514690893e+01 4.791690129746660176e+01 4.731075209349724986e+01 4.890908215729269415e+01 5.058630214154926108e+01 5.072879701670907338e+01 4.871066726192798768e+01 4.938457094260462554e+01 4.804572434192672148e+01 4.764733099656567106e+01 4.835656523721152666e+01 4.653596250751630237e+01 4.712503520831985782e+01 4.697259907724665595e+01 4.997206416174949339e+01 4.990489189847247076e+01 5.047117103602893451e+01 4.935082065384955996e+01 4.969412809758360083e+01 4.647520903369472478e+01 4.937371477858518887e+01 4.993980975733150274e+01 4.957595812437168092e+01 4.987497351536881496e+01 4.868025435037866089e+01 4.947418062135772487e+01 5.041642837159364632e+01 5.042593584066853651e+01 5.030163927526526635e+01 4.643238607434908971e+01 5.081763677049889338e+01 4.770600132200006982e+01 5.151295220145684084e+01 4.814643959970889142e+01 4.575867764348131317e+01 4.936707363295608531e+01 4.758074338160111694e+01 4.753042533501265865e+01 5.055107058864788883e+01 4.962647865279744508e+01 4.873987213542110908e+01 4.798533441463847993e+01 4.629498943716515669e+01 4.801068466485375552e+01 4.768789629719916690e+01 4.863304245537084824e+01 4.923683484180222791e+01 4.779942443419570708e+01 5.237081499482658842e+01 4.893552406701209634e+01 4.796535468791378065e+01 5.006053034698415871e+01 4.916116806200349032e+01 4.809862432597696369e+01 5.250900109722716280e+01 4.855956363451518598e+01 4.774507376024921967e+01 4.810807579941715773e+01 5.030038473505162955e+01 4.755560175923785948e+01 4.813482923784673062e+01 4.792471923568260195e+01 4.850995543069746674e+01 4.863945585792480131e+01 4.858400496611255193e+01 5.041241962902893903e+01 4.926709845070941185e+01 5.038649747571683690e+01 4.863941752703907184e+01 4.703975826625789125e+01 4.654885838579150459e+01 4.423750300553636094e+01 4.751853431342252776e+01 4.581277554386994666e+01 4.642670519340447299e+01 4.562243149773542683e+01 4.615693417901177753e+01 4.723982774685762109e+01 4.595102455685462672e+01 4.687789003307464952e+01 4.639265184673109843e+01 4.536573895886008501e+01 4.472740719733875636e+01 4.870250201698705439e+01 4.641558122786214824e+01 4.479384797147636732e+01 4.510089240819340262e+01 4.365976895907629540e+01 4.644791274974764406e+01 4.254841282330592378e+01 4.465804027354992911e+01 4.223136459875960469e+01 4.416795951065480352e+01 4.354320552028048041e+01 4.294044066999607168e+01 4.392480550229581127e+01 4.425171452030032526e+01 4.162042738488347737e+01 4.241699603107981886e+01 4.283236802890993999e+01 4.464127067740080435e+01 4.246938790211272163e+01 4.231531514343016909e+01 4.162469556113559577e+01 4.244092434287374971e+01 4.224926160510547390e+01 4.164631782624581291e+01 4.167736227348125055e+01 4.271385633171973950e+01 4.268544466210689592e+01 4.572006202604277547e+01 4.164094514805903202e+01 4.224978057775837925e+01 4.268640680052455849e+01 4.296099764734942994e+01 4.269242183324166007e+01 4.196059081883181108e+01 4.052002766968982428e+01 4.336817390687893692e+01 4.365549478463231736e+01 4.200692740523534496e+01 4.006525359686901311e+01 4.186803905315271379e+01 4.357816739139751405e+01 4.291781691374427510e+01 4.135978873763990293e+01 3.973498406972951358e+01 4.040766478710038001e+01 4.126072170287696395e+01 4.122953065532674799e+01 4.064330685850790559e+01 4.126273132752950801e+01 4.034402112923832817e+01 4.167859672534054738e+01 4.138896261507063201e+01 3.999783638760223425e+01 4.028864736878230701e+01 3.946519003833463302e+01 4.149903842979616542e+01 3.831061094254608435e+01 4.117447922792600679e+01 4.127081617458596696e+01 3.975307432283344156e+01 3.984247547181178106e+01 3.867443242033838402e+01 4.240102597154272956e+01 4.014636998360023767e+01 4.020572622111669858e+01 4.189651605636341714e+01 4.013133769781755689e+01 4.039788463515466077e+01 4.327010350722738963e+01 4.074125615482626728e+01 4.207594751384547038e+01 4.291779658260129793e+01 4.083070260826124809e+01 4.062205689450704682e+01 4.104210712166792518e+01 4.084855309243467048e+01 4.208031701972106475e+01 4.174877270550232566e+01 4.367657595916859492e+01 3.961289608663081907e+01 4.110590461591671385e+01 4.071267629690978396e+01 4.088418238858486831e+01 3.928716190068412573e+01 4.121650840008202721e+01 3.911403892864094445e+01 4.300819365938212258e+01 4.119436216955513430e+01 4.138409089622442849e+01 3.957534730573178194e+01 4.222809402923752486e+01 4.073482243671580960e+01 4.145463564198063011e+01 4.124673837892500217e+01 4.136918785392283127e+01 4.076160502870228441e+01 4.197072510715989324e+01 3.912413303402877318e+01 4.114043415123582292e+01 4.104869359444688826e+01 4.072055672840728846e+01 4.214451057103553211e+01 4.065334425301201549e+01 4.142660152523232142e+01 4.120867352994466870e+01 4.080777248766723631e+01 3.981358269979537567e+01 4.121015745829298282e+01 4.031896352182234722e+01 4.170829804863017642e+01 4.020376534380569211e+01 4.199044633040261942e+01 3.964525925585495969e+01 4.223004961430982007e+01 4.065329489085070946e+01 4.182996035757994946e+01 4.104968088166246076e+01 4.261700795535943342e+01 4.331157305341083230e+01 4.278212228961038477e+01 4.039621180575434778e+01 3.791399013649981953e+01 4.131528779504970572e+01 3.935010582434421877e+01 3.858909499734328818e+01 4.123947246580434722e+01 3.970219741019870696e+01 3.810207554998672919e+01 4.001001436587011995e+01 4.177722779022595034e+01 4.093111530531214015e+01 3.975748289089862197e+01 4.112021356628908109e+01 3.993101723165312222e+01 4.127160332198319992e+01 3.926618244816089032e+01 4.091449554458147730e+01 3.964473542842004150e+01 3.880163676148933405e+01 4.053274842451388338e+01 4.064467828451243747e+01 3.922313371254723080e+01 4.021337851853142809e+01 3.844554209188994776e+01 3.807858493304559744e+01 3.720536043091045997e+01 3.913158001191289515e+01 3.754076746604811632e+01 3.866643184666806121e+01 3.902496245716378809e+01 3.700949345454366579e+01 3.916555018118999243e+01 3.807939309884982038e+01 3.780204727720893487e+01 3.917684888573720770e+01 3.664996964530968881e+01 3.820258925663790706e+01 4.124937547122498671e+01 4.049788515616578621e+01 3.898148927110369755e+01 3.756528894953081021e+01 3.864344814476569212e+01 3.772931951483803914e+01 3.848735854639014775e+01 4.004321817293157437e+01 4.094419457511197891e+01 4.020961075247787875e+01 3.962848921324506080e+01 3.854970798841623747e+01 3.786084697817199896e+01 3.791636947751385378e+01 3.960087107361992054e+01 4.013557047042650083e+01 3.831853364073806745e+01 3.697462277653841767e+01 3.863351601115747513e+01 3.888620313021825581e+01 3.828464245997380289e+01 3.492916422270774035e+01 3.803808885615511315e+01 3.553814041497977882e+01 3.820171739621893181e+01 3.586412275539510119e+01 3.750523971898788744e+01 3.866792193823700075e+01 3.849094003414656129e+01 3.526922603262398326e+01 3.611178143267428453e+01 3.811913426318809428e+01 3.759096785154132192e+01 3.704508823422111874e+01 3.689226992264635641e+01 3.824040921043265939e+01 3.671532798578646606e+01 3.527878168442383355e+01 3.507693840115169337e+01 3.727622495419437598e+01 3.469501439873992865e+01 3.612420044243499007e+01 3.764041613073243298e+01 3.992123970480468387e+01 3.618320397542124311e+01 3.639359153986014661e+01 3.781237481898367747e+01 3.789982943411143168e+01 3.845330151729696411e+01 3.738547060954148549e+01 3.514647835694111677e+01 3.741141869622804705e+01 3.641584293099804626e+01 3.561928485072708384e+01 3.500495140935094440e+01 3.424693887394630565e+01 3.591211789956400935e+01 3.660901002439814533e+01 3.627258038060054446e+01 3.860506838510710992e+01 3.653626028586331387e+01 3.664379369740697712e+01 3.346473385862011440e+01 3.536474031057012013e+01 3.563174887752315101e+01 3.517672030483275591e+01 3.676785738496597844e+01 3.551476376848975747e+01 3.638802405933633111e+01 3.548191421266518120e+01 3.685567996802817703e+01 3.358137409016796937e+01 3.664626586517577778e+01 3.691236772389760290e+01 3.633950614586969152e+01 3.400670091241804016e+01 3.528516620349931543e+01 3.648059689681763729e+01 3.782089831875608610e+01 3.347785643624565921e+01 3.631584378161777238e+01 3.628215644343462287e+01 3.509726163167384527e+01 3.381131352589083150e+01 3.606604631530226612e+01 3.476860204300805179e+01 3.562492307285811677e+01 3.430530208777186374e+01 3.566975996904360358e+01 3.581649837070828113e+01 3.364243659235759765e+01 3.548424323388422863e+01 3.536956511780952184e+01 3.537482077022469440e+01 3.544523771716225724e+01 3.357939078210057460e+01 3.338324833162400296e+01 3.396337076161036350e+01 3.426184449623742267e+01 3.599875673204175541e+01 3.452146817763883746e+01 3.321250900436696440e+01 3.375480144877901978e+01 3.472688428909397373e+01 3.529031711701286156e+01 3.568221186254282884e+01 3.257777752586839881e+01 3.607504714150041991e+01 3.496080907377588431e+01 3.483539229626357070e+01 3.454519147118322309e+01 3.493410135627108559e+01 3.302560512766673639e+01 3.541851317871438454e+01 3.764172634851709631e+01 3.174820018993198190e+01 3.466356110752740705e+01 3.675116073002725159e+01 3.515961310135256923e+01 3.386165205548850565e+01 3.473675076096067471e+01 3.545898448771960432e+01 3.402046186843036679e+01 3.524338541788841184e+01 3.351494989449683715e+01 3.392440062621061969e+01 3.606889201915726062e+01 3.564112802220095233e+01 3.346647533640884831e+01 3.599420903688136519e+01 3.580710688366272620e+01 3.188393600729581934e+01 3.616029859839485283e+01 3.466774635039951136e+01 3.438288366364442084e+01 3.289086891537609603e+01 3.529985022429637809e+01 3.576386893119909871e+01 3.413585112089189977e+01 3.481579029837371309e+01 3.478564723878753995e+01 3.444809719427595240e+01 3.449901958001893121e+01 3.537071339531495084e+01 3.553956638611958141e+01 3.325229441578318301e+01 3.378673335037504444e+01 3.472528245700769389e+01 3.636732463216675626e+01 3.417824468632019119e+01 3.333063943242510874e+01 3.203467169310699347e+01 3.359143859064963777e+01 3.317167635735841458e+01 3.285287664020817289e+01 3.218128834330305210e+01 3.394443522511325995e+01 3.258064602508331120e+01 3.119797695307154939e+01 3.282987117661344456e+01 3.409530816247774965e+01 3.244912002893663328e+01 3.353984326926064341e+01 3.209692427837268980e+01 3.294388036232427908e+01 3.358410889417636724e+01 3.173253591358955106e+01 3.357029465575746485e+01 3.209751896161481710e+01 3.138159020992813453e+01 3.361592203085213981e+01 3.437188954663283624e+01 3.388409944790545580e+01 3.133917221174426615e+01 3.479507549313365899e+01 3.173645346996463346e+01 3.331354208546069628e+01 3.418032070097225983e+01 3.245242220981141656e+01 3.293264724484792794e+01 3.247713832134209611e+01 3.435129811252331677e+01 3.220656574112353354e+01 3.280325693142881249e+01 3.444318377597199543e+01 3.342552634692254543e+01 3.103402346972836767e+01 3.385567539242908452e+01 3.449947552447888910e+01 3.358765292621365717e+01 3.238429688425783581e+01 3.235488958871198406e+01 3.346449580579135841e+01 3.360952889797702170e+01 3.268448775670803741e+01 3.479099699486119590e+01 3.305056139830597317e+01 3.408548327113317811e+01 3.423862364189388785e+01 3.394484207616849147e+01 3.370532114272136681e+01 3.389377173046719349e+01 3.221270172441640511e+01 3.286266822187064207e+01 3.337978952304741398e+01 3.325897809894781432e+01 3.170307614110614836e+01 3.288263222074471059e+01 3.334238180666499574e+01 3.215635938047584830e+01 3.451329672205528709e+01 3.518333138996223397e+01 3.394115973354987403e+01 3.165020035876555227e+01 3.357430359469319114e+01 3.372876661077796001e+01 3.455817446938888082e+01 3.414019547640650387e+01 3.297983623656671881e+01 3.238305049595802387e+01 3.297283645360626281e+01 3.220004183784085683e+01 3.187773932676723376e+01 3.109580988808465918e+01 3.333872955790849346e+01 3.345122902916818930e+01 3.132825727261390369e+01 3.288839758883288766e+01 3.365350883604006071e+01 3.392665049562735646e+01 3.275246993915527582e+01 3.188486694565938961e+01 3.390681714136621849e+01 3.324414907069024139e+01 3.182302994308710353e+01 3.278236768399798962e+01 3.075870891391249984e+01 3.266234516966942181e+01 3.241636128677721018e+01 2.993022192667903170e+01 3.154588066251476164e+01 3.061299795885405928e+01 3.153887675386344824e+01 3.444481487489586868e+01 3.245673024456230849e+01 3.289682083460568407e+01 3.135781413050169775e+01 3.185598933015373646e+01 3.240768070657208710e+01 3.148648007353592249e+01 3.281301096246218663e+01 3.290394184910977060e+01 3.205463467920201737e+01 3.296490815227302562e+01 2.918507607782246183e+01 3.312520438943165146e+01 3.178019221041114406e+01 3.243252740881554530e+01 3.306948169091648282e+01 3.337124147039581601e+01 3.230866039279203505e+01 3.234776424506176085e+01 3.253649424872766360e+01 3.234049647238236957e+01 3.094985783847900507e+01 3.260940567341338436e+01 3.173999868488238363e+01 3.334689034220202331e+01 3.173743524824058682e+01 3.445345048259670762e+01 3.081147967134233667e+01 3.109048720155215761e+01 3.121558551408951132e+01 3.045899295100559101e+01 3.349122088444709533e+01 3.205351233213924900e+01 3.076341181431848426e+01 3.055887228956318324e+01 3.325035133869316439e+01 3.053957290865169227e+01 3.198154988625264039e+01 3.058340546174349939e+01 3.257677565009316822e+01 3.227728160335792040e+01 3.345695424396508599e+01 3.257535902880528766e+01 3.337518072037023131e+01 3.182479771295657045e+01 2.932717502876090165e+01 3.352612308415532993e+01 3.254546346757183528e+01 3.387635823669177171e+01 3.348191008774508504e+01 3.441645705510904207e+01 3.166252373657513530e+01 3.184791694166235843e+01 3.396050281736307852e+01 3.250534095290793601e+01 3.257219996992008504e+01 3.011861123016609199e+01 3.267732457848757122e+01 3.013520648152002579e+01 3.363026829260545014e+01 3.065910364800368271e+01 3.190147218816241903e+01 3.003752519037590929e+01 3.431546316378980777e+01 3.311603035033213160e+01 3.009285158078827749e+01 3.137103048888397794e+01 3.106168069289741140e+01 3.289695050577273605e+01 3.281979334275488469e+01 3.261659386058930465e+01 3.212552857368439163e+01 3.198007796271759418e+01 3.330681872389858711e+01 3.179125327613455454e+01 3.239823494265353077e+01 3.240509159910826043e+01 3.103689086716758183e+01 3.106114042995850966e+01 3.364172870306273921e+01 3.118209375731921185e+01 3.253005485387051721e+01 2.898219464276530744e+01 2.890497976814526027e+01 3.119123663149586179e+01 3.202795709637611310e+01 3.176802608143947992e+01 3.011111731091591182e+01 2.991915743248672399e+01 3.233578654769315364e+01 3.141580461121690249e+01 3.209199424377407439e+01 3.136418453685536534e+01 2.942855916157328267e+01 3.219526621694105728e+01 3.046593567998915475e+01 3.029864079019230161e+01 3.041060988369299167e+01 3.208524593961676885e+01 3.039368192319412643e+01 3.090893431025716964e+01 3.102867341789307787e+01 3.020928224487478886e+01 3.230373662413130376e+01 3.275152743559267776e+01 2.969554475634553725e+01 3.097245091543286932e+01 2.913903705583015125e+01 2.928389650827633162e+01 2.808502820415620604e+01 3.081543182464332276e+01 2.941095344773852105e+01 3.214461799822866794e+01 2.891490623243363700e+01 3.059694664615261672e+01 2.854551208011996977e+01 2.830485070544193249e+01 2.772174292094192083e+01 2.772105800838822631e+01 2.840607088855848161e+01 2.787561196397226837e+01 2.869326245994651714e+01 2.990141725789637661e+01 2.793417037359373722e+01 3.094494713821406506e+01 3.018442371934177615e+01 2.964824865716967395e+01 2.938477989499054743e+01 3.326287764891011278e+01 2.864679943349196023e+01 2.984682532112656972e+01 2.913278089258682257e+01 2.728494051033945667e+01 2.891440153697978843e+01 3.143515997283273578e+01 2.963660427663799979e+01 2.981226525252638382e+01 3.013855580261502354e+01 2.779210705314115160e+01 3.111783881587459888e+01 2.829980369875119806e+01 2.862139052775462744e+01 2.916070161084333634e+01 3.064452552729902735e+01 3.134329902345459828e+01 2.931886450629101404e+01 3.026754774720933483e+01 3.303271219015293525e+01 3.080525988310314744e+01 2.951800588833798500e+01 3.014532015295985445e+01 2.914234473542466830e+01 3.064406270096929674e+01 3.070871270046080070e+01 2.859850239648629966e+01 3.001588841152073428e+01 2.937257029123988872e+01 2.924102472193809632e+01 2.936398178994335950e+01 3.134739958512130542e+01 3.116024325416063334e+01 2.850562876834099768e+01 2.850813683793334619e+01 2.853799680836221242e+01 3.090488508228669318e+01 3.006030722361085950e+01 3.142058333208593979e+01 2.987559051779172847e+01 2.944428088905582896e+01 2.943829370912051147e+01 2.974982382053551788e+01 2.970584730615825819e+01 2.867605309367506194e+01 2.868563290196538773e+01 3.021841101198172908e+01 2.864720879137738763e+01 2.933435192014556137e+01 2.722603260550166127e+01 2.826378436228508306e+01 2.815215118821148366e+01 2.723143551726735012e+01 2.758268077816072150e+01 2.815260556976630824e+01 2.888953005903056237e+01 2.734195512300767916e+01 2.811520416619219276e+01 2.670750709113550414e+01 2.659217717966305017e+01 2.880919744183378839e+01 2.676838557948899577e+01 2.800788154293180199e+01 2.768327375594876827e+01 2.803721192163459364e+01 2.795213482649401016e+01 2.536532168393043207e+01 2.679201272127055589e+01 2.939457451150051526e+01 3.138031485033483037e+01 2.627645079822795893e+01 2.827361249447572078e+01 2.660834103657023419e+01 2.774138313446047732e+01 2.696337034024388046e+01 2.745334632043519818e+01 2.831561465954230528e+01 2.822243979871465669e+01 2.951888780756445385e+01 2.724054147454302210e+01 2.684979977921320327e+01 2.756623358620099395e+01 2.657680032559314043e+01 2.826427352214853883e+01 2.647320498106089204e+01 2.847255911653454064e+01 2.928314793443440323e+01 2.737393801645119140e+01 2.817692658887688495e+01 2.798495788545977447e+01 2.606828006044462853e+01 2.728846775915331690e+01 2.898901926660546380e+01 2.637237730061155361e+01 2.568700750085703177e+01 2.762233625412743265e+01 2.961387876586380230e+01 2.721882744084742711e+01 2.901227014972096541e+01 2.780553788211772570e+01 2.759936809334918095e+01 2.650896003800063383e+01 2.955634957596345913e+01 2.847747584798089449e+01 2.479479597432652227e+01 2.647582546146885107e+01 2.621241040006529488e+01 2.452734187629095430e+01 2.607769705477822342e+01 2.612703500011620861e+01 2.687549874619669055e+01 2.438614126623666678e+01 2.708484578275476551e+01 2.736556459186329704e+01 2.616542323668745951e+01 2.643578751205982158e+01 2.424852909872289786e+01 2.672516281712357511e+01 2.316739105884921557e+01 2.498213543482169641e+01 2.563047826353970393e+01 2.684240362518049494e+01 2.554093372564560482e+01 2.543694229212589519e+01 2.491469602460804467e+01 2.728528453124294373e+01 2.422171131687218448e+01 2.764093780729938388e+01 2.410564753294123364e+01 2.747069086168715302e+01 2.604958342412581018e+01 2.539112195200399924e+01 2.673850383278940512e+01 2.502003053280778389e+01 2.439809981257290517e+01 2.593670189292636152e+01 2.740512847862466828e+01 2.582417251464397623e+01 2.587127112215399194e+01 2.503645021330768472e+01 2.635832062867758552e+01 2.609189566488965539e+01 2.389276817854398516e+01 2.500663424542522861e+01 2.765453382419261175e+01 2.774551348853069399e+01 2.567242596501103336e+01 3.002531350067343396e+01 2.626810487244398473e+01 2.610012219372370978e+01 2.744779700506914821e+01 2.606751780925631223e+01 2.573010702614740453e+01 3.008640079720849059e+01 2.669160862810175416e+01 2.664188538256796335e+01 2.670860558832965737e+01 2.786904100623969072e+01 2.741983295572783774e+01 2.776793000753162488e+01 2.703193495499905907e+01 2.454222498320797285e+01 2.681042077488424624e+01 2.755019525002344949e+01 2.599436036449563403e+01 2.803890037421924930e+01 2.848211046020480808e+01 2.544371203426576500e+01 2.342860054638912715e+01 2.600561692932793534e+01 2.434683120665192746e+01 2.551343601097941516e+01 2.606280900568493308e+01 2.538181143649839555e+01 2.617800582447742386e+01 2.505592840492602846e+01 2.561353743007983041e+01 2.781788076073255311e+01 2.664165993478043148e+01 2.580170151867046258e+01 2.680561320695013805e+01 2.690713077787147611e+01 2.363687370206482541e+01 2.646634843158043893e+01 2.704405191138823739e+01 2.434821414078279389e+01 2.726370969891184970e+01 2.660996493038154753e+01 2.624809501937829737e+01 2.574933757585183614e+01 2.581383272515243377e+01 2.479994108648756423e+01 2.380898109688302000e+01 2.373252216493703415e+01 2.301276341940860348e+01 2.584454949659832934e+01 2.565895526367526003e+01 2.533387620361203574e+01 2.606527196207213848e+01 2.670188900487182693e+01 2.711708479532760308e+01 2.408283034979893955e+01 2.413532833753416185e+01 2.543190739053239824e+01 2.508969967758375219e+01 2.454608042508806776e+01 2.533977101436530432e+01 2.577803949078677803e+01 2.610204240418827837e+01 2.277202569007355848e+01 2.407975046226525961e+01 2.506254709422068316e+01 2.604989596224580595e+01 2.423596358381976401e+01 2.563113278077683077e+01 2.599118100647894636e+01 2.317115070435609780e+01 2.395014274830776202e+01 2.489681921411262522e+01 2.487822460636749611e+01 2.397605893612924177e+01 2.592176401435511224e+01 2.564023758843619305e+01 2.495698675991264892e+01 2.618594262826699648e+01 2.637915587855243871e+01 2.561846750182354171e+01 2.359875048114328067e+01 2.450548928151754069e+01 2.512884305940909613e+01 2.509974328624076634e+01 2.592346780184605848e+01 2.681539150234735303e+01 2.355231610182356405e+01 2.445416390589729971e+01 2.436525480186807613e+01 2.437145344403460712e+01 2.408583547533281788e+01 2.484311884011536620e+01 2.482431878869331143e+01 2.619995564529565257e+01 2.710052943308857465e+01 2.501324938827971067e+01 2.431416820143267188e+01 2.394533968060122220e+01 2.352763030602379857e+01 2.545094987253291663e+01 2.629674740692735924e+01 2.491568584012471987e+01 2.381467933510275259e+01 2.620973560055118412e+01 2.551564628864952411e+01 2.515318554074512747e+01 2.450724377763853212e+01 2.576792551575554668e+01 2.357072940231917002e+01 2.432655631741758029e+01 2.364279643800677633e+01 2.664216793112619186e+01 2.391886607360438077e+01 2.419845364353078665e+01 2.476021969635486997e+01 2.578745727632760421e+01 2.574191387517528185e+01 2.757569240186174397e+01 2.403907742341484521e+01 2.578557478846164486e+01 2.432814677721697194e+01 2.493465409778472264e+01 2.485679103017567826e+01 2.497727055918948835e+01 2.566238737591469388e+01 2.443123507378766845e+01 2.601549363421587202e+01 2.381953024426213972e+01 2.435952293643107325e+01 2.605684242093258618e+01 2.358426840474150055e+01 2.234564932949507821e+01 2.605754670881901092e+01 2.544865606187799756e+01 2.491813866755199314e+01 2.411821181167617212e+01 2.363911101798854375e+01 2.536752092563314775e+01 2.729198867806046991e+01 2.535644283069796501e+01 2.420813505730334114e+01 2.521897175720172868e+01 2.603715773131141376e+01 2.386531113980177921e+01 2.457609850076048019e+01 2.730624527898260823e+01 2.401973293260612152e+01 2.684929140458421415e+01 2.426964931100235034e+01 2.347640070114814748e+01 2.253324291119966460e+01 2.222396414132795428e+01 2.522862431844834319e+01 2.558025281699114473e+01 2.666300957181611864e+01 2.574173320597779124e+01 2.469836008221956547e+01 2.491132454441434163e+01 2.566571691918658260e+01 2.516247646501324553e+01 2.551445617515383901e+01 2.507627411786522487e+01 2.487638281236653270e+01 2.416596604481809507e+01 2.395079408949665023e+01 2.596105560473198892e+01 2.464737536545862184e+01 2.319533387789017809e+01 2.623933427913238603e+01 2.532597000400616949e+01 2.388383003070578781e+01 2.473347347709869481e+01 2.321250883865264569e+01 2.304181953948216588e+01 2.394752772226496518e+01 2.144168680042836783e+01 2.599390559895926955e+01 2.528139774883158353e+01 2.348625981183159439e+01 2.308247032654029951e+01 2.377436846865636255e+01 2.221946455910471485e+01 2.426152993680633330e+01 2.427137340384082975e+01 2.405066170126588787e+01 2.416812139832197559e+01 2.315960496774649258e+01 2.270694474700674093e+01 2.365006695093243394e+01 2.445423587994396186e+01 2.324621961425802041e+01 2.277713883030771314e+01 2.617004213661149237e+01 2.552591148010578337e+01 2.445762941015026470e+01 2.537179461178594764e+01 2.339125430369605141e+01 2.551645627351664913e+01 2.559872315521908348e+01 2.250876533458356477e+01 2.333107323670531841e+01 2.367395308591285286e+01 2.491368509029257439e+01 2.249384838826225064e+01 2.431357647221798501e+01 2.579657568818335989e+01 2.369448704098994085e+01 2.618502423198712847e+01 2.447099379885873560e+01 2.342423804751607364e+01 2.342423182165180151e+01 2.528403269004138210e+01 2.446638835164196735e+01 2.519853092384029480e+01 2.340118083625707257e+01 2.427826712059394154e+01 2.243573767594043389e+01 2.207307493244602270e+01 2.426973223785637757e+01 2.440679685803998211e+01 2.196778850373444669e+01 2.327283279711332398e+01 2.238065744733825113e+01 2.303965544578817770e+01 2.376582126898027525e+01 2.455043772317127804e+01 2.355249277615980219e+01 2.273582279258615202e+01 2.218256332277678666e+01 2.282584835230216669e+01 2.187928606469278137e+01 2.215643711638981017e+01 2.279985478962736067e+01 2.435047266812975408e+01 2.356429735903731881e+01 2.099049514790331372e+01 2.270556693563825945e+01 2.221284730946387498e+01 2.425819186127950999e+01 2.301664568872185868e+01 2.058861324350903033e+01 2.279574931625153411e+01 2.271272445903915838e+01 2.241921230878667970e+01 2.210921009877626986e+01 2.241581677885407231e+01 2.397338022317769912e+01 2.276360166315989630e+01 2.031163968685795140e+01 2.508874504183988208e+01 2.006063146745087167e+01 2.122619752658198067e+01 2.076242344592337474e+01 2.416261520951327668e+01 2.211187506861273988e+01 2.305167709608640791e+01 2.209687814145019047e+01 2.009866095412382236e+01 2.325219955957963691e+01 2.032763494313004671e+01 1.974795861965346688e+01 2.141926277541256951e+01 2.116817439488873731e+01 2.282598309598445852e+01 2.116809277299916303e+01 2.053750396185741067e+01 2.028863230714320309e+01 2.244719177748991612e+01 2.230343928554446720e+01 2.300142192055976054e+01 2.259200552801396711e+01 2.317200137588605813e+01 2.172469129200664995e+01 2.304441406713958074e+01 2.283714599379669608e+01 2.219850735802166852e+01 2.171109528914870879e+01 2.348455326784065278e+01 2.107132195318886758e+01 2.286715243192155356e+01 2.155533354243269173e+01 2.236218917193021483e+01 2.304046735575099092e+01 2.169401577363102618e+01 2.081795932178216546e+01 2.069136559893059513e+01 2.129259636286101909e+01 2.145755333052683511e+01 2.223153799419413446e+01 2.186068212447154124e+01 2.161563001400920925e+01 2.228939052447580949e+01 2.011171095864396463e+01 2.262133656066302834e+01 2.306216018202130158e+01 2.117468025456841829e+01 2.295488658827112971e+01 2.132622707559585606e+01 2.310826376490136980e+01 2.230048905467896603e+01 2.192658679903146179e+01 2.291706672355969232e+01 2.304241622881825435e+01 2.165729377371706832e+01 2.142669099021086154e+01 2.154929126720241328e+01 2.188742761328992259e+01 2.021680568586122462e+01 2.269054411219611822e+01 2.447479444799377646e+01 2.236748343948948303e+01 2.191182673362672162e+01 2.124329354784755353e+01 1.966948050242517354e+01 2.408143614696792767e+01 2.369118728071916280e+01 2.366646096207125538e+01 2.388723760364748827e+01 2.053428568477463756e+01 2.127904952709877406e+01 2.217253838962384549e+01 2.092730202407829410e+01 2.260244660608791278e+01 2.204574595826394301e+01 2.336722226272265956e+01 2.216257398808480872e+01 1.971826801986406608e+01 2.344466795877083953e+01 2.021084276715902206e+01 2.286438999749538681e+01 2.191857436900864187e+01 2.356567996925632968e+01 2.118616000971493207e+01 2.205894228605873053e+01 2.366108431631157316e+01 2.322989451362031588e+01 2.183702507378815483e+01 2.172408852898874798e+01 2.256475002683221831e+01 2.311707011838035797e+01 2.316212791385005332e+01 2.240513571206694721e+01 2.185002095730168747e+01 2.160847620046042650e+01 2.185550797675456991e+01 2.151409908521111802e+01 2.367364212394595313e+01 2.224636930787656297e+01 2.235980028576628698e+01 2.136310562336639762e+01 2.291156380901770717e+01 2.191384161347425419e+01 2.027215332112340818e+01 2.238228076014817702e+01 1.969554193085890859e+01 1.994659590582485009e+01 2.353887582697434766e+01 2.096936249084726001e+01 2.301990452052297442e+01 2.301290492826024447e+01 2.190915400520198730e+01 2.163445982403102619e+01 2.047405211686534088e+01 2.167369441521322315e+01 2.286642523736546906e+01 2.293448844079706817e+01 2.222836883558300158e+01 2.041326513780760621e+01 2.151846591529082531e+01 2.096953596084540905e+01 2.025216352209890758e+01 2.130434764334817643e+01 2.007870433466176507e+01 1.965583047109969783e+01 2.222606854135363363e+01 2.237603576296912422e+01 2.238598976142130681e+01 2.089061253369250437e+01 2.160649509359413756e+01 2.051298763397694813e+01 2.111459699426113801e+01 2.025970162690201803e+01 2.197687105761669102e+01 1.864738425406046574e+01 1.964886098958790583e+01 2.006835594508021003e+01 1.819886328108433204e+01 1.908510011055889066e+01 1.797300774754760866e+01 1.698868261593308659e+01 1.933240222054222457e+01 1.934847024500330548e+01 1.873514546081015553e+01 2.046903984219454031e+01 1.777922163210755357e+01 1.810602306108564719e+01 2.000289003354081885e+01 1.861058405178858877e+01 1.611746221551462099e+01 1.971106320849992244e+01 1.841101615578152462e+01 1.861823889250151254e+01 1.825090475313263028e+01 1.917690647824978001e+01 1.889642454445260000e+01 1.872929275060944221e+01 1.892558564262192888e+01 1.773997531861696686e+01 1.742047609475267578e+01 1.675366830327867973e+01 1.777183161712262205e+01 1.605592087831970360e+01 1.705323461160104870e+01 1.785097457290740053e+01 1.880956456113153763e+01 1.673742084414326570e+01 1.851176808834381049e+01 1.807493404107997037e+01 1.879415459159261559e+01 1.675392643413656657e+01 1.720313667934445334e+01 1.784853791888382801e+01 1.810874629983521444e+01 1.862584139588077292e+01 1.965703740682337752e+01 1.903271313758584782e+01 1.666163918505380792e+01 1.658530691326548379e+01 1.743497589037252027e+01 1.755173752214831495e+01 1.544965265906420449e+01 1.738863108838695837e+01 1.868495165148276627e+01 1.742111468180715761e+01 1.510819456965827889e+01 1.494298959596269860e+01 1.601900301883939548e+01 1.728672641032038371e+01 1.658048319070361742e+01 1.769992061483030099e+01 1.873822962016827987e+01 1.755395976242508027e+01 1.678952705755897412e+01 1.666860810871304110e+01 1.431803433140826343e+01 1.507664972788863089e+01 1.728558615219471761e+01 1.774715189107423186e+01 1.987279355315792984e+01 1.740966952173526039e+01 1.663774659378247023e+01 1.619103289348643671e+01 1.608584921216927910e+01 1.431993733830131887e+01 1.670562376071175592e+01 1.819235425397341643e+01 1.596034484151873478e+01 1.709018501588743533e+01 1.934800627407170737e+01 1.601866201460451578e+01 1.738409394266404462e+01 1.516890766637369126e+01 1.737227829968853143e+01 1.645222988519627094e+01 1.902372196991245445e+01 1.664316848818991446e+01 1.793383326101680453e+01 1.731184095910037612e+01 1.610699746231981777e+01 1.783091792895937289e+01 1.589108500744904440e+01 1.586174982905572683e+01 1.513831910740998588e+01 1.506768191169080495e+01 1.653110718823256775e+01 1.694698789516685267e+01 1.544954332555972165e+01 1.547240891138039132e+01 1.640344957414177429e+01 1.611993644784245205e+01 1.483133418042060825e+01 1.613581162819576420e+01 1.560241852430178255e+01 1.571106247164974157e+01 1.691769721855257202e+01 1.528562170940084286e+01 1.883569607521411271e+01 1.578608202286505069e+01 1.577642995199059328e+01 1.704967711500691507e+01 1.722793814503958032e+01 1.880504413511315676e+01 1.540068677284988752e+01 1.622264674271169937e+01 1.674920720744974645e+01 1.576682462735240087e+01 1.585544281256532884e+01 1.594621228538284008e+01 1.650439718875929884e+01 1.632274519382639966e+01 1.544617190274439622e+01 1.822082440211121224e+01 1.571436230507393006e+01 1.331108901601919214e+01 1.476858539177684371e+01 1.756001808308992906e+01 1.522221211521154061e+01 1.507791012184266322e+01 1.423338140472887403e+01 1.316773462054648824e+01 1.455034789266848527e+01 1.562530832098282119e+01 1.239073252901204292e+01 1.516621753687323704e+01 1.485364680202943255e+01 1.595289564790834547e+01 1.439587752997196368e+01 1.326799517182350030e+01 1.262496582211304386e+01 1.355801489177597574e+01 1.235156599992164139e+01 1.476895806222082719e+01 1.340247001885427380e+01 1.335372078094286508e+01 1.283813069749129809e+01 1.094741465750759346e+01 1.315746013355366806e+01 1.151977050957271764e+01 1.265560382370266090e+01 1.227622085639981009e+01 1.283617915662351372e+01 1.530591086158231562e+01 1.262375699082927127e+01 1.319490804045946497e+01 1.296481587151151871e+01 1.338455646333786575e+01 1.435375906054590800e+01 1.240310049949470361e+01 1.311186695153069692e+01 1.489876294511065247e+01 1.394491420805758608e+01 1.427839560437546496e+01 1.283455374134696747e+01 1.263167379816300695e+01 1.415466180761810122e+01 1.297454528889496039e+01 1.386643072575882485e+01 1.478509103150721593e+01 1.366529036955449961e+01 1.177730945631779313e+01 1.201084375853572261e+01 1.129949968427942686e+01 1.337152882935700404e+01 1.338590913551034944e+01 1.187926179788234293e+01 1.340889193921564804e+01 1.448167457777950773e+01 1.072903432491847120e+01 1.097933609557523482e+01 1.320808428310250626e+01 1.342473207897799270e+01 1.389035929380102630e+01 1.385656126543404021e+01 1.298131222364698090e+01 1.349642063963404759e+01 1.313887519165370321e+01 1.456532060032600917e+01 1.464212343657978188e+01 1.439467861859701969e+01 1.205758362845741338e+01 1.185084031544450767e+01 1.425694410404612178e+01 1.301572367604254232e+01 1.087786804321535428e+01 1.226549621015817237e+01 1.376369244462236097e+01 1.346008094417802070e+01 1.310345550804684578e+01 1.475678308465105459e+01 1.518227084237363655e+01 1.343678065843408653e+01 1.543057945478648207e+01 1.353423664293889495e+01 1.366000687919909851e+01 1.152381123636748761e+01 1.333594700077003381e+01 1.304034846779436130e+01 1.369362049666846204e+01 1.240072519009561880e+01 1.528045969246665337e+01 1.152709947156449388e+01 1.302750585695601693e+01 1.227766123676957832e+01 1.476518940668353430e+01 1.335633929080535687e+01 1.355318476572214514e+01 1.394459007836280762e+01 1.158461877641807369e+01 1.316629263323745924e+01 1.212331308238941752e+01 1.046741508196247317e+01 1.219407443579389039e+01 1.296929012861991204e+01 1.137067505702224501e+01 1.422034114539214045e+01 1.183435341829706999e+01 1.326053021392484688e+01 1.382346355110652070e+01 1.380457562818646267e+01 1.204036432374494403e+01 1.371397883093915659e+01 1.231403936365225960e+01 1.363604501729770924e+01 1.290227800111338574e+01 1.110494368293375089e+01 1.271621478467476152e+01 1.240028307171322552e+01 1.258476006422618809e+01 1.430238589712170061e+01 1.354633843497646417e+01 1.228953701076819982e+01 1.419380888839165245e+01 1.277601055435532018e+01 1.490864501351236626e+01 1.170040687494263842e+01 1.269404312664487655e+01 1.475149065480658805e+01 1.033846483070662359e+01 1.225225890249688554e+01 1.129080665731944322e+01 1.010143112212246663e+01 1.258420987750575293e+01 1.233035324688568757e+01 1.125156083958392728e+01 1.070872942166733921e+01 1.008284588734103160e+01 1.107060022488369988e+01 1.013060532746037978e+01 1.246810337216188813e+01 1.151092550867399744e+01 1.328430098080653821e+01 9.875235294891306026e+00 1.233218305895442590e+01 1.191627161884628805e+01 1.025214713254214693e+01 1.036627068355444514e+01 1.017614769829524235e+01 1.072719472441158040e+01 1.310981206874499527e+01 1.070340981934855940e+01 1.146913585104381994e+01 8.857783004313763087e+00 1.166303790793709716e+01 9.746755501415689693e+00 1.207443921364944472e+01 9.621082113562096083e+00 8.643865689722520784e+00 9.995259991511806774e+00 7.520745265966072957e+00 1.018792501519183702e+01 9.102306353195984912e+00 9.897732754879019268e+00 9.459320734521437402e+00 9.744103753552609604e+00 9.133906777873123772e+00 1.046063443177486896e+01 1.187486509977142290e+01 9.483226635973077023e+00 9.760762136598840399e+00 1.198941095487663944e+01 8.950691060391962495e+00 7.085172098263609719e+00 8.071897001743437272e+00 8.461365372826964659e+00 1.047886765726420144e+01 9.762580295080267589e+00 9.672673479867874846e+00 9.114931931796693476e+00 6.652416328507889887e+00 8.906912663980561362e+00 9.491252400441457127e+00 1.010253235894847634e+01 7.937211978772523935e+00 8.779253783886584728e+00 9.428260543938129956e+00 9.388515573386760238e+00 8.126507130338179508e+00 9.681875788199475252e+00 8.403387883921132229e+00 8.720994070200328352e+00 7.715656598705036728e+00 8.185652065153504964e+00 7.416328038918452492e+00 8.720444749752113367e+00 9.410669834191095262e+00 8.286687383814086871e+00 1.009532953838762026e+01 8.003659443507595839e+00 7.330859224662972018e+00 7.325507200088769544e+00 8.611707859588074498e+00 8.701999884719926470e+00 7.321759188993731016e+00 7.785810730887297026e+00 6.318943903946429685e+00 7.479385735579572980e+00 1.046092561587408731e+01 8.797168022753435679e+00 8.092089974007603104e+00 8.402541909256951769e+00 6.779347212298911352e+00 7.278023104390189957e+00 7.640441011413861006e+00 7.506574040225449274e+00 4.478852639581036854e+00 7.839767708743841546e+00 6.522569261803241147e+00 8.016526573900305763e+00 6.708216821264948670e+00 9.221568026873470103e+00 7.102562086740149994e+00 7.129367729182139790e+00 8.714176798823329406e+00 9.135395152226301718e+00 6.886854757641382108e+00 9.307115034281075339e+00 8.121201770733199155e+00 5.895447667530278046e+00 8.678173224698676691e+00 9.759784719535758768e+00 7.340428078408772983e+00 8.524061009597524219e+00 9.810933276095465061e+00 7.682787035728926739e+00 6.746094154583785141e+00 8.567618457029629653e+00 8.295530525418243428e+00 7.439128535053511904e+00 7.355658736388744678e+00 7.747751382069920645e+00 8.102318983697976762e+00 6.909782354044330610e+00 7.928913723269035430e+00 7.571013582485753624e+00 9.854173245762980926e+00 7.016328248460656170e+00 7.373612297918199054e+00 6.742647897053639205e+00 7.768030179443548455e+00 9.321800809335520910e+00 9.521439552503805359e+00 6.857472406010580279e+00 4.862010775476128366e+00 6.667664763493871938e+00 9.666108870746766613e+00 5.981665338937583343e+00 7.550395880628518519e+00 7.762703019044586483e+00 8.139142179754717432e+00 6.222759683617911541e+00 8.925295708240682302e+00 7.943911736123145495e+00 8.058225924809557128e+00 6.795016817499111461e+00 9.071163287103736650e+00 7.623620541898212366e+00 7.340623946766920760e+00 9.240692142226500039e+00 6.655798563150966629e+00 7.191589155117059207e+00 8.941240006315545941e+00 7.797122943665646844e+00 7.431165734259678857e+00 7.261291610715658429e+00 7.507726664161256558e+00 7.894264825065832270e+00 8.314105921463820437e+00 7.820591605810115254e+00 9.555428583602838088e+00 7.122344518802751878e+00 7.326257652175518942e+00 8.539435619041118031e+00 7.249099553542339258e+00 9.047971496577513761e+00 7.255329768738564944e+00 8.413688559722539040e+00 8.373916311541218960e+00 7.915990516754852102e+00 1.046341113139219026e+01 8.702637152953505151e+00 7.698343897543890257e+00 7.588695396123253722e+00 7.858808826651585200e+00 6.882229809151685807e+00 7.514232420495378761e+00 6.895090122080702599e+00 9.134129217659539890e+00 9.248012530655941532e+00 6.818220791983787166e+00 7.756247450131620980e+00 5.941494196481118095e+00 9.571305821559125349e+00 8.643371677678576503e+00 8.906898873348403356e+00 7.668140200079340829e+00 8.432710174971088435e+00 9.236949319078021858e+00 7.375055160575617386e+00 8.224135130636877733e+00 8.457610070836697247e+00 5.445291886820164073e+00 6.548015429473412752e+00 8.034258282931592277e+00 7.117603455159930093e+00 9.609569085946246148e+00 6.115371451164548056e+00 8.378814201998499911e+00 1.007874977710743636e+01 8.472883906761207840e+00 5.882413391438624295e+00 7.566087742356949697e+00 7.743415805919509509e+00 8.038541676036343731e+00 7.661425400682920994e+00 6.806866087349810357e+00 7.904809975498564789e+00 9.606296353940685151e+00 9.776286549984405383e+00 8.095877850846337154e+00 9.314034675951846864e+00 8.733651952706859234e+00 9.271253084865280769e+00 8.404324389118222882e+00 7.403946833140087058e+00 7.790023105573149920e+00 7.521185192309885359e+00 7.611632683956306877e+00 7.780203199859450081e+00 8.671185558493684553e+00 9.404743401491680643e+00 6.708921474415895148e+00 7.790974329254039432e+00 7.907197524345080275e+00 8.361444637557593040e+00 8.625877251992253747e+00 1.010277744805379996e+01 6.157181040927757643e+00 8.605871829870578082e+00 7.657278760184192734e+00 7.945944415304741604e+00 8.124837892735362388e+00 9.798712905116238048e+00 7.738325050658814597e+00 7.592256617781480976e+00 8.436352877408458184e+00 8.587090817772031315e+00 7.023592380534878998e+00 7.657992657352147958e+00 8.804901782346576056e+00 8.402745935974781588e+00 8.960399395139010181e+00 7.990498388711498201e+00 8.730681320775719456e+00 7.223246519288183620e+00 6.967315126032743500e+00 8.479711595976198169e+00 8.593767427354080723e+00 9.114956937497545653e+00 6.552119748373309349e+00 7.807390643752078141e+00 7.940363646054751534e+00 4.535785159562127689e+00 8.167406085260553894e+00 7.106244290846172262e+00 7.001324871756958501e+00 7.345540981284578663e+00 8.271384091362870450e+00 9.025889478461186499e+00 6.760119472877208935e+00 8.323721932947744762e+00 8.991608172127135035e+00 7.756559066176842876e+00 5.496992877670560773e+00 8.116243892923872494e+00 9.106042609308486746e+00 7.968649374716141764e+00 7.902618629374240200e+00 6.278913093698840875e+00 7.335932623023285082e+00 8.418505817667272240e+00 8.369121597505888133e+00 7.844334728602388118e+00 7.093345990402159629e+00 7.333801217804762018e+00 8.528147058516685419e+00 8.799310068370409965e+00 6.319726500899707666e+00 6.422659784528158333e+00 7.034983218000241401e+00 6.513483471969466976e+00 8.062591761132589241e+00 6.316965120188782201e+00 7.892723570081665585e+00 5.874512739888181123e+00 6.448492383644229164e+00 7.884198605948498084e+00 9.135068222933270476e+00 7.178096036065793939e+00 8.173119969161348308e+00 5.815402561666444647e+00 6.801170244167522583e+00 7.983316877546518420e+00 6.566619031070177748e+00 5.957618894599129078e+00 8.258493356931662532e+00 7.164627264242138693e+00 7.324943061526487220e+00 7.208503043345142913e+00 8.290309233249111287e+00 6.809835757870857265e+00 7.179845253445607867e+00 7.355067081069094570e+00 7.927346837458858708e+00 7.571935790624118923e+00 7.223458643177764316e+00 7.229767700797731678e+00 6.208456242160105276e+00 6.986698120167197601e+00 7.166539099541005875e+00 8.340684868354246717e+00 7.498771739622331012e+00 6.771524674814743960e+00 6.224302556210430382e+00 6.561556496933641291e+00 7.317311672027684288e+00 7.019415580890809636e+00 7.891090646520966700e+00 6.200172575542321596e+00 9.303204762251130688e+00 5.798941377565747679e+00 7.517337423370674010e+00 7.173625034847691317e+00 7.042117212277620553e+00 6.042501847967861828e+00 8.588436686574514312e+00 8.064578359807516250e+00 8.103097016115123452e+00 7.487844977661864299e+00 6.962906696690905228e+00 5.891031989988576356e+00 6.895310592932581528e+00 6.877275382788318403e+00 5.950339161679720767e+00 8.690458499519413849e+00 6.811219165002439624e+00 8.756001969030556609e+00 7.600455320877147258e+00 5.055260022464866054e+00 6.338740781264784019e+00 7.875319735783201658e+00 8.123510789943313881e+00 8.238589424109010295e+00 7.168356564723005420e+00 7.607590238435090413e+00 6.042806852724146971e+00 5.993093863446633307e+00 8.518962351959544321e+00 6.164168596858859317e+00 6.924141479404170241e+00 7.590509840417062115e+00 7.272713047376746509e+00 7.311545707661642801e+00 7.667283356970666652e+00 5.869414256679855058e+00 8.539622692342723198e+00 5.931124461708697559e+00 7.710792675472655233e+00 6.928944636108377075e+00 4.846978561320814727e+00 7.474825796624370078e+00 5.190729498566815536e+00 6.256155551688066474e+00 7.877128398912339513e+00 5.015945250945761380e+00 8.188031061250038434e+00 5.678626454888902053e+00 8.328087635076716566e+00 7.184407299363862798e+00 7.788552169916971302e+00 6.185183816840683413e+00 8.087179409967278687e+00 6.435682056487495473e+00 7.871936575691903748e+00 7.572796285954490614e+00 5.680812984725892356e+00 8.817060367662104881e+00 7.806068342348374323e+00 8.271934149426927618e+00 6.341070807790636366e+00 8.815276384364393536e+00 5.980357257266188498e+00 5.860421308877066693e+00 5.427636016528579077e+00 7.127112185353777996e+00 7.055451816575960322e+00 6.905106790944348205e+00 6.806124644759474762e+00 6.605686342040080206e+00 5.945392177755483232e+00 5.686499625822289516e+00 8.253948475395507245e+00 7.445294030644930672e+00 6.871922191110090949e+00 6.566581141440354763e+00 6.152477669338979993e+00 6.431942668071058300e+00 6.034765041962198318e+00 7.083041861278477569e+00 5.190635198781542670e+00 5.631363430968133521e+00 8.402571982433977738e+00 9.383331066296289436e+00 8.470252934350478213e+00 5.534322597938624355e+00 6.872918376738520685e+00 6.455567486480873640e+00 5.558406016380605053e+00 8.294967562524401927e+00 6.667435810140991848e+00 8.119316857817567623e+00 7.485001530249379087e+00 6.856251401777179844e+00 6.752455363866640248e+00 6.500672842545303531e+00 8.202513091033708292e+00 8.766054221511451416e+00 6.062660354907071003e+00 9.077631051947214758e+00 5.776283788390523810e+00 6.252666369905671928e+00 7.259465970430081683e+00 6.789338610805054408e+00 6.534276728604946349e+00 7.060743922864382682e+00 6.446310812301241810e+00 5.813475077311262673e+00 8.486348129865628920e+00 5.626181731874060787e+00 6.414414793036201878e+00 4.385244511607955253e+00 6.776090990075676501e+00 6.504711745976169190e+00 9.260036611895792191e+00 6.654255855340769799e+00 6.089866363033800134e+00 5.658169646892779348e+00 7.303218301020099723e+00 7.180068208185531375e+00 7.281246271397713521e+00 7.661055812095464823e+00 6.057378604648978815e+00 7.432786798526848315e+00 6.225655862363981718e+00 7.908432027537726228e+00 5.651858983477555221e+00 7.832789435180463222e+00 6.643146859371142909e+00 5.931194422517798159e+00 9.105695229434713767e+00 7.218237917961805472e+00 6.780357745649471468e+00 5.513484338557375075e+00 7.993906696317886862e+00 6.402479991110659796e+00 6.724821284456749204e+00 7.790712090435256698e+00 8.608571502468091552e+00 6.798282569498448780e+00 8.006016158528241888e+00 7.122151166255528132e+00 6.494646370288099213e+00 6.411408371562086650e+00 7.681612056956626411e+00 9.123980033489685226e+00 8.400002668328641064e+00 7.868878689404824378e+00 6.509269926699067454e+00 7.698605372897374899e+00 6.919284963204730410e+00 6.292547473378507839e+00 8.469109665204092252e+00 6.096653905691217012e+00 8.647334309821797405e+00 6.728270870340871568e+00 6.382412677293276992e+00 8.845194467774959435e+00 6.997012662576716835e+00 7.210729584702253447e+00 7.530766897843872876e+00 7.167285250843276501e+00 7.827781688785843350e+00 5.613531345152334318e+00 5.967451835044991881e+00 7.661451653246532878e+00 8.661601845292883795e+00 7.654769133986430774e+00 7.484736468629675343e+00 6.066314230915488714e+00 8.662575860548313855e+00 5.157049926747243163e+00 6.972195546977904890e+00 7.483065916355916336e+00 7.532163353102065528e+00 7.384363962329102193e+00 6.923021085799816454e+00 5.553811675056611996e+00 4.966804300771983094e+00 5.704132006845388680e+00 6.062518194367250146e+00 5.467684307872217708e+00 7.150640874592057550e+00 4.633539837952736384e+00 6.146400839675709271e+00 5.194471795458639463e+00 6.790648910036916064e+00 4.961225768005312453e+00 7.183729573088527331e+00 6.205148966302910019e+00 5.310858487047760867e+00 3.963816128360015067e+00 5.502238572740110634e+00 6.604358086674332995e+00 8.372953767492054666e+00 6.128376067114767345e+00 5.966158866586821929e+00 6.102964271294544218e+00 6.677593085601446710e+00 6.322875466888953078e+00 6.730881229237157370e+00 6.381263406388994142e+00 6.779492537479568703e+00 4.942047921160244606e+00 5.090977439451229714e+00 5.955097314046088997e+00 6.818702841841561835e+00 6.734866100323535498e+00 7.372050523160021740e+00 7.335764302069976317e+00 5.591758295243712595e+00 6.131820482799655636e+00 6.364046818636082570e+00 4.323381478467049455e+00 4.207833941526970101e+00 5.780514456405753343e+00 6.636605262639288405e+00 5.737414524667400428e+00 6.342142007202889786e+00 6.688903196613967594e+00 5.327103334304633897e+00 7.815460953573565739e+00 5.621876421743246866e+00 8.552532462382673728e+00 6.107579757046010194e+00 6.553632838624680268e+00 6.373773389009173229e+00 8.632519219000151622e+00 6.890208667349241090e+00 3.850559185890488401e+00 7.055401303557957249e+00 7.001081219252329291e+00 4.835517601537661747e+00 5.556679377725446400e+00 6.073737244169601368e+00 5.719580988503077279e+00 4.728398260253195318e+00 6.276757745555253010e+00 4.759569823986258719e+00 7.329646940735401017e+00 7.425440139056554756e+00 5.296085515857133608e+00 5.416966272087609724e+00 7.625860576414661196e+00 5.768519970188070722e+00 8.674510826231069061e+00 5.327112257421582342e+00 4.248971510174811783e+00 6.678832874318436197e+00 5.973638610623855705e+00 6.025392700662927759e+00 4.649313762782197657e+00 7.025165520219870174e+00 4.665767377553197370e+00 5.845237640765829745e+00 6.724746496121553285e+00 5.238370099018009540e+00 4.765806964870505702e+00 5.802809042558605412e+00 4.515310250922330404e+00 4.184538636639227427e+00 5.235394376850228682e+00 3.757639164686155997e+00 4.216761629243021225e+00 2.738480044569894911e+00 4.147059232988285160e+00 4.012897456968535614e+00 4.720320946756000779e+00 2.016635765916532819e+00 4.255066851177023324e+00 3.860447007606254921e+00 4.330331636619412450e+00 3.773522714640578091e+00 3.480908176892747452e+00 3.271955907825804477e+00 3.469154807955146413e+00 3.599035570247685278e+00 3.990412881915403887e+00 4.396682403711655418e+00 4.610954519870560375e+00 3.890985149817472788e+00 4.825718606929456200e+00 3.472316496749421333e+00 4.266004305867586943e+00 6.157297726066856214e+00 3.914435669314513255e+00 4.805393274962986183e+00 3.971677104091636767e+00 4.449231926270988957e+00 5.947569740691911022e+00 5.491729840581226263e+00 6.355128847801899461e+00 5.213239130271198896e+00 5.514524869246312910e+00 4.802492075919289505e+00 3.317486770607041890e+00 4.495358222756252076e+00 3.278754179349569142e+00 5.182146864927825725e+00 7.179659435101949150e+00 5.635148904437587092e+00 5.756073144851873380e+00 4.336417037514783246e+00 5.438232710187240748e+00 7.826140637355417873e+00 5.506618023894536584e+00 4.778559290708609630e+00 4.408078367532464625e+00 5.281016990947964729e+00 2.854166206991020971e+00 5.825249012357807565e+00 5.535710603867798341e+00 5.056251726115831957e+00 6.430445621997974648e+00 5.832823343420150408e+00 4.856340052905688154e+00 5.342031651746390608e+00 6.319622124541955266e+00 3.849045463262549926e+00 5.940879022395407105e+00 6.885503262976390815e+00 4.321817201711980694e+00 4.880445766944562003e+00 3.973732250355380913e+00 5.569882617493894905e+00 3.443330201235524690e+00 4.055377939062175585e+00 3.957358848672678953e+00 5.926496484285659783e+00 5.932668161867666434e+00 5.974150966030240539e+00 5.131703094841252089e+00 4.569227801194885252e+00 4.436740345608635394e+00 3.739343548101526693e+00 6.191628352254848089e+00 5.138168715492064109e+00 4.940207348743645532e+00 3.436418442698444320e+00 5.842601956554059228e+00 5.314975114519836730e+00 3.287376428586091581e+00 5.397916773271936641e+00 5.905929219806828279e+00 3.663933796064737791e+00 5.366686100270999127e+00 5.373962144529355278e+00 4.503650355178185016e+00 6.164204218192717910e+00 4.958863015636977956e+00 4.007109730505991507e+00 4.557566484439535159e+00 4.366029610540043571e+00 5.018930422036703476e+00 2.751892403343382032e+00 3.347120963729296683e+00 4.327565823984203419e+00 3.299407964217171418e+00 4.219095590192369016e+00 5.179224821539440526e+00 3.433764627991524598e+00 2.959016677617198887e+00 3.657857568971275786e+00 3.086284057717054274e+00 3.628093669810367849e+00 5.222565222733742019e+00 3.719557672182707719e+00 3.777669792380157432e+00 1.961213626048110781e+00 4.031871391509091573e+00 4.557437578210778106e+00 4.807448825559983874e+00 3.174184038640390781e+00 4.444609325120017829e+00 2.850701647163686570e+00 4.993013011673863133e+00 4.149199585529616208e+00 1.789626821819161107e+00 2.776789614246929716e+00 4.821371301969989531e+00 3.111522111000589508e+00 4.242838040958688772e+00 3.914490830277755240e+00 3.913270203873154607e+00 3.796753543341284232e+00 5.361157540003627986e+00 2.654282945066893440e+00 3.286438294570083407e+00 3.451594232106922178e+00 5.988927602482364776e+00 2.087800254535751687e+00 4.479575262620059561e+00 2.743719847970625736e+00 3.352479145045789810e+00 5.512213091049022573e+00 3.854859843503449124e+00 3.541561770740666137e+00 4.405732543210921115e+00 3.569626954422237208e+00 2.713631991147446243e+00 4.235714347005314906e+00 2.960716253737703862e+00 4.645654782088926460e+00 5.287819516823154764e+00 4.454403218292375399e+00 1.405917276488193313e+00 4.479314057511603053e+00 5.223915738418418719e+00 4.616377351395652084e+00 3.498297031319813843e+00 3.800393338791809850e+00 2.642150278980242462e+00 3.988526832809755174e+00 4.353561965231016906e+00 3.860702148284195001e+00 3.472386627671605552e+00 4.316586226837050511e+00 4.238229520853368015e+00 5.694822258775168677e+00 6.202557510331224044e+00 5.181434878642482644e+00 3.994662142972960517e+00 5.550487566726388877e+00 4.065112011023836125e+00 3.583028718165002680e+00 4.788233957115412665e+00 3.977115215469726905e+00 4.299633390411614187e+00 5.371057775264536538e+00 4.994909877578062485e+00 4.104060272361079065e+00 4.622194676987350981e+00 1.888113511684377910e+00 5.119465567560503416e+00 3.310655606174400578e+00 3.726739746477527149e+00 3.204802508526337412e+00 3.394914110082909886e+00 2.506298585442828131e+00 2.817060516884819954e+00 4.475213922832167235e+00 4.802539217367511881e+00 3.223928353269451375e+00 4.015857684751389378e+00 3.903422160874583824e+00 4.041222859098398956e+00 5.136195915055538741e+00 5.709296545123913269e+00 2.255042497590665107e+00 2.561515824404488217e+00 3.494376089013843778e+00 5.178902612689841867e+00 5.256099253601686172e+00 4.610300672060573035e+00 3.713507757159344447e+00 4.360086198563216442e+00 3.432621009986718263e+00 2.620353451064198591e+00 4.226326565820042624e+00 6.152706506701045797e+00 4.772012574578234911e+00 3.187887809847927301e+00 3.277473911027490416e+00 4.492840690828692196e+00 2.924931941397976853e+00 3.103444538803374009e+00 3.000915618080187919e+00 4.954911225775930461e+00 4.374130569547602043e+00 3.856909765118637257e+00 2.884435417198786045e+00 3.848337475165498400e+00 2.527072298599088551e+00 4.358915545115300993e+00 5.796684734726333055e+00 3.920770453388125354e+00 4.798541179610118945e+00 1.879958886277683705e+00 3.887240856337334183e+00 3.975416797746937903e+00 2.857315371081687871e+00 4.035363716636413578e+00 3.791664850932968012e+00 1.709935780534406424e+00 4.615488064322473605e+00 5.795101951821669317e+00 3.083812146941352417e+00 3.471599941350780760e+00 3.681445370565092912e+00 3.016225833876939433e+00 1.895301807656099680e+00 4.419312444675281171e+00 5.463273241718137108e+00 1.417111138094296896e+00 4.699392885473961279e+00 5.726419934760478725e+00 2.042369943194108473e+00 3.088114932442089788e+00 5.493457318374296072e+00 4.464644245560952740e+00 3.960172671193876504e+00 2.344527643779469095e+00 2.859969737849564098e+00 2.032426145908943216e+00 4.223935964262856224e+00 3.554363137570701880e+00 3.651218561772691107e+00 4.343395810929559175e+00 5.309285397226102710e+00 6.085378816328586460e+00 4.538409433114807712e+00 6.256069382404640500e+00 4.354680011908332204e+00 3.871025670388194673e+00 3.161723970393653271e+00 5.337193035593328361e+00 4.235202818435356065e+00 4.863640817021664731e+00 3.679949422948522564e+00 3.314449114462977075e+00 4.087209290154823371e+00 4.738290453035096661e+00 5.472427226007166468e+00 4.279948561361094583e+00 4.390733235008529967e+00 4.985753024717051396e+00 3.434253169596539923e+00 4.532747580065698223e+00 4.130139534683584301e+00 3.955692262702602768e+00 6.723625106377307148e+00 7.348471979988618230e+00 2.681482540207470677e+00 1.563864372652636447e+00 2.934144966408588129e+00 4.572121150364120368e+00 3.824526915550643835e+00 2.694615510384712032e+00 3.959644114381486890e+00 5.423116709407681313e+00 4.584384303528825200e+00 4.242928895685618151e+00 1.863402914415710487e+00 2.388856430386112173e+00 2.104653954163397511e+00 2.902122283778527212e+00 4.520968669182749089e+00 3.514843558879237495e+00 2.984489140634225546e+00 1.526254148465190363e+00 3.890927475990404005e+00 3.347103747028990828e+00 4.018201550472310757e+00 2.860454963013341789e+00 2.427663822239568781e+00 1.855303345307364182e+00 2.909626503492713123e+00 1.976602483804667409e+00 1.891260395215808465e+00 3.167706593320398945e+00 2.317470659224793561e+00 3.433540592343708120e+00 2.840828925384739634e+00 -1.764193440454336903e-03 1.546334749826789645e+00 1.200284522937138831e+00 3.282695203940435569e+00 2.462868952482577534e+00 2.563558385282676877e+00 1.850487966537782247e+00 3.730581382562792481e+00 3.066705473776205615e+00 2.596045802011070602e+00 4.376400590795231693e+00 4.838438785339806536e+00 2.407943582696202789e+00 3.449619040059762831e+00 5.557399602325133081e+00 2.479719349934753847e+00 2.513052144170440982e+00 3.351670129801332720e+00 1.384544923125556881e+00 1.249609078259988237e+00 2.292957237570263374e+00 4.494426831923393983e+00 1.847734587360819303e+00 4.091708547484089742e+00 2.055887840651471343e+00 5.372299904134685278e+00 3.575538330411477173e+00 3.209842402216487312e+00 1.227049102866793584e+00 3.188225528675161069e+00 3.281754664418433443e+00 3.345898439812013514e+00 2.384523033739243125e+00 2.067274930184149095e+00 4.499248202018775622e+00 4.568631008966644202e+00 2.904928846771122064e+00 3.663016005310161916e+00 4.021814469107003021e+00 2.766008515581656724e+00 3.554646245019022377e+00 4.439364559898603346e+00 3.398003666487062091e+00 3.876227961138765554e+00 2.324102684099272675e+00 4.647269985497048062e+00 2.725067129345845274e+00 4.036012184071702258e+00 2.087390616427773349e+00 3.252851895541044591e+00 3.871385998975806597e+00 4.107104095888798767e+00 1.880156596560146331e+00 2.490272357832513439e+00 2.950511759492266961e+00 2.571302871721184768e+00 3.950272625895435485e+00 5.327976222571310094e-01 2.902954823607263091e+00 7.735303522630856410e-01 3.216375284545628155e+00 4.361193084917306173e+00 3.002266901527698373e+00 2.775928040904021010e+00 2.163685771636923327e+00 3.513708473511183872e+00 2.491428418887507767e+00 3.379666229475557948e+00 2.860174830365360688e+00 1.697479351490237320e+00 2.485738759616664684e+00 3.417585512588078966e+00 4.752189548716804879e+00 3.267026114136306170e+00 2.240227953979486486e+00 2.580231746412311455e+00 4.457727122210217274e+00 1.116930379443717841e-01 9.232661959843019295e-01 3.558434885848878793e+00 2.437893544831141401e+00 2.129724783074909755e+00 2.777068053586071450e+00 3.342337421017055110e+00 1.834176351285428330e+00 4.490425992787996812e+00 4.069359836952015641e+00 2.614505754681851091e+00 2.597889330972031452e+00 1.665910855385927203e+00 3.225461277870178112e+00 1.491341122642754424e+00 2.708034140375678689e+00 1.636578008325354716e+00 3.064309343770578398e+00 3.749148835994670304e+00 3.344571708927920550e+00 4.099916052270825340e+00 2.797435177727877864e+00 4.267422336200625388e+00 3.489605705554287507e+00 4.954003764176714952e+00 1.021167193354647118e+00 2.391629838179840206e+00 2.878950181076340709e+00 1.998286389192704737e+00 1.416025846297300550e+00 4.382771193521138642e+00 2.120780190504233165e+00 5.883085881074453516e-01 3.242636424736373257e+00 2.852355577372879036e+00 4.823749499047458755e+00 4.377757103113415482e+00 3.917883510175272033e+00 4.375615039975487619e+00 4.849147787631530981e+00 4.011430611885036690e+00 4.096454174073799415e+00 2.319020712042213272e+00 3.380478459207400643e+00 2.499193996779450089e+00 1.971394104665986413e+00 4.270979338120803881e+00 1.819491806533224398e+00 3.365017308725864797e+00 4.843771191416927024e+00 3.339271687818400114e+00 4.558452947427319657e+00 3.352792452922694899e+00 4.957614618427804487e+00 3.894362929315511757e+00 3.578077427392710952e+00 4.645693404650846681e+00 3.197596824249607561e+00 4.220634463202706854e+00 3.626530629290989793e+00 2.574760356974342468e+00 3.047806539869747589e+00 1.768834675418645697e+00 4.375479587965981132e+00 1.841528800657663334e+00 2.276620215523040169e+00 3.221613115379529102e+00 4.454351361138925824e+00 4.296104205428474820e+00 5.935402029752674835e+00 2.445289105924302930e+00 1.489950132134383987e+00 2.859672860788445625e+00 2.906194299465844733e+00 2.011336199655070267e+00 2.660163626329506759e+00 3.545717053136669961e+00 1.629849193991055545e+00 2.480532026284784308e+00 5.721294073415583270e+00 3.807380150182214873e+00 4.654914730756503971e+00 6.178422889072612278e-01 3.836617469904532562e+00 3.832096276453877071e+00 4.745649078816081889e+00 5.278361016159821339e+00 4.167857164179953777e+00 4.935927204361487242e+00 1.586238064679644344e+00 3.417722765288933484e+00 2.356819329865973867e+00 3.467693399214010430e+00 2.709742270631708028e+00 4.606756513047214341e+00 3.622004190914876354e+00 3.079312123492478737e+00 3.802527368420927090e+00 4.132987151753813038e+00 3.214555933612090577e+00 1.657716999702497418e+00 4.079238029422942446e+00 3.408647177434976694e+00 3.887820012119161284e+00 2.553626139331337530e+00 3.737043387135946304e+00 3.899178215201049014e+00 2.425052604966911218e+00 3.128340458987426853e+00 2.352588024500106290e+00 4.228510494310642187e+00 2.341391670515116541e+00 2.143857610269318315e+00 3.946104590279743807e+00 2.648378760700222045e+00 1.713124161187229211e+00 3.573770675049941392e+00 3.770494943719624903e+00 5.513825746481175294e+00 3.771722764665594863e+00 3.394853626823459702e+00 1.920820719078297989e+00 5.554877049535142497e+00 2.822242647278972338e+00 2.094219539541295472e+00 2.137909826846357220e+00 3.635149806279784901e+00 3.453318713951004870e+00 4.554724927590685368e+00 2.991372383673906121e+00 2.524739505700145159e+00 2.930054555127231009e+00 3.478092661603806146e+00 3.944011167462110556e+00 3.297660882224867862e+00 2.725004594669770963e+00 3.979312574351683285e+00 2.551589793641832138e+00 4.032422256822900231e+00 3.687368188418295833e+00 2.506402843488978238e+00 1.663175774630440973e+00 2.879471200548318510e+00 3.731334508056184163e+00 1.577003919073719507e+00 4.076116513122689078e+00 4.713499958960391645e+00 3.747384653450551717e+00 4.286762312037634359e+00 3.619040573532308791e+00 2.802791501782800676e+00 5.366046776031606846e+00 4.321676727707247423e+00 4.033399535385806089e+00 2.314341456802250896e+00 3.081532807615510183e+00 3.461914974060368966e+00 2.899105081296233344e+00 4.213265884176655263e+00 4.030459301798061666e+00 3.543762242894658687e+00 2.467729296901295388e+00 2.703218757434434405e+00 5.401574042612045545e+00 3.853013989378959891e+00 3.160499378916939328e+00 2.745951493221741480e+00 5.380992579286876243e-01 3.139228376549485056e+00 2.664131775472051711e+00 3.004228262198789690e+00 3.401479893324975912e+00 2.203722478560319775e+00 3.978281574886419758e+00 2.858381455371837188e+00 2.839768994704904959e+00 3.331132871881939739e+00 2.932612220245725432e+00 4.202645659762493047e+00 3.140067720932449014e+00 2.925767597852723778e+00 3.088731996246897982e+00 3.335785563588893776e+00 2.444621643261531752e+00 2.398108559719215549e+00 2.643983600743968765e+00 2.659703368562583048e+00 3.092771660913647747e+00 1.880952466397179945e+00 2.881671356280612439e+00 1.207466128283802176e+00 1.195188612438842446e+00 3.829347249712823142e+00 2.915287164156274535e+00 2.548857530228379353e+00 3.349477721905372185e+00 5.131259409866138377e+00 2.567588631530710597e+00 3.788423327025991050e+00 2.119327452518035226e+00 2.474564979327372072e+00 1.365780329966290507e+00 3.564388844179049887e+00 2.835112875863705639e+00 2.301789804116214810e+00 4.943506775785631469e+00 3.306544337778085652e+00 4.944543359900432478e+00 2.151882820922831119e+00 2.500825162671220347e+00 1.213294604748335059e+00 2.260908615675094602e+00 2.322760337377475448e+00 2.537071477058876479e-01 2.388863272271593452e+00 5.700539046565827883e-01 1.529851412615967465e+00 2.942055670917948618e+00 2.589765781789505006e+00 9.581522458008407961e-01 1.278197294486511426e+00 6.943676296285677951e-01 2.372415626876911432e+00 4.235778107865999509e-01 1.964380858921580320e+00 1.731610328930777376e+00 2.177683327818658920e+00 3.395084687213925534e+00 3.499020672444248525e+00 9.717010143132249755e-01 3.162373679356171863e+00 1.631833335761728954e+00 1.716628445022346572e+00 2.694124417820238815e+00 2.131513485198609281e+00 3.860348277683997242e+00 2.976202811591305952e+00 2.312615851613739615e+00 2.127420143465872826e+00 4.274318841144673087e-01 3.352532237919459313e+00 1.992725547052277779e+00 1.203839825629135829e+00 2.234539365012508494e+00 4.093576658644138888e+00 -3.817225199520159484e-01 1.902681216479860327e+00 2.264653941759321221e+00 2.575364293336405819e+00 2.500810168855180926e+00 2.224325521714287657e+00 4.773879897185428156e+00 2.095324091140369216e+00 9.347388046810409801e-01 1.901155453649739258e+00 3.175078280217735749e+00 8.970061407848570756e-01 1.663038617861338331e+00 1.804516808227913049e+00 2.853149447640284553e+00 9.331974698656408940e-01 2.890863087173212609e+00 1.024555176243656884e+00 1.860753260118209962e+00 2.176465937856110422e+00 2.676968762836284821e+00 2.436748062855502273e+00 1.497284456316006152e+00 1.737203264992079665e+00 1.635767934042316352e+00 1.405260007708637904e+00 2.032302763596493811e-01 2.076649879739792315e+00 1.035003283632262239e+00 2.868346162753195649e+00 1.046159219123533157e+00 1.120809313523033479e+00 1.643382890079663428e+00 1.088491296667099650e+00 2.870774057313834948e+00 2.228238475424039855e+00 3.491881366967028111e+00 2.262646928124330881e+00 9.000994360501893832e-01 3.267689235057674502e+00 2.339896394165532190e+00 1.624172311251585787e+00 2.401473619524854719e+00 1.465798987935581499e+00 1.188732232129701361e+00 2.760490971694029572e+00 2.093959286213463500e+00 2.252213604296817273e+00 4.212364611887149668e-02 1.956335222962775067e+00 1.962630321257878174e+00 1.985481153298711332e+00 3.394216551562004636e+00 2.926413590627375161e+00 -5.371370135987741934e-01 1.284313402742423893e+00 3.764269022502845452e+00 3.342095092584492111e+00 2.126197736754543932e+00 1.589676560923466653e+00 6.693918829468048504e-01 2.525857766645034808e+00 2.698294871650992022e+00 2.075486003568694393e+00 1.925285308049497601e+00 1.846705827796992105e+00 6.074119934582723479e-01 1.636302936992399149e+00 1.567087417443851827e+00 3.863612228521260406e+00 1.819596731418428481e+00 1.839456117949974212e+00 -5.189088641395372958e-02 -6.213961122573591345e-02 2.050904688294340694e+00 3.377139485996600854e+00 1.846474528974387352e+00 9.661745722223158417e-01 3.872826248466187393e-01 4.570979233020578292e+00 2.486876262811723137e+00 1.076975377706407722e+00 2.595931108278806132e+00 2.008145951427247944e+00 3.130965925764681579e+00 3.315533264255123846e+00 2.363358009119381542e+00 2.456388408037279980e+00 2.593118932777556118e+00 2.519324591667601254e+00 8.200128570776069603e-01 3.037571140642680856e+00 1.518842525268116139e+00 1.974435481244812829e+00 1.517518586140113035e+00 1.396462143572540171e+00 1.638527284169167375e+00 2.662828031775837268e+00 3.997168410389764670e+00 2.374531150489702924e-01 1.382729060712891700e+00 2.699088828726005085e-01 2.918745373432724222e+00 2.378342439744951964e+00 2.814479748545892779e+00 1.643424561482159652e+00 1.706701750042500354e+00 2.128996142284587112e+00 1.514251836297170417e+00 1.911421714066962485e+00 2.543054714193352162e+00 -4.558109097616125371e-01 1.482649593814277855e+00 1.890283864156590221e+00 1.683419919942283682e+00 2.232755164135432402e+00 2.066398082781289780e+00 -6.036569259548594246e-01 1.006088399473787920e+00 2.031797437332111045e+00 1.987110929210343935e+00 1.704404616171039777e+00 2.296300215751474916e+00 2.435696665975743525e+00 2.254663035458514209e+00 1.620543389561181158e+00 2.434263545954575392e+00 2.220212772245127031e+00 1.600583599376698585e+00 1.941131449588635371e+00 1.357722343837131973e+00 -3.890710335088086724e-01 1.490111464127714225e+00 1.255998971907545059e+00 1.062069640758145139e+00 3.843899337981314890e+00 2.817151814737959281e+00 9.101227610475449703e-01 1.342763525477769448e+00 2.759979298187968055e+00 1.109430565399854851e+00 2.548232358533419450e+00 1.621017113075853722e+00 1.424669196699418938e+00 2.912035612402958940e+00 1.467006207662597372e+00 7.586046965712990309e-01 1.726669794548163495e+00 1.310948606909926983e+00 1.693283352965028632e+00 2.609264441755412278e+00 2.895883724685381466e+00 3.126965229389871426e-01 4.497647815616042655e-01 1.617435569859403177e+00 1.894013018148289484e+00 8.603182460467241333e-01 2.206722002996920118e+00 3.479662210657228361e+00 1.790350308321648098e+00 1.407403391036930351e+00 3.060540278053768937e+00 1.016510857686083069e+00 3.227106989871715292e+00 2.177208040382125009e+00 7.491178971361804884e-01 1.307274815125488931e+00 1.206092827694335234e+00 3.174612656401300192e+00 1.087502191024433129e+00 3.048705087781942602e+00 1.041971689182872973e+00 3.572436383709678420e+00 7.735279142674307273e-01 1.794369730408284624e+00 2.218578005029405276e+00 3.901831235179522572e+00 7.866698763495272306e-01 2.609447197338121249e+00 2.287982402626012934e+00 2.685662952583388385e+00 4.341512487225599237e+00 3.475059282600954536e+00 2.254637794167725140e+00 2.017135717494664249e+00 1.473129869470988895e+00 1.567209701978363956e+00 2.718766680622514809e+00 2.092911839196247570e+00 5.918097851478489879e-01 2.071825151577804114e+00 8.445277257002155036e-01 6.593154662522164866e-01 2.196541181658973052e+00 1.683609661414747105e+00 1.482477319304259522e+00 2.300433489736355419e+00 9.270518313396042265e-01 4.384284511369461734e-01 1.430208951142877938e+00 7.172461591498233702e-01 3.573483458778738076e+00 1.065184016988237170e+00 2.168543078819631376e+00 3.602676791843370641e+00 2.326122341212117917e+00 2.026989457256748839e+00 2.307083797497394340e+00 3.116611542565049131e+00 7.079853534845453877e-01 2.886785593537880779e+00 1.630158043000222712e+00 2.057106790213603542e+00 6.295054130764425881e-01 1.460985535445955996e+00 1.784064405009459398e+00 1.119001847989641307e-01 -5.619250269952080767e-02 2.646978992614848369e+00 3.928328560174755957e+00 1.525225059331316801e+00 2.442451336148920849e+00 3.935726932583980098e+00 -9.210030241447031418e-02 2.866872915830957158e+00 1.061603628660381604e+00 1.959585294410178591e+00 2.611637817667576744e+00 2.113671172907237494e+00 1.104644568268227767e+00 3.614593464450889027e+00 2.984277878874923129e+00 3.536761882571814120e+00 2.021718433095386125e+00 2.451163047547638474e+00 3.480843690956186620e+00 1.068836018768794416e+00 1.673791971552174074e+00 3.094217234025905316e+00 2.815159905102695870e+00 -2.246558418038393512e-01 2.962209894062691085e+00 2.606584987612904136e+00 1.415511506948024190e+00 1.433308976128581769e+00 1.445568423903929034e+00 1.656336409920207808e+00 2.197614016045830176e+00 1.837815253372743429e+00 2.615242331075545934e+00 4.231929602567651827e+00 1.055367520599941100e+00 2.233890199546392008e+00 3.454847594305013203e+00 3.698566446324982326e-01 1.113265504960823105e+00 7.803513794533650794e-01 2.545691434154330413e+00 2.463523167471025843e+00 2.213730612700568923e+00 2.991208591568249808e+00 3.046249049184357460e+00 2.585757719113777497e+00 2.055392205412993167e+00 4.016037771871109996e+00 1.365344956160759349e+00 5.050493702833088738e-01 2.566318935458862249e+00 3.963155617919505769e+00 6.154188484357470124e-01 2.534374739683841860e+00 1.833457992517688817e+00 1.805061236165936167e+00 2.952908533300218075e+00 5.187154769742959637e+00 2.071147912712570704e+00 3.455089769213740336e+00 1.189665029183229805e+00 2.306998300702832960e+00 3.679044405043437660e+00 1.284822773598254253e+00 4.430603913797283688e+00 1.430070192151847941e+00 1.470633389103090050e+00 1.938088192742890570e+00 1.495418745832389762e+00 6.791603540290442886e-01 7.587301390839633619e-01 1.742126458749654105e+00 1.813638278551856109e+00 4.153347963464968373e+00 3.114211703611092785e-01 2.543936537486383376e+00 2.478845547894810597e+00 2.356512525919809864e+00 1.262416729735594823e+00 2.775569560716315554e+00 1.633908988136790530e+00 1.297430247284637739e+00 3.381787574053580769e+00 6.551170428529285994e-01 2.589668136336334303e+00 1.471309632540137802e+00 2.312214558093105055e+00 2.214913079960954878e+00 1.932850060496531297e+00 2.237710600584886578e+00 3.243952344978375368e+00 1.360198878448498405e+00 1.663498271300152043e+00 2.441230058409453729e+00 5.526047212251870011e-01 2.184496413736725540e+00 2.119119780718011548e+00 1.503280418680412289e+00 1.625236911385120386e+00 1.352304335447704675e+00 1.496128034914244953e+00 2.015756900569167787e+00 2.947711469652640304e+00 2.158833690683332751e+00 1.083496844804652692e+00 2.235668010840688336e+00 1.389323456157607550e+00 2.385970806222550422e+00 2.377646224290428822e+00 9.933201427849509546e-01 3.362093063804813653e+00 2.107384320544203771e+00 2.760733300749199870e+00 1.683321152705977042e+00 1.698649994744576563e+00 2.006870494573371744e+00 2.944599372804752591e+00 1.989784190761906491e+00 3.082337938374872799e+00 2.444082842448060955e+00 1.558096563812579882e+00 1.790217541676452084e+00 2.414864890784049312e+00 1.219376696856420139e+00 1.322162077813813896e+00 1.625517068662208686e+00 1.464520757713221766e+00 2.605342791511725764e+00 2.503543456839414816e+00 1.795533789104113209e+00 1.672798878745567874e+00 3.054487134075869470e+00 1.833178182771131315e+00 5.073561201069926030e-01 2.095076310743521741e+00 2.585668708930313198e+00 3.322287905460930002e+00 2.424409050707971414e+00 8.774083624763437950e-01 1.069483776331726421e+00 1.571311734193300502e+00 2.425729911194415500e+00 3.673063707314999871e+00 2.125273860414217175e+00 2.049932508538523823e+00 2.226431006225187303e+00 2.222755883236553931e+00 3.465239392864418289e+00 1.412428453745568913e+00 3.383106677825670205e-01 1.215553980971226133e+00 1.526616311178373264e+00 1.084149974339764899e+00 1.260073051910766573e+00 2.206126642844877583e+00 -3.603670215779850583e-01 3.132186489560254028e+00 2.083537970652627747e-01 2.591016268392773547e+00 3.336251296200146932e+00 1.612663701668255678e+00 2.846224974846179201e+00 1.576837631381188265e+00 2.371169179495550949e+00 2.679479622672255257e+00 2.688979598658024717e+00 2.322739440422087576e+00 1.926919992461654685e+00 1.675437269654755257e+00 3.016961987629144026e+00 2.032295010485035913e+00 2.125904429176351140e+00 1.217385596372299483e+00 1.294553521006813313e+00 2.168618284022910014e+00 2.665961445171176170e+00 2.372682366373298546e+00 2.174340837434864948e+00 2.672924490946438691e+00 2.096188867857437632e+00 2.198664450821202543e+00 1.532063603469265400e+00 1.685624548668539280e+00 3.202348559733027678e+00 2.094596285074929565e+00 1.599356124695820558e+00 2.195616720758719609e+00 1.886340681708695843e+00 1.997445855990673813e+00 2.024334723844331663e+00 4.951205853743678720e-01 1.428240491658157030e+00 1.815195822805339532e+00 9.330886041877369808e-01 3.716943594975140819e+00 -8.508888133542857890e-02 1.776244049579569051e+00 2.211407280556700883e+00 1.427111655727682393e+00 2.749892204313909794e+00 1.392776216681115509e+00 2.958972327194219876e+00 2.685769983245995363e+00 1.382276284992403292e+00 3.124944147809659345e+00 2.806652933659502747e+00 3.185667070458400474e+00 1.639034422829650506e+00 2.055553487294909054e+00 2.750635148902596860e+00 4.302404689568967155e-01 1.866350346783430592e+00 2.338424201511429157e+00 2.502991136654406201e+00 1.822484682484700746e-01 2.661722613886856603e+00 1.231789305333042428e+00 2.268838864036454073e+00 1.461231072629764371e+00 1.535372731106803279e+00 1.893066316430041418e+00 2.629665569650338597e+00 3.199553983000677615e+00 1.293632140360080562e+00 3.970143998411227448e-01 2.363372165985456075e+00 3.013986128869012404e+00 1.629235195105702028e+00 3.147696373407296910e+00 3.040382988377245077e+00 3.648692864498212174e+00 2.610422662143417227e+00 3.798936721562976349e+00 7.883374519527299729e-01 3.514029078219840230e+00 -1.616441670164710243e-01 1.824055262480209105e+00 1.979211948115982889e+00 -6.435521679485396440e-01 2.630740142424973449e+00 2.724627783323254171e+00 1.066701016641541155e+00 2.029614694427995136e+00 3.095679387814245231e+00 1.196073826707743093e+00 5.802448304484213448e-01 2.775019645807470514e+00 1.989605469035192531e+00 1.499517579008023516e+00 1.528459795535129118e+00 2.992737315039807111e+00 1.630704704848771058e+00 1.494527988715868227e+00 2.064904056188111348e+00 2.276145994262198879e+00 1.082558872058237531e+00 1.420381079605778751e+00 2.134334170406392950e+00 2.033188990055009526e+00 1.496541456879638965e-01 2.172225615811309574e+00 2.753104154726179420e+00 8.299722606602147890e-01 1.077187070685381887e+00 2.289691147889404199e+00 8.351941225291009685e-01 2.256504986629140674e+00 3.540525523739402658e+00 3.008099621628035347e+00 1.677457597781543575e+00 1.432546571381251743e+00 2.618198540502396643e+00 3.223620401469837304e+00 3.317884746654687689e+00 1.755988308462719916e+00 1.750640548002904362e+00 2.521514105984387744e+00 1.844211340024370926e+00 1.915420971592822541e+00 2.142857211343038415e+00 4.944754504930966577e-01 9.764712446126359024e-01 2.654147308160717866e+00 1.880003227999102577e+00 2.494874799569081869e+00 1.625533727106985404e+00 1.905555553968304672e+00 5.477869741829829442e-01 3.074151574121936292e+00 1.887562895390041628e+00 9.029380169977075932e-01 2.177993759372055305e+00 1.065703254696765745e+00 1.659141462868249040e+00 1.249816437781580802e+00 1.928006365604251648e+00 2.315743003679726630e+00 2.560607220046160926e+00 1.407228801983151811e+00 1.742525055868431760e+00 3.152560348777992405e-01 8.475253398144855232e-01 3.182613891697425590e+00 3.174183283628858376e+00 2.789819919204705734e+00 3.368314151725638195e-01 1.454106300212009151e+00 1.023879009849255062e-01 3.032037339268077947e+00 2.124530494422995464e+00 2.839332719722082121e+00 1.743348269661508354e+00 1.518472730815580984e+00 -5.024967255826571222e-01 2.026761372874524181e+00 1.537276121206072599e+00 5.514909227416158188e-01 1.674452916378567302e+00 5.236930156667818359e-01 2.037909273863577564e+00 2.503742306087735070e+00 1.597388683069292048e+00 1.145800502314381575e+00 2.276996075848982670e+00 1.585898187002233062e+00 2.763630277535439106e+00 1.311093328103730249e+00 3.425038387407008056e+00 2.619980689887051017e+00 2.117021418224267482e+00 2.873878835016524746e+00 -7.155956711437064244e-02 2.441856522017693987e+00 1.608678971930482371e+00 3.388638850606378483e+00 1.911991939691848552e+00 1.480079004896543760e+00 3.802139797567212209e+00 1.566740848506714689e-01 1.917810860563780917e+00 5.360483708787856516e-01 3.482624857004947394e+00 1.140746833397756843e+00 8.751229912162175051e-01 1.211744411166618463e+00 2.102262236961189856e+00 1.696046255325612595e+00 2.833746780090534045e+00 1.456396441231943450e+00 1.426382643164100461e+00 4.569858756560956636e-01 2.278485809448515642e+00 2.499714986224736091e+00 3.613873641680840798e+00 2.574267187097497800e+00 2.703441789037644760e+00 9.768537086269870606e-01 3.452083010690949472e+00 1.673374483054666406e+00 2.056728013509531827e+00 1.485544510922444106e+00 1.261463583937278088e+00 3.737218920569062575e-01 1.246100162979588477e+00 1.221787013089914220e+00 2.565769460851478279e+00 4.271823380101850809e+00 1.362320980160294903e+00 8.718822926146874153e-01 2.647126983571186809e+00 1.327934029954521478e+00 2.269965008391665151e+00 2.442379222094533286e+00 2.857902946770295216e+00 3.606892454128687753e+00 -1.238938709186778175e-01 1.614653625165498818e+00 1.363278818051843810e+00 1.991450331458735068e+00 1.788452119952779418e+00 2.372426089350194278e+00 2.646086798979590426e+00 2.233841257346249609e+00 1.535610599868067583e+00 9.452732594018868895e-01 1.747486708321839943e+00 1.828564547019583042e+00 3.189922728113453676e+00 3.727564916980253273e-01 1.454439463716931114e+00 -3.058034928079689241e-01 2.190917912378991250e+00 2.672993598798538262e+00 2.762360784456017626e+00 2.564519098731458779e+00 2.844539024647717351e+00 2.740061922771402259e+00 1.337072182196508363e+00 1.435611046185845119e+00 2.272006987450412741e+00 3.179029380554929674e+00 2.301805870967015277e+00 1.442864192895260356e+00 2.712282915658878579e+00 1.449724318867035233e+00 1.859341791389384602e+00 1.444625473514387748e+00 1.225702135847304808e+00 6.066720471291987549e-01 -4.752135261562551172e-01 2.457617448246247172e+00 2.910255829967346664e+00 3.842937355737195415e-01 1.618822935035829857e+00 -2.940641223437769347e-01 3.227133169822073988e-01 -8.544531328236533163e-01 1.152859214139690058e+00 1.562099176469915196e-02 1.424127868662609986e+00 1.616176195444359864e+00 2.397252130859301111e+00 1.735988188046649894e+00 1.349435593954036339e+00 9.054920539135812296e-01 6.190309607909905143e-01 2.210189958192642745e+00 7.916764200950193731e-01 1.070696854379173280e+00 8.734731346746722469e-01 5.652987476480880041e-02 4.508331568554725943e-01 1.316031007632753491e+00 8.725530127631891952e-01 2.117657870869734005e+00 9.784125393677863824e-01 1.192948498810294300e+00 2.165985169317090175e+00 -3.244773807834537838e-01 5.963734244510731086e-01 1.321981348418462543e-01 1.713274128740520874e+00 9.606191259263221482e-01 2.233578598416294803e+00 2.293841003605833428e+00 1.640673132981884885e+00 1.585390828409547481e+00 9.194224797574394037e-01 1.304823882858827222e+00 2.015236916696889313e+00 3.795153773498907590e+00 1.566280729104414293e+00 1.882516528545405521e+00 1.109772149094703231e+00 6.290334847446508171e-01 2.891862354396794732e+00 -9.456163666570395476e-02 8.993767752237071811e-01 -9.721963998085592085e-02 8.809097661330770324e-01 1.056603228880969914e+00 7.328763640553651593e-01 -1.794961434340698880e-01 1.400822463926548966e+00 1.862157242734446827e+00 -3.451080599426496476e-01 2.857460819906471272e+00 3.773324058675594506e-01 -1.081959881341689966e+00 3.779176242858601764e-01 5.199676437004422391e-01 1.638415867928482428e-01 -1.300515012862624387e+00 1.139027666593638966e+00 1.048574084377623006e+00 8.122802296193128990e-01 -1.131626789443291314e-01 2.365070012079626860e+00 -3.681901091243029445e-01 3.349465121728948946e-01 2.596386111826829435e-01 9.084730728399588173e-01 1.562112369813992152e-02 7.097200411267510223e-01 -2.011831325315786845e-03 -5.181599637923269830e-01 1.078918282691895048e+00 -1.696498550270525429e+00 1.195871853117230099e+00 1.919890276703337673e-01 5.182970397502958404e-01 4.261595756580616179e-01 1.529698592461493867e+00 -7.079763709429014451e-01 1.733333236695839163e+00 1.755697494358237964e+00 1.041739985287459369e+00 7.668558524482270711e-01 -3.053773971354315983e-02 9.738466653743828028e-01 2.700330605109972026e+00 2.814849467002954686e+00 8.552932902175318652e-01 -4.816177642972878092e-01 8.333956043128225577e-01 -8.580068670830396371e-01 6.894476327085601319e-01 9.511506190786417347e-03 5.040948970083661274e-02 7.467502953921330011e-01 2.246325834781039088e+00 2.750730171546099001e+00 7.438395437988533088e-01 2.328809763350775941e-01 7.789712609232939400e-01 8.665712297747825144e-01 -1.408437586656940743e+00 1.630717034580448255e+00 2.766761501850358296e-01 6.388325925938588279e-01 1.395903447997168589e+00 1.196748344235145201e+00 1.462597101632757912e+00 8.837472010321938409e-01 1.762900588484913378e+00 4.341348828672054183e-01 6.763017015927673681e-01 1.878857913520479261e+00 3.000021781569599533e-01 1.607287843263694116e+00 2.065189904544696198e+00 1.421481263671787953e+00 -1.673703278875691147e+00 2.046743346323221857e+00 1.148746459998153169e+00 2.383446569198047538e+00 1.751275754508119897e+00 1.477091827739085872e+00 -3.061652793666893441e-02 1.006026187461575905e+00 1.539705175274482585e+00 7.744400577727831303e-01 1.205865211493092115e+00 1.172992506734433782e-01 4.009071907522053779e-01 2.409846173900708488e-01 7.325535751475613644e-01 -8.374914220965650191e-01 7.404171501872646166e-01 3.766047560627882040e-01 1.551076011430575496e+00 -4.827824036932804597e-01 2.197019525554849473e+00 2.336388558164792240e-01 6.583863691811021601e-01 4.109903851523063700e+00 5.411796208536477915e-01 8.841833408928712057e-01 8.256458623771023575e-01 1.929189014832360938e+00 1.110552982128454547e+00 1.052240649449350807e+00 2.196605850918593728e+00 8.702389992999287616e-01 -1.182381672740979939e+00 1.059287884537621682e+00 1.486694430770417519e+00 7.885889618848690441e-01 8.689454702025872779e-01 8.309384804958399595e-01 2.322322367832694301e-01 9.616154298288810409e-01 -1.204129736311834176e+00 1.982953474034756303e+00 1.431314926089967798e+00 5.754599078482335317e-01 -1.000930786320148647e+00 1.361852479649554359e+00 1.217598996002028811e+00 -5.493534504421512810e-02 -6.618464606895440028e-01 3.289939039752391436e-01 1.439018602148415038e+00 8.917070425496119723e-01 1.479075679325335013e+00 1.341131682101191158e+00 1.582024786109109682e+00 1.000914358049232566e+00 2.881953612292295741e+00 2.126133786060606212e+00 1.005246089688437428e+00 4.826007570055153018e-01 1.175527786616320958e+00 1.690728027882237861e-01 -2.937467341749518401e-01 9.568591358048755824e-02 2.215153011755445878e+00 -4.351082530685080885e-01 8.762331836033912524e-02 9.276939965346520101e-01 6.267475833109901195e-01 1.831778832443581528e+00 7.569993096924595433e-01 -3.874699764767999266e-01 2.681798336370633251e+00 1.223054684257039559e+00 -4.315735542937475522e-01 4.954874350662624716e-01 1.322974797724596474e+00 1.131473529105171405e+00 4.763772254422069530e-01 9.874404367134578253e-01 9.512757338031592180e-01 1.388932710932015313e+00 1.037686192907899763e+00 6.158170267799047970e-01 1.769754914335506690e+00 1.251554198114332328e+00 5.612749732791194601e-01 6.804373028105493715e-01 1.967740908488141427e+00 -7.746763295375979075e-01 4.493072912988158030e-01 1.679568526363872660e-01 7.939470047826815424e-01 6.782066911691276845e-01 1.025853206775741544e+00 2.656845745963052341e+00 -5.894509871567928938e-01 6.063978561348934981e-01 2.217734828242837186e-01 -5.487671243933226473e-01 2.722614307161014047e+00 1.188413619712094249e+00 2.314156304156322452e+00 1.448946344642876305e+00 -3.645745939804577174e-01 3.330754974749857045e+00 5.190172227849346731e-01 9.189691047210569730e-01 1.696738375710270086e+00 2.552071237027304207e+00 5.434265080973921247e-01 9.773535324354467591e-01 1.410860890535800660e+00 9.911654369573511536e-01 6.619451189998513119e-01 -8.534349055167173015e-02 -1.486044911181512163e+00 2.289675938652583620e-01 1.622208139638723123e+00 7.109116929231392712e-01 1.228652402225288709e+00 1.940869155496147247e+00 1.334053304223904224e+00 1.100992682127597488e+00 7.750142217257840471e-01 1.545390348838236561e+00 8.600283829808282876e-01 3.094581773447361295e-01 1.027185124787403980e+00 4.044359087719120005e+00 -5.634352584550401943e-02 1.495570721007675630e+00 2.193649199770074942e-01 8.470290091300586299e-01 2.188441799850134206e+00 -7.289165707433451491e-01 -2.776677887238716558e-01 3.027287517307630793e-01 1.322537240990090179e+00 1.949161019499469738e+00 3.773613389895127401e-01 2.354635419028562104e+00 1.616240311279469877e+00 1.129075199370447091e+00 -1.672554274473186386e-01 1.197514024529766186e+00 1.269161894383227907e+00 1.186485343637611711e+00 -2.042008059283287880e-01 1.099123014490613670e+00 8.523626564499062752e-01 2.486935565295993467e-01 4.870189294152009185e-01 6.306543474828876228e-01 -1.193953640236927738e+00 4.460200521578220334e-01 2.103534283401303107e+00 -2.140696452018442386e-01 1.448507930566377278e+00 1.284465899355792251e+00 -8.004432247317715410e-01 1.565943154821757721e+00 2.997609643674957747e-01 1.803339562015387143e+00 8.549777107355167605e-01 1.682889682066513792e+00 -2.632426491543645719e-01 9.170400480713996050e-01 1.383538452361102511e+00 2.431712751776984316e-01 -4.062027548744044925e-01 5.065904693997606012e-01 2.331632008888822050e+00 1.112769978605954863e-01 -1.305348687885356240e-01 1.806293427373147908e+00 4.991982003117012567e-01 -1.196597234060466919e-01 1.279709191906555965e+00 3.177934141781841859e-01 -5.879504117202744018e-01 1.634038746997080960e+00 9.385794154614387486e-01 3.563389987106431733e-01 2.556981741941957154e+00 1.073277734179306941e+00 6.347378837905025550e-01 -3.561286203801021510e-03 1.118147731350450869e+00 1.686177755044633297e-01 2.403021282782979551e+00 1.642866130092423660e+00 2.294336112119676141e+00 5.859598959887951652e-01 3.265308321548259785e-01 1.467341227031867534e+00 6.394979769404250947e-01 1.192537816295527575e+00 1.621857350004495046e+00 2.679970773902446535e+00 5.778511928995293534e-01 1.581244401136545408e+00 4.414998760044982484e-01 9.113898232515604825e-01 1.574868017470227199e+00 2.454673551071818949e+00 1.169465554300310517e+00 2.280780887329063589e+00 1.117211139366238726e+00 6.971016225306210234e-01 1.909456753913097549e+00 2.019059558590782011e+00 8.861349764204562440e-01 4.630140076252862169e-01 4.199733964729939206e-01 8.064551125126453446e-01 7.735438872104642982e-01 -5.423500050761795865e-01 1.218314206261094323e+00 3.908311125953312093e-01 1.214607483433492119e+00 1.220386611820845957e+00 2.965704178843830974e-01 1.875645040658221019e+00 1.889379472329878018e+00 -5.387878929734252198e-01 3.181719838385979049e+00 2.509572864815945881e+00 3.241467173927162770e-01 1.107678278168274577e+00 -1.395690988162714974e-01 -1.052694888771874782e+00 1.518808122003119376e-01 -2.154986434708967113e+00 1.718546172586895349e+00 -1.915730171220065614e+00 5.330119554692154260e-01 -6.760050672873298971e-01 -8.933801767846175634e-01 5.445835519718295048e-01 -1.226855536425231596e+00 7.182490489304238501e-01 -3.110818206411289366e-01 1.716294868052436806e+00 -7.023816302255788679e-01 -7.645126890651516849e-01 6.419622499869752641e-01 -1.346883567944925586e+00 3.461628237259624652e-01 -9.723166510364923409e-01 -5.394865110410923537e-01 -2.845145993291094966e-01 -1.114456223025577897e+00 1.966376865771679361e+00 6.847808327587970867e-01 -4.390955564660497523e-01 -1.304756853648705750e+00 1.307008633596428604e+00 2.195268578411222915e+00 -2.401996992394295639e-03 1.388758673713299086e+00 1.211274375867493314e+00 4.191471570045892658e-01 -8.399902205437966007e-03 -1.646172706576104039e+00 3.148388620883257327e-01 2.554454226498003577e-01 8.850931930115576440e-01 7.178485445272518584e-02 5.710743043529604712e-01 -4.853795093194410160e-01 5.329357274194561622e-01 -4.215725127117959103e-01 -1.228738645534492413e+00 -1.761622838973478267e+00 5.942452223939699296e-01 1.070768817631809977e+00 5.499740658255778541e-02 6.800866919575320191e-01 -7.544310672487422043e-01 5.623785783948965361e-02 -1.021702734372472943e+00 1.770820412418023237e-01 -1.021022104384401219e+00 -1.202706060686457246e+00 1.354847838919470693e-01 -5.651264570499492379e-01 -1.179491903931626284e+00 -3.488652019085501932e-01 -1.206844326348583740e+00 -8.260451374597550522e-01 7.521395190497058847e-01 -6.122365572627990193e-01 6.142850986746060116e-01 -5.736851141476351224e-01 -7.530261499194650376e-01 1.447466074820302540e+00 -1.204837127175956812e+00 2.241685634538113536e+00 -9.776046428946302269e-01 7.608469410523649445e-01 -1.456828216244957730e+00 -9.651616109674828747e-01 -1.083672816837735864e+00 2.182103250853849041e-01 -5.595600399612069703e-02 1.148028721512676986e+00 8.433013932009647551e-01 -4.430066307259468705e-01 2.024248000057682351e+00 -6.354767191685159466e-02 -1.987849105176549835e-01 9.325887611122982701e-01 1.137277080321911910e-01 -1.357574185404482048e+00 2.141427882445894604e-01 1.696535729530285863e+00 1.478207313662872335e-01 -1.792721303577554881e+00 1.371569328784836728e+00 -7.647452661057967394e-01 2.150075469871289169e+00 1.389633603063929357e+00 -1.926559510061192526e+00 -1.944744878307915315e+00 7.061962313874919905e-01 6.507577987672018560e-01 7.535058701531116565e-01 1.926222828920066910e+00 9.618768735117959601e-01 3.816664884525240997e-01 -2.009193099299939889e-01 9.805565435898654092e-02 1.256878794473660355e+00 1.731347246705525533e+00 -5.602288748216498887e-02 -1.810434759050567832e+00 -1.352347643327204696e-01 -1.195897203302725309e+00 7.141595486752162492e-01 -3.817490432786381227e-01 -1.091924728538093969e+00 -9.617662898977299424e-01 -4.921980628524541546e-02 -9.230998915100337987e-01 4.295796934002930056e-01 3.944171791640473379e-01 1.502255301555989186e-01 1.104310250122995107e-01 -2.241429588322895461e-01 9.086704448934737055e-01 -1.140083599529044100e-03 -2.098545070657375611e+00 5.725220536203897703e-01 -4.367466045997573931e-01 1.471132122962714173e-01 -4.683370999591390804e-01 1.536967496452469606e-01 1.650770853556615014e+00 2.123424121708547219e+00 -1.325583693837562249e+00 -1.995786976160278225e+00 1.212917736464023566e+00 -1.642390988492985759e-01 6.695475959058090343e-01 5.651113061089240164e-01 5.013030956438543351e-01 -4.727288445319999810e-01 -1.777798969577433219e+00 1.181821084913699769e-02 -1.978045532927624472e-01 -7.506335391879864760e-01 -6.478168102273824669e-01 2.591145630312529854e-02 -7.049164601754797088e-01 -1.674113491952167188e+00 -1.734679935774649795e-01 -1.789832706494819847e+00 -4.355687082753011419e-01 6.796416692654779768e-01 3.998594689969137139e-01 -2.732706212800722345e-01 6.405498027677953843e-01 -1.347087016818283134e+00 -4.723416411475327842e-02 -3.283141443717225161e-01 1.522698492744884113e+00 9.831110321777866701e-02 1.096620714554837006e+00 -6.255558650235655271e-01 1.626355522491761407e-01 8.017934998788502077e-02 -1.498629535321391870e+00 3.268956191271508716e-01 3.782383668791733378e-02 -6.982919980012282091e-01 -9.283609712411812209e-01 8.420963963100026872e-02 1.638123143929075765e+00 2.866052957310193605e+00 -2.257228732165199148e+00 3.047506053721086849e-01 1.492571983148994974e+00 -1.088235970326013824e+00 -9.102674935307558668e-01 2.065719911695513000e-01 4.720179447096600200e-01 -1.593960367472984530e+00 -3.824206527512393761e-01 -1.721187005883741294e+00 -1.355981478498629600e-01 -9.436751137508121445e-01 -1.954867640440908216e-01 1.278096278099328797e-01 -1.247637899106395443e+00 -3.794820462680177364e-01 2.099278010720784585e-02 -8.515592563147849070e-01 -2.743602691115683626e-02 -6.879286765169425610e-01 -1.757849454226279862e-01 -1.099691087538983814e+00 -1.341723408786288374e+00 1.670523349854064143e+00 -1.314837370109800174e+00 7.627913674370415120e-02 2.255937292330168487e-01 -2.114807732080575153e+00 1.449041864972262061e+00 1.195269045314719669e+00 -4.370568058715299520e-01 1.374715682500264213e+00 -2.018495032047562976e+00 -1.144600245439072905e+00 -3.565690313740463857e-01 8.765923223794040986e-01 -4.947801442459052734e-01 -4.606836493927278231e-01 -1.073301715333823125e+00 5.669374778892705136e-02 -7.949261016070692243e-01 -4.531495984266002697e-02 1.261209408887453920e+00 7.199396743568122758e-01 8.339216622245946287e-01 6.751617731300034730e-01 -1.871148962720029729e+00 -1.588080863226879691e+00 -1.823560413577096639e+00 -6.617449240665165267e-01 -1.539234529301288235e-01 -1.231798146854135689e+00 2.698989113515958826e-01 1.665340485770848700e+00 6.131919162945443924e-01 -4.683002586353419289e-02 3.478564121638428319e-01 2.406119285544330855e-02 -8.217290063711177872e-01 -8.896749253455975559e-01 1.451683306412973606e-01 1.377129088864676998e+00 6.377372245923377259e-01 6.749349567782361170e-01 -1.205568598477426034e+00 1.026060569751721330e+00 -2.130401518620756107e+00 3.264872223578283439e-01 1.575760062639910641e+00 -9.983183576114302848e-01 -8.148178340308100953e-01 -5.473708304361817323e-01 -2.495596924388459315e-01 -6.404985961555011986e-01 1.264475984194035896e-01 9.497281122981614532e-01 7.157668402438194244e-01 -6.589519477621933463e-01 9.763573366407800602e-01 1.656890768062025121e-01 2.553559317732705392e-01 1.837251265187927807e+00 -7.993004646387390222e-02 7.995058311624164693e-01 1.341331080216249250e+00 -2.103281061687476861e+00 5.872103543429494366e-01 -7.689753275128452525e-01 5.103187697645112930e-01 -1.250127574020245991e+00 4.576930385605098572e-01 7.591854136499501804e-01 -6.369722182425189283e-01 1.817757753400243148e+00 3.481591236828810998e-01 -1.033181704001201906e+00 -2.565010072738986915e-02 -7.356718368705930655e-02 6.028987873496034489e-01 -2.902746838337976198e-01 9.362050254917162473e-01 -1.808712433365651906e+00 1.152037772864429765e+00 -1.362815581252131425e+00 2.708207864816040367e+00 2.921405631739391606e-01 3.891389347575222729e-02 4.663267193507298347e-01 2.397284762289345839e+00 1.162539696260405320e+00 2.577435808424352603e-01 -6.954207821261293443e-02 2.171391841188569316e+00 2.956587631769485025e-01 -3.493311449641522404e-01 4.350410425196097886e-01 -3.990206540618214115e-01 1.437501895747784975e+00 7.653734418985304044e-01 1.896952002148536709e-01 -3.290149111173059637e-01 5.599662919795104221e-01 1.479700818854133015e-01 3.797711387550963269e-01 -2.691216837996728353e-02 -1.068456317301825775e+00 -5.788883659104399060e-01 -3.215155903993048847e-01 -7.040456142989935939e-01 2.227283774644283065e-01 -3.248993906473348070e-01 9.831687110241846828e-01 3.430705384811592595e-01 -9.527384647395207296e-01 -4.943594871879244262e-02 7.489932585833377621e-01 3.556297026262932870e-01 -1.842272538758875422e+00 -8.643482435546684384e-01 3.324847812804002656e-01 -1.331927252745043866e+00 7.272358645599852345e-01 2.756001964685384498e-01 6.957516895755058162e-01 -1.484634056764154164e-01 -1.804670044061776335e-01 -5.287239264544940642e-02 8.177654952848713021e-01 -8.860972931519833784e-01 6.005026697805655456e-01 1.425126798150440521e+00 -5.765425972115545417e-01 -5.960419109606481802e-01 -1.043353412292663540e+00 2.827330011556571154e+00 1.945649414716743797e+00 4.621404768774277361e-02 -1.560223221512073044e+00 -8.614043569030013225e-01 -1.242809384788117866e+00 -4.341775744015594074e-01 4.006478934756338983e-01 9.110320313422136662e-01 5.541311020362715833e-01 -2.097156126765160056e-01 -6.528576837675430511e-01 -1.449554914604161304e+00 -1.944836265776237028e+00 9.070015573927653341e-01 -1.379310906393741654e+00 -3.781318655740350532e-01 2.171604198502322447e+00 4.477785994170713213e-01 1.027570661869429802e+00 1.182178988611042536e+00 8.598599210412251059e-01 -2.054203757972236644e-02 6.349068516898357384e-01 2.752409275499634878e-01 -6.598342054462214001e-01 1.698851885783328464e-01 5.883971367873079839e-01 -1.694312675727981943e-01 -2.664826377465743246e+00 -6.850554715421718344e-01 -1.263053912965200976e+00 2.239473744966330671e+00 -1.920675449959655445e+00 -2.648032664389172730e-01 1.663379869607219286e+00 1.380160968472941452e+00 -1.967359432469874214e+00 -2.024717602219306745e+00 -1.304244995121272677e+00 -1.957905282692179449e-02 2.296015519225891588e-01 1.096207927638248592e+00 1.655151729915333325e+00 1.640318709335600311e-01 -6.767318632831206271e-01 -7.017516489011988989e-01 4.299546231542404340e-01 5.714481227716851075e-01 -1.050770045452736057e-01 -1.084237963914770481e-01 1.903625499496584828e-01 5.677239889832892406e-01 6.532976611488128249e-01 9.581809255004118953e-01 -9.268157445253832893e-02 -4.267617332779297667e-01 3.350612185169274948e-01 9.509245231198561188e-02 -1.266958569648851896e+00 -1.491622067431320309e+00 -2.137946114256643049e-01 1.886637788955985329e+00 3.260445172570162198e-01 -2.629223881186231737e-01 2.427212951520350270e-01 -1.292867978194450096e+00 -4.601191871362383945e-01 -6.851276788282402164e-01 2.423008504077393543e-01 1.639946547684292266e+00 1.264159095998020899e+00 -8.974794546972628129e-02 1.229617959547553818e+00 7.829893757767074636e-01 7.711575791700727711e-01 -2.222933765999622613e-01 1.810761993275971315e+00 -1.582295677124994526e+00 9.338134400089054266e-01 6.869827187466052976e-02 6.087902421649427076e-01 -2.354347912908351381e-01 2.480707043276077495e-01 2.067774520044294295e-01 -9.617226186374453478e-01 -5.314090556936235110e-01 5.545027860860692048e-02 1.589263912392897549e+00 -2.952817123296200830e-01 7.933682146498713950e-01 -1.552983362805566980e-02 1.208972338880869968e+00 3.397027400474632586e+00 1.411031033772611520e+00 1.888027958018581032e+00 -3.804800045032417644e-01 1.376674829533322542e-01 1.613818155554648026e+00 -1.104679912580261769e+00 -7.876604161345438504e-01 -2.727163507749286731e-01 2.832810627172893669e-01 -9.730064894032882661e-01 1.646692067603374721e+00 1.707944486647955840e+00 1.769741211055732455e+00 3.745431337307558728e-01 6.545805405424436341e-01 1.066671259779201630e+00 -3.694676421121283888e-02 1.009014674067340467e+00 3.574917963845346963e-02 -2.437537929911611223e-01 -3.115007841188495719e-01 4.286983117905451279e-01 -8.413459667472035219e-01 -9.441456282605011907e-01 1.975544125876140256e-01 -1.514328900060244454e+00 1.034182815255447307e+00 8.161941073315838180e-01 -1.699346105297453446e+00 1.336361382755831162e+00 -2.975739576906982209e-01 -2.881769514404682320e-01 8.611348656849263650e-01 4.748490203821565947e-01 -9.131687656031790556e-01 -7.773854504832135026e-01 -1.078674059119286266e+00 5.154880353703868989e-01 1.649643322111520094e+00 -2.614617977421224149e-01 -1.004007391165400165e+00 -1.971097813086280792e-01 -3.624375664284561205e-02 6.973187929056966217e-02 -2.503551700226551158e-01 8.565458670010460684e-01 -4.110075142341684806e-01 -9.899325792365467613e-01 1.001763450510998021e+00 -7.053712952258182067e-01 5.446821667178383120e-01 -1.642708766663614872e+00 9.789582901560970329e-01 8.926612463183979385e-01 -1.893248530729107815e+00 -2.823307986194096841e+00 1.274663229714855461e+00 -1.130629911783095798e+00 -2.941481421307989286e-01 -2.448965193307213184e-01 -1.259237184458747771e+00 -1.302700198985345503e+00 -1.507660836458366710e-02 2.484678216372726123e+00 -1.766742618060594294e+00 5.565661003028092857e-01 2.100612914469069281e+00 6.479233304745964095e-02 -1.670912116757667931e+00 -1.286702978287957322e+00 2.144191399428245326e+00 1.558839881036756247e-01 1.207614893472689133e+00 -9.479481128679043689e-01 1.313798164589636386e+00 2.156449072660191479e-01 -7.350461043600072797e-01 -3.024744546216553420e-01 -3.403256164200602063e-02 -1.049156138460029863e+00 9.590668771308292762e-01 -1.078416033316354605e+00 1.503150694957255729e+00 1.059917702571271825e+00 2.431439799847306404e-01 -5.273369478245824027e-01 1.361761921889405036e-01 -2.792792183679900120e+00 1.297569406716990947e+00 -1.388334538085665877e-02 -2.031312839414335158e+00 1.248600135120725207e+00 4.440241331983163509e-01 -4.881129963974680658e-02 2.796344822090196525e-01 -1.857896120829276645e-02 -3.653788111080434331e-01 1.727231289755009058e+00 -1.374347791992728496e+00 1.637262868873416322e+00 -4.513383408076386272e-01 -5.733547427735705693e-01 -1.931230952714911020e-01 -9.713251292791906799e-01 -1.892252889414149097e-01 -5.999375976836072155e-01 3.051744599184397444e+00 4.255764135201746123e-01 6.433356122615737638e-01 -5.300851381249336303e-01 5.605340986745307452e-01 3.917799935524498567e-01 4.704888570884064314e-01 1.642331378977213818e+00 -2.366396020129590272e-01 -1.902381924419529913e+00 -4.878550049997520399e-01 4.644147125027932588e-01 3.935461922633194387e-01 -7.162254753320492773e-01 -2.776412297238750049e-01 -6.334590355053897337e-01 1.335721739857290036e+00 -2.770553787781102617e-01 2.672667536471579619e-01 1.351151725160350203e+00 -1.964020724083120617e-01 -1.466520905479454129e+00 5.228560431171433986e-01 -2.011443711799636880e+00 -3.612445084631697445e-01 -1.105571970385198721e+00 -1.352750378670253939e+00 7.225034475826038749e-01 -2.125061398907345467e+00 -1.714019889985494149e+00 -7.816725525016494924e-02 -7.510633414004602715e-01 5.621910361504206533e-01 -4.037279438592394354e-01 -4.482945434641888438e-01 -1.099532600876828470e+00 -7.719392886024167844e-01 -5.458184437664905797e-01 -2.458101597526640147e-01 -1.479733579221022555e-01 -3.550966658656595221e-01 7.260589131365208226e-01 -8.732127026851049800e-01 7.267944134806983980e-01 1.352018146760857853e+00 2.328187762106464775e-01 -1.506833369903941788e+00 -1.003785813324985510e+00 -9.235652948769601522e-01 1.889552408011650586e+00 4.947437864176584266e-01 -3.021768334826959723e-01 7.659240965368705467e-01 -3.563609492155508374e-01 -1.307163950275602060e+00 1.672521291724296533e-02 -3.278866560817415565e-01 -4.426260141470724774e-01 -1.049296075271015510e-01 1.381952048330921945e-01 -3.348114537640918820e-01 -2.949379652469535373e-01 2.114225543417349862e-01 -1.102350247731709754e+00 -1.769118998519453534e+00 2.463636641419205131e-01 9.124915896182515807e-02 -9.509563282639301729e-01 4.469064265842438433e-01 -1.879410495074606890e+00 9.054995974262680658e-01 1.154600878660326235e-01 -1.921785894331763833e+00 1.073415432235510725e+00 2.434233961226019427e-01 -4.512286336710177315e-01 -1.176657254276313624e+00 -8.640957150736754411e-01 -1.196439759289418925e+00 1.588524334391129500e+00 -1.069540505731307656e+00 -4.527507972011681758e-01 -1.846544438486897866e+00 5.430770552691335240e-01 -1.855182627783539540e-01 3.024573054340450387e-02 -1.497581865940674994e+00 -1.901736027768589743e+00 1.289662295729809616e+00 -3.503966720788291855e-01 -1.384673489735023522e-01 -6.560673643493285523e-01 -1.462311825905715956e+00 5.426341513817503071e-01 4.758954235427638735e-01 1.230341433112563720e+00 2.232489382180702087e-01 -1.628173526429813056e-01 8.139742643495935237e-01 -2.738300192050718285e-01 -1.180075754276486699e-01 -2.149440064294927955e-01 -1.333011748944503694e+00 1.484417268091866360e+00 -1.438806782680549790e-01 -1.855103858500373737e-01 1.243286703598829090e+00 -2.645394835859109062e+00 -2.036789868654825808e-01 -2.063141558450355628e+00 -7.333232329278162043e-01 -1.258211747618664389e-01 -8.779734668406307119e-01 1.612265540166229749e-01 -5.765642453645015708e-01 -7.522235148988114517e-01 -4.049930598630259171e-01 3.357855445411037087e-01 -8.694758521318782796e-01 4.069964554462745521e-01 -2.658679902547450347e+00 -8.866225049723330809e-01 -3.227144043859436207e-01 -2.802607468518611977e-01 -4.154730834507613935e-01 -1.430248596684436047e+00 -5.031604240061738897e-01 -3.770153802855131797e-01 -8.540025394963441929e-01 5.039848756793123830e-01 -6.532316449097049782e-01 1.409953423315855325e-01 -7.004635083842013499e-01 2.305049130790615408e-01 -7.656480200411158732e-01 -5.179068755905481547e-01 1.672445828820722902e+00 -6.835121610174935691e-01 -2.403365046029323882e+00 -1.383951347727160108e+00 -1.091274453804180755e+00 -5.427602268441305000e-01 1.564389600711066475e+00 1.374876781018622207e+00 -1.049812833898482012e+00 7.706390296738807599e-01 1.213746544196122823e+00 -4.650376763783171663e-01 1.043845211287627528e+00 1.350324920647431037e+00 1.526639619943056969e+00 1.453850151076755692e-01 4.887948418183080124e-02 -1.029029006917889788e+00 1.078186742152694999e-01 1.790436585443954121e+00 -1.729577039659284443e+00 6.875799518322168735e-01 3.713529806241873676e-01 1.127647912354399207e+00 5.695686379702420421e-01 1.452486437697028343e+00 1.087572387092501147e+00 8.338309532824009773e-01 -1.072678212563064060e+00 1.963623110100188418e+00 2.079479734550247372e+00 -1.243756399347811792e-01 -6.784612616473297830e-01 1.551787583160829209e+00 7.306940684734892777e-01 9.272218546727515331e-01 1.517284346841526743e-01 -8.236205419044990705e-01 4.859226148841129800e-01 2.757890492390830395e-01 -1.236439978190461586e+00 -1.170925234318529240e+00 -2.011179584992683900e+00 -8.821507588277403000e-01 1.783384185642574504e+00 -2.285696692076008230e+00 -8.090346821454519333e-01 4.765781030141039154e-01 -1.358952049533652118e-01 -1.396314315483264901e+00 -9.306892099787598960e-02 2.947464521885086453e-01 3.665370465831131849e-04 -7.183653406595531532e-01 4.745652141956527292e-01 -2.692535306197048062e-01 2.163000039901999738e+00 -1.110906428855051642e+00 -1.490392109443699376e+00 -1.457791587774341258e+00 3.322999789899724887e-01 -6.249854433335471082e-01 -3.814598335686054109e-01 -1.061983946865065365e+00 6.476477551391144338e-01 1.011569453831943743e+00 2.857455311313953916e-01 4.570891441049410725e-02 -7.140305141186080728e-01 -5.199811748310592119e-01 -5.360531600730512602e-01 5.396177919983504712e-01 5.310176041363222632e-01 5.627214023486859507e-01 -1.637780604731421674e-01 2.294631734606617790e-01 1.370584850143728772e+00 3.295136576244635518e-01 1.058336996051368745e-01 1.433872028971370005e+00 -9.523167209627142471e-01 -3.559395056856767825e-01 5.927069870971708454e-01 -2.563906206144368483e-01 -1.541901740623251582e-01 -1.396023851248765976e-02 -2.288351795916263309e-01 2.129389871349110841e+00 -1.731924767351055161e+00 -9.448311539048558361e-01 -1.258498324486272635e+00 9.021331522373569056e-01 1.354121028676700478e+00 -1.738215398749815011e-01 -1.191894323360496166e+00 -3.889652075694105537e-01 -3.550262541079165501e-01 -4.427169183873482239e-01 1.115174023237320178e+00 4.196215591262765776e-01 -4.447766617060933125e-01 -9.652650137157192667e-01 6.497049409804810383e-01 5.455453617474973482e-01 3.621267859913335774e-01 2.317747505280098874e+00 -3.777822803693833137e-02 -4.120799139031089409e-01 1.358590018916434383e+00 1.274280120809140604e-01 7.473460862744034650e-01 -1.177696720241339090e+00 5.564792940305226532e-01 2.118854387166789199e-01 -7.273457427458026592e-01 8.703270375722421681e-01 7.296543446513642506e-01 1.552892718516742043e+00 2.797832364825799112e-01 -5.393598179148229033e-01 -3.172728193069175862e-01 -3.647618587406903923e-01 -8.272355418582078013e-01 -1.908221978676849506e-02 -2.113945191353109543e+00 7.925354527825172468e-01 -1.734419535327380579e+00 -4.664871833609294249e-01 7.281853019221462553e-01 1.937394077593315833e+00 -1.547987867864576206e+00 -1.394694948375547083e+00 -7.923297831409307213e-01 3.518062466599508054e-01 -1.566529824012595551e+00 1.536412473284106017e+00 5.349385921950464695e-01 5.625665137899460433e-01 7.980189446084533511e-01 3.552045658886236745e-02 5.221237777156207543e-02 -1.172778141098765436e+00 -9.027527105958839115e-01 -3.745250079672238774e-01 1.351908119380766049e+00 -1.048646477803020893e+00 -9.537750095579565768e-01 -2.734390387086009233e-01 -1.789945194798067796e+00 -1.515805075938685576e-04 -7.936649143758854885e-01 4.904775653207322367e-02 6.865268920928716545e-01 3.298435189379513854e-01 3.952095588061835807e-01 -9.913567758469448155e-01 9.288561508970901714e-01 -1.596449423133211365e+00 2.441562980460608490e+00 -2.034262365003784365e-02 2.713127353108258921e-01 -1.392814803856389894e+00 8.735118923492659615e-01 -9.277702875526597226e-02 -4.622332100300483720e-02 -4.913874649061900635e-01 1.288362700908866898e-01 -7.445108371983002460e-01 -1.970538255251006898e+00 4.379073876181695524e-01 -1.898803667889019886e+00 2.333228710130835770e-01 -6.641208540931067272e-01 2.534456585643637960e-01 6.458278045433372139e-01 -1.582283040338607338e-01 8.891428645083587767e-01 -2.115392803077172701e+00 1.036064770633760901e+00 -8.484118989471443051e-01 5.100378670648522128e-01 2.231894257845421503e-01 -2.282603683188474175e+00 -3.500324654281520842e-01 1.772111353703944570e+00 1.177832263616763298e+00 2.332920261068502921e-01 -4.096756302587512555e-01 -8.382877995252360215e-01 2.681555318486620321e-01 -6.404676147457111224e-01 -8.938884532952456885e-01 -1.431103335565077905e-01 1.692039754211939862e+00 -1.503694238748099210e-01 -9.970901492851651227e-02 4.054633698759148586e-01 -3.981256934496227862e-01 1.178550753273489793e+00 8.772094119974692683e-01 2.724557093378865424e+00 1.607478923672679139e-01 2.581470606169972370e+00 1.292726335157765805e+00 4.908973825346755193e-01 -2.262700276251975728e-01 -1.061059166236778095e+00 1.198071930982508970e+00 -4.356716707961106883e-01 -1.845204593023073159e+00 -9.404581572797513500e-01 1.364836187260738853e+00 1.801229606935933036e+00 -1.587503746870397303e-01 -1.722776633612869146e+00 -5.356254544347530677e-01 -6.753885915544967367e-02 -4.131366989590254946e-01 -1.898859009056606650e+00 6.715830276041012681e-01 7.811950953798647568e-01 1.579340875833020741e-01 1.312014223691826187e+00 -2.040453975285975829e+00 1.524063542025078100e+00 -7.418010530787950696e-01 8.667257716587319916e-01 1.193762033341945861e+00 5.798864878253168209e-01 -3.208953983344380867e-01 1.109845055002359526e+00 -5.705134559769490243e-01 4.864253816243280792e-01 -1.388186775188416044e+00 1.470398724113614275e+00 7.721902341615380916e-01 -1.287042068267822414e-01 -1.021197952881224724e+00 -1.118886356120172954e+00 -2.230778378724822542e+00 -2.474061640229775205e-01 -6.484242775005809312e-02 -2.557061272665837492e+00 -6.885130125736311779e-01 -1.034686654469051947e-01 -9.429049548300706407e-01 2.046977756100932133e+00 1.081759484018146811e+00 3.600324604472238677e-01 -3.558284851738318655e-01 -7.435188513386348230e-01 -3.614618403191269813e-01 6.487834956912191461e-03 -1.531861031852345123e-01 -1.914347785633103483e+00 1.056818146081429877e+00 -3.331021023589942898e-01 -7.584585505449161769e-01 -1.826542072292427488e-01 -4.635948850265981802e-01 -9.233357598707461200e-01 5.244680873107854246e-01 -1.386586783500207920e+00 -1.532239076015612822e+00 -7.077292156274047619e-01 3.261396955776762474e-01 -2.065434933437253484e+00 -2.788966592533324573e-01 -1.450406400528595263e+00 -6.292521539570737621e-02 5.964122319770077674e-01 -8.269052280705571634e-02 -7.878679584031613725e-01 5.213727941283959888e-01 1.213146826247110122e+00 -9.127174966126448685e-02 -1.781835104470495645e+00 -1.016347920987434428e+00 -3.911813563568621310e-01 8.220441626266763446e-01 1.255275481951844130e+00 -1.557827047356591832e+00 3.591429169126393872e-01 -1.200063213250157912e-01 3.013739673213810533e-01 2.995023419260743891e-01 4.152522455497688059e-01 -1.246788335316946494e-01 -2.471383092189505248e-01 -4.201931962073683635e-02 1.187743713265642986e+00 -7.067905889096672833e-01 -5.622195925396256122e-01 -1.413632297854687803e+00 -1.045899215094540535e+00 3.091409817740417912e-02 -1.284311048591042059e+00 -8.329130455447510961e-01 -1.453452898126831982e+00 -1.663144959478639606e+00 -3.991738926322523362e-01 -7.086309526679503978e-01 -3.776018673554332739e-01 -8.840753501791402957e-01 1.426263945283722245e+00 -8.405963005406679178e-01 -3.444604817455262924e-01 5.451802596168232595e-01 1.781921684435206155e+00 1.920658965282925568e+00 3.377900873085122324e-01 8.053488273707584133e-01 5.372751699857788443e-01 -8.896736510322615643e-02 -1.767581256314886717e+00 5.139736055799543069e-01 7.298234172186904845e-01 8.096886601762552926e-01 -1.855488928377927671e+00 5.130366600993763182e-01 9.013084175511060225e-01 -8.174581444544600783e-01 -4.058288963322929654e-01 8.910268846401149245e-01 5.153736454408974765e-01 2.146345762792891687e+00 -9.346562193094348769e-01 -6.278343493159264099e-01 7.755143430080353451e-01 -1.780113204473845023e+00 -7.924666153639097210e-01 -2.148340960309280678e+00 4.112323938322112182e-01 2.350232863628248570e+00 -6.647741461499250271e-01 1.237506482173957867e+00 -1.039478026441528424e+00 5.370705202245763116e-02 7.776156993558867025e-01 7.265211382910915505e-01 9.501545480761239837e-01 4.374630426197947397e-01 -1.299254495434193801e+00 -6.063115758811362666e-01 1.480854159818313809e+00 6.305918500874811983e-01 1.218846752314405979e+00 6.955719839438117003e-01 1.257035991599919189e+00 -3.377094598654580837e-01 8.665997384156248762e-01 4.904377981981469098e-02 -1.024153105403148745e+00 6.142621874165287571e-02 -1.704266295464770042e+00 -1.609634350715385409e-01 2.496546018431706759e+00 -9.877402254942526660e-01 -1.042712080941640140e+00 6.891085575818809428e-01 9.586759633807053760e-01 8.245760937159675175e-01 1.079160789912423368e+00 8.350919893911858960e-01 -5.487909464905107448e-01 -1.899294760151442940e+00 8.070946738837805334e-01 -2.234356418862629701e-01 -5.897669696788048199e-01 7.353009082114477790e-01 -2.380965364421240071e+00 2.085361225744181701e-01 6.274556210662153299e-01 4.272551236269152009e-01 -1.249280323601080767e+00 6.215662673508656200e-01 3.846511600317402135e-01 9.197259296488341507e-01 1.782868210961379818e+00 -2.582234085608634544e-01 -1.198675018075301933e-02 -9.829134773691647897e-01 3.059073560086292831e-01 -1.181237624536847886e+00 1.778957187884461888e+00 6.285653008556640886e-01 -8.852488146911881017e-01 -1.242779479602650339e+00 -2.283299610526465517e-01 -8.031717865074602392e-01 -3.199579674208909985e-01 1.334381458445406343e+00 -3.445047332832816278e-01 1.274550212765482193e+00 3.134804641204355091e-01 -4.364193497142441758e-01 -3.351727423794293448e-01 -5.929545122024353337e-04 4.028455667699513132e-01 2.530302017426805938e-01 -3.776333799574743133e-01 -2.957520807550090836e-01 -1.506590661539925158e+00 -1.595108489029982701e+00 8.716089261104960073e-01 1.519597912359631486e+00 1.308483214655168814e+00 1.082680635378743261e+00 2.847176353704990781e+00 -3.153939679781006866e+00 1.424268979633547816e-01 6.242241034645540365e-01 -2.271220294156866548e-01 5.649246889447590014e-01 -3.376253578076375828e-01 1.156023025086654332e+00 -1.003446994120753777e+00 1.271160336524408407e+00 -1.686949299516202094e+00 -3.422906137059049114e-01 3.579111613192508257e-01 -4.294257833376221023e-01 1.764154672723129202e+00 -9.646149056356877194e-02 -1.207852137877698101e-01 1.060671190668757979e-01 1.082750788546226639e+00 -2.213828197550681498e+00 -2.060872254755435229e+00 -9.966410828618023354e-02 9.686615121116993743e-01 1.554527942963883080e-01 -8.055904347144081656e-01 -1.069746809298864676e+00 -1.784478717620209487e+00 -7.028733694095377071e-01 -1.679766942022334342e-01 9.827025720598760172e-02 1.140766696862808710e-01 8.846228345825913886e-01 9.264315131119051916e-01 2.986134249588278111e-01 -8.005000929416240529e-01 9.207449348109483234e-01 -1.448241439495070670e+00 2.787652276424795184e-01 6.963074359792150725e-01 9.604490632808272421e-01 1.563969697849189711e+00 -9.603381113984866824e-01 5.596077532492670370e-01 -7.852267494617661825e-01 1.397655374398498296e+00 1.654364579670713375e+00 -2.167630341520915049e+00 7.458581475559686313e-02 2.104487961843047317e-01 1.374438564154860376e-01 -1.888307565813270861e+00 -8.743401814527614058e-02 -7.706215304646063524e-01 1.223985454604309409e+00 -1.578326607437883000e+00 8.024954690189801676e-01 -2.562721804768294809e-01 8.279186058371428292e-01 -3.167177261496419427e-01 1.632964605453707252e+00 -1.018328103454615441e+00 -2.468362634179482595e-01 -9.592363739676475209e-02 -9.273983626065176455e-01 4.264522089862526344e-01 -2.276816189692835654e-02 1.177497282073763085e-01 9.594952811403220649e-02 -6.539567380299857735e-01 1.326099366911800859e+00 1.242611566964120229e-01 7.818455158731143495e-01 1.516300109215672931e+00 -9.422458891391725933e-02 5.253551327296511753e-01 2.459111896274600584e-01 -1.209296238102971488e+00 -1.928662873887065032e+00 -7.682223396882452426e-02 -1.864320400314794235e-01 -5.966037482136052894e-01 -1.908115446887417965e+00 -1.913815127934078708e+00 1.485778555177845295e+00 -8.037558314469069876e-01 -2.973963130566432134e-01 5.786560947471625083e-01 -6.929039307515907908e-02 7.122286057040716489e-01 8.440810112212897565e-01 -5.910572120512566086e-01 1.173633837471767388e-01 -1.742592653165702110e+00 -1.369411663127888756e+00 8.809520049743942982e-01 1.078630403997570264e+00 2.859975459467057890e-01 -8.733775109081757249e-01 2.335230366446839678e+00 -1.236853485618601090e+00 1.619127882121211837e+00 1.808903477699696172e+00 -2.235915989956601957e-01 7.302964852035030985e-01 4.825514716546518146e-02 8.494411715274146069e-01 -1.352088349863175720e+00 1.185745057135517005e-01 -2.255610165483220297e-01 1.063001987142960569e+00 -1.092764637842525532e+00 1.079100503294746272e+00 -3.233452346564233970e-01 8.793194597066640306e-01 -4.742841888671450734e-01 -1.044586333343586748e-01 1.322983906048705860e+00 -7.343074427500809742e-01 -8.408573355527569904e-01 -4.475455719069551530e-01 4.094732525193393591e-01 9.002724003891642290e-01 1.736480224277074713e+00 2.031039369528893079e+00 -2.780708787166206175e-01 5.931646111576784897e-01 6.840202660819126868e-01 -1.677904425127156041e-01 -1.792871666021016663e+00 1.544990882283516331e+00 -9.225657749867253177e-01 -8.389048084104314684e-01 2.543400504605557513e-02 4.688614147055440717e-02 -3.917802437273565919e-01 6.760754427373668607e-01 1.319425636089932130e+00 3.714387617576889733e-01 -7.499692140482053793e-01 -9.426339102956056426e-02 1.558034128416477260e-01 -4.592398520570483145e-01 6.216083814254163009e-01 -2.122783918929800340e+00 1.165427733875071148e+00 1.740014839007556213e-01 5.328919227706579997e-01 2.726556986241183700e-01 1.040270252723132449e+00 4.608191994034254724e-01 1.005299394832167348e+00 2.240838838488676821e+00 -7.724290805799902682e-01 -1.257879292940590199e+00 1.787056397017183773e-01 -1.463049765890691800e+00 4.174484060022202736e-01 1.018244277157525746e+00 -1.770657417308362236e+00 -9.730208683266717840e-01 -4.480234510742990839e-01 1.901148105584297143e-01 -7.405934113997675317e-01 1.166607645992861819e+00 1.132014913469094219e+00 -9.058916811652689693e-01 6.378873258843110738e-01 1.767973928851867271e-01 8.181710312853980316e-01 -1.349786454271089342e+00 -8.817447168345384778e-01 1.072751844729276094e+00 -1.812920373374747651e+00 -1.341027113361799028e-01 5.271065862742937425e-01 -2.074314112214738159e+00 -1.258537038109299511e+00 2.225841861671079780e+00 1.116297525340155472e+00 -8.057287846275126286e-01 -3.972120927925928968e-01 -6.680213958372424043e-01 1.945061400604392032e+00 4.525823953191358551e-01 8.230149634905880029e-01 -1.208024476354924159e+00 -1.120691949571008150e+00 -5.668943140206041953e-01 -1.852819022558400142e-01 -1.735137532679138950e+00 6.214913568581752479e-01 -1.202657410642572700e+00 -3.665467923037130649e-01 -1.364408171988268137e+00 -1.675388470192798129e+00 -4.218293195325918954e-01 -8.110482577027325890e-01 -1.549779878992462834e+00 3.204924849502006068e-01 -4.858293141827123018e-01 -8.813607231579104750e-01 8.848641866485382756e-01 -9.332947433361513667e-01 4.642884417401744734e-01 6.214534736071612997e-01 -2.901510509548988447e-03 1.135365566951229477e+00 -1.039769534044077792e+00 5.994740609250207575e-01 2.324215801772594181e-01 2.453861710386449513e+00 3.463013587703491214e-01 -1.575741520862118161e+00 7.920889832345754389e-01 -7.348092251672184716e-01 -2.594671139432277451e-01 6.850473619643746570e-01 3.431432681232412740e+00 3.328428308799643576e-01 1.140013034162918215e+00 5.881582607737553259e-01 4.910780991298807803e-03 1.589885684354956252e+00 -8.007624741504294485e-01 1.170237442371752090e+00 -1.782511854708810128e+00 1.182932073594971545e+00 -5.794895897129910267e-01 -9.812343453941719806e-01 1.559639885415878835e+00 4.561317111019195236e-01 -8.530929150348821599e-01 1.757666466335537081e-01 -5.747558683620751507e-02 4.681996117907458177e-01 1.979475709290370755e+00 -4.242609323122444320e-01 9.295957110119442701e-01 -9.530575968646552987e-01 -2.938779562166326728e-02 -4.998446870254358854e-01 -1.399746955608172527e+00 1.265981105646949212e+00 -6.642225311082312622e-01 1.485540971532280929e-01 -8.197189265705646655e-01 7.753690643225881196e-01 -9.505588607434395376e-01 3.280322377234943243e-01 -6.529154034060374867e-02 1.297193565165464801e-01 -5.813409583929122215e-01 1.336329048190726176e+00 2.629153601168432997e-01 -1.162533837915899815e+00 -1.247603010469040541e+00 -1.117885649910187906e+00 5.221834271347859380e-01 8.270349404760836132e-01 -7.544993439857980433e-02 -3.257642879021962479e-01 8.884340772305779899e-01 2.128394375867963983e+00 -1.172044040217717908e+00 -1.643497303526488817e-01 -7.958965777390377694e-01 1.184707918705957708e+00 -2.929969512706488421e-01 2.042958329564642295e+00 1.025765752076964299e+00 -1.743089868604355219e+00 1.690904160816524351e-02 1.175496357600970959e-01 -1.575284228390711805e+00 5.570071692213086623e-01 -1.519197778331131121e-01 1.264333851479531035e+00 -5.849821673472009875e-01 6.851192895189952559e-01 -7.937103061347107191e-01 -7.415386311829100796e-01 3.471776211689555081e-01 -7.440974585096221672e-01 2.554629993439490598e-01 -4.488126432745105643e-02 5.541023629832380060e-01 4.098957143079511312e-01 3.819493051791171268e-01 -8.088036014548296432e-03 4.694952816113392435e-01 6.775379005193711279e-01 1.188947552031879296e+00 2.020922497722039690e+00 4.576972074055032369e-01 -2.741666209533279441e-01 -1.058429283063035076e+00 8.973727987401459716e-01 -1.642602448210587651e+00 1.067172810370393465e+00 -7.066960099268931872e-01 -3.785460075900813348e-01 3.903088006764378060e-01 7.097834759504736413e-01 -2.579425028772975859e-01 -2.979899166297999072e-02 -2.222473524381375132e+00 -2.292843066453169598e+00 1.026894660568240525e+00 -2.980878071112901262e-01 6.016693350347077640e-01 6.882794575127977321e-01 2.872743869962365859e-01 1.609759058643349006e+00 1.746144677696694458e+00 -2.000664535932060450e-02 2.579851528869912536e-01 7.532260383689798333e-01 -5.891632736845914264e-01 -1.023539808445341981e+00 4.781900214928325177e-01 1.323687338643938949e+00 -2.389133427103347973e+00 8.907407684628474431e-01 -1.855084806585219001e-02 1.117038836520336392e-02 -9.456762197018286908e-01 8.064442169776896430e-01 -1.795898330258433040e-01 2.477782883325015117e-01 5.019107187644096246e-01 1.023563062752912867e+00 1.349818948872633317e+00 -1.841454749716488815e+00 -4.081515981271896520e-01 -1.293757904335697706e+00 -6.293827200993404869e-01 -7.432556148703403087e-01 -1.552704006184535412e+00 -1.527964638088912919e+00 1.829564230035878036e-01 -4.911274996820563787e-02 1.050828840609862924e+00 2.359271884850403234e-01 7.844567613027906283e-01 -2.502949990017389492e+00 2.388289556648449385e-01 -8.347739488828314069e-01 -1.066664103600784008e+00 1.336277459609735763e+00 -5.014373626407524487e-01 -1.262247788216025013e+00 -2.302249902442246476e+00 -1.243511693072009844e-01 -6.084696811816533435e-01 1.476250319203746275e-01 5.990042271589367529e-01 -7.149035234098486402e-01 7.161876112717507903e-02 -1.213938905656003264e+00 -2.471057063017566557e-01 8.649063950356195019e-01 2.188041666259094686e+00 -1.553690004678977221e+00 8.531921523350950443e-01 3.395316498235387281e-01 -8.760089503091568197e-01 1.029195121216673448e+00 4.416175833704759635e-01 1.395795271334240584e-01 -7.745951494336476006e-01 2.408414749598820348e-01 1.141957092439571664e+00 3.911345131612818937e-01 -3.445503969867511618e-01 3.661898492330233901e-01 -1.485816750288832866e+00 -5.459537251137837055e-01 -1.150288214830683664e+00 8.100572182215356465e-01 5.279418063275207462e-01 9.395132679046022672e-02 -1.099549317384033387e+00 3.248136485836539689e-01 -7.109791261881958091e-01 -8.397060468317357751e-01 -1.157626110444624823e+00 1.579655319600592467e-01 1.505606414045685071e+00 1.162836073931963893e-01 -5.714071672329372742e-01 7.894474290169869457e-01 -8.754010115896926347e-01 4.302113688119761636e-02 -8.960132519065151513e-01 -1.350256527698826536e+00 2.864423134094725154e-01 -9.835720181350005031e-01 -1.148095421935398042e+00 2.258807727936844589e-01 9.138361235706736752e-01 5.707112644030524207e-01 -1.180613057985360648e+00 3.731320593888213383e-02 4.993000510063722586e-01 -9.263838632280232410e-01 -8.020008923255517175e-02 8.667239555922667815e-01 8.225325184175830140e-01 -1.539170168013180851e+00 -1.320599942221878376e+00 -3.045525164890227066e-01 -1.940145814656364598e+00 -6.595356475575676614e-01 -1.757377170981220704e+00 1.222995076302142659e+00 1.132734422649837258e+00 -2.592740582064164911e+00 -6.683882134371886830e-01 5.817243258919522209e-01 -2.029901254611488071e+00 -4.361428890840806510e-02 8.173641077722079151e-01 8.231340569465193102e-01 -1.115981826271068345e+00 1.510977593949066888e-01 -7.439481097655145092e-01 2.411787456531531149e-01 -1.030005773718650625e-01 3.191559024910817222e-01 -3.661420329416494035e-02 -1.395153858561871685e+00 -3.232636942427876692e-01 -5.427283649505481450e-02 -6.614633933890469164e-01 -7.352681131057573483e-01 -1.009814521874969673e+00 1.200389021787551469e+00 2.372411535802947669e-01 2.317147097298381198e+00 -1.232150271997364710e+00 1.027858351129021935e-01 -9.961954923017100061e-01 -1.636024112350516369e+00 -2.323875333200217663e-01 -1.560477475495506416e-01 -2.151467987804110304e+00 1.479675228421242772e-01 4.263038561000666582e-01 8.458217404300776288e-01 7.897049473685852083e-01 -5.952628012377810807e-01 -2.206502996648651127e+00 1.584102127667279314e+00 3.275385462266889869e-01 7.597404443964037579e-01 6.588354908942083421e-01 -7.619232593782419849e-02 1.549209563128646883e+00 1.444934078726677562e+00 9.100095689484348771e-01 -2.062779361207954132e+00 -8.121662541256604584e-01 -5.146234773577716970e-01 8.585001684500183361e-02 -1.225595181088738661e+00 2.561042392240560073e-01 -6.520542633540371558e-01 -1.208734482850532643e+00 1.186320471893379302e+00 -1.111078961673073628e+00 -3.933526381424078955e-01 3.738538080986000267e-01 1.022719259949703696e+00 1.674007593189328791e+00 1.003557904371685128e+00 1.889132374048561533e-02 -1.301064427264490009e+00 5.587457660283367579e-03 1.879077914880333156e+00 2.169667528924394517e+00 1.355721673342378475e+00 1.972305537040452139e-01 -3.479658890498883717e-02 -1.297253912558171685e+00 1.694050846313577496e+00 -1.479497494561372362e+00 3.935989499723213103e-01 3.287905464217463214e-01 5.804354074169351674e-02 -3.822242353657445690e-01 1.433721835058863192e+00 -3.721800882752910877e-01 -1.270348474360500357e-01 1.288533071274233999e+00 1.495766939157741615e-01 1.915775495382528781e+00 -2.939785260878641227e-01 1.080842403047375333e+00 8.725848460361470549e-01 2.102013649118747995e-01 1.729809200455289186e+00 -1.811287417256502164e-01 -4.264401454838014360e-01 1.049377578623192475e+00 1.780641707695963527e+00 -1.853692738279936636e+00 -3.058899646548760565e-01 -5.485634148118131437e-01 -2.777038687063611011e-01 1.628999368325800168e+00 1.882545087326338296e+00 3.137205598639772330e-01 4.420760556367478444e-01 -8.821681479541186865e-01 4.326133197710517186e-01 5.483653928446384496e-02 -6.608866361916420074e-01 9.854408765100663992e-01 1.323689903837016235e+00 2.109698403040368042e+00 4.427941966977147481e-02 5.038778953085920609e-01 -4.042399860622656882e-01 7.355991056891444391e-01 -1.560007875893195672e+00 -6.529749402984986739e-01 -4.310082216517670539e-01 4.081121252067773097e-01 -1.690230913873096874e+00 -1.279817766511552657e+00 2.977663615522184726e-01 -2.290159912311186208e+00 -1.918732868208774395e-02 3.649469518195046502e-01 1.596716144769870560e+00 -4.670520010642476572e-01 -1.311739191949547134e+00 4.647484853148514117e-01 -1.093098562449719147e+00 -8.810788283765971229e-01 1.464736842298479003e+00 -7.298331674494503707e-01 2.158002232702570744e+00 -1.364028373494622359e-01 6.881999280386246198e-01 -6.033736828053951617e-01 -3.122290972441268964e-02 -1.570803895600799915e+00 -6.081310836487572313e-01 1.118937717311138780e+00 -1.111597079067087934e+00 1.528553273909667665e+00 6.108462630193646214e-01 -9.276999703609418724e-01 -2.277110222478212764e-01 1.838495295342704283e+00 2.432998784401729786e+00 -7.904852880117763103e-01 1.337597834752684678e+00 1.554247724625497096e+00 -1.241176817973575486e-01 -3.902478659073191358e-01 -1.268209099720899680e+00 -9.262364108205211055e-01 7.564875168057877408e-01 -2.677067822638087513e+00 1.417620682592299453e+00 3.968952442226895694e-01 1.757126703078201180e+00 1.701035173603354878e+00 4.764058277129900043e-01 8.182457840234858004e-01 -2.113776242477036327e+00 -1.131779020574597450e+00 4.272251192573032208e-01 -1.380235515185532558e+00 -3.688410391425943347e-02 2.010350192315814646e-02 5.035113792456678006e-01 1.064551802155798033e+00 2.156306268442319318e+00 -2.688122148441826287e+00 2.555229157053273137e-01 -5.740693553034437180e-01 -1.091110402596594531e+00 -1.008551342055773681e+00 1.333221422053025629e+00 3.281555604333183940e-01 5.226317037880054972e-01 -8.686270838521114035e-01 4.334688556299639423e-02 -5.176861544811880433e-01 1.291479697021894024e+00 -3.286683353095121718e-01 1.499496131987731129e+00 2.901272593786359266e-01 1.290765244488200070e+00 -2.280994224749773869e-01 2.432026214348564086e-01 1.829011440711818537e+00 1.802492985597135444e+00 -3.793310581315346708e-01 -2.398397994125726740e+00 8.460641968540574265e-01 1.392954880898140402e-01 -1.011284180073435540e-01 8.596571394172138891e-01 2.436377982141736398e-01 -1.104547110318830239e+00 -5.837509836821403592e-02 -2.385430208999464730e-01 1.200111031859016020e+00 5.957525124953217954e-01 -6.459646879553414545e-01 -7.705435962100076752e-01 -6.605040014867640252e-01 1.876189830366785882e+00 3.154431396040176527e-01 -9.308028481051497938e-01 5.036485650791130281e-02 1.776971322827106015e+00 -5.093859762447427997e-01 3.343531030143730431e-01 4.583855030001563469e-01 -6.640380765252740236e-01 7.406693568558255780e-01 -6.046181874169105352e-01 -5.308117140006392010e-01 -8.481951213357868946e-01 1.857500873681579290e-01 -3.641771834310589262e-02 -2.046387046748400218e-01 2.682081806328046047e-01 -2.995912443489711641e-01 2.217831995842522552e+00 -9.431011670070366115e-01 -2.171049973032213032e+00 -1.414438478892248607e+00 6.819542210572842045e-01 1.042276268715954801e-01 -5.570431785235829825e-01 1.320424612467356318e-01 -1.012221323639678872e+00 -1.915825093951048386e+00 6.792565945216015866e-01 5.392291820803940539e-01 -2.078609292671691033e+00 -1.137563240190305969e+00 -8.721906428647271392e-01 -1.640771417143868982e+00 7.172170468234145835e-01 3.777054449003680037e-01 2.342345493771294862e+00 -1.272402935550518643e+00 -6.172823265687231720e-01 -8.415064273700122444e-01 3.796754056583481196e-01 4.607706129216832536e-01 1.179813235994874532e+00 -1.033023848593050076e+00 -2.404387850301128005e+00 1.428777642314210394e-01 -2.064670585593317842e+00 1.139602068342129737e+00 5.622012769504465268e-01 4.000159643134147402e-01 5.842684671435788291e-01 1.635473904543941037e+00 1.240549642750240711e+00 -6.345929334238247232e-01 -5.587441048675487743e-01 -7.519687157153741586e-01 1.351107449968417473e+00 4.556179712382446012e-01 -1.816184114215020795e+00 2.569292419231897773e-01 2.369332667661996350e-01 -1.294962694556186233e-01 1.690571880140412819e+00 -1.700702301167872632e-01 3.776677610368523452e-01 -2.569376410796391230e+00 -4.269266836600471016e-01 3.166200409187875375e-01 1.672474346061307404e+00 -2.926949342781299812e-01 -7.184833785795710082e-01 1.004662163316699108e-01 8.506916309551467714e-01 -1.112017586695362770e+00 1.533421299478799460e+00 -3.863455790977029514e-01 -9.099264188646943863e-01 -6.565518246117753032e-01 4.237432147865400900e-01 1.322214028871328217e+00 -4.152382082277002451e-01 2.088627141597042325e+00 -2.850219217638269686e+00 9.041680870670815162e-01 -1.284077214268537714e+00 -1.655743792386150590e-02 4.950581694811809208e-01 3.617088124702439456e-01 -1.388487905613779994e+00 -1.379076833856032414e+00 -1.039664859254354257e+00 3.156460515806353562e-01 -3.762107398788709645e-02 -2.203084954069498835e-01 1.504398394535303440e-01 1.388231561348030274e+00 -1.820774898428561883e+00 1.441496869394271574e+00 3.708035987474211231e-02 1.806253420103317797e+00 3.469372035478156535e-01 1.130111569605521948e+00 1.513278340258583932e-01 8.166923620156418817e-01 -1.999169587957614624e-01 1.570610591208731810e+00 4.695133510065018778e-01 4.512879986767752150e-01 -4.348484417410331537e-01 -6.994764200015340938e-02 5.922825156459747831e-01 -6.946806314952121975e-01 8.494201039114898100e-01 -1.474733692722445699e+00 8.368305416822804377e-01 -5.370312874754660237e-01 1.332855025909770452e-01 -2.051292816431133162e-02 -2.551617684248651541e-01 -8.336856678566875178e-01 -1.703688438390885462e+00 -1.781314774280738297e-02 -1.064947446103257755e+00 1.393813858283570184e+00 3.538737021882384232e-02 1.041245721464361951e-01 -1.854708547197737367e+00 6.189750148486746761e-01 2.338126171751144233e-01 4.839060454780911846e-01 5.784767939849358998e-01 -2.026310506216600360e-01 -4.027335042088925898e-01 3.246424365704526638e-01 -5.184458859066245484e-01 5.275844883593443502e-01 7.215181498531246518e-02 1.643738466843749357e+00 1.246768575372711574e+00 -3.542372141896263926e-01 -9.248347710985960202e-01 -1.369111381221940205e+00 3.352701176063900834e-01 5.783046678140917329e-01 6.384344048872597766e-01 1.326004831954765706e+00 4.499174149967412051e-01 -2.098593780794145047e+00 4.256540307825418257e-01 -1.105796846737775674e+00 -9.057222379378579435e-02 1.510603009303858150e-02 1.903351229026043701e+00 1.092955990652497267e+00 -9.191975904587256219e-01 1.312490795123926857e+00 -4.883779395700853510e-01 8.020442855571874308e-01 2.916877232399329722e-01 3.015546767592832134e-01 6.698107004893757432e-01 -1.684819754597350006e+00 -1.245554304561637737e+00 1.309590901293969711e+00 -1.620491021528724485e+00 -6.244165138874232523e-01 7.147057586338200208e-01 -2.678386032450383425e+00 6.363899094322035543e-02 -1.830040131337594689e+00 -8.698085200962112351e-01 3.187798980230866497e-01 -1.537848992534231130e+00 -1.798523718848749509e+00 2.251335443046119655e-01 2.338542412183588493e+00 -6.063527407940949576e-01 2.035630021524367783e-01 -1.379058552598954268e+00 2.128297651275742608e-01 -6.916769278478113181e-01 -2.181536498967644899e+00 2.668088606509910754e+00 3.895347004775072675e-01 1.039610044569000635e+00 9.775379847846578096e-01 -1.255050533725164064e+00 -1.054864028967067879e+00 -1.214956238087477880e+00 2.194017468726698894e-01 1.292309546146055421e-01 3.334230226759839488e-01 4.790120349540086253e-01 -5.739289226815173089e-02 9.019330521100346054e-01 -7.192057988584054096e-01 -5.166223808676514428e-01 -6.674932102582095128e-01 -1.740499480275008226e+00 -8.812904933734232449e-01 -1.394727752329034010e+00 -1.129877287363372229e+00 1.102495613493540194e+00 -1.821088665843416665e+00 -1.965098956215091786e+00 3.149728599110763194e-01 -1.667800959823012796e+00 1.376590664797633645e-01 1.570000081139711678e+00 -1.279561298841239148e-02 1.659025367622129821e+00 -1.109837151541887446e+00 -2.071703940315756221e+00 -6.466607443126957122e-01 -2.017117313694299641e-01 -7.574071861814208884e-01 -1.738958904000602823e+00 4.834502673224444491e-01 -1.946094100604288446e+00 1.617060001184377760e-01 -9.240515375789658536e-01 6.372905262916361835e-01 -6.949840896343911778e-01 -2.002095517649816081e+00 -2.150677439301962757e+00 -4.548605360342644066e-01 4.447168878690427873e-01 -4.356355106403050348e-01 3.457167964443032537e-01 -4.234326536676938368e-01 -1.039085044210668274e+00 -7.561363162547257710e-01 1.566153804058860954e+00 -7.171019441701471653e-01 1.356847912203314133e+00 8.193572142606159181e-01 -7.655576415380366262e-02 -1.120911953568145325e+00 7.509194340902070053e-01 -1.726765802380849646e+00 2.278924320251277114e-01 -3.075589688865122597e-03 -6.564133749944831564e-01 -1.977921030026152716e+00 5.028411675787770596e-01 1.074827065967877415e-02 -1.977095414488728053e+00 4.040292606231871142e-01 4.843327211092595119e-01 1.354017714783949389e+00 -1.551399832785436139e-01 2.397233707482053333e+00 -6.355162285008192358e-01 -9.933575793029703060e-01 2.012482766376928467e+00 -4.846573476433756467e-01 -9.781953238769178771e-01 4.472087987167557288e-01 -2.097909182246520565e+00 -6.351807992269047354e-01 8.589057247819834595e-01 7.722859645757579328e-02 7.152465324592652829e-01 9.793750939797765120e-01 2.228547144421585968e-01 -2.152306338279046383e+00 -3.382692930660150532e-01 6.012199122005318364e-02 -1.269932136763603836e+00 1.579039184834423848e+00 -7.901585437453936267e-01 1.720795770802393987e+00 -8.328509689628427193e-01 -2.523180658609788796e-01 1.145315148704014740e+00 1.242192986292970647e-01 1.847846827314134188e+00 -8.483328355702984824e-01 1.329012777927706779e+00 -5.122428279423119069e-02 1.259171679109082120e+00 6.416710286045020084e-02 -2.029480323693740595e-01 1.448242970498500315e-01 5.639342695166073005e-01 -2.429206083764865187e-01 -5.924596162386791542e-01 -3.994300487582270187e-01 -3.720238034526972548e-01 1.241642687155051494e-01 5.395553098677684511e-01 -1.489437740373355856e+00 -2.952992130332232623e-02 -4.162852594940244511e-01 -1.227933222981051307e-02 4.830907743795251896e-01 -1.844764857858904428e+00 -1.504602300375550872e+00 -1.793746236811331274e+00 -5.150284018653329514e-03 -2.056690490045659236e-01 2.644289244171265651e-01 -1.047330963236111634e+00 1.130434644408805589e+00 -7.763296334339407911e-01 3.833249696443858934e-01 7.881099753883757941e-01 -1.231596411240316158e+00 5.987433740909254842e-01 -9.075655738829435659e-02 1.827938387545194887e-01 1.706595273236250154e+00 -2.644097291798227722e+00 -9.347621143154002943e-02 1.411538543819772062e+00 7.897266483478879717e-01 2.834180741825404262e-02 -9.388643027495290339e-01 -1.234707227746446589e-01 2.118876383610368119e+00 8.109127903728081677e-01 -5.587089759378996989e-01 -2.237130819541825050e-02 -7.406283545179782601e-01 -9.319571899200290721e-01 7.610781828173320829e-01 -4.734412450454934529e-01 1.963333104281782537e-01 -1.051274525551368910e-01 -2.094527136399764733e-01 9.983810557513511652e-01 -1.157688847798540033e-01 -8.135049874306281292e-02 -4.478700139066503494e-02 1.363337129225438149e+00 7.457037007894286029e-01 -4.865141665968495954e-01 1.257987359513692116e+00 2.117545806954535426e+00 6.627842768505810556e-01 9.841713196021933951e-01 -1.020888013057040133e+00 8.390876657505251003e-04 6.395603744483214781e-01 2.367121203029822318e+00 -5.127366939999149498e-01 1.255686733231342833e+00 -3.437964023223961663e-01 2.166723555876944207e+00 -9.476597755199314688e-02 -5.299860754082481584e-01 -1.646466396304164526e-01 6.961666778052244542e-01 1.275299382497986078e-01 1.169968298712648486e-01 7.386587830494403262e-01 -9.468004014527396928e-01 1.975193464900024232e+00 -8.603700602598718383e-01 -1.545399381914746462e+00 1.141301472483603474e+00 -1.090201555506720293e-01 -7.002816426284924622e-01 -5.377010952084637641e-01 8.832822390356169784e-01 -7.585722276620106008e-01 -3.830441620934209590e-01 -5.279408704527054352e-01 -1.229178319075471260e+00 2.767854835523781976e-01 1.577789968618713567e+00 -8.749740291350140142e-02 -6.228774271812249630e-01 -3.412498025979271987e-01 1.033578425225883279e+00 2.771450036897806779e-01 4.826586418190105809e-01 2.125266689321612945e-01 2.254131599250074558e+00 -8.510330717015119895e-01 2.431591085624928983e+00 5.793792040994486525e-01 -9.167098212459035000e-01 5.777985688695388977e-02 2.264920215392049130e+00 4.184091237072268266e-01 -5.368964051057841802e-01 1.021940101043314897e+00 -6.697644424376352212e-01 1.452735096098439760e-01 2.592426013905757554e-01 -1.438310256133904952e+00 1.141644023249360484e-01 -4.082774694538071070e-01 5.539006080874052662e-01 -7.813186638483700097e-01 -1.125802349724770224e+00 8.548205576456650023e-01 -1.578586920347698541e+00 7.906180829156624901e-01 -1.840997476996067972e+00 -7.901431409899472014e-01 -4.047813288317585467e-01 2.483184678511991539e+00 -2.671759023658416554e-01 1.052242260873339053e+00 -4.626756872736761395e-01 -2.554720032663306828e-01 -7.282719744283074892e-01 -7.510196924614599423e-01 -5.124795469558391936e-01 -8.146469427113637307e-01 -9.127422560195818102e-01 -4.355595714090653714e-01 3.980746296055265310e-01 2.198383059156420405e+00 5.101696586190895832e-01 9.199406682533819435e-01 8.326103038368661002e-02 -6.304723911293082239e-02 -4.345321784415735467e-01 5.235417837230974536e-01 -1.958681279365734218e+00 3.165802519038889873e+00 3.696548722726663572e-01 -3.762966827514369061e-01 9.744172145468061874e-01 1.236983715595112443e+00 -1.181669905000629850e+00 9.252894450072707277e-01 -3.545422418988689595e-01 1.207893710962477885e+00 6.029892566899868189e-01 -1.316890712056103391e-02 1.670944380646750993e+00 1.537035856982681414e+00 2.140698579935063073e-01 2.344585318794850382e-01 -2.344539853718527744e-01 -1.011680237733615151e+00 -1.093122814391620512e+00 -6.800787719373959650e-01 -3.066276343304729091e-01 8.718220999118776460e-01 -1.565575673232890930e+00 1.112659587751323731e-01 9.860046389771541797e-01 2.959948819882230464e-01 -5.253292719396509547e-01 1.159263117214913708e+00 -8.747935719994953674e-01 5.949832507747171428e-01 3.223564832130864088e-01 1.302387152279066207e+00 -1.156938612065788075e+00 -2.703216918855770867e+00 -1.250265701408136865e+00 8.692650075930323517e-02 6.722557951070726179e-02 -7.650580220635835316e-01 -1.669101423455903399e+00 5.762692855449175200e-01 -5.066017155254048943e-01 2.443019400782412975e-01 -4.217913661983658802e-01 -5.049745564623575600e-01 4.606897922113598748e-02 6.329641397277709081e-02 -1.347605905187790443e+00 6.878177436678728496e-01 -9.583422860234203089e-02 -6.341646430563713244e-02 -5.772856389421516798e-01 -1.132806138229791176e-01 -4.710923165291043269e-01 5.939645619177447156e-01 8.181408726209971061e-01 5.178065700704401753e-01 -1.433857589105018038e+00 -8.224067325261077421e-01 -1.483879366456081206e+00 1.785608807094319017e+00 1.996300459385022263e-01 1.371395575273512690e-01 -8.427381401836865349e-01 5.212645201343599766e-01 5.213850115893446935e-01 -6.459279605388853485e-01 -1.141829297131606635e+00 7.324925178464601894e-01 5.392123599832454595e-01 -1.684624323343860419e-01 1.672203140307189917e-01 -9.596733141352087326e-01 -1.061478276269939514e+00 -4.600459700649112138e-01 -6.719249299295584343e-01 -1.597963464206726858e+00 -1.170653435033103484e+00 1.350202232564903793e-01 3.696907016883742569e-01 -1.118392915316105962e-01 6.802766889771562075e-01 2.065226103088558585e+00 -1.281880988431457702e+00 -2.310889905205937844e-01 9.827165826332320275e-01 3.962767232950840657e-01 5.687778565156220711e-01 -5.881423422768957687e-01 -8.118185510174781294e-01 -1.471795778999966109e-01 -4.124437430780172331e-01 1.435757258197500885e+00 -1.813524826105792354e+00 -4.918707509324923288e-01 -9.626592943896865595e-01 -8.014864456946630966e-01 -1.280519165285077587e+00 -1.510815020575901890e-01 9.428563105294448521e-01 -8.282044190266257822e-01 -9.934142003938971621e-01 2.241629758326809108e-01 -1.095891770704088497e+00 1.225555514418972036e+00 -8.847186581079129475e-01 6.991968244881701100e-01 9.352421842189258261e-02 -4.459280632367704778e-01 2.459928514829885060e+00 6.503133623920172024e-01 -6.742228242113128545e-01 -1.729953712817476452e+00 -4.714817687682691938e-01 8.808742183740163600e-01 1.050368894963917693e-01 -3.573759684137098325e-01 1.089611212828221154e+00 -8.367689672416116498e-01 -1.193815245893124377e+00 -1.867300622521368636e+00 -7.630366429317307908e-01 1.618453205658770822e+00 1.950375973742105140e+00 -2.084703192975101871e+00 2.090064049270104807e+00 1.442918930175461467e+00 3.594165189165706153e-01 -1.455679225744309635e+00 8.613056688873049760e-01 3.471128095510456202e-01 8.365898981671594514e-01 1.335805177923123643e-01 -3.090392068124195868e-01 1.688502667156464243e+00 -7.260456586034360615e-01 5.915032869932068671e-01 -2.173598525298812423e-01 -3.922696394148776911e-01 -1.845407875383498375e+00 -5.136004354164761532e-01 -1.413283769508535848e+00 1.904972770560968420e-01 7.487924704817741084e-01 1.119177244909101976e+00 4.653340096642243906e-01 -1.808478554193190480e+00 -2.024975168652040303e+00 1.433881689619139976e+00 1.818648920334367425e+00 -1.325249400608002670e+00 -2.119079882871107989e-01 1.068218073268254464e+00 6.436226409121063030e-01 1.011817741048278041e+00 1.677326011806792305e+00 4.896893171073032902e-01 3.972460602093103588e-01 -5.895909714258212864e-01 -9.182217290378416052e-01 -7.752286314469281070e-02 2.085174342267259728e+00 -2.764956358142094950e-01 -1.125699497678015248e+00 5.491733939910777851e-01 2.020542952884703869e+00 2.922641202219575240e-01 1.172297567204971802e+00 -1.065329068122836231e+00 1.507007736861576408e-01 -1.139680632363441415e+00 6.680793069513781823e-01 -1.405351667581322905e+00 1.103116431833489619e+00 -1.801945555337961968e+00 5.054715727546056359e-01 1.229135389530701783e+00 -4.338336280299963099e-01 1.423832941134547836e+00 -4.574720691680914664e-01 3.643823603205689071e-02 4.438948372253484487e-01 -1.697439811434996004e+00 -6.460455630791089865e-01 1.155992735017021378e+00 -5.495899863343108871e-01 -4.637928344761372834e-01 1.458002816749348618e+00 7.113481486114149321e-01 -8.947520054242462662e-01 1.298295714157604808e+00 -1.406054597070580003e+00 -9.874378306840680963e-01 4.203559324408212561e-01 8.362485859340171857e-01 2.165623347456722136e+00 -1.772221340243917698e-01 1.466540070524024353e+00 -4.267771961496561461e-01 6.470078752383796594e-01 1.835669421897226372e-01 -1.070258212901422507e-01 -5.718625210545401627e-01 3.643092436423576719e-01 1.483093161179551700e+00 3.897022320964214914e-02 3.870303154318801009e-01 1.494758087686511638e+00 -9.319825962198195757e-02 5.413865865129613431e-01 -2.537772957966701326e-01 7.902060082251914919e-01 -1.275184736285091880e+00 3.058274253176258561e-01 -1.249264303047741498e+00 2.680251888145762651e-01 3.241582959831628696e-01 4.649703324660556247e-01 1.150576985696516036e-01 5.972367031463637205e-02 1.420044136149325231e+00 7.466067480052717142e-01 1.308336590141611078e+00 1.256099439964994124e-01 1.067813866119076693e-01 2.073727188924490705e-01 5.032567667036431658e-01 -3.326428987381069846e-01 -3.893815214531675117e-01 1.150557678334122036e+00 -2.153929248148468700e-01 2.647240728024300438e-01 1.347475881559869082e+00 5.919735326016353216e-01 1.512504200125768528e-01 -3.441505429959639817e-01 -8.136533473111923209e-01 -2.804354718635153065e-01 1.391415467602026057e+00 4.110370264377883331e-01 1.147733846548795178e+00 -2.629359525796235442e-01 -8.177981440663208978e-01 3.234893834532629242e+00 1.649354192400033225e-01 4.891480279847642554e-01 9.877932193982063014e-01 -1.419591847333522505e+00 -8.600769805067060014e-01 3.924877767521768868e-01 2.279433342483625058e+00 -1.233272812499941473e+00 -1.489275483522364718e+00 3.134816655121327456e-01 6.814136466939000325e-01 -6.757791751352103526e-01 -1.824663697517575622e+00 1.003987766850559238e+00 -7.310987366823569200e-01 3.057633489392271309e-01 -2.487973402395171896e-01 -2.053071350261416850e+00 6.757105123292437288e-01 9.461984240315336470e-01 -1.325630826212643054e+00 -1.206423466449058512e+00 -5.172530987094733357e-01 -5.326528631568314687e-01 3.575028179532201422e-01 -1.478727069717382658e+00 -4.241507451737598910e-01 8.172388103017452776e-01 -9.600355815202935572e-01 -6.635029447973495031e-01 2.904217406837328319e-01 -1.447490511186377171e+00 1.354341683795336815e+00 3.110850968089553525e-01 -8.652401808939109706e-01 -1.070814785707649153e-01 -1.477481027929550272e+00 -1.310289098676389319e-01 2.880790412156518654e-01 -1.916334150368329547e+00 3.433862386388431553e-01 1.559352305883964229e-01 -1.717679753345246196e-01 -9.369859865889260675e-01 5.741036166197958091e-01 -1.117265980718281426e+00 -4.589503640578740384e-01 1.708389435536209755e-01 1.844448908388615083e+00 -5.621331948425747349e-01 1.227187126195067091e+00 -1.015419919491646450e+00 -3.747952184013217392e-02 -4.784320317586259197e-01 1.194816034434853957e+00 -9.207903445747436244e-01 -2.706617082065042035e-01 -6.813203713560581631e-01 -4.948369818574104712e-02 6.256868553216354822e-01 -2.001602705722052011e-01 -1.490074035478375025e+00 7.825493989069950418e-01 -6.236044777789155891e-01 -4.614778227302490654e-02 -5.289604290427396549e-01 -1.639962140003690338e+00 3.743527774760556648e-01 1.426924326413984145e+00 7.932568018226694440e-01 -6.169967491013409466e-01 -1.217960407361136088e+00 1.091756039040431281e+00 -1.025247836068132523e+00 1.461704082877795186e+00 -9.940166486328975148e-01 -5.925813375677160266e-01 2.355508031013377468e-01 1.155469013171433329e-01 1.456683437080928734e+00 8.608054934377912248e-01 -6.807903051266360750e-01 7.982209336932795107e-01 -1.426583146816203240e-01 2.761328893807333706e+00 3.989536789278981810e-01 -1.200652046976035336e+00 1.611552538438060234e+00 -2.254857776694084492e+00 7.725640798187369818e-01 -7.151733643816332586e-01 8.384394216912247622e-01 -2.717856555557161546e-01 -2.908741909229363709e-01 -5.362346101637849305e-01 3.228870728066199347e-01 -8.017550817357717019e-01 -1.299607354862892139e+00 -1.095010165909536592e+00 -4.328924335653910327e-01 -4.023725587583101282e-01 9.233427686448936189e-01 1.080947905645338825e+00 1.535092970978611415e+00 -1.448854854411253834e+00 9.166805062107646895e-01 9.472378125060572085e-01 -1.062023663369684012e+00 1.330611471025143988e+00 6.999957663507910821e-02 -1.126947732487174170e+00 -7.171848134814441389e-01 1.430349160681448684e+00 3.370078638049589514e+00 9.293892465951922865e-01 2.365132951928477778e-01 -1.925634523988194180e-01 7.941159660902899486e-02 -1.449167085237136554e+00 1.116745154837776033e+00 -5.042304509527263390e-01 9.313733332654202668e-01 5.365501164671931944e-01 -2.582525119973963612e+00 9.293019667737083545e-01 -8.595568273239845292e-01 -1.417612953317161750e+00 2.505557442053709671e-01 2.105340638095806405e+00 -1.578947661232674049e+00 -8.183802931332092578e-01 2.684630203427122996e-01 1.101611521221656620e+00 3.455174728589642252e-01 -6.083412423504293010e-01 -5.471849234191117350e-01 1.183243243187110050e+00 9.388908442057879444e-01 7.833691055863041264e-01 -6.875503431982824543e-01 -6.852266963003994515e-01 -1.157501175593342424e+00 -1.492197183968223095e+00 -3.477698892501518424e-02 -2.897636779203120738e-02 7.309567601989204466e-02 -6.443017085065784189e-01 9.473607571643261061e-01 -6.607093796488722193e-01 1.018209035987222288e-01 -1.397361875776976348e+00 -1.540450550875038127e+00 -9.081321052451196696e-01 1.147451454018900696e+00 -4.899185185893177863e-01 8.768622849624768678e-02 -1.606664941251342293e-01 -5.516798220946873554e-01 -2.161572675696878665e-01 1.966286386021698585e+00 4.591262408616140767e-01 -1.272076181232638659e+00 -8.067187251376216617e-01 1.222774213295002355e+00 -1.208758153226811988e-01 -1.053910613126554541e+00 1.191673111027312937e-01 -1.990671351407191869e+00 -1.654297510606345556e+00 9.567682847125363876e-01 -1.334105454952970948e+00 -1.198442895460176016e+00 -5.044179549499331339e-01 6.780356545340042729e-01 2.422326536061445157e-01 -5.750314965304340609e-01 -7.859020836150100164e-01 -8.919074816602375888e-01 -3.355798288772607330e-01 1.317070892730881626e-01 1.064003023288961014e+00 -1.572175967956007669e+00 3.083194965890211914e-01 -1.556414132124548377e-01 1.778217952264882218e+00 2.336790530133288912e-01 -1.652160858737491134e-01 1.461429584718513475e+00 1.244435322074506578e+00 -3.069960341423937922e-01 6.852152784675936692e-01 -1.164528296757171288e+00 -1.833237264535782618e+00 -7.422355312459040233e-01 8.329056163022430237e-01 1.341251722723022066e+00 -1.156504717539211802e+00 -2.998937483368322998e-01 -6.239918425341502983e-01 1.615908543128906416e+00 1.882756003525436483e+00 -1.689716667445176623e-01 -3.242494805852394801e+00 1.514386922693002013e+00 2.739371013538936417e+00 -1.780225317467873936e+00 -1.068979354657319941e-01 1.620213302312997206e+00 -3.435543638163247177e-02 -3.966563330042564006e-01 1.230049229890295859e+00 -2.809339231835910611e-01 6.194825711746377861e-01 -7.938288272052009820e-01 4.909423171839057826e-02 -9.638001962397548805e-01 -7.059279703888264867e-01 -4.320343624088227030e-01 1.253268601373016544e+00 8.240814584600196502e-02 4.241319698109126124e-01 -2.699110282493900059e-01 9.498337864549314391e-01 1.939036862543081163e+00 6.633330793190159724e-01 -1.628736492730024299e+00 2.444089845051673759e-01 3.361776235778105026e-01 -1.182822968005887709e+00 -2.054016772738997076e+00 7.517032956739703176e-01 -1.352604786387245073e-01 9.664284509676236701e-02 -1.364904544599993441e+00 8.235969922115468078e-01 -4.753593035140274980e-01 2.412696870753912481e+00 -8.438073130080220308e-01 -1.514791031413127653e+00 5.126596545271097094e-01 5.013200761160099134e-02 -1.975167461208521269e+00 -1.157883256218811496e+00 8.920901674770262968e-01 8.473045256872770992e-01 -1.103801603243218521e+00 -3.492400249109104404e-01 -1.632611064237540210e+00 -2.007390338916410055e+00 -1.072244416121629129e+00 -7.798588227581058074e-01 2.564112252148327276e-01 1.069130265159090182e-01 1.038837461917695659e+00 1.640645965357462099e+00 -1.001871502501525901e+00 -2.581590842749537096e-01 -6.900664464167277634e-01 -1.642622787381196325e-01 -1.923836064041957727e-01 -5.202954559136835355e-01 -1.139245133438764546e+00 -1.502005463316991252e+00 5.233131800778244580e-01 2.573216682580427683e+00 1.905930523906463336e-01 -3.809909094741703584e-01 -3.579308678658820186e-01 -1.662652847295430503e+00 -2.371699521738606375e-01 -7.514761756787580183e-01 1.086885091080357357e+00 -1.212964923299781894e+00 2.731350406915217799e-01 -3.105023958232022152e-01 1.238702527808729359e+00 3.536184113613283775e-01 -1.495003777234488851e+00 -9.820477582243615222e-01 -3.988107274625317666e-01 -1.144468258255341819e+00 -4.193804281319001293e-01 -1.299454461205570510e+00 2.271141446571922629e+00 -5.027646621533388149e-01 2.437633742179469376e+00 6.212652955513445902e-02 2.180223919204959393e-01 3.041573846610964166e-02 2.795846006618516011e+00 -5.513276728778805369e-01 -7.802951212705202533e-01 -8.952351323464184940e-01 5.372900088037687594e-01 3.588482487558891654e-01 -7.464109234324792785e-01 -3.534965469726437243e-02 -1.082236377252247861e+00 -9.033566072567499050e-02 1.807844843866262430e+00 5.415239341229657333e-01 1.324331247579157100e+00 -6.921612506594974068e-01 -1.150856894093868599e+00 5.275812073041112604e-02 1.731677909007529159e+00 -3.762431091071970490e-01 -4.986435625172482844e-01 -1.698805840539303613e-01 -4.634673106443319979e-01 2.244176417029432269e+00 1.514711958804930036e+00 -1.046302546070069228e+00 -3.400558405821554775e+00 9.355805040599476929e-02 3.222224260308662047e-02 -7.228228370514918621e-01 -3.183513663065486443e-01 -1.757744015813451910e-01 -1.036187275893654253e-01 1.333062638708303882e-01 1.903929852839683079e+00 -5.909880386644732475e-01 -9.381517541262601734e-01 1.377692333623726506e-01 -1.270660684126460882e-01 -1.241458326516833743e+00 -7.863889846883260759e-01 -2.758636095355583850e-01 -9.578481607786185625e-01 1.715298958613888647e-01 8.144070234430994537e-01 -6.751286960743442256e-01 -5.669180635098050036e-01 -9.674692927641086460e-01 6.155083271035036718e-01 -1.452431019775086929e+00 -1.471637524901470151e+00 -4.042560071044871139e-01 -7.906897083961320072e-02 -5.921309669861703033e-03 -5.683693618018341720e-01 -7.716842265858556704e-01 1.022237548504913107e+00 -3.754352804565304347e-02 1.275416246159418066e+00 -2.309161614249028993e+00 -1.672918586231726623e+00 -1.143487723314038085e-01 7.052853087478622163e-01 -7.867132390384279361e-01 4.955368349628029301e-01 1.150893722501769911e+00 -1.275853556689857393e-01 -1.824189240620624208e-01 -8.001940632961702660e-01 -8.218557230621440501e-01 1.580016317533465275e-01 -9.960054578417756321e-01 -1.434732477082333979e+00 2.145881941932958892e-01 -1.469622321734936066e-01 -2.028422297393694673e-01 -5.417316621863501602e-01 -8.772212965081449543e-01 -8.893552973154841279e-01 -1.120985395582498184e-01 -8.849916264071981675e-02 -1.338609675547276057e+00 7.845584412270480978e-01 4.968900438068196701e-01 9.144279790197066271e-01 -3.569432593990513047e-01 -9.808976266106919084e-01 3.992562400221092989e-01 -1.172354522998587889e+00 8.520660998678747378e-01 -4.112923260369141798e-01 6.956737183565213645e-01 3.971619944690199522e-02 -1.175476725959224283e-01 2.800106378323514167e-01 -4.882090892004060101e-01 1.965128678274273399e+00 -4.884414326812975271e-01 -1.950861172081619008e-02 1.027039178616315551e+00 -1.103899147676096648e+00 1.184923474147336758e-01 9.829392896059668816e-01 -2.397984941446563489e+00 -3.557511740468645156e-01 -3.259551299378763978e-01 4.688058349850117712e-01 -9.394934198433418926e-01 9.522917043235226142e-01 7.056820183081257136e-01 -4.647557487546718491e-01 6.704229189372233888e-01 -1.627066145053279178e-01 9.508841365285126968e-02 -6.051527455927273591e-01 -3.147441979932727452e-01 1.385497959298907622e+00 -1.446929171392151270e+00 1.804731769998235258e+00 5.446589021576923040e-01 -1.602375122422269760e+00 1.931312756421465604e+00 -3.517878991041872155e-02 -6.424225003793172517e-01 1.562838885065621852e+00 2.306485038362844353e-01 7.445667764997827565e-01 -1.017418837171542023e+00 -1.639285904842457675e-01 5.288749491693747196e-01 1.585510411580689949e+00 7.386559128277156994e-01 8.957338563557387667e-02 7.528368824996282127e-01 -1.861330419808563119e-01 6.968459331843166460e-01 -5.315187351232105728e-01 -1.167352759526762429e-01 -4.066972332257242084e-01 -6.154891135008019321e-01 1.147353354253151325e+00 6.326637173406318704e-01 1.109810066308117849e+00 1.000086147409707249e-01 9.203226436758596418e-02 5.192532094326455239e-01 -5.146860243727374717e-01 1.294214646115627865e+00 3.706257990946093539e-01 -1.034661245151771158e+00 -4.222200168402558962e-01 6.693277158203834176e-01 1.436518049066867198e+00 1.078274796222203680e+00 1.492780673564257254e+00 9.764609661962371512e-02 1.424248146488768171e-02 5.377265245324837073e-01 -1.272087316319273409e+00 -1.940189263717379431e+00 9.881034366642748035e-01 5.981678037141061610e-01 -2.921241860376709298e-01 9.464072725524349528e-01 6.324310901712036637e-02 2.575675940218712448e-02 1.945958552807364184e-01 -3.998630564155487011e-01 3.318880395735140237e-02 4.636549631741854749e-01 2.606723660474654855e-02 1.303907566896025660e-01 1.108072049806279186e-01 8.189624309952898973e-02 -1.139146543970566583e+00 4.901821422824184649e-01 1.484419163051187818e+00 -4.076008189283274463e-01 -2.640086383052367425e-01 7.507077604502894186e-01 -3.083650900585212518e-01 2.606955759716479415e-01 5.073608740972127551e-01 5.741290188119371196e-01 -1.048586122637614526e+00 9.356256422502288173e-01 2.754476223889448239e-01 -1.504289385342141849e-02 -5.758237525958278535e-01 9.368037910978529448e-01 6.231858960453284801e-01 1.948156258936483587e+00 6.427749502879054333e-01 -9.914289676089629300e-01 6.135510875904751638e-01 -4.039063007763409319e-01 2.428196033209961968e-01 8.939476720054108094e-01 1.577853401858648530e+00 4.321405443599214413e-01 1.581094241319825677e+00 -3.358073668451436733e-01 -6.126657790863961894e-01 -1.271803992315057030e+00 -1.474246789637928545e+00 1.343800067585025237e+00 1.818888476664723697e-01 2.721921301969505991e-01 8.316360255033116156e-01 -9.585687968631986244e-01 -1.170681009125678074e+00 4.638454555181619754e-01 -3.131310933402792762e-01 1.214013176448454745e+00 -1.951890351466393225e+00 5.846032960430367353e-01 4.949583771101913054e-01 -9.420999151490909718e-01 -6.597465463999490076e-01 -1.452718317664329906e+00 -1.208921157396352974e+00 8.430676565277033241e-01 -4.117590966895627314e-01 -1.096855351712206161e+00 -6.242595288228179884e-01 1.168257054956080898e+00 2.694863851199190696e-01 -1.988026170720595509e+00 -8.124307663665194523e-01 -1.395779161698208926e+00 1.491467704276566053e+00 -1.035260172889481828e-01 -5.833446967940154604e-01 -1.016743516274700720e+00 -1.783391865391521780e-01 -3.569765815380639140e-02 -1.009046973434824190e+00 -1.715944609822645406e+00 -7.807729515977317458e-01 3.680702675106877764e-01 3.202873818103252890e-01 4.635233291525775456e-01 -1.485762494906850639e+00 4.793155030184817478e-01 -8.041094256456169376e-01 -1.090184940557525906e+00 -2.361885093227599874e+00 4.709259035896599110e-01 -2.263187780721838571e+00 -5.056702039267244736e-02 2.943336415557620822e-01 -1.227127039531866970e+00 8.694196329628539610e-01 1.267453760284968922e+00 -3.422268358516342701e-01 4.202147982679771965e-01 -6.826337409714955395e-01 1.770379958754599581e-01 -1.485806047138788610e+00 -1.017894655708784013e+00 -8.546806305788585689e-01 -9.346299524154348948e-01 1.690075146266442063e+00 -1.599800283458991279e+00 -3.334184621512250035e-01 -7.184400312770647945e-01 1.486164007381467478e+00 -7.332268629111859948e-01 -1.843235388934143584e-02 4.908172996594852705e-02 2.679826883664002124e-01 1.311339777283374364e+00 6.285515821703572259e-01 -7.513478515607955321e-01 -7.080184355487773029e-01 -7.066658295731806927e-01 2.265226197765681793e+00 1.397054345138337261e+00 4.977305049813567778e-02 1.700222110531093733e+00 1.281513552173294102e+00 2.446276650459147661e-01 -2.982414771870188219e-01 1.126806792769405430e+00 -1.970796438806047712e+00 -1.799581480439796044e+00 -2.957492137246758301e-01 -2.731419934129425409e-02 8.634195180210749720e-01 1.576126191262400944e+00 -1.462928826700514051e+00 8.765643727986659473e-01 -1.005325479115464882e+00 8.528368490248658396e-02 -4.433887872940714577e-03 -5.466016604116519240e-01 3.361968509126611049e-01 -1.212122148463340432e+00 -1.639695507025333177e+00 -3.834648033125788169e-01 -1.494559493208963641e+00 -1.486498679906794740e+00 7.494689248004512416e-01 4.514890320066353158e-01 -3.443144124937800865e-01 7.780836293715918117e-01 7.828741462257211570e-01 3.433931549663833960e-01 -1.356163575703184243e+00 3.983586981008074152e-02 1.386017756862442551e+00 4.771563442932526544e-01 -1.574272730953433230e-01 -6.736161536399832839e-01 7.077988234142232882e-01 -7.815365743011488675e-01 3.508681442742072054e-01 9.782059511148115671e-01 4.594417460734723790e-01 -2.748427646565488325e-01 4.438942955286900305e-01 -1.213256530725066451e+00 -7.606006765184438745e-01 2.937492375088096019e-01 -1.008015148744138445e+00 -6.401176599304050918e-02 -1.064903168131573041e+00 -1.411328099311657702e+00 -6.313531889296387645e-01 -7.567017365794462824e-01 -1.780288559957195149e+00 -7.245426108581855262e-02 -3.462284636893341039e-02 -7.789896840065213546e-01 -3.598734994629749218e-01 -1.621457072127881371e+00 1.520287661320007810e+00 2.820216149169010866e-01 5.469280941191448919e-01 1.872405110626636227e-02 2.500183039289784470e-01 -8.362758837161134995e-01 -8.511570624570071741e-01 1.566832284755017790e+00 -1.646038368580236666e+00 -3.074451404746251712e-02 6.391559704741020531e-02 5.624683686942875127e-01 1.049743880206755464e-01 1.764246456431715515e+00 -2.362586384588628019e-01 3.534935005587864776e-01 1.205004735078800460e+00 3.612571470873113949e-02 -2.851270213465167958e-01 -1.248757896096117426e+00 -6.334714765416713522e-01 -7.506496943079479234e-01 -4.865071883930760510e-01 -8.080096547935292639e-01 8.924199048043948146e-01 -3.263666080524669222e-01 -1.627550298987774591e+00 -9.928313230068886996e-01 2.377278335587682978e+00 -1.576271972219603912e+00 2.006753338498954875e+00 3.273226308011382701e-01 -2.385135030478663931e-01 -1.426650838702938406e+00 8.455027552126648249e-01 -1.052618931807092650e+00 1.693195378446633370e+00 -1.193687616154231135e+00 -3.595450087207149314e-01 -2.585523347272150385e+00 -4.371800052474579708e-03 -6.840275918136060618e-01 -5.911229621052316308e-01 -1.731480369313749268e-01 1.568497330764945463e+00 -1.866315808669724463e+00 1.017365468764022340e+00 2.451039002702821268e+00 5.237171686819463989e-01 3.889107918419866250e-01 3.485226509403392958e-01 1.301914788165323689e-01 1.924953542203125423e+00 6.764112819692277290e-01 1.886560107391607177e-01 -2.196290137792017705e-01 9.825783928101637643e-02 4.729877938294972384e-01 1.209382096138160584e-01 2.448059964305057123e-01 1.938022448784116225e+00 8.667947814182055399e-01 -5.861248026056631311e-01 2.355591383411911877e-01 1.761510196361018299e-01 -8.313800501266183085e-01 5.398964906943519715e-01 -5.260888901919812399e-01 2.641282087511291454e+00 3.312282636794905422e-01 -9.983491753063223895e-01 1.771058926957326030e+00 5.002494242828930959e-01 -1.357078733488038258e-01 1.712506654068023659e-01 -3.277503008247447003e+00 -1.384822075602691438e+00 1.366360550703299648e+00 -1.869816097900969254e-01 4.751817255512004179e-01 3.456477773150149618e-02 1.107469915338636257e+00 -6.852761692093704005e-01 -9.641561851036727360e-01 1.988438737031547054e+00 -5.995909032707851249e-01 -1.224761435334492110e-01 -1.129723430506701209e+00 -1.658510484474230440e-01 1.271122949734706964e+00 1.776974713532609051e+00 1.961582212030513750e-01 9.055932975385007078e-01 -1.665178308830968179e+00 1.604917246544120379e+00 -9.837892405026630316e-01 2.330204236963066833e-01 -1.314756801035488865e+00 -1.566075595963330180e-01 -1.646571136806349145e+00 6.132871733391754843e-01 -1.150751219206590736e+00 -6.050731025094475274e-02 -5.485242799771676836e-01 5.206846569034767613e-01 1.068529735977800321e+00 1.460282121405331868e+00 1.095083963168934915e-01 1.159242845470074279e+00 3.205543139707780487e+00 -4.503822314196340160e-01 1.326551544482046374e+00 9.772692752686739093e-01 1.154079156487561209e+00 -1.251032645128593024e-01 -7.001340631332362285e-01 1.335215793200865031e+00 6.121179059263301969e-01 -6.305990454296249714e-01 3.489020841034391474e-01 7.452238316721784273e-01 -7.113683588062649221e-01 1.195026827131012492e+00 -1.538320047963152470e+00 6.998502746277277531e-01 -2.308213612988692098e+00 1.777827853612544140e-01 3.719099105634346980e-01 3.990619278116431246e-01 8.978182961554539432e-01 -2.082829273288187455e+00 2.287817816746862409e-01 2.632016657571967788e-01 -1.331893266036618284e+00 -7.092796948372750432e-01 -3.178334000037023044e-01 -6.984316055848833749e-01 9.293025824606605534e-01 -7.947648247031795510e-01 1.609449883357580990e+00 -3.996445335928071607e-01 -1.731640189814347197e+00 1.221577713296937873e+00 2.273985158490944070e+00 6.971278170545477382e-01 -1.332288217785291495e+00 -4.701536487172023882e-01 -1.538876641782638277e+00 4.976526057968215233e-01 -1.556951049227021100e+00 -4.173317512948168662e-01 1.016434275818942856e+00 -1.815442271382857742e+00 -1.948547473601595525e+00 -8.223628732655277052e-01 -1.118726846481832016e-01 -4.198827105017507999e-01 -2.424794241665466088e-01 1.610241074475659451e+00 1.991116498216574937e-01 -5.192170828076834166e-01 2.166497644161843594e-01 1.244817418371945816e+00 -7.312066825257949043e-01 1.756632023324575131e+00 7.322680748494645453e-01 -9.502243723463752456e-01 -2.468160643716986805e-02 3.333440712038287373e-02 1.855886218750862071e-01 -2.828913811565693659e-01 1.362115649754735536e+00 -3.505087832607901577e-01 3.470962658525810762e-01 1.545842716569965747e+00 -4.118084496581593257e-01 -5.387415531559744952e-01 8.736382259281427753e-01 1.518542270457725829e+00 1.942963083310492056e+00 -6.088153090057573519e-02 1.413064403137499259e+00 1.380405271432185582e-02 2.382184381701431874e+00 -9.750198151406208602e-01 5.005823455919596876e-01 -3.601138663142900986e-01 4.976785754531770634e-01 -7.354117562113092477e-02 -1.553498067003433736e-01 -7.361438283933167126e-01 -1.158180037708250287e+00 -1.182663611870276021e+00 2.007176843795789534e+00 -7.331066576311109362e-01 -1.315025573771102296e+00 1.104500268266773944e+00 -9.192088924035131114e-01 2.045930858609970038e+00 1.223813475706944792e-01 -1.420692971149759787e+00 -6.158252911009932662e-01 -7.063029068255701759e-01 -3.190655151880996132e-01 -2.669766290008982260e-02 -7.336572381179743418e-01 -6.895219851832061764e-01 -1.604799576547906614e+00 -5.038549771198083116e-01 2.659088795274045999e-02 7.032071427731754198e-01 4.341633704637770652e-01 -3.318894828089287707e-01 1.001152560771773059e-01 5.274811664529136523e-01 1.226659815122126546e-01 -1.295243628687581916e+00 -8.910594726702215640e-01 2.247602152129593911e+00 1.488044841807215191e+00 -9.745332082498839865e-01 1.763439819277376364e+00 1.706228933046715524e+00 -2.465078799599478288e-01 -9.106110182159893318e-01 2.368862877343931306e-01 -2.589998492791846241e-01 1.001835975175247917e+00 -6.302146223556238658e-01 4.682199029652034938e-01 -6.951497300303293159e-01 1.364119828988925143e+00 -1.273730474435977866e+00 3.252465551828165879e-01 1.204767975378761707e-01 -1.428897970424836350e+00 -7.323561015304111965e-01 -4.814404027494568195e-01 -4.833229413659370644e-02 1.239703899647357055e+00 -7.165602874206193906e-01 -5.114461546379924783e-01 -1.513453769332914423e+00 1.418918099818865297e+00 4.710597044403382894e-01 -1.446940263220146905e+00 2.555771357441498082e-01 -4.741025702756412330e-01 4.940459159455070498e-02 -6.837503291637813119e-01 -1.687576290193959272e+00 -6.228804060107209217e-01 -1.327447561229078976e-01 5.481163173475170347e-02 -4.380247455369300907e-02 -4.735814811033667304e-01 -6.117488022536103909e-01 6.306677640003004459e-01 7.343546871843104062e-01 7.007977650532497549e-01 -1.969619229811417349e-01 -9.357079206805615779e-02 -9.369013773793075650e-01 3.976096491002890643e-01 9.133793438979830037e-02 -7.757743112447749168e-01 -3.585123040357713342e-01 6.467320181708353655e-01 5.681551927760217779e-01 -4.819844929177651838e-01 2.476461784082283568e+00 1.191802463595137640e+00 1.487613452679203085e+00 -1.439749494485755621e+00 -1.768978420218934033e+00 -2.699173176398709240e-01 -2.319054204912704420e-01 -1.148024861466468538e+00 -5.766909112535012483e-01 -2.085356903314115329e-01 8.415675573377865426e-01 1.103984438423211145e+00 1.051977940682585322e+00 4.699883589384347693e-01 -1.621789072069242665e-01 5.684776365408440446e-01 -1.282478237751741634e+00 -1.176398441066336176e+00 -3.176227483455933837e-02 8.148528073094947477e-02 8.060870171162078934e-01 1.072942626027859614e-01 -1.045322315757127030e-01 -9.137336368160267064e-01 -7.550781973029263572e-01 -1.347934121125476059e+00 -6.642600715337473871e-02 5.556759432888105921e-02 2.445350503056507474e+00 4.260722592883869897e-01 -1.096984587095389596e+00 -1.160910544099214681e+00 1.217717066724957942e+00 -2.207341774641390919e-01 9.056738108787812935e-01 5.167303065490134184e-01 -1.111214640500692852e+00 -6.405817320365850831e-01 1.093704290391822154e+00 -2.592403006679802058e+00 -9.351703764585634904e-01 5.657604152594142288e-01 7.432832605735169018e-01 -9.465141212034342555e-01 1.712189090297307148e+00 -3.521839309706498167e-01 1.292163821389574196e-01 -1.112245254474089506e+00 3.652952009308532699e-01 5.296815258011876582e-01 -3.048011655922542446e-02 -8.606682389034073788e-01 2.388665735168463977e-01 -3.397705157917195740e-01 -3.995294258694831457e-01 3.881401150728067215e-03 -5.012831849936252304e-01 8.311902499800977173e-01 4.600776229560700759e-01 -1.811313466098196656e+00 4.468016458508607958e-01 5.678543973771796316e-02 -8.682728676748497909e-01 5.089254197566556170e-01 -2.264835961774254613e+00 -8.734189171614454850e-01 7.900647355393196625e-01 6.719400049886534512e-03 1.166123625597891955e+00 -2.119904454644784275e-01 9.872095343959162994e-01 2.236555106344844113e-01 1.199000809565320402e+00 1.708429745961844048e+00 1.052550389054528690e+00 8.655966428042305427e-01 -1.876117836127923155e+00 -1.975159701968854653e-01 5.547895087149624649e-01 -1.143072685561004498e+00 5.077409635277249089e-01 7.967517909045195024e-02 -2.630758803520715228e-01 -1.970477770679252838e-01 3.626688875166352855e-01 7.877140741196461127e-01 -3.914906741959651715e-01 1.054326631399784331e+00 -4.769271159974424190e-01 2.989793852753216963e-01 8.585168222439131247e-01 -1.171669785988009860e+00 -1.736324011698661129e+00 9.972832007573158020e-01 8.654979272451929218e-02 -9.650603646329356522e-01 -1.489981305865748951e+00 3.994881904202674527e-01 5.179924084714633281e-01 -1.033262796507691705e+00 -3.074342363008418233e-01 2.391832502120661008e+00 7.701332449216584664e-01 5.115082569674696961e-02 -4.546183965191309961e-01 -4.919527291783546974e-01 1.811176973997947304e+00 7.197660153885184764e-01 1.259715034346523321e+00 -5.741890220207541695e-01 -1.964968795123953171e+00 2.963301265871445822e-01 -1.413061132433698353e+00 -1.060789250602892086e-03 1.072239264780709522e+00 7.640034591172997214e-01 -1.413900114729049973e+00 -9.085820642191303476e-01 5.561039189140063455e-01 1.090349022199081475e+00 6.158234198667170700e-01 -1.098278405728227103e+00 -3.634229816801913260e-01 1.487726601417698746e-01 -1.051705049265361902e+00 6.810281156750771503e-01 -3.229285633663456778e-01 -7.370261932620326972e-02 -2.663580681800607058e-02 5.883272001659042294e-01 1.739472085234248455e+00 -6.689134888371949250e-01 -1.019723286809901985e+00 5.997621776287131307e-02 -2.746159482708358107e-02 -5.260821386206452344e-01 2.012164083009485571e-01 9.231106299701103968e-01 -2.040645863256659087e+00 1.860645108486541355e-01 2.432178497807608308e-01 -8.277957125222609180e-01 -1.081384492761853000e+00 1.323922760599273385e+00 1.958157828846243120e-01 -9.112337885524905978e-01 -7.376459660318097633e-01 -7.856015263526735515e-01 1.632127088545453519e+00 2.205725188756573640e+00 -3.028351900681249820e-01 2.135269477229697621e+00 -6.471472030392079466e-02 -1.135124302343843095e+00 -8.298838036367019999e-01 1.661054738668143571e+00 6.048847858334640559e-01 -2.689314966731646273e-01 1.459088278645709336e+00 -1.009900703768819685e+00 1.432356290065144755e+00 2.966586600127432694e-01 -1.318449391391233183e-01 -1.080499972063528880e+00 -3.750015981920761243e-01 1.331641876587781770e+00 1.333805616108908243e+00 7.073799648834855347e-01 -7.581050849151653725e-01 -1.225496806094443558e+00 8.817657831256800471e-02 2.440649310424829743e-01 -1.219749043506882791e-01 -1.589566942895387358e-01 -1.715078764059830563e-01 -9.725987754713132372e-01 1.808205948334467295e-01 -2.641966485386934571e-01 -3.690392244859625470e-01 1.595142444352216637e+00 1.090712232393964642e+00 3.330772145524921735e-01 1.670552918049853064e+00 3.889899424969226471e-01 -1.304453170855387478e+00 -7.680947936663504727e-01 -1.454143279116090870e+00 -8.485014600782211369e-01 1.929308843347242952e+00 3.576355966353300664e-01 7.819489739278885354e-01 7.130239698888565236e-01 -1.165680378148886476e+00 4.520142348069983163e-01 2.678422842551794747e-01 7.016770205615545652e-01 -2.236533945299458981e-01 4.852100312560523321e-01 1.901642619379369514e-01 4.689089274940764773e-01 -2.205133264927156556e-01 -3.541740723238729904e-01 6.508430284522920273e-01 2.126445084242390315e+00 1.574865087358582771e+00 -1.543247886466656560e+00 9.399176826281964159e-01 1.694584520398985550e+00 -2.052745821969603757e+00 1.417826115918925822e+00 -1.299053012599667545e+00 7.977170570857490262e-01 -1.070173833078619241e+00 -1.309407319212797294e+00 -1.426602420007026806e-01 5.504502462645114585e-02 1.095750066074332896e+00 -5.376538779360543474e-01 2.431578508697669616e-01 -1.937975966842155617e-01 7.637379174129274584e-02 -8.087727025916350287e-01 1.443709954256025552e-02 -4.247644935436761249e-01 9.192584613364715995e-01 -8.094074057966571534e-01 4.545726992425132007e-01 2.763724184345089929e-01 -3.065792332940614484e-01 -1.833806859236180919e+00 -1.135734757325862709e+00 -1.314675700014683868e-01 -2.309828693000324507e-01 5.687896799766372080e-01 -6.044219069986317416e-01 -1.727516587631843237e+00 -4.203864162991970965e-01 -1.781562754817652972e-01 4.562696397884111743e-01 -1.252040394115223165e+00 -2.986631959700492445e+00 -9.851078774002769434e-01 1.928946272808267137e+00 -4.676349643835710501e-01 -2.126177816163585366e+00 3.903626075262184303e-01 -4.013055075509860403e-01 3.038964359332058662e-01 9.349854421674811400e-01 -1.979412701682289111e+00 8.098884821366760800e-01 2.520697668536020508e+00 -1.068931378654361053e+00 3.370934409241733154e-01 5.141285429061287493e-01 7.029229229239747356e-01 2.197058328239556435e-01 -3.715261684099478434e-01 -2.552525709918269659e-01 1.993016745085230690e-01 1.128901699471285686e-01 -2.420891690562552157e-01 -2.926522605442936520e+00 5.843833964308240425e-01 -1.164214060926190175e+00 6.467484815600562653e-01 3.280592158916375567e-01 2.560447758791153383e-01 -1.953291726393694860e+00 -1.253979181840513490e+00 -2.185097653428007269e-01 4.261475047111772385e-01 -4.609142448687795213e-01 -6.444671844296402385e-01 -4.800441558279359144e-01 4.260348782144522950e-01 2.699896965788264769e+00 1.364949254927866340e+00 3.765878609971040625e-01 6.752439296938048674e-01 9.872951077779782425e-01 -9.882231108525867114e-02 -7.457191773862931194e-01 -1.638204659511506289e+00 3.081091342199960281e-01 3.822789870389358136e-01 1.690855488536919582e+00 2.590903268466384635e-01 -1.192448331488421331e+00 -2.280965039042148201e-01 9.559416051920939239e-01 6.907270450081137367e-03 -3.110256904772236153e-01 -1.465081584153807848e+00 -1.291691616383215280e+00 -1.334765093247004764e+00 1.288663123594585569e+00 -9.435377563454894201e-01 7.427102542891578230e-01 5.612313835173774468e-01 4.470706569443474443e-01 -2.456496908771698962e-01 1.008939063433281352e-01 -3.746807326046349140e-01 7.910922054619744515e-01 -1.900593294898304808e-01 -8.304274237618727295e-01 -1.020356088735715261e+00 -1.139802633485835354e-01 4.318565306255896935e-02 2.692039677321723667e-01 -2.723199587542936229e+00 -2.971727820029400613e-01 2.686110523415381757e-02 -1.532695306340566277e-01 -7.810894766589175642e-02 5.866699895840337131e-01 4.723680450994805491e-01 -6.160274953786936125e-01 1.502634520521765715e+00 -7.280517284476923923e-01 5.044005783669933685e-01 1.363408796713037274e+00 1.196154627706011775e+00 1.117105677633669858e+00 1.971296208231704705e+00 -2.602143080237531159e+00 -1.653387746360184485e+00 -1.355022564626005566e-01 1.630941677219040375e+00 7.966209937768943261e-01 -1.455525228942541882e-01 2.245919650365298281e+00 -1.937421481059525386e+00 9.552657010889653577e-01 9.481005081621878272e-01 4.739218059269362238e-01 1.369680591364203393e+00 5.966616339846484568e-02 -2.533899854086227421e+00 -1.633749729429798958e-01 1.426869523979506837e+00 1.034663520006351561e-01 -9.877463173510135919e-01 7.933948374197341558e-01 1.874591979627573179e+00 -1.196240996968735981e+00 6.210608092243888878e-01 -1.231040454572229596e-02 -1.058036785924259204e+00 6.180502139794763483e-01 -1.652226908417077089e+00 1.279230351816831979e+00 -2.333263692665626388e-01 -5.430796364753133210e-01 2.420712764302866693e-01 -4.496400342507012593e-01 -1.456005611331355087e+00 5.252078514313318625e-01 8.662544846247587360e-01 -6.018568078548665046e-01 8.205419156194113661e-01 -9.974058077550508328e-01 1.033521735968256250e+00 7.643628202908411273e-01 -1.147328631464922255e+00 8.288825850471699397e-01 5.155835650982619756e-01 7.301083860860718699e-01 -1.589848387118903972e+00 6.575360397934476575e-01 1.049129403545614903e+00 -3.658985492475023693e-01 5.326828634052035438e-01 1.149370708140161179e+00 -9.094850500569342522e-01 -9.830231180461500573e-01 -4.434973124920581905e-02 9.079375946876320214e-01 -2.432450628326435216e-01 -1.384445998381298004e+00 2.212126106227087607e+00 2.380190967168261285e+00 -4.126878562460975508e-01 4.809172133537611971e-01 -1.452268468307475358e+00 5.378227362727049377e-01 -1.034608558917832877e+00 2.323433147460856940e+00 1.398678322096052473e-01 -1.690321711453093567e-01 2.744869259643851200e-01 5.434410695165100558e-01 -4.738877071228711491e-01 1.654038950629031224e-01 -2.731614155237942990e-03 -2.025382460578585286e-01 4.791818851624057851e-01 4.127976174911764939e-01 8.307992782882265281e-01 -4.755930517753234055e-01 9.763703748936305993e-02 4.634390795553731263e-02 -1.066845991443101216e+00 -3.609482630884774390e-01 -4.129392699072605422e-01 -1.356255393783922569e+00 9.561957961003805240e-01 9.370778662883582077e-01 9.877444058845693542e-01 -7.567077304861156151e-01 -9.133838267644230902e-01 -1.023875663510338319e+00 -1.034854158308394112e+00 -9.566896269851173917e-01 -2.081493811070714017e-01 -4.071383611762163096e-02 5.170820626703053202e-01 1.594339855814413953e-02 -2.798734910997251468e-01 -3.159033526016549187e-01 -6.027315432249726879e-01 2.805102750019357050e+00 2.100387375325366707e-02 1.749572669515336854e+00 4.712019311820737077e-01 5.223462807765311133e-01 -3.677215811181804711e-02 -6.573814036207528133e-01 6.699139206420758885e-01 -1.028745917162745771e+00 1.932863718134913533e+00 1.117454027409988226e+00 9.454638959394197351e-02 -1.471032127720995897e-01 6.197497671920330076e-01 3.010207975280053683e-01 -1.262585021764946136e+00 -3.117138466845610356e+00 5.636009136493506100e-01 4.660510956749072675e-01 1.182561393561722296e+00 4.816551469955611675e-01 -5.395042000228781331e-01 -1.220069725816700812e+00 -2.016574063020821761e+00 3.735142816457216047e-02 8.399067332418528112e-03 -4.062710992964819745e-01 1.694418096206979640e-01 2.813553831970120878e-01 -8.112267923455354079e-01 -7.165300075872415020e-01 1.602037877625392959e+00 6.887101658351227895e-01 6.238205320469659698e-01 6.121279997440975951e-01 -5.678524855338320521e-01 5.146025831655424154e-01 -1.495981598931890089e+00 -9.972365325713784534e-01 1.577338607841326956e+00 -1.343434721552193012e-01 9.981556217497875583e-01 1.185164281313006551e+00 6.682115163162667404e-01 4.575195872235802708e-01 -1.709573932664674653e-02 -9.109471476835413473e-01 9.753279799900621549e-01 -7.160943720854159311e-01 -1.076184027749393701e+00 1.739559835909874286e+00 2.969767175058828923e-01 -8.400483322448012435e-01 1.477707275113166574e+00 -5.876726932729547936e-01 2.089334481835817048e+00 -6.656961029290751897e-02 1.990286973421830780e-02 1.645126185866384039e-01 5.024206597520639583e-01 3.827093823183762011e-01 1.659758804994874160e-01 -8.300508684491431088e-01 -6.895062810724160718e-01 1.408197689654238638e-01 7.778265880822190503e-01 2.119314871164444322e-02 1.195375428693369768e+00 5.041826493427433720e-01 -1.747686026338891585e+00 5.571147385546862951e-01 4.000558366804012923e-03 1.021752673045667414e+00 -4.940113215073019814e-01 5.658184862054643771e-01 -3.734140630301403530e-01 1.395521454607066225e+00 -4.409113889623458293e-01 1.285058927115174887e+00 2.209170889837549501e-01 3.647097624556689538e-02 -5.020175577478365181e-01 7.739643447077909633e-01 4.247093265245905358e-01 -1.281404206930881529e+00 -4.065462175191236205e-01 1.691995283711659415e+00 2.051859055878163529e-01 -1.861868299561972862e+00 2.930255498019734284e-01 -2.335922482776603415e-01 -1.225506349754928781e+00 -5.896458837338324210e-01 2.905208233502073689e+00 5.860055586161201369e-01 8.237583832084450775e-01 4.334322969415322913e-01 -1.067874392891593693e+00 -4.743620064195747110e-01 1.394414030739144827e+00 -3.016994759706941864e-01 3.244705461490412501e-01 -1.425695814266892958e-01 6.705528896386785398e-01 1.263347772391754239e-03 3.929671653263579478e-01 -7.051326312696087895e-01 1.017065276788406303e+00 1.202894116121067114e+00 -8.832616982137198036e-01 -3.484125684442737625e-01 1.743774616959108847e+00 5.337177250461816458e-01 5.853922527949327603e-02 4.793731159550128074e-01 -9.993265766010820395e-01 6.922881915034851952e-01 -5.402151653970357348e-01 -2.718094982368417512e-01 -6.694329067520360388e-01 -1.256846637841170677e+00 -3.421566414243530363e-01 7.043210511994331124e-01 -7.066604247880088341e-01 -1.524229702168617751e+00 -6.152359152381193796e-01 -1.068869464359414545e+00 7.372099339035221854e-01 4.256988828179137374e-01 5.209261281648397413e-01 -2.035224382174516955e-01 -5.957661983842810205e-01 -1.335661079422945652e-01 1.374285115139364521e-01 -1.669325987096542951e-01 1.655148094665551461e+00 4.592116626757815623e-01 -8.310691500742138638e-02 6.766077003188128991e-01 -1.921236417348655134e+00 -6.282528747867078822e-01 1.177515569124006345e-01 2.472340850045484095e-01 -9.322856505980927633e-01 -1.013820465587471187e+00 7.086415701659868338e-01 8.022790243185022874e-01 -8.761093738559755373e-01 1.569586846387043932e+00 9.411351923003917763e-01 9.707608271239360764e-01 9.776849689388454889e-01 1.552066008968511657e+00 -6.850733747381605454e-01 7.305975832878132126e-01 1.196392932260811559e+00 -6.662743934939154844e-01 2.452677838103477781e-01 -1.448480413679453349e+00 -1.185357456239376939e+00 1.201465983112403935e+00 1.625523649368107448e-01 -6.468566479548486514e-01 -1.143932661651383187e+00 -8.541567489511108224e-01 8.071109849249902268e-02 -4.458400239304086687e-01 5.735783760425466893e-01 -7.051319009867669241e-01 -1.424081891809611866e+00 -6.084958988916118194e-01 2.853498751073066497e+00 -7.067488867657490959e-01 -2.264400524065799836e+00 -6.515630723478659236e-01 1.006276442386260017e+00 -2.698440819995651663e-01 -6.636877052182071912e-01 1.296863576887066494e-01 -2.359894831362994161e-01 1.027050403334254236e+00 -7.669975089994064410e-01 -2.116049785320484489e+00 2.028056245096763188e+00 -1.263750982727394279e+00 7.969038997021511417e-01 8.571869946011394514e-01 -8.558269609914663789e-01 -1.566376298351783714e+00 3.393786013182625294e-01 -2.740359629101314920e-01 -3.160741663143095681e-01 1.168133150609804938e+00 7.222842792326078509e-01 -5.413296894453191177e-01 -9.796368545115757831e-01 6.503648603163771913e-01 -5.930509767806740884e-01 1.301992546884652269e+00 -5.560884983230562906e-01 2.882857928668244515e-02 -2.645344547401592417e-01 -8.751447517872323889e-01 -2.837335113970074207e-01 -3.182657273149006039e-02 -1.008131993258226444e+00 -1.460032591167759408e+00 1.606708967312361791e+00 -1.761095210323348592e+00 6.861500669812874431e-01 5.497625366747665998e-01 1.940121654436185672e+00 6.279099625085010628e-01 -5.757167088264338872e-01 1.307521590724969984e+00 1.202333054130836354e+00 -8.232263365490358753e-01 -1.605155935243508081e+00 -6.340858436433075562e-01 1.572644588059859960e-01 2.221593477160073160e+00 -1.320315860049935175e+00 -1.510550154251411259e+00 -3.012159439944291361e-01 1.659097605029922207e-01 -6.350932578701943276e-01 1.332800012583698512e+00 2.072459501504203327e+00 9.837207455435889036e-01 -1.616470056500459496e+00 1.411558774829472451e+00 -1.475663560632625604e+00 5.729326984674560919e-01 -5.565641783649969421e-01 -1.282413461792735188e+00 1.522080654561204227e+00 1.225267249748581838e-01 3.311445820664357109e-01 -7.218462350396157579e-01 2.788584026858702991e+00 -1.718550977774959465e+00 -2.190577184044989190e-01 -1.109910448457818388e+00 -7.697866767543734001e-01 -2.077733706050947371e-01 -1.478982751180563548e+00 6.059595149023504490e-01 -1.386907583998722437e-01 -4.298194896888726801e-01 -2.111243631740357340e+00 1.708503184250781681e-01 2.151835316604624904e+00 -1.629095901968255600e+00 1.105888905387247378e+00 -1.339592862038329057e+00 1.936441801785273809e+00 1.283029872710562125e-01 3.125255709574552010e-01 -8.296431837578704949e-02 -2.172889416881042646e+00 -9.917827672375758574e-01 1.318574617666151916e+00 -6.486108799261608437e-01 -7.321448115321785854e-01 -6.970917743896663799e-02 1.231516994843541823e+00 -5.701380285502688494e-01 -4.488817435828099112e-01 -4.501910711310607989e-04 -1.168202942067478878e+00 -5.731714382464280222e-01 -9.813770192423530991e-01 1.537132403082620280e-01 1.020475627623983694e+00 2.969441612400994801e-01 1.334464270527264129e-01 -5.759690626158014970e-01 -1.010761257651715761e+00 9.981167259086320964e-01 1.774836645263785651e-01 1.359881567360103016e+00 -2.371571968103530104e+00 -3.575863920311538324e-01 -6.898247366621756971e-01 -1.224797962768527260e+00 7.390985730904655604e-01 7.394850710313335407e-01 1.713371328880141098e-01 4.358002849863240255e-03 6.128117390472600512e-01 1.131322302005444369e+00 9.543740926374807421e-01 1.490118304456444331e+00 2.262707515275287906e-01 3.709419474833539621e-01 -9.674209574652394839e-01 1.463983535999229924e+00 -9.779801992116921028e-01 -5.649610637310453765e-01 5.747467662652545606e-01 7.951368893137740201e-01 -7.064302381408615883e-01 9.297589239145015449e-01 1.390749331539133271e+00 5.464597301109626049e-01 1.167262523722301659e-01 7.644071739844479074e-01 -1.765662485338054477e+00 5.372816989812457811e-01 -5.139777808092576006e-01 -1.723196263872379230e+00 -3.557573592125889972e-01 1.029983112275823176e+00 1.767100736665781158e+00 2.313508121373235027e-01 -5.855691396713306324e-02 3.018189964288646721e+00 3.709346891764846443e-01 4.715538940451970973e-01 1.025161590772277531e+00 -3.802273642112473651e-01 -5.478765678091828129e-01 9.129010660104603936e-01 4.932757223318999240e-01 -4.571534064220404703e-02 -1.004544074146953569e+00 3.981954572690109551e-01 -1.528320463897998860e-02 -5.018226204546095692e-01 -6.820865170988224535e-02 7.825024956763128037e-01 -1.109184483833659751e+00 1.312514190459775354e-01 -2.298290753969504330e+00 4.333394083981874645e-01 -3.986281470392331605e-01 8.297336309763899687e-01 -2.668209881110354398e-01 -1.760728964837514621e+00 6.914503613818741290e-03 1.433589758300256589e+00 -1.882089678544847322e+00 1.746157136358980955e+00 6.121166627330740795e-01 -9.844342746366426811e-01 7.062558508949177104e-03 7.004158066158090445e-01 -1.252522591268072416e+00 -3.863811318028545494e-01 1.387629455565081715e-01 -3.975336391193614038e-01 -6.918752687419434944e-01 -4.132415869728258695e-01 -4.142576600700705325e-01 6.525875458632023340e-01 2.518186145933024034e-01 3.899278848304543188e-01 -1.168797142139495371e+00 -2.478293795301958202e-01 -1.234529849716786920e+00 -1.448867610844439158e+00 4.739978287306397808e-01 1.317775706440496908e+00 2.206823419190420132e+00 -5.327763095977199742e-02 -8.601641613347043025e-01 -1.105154100642348647e+00 -1.293277232155166656e+00 3.531379268316337527e-01 -1.596672980131713659e+00 -2.986854956730921606e-01 -3.627600696894462962e-01 1.021733427527553806e+00 -2.081181525572022295e+00 7.334618627933550128e-01 -3.004648286836171245e-01 3.010348637549176587e+00 -1.044259721824565501e+00 -1.121273594061534595e+00 2.800683178385985794e+00 -3.668067705708172310e-01 1.039373016286848861e+00 5.304427338812612094e-03 -1.315817732441358689e+00 -1.139914551544869648e+00 -1.319788780893793811e+00 6.274770295878896453e-01 1.157279098723541066e+00 1.848623397799163071e+00 3.106948905237807979e-01 5.812399228968646581e-01 1.419196615922804217e+00 -1.536601161004422123e+00 -1.456629765425243139e+00 3.992607779750587116e-01 5.557277784371171814e-01 -7.981974530097682985e-01 2.951098599352564578e-01 -1.168197497634358761e+00 -1.715735971511792579e+00 6.155845095063779970e-01 1.051020714130648237e+00 3.207399137938386074e-02 6.248838717116866892e-01 7.992467540106243939e-01 1.597662910876747722e+00 -1.270214269200554025e+00 -5.003082436090116047e-01 -1.921648665167405845e+00 -2.158781032167099490e+00 -2.345243940507686642e-01 1.439436793775387802e+00 -5.193781274592136343e-01 -2.757108222798549946e-01 -1.810896851185315182e+00 5.461314514331871983e-01 2.361530616614302691e-01 -8.648500300408439312e-01 4.855577461965399633e-01 1.599873813453637217e+00 1.276343779178920057e+00 -7.663009340020202620e-01 2.102088192092835595e+00 2.797220161659775273e-01 7.289246021299897738e-01 9.260899751389409795e-01 -1.447047524061461532e+00 -3.889152348978525131e-01 8.904371497159733195e-01 -1.109760370264751161e+00 -6.264831517619159351e-01 -1.013548209315020987e+00 -2.380939302361871679e+00 -9.545629297544341307e-01 -5.112427716698824121e-01 -2.887255408751842056e-01 -1.131447593825318565e+00 -1.489828623360989868e+00 -1.134057461960612384e-01 -1.289756995346070245e-01 5.818376757966008395e-01 5.571700063266392666e-01 -9.007596589359394557e-01 -1.786882842174758179e-01 -3.512839052061485501e-01 1.661259686986862993e+00 1.573110356557256839e+00 4.205940882263986547e-01 2.043483494725089611e-01 -1.718045259752484899e+00 8.755421301192509720e-01 1.025981056082739373e+00 1.415600452291103872e+00 3.621725621130408301e-01 -6.979389255608166032e-01 7.575950844917019866e-01 1.771234022338568151e-02 -9.343927169733766691e-01 3.067809112970178442e-01 7.636717897030708135e-01 -1.980785093281283604e+00 1.392844473671200345e-01 -8.793765478586640372e-01 2.334931562947341610e-01 -5.904198483400263653e-01 -1.384971897901107196e+00 3.432407208590712577e-01 -3.073195124436594594e-01 1.515353634789958492e-01 -1.817193891855728660e+00 6.193904999359349794e-01 -1.002922352083921442e+00 -6.420480411351543459e-01 -3.713348697575110085e-03 -1.335821091854220599e+00 -1.249731677985998157e+00 -8.654087991618111264e-01 -4.013568625546174232e-03 -8.475867903002801684e-01 1.287092835675727409e+00 8.469883423777330167e-02 1.446529859992618516e-01 2.331569247978771409e-01 8.577092041638879893e-02 -1.048954188721067160e+00 -1.670885235895213650e-01 -7.062444600794917093e-01 7.427906359330628261e-01 -3.284038204358957769e-01 -1.797655329186974793e+00 4.475403140397175572e-01 3.369431726124585968e-01 -2.246670239416346249e+00 5.459858993251489601e-01 1.083962916865146786e+00 2.477623483129673121e-01 1.476556162170729491e+00 2.427760342213541311e-01 -2.972221926791049906e-01 2.037946098210088763e+00 -4.282291156189499959e-01 9.314673816886952507e-01 -1.407655919024302760e+00 -1.013332040871957052e+00 -1.804170140320985327e+00 -1.163953138694611145e+00 6.493709013895246907e-01 -6.292734646543870491e-01 -1.583969699664320441e-01 -1.305136325156520449e+00 1.198979625597376586e+00 4.637793721868596064e-01 -1.177230352862327800e+00 1.671675338697341751e+00 -3.105969308265909556e-01 -3.118683789030808340e-01 -3.728851708609456916e-01 -7.826873133408925876e-01 -4.053128350516818634e-01 7.387148605660184275e-01 2.259600958858746789e-01 5.326984330421492553e-01 2.795740978898942242e+00 1.056424669335184613e-01 -6.705635146833273108e-01 7.251735114297132023e-01 -8.380955905072311196e-02 9.488325965076353785e-02 3.703014457294792616e-01 1.883041656599122593e+00 9.053583503595490356e-01 -4.301287731192317554e-01 1.154317941138380599e+00 1.117879243948935120e+00 -4.797577543653070986e-01 1.164058427150942876e+00 -1.040119528013088601e+00 -8.702490260115501863e-01 -5.784493304882353665e-02 -8.428504902772017138e-01 -1.127769126709636249e-01 3.305337131236329440e-01 -8.475413540186740313e-01 -6.685259714284977894e-01 7.673955237066716339e-01 2.172048700241292263e+00 4.387873756723030816e-01 3.662965004859966012e-01 1.722688201987252476e-01 -7.253838012699310722e-01 3.111790678783341035e-01 -1.148992977208659338e+00 1.246506103992433001e+00 4.982454917749410961e-01 -3.590098439681441156e-01 1.331010587404583445e+00 -2.386255250460142530e-01 -4.745496445200144131e-01 1.030584898156783336e+00 -2.125125743433818659e+00 -1.007795130025430780e-01 -9.405437903252604759e-01 1.234749097788600869e+00 6.440086901117482443e-02 -7.432941453494209538e-01 -4.640193764739053983e-01 1.313927128910948650e+00 -5.551368665332840902e-01 -1.047259371257234450e+00 4.249942631814459526e-01 -9.921760529845820020e-01 -3.328088139176365035e-01 -4.565018948835881107e-01 3.241202841792921729e-01 -1.271275643780382048e+00 -1.795538344028707253e-02 -1.298484395609617481e+00 -2.479599984570020066e+00 9.773084687432236350e-01 6.125639734539507497e-01 -1.519753108582182266e+00 -1.424700858725914898e+00 -7.439211969190141494e-01 -1.993835404208111450e+00 -7.632305503516414458e-01 1.015149995099061259e-01 2.090293726383649076e-01 -2.122922963753292314e-01 2.597548114172658629e+00 3.279603984104091929e-01 1.371406676805759783e+00 -3.606858559338347869e-01 4.331869615784339489e-01 -5.497949551735401702e-02 2.024889666555248491e-01 2.457117968934466656e+00 -3.918074872503592987e-01 1.450062620111185696e+00 1.682954962322798398e+00 -1.868949236473109510e+00 -1.272476316663387008e+00 3.154323600851701576e-02 4.017867087082262478e-01 -6.971875116466890177e-01 -5.780665567655696169e-01 -8.343801220467533808e-01 -2.216591667094104601e+00 -2.739544962681216833e-01 2.568780574010563478e-01 2.113913056679217473e-01 -3.249880756447308117e-01 2.009003329478479927e+00 6.627432133484115195e-02 -4.636742494010705484e-01 5.003805715770200946e-01 2.485755533462770950e-01 -9.723722773487664117e-01 -7.732434303891334570e-01 8.478350027499735875e-01 8.934512162495097387e-01 4.406757287669155754e-01 6.836943649831982439e-01 -8.161477989342661443e-01 -1.232865483068684043e+00 7.438879678164151965e-01 -1.730780805670438127e+00 -4.391305792626414850e-01 1.506940093368555611e-02 9.102338700594786447e-02 -5.314345106241066263e-01 5.212158579067535102e-01 -1.917012763818051191e+00 1.869611517453624527e+00 4.608397429955057856e-01 6.471212377144723582e-02 -3.556799881353492898e-01 1.519124089476640904e+00 -8.735281283726790136e-01 -6.219651631586110840e-02 1.703344991602951941e+00 8.080012620022694048e-01 -4.137896919759538328e-01 3.922675193895714396e-01 5.995557900168292376e-01 3.136779677905165431e-01 -8.996296689782948275e-02 -5.917730396720323194e-01 8.789350019196547070e-02 5.539616692184964192e-02 5.211622912035542843e-01 -4.373418651484891062e-01 -1.153917567465859717e+00 1.758293559677437390e+00 8.596954839449790775e-01 6.986199159877841680e-01 -7.535441747812883229e-01 5.259277242415913989e-01 -7.501243975636777417e-02 2.735153607191920244e-01 8.706080339736610441e-01 -1.436134581116403908e-01 -1.089539663244733392e+00 -1.469589096345305101e+00 -2.206839322712075002e-01 -1.939312648893909419e+00 -3.879452755210129333e-01 -3.151878903714947278e+00 -3.013496200344954745e-02 -3.643454834959687361e-01 -4.549179744270310799e-01 -1.142962516582295973e-01 2.143508794389484828e-01 1.946550689184756822e+00 2.489166549265123152e+00 1.982989003073793721e-01 1.417842189380207785e+00 -6.888389193967949797e-01 8.549482855740573317e-01 3.513445488363635127e-01 -6.769790135532435249e-01 -2.817974929467317313e-01 -1.160853031554791137e+00 1.493526689231009508e+00 -7.470474808307313586e-01 -1.301766204218094636e+00 -1.113102115498105227e-01 1.905091183732205429e-01 -7.327636902954448583e-01 -5.399840855802642281e-01 -7.412787545216739105e-01 1.359001989889561668e-01 -7.530734997330993385e-01 3.900834378264367297e-01 1.733597156145078033e+00 3.783080113805568634e-01 -4.304690765794044749e-01 -2.442780476594604011e-01 -1.002100232274255598e+00 -5.063431707296277562e-01 -2.436757842437572430e-01 1.152927369388312417e+00 -1.701744829521320668e+00 1.557764638407160007e-01 2.872166916091753452e-01 3.728064479480744375e-01 2.852691624508388313e-01 -1.302340525558793871e+00 -2.137299984414285647e-01 -7.624701077564054463e-01 -1.344803319272540820e+00 1.438735665729362845e+00 4.877642672401344970e-01 1.606212952008225558e+00 -4.342712156832964077e-01 1.983510241971760957e+00 -8.024596205676987060e-02 9.597911411967326167e-02 1.242158790405387819e-01 3.578422006104074460e-01 1.207166028559684801e+00 2.721361415133426442e-01 -6.526219481353762175e-01 7.124435615749089012e-02 -7.217392682670352722e-01 -8.468047362483117624e-01 1.616265997022651835e+00 2.194715345344013316e-02 -2.162865761677285059e-01 -7.271276481836516092e-01 -8.600972281084379167e-01 4.667369072293002796e-01 -2.861666023281866922e-01 -4.998365149167642296e-01 -9.048520407781728281e-01 -9.645929984614860508e-01 1.343389281081145414e-01 6.183450197222090799e-02 4.350144017147470482e-02 -2.242830018248335305e-02 -7.471960575486269462e-01 -7.911801383002305954e-01 1.126494545855539986e+00 -1.761639308543815341e+00 -1.158586697101038121e+00 -2.580936545789187103e-02 -7.522857100172746225e-01 1.750521288767229011e+00 1.644614756350073259e+00 4.833589279677422690e-01 -5.694948675227790025e-01 -2.652315250766899002e+00 -3.176175173078629732e-01 4.577992868928948411e-01 -1.294377422259547883e+00 3.589596129962844828e-01 5.231452194733395844e-01 8.627491818754420283e-01 -2.208909614329568685e-02 1.549481675113828505e+00 -4.568856277701732749e-01 -3.781998312855643363e-01 -2.269333041456388922e-01 -1.062213358310597044e+00 -1.162863572829068604e+00 7.814524630167778430e-01 -5.759880051590582362e-01 -2.220150211851318056e-01 5.710458950637636866e-01 3.255102154083812094e-01 -7.179158883287851678e-01 -1.822874009344068458e-01 -6.199488072439718334e-01 -6.217140938178182807e-01 -1.913830904070401351e+00 -1.297337260247353186e-01 -6.313266590610411289e-01 7.937976836672819281e-02 -1.712012555207535813e+00 8.996520668610344940e-01 9.802973912244898891e-01 1.824936197753224409e-01 4.022458210213193386e-01 2.678845577564187841e-01 1.293281394841474252e-01 4.458988899789955718e-01 -7.162251117580014093e-01 -8.376470798118770267e-01 -1.862856395773092144e+00 3.561465574709680726e-01 -1.298410336340106053e+00 -1.585688407841306269e+00 -6.196993092617708587e-01 -7.272078053075018422e-01 -9.200717636138390498e-02 -2.437817716515230604e+00 4.402673632210339361e-01 -5.775732821468061440e-01 1.076395325264158265e+00 -1.371933532246307319e+00 1.470662979639790091e+00 -1.814546703463401911e-01 9.881661101078843823e-02 7.197954631059828579e-01 -8.866237420453720874e-01 1.063547203677527975e+00 -1.467250762397502573e-01 -1.164285361877850145e+00 7.103055811399650032e-01 1.137662688847396630e+00 1.419462455297684222e-01 -1.469607601907900463e-01 2.262958022928264756e-01 1.627859627688561295e+00 -1.512910728129043481e+00 7.442783968967163488e-02 2.580710937569415941e-01 8.846146476609271225e-01 1.227661023819639707e+00 8.419212966388670560e-01 2.919361402075006384e-01 2.477033723515850994e-01 1.063429051287689608e+00 1.948251131583090157e+00 5.030409906275494503e-02 2.210125751979846509e+00 1.589608311444248301e+00 1.035874848330518849e-01 8.086349788315826403e-01 -3.979926789894355221e-01 -1.011247708073315099e+00 -7.983557164311423258e-04 6.781316312064882279e-01 -1.094100108178697406e+00 6.196920592769804559e-01 -2.019151153241053598e-01 -1.119729883444048779e+00 1.442117125737131689e+00 3.176451845380624528e-01 -5.258758710408445447e-01 8.115271545907341011e-01 -7.166061301411489337e-01 8.157184286480602120e-01 -3.715955121291856234e-01 6.155509227679962780e-01 5.849765907459332226e-01 -7.005457414589787435e-01 1.606128711227897132e-01 6.417444629552797597e-01 -9.584303393503719459e-02 8.557551950366656390e-01 -2.025680852185122394e+00 -1.336786291265420035e+00 -6.351787115632298031e-01 -1.768174059104177021e+00 2.617912727246035409e+00 8.415816761296083248e-01 1.254220100597782661e+00 4.248463222641201131e-01 5.360231924652708591e-01 -3.103780930899980792e-02 2.329822834289493882e-01 1.949805484197230654e-01 -1.351513687877820225e+00 5.068419989820001081e-01 8.772572160122467100e-01 -8.697955087262698726e-01 -9.900601786959120076e-01 1.878111142148406021e+00 -2.295895608158597667e-01 7.184894019321690362e-01 -9.598266470831077202e-01 -9.216033356568983370e-01 9.537033652514377291e-01 2.086057930374729252e-01 2.590084699658163347e-01 2.435864854655967471e-01 3.382635320116564315e-02 2.611535927872068452e-01 -8.542376416395668359e-01 1.381360383620256371e+00 4.969775305265228260e-02 -1.873810787527095678e-01 -6.642206844417831713e-01 -4.603124136190073212e-01 -6.727418862255686305e-01 1.317548726167971085e-01 3.294676571228996043e+00 -9.879948427871810823e-01 -1.726610711995410496e-01 -2.341963858122207753e+00 -6.092296835644364084e-01 6.818518100782051672e-01 -2.176533391751249713e+00 8.667212945505969879e-01 8.661668437886222982e-01 5.370406143656565323e-01 -4.682366118046764336e-02 -1.437004547104049790e+00 5.779665547990980867e-01 1.181925471699374786e+00 9.766789137914794194e-01 8.657124560080005082e-01 -4.000593129049934693e-01 1.137264517054780377e+00 -2.216165347851025924e+00 2.922611526944643767e+00 2.910474911449983937e-01 2.870054209220557873e+00 1.725543264469775462e+00 1.119044301918383777e-01 5.484109043808861328e-01 1.658247398685561036e+00 -8.009432141720487230e-01 -1.219750677511388881e+00 -7.980231242241782041e-01 2.102225431771950426e+00 5.371859999711097178e-01 2.303127306152812803e+00 -3.712982900396752904e-03 -6.590522815917706501e-01 7.633185338744801207e-01 -4.907887533107714306e-01 1.503503174546337862e+00 -7.712383632663881716e-01 1.515094328442805560e+00 2.337176539388052462e-02 1.022142264221937769e+00 6.558106864129026325e-01 1.217197124181203627e+00 -3.239050337056278983e-01 2.384567536205398630e-01 1.243053063808072789e+00 1.553178102114754489e-01 1.987032400725025294e+00 6.959527504613319815e-01 4.310765495635413697e-02 -8.721986944517606810e-01 -5.351749413256939175e-02 -5.134616340384480226e-01 2.767471830642989628e-01 -6.889426104951898444e-02 -9.251963618020141444e-01 -7.995933854242489452e-03 -2.088333298439615238e-01 9.768593426239294275e-02 9.875361253524358451e-01 4.774028294821739404e-01 -8.198050089084043535e-01 -1.625406248147094699e-03 1.267516749733145653e+00 -1.333807754505791587e+00 3.936249841321095011e-01 -5.916333668655648914e-01 1.055995008375124750e-01 1.840002779875095085e+00 -1.086864475180319367e+00 6.069938279702346007e-01 4.444079332336282710e-03 2.318037124171783703e-01 3.394928817820442313e-01 1.269413081176306024e+00 -6.048570242367532490e-01 1.035352574624963440e+00 6.328763691560872484e-01 -9.119133909335731536e-01 2.169499903694342979e+00 1.718256237134352604e+00 8.511448372194865830e-02 -8.913161958367967763e-01 4.641631134198565545e-01 -6.776599962534768373e-01 5.584812094435278595e-01 9.831586880343674562e-01 -1.302203946025841885e+00 -8.666896093707526783e-01 4.210897454184082678e-01 -1.154601443788378159e-02 1.229330535005667413e-01 1.401172889950330624e+00 -6.483214322734203172e-01 -3.605481737691198507e-01 9.461314734936920878e-02 4.986780693880087934e-01 -1.086105986893922015e+00 1.636787606446269194e+00 2.369690504490737926e+00 1.862796741694702884e+00 -4.462313273357108034e-01 4.227630088212822046e-01 1.195792704315571164e+00 -5.003285415103716494e-01 2.892145826734222047e-01 2.143186414252087890e-01 -1.099298187731860166e+00 7.622098801604691998e-01 4.621927811545735731e-01 -2.369268590539677977e+00 -1.489288088346060857e+00 1.465755067996872940e+00 7.093186956225165929e-01 5.536288795898582915e-01 4.923877838181920374e-01 -7.526862101206680533e-01 -1.908948026208668325e-01 7.300099263153176921e-01 -6.364826957168597810e-01 1.469342302557176794e+00 -1.051953515845022516e-02 -1.980590569757999519e-01 1.451294062471595800e-02 1.054459044307677118e+00 6.608373119133303941e-01 1.762481164832162550e-01 -7.391203739981451193e-01 -4.702722934851971681e-01 -1.832144056462523679e-02 -1.514940016638333331e+00 5.944278060715421086e-01 -7.144508191459668645e-01 -7.264825633764548929e-01 1.114961289765357272e-01 -8.571154347010291261e-03 1.098965876061990699e+00 5.965556376409819617e-01 -7.027338160317990745e-01 3.582980641357899620e-02 -1.178129636202084107e+00 -7.401927735677384934e-01 -9.655316384951238007e-01 -5.561185370256633842e-01 -2.355838600199675337e-01 -2.620517023898902842e-01 -1.188180094645956864e+00 2.100244478529571523e+00 6.113051625942663714e-01 -2.501518504301196710e-01 1.226972110167187380e-01 5.812629630759474919e-01 -7.961909357416222521e-01 -1.612890526007346170e-02 5.848938840992549126e-01 4.875683775563528499e-01 -2.697627931594420714e-01 2.090847369027093103e-02 -1.911581654397752184e+00 9.068865270456978322e-01 -1.115147110762459842e-01 4.487725930614082093e-01 1.564903308924132208e+00 7.554713792306342324e-01 -8.256613561437247117e-01 -1.806126320417538178e-01 5.427961917186401308e-01 1.644859352194173230e+00 1.790648194631143941e-01 -2.048575048245742380e-01 2.397409578346496151e+00 1.145994696599223373e+00 1.031957761899523485e+00 1.077361247236200414e+00 -2.822056805617224384e+00 2.113808700552321368e-02 5.428234127330426873e-01 1.278799254085488446e+00 4.797299256551365576e-01 -1.547789052498543594e+00 1.395249199291190179e+00 -1.065547409886681285e+00 7.197160340153035962e-01 7.535937236217588042e-01 -1.111758204893109891e-01 2.033154133187944801e+00 7.348401993580154778e-01 -2.653571638158988000e-01 -4.378721695865830377e-01 9.415102979920715320e-01 1.515035392119100210e+00 1.523550933124560580e-01 -1.767222537731035492e-01 -7.305810624919091556e-02 7.550008930812791841e-02 1.589584829231802110e-01 3.510057201714589237e-01 1.363551040737050135e+00 1.129387394229252273e+00 -1.323381938599564878e+00 2.416084293728524290e+00 -4.831231538859180330e-01 5.514245460492446238e-01 -7.129732937307345919e-01 -7.188696839047328813e-02 5.104137618869503124e-01 -1.184519130093986350e+00 1.741038903068610200e-01 3.915831445630460483e-02 -1.276033663034088272e+00 9.718520330933881624e-02 -1.726627699885302292e+00 4.865954969579113776e-01 2.103124456083196314e+00 1.158677545906978468e+00 -8.268757125014598586e-01 -1.953137742286624734e+00 2.290851869630485371e+00 1.037849192321211103e-02 -4.497520378506237315e-01 8.956767942776940883e-01 -6.976825404807397435e-01 -9.520342921650869483e-01 -1.123925257590453031e+00 -2.309140293664762034e-01 1.029392420673362452e+00 -5.920578128554940811e-01 6.829554208544581506e-01 3.160770173379489290e+00 -2.881268507141563143e-02 2.754701245389478692e-01 -1.491214067302174540e-01 3.805840658462093518e-01 -1.049159105898387567e+00 -2.244319798899891527e+00 -3.651163562497639625e-01 -3.455679181229346364e-01 -4.286630060652850127e-01 -6.752829530298540828e-01 -2.252833521842793618e-01 -3.471207740337777237e-01 -6.542650849564978222e-01 1.010113887149302614e-02 -2.168178898417471856e-01 1.335317775023989739e+00 1.660708229236763867e+00 -1.668246037978389218e+00 -8.525442946628868091e-02 1.946916052648198558e+00 1.028466071607292864e+00 1.026589697743908403e+00 6.025648810512214126e-01 -1.991728373596743040e+00 1.972601685888789813e+00 5.654372201798547187e-02 2.472766684031564022e-01 3.738505017451880796e-01 4.106780954934814987e-01 1.117497195980653862e-01 2.538773932596431315e-03 -1.095972404750904960e+00 -1.472961062930255638e+00 7.264341576837526349e-01 -3.238077157280768587e-02 -7.678732818811996319e-01 -1.042648173062166395e+00 4.822024712418775394e-01 3.192274355739728731e-01 -1.571654961171893072e+00 7.175847957083490714e-02 -6.556905747880955593e-01 -6.098485433232000430e-01 -7.070403651002149514e-01 -3.181545068307016222e-01 -3.104787456201458795e-01 -1.437800179759343822e+00 -3.614527092943691788e-01 -6.008438510290803336e-01 8.189558485962650236e-02 -1.364029615321750710e-01 2.442153592073785240e-01 5.599089183946139858e-01 3.927552972156307942e-01 1.752716858201699632e-02 -2.064677185570674478e+00 7.350660635951014044e-01 -6.124476174835095099e-01 -2.768974831726389030e-01 3.184920390016071079e-01 -6.512894366616418518e-01 -3.925658108693140524e-02 -5.244253477823281884e-01 -9.844896888051464234e-01 -1.184437700983978603e+00 1.501915216902185435e-01 -1.697498490366609047e+00 1.886880171581253762e+00 1.632596941082868625e-01 -3.678921322263685179e-01 1.089687781038108705e+00 -5.283413377131601640e-01 -5.482022542103541785e-01 6.437396857970637543e-01 4.973336039266115227e-01 -1.674092341815215379e+00 7.401884686942455938e-01 -3.986966325147046075e-01 7.381484655948921114e-01 -2.283073655135874347e+00 -9.075966131407077198e-01 -5.824116368616978345e-01 -7.679406499901604566e-02 9.491950967958816543e-01 2.664037563554118027e-01 6.887289986476591297e-01 1.085484140864529934e+00 7.168146188260485774e-01 9.099861788914838379e-02 -3.299473101193468594e+00 -2.755893093546762929e-01 -1.372605124798065956e+00 5.316802572686224471e-01 1.170181992082295119e+00 1.189722357100138961e+00 -9.231026274812359489e-01 -5.166538834878721398e-02 -6.831266366117475508e-01 1.040790521254596701e+00 9.674841950730422857e-01 2.274391330339924355e+00 -5.143707554617543698e-02 1.106555792066842431e-01 5.873565570212889719e-01 2.926770719876901627e-01 -3.391741743875831272e-01 -1.811444555374320531e-01 9.446848606769451262e-01 2.173001795451622864e-01 2.841075441644065891e-01 -1.293155324989290200e+00 2.819212028617463228e-01 3.490943175954795974e-01 5.775861726944839791e-01 -9.382756405398703370e-01 1.623645576672116064e+00 1.070618518816676801e+00 -1.242124875262498873e-01 -1.453541116936774458e+00 1.800672299005078372e-02 1.074145955879886039e+00 4.802476437014888133e-01 -2.179924338516574966e+00 9.183354638124450187e-01 2.212299620785780907e-01 -3.312616549956584611e-02 -1.316173022423601680e+00 6.884687997489714606e-01 1.426527452650659500e+00 -1.937380913609517974e-01 6.414242723445663374e-01 2.738372892822766302e-01 -9.721667527175507084e-01 2.314086158407874017e+00 2.328843441939703815e-02 -5.639699684506964683e-01 9.829110213553071684e-01 6.719558629067782229e-01 -3.866165038977735779e-01 -7.270235542103400950e-02 1.328431563205995314e+00 2.558029837229373604e-01 -7.764970722155720706e-01 -3.319997079255477823e-01 -1.621511138693552345e+00 8.881757669695394819e-02 2.930942052754900828e+00 -5.708293014916017150e-01 -2.753739140469690372e-01 2.090497156650870991e+00 3.361553650818989714e-01 7.885295719867528863e-01 1.170254449939840402e-01 -3.486682407532728512e-01 1.040694515453521651e+00 2.899335531296901025e-01 2.277069529446367757e-01 7.489819516262608001e-01 -7.420812818809552347e-01 9.026549626220803368e-01 -5.353394128807257291e-01 -2.824903474199520065e-02 3.098086129771524533e-01 5.520780780197458437e-01 9.691072881453346305e-03 -1.408218547709556345e+00 -6.259163266751812671e-01 -4.192923181852867831e-01 5.861887054561750743e-01 -1.185331414209330747e+00 7.302624811079914124e-01 -1.003475250046387268e+00 1.822273758061722093e+00 1.368076055597710061e+00 -5.967387356423461409e-01 -5.318259424007119041e-01 -4.583380563195486590e-01 -1.331382604411846859e+00 -8.165930675804936589e-01 -3.750915312449121242e-01 3.424342574903929126e-01 2.346442537462937183e-01 5.203702712732629632e-01 1.977506077870513801e+00 -4.196885504155236646e-01 -7.864783866758400244e-01 5.402509811877702628e-01 -9.429208550342088602e-01 -1.481649516990108106e-01 1.512016293430251679e-01 -4.152768436544159170e-01 1.050731761944613485e+00 7.303667412702842254e-01 1.487218603718706011e-01 -4.495070118302982309e-01 -1.479041016519656138e+00 2.395678079120408532e-01 -5.026866877898015229e-01 7.323561172056818336e-01 -1.444683448819658711e+00 7.185301529752378125e-01 -5.960209517868381157e-01 -6.183343320084611072e-01 -4.385796336297681508e-01 6.884631403087400070e-01 1.603869009760081177e+00 -2.734963422744653538e+00 4.210444912280852936e-01 -1.128961169583282187e+00 -8.814453528265430160e-01 1.163599592060617693e+00 -4.139701542669984441e-02 3.565571596031785195e-01 6.703136029184387779e-01 -4.046740586832848208e-01 -4.714014624026256484e-01 -1.948162182007224519e-01 1.102381598278647790e+00 1.022027464693917365e+00 1.212666474669465755e+00 1.095214861407308282e+00 -9.919131007201731354e-01 6.792904677923509160e-01 1.338476588676938750e+00 4.818972406972553690e-01 -1.274293308434771843e+00 -1.185678082639714193e+00 1.366962995757326160e+00 1.799936497980995975e+00 1.164581472703274834e+00 -5.860113686303516367e-01 -1.187758713338357586e+00 -1.199286516585854889e-01 2.397563557805182100e-01 -2.357903902684215236e+00 -6.118033770012538675e-01 3.701113481422411144e-01 7.078176463872264124e-02 -2.541322642273428634e-01 2.311327230892431805e-01 1.351688954202279636e+00 -5.344130147055374813e-01 1.203681287230194297e+00 2.914802311686642278e-01 -6.982091806571883996e-01 4.760001482072901968e-01 -1.278940470391830564e-01 -1.347894345150671414e-01 1.478459452780338967e+00 -3.626912560931497831e-01 -
[truncated: 3,619,962 more chars]
