# Supplementary material for: Bayesian inference of kinetic schemes for ion channels by Kalman filtering
Source: eLife. 2022 May 4;11:e62714. doi: 10.7554/eLife.62714 (PMC9342998; doi:10.7554/eLife.62714)
Supplement: Figure 10—source data 2. — The number in the file name indicates the brightness. [file elife-62714-fig10-data2.zip › 04fluor.txt]

-1.125397450743237382e+00 1.026673181651766908e+00 -8.334017123588468579e-01 -7.515221803011079560e-01 -8.005649146677639161e-01 4.660919569435907905e-01 -1.026637060355610975e+00 8.429358468792762515e-01 -2.589573050176966484e-01 2.694867350875789214e-01 -8.093149224674691666e-01 -5.438405836128253901e-01 1.321326810088995218e+00 6.749325610631222716e-01 -6.937005483197129507e-01 -2.134895375280353447e-01 7.478510532485489470e-01 -2.302242561132349152e+00 1.947363942173210516e+00 2.290166033834455661e-01 1.103474816143246856e-01 5.714133131740446458e-01 -4.413566138310147102e-01 1.791407950860563369e+00 1.434099074935774709e+00 -1.492745963684265709e+00 6.575466329921884900e-02 -1.236929900038257424e+00 6.757182104272880796e-01 4.092059741696842390e-01 7.346169087975973344e-01 5.454666689858942430e-01 2.984678790034390183e-01 -1.319765057968368849e+00 4.729224343181012147e-01 6.478997644516264476e-01 -5.661255158280505823e-02 -1.062623438872247611e-01 -1.765656849185961663e+00 -1.626470504714053966e+00 -5.651665984347191696e-01 -1.139856932564227598e+00 -2.635076222529349477e-01 2.469930727528892311e-01 8.714494184053602766e-01 -1.390305145272470622e+00 1.417808294611702546e+00 -6.109739352883535313e-01 1.313941699310454236e+00 3.890510601987656747e-01 -7.427621645207068690e-01 1.103315860955713656e-01 1.362518008281065507e+00 -2.953267908672979059e-01 1.275923940757389907e+00 -3.319646473126015573e-01 6.121203533744052905e-01 -1.930895430804533131e-01 -5.779863517319210331e-01 -8.101943103774509325e-01 2.015579454535894488e+00 1.091397513345694570e+00 1.182592115432506752e+00 -1.370771767205648084e+00 -4.938148635153047361e-01 4.843345845818175510e-01 1.246211475986760631e+00 -3.259448188021226156e-01 3.243507887908943510e-01 -5.896297620346897528e-01 1.217688480921098382e+00 5.065819325874573176e-01 -1.764166433240206555e-01 -7.924127167620977075e-02 8.206000984435061207e-01 7.971728480076906154e-01 2.002759833288501601e-01 1.907324730936157620e+00 3.529750773803486119e-02 -1.188112898255340832e+00 1.181501854976124560e-01 -3.050428847133074828e-01 -2.761681704178144958e+00 -4.514997199234539460e-01 -7.663129071468191000e-01 5.826746937311833019e-01 -6.641203352861153597e-01 2.716496083472093037e-01 -7.704424377884450115e-01 -2.018247543388616838e-01 1.300157473360426197e+00 -1.267188506699272965e+00 7.512844947584645938e-01 -7.712032347821454747e-01 -2.883580846467984071e-01 -2.651418037533037619e+00 2.423345694134661499e-01 3.189261720638729702e-01 1.163949535319943607e+00 1.368544871603214252e+00 -4.071280221815841149e-01 5.834822752315020622e-02 1.998597285871847040e-01 1.018290156211217878e-01 -1.955900410400068568e+00 7.770851195898396124e-01 -3.459846393310504753e-02 6.401005391825251856e-01 -1.022397181803083255e+00 1.585825769388650164e-01 -3.028351467508502010e-02 3.441750353610164431e-02 5.973497106630903941e-01 -1.632294758861098094e+00 -1.213765139509004110e+00 -6.176777256121139814e-01 4.405759971112880868e-01 -1.146629563973954991e+00 -1.066936234380315263e+00 3.166017675631837003e-01 1.559556091115907428e+00 1.536495583780456142e-01 6.024414370998398827e-01 1.030725337839333511e+00 6.612767108154220530e-01 -7.547212766347436430e-01 6.345066415707329988e-01 2.972606391948406368e-01 1.781433002385670372e+00 1.846416533711157548e+00 1.082240381336572632e+00 2.012355509071499071e+00 -4.415262780629640171e-01 -2.157367165444604051e+00 6.115739175896970359e-01 1.091794891966067160e+00 8.696282653343228031e-01 1.478637060459298214e+00 -2.768526397547278473e-01 3.432890901124279748e-01 8.535921178450878166e-01 -1.232734347102656836e+00 -9.303006133444122749e-01 -1.500243146900316349e+00 2.019556156895667698e+00 3.126129317142405828e+00 -8.347312057372716643e-01 -5.321509433056332838e-01 -3.782950577009630555e-01 -1.566644625205595220e+00 -2.632175703268930245e-01 -2.097268706737461796e-01 1.189819097679021054e+00 -2.265768909527915431e-01 7.887672315417907365e-01 6.327818020895380480e-01 -2.647965886385702516e-01 7.408139549761861842e-01 9.513390884532557656e-01 -8.733558227028318521e-01 9.786497211557210196e-02 -1.258007966234876207e+00 -1.123786865637091292e+00 8.360345905264917610e-01 -1.445541817462498546e+00 -1.526976154714399847e+00 7.925040534986409202e-02 -5.577343713034834671e-01 -1.576322925319271651e+00 4.890948216301809204e-01 -3.510877663231876111e-01 2.172324419996197964e+00 3.923623921206848553e-01 5.873993916781138358e-01 -8.198826417949415246e-01 -9.236694709286816796e-01 3.759970546758020088e-02 -6.278283392891697012e-01 -1.356263364939026772e+00 -1.485994396640835769e+00 -3.271064302454441963e-02 -1.043717125894719766e+00 1.022457635601838749e-01 7.192998400930047387e-01 -8.659239689607360901e-01 -3.131623122727458242e-01 -1.101239509246246806e+00 1.574445156693890624e+00 -1.865059408907681737e+00 3.138312669526896470e-01 8.076593241236121878e-01 1.602836966778276917e+00 -4.118931964879358198e-01 -1.716790246120824259e-01 -1.411803317366912225e+00 -1.143185094071547635e-02 6.361346415631039530e-01 -1.393508941800023715e+00 9.225949357446456833e-01 4.875692267074850927e-01 9.674828300670549330e-01 2.225037071103284969e+00 9.283730762257438318e-01 -1.025970538478065741e+00 4.197926126422394377e-01 -1.162241371962134284e+00 -6.212900753434780210e-02 2.787815971750456923e-01 1.276660093640378246e+00 8.030545940957914963e-01 1.200420378398231597e-01 7.996398933886784688e-01 1.476216362282511407e-01 -2.442618771031760616e+00 6.879571676489377730e-01 -1.374354299764890985e+00 6.386699751796753866e-01 -1.487120135247782082e+00 -2.174106498536439447e-01 -1.305785492473758191e+00 5.730726852791976356e-01 1.604387053136793861e+00 1.441779180445144304e+00 -1.100992395060975015e+00 -1.138458909807726016e+00 1.721129857983012268e-01 4.976318543871633970e-01 3.996059542399848369e-02 -1.895128592418414470e+00 3.522953267937404820e-01 -1.382385103379194735e+00 -9.224791734791339126e-02 1.123744447151948656e+00 -4.460090067709636119e-01 2.200823156727059082e+00 9.418738838277887493e-02 -1.086903107060917417e+00 -2.949419716685102166e-01 -8.638795910204667694e-02 3.603780412659653432e-01 1.670319532689275022e+00 1.405372366767204451e+00 -1.241073277880236914e+00 7.451197614577691197e-02 8.147575888389939625e-01 1.537212624590273746e+00 7.985744979850722958e-01 -1.123909818987741893e+00 1.167331214699653730e+00 6.799725516070541653e-01 7.591859827096044677e-01 1.094284869328669085e+00 2.332800519764541392e+00 2.392688470851748461e-01 5.134078629840234109e-01 -1.142797669619474599e+00 -4.081004995249316036e-01 5.698153224968732777e-01 1.377325363109367595e+00 -2.168435891701627760e-01 7.001101895931240993e-01 -1.446165786610748905e+00 1.582108550445356435e-02 6.933948736188475515e-01 -1.428229455908339718e-01 4.389826338138586026e-01 5.180231181427027987e-02 -7.950984308156895664e-02 -2.776779245680500718e-01 6.202722323953657746e-01 -1.434210017551960370e-01 7.293891459169633829e-02 5.537097903364265328e-01 -3.002090831088100042e-01 8.370998468290020700e-01 -6.986673012824060613e-01 1.187931575901900683e+00 -3.717035429873897789e-01 -1.540286389370149334e-01 -6.751219438706076437e-01 -4.769486270398638761e-02 -1.130033787008237756e+00 -4.887775603748903408e-01 -3.223388340658059903e-01 5.741368453077694278e-01 -2.390355209867613073e+00 -2.835274814256623088e-01 5.525654362555099813e-02 1.619787976480348446e+00 -1.929304642043598417e+00 1.159055524831473338e+00 2.709702023203927279e+00 -1.102134181532663071e+00 -4.731176191461368696e-01 -1.404347366439461897e+00 -3.573831017112089614e-01 8.137084351243866198e-01 -3.503954015541348443e-01 -1.782836393495340621e-01 2.644128423030650321e+00 4.084848524221332822e-01 -2.454153345854142576e-01 9.524297345480078336e-01 -6.318755564916745011e-03 1.033081733590759832e+00 -5.628982295713307327e-01 1.028304283920594475e+00 -6.714045602900697851e-01 -1.495724366248099457e+00 2.076227455541598488e+00 8.316091115762110908e-01 -2.582024724527648418e-01 -2.724865587021819691e-01 1.138482385789715140e-01 -9.475461989527571294e-02 2.190351703939671602e+00 1.268666414190114944e+00 7.474984345347472636e-02 -1.703540303768652509e-01 -1.407133415444537183e+00 -3.507511972125312294e-01 -6.717686658194803595e-01 -5.042151181576960406e-01 4.029595985228209276e-01 -5.147605118769239541e-01 -1.520076668480553783e+00 -1.418831775117674887e+00 -1.391793479485054164e+00 1.176824420015455397e-01 7.837927893178437966e-01 1.899172729050124520e-01 -8.435094960821732935e-01 -1.693213564331837784e+00 6.593188211508437258e-01 -7.979727482449557874e-01 1.658734345035378366e-01 -8.565645351243584837e-01 -3.614238563068947196e-02 6.022331420968259907e-01 3.577162520336826801e-01 -1.015448525587347328e+00 8.320837215836142386e-02 4.315025709283432653e-01 1.263625207961225350e+00 -8.898735891124968100e-01 2.903171510925220966e-01 1.332730211848529800e+00 -5.349676412971812178e-01 -1.855010983919542777e+00 8.459945783921292151e-01 -3.437766240128389827e-01 -7.489650939233859495e-01 7.472126966375939316e-01 1.110015731470344491e+00 2.404094186348487427e-01 -2.408242818152716236e+00 -8.940927101064088944e-01 3.107109976451682409e-01 1.493482752888351806e-01 -3.827486327401473098e-01 8.162994187378935784e-01 1.500264033874901148e+00 -2.346584672799333637e-01 6.280994363825731508e-01 -3.628585243722067255e-01 -8.864072431388315687e-01 4.304459753267658173e-01 5.545334236875903988e-01 -1.120182548960858115e+00 6.768084476770666047e-01 8.302602377995452754e-01 -1.229920870974979374e+00 -3.347534409404500089e-01 5.771472931803528494e-01 7.514170606761350069e-01 5.256755069540941516e-01 -8.947918049421176023e-02 2.941755157284550837e+00 1.302588526484199871e+00 -1.502215632154314306e+00 1.257094560152093310e+00 -5.345997816658639712e-01 1.916594725274083366e-01 -6.264314069722393130e-01 1.803106658022802719e-02 -5.222472765894292657e-01 -7.919126056200836983e-01 7.612834170689876112e-01 3.096944324132032023e+00 1.646836865793399829e+00 1.164690351385712752e+00 -1.680187591780476053e+00 -7.868821056498349620e-01 -4.493281750029338301e-02 -1.681139290387825724e+00 7.792743459106262760e-01 3.257348405614994835e-01 1.384465860178027530e+00 5.988009655846717738e-01 1.248570533918318820e-01 -5.756245237918380386e-01 1.266497977346704218e+00 -2.676614198329060890e-01 9.035890329198262294e-02 -5.947830898998660576e-01 -2.575457591545348146e-01 -4.326442215376181677e-01 -1.556359598429077007e+00 -1.876143464220085599e+00 -2.814198566603709137e-02 -1.276553000782317815e+00 9.186514009048310503e-02 5.088828741829155566e-01 -1.711590294715563676e+00 -9.749268370947929974e-01 -1.287602701045793330e+00 6.518658915119793784e-01 1.394570367541169809e+00 3.421102147734368937e-01 8.554935319030840812e-01 9.099913506912882255e-01 8.693762483594618118e-01 5.417166957723622556e-01 -8.246156512610766098e-01 -7.742523843213763302e-01 1.102247979476475237e+00 -1.375891068958108976e+00 -6.092748695904698364e-01 -7.499292142586120313e-01 1.101503175345808883e+00 4.837764241561602341e-01 3.822205909527445072e-02 -7.483774736259098947e-01 -9.004438044356334325e-01 4.480183836076613857e-01 1.839972848139703077e+00 1.996205708352071451e+00 2.726688840085666476e-01 -1.712347141353456781e+00 -7.496713642963955815e-01 1.155240328327750809e+00 -2.522405685321325031e-01 -1.318198560805595498e+00 1.716065100572281787e+00 -1.493812374031012302e+00 1.438284882298351552e-01 6.851696207840622943e-01 -2.675439661437723493e-01 -2.060145791982094909e+00 1.780137372300619969e+00 -5.437723423312099680e-01 8.251626742601771980e-01 -2.249783288691099836e-01 -7.911083906529289278e-01 -1.154360228704794489e+00 -5.896307201771003870e-01 -4.542023061320669131e-01 -2.070349517357110702e-01 6.005925985463942407e-01 8.957286365181598153e-01 1.408764312072952274e+00 5.938660768509153032e-01 7.618669146696229744e-01 1.044901014643762949e+00 -2.306368707689082087e-01 2.794416516059106681e-01 -1.154187374979306790e+00 2.254712681697304544e-01 -3.738495884430275695e-01 2.793321727555622691e-01 1.686149243679187171e+00 -1.359232289491060897e+00 -1.895979880180362454e+00 3.482984868588195337e-01 -4.945316587482221360e-01 4.644322928796535410e-01 2.391901717721550469e+00 4.615884048138344659e-02 -1.621391707772730673e+00 1.658690630595677007e+00 -7.041440543169160682e-01 -1.084689766166000435e-01 3.135894316286992334e-01 -8.710592807029421403e-01 4.634095173397306255e-01 2.292065761789781608e-01 -2.970342249213449026e-01 1.868339812325714888e+00 -1.254209291209323673e+00 -1.392128623552293609e+00 6.007602163147301999e-01 1.369374132431790958e+00 5.695336914111504001e-01 -9.221717962121577239e-01 -7.431058768612635035e-01 -8.688212872948566368e-01 -9.503795764064779661e-01 1.188573599276836479e+00 6.300917683597021535e-01 -1.049538892292394138e-01 -8.944114295429339556e-01 2.741491591559886976e-01 -9.835083925232190882e-01 1.496180748795072624e-01 -9.836554487068660535e-01 1.340416271913697166e+00 1.502379865843802564e+00 -1.168507529830327796e+00 -5.094967311846566871e-02 3.102215243938877820e-01 4.982613378853125580e-02 -2.058907871318464089e+00 8.033330556815312384e-01 -3.313907490729308541e-02 1.796204481191178148e+00 -1.516704140875426710e-01 8.615087577861429979e-01 1.778553433666121564e-01 1.994102172050247868e+00 -3.599725523855955567e-01 9.914790225865720563e-01 1.161638401988280833e+00 -1.306686297492224202e+00 4.943059322239007347e-01 1.276806962799189149e+00 1.489765836840750257e+00 -5.704207398652098027e-01 -4.628665232933522611e-01 9.370522849837725765e-01 8.135985520992372599e-01 -3.590319902628062443e-01 4.680778027387577644e-01 -2.681563557392208086e+00 1.679411527317780095e-01 8.011317101925788942e-01 -1.319767649675637478e-01 6.311885427331540011e-02 5.284620183087230805e-01 -2.187245279788740504e+00 8.099850090979394679e-01 -5.406682309357864202e-01 -1.199577501193574980e+00 -9.813810011005670297e-01 -4.796941737256433802e-01 -1.362459882565398628e+00 1.590531934260513758e+00 -4.757875802462496750e-01 4.810658045934432248e-01 6.517137172281134427e-01 -3.509758636464571091e-01 -1.484242128483930001e+00 -3.714794805102671765e-02 1.403558967354688602e-01 -4.446366411727151191e-01 1.573770935750101296e+00 -2.307038369365768116e+00 -1.643638811542460054e+00 -2.770569800816031214e-01 6.735739099066956337e-01 2.062520893365148433e-01 -2.956219206261557209e-01 4.448277655620154203e-01 3.662384243606538470e-01 -8.031504972153549193e-01 -3.838325328978632323e-01 1.194572693021069831e+00 -8.958310315389733658e-01 -5.342593554636527742e-01 7.278676416599028087e-01 7.961307858155548534e-01 -5.421094507261035693e-03 -5.878028169474763809e-01 -1.984329688043358630e-01 7.783051838286932922e-01 1.507433905836242483e+00 -3.265819147772639486e-01 -3.166870144245974295e-02 5.225929025743720757e-01 5.265096294727260595e-01 -1.033174728313576152e+00 2.304546840910421390e-01 2.603338982773989452e-01 1.170755396277549792e-01 -6.503835954259189478e-01 -5.003478285314643531e-02 -5.681600779295631343e-01 3.021975302024876853e-01 -3.320314269986033850e-01 -2.719892999815319290e-01 -1.250007609214426156e-02 -7.056472251060836864e-01 4.194760121053383584e-01 -5.806312265386256305e-02 -1.997453739913042092e-01 -3.112439298686137668e-01 -1.267575343314246983e-01 -5.048992790882921300e-01 2.709980031830414027e-01 2.225429604175997722e-01 -5.895601050652879982e-01 -1.446529144014669921e+00 -3.914972272018459910e-03 -1.889141193103358374e+00 -4.080874503055661462e-01 1.191284287366543571e-01 1.777726359039201620e+00 -2.028091989823877839e+00 8.277020757639164117e-01 -1.508513354693808428e-01 5.626200259146402205e-01 -5.487717220919713368e-01 -6.066893525264410725e-01 1.776064098099614741e+00 -1.641558944103423290e+00 -5.153427643882475540e-01 9.699336670845934427e-02 3.205630522273455463e-01 1.695033075839689651e+00 -5.310797409511378575e-01 4.296919086538875110e-01 1.342357553847121299e+00 -1.294914741023744043e+00 -3.200196384058634491e-01 -1.644183502725873769e+00 1.385707124052670158e+00 1.545663279214310182e-01 6.661452414792796706e-01 -2.858041873617265249e-01 1.108022188867630486e+00 -2.288241889020132813e-01 1.120439786299104457e+00 2.051689567510346812e+00 -8.520433703915610835e-01 3.597485584187219421e-01 8.872757182479310556e-01 -1.286513604801999278e-01 -2.401228259676199961e-01 -5.209844726290946415e-01 -2.661079301460711477e-01 6.506821538795029003e-01 1.936127731158409637e-01 6.837662061354482512e-02 1.725527812274537109e-01 -8.082645585150900480e-01 -2.514224432398181275e+00 -6.461379857244199387e-01 -6.869442276711599238e-01 -5.683470888027379875e-01 3.736724866794065569e-01 -7.160354709922460703e-01 2.167735802243295762e+00 6.997473308566909411e-01 -1.171617082605052484e+00 -1.061862335883425046e-01 -2.270648917454995530e+00 -3.929074470887056886e-02 4.495408507370691198e-01 -5.233810206597593329e-01 1.055576578428304657e+00 -8.468172696707461089e-01 6.447890357937202666e-01 -1.587496704069341513e+00 -7.450825301649034449e-01 2.832513205478433549e-01 -7.704896447269389270e-01 -4.922936984747200984e-01 -8.758168545144297268e-02 -1.646138311901999218e+00 -8.830123277738696208e-01 4.028864118290245711e-01 -7.735435877000068627e-01 -7.854723970537967892e-01 -1.923145770160587409e+00 3.024549659013291494e-02 6.596446539760431049e-01 -8.115994536087755007e-01 -2.287769409290889566e-01 1.166927701472907586e+00 -1.404226152476381939e+00 -1.954401209202991208e+00 5.102569178869154065e-01 1.706366602979279834e-01 1.115937373727611481e+00 1.062811476856292847e+00 -1.232966001884540364e-01 -6.272993816882083129e-01 -6.902967642744851640e-01 -5.172455413700162152e-01 -1.330307005485309890e+00 -6.586872701036114996e-01 2.812886783682851388e-01 -1.354964783553324947e+00 -6.706751738287279885e-01 -1.221379674338582078e+00 -1.351925286302135154e+00 5.883923776411628115e-01 -2.156659237421572062e+00 -6.587697740926993228e-01 -2.742578646432117795e-01 -2.264943666329361296e-02 1.172053520721073827e+00 2.438333010800309619e+00 3.415391904030128933e-01 -6.907248636950023002e-01 1.560062951384582730e+00 8.968640055438447112e-01 2.577192846748336041e+00 9.865161410374838624e-01 1.388936736249462678e+00 -1.533703124159419284e-01 2.036703224841283910e-01 1.385989963519478785e+00 1.291529782538233806e-01 -1.571809027754972332e+00 1.075831726329442350e+00 4.305925729807784652e-01 -4.583384480305411346e-01 1.495035662101383167e+00 1.161009278101849534e-02 1.272408760948830819e+00 -1.258025464667944515e+00 -7.736947090615534650e-01 3.705467261243378108e-01 1.138675026257200164e-02 2.029555853624222639e+00 -5.434164586463030577e-01 1.795505225742084932e+00 -5.507954184193187830e-01 -3.114202535138633210e-01 -6.200949316377947218e-01 -4.314146481505620190e-01 2.416965109156299807e+00 1.243773771306132536e+00 6.748164902551107014e-01 3.969833046885646310e-01 7.273405173569011950e-01 -1.241258213989757386e-01 -4.512473743060097658e-02 8.422312588885113582e-01 -6.634984748086073525e-01 4.125788269241748574e-01 -1.007033632411276969e+00 2.264934587805365329e-01 1.531067610639735177e+00 5.742201777506741323e-01 8.058417141564815367e-01 -1.116884788176550236e+00 1.099072268053597368e+00 2.498335907618636498e-01 -2.054797488184051613e+00 -6.472807463804922112e-02 -1.844774123901107732e+00 -2.367503179837343319e-01 -4.311218757190179995e-01 1.536689251950716706e+00 2.375775871078406265e+00 1.215218699626915866e+00 2.358146135476121508e+00 -9.620495832651478063e-02 -5.336170978352078320e-01 1.021973163444363397e+00 6.865969990038435222e-01 1.081849138872505778e+00 1.289366127474099732e-01 1.061350543993450746e+00 -3.570350308754512425e-01 -2.091067590101168161e+00 1.114714987433301108e+00 1.616754395831169866e+00 3.702523187797028270e-01 -9.962956678047590886e-01 -1.139963829656505112e+00 6.831609023620476007e-02 8.234228016520231952e-01 1.087781041660345949e+00 9.561407164604059095e-02 1.145677702590600866e+00 -7.933377940891147562e-01 9.895402719770682864e-01 1.391991973155792817e+00 -4.646738861800912002e-01 5.900496775397439109e-01 -2.660214391089060215e-01 -1.840749658952267331e-01 -2.515038693504836331e-01 2.718622801162290381e-01 -8.349500934865223822e-01 -9.589115429526928747e-01 -1.221764436296332024e+00 4.766014966495381033e-01 2.656396501942045241e+00 9.401071446144726451e-01 1.109886700599036352e-01 -8.236808901601326838e-01 1.013826524197490642e+00 -1.501123153383209230e-01 1.864253978975898729e+00 -4.353452577875829843e-01 9.080115233780492456e-01 -4.620865882251413148e-01 2.358299182090990431e-01 -3.031986806045970928e-01 3.086860506060402076e-01 -2.197258873975482252e-01 -3.831395160089302032e-01 -1.163799893652273321e+00 -3.796422839854857179e-01 5.851505975630308942e-01 -7.244062641696904503e-01 2.341605187180935577e+00 -4.852182827523454089e-01 1.537721470472966923e+00 -1.306243600504695401e-01 6.260266508064366020e-01 -1.465058549957315437e+00 2.423205905589961073e+00 9.861921926870480526e-01 2.294978015850135666e-01 -3.738856211205902613e-01 7.581724504987529256e-01 7.332858502947361412e-01 -2.869057150913866092e-04 1.421567799276862720e+00 1.668122121733770724e+00 6.370378100001631294e-01 -1.375497180733342706e+00 9.160832943894046121e-01 -4.484677433627327070e-01 -9.460747379697226345e-01 -1.851852502393584787e+00 -3.244982840951652903e-01 -1.386044492703371267e+00 -1.624584866499997782e+00 -1.701877771465756917e+00 6.144417876166086145e-01 5.058696893538855432e-01 -7.913947651515142179e-02 1.205351881139737458e+00 -6.356450839951702791e-01 -1.538452180258688129e+00 -2.054187040244269680e-01 -9.818836929934108282e-01 3.076453949468196392e+00 -5.039368289474913665e-01 -9.593035310404478544e-01 -3.903312196984133342e-01 -8.495411025773182134e-02 1.004534330470970988e-01 -7.254808453594497886e-01 -2.689639433365191845e-01 -2.995577015501689911e-03 1.322815893628764394e+00 1.054285789067691770e+00 -3.443170745208480876e-01 -1.021338902586998554e+00 1.217630474221291337e+00 2.086192378338630693e+00 -1.460578129719336982e+00 1.034251050661818105e+00 -6.229439077277488801e-01 5.744978745789245389e-01 8.212576657034018623e-01 2.443943129856528951e-01 1.067235008972536203e+00 -3.353892517429174491e-01 -2.917736685353607973e-01 1.128892524642200801e+00 -8.394148238803220696e-01 -5.554598639700467771e-02 -1.566337430976589284e-01 -1.714740562180315855e-02 -1.065030839242232519e+00 -1.356029316798763353e-02 -1.432578817663712867e+00 -2.588225198754030010e-01 5.388027030819764196e-01 9.847254273309887784e-01 2.797820281000466536e-01 -1.057848710798572567e+00 1.745427206362737182e+00 -6.746689988882321742e-01 -1.008781984103564344e+00 2.085976677835974957e+00 2.521318668759690573e-01 1.877504754873223769e-01 2.099828709905160906e+00 -9.415557733942839236e-02 -1.948354382241183069e+00 2.245509920109519109e-01 -5.530679808986157520e-01 4.265257521095621729e-01 -3.813368453631564292e-01 -1.604714759827843007e-01 1.036281187468186538e+00 8.888711450350889054e-01 9.229742323658727265e-01 9.287685072188032187e-01 1.018855884557518632e+00 8.792816461398527128e-01 -9.434307587626853397e-01 1.648600298190809887e+00 7.316278772734620128e-01 -9.233574635479859793e-01 -1.709515920618232876e+00 -5.977855346493940458e-02 7.337627148312397818e-01 7.390047404390188701e-01 6.090773032254213071e-01 -7.618028179351491458e-01 7.065522688792907902e-02 8.122657899908683476e-02 6.175409841854666987e-02 -1.220987177401122947e+00 3.384794642445373425e-01 1.533813922672279562e+00 -2.355912133058883917e-01 8.988727959682873969e-01 -1.024859742180059818e+00 2.170042541605275155e-01 -1.369609416837850313e+00 5.479986267156125024e-01 -1.209197401968867158e+00 -5.836697346033509204e-01 -1.302968328829734013e+00 -9.132795674283822329e-02 2.373821885917482000e-01 5.909426901991216008e-01 2.816039948438174290e-01 -6.790766014158917674e-01 6.432917687392411543e-02 2.091331990646953520e-01 7.608984332803787887e-02 -1.483417986372559838e+00 -3.620387918717058451e-01 8.720777985955655565e-01 1.430792729312041711e+00 -1.387252935109886565e+00 1.786825450235977941e+00 -8.632879692780394132e-01 -9.094759602381635721e-01 3.878014455501364588e-01 -1.664054192284153855e+00 -4.253907449110571060e-01 5.163042803465915931e-01 -1.168604365179175542e+00 -1.147214439120312485e-01 7.076766580553661701e-01 -6.576454447873055775e-01 -7.083512791555245380e-01 3.676046698756461062e-01 -1.223983554411528923e-01 9.437143787409802975e-01 7.062484406857675312e-01 1.666094377115661995e+00 -9.155536120380515230e-01 3.971485690307411942e-01 -2.143825205860813377e+00 2.320298827013447251e+00 -2.422933240641293118e+00 9.084578264227123334e-01 -8.845416645914719878e-01 2.114537745628010390e-01 1.776992147117889553e+00 7.792464737812179187e-01 -1.691591237918532054e+00 -8.808724032210669685e-01 -3.842334747863334066e-01 -5.699457398654316637e-02 5.644068780855064915e-01 7.541320294173177174e-01 9.646302948050721193e-01 4.312116746106544052e-01 1.385277159773061317e+00 -1.702767890757477254e+00 4.262608048640380010e-01 -8.512918313831673300e-01 1.916643264078323264e-02 2.215928903391363836e+00 1.340685298809068060e+00 8.614382151357016237e-01 -5.897052778830825792e-01 7.652676285586015315e-01 -1.703232456562683073e+00 -3.695413114764830032e-01 5.411489836852196866e-01 -2.691634860916963579e+00 9.878120511391751402e-01 -4.395272954496575402e+00 1.895263405374715937e+00 7.934171238137940341e-01 -1.204604031512840123e+00 1.543311535637048870e-01 1.457266957347793934e-01 2.025923437390447113e+00 2.106764908600003317e+00 5.137762040993180124e-01 -7.716905761608329195e-01 6.252563447811314568e-01 3.645547887690599870e-02 1.313086825279350389e+00 7.818980591202713271e+00 5.965531085083565443e+00 1.180454949688626165e+01 1.290900577787989789e+01 1.804579871166382787e+01 2.046664080159131416e+01 2.627619699298674050e+01 2.302560741738357564e+01 2.964486963251171403e+01 3.130559573799996187e+01 3.201081160314610230e+01 3.591177375133256788e+01 2.630837938389078445e+01 4.533247916051258386e+01 3.571008511709197819e+01 5.066899057692805997e+01 3.431339490583656016e+01 4.413500427021747896e+01 5.262882427727473811e+01 5.789199131127339371e+01 4.265111892746642752e+01 4.877087991167186942e+01 5.837990184882674782e+01 6.843694877351364880e+01 5.421997012194960774e+01 5.712599396223080106e+01 7.061377682306651593e+01 6.512217494471833845e+01 6.561359805966125691e+01 6.942229447189166081e+01 7.135059778327799052e+01 7.782887200533457417e+01 8.009895193019876558e+01 8.184201241472449340e+01 8.315808237225189714e+01 9.688856095790809775e+01 8.760257251451604077e+01 8.482140926774744116e+01 9.684323330339788072e+01 8.551252511809175871e+01 7.569083017908113220e+01 8.223054325182870627e+01 8.828794427350798912e+01 8.341117204088662618e+01 6.732285442500007377e+01 7.966486593669701222e+01 8.607347747655596493e+01 8.618756007497962912e+01 1.017454505833532608e+02 9.458731864467655726e+01 8.749461971964582574e+01 8.846487693504934668e+01 1.039136804715245717e+02 1.033381978974772437e+02 1.083550142852706699e+02 1.205546355398370224e+02 1.005145058486214111e+02 1.127524117483037429e+02 1.031156869337350486e+02 8.278837497119853595e+01 1.111573624835696421e+02 1.038207588621406074e+02 1.065602099407994530e+02 9.479640231305859288e+01 1.182867020521516537e+02 1.157173004201780060e+02 1.038591635212372921e+02 1.165006663724927023e+02 1.179400419723243090e+02 1.293524540933819935e+02 1.184401146061963175e+02 9.658418556743529848e+01 1.086629492059155808e+02 1.060997355512551792e+02 1.120259961341020443e+02 1.056890814370409544e+02 1.164601226397525267e+02 1.194238932889363838e+02 1.376190814232954551e+02 1.267031434653967494e+02 1.096536949461964241e+02 1.052536235703938132e+02 1.106209454781704125e+02 8.848111251930659193e+01 1.407341022039824168e+02 1.238330872980681079e+02 1.301555761417737358e+02 1.201098596609477056e+02 1.065917245311600823e+02 1.316661318579464819e+02 1.100566206176936532e+02 1.330264125339353996e+02 1.155275113538947664e+02 1.165826517171978907e+02 1.267965404708802595e+02 1.158799865102392772e+02 1.269942497357278341e+02 1.220588367760301338e+02 1.393040315892906449e+02 1.226363558433455268e+02 1.136546062108805586e+02 1.382609572383720149e+02 1.384184278412734557e+02 1.291963014963339162e+02 1.049606432199243926e+02 1.306768109618696201e+02 1.044494967813912893e+02 1.253146314912604282e+02 1.410028857057021412e+02 1.390496768367066238e+02 1.170265631682340626e+02 1.259700354199547832e+02 1.200061009952033828e+02 1.363037617937728214e+02 1.063293933124305255e+02 1.275485063691981509e+02 1.372795981631969937e+02 1.209353759128313328e+02 1.146450149209338889e+02 1.210292721568564360e+02 1.325667260971721362e+02 1.274750944535599899e+02 1.371654406909247257e+02 1.246127619939908158e+02 1.109671812089333542e+02 1.286391364520613934e+02 1.187869433041539793e+02 1.282503007722227153e+02 1.325691282509233702e+02 1.338687913525817521e+02 1.396073896962549838e+02 1.375188154806698151e+02 1.211463005147829364e+02 1.266509882317239288e+02 1.431055014570179083e+02 1.089630018274910270e+02 1.515800630354827661e+02 1.272367409588686513e+02 1.154808261210470874e+02 1.260461411584233957e+02 1.327400894063937926e+02 1.284063039323232260e+02 1.236995705577694622e+02 1.360109672280498785e+02 1.351212873906715970e+02 1.319255801655494338e+02 1.451822743934505127e+02 1.566470016058383976e+02 1.425644471594478659e+02 1.185829397087172055e+02 1.327070573893225855e+02 1.374546934704761156e+02 1.300325494534723987e+02 1.250626610270981587e+02 1.221749174460807552e+02 1.350794860923869294e+02 1.259883334899377587e+02 1.412424623351139985e+02 1.198645532364685096e+02 1.421722979592469756e+02 1.356483631952513633e+02 1.226390564353270634e+02 1.331207687877192143e+02 1.289393778018014984e+02 1.348481369286450047e+02 1.161424072881099221e+02 1.301910806791054824e+02 1.239169573838515817e+02 1.333281686435524875e+02 1.147449553232033139e+02 1.381489441240946690e+02 1.340269763929283897e+02 1.403380790819122694e+02 1.290479452562769325e+02 1.187860757369532507e+02 1.215235511079516471e+02 1.262834404189988788e+02 1.549883478244136938e+02 1.254186237449258527e+02 1.257017852886546336e+02 1.253219652856931532e+02 1.337879598046432363e+02 1.236871021152093562e+02 1.202498422834827210e+02 1.337253206495717563e+02 1.494599917048443842e+02 1.467835834407754874e+02 1.410964678777141899e+02 1.325271227522947868e+02 1.288727165996847077e+02 1.236592934384192830e+02 1.600302622746955876e+02 1.426828630602347801e+02 1.170884507326340440e+02 1.318010168116412046e+02 1.225501021402301376e+02 1.359372297210053944e+02 1.319450752587641773e+02 1.158486087032238032e+02 1.233018502397988669e+02 1.364429537035599651e+02 1.424934149654763189e+02 1.210916371444278354e+02 1.222306250354284884e+02 1.249736445564903420e+02 1.271008732214304615e+02 1.379805457178429720e+02 1.329551287790261256e+02 1.657762552771722824e+02 1.161392821181938473e+02 1.234631020940590531e+02 1.296532233085494283e+02 1.203950713722353072e+02 1.383398818931447920e+02 1.317229957317483411e+02 1.569191917319108427e+02 1.347418491744497828e+02 1.196893612622502019e+02 1.218401267445828609e+02 1.301552234500630334e+02 1.357573104453812505e+02 1.427121706708629745e+02 1.239595875795012887e+02 1.441327125993039147e+02 1.207035950898844021e+02 1.172426219530356661e+02 1.372780174249823801e+02 1.441112646859988331e+02 1.391913489045285530e+02 1.247387917962742563e+02 1.315146668006125026e+02 1.367959012942725394e+02 1.304718763412029716e+02 1.527449791121669591e+02 1.427687661340953298e+02 1.328828487488174233e+02 1.301647111594608646e+02 1.284840262692023600e+02 1.330874798038896643e+02 1.298877975527231285e+02 1.214948198067098133e+02 1.325069691818478361e+02 1.447265416165396630e+02 1.152750313833482210e+02 1.106828707128973690e+02 1.313919196818941089e+02 1.205547686262260783e+02 1.318794169850014839e+02 1.132003347702075473e+02 1.273822310970679439e+02 1.302811908970852244e+02 1.345654283759378700e+02 1.153617455133250616e+02 1.336746245205353034e+02 1.135615970358029756e+02 1.292946656611835579e+02 1.467339737404200832e+02 1.324061790306021749e+02 1.365697868637597878e+02 1.249998949890846518e+02 1.267454742717365690e+02 1.456378744552675926e+02 1.168826500568569458e+02 1.402253214446069478e+02 1.276574657761576219e+02 1.370539394027353239e+02 1.392171880008461642e+02 1.431060281411749315e+02 1.365914135995585923e+02 1.068480535730155623e+02 1.438749182433326723e+02 1.315824924165067387e+02 1.395112196392951773e+02 1.172245746183375985e+02 1.436828564645333870e+02 1.582899806936624145e+02 1.470921296218896259e+02 1.231113283920630437e+02 1.366157941846139181e+02 1.280087358091948033e+02 1.446113417256122489e+02 1.659658662621357621e+02 1.512563893881855961e+02 1.387634913045395706e+02 1.529627119155506705e+02 1.444770985783260642e+02 1.454469459693378610e+02 1.330991120976651416e+02 1.422264269915370392e+02 1.411768823892028024e+02 1.284598184512690295e+02 1.481154949727840915e+02 1.346670715256543645e+02 1.390889096114716494e+02 1.339640884011461424e+02 1.336848025017265229e+02 1.411648138867080888e+02 1.380012330535424212e+02 1.469194917818575163e+02 1.302915475255842921e+02 1.334100540984498195e+02 1.355510433408533402e+02 1.430576239194377877e+02 1.493454063860697261e+02 1.562122488248428738e+02 1.437149131092750167e+02 1.291541147542864110e+02 1.450291874995906198e+02 1.632103572434772900e+02 1.134486547647206862e+02 1.408050317135800071e+02 1.457071383041918864e+02 1.338615740525297326e+02 1.461639015612119294e+02 1.239327476543894875e+02 1.362037603776887238e+02 1.421742668736339397e+02 1.203178296219778787e+02 1.238286641180757925e+02 1.562591202134037474e+02 1.443976462334569533e+02 1.505583507378244121e+02 1.221659638385036857e+02 1.418222213758032524e+02 1.523428158758952975e+02 1.291732981604827728e+02 1.411873196755744289e+02 1.456323440937554494e+02 1.273570756341331531e+02 1.549640543755174349e+02 1.366198211353406009e+02 1.434717298583924787e+02 1.344593122299017978e+02 1.435646984325308892e+02 1.266660089817498260e+02 1.533240143636936352e+02 1.463199791010229376e+02 1.542690878897567188e+02 1.550562782499287948e+02 1.270866445249803860e+02 1.567477516574565470e+02 1.423816133861836875e+02 1.440739557095147063e+02 1.546007342625712226e+02 1.390732335723888582e+02 1.243572119573420167e+02 1.489694961457685167e+02 1.397883022793054408e+02 1.557904616732374734e+02 1.327115239200900874e+02 1.457049968000063700e+02 1.419009781544721136e+02 1.398651584608408314e+02 1.463049879311415395e+02 1.473908600182031989e+02 1.288672268607878948e+02 1.342080425074824461e+02 1.311703472602368095e+02 1.461167033386643084e+02 1.482023872823533850e+02 1.338619299804886680e+02 1.691787582790396414e+02 1.636655602797059998e+02 1.482167899080821201e+02 1.382175903841321940e+02 1.532095246451629862e+02 1.366374195893449723e+02 1.466430503258083604e+02 1.488869158382713636e+02 1.493947749075995262e+02 1.583945156384067730e+02 1.722105467399529743e+02 1.473638087628310132e+02 1.451466563589630994e+02 1.666307346200856045e+02 1.501441896170948382e+02 1.485111472384344609e+02 1.299699876537200112e+02 1.298873937992990761e+02 1.438771369487275535e+02 1.641572535666858812e+02 1.493884159452277061e+02 1.358264459289925412e+02 1.532253920380447028e+02 1.342564194600143139e+02 1.492606927690474947e+02 1.451556779730144058e+02 1.530102746616202865e+02 1.689822007454116317e+02 1.680526204383006643e+02 1.391686443367566142e+02 1.576532839812839484e+02 1.479802673904983124e+02 1.507662414919720391e+02 1.395643640890631332e+02 1.520728189306929323e+02 1.432231508360273438e+02 1.443419446725159787e+02 1.481451267788888231e+02 1.539982414348454256e+02 1.539674409365310055e+02 1.385630105811693227e+02 1.528245284819411154e+02 1.493912399833826896e+02 1.886566513755606707e+02 1.295726868658094304e+02 1.492349010980627213e+02 1.449911810348743870e+02 1.584236536933410378e+02 1.479016908512452062e+02 1.497908193192702129e+02 1.616354593231145600e+02 1.513371101580850393e+02 1.576655551303247478e+02 1.453503410385940242e+02 1.693745908057548775e+02 1.633129800736259938e+02 1.485832193380342403e+02 1.386370241395361234e+02 1.424260879248160165e+02 1.379148627490770309e+02 1.584260657168123316e+02 1.577364078120169495e+02 1.491039293965482102e+02 1.324272302549586300e+02 1.558480912246243406e+02 1.321859737877563248e+02 1.247411992287863569e+02 1.444089754796941349e+02 1.452937315410512724e+02 1.242882353017369468e+02 1.733323662149998938e+02 1.519488599312786619e+02 1.375868408539887184e+02 1.402510525088774784e+02 1.320946075007687739e+02 1.344293239428964171e+02 1.327843051641835643e+02 1.398620920549862490e+02 1.379805782329346187e+02 1.426961944854579372e+02 1.319301573599148298e+02 1.446516176524013417e+02 1.326569369079608123e+02 1.436573617193290602e+02 1.896610590915216505e+02 1.546586238336427925e+02 1.639608904988455151e+02 1.471223407822052991e+02 1.797417211321667025e+02 1.620613998482101294e+02 1.529294965693621293e+02 1.463859367255941777e+02 1.423294979779194875e+02 1.475897161850844270e+02 1.528423421966967624e+02 1.577598016194123431e+02 1.561626885867763690e+02 1.702224244979669834e+02 1.658998884377093646e+02 1.446208521663075430e+02 1.563189192381345265e+02 1.501645704520733773e+02 1.437413019592722492e+02 1.352288115286491177e+02 1.665596941823518762e+02 1.433314008365478003e+02 1.737549690313728661e+02 1.466092910111861158e+02 1.532370882004915984e+02 1.434056177390836524e+02 1.355985631545251238e+02 1.415921566060524697e+02 1.609206996431782102e+02 1.415567269412294706e+02 1.357331191870596570e+02 1.524098400484043907e+02 1.330128366802714481e+02 1.720593211529482573e+02 1.467869623642814076e+02 1.757968629800520830e+02 1.479423662931805268e+02 1.395708416492810215e+02 1.515511515875872419e+02 1.505227465038702235e+02 1.573017086180142314e+02 1.630229837980612615e+02 1.760433150271382772e+02 1.349087201426400497e+02 1.394598445976346284e+02 1.288951153341289171e+02 1.659489214251237286e+02 1.288259211052447029e+02 1.398532962810137974e+02 1.573757052848984301e+02 1.530631486725370110e+02 1.368545901451802251e+02 1.428262942420410013e+02 1.554353288613208690e+02 1.163163044161859432e+02 1.555676641824650801e+02 1.219676329972140252e+02 1.441344164986386431e+02 1.608317395236115033e+02 1.428159880372881503e+02 1.351906962703818067e+02 1.481482047189218463e+02 1.354545077952736847e+02 1.369726293791224805e+02 1.531913797063563436e+02 1.417972151723127752e+02 1.498840364299054215e+02 1.379691847007007652e+02 1.579003317590108679e+02 1.329291917609795348e+02 1.441108519507937444e+02 1.446652241995292911e+02 1.660531313488551461e+02 1.560786202494208510e+02 1.531882710815290238e+02 1.432702540639927520e+02 1.365412672727690051e+02 1.507528838429395535e+02 1.429473072305787866e+02 1.405455770877546797e+02 1.338891366480355885e+02 1.611438635771903023e+02 1.600814369711492873e+02 1.572599924393049662e+02 1.412111557414884544e+02 1.547571637002284604e+02 1.633449139582014311e+02 1.592226412292100690e+02 1.302746942392097651e+02 1.443203473777286945e+02 1.505860056870323263e+02 1.612254359592115236e+02 1.707467415353688978e+02 1.440029365945176210e+02 1.575717680088265809e+02 1.575388092910088460e+02 1.760283246933900045e+02 1.518694605314107093e+02 1.451914772179321176e+02 1.478446639357327115e+02 1.405110793382338557e+02 1.499109679146476708e+02 1.403460947964792354e+02 1.468281701186558621e+02 1.547643613280344255e+02 1.490597340306874514e+02 1.348386478554401151e+02 1.710775898824743990e+02 1.634626230782125447e+02 1.559420780505097923e+02 1.387432341286919950e+02 1.515450129015577545e+02 1.410380111076299272e+02 1.333920170859312577e+02 1.483559608014500668e+02 1.446367070535630148e+02 1.402356651324776351e+02 1.294790871922883468e+02 1.462833253161421112e+02 1.531140853516102425e+02 1.659150717101044279e+02 1.143688315619430114e+02 1.474111339085006023e+02 1.540544124724281119e+02 1.468132008919078828e+02 1.461411442139761618e+02 1.689751340682037153e+02 1.601627358045447522e+02 1.532381147713186920e+02 1.290047218166172627e+02 1.625456223478475692e+02 1.528284515276805564e+02 1.696090828068669225e+02 1.335231084617740009e+02 1.304292111081586540e+02 1.338318530708306469e+02 1.597095531831472783e+02 1.414195908482513460e+02 1.500026567873724161e+02 1.718485637781963646e+02 1.248578185420256830e+02 1.268129015387607978e+02 1.490779586644337371e+02 1.606347545711721239e+02 1.394687579188822042e+02 1.413317974763082532e+02 1.474383619906369631e+02 1.556545078490351557e+02 1.648120554542695118e+02 1.745648943710448577e+02 1.526250206390818391e+02 1.479116926820204867e+02 1.520411912627903064e+02 1.494957523325558100e+02 1.611313464038186964e+02 1.283918184577517536e+02 1.496837710836820179e+02 1.845180620985787527e+02 1.517079308427755961e+02 1.592429070483653675e+02 1.603116301081193171e+02 1.787628467315547880e+02 1.552637809946805305e+02 1.643267551927089301e+02 1.521938227185421511e+02 1.536358448671990686e+02 1.310297883059110688e+02 1.516587311001575245e+02 1.494358283578580711e+02 1.623090794907183465e+02 1.505911412270375536e+02 1.369380184408541652e+02 1.373903902949528799e+02 1.416323511673127769e+02 1.395792612237349317e+02 1.375244704312814292e+02 1.540715996343600978e+02 1.652301037523535854e+02 1.386631966148115680e+02 1.229618920345227622e+02 1.439712634354945635e+02 1.299206675647039049e+02 1.393135734853373719e+02 1.464282916763172011e+02 1.339735549642214778e+02 1.611130503993576610e+02 1.644584921838365119e+02 1.414633942300467027e+02 1.349609855898011119e+02 1.319926211884545921e+02 1.631298569407981063e+02 1.676630178983070891e+02 1.626696943721498485e+02 1.694931542228236765e+02 1.527802418661125898e+02 1.563161570401462654e+02 1.609707241929360464e+02 1.610330887139940899e+02 1.503873306568479222e+02 1.463338648622167284e+02 1.431302886351562051e+02 1.682584484263045113e+02 1.658459806059395589e+02 1.539474453646805614e+02 1.465606967755699657e+02 1.279393805353437870e+02 1.712237945462535436e+02 1.440838937593754565e+02 1.507398858451528554e+02 1.379536018779676567e+02 1.389061896011140220e+02 1.532307591790357435e+02 1.557589907194155217e+02 1.527190857476141730e+02 1.435519268782181825e+02 1.646525508952034897e+02 1.345560516693219029e+02 1.521416011410346414e+02 1.522444411452125053e+02 1.747957425146180981e+02 1.619037912600419133e+02 1.527620904969460867e+02 1.536876985677828316e+02 1.410727122061865941e+02 1.799690246322576570e+02 1.541270437882631938e+02 1.662200034569135312e+02 1.325346096925883330e+02 1.323969787798182551e+02 1.653408301083900085e+02 1.765701351575788749e+02 1.699407931847464397e+02 1.732309019765081359e+02 1.611734544043397932e+02 1.628289274864674780e+02 1.355971763965039827e+02 1.388295175378046054e+02 1.631804483002044321e+02 1.460365074029150776e+02 1.645864225425424365e+02 1.555059109236342749e+02 1.495239891883643395e+02 1.639745614672213208e+02 1.632599648929202658e+02 1.606135153511625049e+02 1.424956466843262888e+02 1.574335250484519690e+02 1.428194071794172544e+02 1.551237718969611876e+02 1.421714118429746634e+02 1.612060995852171175e+02 1.539612282352107968e+02 1.880855056031474817e+02 1.562613089660927415e+02 1.628774944663376232e+02 1.586053441000221653e+02 1.441733496829990884e+02 1.513261966069410107e+02 1.558778777587321542e+02 1.577942714111657665e+02 1.701774007123954107e+02 1.541215692836209712e+02 1.522768421041662918e+02 1.553208688503256383e+02 1.461177128949391317e+02 1.590403919953186573e+02 1.435949464352767393e+02 1.624441655010907937e+02 1.583645228609231310e+02 1.509550627619574641e+02 1.348947579815688869e+02 1.360805530635734328e+02 1.157664353598349010e+02 1.428595699134918391e+02 1.382912820250362813e+02 1.528718374414098662e+02 1.637287330952949276e+02 1.512716049307276478e+02 1.604684198639788519e+02 1.286746645333606693e+02 1.940553650848179359e+02 1.555587818172168113e+02 1.623517329792238399e+02 1.630299702557218211e+02 1.413462866424974891e+02 1.562720561890368458e+02 1.495007380998772248e+02 1.437275211346502601e+02 1.571306073091265887e+02 1.279049232917288208e+02 1.580199925354250752e+02 1.526539355853729489e+02 1.555059797711731449e+02 1.647992782630354611e+02 1.453996041640368730e+02 1.694065899655859653e+02 1.446244413362840646e+02 1.586213654031430451e+02 1.739239504473127340e+02 1.586513741231622419e+02 1.374106940097031497e+02 1.496615956472848552e+02 1.612031660710491394e+02 1.534921623394204460e+02 1.558371020574045644e+02 1.709613699846232748e+02 1.627342738881864648e+02 1.541417606655968484e+02 1.523522689678800646e+02 1.693925988452177194e+02 1.574827047622310374e+02 1.564512250203109431e+02 1.345007870984887290e+02 1.387354701451965013e+02 1.424194821593039819e+02 1.530630631308264071e+02 1.545321351818056996e+02 1.675623035037308455e+02 1.474838225702379759e+02 1.472692163358127573e+02 1.325576161389047343e+02 1.372621622507862185e+02 1.499444071093430182e+02 1.601804477964115563e+02 1.528882511341233794e+02 1.304126658905013585e+02 1.469728072987294354e+02 1.611061630419370374e+02 1.467025166958846967e+02 1.477851547446419715e+02 1.368333449962449322e+02 1.384297025735681643e+02 1.328296722400734780e+02 1.278132764925486100e+02 1.471348811907861318e+02 1.535646040862175994e+02 1.406629912306349297e+02 1.556214121538663449e+02 1.528768232727841223e+02 1.703544870169270098e+02 1.354300684587420278e+02 1.623762118940720711e+02 1.476737190757656606e+02 1.472398918417677294e+02 1.493212194087533362e+02 1.432783799044967452e+02 1.585645858515509872e+02 1.577306102881530023e+02 1.439944094812133528e+02 1.602930123528273043e+02 1.500611063397622047e+02 1.525190682241389482e+02 1.428404396641620906e+02 1.466110755354225148e+02 1.634250604125009261e+02 1.488204465839614272e+02 1.446665975824308816e+02 1.517663362967771263e+02 1.387225281230617497e+02 1.393343738455768062e+02 1.629106516505387958e+02 1.468407967094831861e+02 1.440062952518522650e+02 1.538050380322706019e+02 1.267410113206329356e+02 1.615427672341157859e+02 1.368638906060579359e+02 1.577622126274497134e+02 1.286164551611667264e+02 1.276585526394137844e+02 1.351277333021650122e+02 1.571438398797167224e+02 1.294413329099657801e+02 1.461457098883460901e+02 1.695782055828311741e+02 1.254402289675965108e+02 1.593557040350447096e+02 1.382680313319810352e+02 1.741841692092551170e+02 1.422411215225417322e+02 1.346878260983424127e+02 1.420348412975207850e+02 1.518295591310708801e+02 1.488531172992281881e+02 1.539726224612636827e+02 1.540327075333403855e+02 1.564353711767775792e+02 1.559965171523716378e+02 1.514879505650894203e+02 1.513411181731581507e+02 1.577271663013302998e+02 1.673146681840824783e+02 1.475620211464446072e+02 1.463703238243709848e+02 1.447597563298565717e+02 1.549913483237814660e+02 1.533875184045853075e+02 1.562500134204840947e+02 1.614302945406137155e+02 1.653256847734258201e+02 1.686251029100958760e+02 1.668122363390702674e+02 1.630608344502447551e+02 1.415159897131350704e+02 1.715446256678130794e+02 1.404177735652376953e+02 1.560058076121282227e+02 1.450957065885864949e+02 1.693599631660135287e+02 1.576988633461241989e+02 1.526092875592245832e+02 1.540005467672484372e+02 1.678058747170068727e+02 1.426118160175243759e+02 1.537616181896946159e+02 1.461632813353456015e+02 1.580830963618691385e+02 1.428569956825615179e+02 1.506044441331628718e+02 1.615683289423945155e+02 1.554364277652856572e+02 1.455084555438247378e+02 1.404002347069899486e+02 1.488383298049089944e+02 1.426883371949263619e+02 1.464171344375762942e+02 1.588819606659863553e+02 1.701893110343581270e+02 1.403508121923512135e+02 1.343862155709082344e+02 1.535178946671158826e+02 1.481495672747470849e+02 1.543838513127118688e+02 1.466671214094659206e+02 1.576652858739675196e+02 1.424581454118117279e+02 1.581254714868070153e+02 1.561464248731569739e+02 1.404880321380434225e+02 1.577886058856768443e+02 1.539150086586791417e+02 1.297555716879280112e+02 1.427861058692266738e+02 1.619266122183255163e+02 1.320127703253677680e+02 1.439907316797441013e+02 1.320557396316680467e+02 1.896873331274933889e+02 1.387461396815239425e+02 1.454704540202896510e+02 1.373444445292119553e+02 1.414190593561343121e+02 1.679838594263644893e+02 1.562085863220822546e+02 1.457770581480278054e+02 1.648831447736712335e+02 1.691889901870468975e+02 1.506953450283281768e+02 1.423374426779969326e+02 1.521011788900034105e+02 1.458624166042833110e+02 1.811940419161932425e+02 1.542185136245641957e+02 1.584033652460334451e+02 1.641766594804849433e+02 1.419640598565915184e+02 1.446379452516137292e+02 1.610113456093621664e+02 1.495986773126180935e+02 1.846132852823618578e+02 1.751663254603214455e+02 1.505888927805966659e+02 1.565828421669999670e+02 1.644401214928662114e+02 1.517358029239135533e+02 1.662649071642902356e+02 1.638774912403515884e+02 1.581897291346801637e+02 1.558510408283998174e+02 1.626727359312150440e+02 1.695054001078949852e+02 1.513478590560371515e+02 1.526124277404730094e+02 1.678684763944695248e+02 1.590174679980806332e+02 1.549063754036534135e+02 1.445768205821415791e+02 1.635211254433053512e+02 1.577773190959311762e+02 1.682845465788684010e+02 1.472105963410896834e+02 1.542390354584043735e+02 1.565421333922165843e+02 1.513952487041934774e+02 1.634928025968079055e+02 1.462625764914525064e+02 1.425242251722900448e+02 1.599429788623361617e+02 1.637430673526232567e+02 1.541383268988687405e+02 1.636788494073402376e+02 1.811194403335457253e+02 1.712935245029754299e+02 1.497550591286125439e+02 1.553317545518983138e+02 1.504727218429682978e+02 1.675778682588624804e+02 1.547946031706824499e+02 1.570995772476922241e+02 1.465000492894625381e+02 1.555391874112134190e+02 1.516784266104803294e+02 1.926315279455668588e+02 1.683723699293556137e+02 1.844654512550682171e+02 1.665194072959080813e+02 1.584659925204604178e+02 1.732066510144911717e+02 1.655967838940478032e+02 1.723750839675225563e+02 1.655614161007442249e+02 1.671487097600911227e+02 1.474660998486258165e+02 1.504811308688743168e+02 1.600143052832761441e+02 1.628207300663299861e+02 1.596336044305539588e+02 1.531579725995374019e+02 1.644205855180359777e+02 1.585766261930437508e+02 1.590106713231485287e+02 1.539853207165622848e+02 1.697785233087119252e+02 1.529048687867603746e+02 1.539651010154124435e+02 1.640022702662194547e+02 1.579232028670918737e+02 1.321563868949876905e+02 1.478415118540222011e+02 1.897053446996152388e+02 1.711682349756603401e+02 1.345293250143406851e+02 1.620627184212596035e+02 1.609956970860707202e+02 1.684084942385576369e+02 1.608156893255062982e+02 1.620028390598313877e+02 1.630556627222405268e+02 1.702393847738920840e+02 1.672437731481413437e+02 1.707005894831827675e+02 1.413498143819230108e+02 1.679195961391153276e+02 1.530719585881154217e+02 1.724379379920679298e+02 1.710320471961080671e+02 1.513646856196457122e+02 1.747208914913884996e+02 1.513322771631131047e+02 1.583130440952376716e+02 1.557923382476578524e+02 1.809955581378649754e+02 1.625988406942013853e+02 1.749349046618151533e+02 1.616518288840852335e+02 1.793287170001067352e+02 1.695930125561251884e+02 1.725002252539040626e+02 1.843592719358036902e+02 1.726715493183683634e+02 1.524102624211805050e+02 1.464505394660627360e+02 1.570600227064685157e+02 1.645515183261566676e+02 1.698203147432345190e+02 1.792871605384379734e+02 1.623690733104039055e+02 1.545425165184659591e+02 1.655849370317724549e+02 1.813329645823556859e+02 1.681826303945108805e+02 1.755330563841530420e+02 1.645110019754627615e+02 1.543441055181135653e+02 1.569738791244597849e+02 1.878458865977963512e+02 1.738736869117389006e+02 1.622181555035885765e+02 1.858313122795181016e+02 1.624461990677152698e+02 1.553334912095845084e+02 1.511210734799631723e+02 1.540859589792053157e+02 1.565151332236148392e+02 1.667554580607642549e+02 1.519465739065870196e+02 1.550404710138284941e+02 1.571385423887303432e+02 1.712016889361793233e+02 1.661282880882141910e+02 1.714549020708073215e+02 1.554694164423758593e+02 1.601186824384489853e+02 1.911879858032017125e+02 1.586111783492898724e+02 1.692846148929787660e+02 1.361869662845478217e+02 1.472812185469037445e+02 1.776803905583790311e+02 1.819383918078064823e+02 1.772646621309862667e+02 1.468892799077136999e+02 1.608303816996155149e+02 1.491816889792086727e+02 1.512046960071944000e+02 1.319639497369769856e+02 1.443393510983524948e+02 1.633526018687712167e+02 1.816614497444755614e+02 1.705284313780218497e+02 1.518676396932473835e+02 1.561959147733161899e+02 1.685696156326285404e+02 1.522764111704489949e+02 1.649070931025057973e+02 1.682355966263599498e+02 1.669806704638732526e+02 1.593382017864404645e+02 1.571580374623985108e+02 1.655395103853720400e+02 1.737858585324873957e+02 1.798612916547384089e+02 1.709807801092537431e+02 1.727490854430845957e+02 1.396413791663820803e+02 1.890548742535071369e+02 1.487418491131031999e+02 1.406674351463385619e+02 1.584361681747168404e+02 1.727166622783782373e+02 1.695533457023521464e+02 1.521051811465721357e+02 1.638174662024482870e+02 1.708303604096468007e+02 1.657565587778900635e+02 1.695477132855795332e+02 1.738922849985196706e+02 1.545617733803577210e+02 1.609514113226175596e+02 1.770130296410009976e+02 1.553836915246947683e+02 1.453314623460371706e+02 1.561401204470529080e+02 1.615923494148227348e+02 1.492354234561328781e+02 1.679784417564858359e+02 1.475245493278486890e+02 1.576573230010560849e+02 1.650639981384753980e+02 1.755668099063878458e+02 1.547587682240493052e+02 1.591532042293299583e+02 1.861855279781474906e+02 1.718794755904127669e+02 1.607409040549117094e+02 1.655558113973962975e+02 1.564400755437426369e+02 1.546333267893292316e+02 1.740695171466338422e+02 1.670835680420726419e+02 1.727141062272143301e+02 1.576568568847069969e+02 1.624629191437843190e+02 1.630688266566469906e+02 1.815773725916296542e+02 1.705626611840524163e+02 1.640295572210117427e+02 1.869790156456769807e+02 1.620922484165749893e+02 1.446241835431708580e+02 1.762441237583271345e+02 1.639244423519351130e+02 1.769984265454947661e+02 1.640682011758786132e+02 1.675228475604500602e+02 1.752682956165558608e+02 1.870402479867731245e+02 1.840101691391925556e+02 1.418078226420131500e+02 1.820520635908183351e+02 1.720955755338918607e+02 1.750859063356830347e+02 1.656917444131455852e+02 1.479233243079742408e+02 1.678784005385790010e+02 1.737733027441786078e+02 1.516643268623208201e+02 1.662816149742274661e+02 1.675526142877568532e+02 1.435633786757974519e+02 1.666636888459754573e+02 1.788429849232486788e+02 1.634424697348219979e+02 1.727610526375964923e+02 1.644545800260114845e+02 1.633304740727705564e+02 1.729577595881664251e+02 1.440906458772686847e+02 1.692768531530380471e+02 1.708538632818051042e+02 1.752350965851447029e+02 1.716165289319279168e+02 1.661706872760358067e+02 1.572862373669781562e+02 1.390453725785006895e+02 1.681191342440162089e+02 1.816987595515805651e+02 1.658138493075395843e+02 1.677664974030225551e+02 1.530163808706328439e+02 1.753394058944695360e+02 1.360865193133224977e+02 1.712313582295690821e+02 1.682146633829458438e+02 1.621931666412668562e+02 1.701692426063255823e+02 1.881834011305253966e+02 1.859888649018304250e+02 1.567035707664191477e+02 1.667492207202061252e+02 1.690158106851274340e+02 1.584518817085924809e+02 1.839726088375053337e+02 1.621980811564231999e+02 1.443649014231132242e+02 1.707697641417229022e+02 1.729771670430830000e+02 1.577384254585032579e+02 1.807222469854935127e+02 1.770226877969813017e+02 1.762028316301719428e+02 1.411380122002731241e+02 1.628631579879579192e+02 1.851846438529456975e+02 1.546252690953433273e+02 1.706555982848931023e+02 1.431733445050254261e+02 1.742471405742760453e+02 1.636212890489866822e+02 1.446923347606838490e+02 1.689197083797696166e+02 1.590764097942819433e+02 1.589332688939567220e+02 1.463532687709618187e+02 1.591363585044169326e+02 1.757620798683234398e+02 1.779116123751631164e+02 1.847045550271971877e+02 1.566752082514092024e+02 1.566431661672648659e+02 1.824908397769044939e+02 1.864625066294211990e+02 1.696377477457231748e+02 1.584759532483624582e+02 1.534629592089808625e+02 1.680475352224970322e+02 1.578614388315043584e+02 1.450004182958709862e+02 1.854350649807775824e+02 1.538742056545139860e+02 1.658829407287312279e+02 1.620642025464441360e+02 1.716081446805198709e+02 1.688567341139433893e+02 1.653118702726515323e+02 1.454194358551237940e+02 1.721922791263982901e+02 1.807737106186346807e+02 1.717533209340300573e+02 1.799785184285613298e+02 1.551013444221744066e+02 1.558805885455543887e+02 1.595942801519594525e+02 1.997265694849977535e+02 1.857690552596112639e+02 1.904484522573413869e+02 1.764633563665205713e+02 1.770209642008427124e+02 1.747880690028846971e+02 1.654016536328424536e+02 1.547776382534305242e+02 1.636987445681277507e+02 1.749732129019113245e+02 1.759645094980246540e+02 1.543731185788934113e+02 1.788099319993321785e+02 1.756562369708933318e+02 1.588996908254821960e+02 1.564543386545890939e+02 1.508963523619294449e+02 1.498232240587486785e+02 1.362638001736395381e+02 1.760464530624494444e+02 1.563884458727342235e+02 1.611920949641846335e+02 1.597770857221966878e+02 1.893924122096024689e+02 1.520387018315607293e+02 1.598360862028640383e+02 1.663272444299266226e+02 1.811156958461826889e+02 1.665523296521107284e+02 1.477722627838219864e+02 1.780595581260158156e+02 1.579660708577970922e+02 1.604802400202051160e+02 1.562678912267571150e+02 1.676938656064584166e+02 1.816331561538075903e+02 1.904319202539818150e+02 1.461447303601831607e+02 1.570110302309378199e+02 1.760611639579129246e+02 1.579976478955840378e+02 1.762337619599833261e+02 1.533888699111359415e+02 1.543244496366937426e+02 1.464604623999991304e+02 1.797858418074127940e+02 1.744566060861507992e+02 1.942367081719338842e+02 1.924131581150683417e+02 1.558631878719958763e+02 1.597444643097556138e+02 1.637643140250974909e+02 1.764175377852639031e+02 1.784334017500734717e+02 1.671210614834458283e+02 1.637681104364931741e+02 1.588217657106830529e+02 1.815553615740066675e+02 1.630723880057036581e+02 1.686049522526047895e+02 1.535107250823213008e+02 1.734923623893711238e+02 1.642043753662905203e+02 1.694925732176452300e+02 1.763160329497392524e+02 1.624617487850622410e+02 1.762632681032430639e+02 1.500303084503006517e+02 1.829438799330758059e+02 1.740947568964030552e+02 1.587639346620361778e+02 1.863191701055806959e+02 1.525600892105629782e+02 1.624329908462034666e+02 1.697766885414665694e+02 1.577318570391846322e+02 1.747524169541103163e+02 1.827867996608638634e+02 1.815685897158076045e+02 1.614819753210107081e+02 1.540672594328432012e+02 1.686572278824764624e+02 1.607273458101238077e+02 1.669306962400558803e+02 1.790523507677978898e+02 1.607576744678542866e+02 1.840781878261720976e+02 1.699970599058919447e+02 1.686229531670238657e+02 1.786277982245980240e+02 1.563513328499812474e+02 1.802120065356109819e+02 1.614004150006966540e+02 1.482805300058545868e+02 1.641302236932276912e+02 1.593481386132598345e+02 1.482723402290479271e+02 1.843092146247440155e+02 1.593401361810215064e+02 1.555944448948255001e+02 1.717048704481618415e+02 1.634770977688004052e+02 1.887438201309901729e+02 1.756301829332873012e+02 1.478650250631771712e+02 1.872607249320212475e+02 1.705410153018782751e+02 1.461647211558128845e+02 1.791106192741632981e+02 1.937187924529293355e+02 1.648151261820727029e+02 1.691895995082254842e+02 1.752966367658541742e+02 1.655465909106188462e+02 1.697135527200005924e+02 1.711738598163962024e+02 1.672723174165866737e+02 1.693707176998187265e+02 1.630986851755074269e+02 1.530223261752821884e+02 1.462048653066919712e+02 1.612939149926050106e+02 1.844218711153433787e+02 1.762191733289903652e+02 1.605082760551765659e+02 1.818204640513260699e+02 1.563250525034503653e+02 1.615198552358798167e+02 1.562203522659507371e+02 1.490265280847648910e+02 1.594310237891503732e+02 1.820115204046244912e+02 1.653042943804973675e+02 1.598336948443060237e+02 1.740369024638089002e+02 1.568812891837938821e+02 1.883328738507780997e+02 1.546172340322525542e+02 1.847020111611280697e+02 1.543163090812930420e+02 1.319640518009252048e+02 1.778798378654880423e+02 1.554053189461480997e+02 1.772652066113436149e+02 1.540266189894254865e+02 1.499794441516163204e+02 1.723552199797761659e+02 1.695821979989740669e+02 1.572683377148471209e+02 1.668000005687541147e+02 1.892492467561191063e+02 1.794843153601346160e+02 1.621476046062928162e+02 1.801886599162449443e+02 1.710657867116586317e+02 1.718224479685684969e+02 1.538012419441535883e+02 1.599038705272269283e+02 1.565664677123385786e+02 1.641047964381726274e+02 1.757961487162071421e+02 1.897963500749327181e+02 1.474529865512186007e+02 1.790010639077509893e+02 1.759620610338531890e+02 1.630493184440738332e+02 1.483003825060532961e+02 1.762311825048861920e+02 1.779254633421162737e+02 1.699741078744887375e+02 1.813029956975721007e+02 1.667839312221301213e+02 1.696928644983936465e+02 1.825271738973298454e+02 1.762541965018275789e+02 1.630411362756742051e+02 1.565420249505098411e+02 1.540261543259673260e+02 1.882978562668983784e+02 1.748843228739663971e+02 1.821799384817074383e+02 1.705553239372627843e+02 1.622081935515509485e+02 1.993230770863953580e+02 1.495169399422238143e+02 1.635294631067666842e+02 1.496141284046003648e+02 1.753388801178993788e+02 1.791279830825641568e+02 1.835537127707697209e+02 1.661226870842012318e+02 1.603741298786297591e+02 1.588334763239839162e+02 1.613772207849191886e+02 1.761250658589700038e+02 1.671048120896606406e+02 1.553982791307394677e+02 1.750008526404002112e+02 1.727130639933257328e+02 1.794653443847994367e+02 1.671343766800039816e+02 1.704666688876026228e+02 1.870828863618569073e+02 1.492321572092660631e+02 1.677747968676293340e+02 1.959970363230779071e+02 1.674748253630197041e+02 1.821745421234144828e+02 1.785994279986628044e+02 1.637645865399244656e+02 1.750948459969520172e+02 1.469847363944729750e+02 1.716317784896023966e+02 1.836956042505295841e+02 1.781593911471997274e+02 1.854290727399739467e+02 1.702162084337553267e+02 1.370786828346540460e+02 1.590313473399691020e+02 1.783812194769861605e+02 1.566250247385286514e+02 1.782365588310116777e+02 1.543916508341966392e+02 1.801477895591370952e+02 1.730243293825685384e+02 1.534093197480566459e+02 1.730724125810595240e+02 1.686512841793360735e+02 1.766548494809762815e+02 1.824877639290602076e+02 1.745572487315283752e+02 1.818375736476360487e+02 1.595524777511149068e+02 1.627926403006958367e+02 1.625204334671582842e+02 1.654776199438871345e+02 1.850973492482021356e+02 1.528881452608295888e+02 1.549480322935660297e+02 1.747297044978277256e+02 1.803695644942496301e+02 1.948901472688746992e+02 1.749858469990230674e+02 1.751802331082379283e+02 1.725082909208305466e+02 1.620303735437741466e+02 1.697126814653876750e+02 1.650013933491352702e+02 1.684885962802104302e+02 1.703425173557784831e+02 1.610544440877216346e+02 1.878868567231213547e+02 1.646659818044513486e+02 1.845779357150112787e+02 1.614694559408246448e+02 1.844672234628270076e+02 1.488643657336051831e+02 1.924348002905340138e+02 1.624659032164359189e+02 1.869203089973007081e+02 1.555304690398198773e+02 1.658828286986033049e+02 1.610823355503877394e+02 1.900622780252452912e+02 1.822090879218538930e+02 1.621202245331087397e+02 1.811857678987869917e+02 1.956392870087650522e+02 1.802236599662490448e+02 1.903522112868959368e+02 1.856665771638463411e+02 1.714823014971170210e+02 1.758016836374911520e+02 1.641896583819896591e+02 1.758189304277878477e+02 1.477501542565387638e+02 1.582762377731708341e+02 1.798919864310405785e+02 1.734187102119981034e+02 1.669204280571671291e+02 1.550875117743519240e+02 1.790842547321377083e+02 1.994876854172623553e+02 1.781115983474685152e+02 1.702924741733957603e+02 1.807772992208456913e+02 1.540281546520542690e+02 1.510966164903357765e+02 1.652323428260663434e+02 1.741942092178748567e+02 1.664600154046699458e+02 1.625253792010477127e+02 1.814362282159897291e+02 1.760472911988217959e+02 1.730238790670998128e+02 1.737963505000451505e+02 1.767750606179933470e+02 1.492869168488780360e+02 1.710204133879073822e+02 1.690878499437628477e+02 1.768638718466721969e+02 2.110894408056681186e+02 1.629259156628365020e+02 1.786098888186691340e+02 1.664976756473379282e+02 1.663205540364802175e+02 1.966506438702413107e+02 1.558891945951213529e+02 1.856122550396176791e+02 1.888071219800731626e+02 1.534064634634441404e+02 1.760927747254087876e+02 1.604910928347727861e+02 1.685935376349911508e+02 1.733804187805758943e+02 2.018717520166270560e+02 1.732714015923863826e+02 1.747881526785823496e+02 1.604599880166305752e+02 1.568732526362182966e+02 1.781617811112849665e+02 1.471592514510791716e+02 1.643382528506587335e+02 1.777196385793892262e+02 1.577197900497817216e+02 1.575254524177177302e+02 1.802096370800370551e+02 1.845912095139837277e+02 1.664017250826342718e+02 1.799443896428475114e+02 1.671766784858578490e+02 1.563724222347915997e+02 1.534360390899036588e+02 1.778708720447238818e+02 1.716061435127876109e+02 2.024820223606864147e+02 1.635396583531222632e+02 1.697351777438761928e+02 1.684533054678996109e+02 1.507830574976009075e+02 1.652010006233872161e+02 1.691652490078141682e+02 1.746034084294385309e+02 1.840740210941672785e+02 1.846444758105809854e+02 1.773045792815540267e+02 1.923822611244846996e+02 1.787649826348421698e+02 1.755602895724032351e+02 1.529005596271011598e+02 1.478498314725518128e+02 1.593708871141751899e+02 1.843275991340935889e+02 1.579289001809414117e+02 1.827474750065071305e+02 1.592363330987551535e+02 1.607339038771789888e+02 1.891625146868719867e+02 1.908973383945453008e+02 1.640923522510548196e+02 1.493945543984100937e+02 1.760134480069461915e+02 1.665550482763901243e+02 1.851007908112887606e+02 1.797420603834123369e+02 1.788965754414884088e+02 1.893637764543250626e+02 1.961365160243648802e+02 1.752487484282195851e+02 1.908694140452463444e+02 1.433440841753995301e+02 1.726117876099299338e+02 1.795081026913925086e+02 1.936028398421380246e+02 1.448933917695952971e+02 1.809170115861688828e+02 1.964731574419840001e+02 1.781231338539100477e+02 1.648877647379324003e+02 1.503522383038391865e+02 1.959488371353643572e+02 1.674098602144559607e+02 1.935569437571116396e+02 1.633018188351713889e+02 1.965033191443769454e+02 1.644510972392289432e+02 1.929021102802417431e+02 1.790507823724520904e+02 1.609122180589770323e+02 1.862347447030580270e+02 1.628089246618365280e+02 1.860988380686010544e+02 2.049156533711182533e+02 1.807589397284605752e+02 1.634362675637448206e+02 1.740459514909212544e+02 1.993918872200286501e+02 1.562768125222935396e+02 1.731054031487737461e+02 2.003876825733256908e+02 1.863538591019772070e+02 1.685408734786015543e+02 1.635298257095336112e+02 1.693276477649969536e+02 1.606820584728066024e+02 1.980358230552897112e+02 1.738006929999314423e+02 1.615673022347617973e+02 1.583625469514806809e+02 1.495792639064497109e+02 1.650915673755901878e+02 1.597369781385276895e+02 1.559849414093437474e+02 1.881833493265311859e+02 1.408176756178563380e+02 1.597872239486515014e+02 1.738950465570679285e+02 1.653627414032208662e+02 1.738896489250438435e+02 1.661524039907374686e+02 1.900287117921284050e+02 1.688848012014171616e+02 1.685799116139091325e+02 1.927797689462285291e+02 1.701989515269843594e+02 1.715159708747821128e+02 1.564639951453286812e+02 1.727112343524584332e+02 1.688283042092354265e+02 1.752035614867478444e+02 1.965566681065546959e+02 1.604290804390850838e+02 1.716414205415910601e+02 1.847200176202089210e+02 1.530466339417110078e+02 1.870000196610245951e+02 1.662108890931802989e+02 1.859537326622064484e+02 1.388340692982175995e+02 1.954677573409817342e+02 1.478072553769786452e+02 1.686137584120170061e+02 1.506872171076125824e+02 1.565731444514078419e+02 1.624333595148235077e+02 1.761775985148155996e+02 1.731041423811340394e+02 1.812442196120277345e+02 1.752344776036949270e+02 1.746398768536544992e+02 1.800056516489594287e+02 1.830085709285643532e+02 1.656875962486393234e+02 1.968471329267124190e+02 1.654822047737805235e+02 1.906654214463229664e+02 1.498569580436338526e+02 1.772350455124608857e+02 1.731822690709106780e+02 1.671494801872799769e+02 1.817767851443444727e+02 1.859704484821816095e+02 1.580093532604248594e+02 1.994664479317785890e+02 2.018286631118973560e+02 1.664158581253579712e+02 1.753410587582435198e+02 1.896383090935779876e+02 1.851498217567483096e+02 1.792817395402536249e+02 1.663065398694580210e+02 1.879955799341869067e+02 1.670336055234988351e+02 1.889621452024928487e+02 1.756475750777133555e+02 1.767654284526934418e+02 1.790392987907211193e+02 1.908540360321877358e+02 1.825110353302630415e+02 1.675798603253898875e+02 1.829638799835171312e+02 1.769007940540292907e+02 1.809630633242211957e+02 1.786562372238784064e+02 1.650865547568682814e+02 1.591539633997787462e+02 2.082214707994032494e+02 1.858707241448153411e+02 1.877609072113371838e+02 1.729344699615104162e+02 1.548598512391029942e+02 2.084188730573129931e+02 1.831977178391321672e+02 1.756894402528989758e+02 1.758629930565784321e+02 1.575564760282676673e+02 1.967782305967623699e+02 1.578499170868591364e+02 1.955516934524141277e+02 1.825449560779730973e+02 1.617849077653152108e+02 1.767105130364028867e+02 1.672252529967275620e+02 2.089428962456864838e+02 1.960133435173929684e+02 1.497444174552119307e+02 1.775892263592737095e+02 1.675366111399570457e+02 1.643548832508933231e+02 1.786488628270366235e+02 1.592605239633035978e+02 1.740831245970291548e+02 1.603512501470248424e+02 1.614303109254315700e+02 1.749210817700757161e+02 1.500369983737728887e+02 1.584116548691934270e+02 1.447052932645454177e+02 1.751187461871366224e+02 1.657183320911779560e+02 1.843027481485660530e+02 1.904657440835109412e+02 1.642022027086534308e+02 1.748560489873442521e+02 1.655854873625008281e+02 1.801772041520726475e+02 1.863829210567020027e+02 1.516024525148619091e+02 1.903330830423842031e+02 1.635745795878921172e+02 1.814817531979211651e+02 1.505499806933496245e+02 1.981847474973468763e+02 1.977174057907580789e+02 1.818292490493886362e+02 1.741843167496219849e+02 1.773312728750607903e+02 2.059997601128832798e+02 1.961071526623452428e+02 1.878996086907766880e+02 2.011838984650916302e+02 1.563234263318647095e+02 1.651127919364995194e+02 1.812133743087931350e+02 2.021210249290992351e+02 1.903908773943889798e+02 1.857090505808361343e+02 1.803807067394463104e+02 1.886259948427555457e+02 1.812239201673907871e+02 1.887820956189410708e+02 1.715657595727839180e+02 1.875744307120350527e+02 1.784951910253060134e+02 1.902797776287650606e+02 1.950531163504671213e+02 1.957957375423069948e+02 1.731195228608847856e+02 1.572591748884799756e+02 1.956056111818101044e+02 2.021006176117444113e+02 1.498342859304287629e+02 1.899323410125417411e+02 1.857401126811485312e+02 1.679127301273391026e+02 1.703541317748818358e+02 1.823200725275283958e+02 1.728370685013369439e+02 1.464933769695968238e+02 1.646016073285303207e+02 1.719997493992913746e+02 1.555099558304429195e+02 1.741845765255600895e+02 1.898881826875364141e+02 1.856226756383510690e+02 1.602388613177631669e+02 1.830785218120809930e+02 1.873732270841198044e+02 1.880418010447142194e+02 2.014218291909342042e+02 1.756357050277759697e+02 1.611857427915574874e+02 1.971402745635860754e+02 1.987032602442328084e+02 1.992876535800010060e+02 1.773015544846929856e+02 1.835402174851204791e+02 2.001076240795396188e+02 1.752600822231736686e+02 1.716933314188850943e+02 1.557799322119050203e+02 1.948706196775774799e+02 1.635033755914345761e+02 1.847616281618191181e+02 1.909443311169577271e+02 1.769407278845690143e+02 1.989035511964294756e+02 1.738989244374196232e+02 1.897095599925898739e+02 1.886638861102186695e+02 1.849972978207147492e+02 1.778418691233125912e+02 1.587054263356656350e+02 1.832877062093377560e+02 1.717226537108412288e+02 1.593595367902682085e+02 2.128863005527343830e+02 1.899653736075249526e+02 1.717086694113788496e+02 1.680943680239620051e+02 1.697733384181310612e+02 1.658073116481708666e+02 1.868552582719953250e+02 1.658084922917276458e+02 1.581261354240751871e+02 1.725014376358058712e+02 1.648357749595472796e+02 1.683678394147252675e+02 1.783637238816112358e+02 1.701904569714109812e+02 1.492319161033198611e+02 1.804917135509475656e+02 1.702342264688824969e+02 1.799533735840264512e+02 1.789559390003146291e+02 1.599033737793726004e+02 1.685198609695579819e+02 1.605883644771396064e+02 1.637106744167498960e+02 1.818817824767874356e+02 1.766991250947537537e+02 1.776251194818204340e+02 1.676048738767045450e+02 1.854386937792945389e+02 1.811354318513329815e+02 1.616880389433384551e+02 1.715974124027065670e+02 1.750396230824528914e+02 1.619664472917199873e+02 1.555526753181413255e+02 1.590991202213856752e+02 1.594390751296165831e+02 1.517554806419051658e+02 1.674597711896575163e+02 1.779469107779124215e+02 1.521431985014461361e+02 1.710923811639968903e+02 1.475305444640297310e+02 1.608840366101391623e+02 1.836110644904284470e+02 1.721653046694449642e+02 1.693848518089276922e+02 1.757909992088301294e+02 1.791601980319608174e+02 1.825596975860327120e+02 1.735365052647501898e+02 1.603415514248780767e+02 1.831457570227809128e+02 1.589883772511360007e+02 1.470936955122902816e+02 1.695215832596408063e+02 1.462330367511452778e+02 1.525774283301799130e+02 1.476084333761466212e+02 1.631343732336113419e+02 1.551180544906316356e+02 1.578247205319926252e+02 1.652095740169516773e+02 1.732412386612620594e+02 1.617821549808872135e+02 1.726795062394884326e+02 1.693908852257946478e+02 1.806048040431056734e+02 1.453898160387780081e+02 1.844186939696508034e+02 1.841894620811088146e+02 1.608534893910633627e+02 1.635370348104979712e+02 1.496859369989523145e+02 1.683363835518393614e+02 1.686664701265648887e+02 1.616860674191014766e+02 1.791193854626089035e+02 1.812886664126399410e+02 1.915652149266862807e+02 1.667308392013751472e+02 1.550042705452950997e+02 1.595457142931830674e+02 1.800707176855237606e+02 1.708253736528082811e+02 1.740051879077213641e+02 1.817810457026181155e+02 1.703425440397498392e+02 1.956934204019471792e+02 1.610099809423467718e+02 1.621360680401803052e+02 1.791222496006678568e+02 1.691955894643731995e+02 1.513328477333208752e+02 1.717900422006327972e+02 1.715542834101817107e+02 2.049216911350822841e+02 1.766467970224615840e+02 1.760654556189056734e+02 1.609228551313708522e+02 1.638982202249310660e+02 1.492404828827603751e+02 1.789472207121499139e+02 1.924508129390125362e+02 1.543147485955558693e+02 1.697036364972201739e+02 2.134226460131459646e+02 1.652396282864665409e+02 1.741533221457832212e+02 1.657279482107956028e+02 1.868356978457644857e+02 1.628510647874992685e+02 1.763489764086421303e+02 1.846600465815285190e+02 1.711016297789546741e+02 1.449017162246125281e+02 1.772078373448356103e+02 1.668165636604564952e+02 1.746687653177955326e+02 1.563780870757788648e+02 1.792091995609023911e+02 1.667514647889904325e+02 1.774776894443078561e+02 1.632931768047658636e+02 1.611094908152879839e+02 1.575325259648072063e+02 1.599832352026153046e+02 1.690260038734838872e+02 1.607546457722267235e+02 1.549235794685237693e+02 1.724077250459531570e+02 1.548796258944374244e+02 1.885144437713519210e+02 1.585597070132655517e+02 1.830321609681516861e+02 1.625874374914978091e+02 1.783376867578155895e+02 1.746893163637386124e+02 1.626525130075172001e+02 1.479560370720656124e+02 1.966079096572401568e+02 1.894740971547352331e+02 1.736506501956886837e+02 1.608091750807633673e+02 1.669777752735835179e+02 1.648545529187084639e+02 1.514817096127308389e+02 1.795835232761989175e+02 1.793572744618658135e+02 1.785881829967813417e+02 1.877255689965862757e+02 1.924030378560343308e+02 1.700627649927839684e+02 1.650934945109218006e+02 1.622118471399286079e+02 1.743749732931985363e+02 1.807730612179561263e+02 1.699812202364714722e+02 1.745898349694687397e+02 1.627477027033259276e+02 1.867177360668526092e+02 1.882662646762195493e+02 1.615954537548971643e+02 1.503339353635928717e+02 1.715589448349471979e+02 2.005351368565833923e+02 1.720759391110622403e+02 1.957164163609205048e+02 1.618604312910351553e+02 1.677380959559375810e+02 1.642082454461656766e+02 1.795582163930142485e+02 1.659828925555467265e+02 1.752693898819591709e+02 1.741932607967732167e+02 1.723869998704279283e+02 1.778060403870771893e+02 1.592926593706600045e+02 1.766708082414028809e+02 1.794880875588819720e+02 1.902038666873745285e+02 1.771596489780834531e+02 1.773643741421754498e+02 1.689736275607916696e+02 1.950207009277136478e+02 1.917700132703949407e+02 1.742377355847515616e+02 1.717128337826250686e+02 1.901206180899048093e+02 1.755483488488056594e+02 1.759115485733283890e+02 1.556874377985450337e+02 1.590943411597204147e+02 1.741189075462542917e+02 1.733941175656344171e+02 1.694875871595147032e+02 1.522797285153440043e+02 1.784828249478712223e+02 1.995694576805141764e+02 1.979142210423242147e+02 1.793504184955595235e+02 1.663050366564010289e+02 1.951527210691884306e+02 1.824610125694409817e+02 1.730904923745538611e+02 1.641865028824995818e+02 1.586569541710302644e+02 1.603776659797568129e+02 1.598488667218776129e+02 1.754051841127759701e+02 1.554982866005920243e+02 1.800396198034052873e+02 1.650169392632322740e+02 2.009470271479123653e+02 1.955586158603980778e+02 1.756760899822893407e+02 1.881315167713463836e+02 1.593763467315580158e+02 1.961672775148712731e+02 1.716465922029982210e+02 1.798923505869134658e+02 1.826629106588855791e+02 1.802508675157334892e+02 1.784630889162915537e+02 1.784761929129937812e+02 1.952135167461623553e+02 1.743127253432659813e+02 1.835144362282026407e+02 2.036524695991455474e+02 1.626506659122836993e+02 1.628473992456856649e+02 1.819239278369145723e+02 1.764417309191830441e+02 1.683437162736285018e+02 1.865219267754465591e+02 2.013042040625041977e+02 1.843243405506030683e+02 1.732290001815998721e+02 2.070295335758560213e+02 1.749081453361354477e+02 1.878191452624356259e+02 1.685167556594075506e+02 1.928906167507797136e+02 1.672697717777845980e+02 1.733477060327649895e+02 1.774289388079496916e+02 1.824897601085379222e+02 1.743273164099673522e+02 1.524556424481408214e+02 1.737217541787792641e+02 1.824319794741949181e+02 1.741432125664487103e+02 1.649596492044246361e+02 1.820815604242528423e+02 1.761682932571555682e+02 1.788488055290543741e+02 2.040576903851170698e+02 1.720917692400965393e+02 1.838744978258851290e+02 1.618072791361724967e+02 1.654633107334099122e+02 1.829965733754751795e+02 1.820618988884948521e+02 1.959174515340920948e+02 1.802576271570425206e+02 1.701210316378811171e+02 1.792142856437897080e+02 1.492181632919815399e+02 2.051493530218332921e+02 1.698022898455560039e+02 1.891165844069849697e+02 1.928302414956029907e+02 1.741754952147773849e+02 2.012693288168089509e+02 1.681777716954480013e+02 1.812275451998908693e+02 1.780029063375806118e+02 1.902536029571523102e+02 1.782200819350545089e+02 1.605371098257169535e+02 1.708520971111330482e+02 1.699901193331224363e+02 1.714449045492118557e+02 1.939547352172770616e+02 1.621097757956763701e+02 1.692449543912331080e+02 1.731323956793695515e+02 2.002137289552218533e+02 1.591754546006455371e+02 1.891880228447597574e+02 1.720143150054928469e+02 1.720874280335432616e+02 1.940618365661887879e+02 1.691296404660671158e+02 1.892417331908879703e+02 1.964512842780463586e+02 1.827060677178859009e+02 1.825050415513942994e+02 1.752263263909522948e+02 1.698355850679621710e+02 1.522097775420542121e+02 1.708064437758407905e+02 1.674471978709931363e+02 1.428021963602183177e+02 1.656553443810564090e+02 1.541978888142484436e+02 1.766082007480127629e+02 1.742500614673238033e+02 1.871614062673008902e+02 2.089437635554401993e+02 1.635466506371801358e+02 1.613373842756683700e+02 1.707499671757053079e+02 1.807508161478619400e+02 1.631301397314286987e+02 1.576490253066580749e+02 2.028263713005886473e+02 1.548703783066740698e+02 1.952164822463187193e+02 1.874674384115830321e+02 1.802777594202379134e+02 1.754314082443884786e+02 1.525421342332929839e+02 1.971706300089608987e+02 1.730176789493255001e+02 1.841501396691596142e+02 1.712677572447322234e+02 1.794177706425344638e+02 1.641229748297443507e+02 1.752923402157324517e+02 1.907835296349983594e+02 1.758681024685388934e+02 1.845478636614999175e+02 2.017424197662347183e+02 1.756578375201956703e+02 2.051691484490538642e+02 1.787572309335136254e+02 1.967386314299067465e+02 1.879675453700214973e+02 1.792459162924770908e+02 1.565763160943847083e+02 1.634027771627659433e+02 1.570310403285843108e+02 1.850543267622608425e+02 1.646283963042925507e+02 1.758411748942766053e+02 1.849554388734338204e+02 1.993943912885970349e+02 1.780429327483809629e+02 1.743365213213721177e+02 1.726055044911663288e+02 1.767563114819159864e+02 1.852732839620085770e+02 1.632988889803110624e+02 1.670926851804895250e+02 1.807159495568596981e+02 1.711846415179132066e+02 1.704708954031270309e+02 1.682978858498837553e+02 1.895012000161941899e+02 1.728237838484732265e+02 1.767168992401590799e+02 1.764337897290340322e+02 1.815673612617666777e+02 1.608574471400055756e+02 1.636045560792941842e+02 1.981099989126358025e+02 1.689403677437233000e+02 1.847971996697639270e+02 1.824494384959340891e+02 1.800059903740132938e+02 1.771565955919311648e+02 1.686935843938441337e+02 1.725921085170588753e+02 1.850207511202955573e+02 1.679806715473674217e+02 1.701229329411145557e+02 1.765458780030369326e+02 1.804746936005120972e+02 1.963688637928818821e+02 1.699203435731522234e+02 1.805078499109351924e+02 1.644093804750447987e+02 1.723261496300736724e+02 1.646737257880332947e+02 1.779664699677144313e+02 1.894421286324264599e+02 1.801592532952900001e+02 2.262930307002712027e+02 1.944619823699528354e+02 1.891218194345073016e+02 1.907725331711061756e+02 1.693776818353378530e+02 1.841074142417331529e+02 1.962692183833932802e+02 1.805247942506216816e+02 1.714203334059979227e+02 1.431184170503200335e+02 1.827313366530160295e+02 1.694056373528472079e+02 1.604232902993049095e+02 1.929847398904455531e+02 1.748777090174119166e+02 1.594044464586981178e+02 1.962123576000322203e+02 1.830707299048241907e+02 1.832689734205602576e+02 2.071374165029010896e+02 2.272697111604662155e+02 2.247889490980619200e+02 1.493686742221052839e+02 1.699170986628854791e+02 1.805217914567979278e+02 1.939708941792034125e+02 1.638078790906303368e+02 1.800784070910378318e+02 1.811670054362298856e+02 1.776265202050705909e+02 1.851974213624846186e+02 1.514663084932565482e+02 1.806650070447447263e+02 1.849895931947059466e+02 2.014832834518779805e+02 1.847765202646434943e+02 1.873504572090787406e+02 1.694129491408066315e+02 1.961404046119650673e+02 1.829810940751155215e+02 1.907022424540378722e+02 1.629451971272814603e+02 1.716497451144109618e+02 1.862902033341525510e+02 1.642867815318775797e+02 1.805406463053275843e+02 1.984389082274726377e+02 1.729405359786580334e+02 1.767095494582021615e+02 1.759939623822739065e+02 2.005030967986690200e+02 1.636198493675652799e+02 1.748780512373724036e+02 1.934784679045731934e+02 1.695988548313314652e+02 1.850140286050162217e+02 1.799196941471469131e+02 1.904733821273659657e+02 1.793040366297241235e+02 1.839616799074889002e+02 1.876995430130899933e+02 1.596547916157532541e+02 1.800101308812072318e+02 1.908876193352059261e+02 1.873971438937259393e+02 1.726702284163878574e+02 1.804376943902054791e+02 1.876244785925680389e+02 1.880162355617748062e+02 2.116872048377925069e+02 2.008489257672476640e+02 1.776156413698186611e+02 1.760064826373368874e+02 1.794732639791968438e+02 1.879241352505986526e+02 1.828390014179832690e+02 1.576597317860362466e+02 1.713775522833884963e+02 1.747622644844919648e+02 1.841251157228544173e+02 1.774076015505964392e+02 1.586271120959674192e+02 1.715089833814427607e+02 1.741670929858458976e+02 1.751544125462834529e+02 1.733478113351603156e+02 1.845894264941190954e+02 1.890358098242269591e+02 1.820531609609682278e+02 1.778002495230698798e+02 1.417884734418157677e+02 1.702151632627795834e+02 1.985865838820445788e+02 1.974805856950225689e+02 1.529568860665361285e+02 1.754158077248042105e+02 1.863682094810082503e+02 1.740385644289252696e+02 2.022166987561577400e+02 1.668103239859482869e+02 1.815130358065502492e+02 1.846814102912131261e+02 1.607527341353849408e+02 1.909546845737458511e+02 1.504088580742580632e+02 1.864748512368963418e+02 1.724624687260655946e+02 1.649450624948653115e+02 1.590687844356068581e+02 1.857087852855615608e+02 1.658049488079122966e+02 1.813724479003978161e+02 1.773154331082358510e+02 1.616805651423824770e+02 1.617812681972464475e+02 1.954764163566831314e+02 1.682162620742950878e+02 1.867513020438175033e+02 2.041778324125630775e+02 1.939326138279641611e+02 1.739883573835893742e+02 1.690848910259250033e+02 1.755688635042423584e+02 1.649887188946617869e+02 1.811538367871389994e+02 1.859555991039152332e+02 1.815647396198916681e+02 1.670015629921713298e+02 2.079533448559920430e+02 1.943799892102604190e+02 1.717660435369133722e+02 1.773729752256139989e+02 1.666781859980034426e+02 1.901726630039730424e+02 1.620602656421704069e+02 1.923251345653029318e+02 1.705601635559068256e+02 1.732026933408270111e+02 1.725229882232364673e+02 1.699085147602122277e+02 1.835433054579189616e+02 1.892921982658442914e+02 1.906663118115096154e+02 1.919234765839918282e+02 1.771121559061293738e+02 1.862924768141377001e+02 1.632806287169860582e+02 1.784541152958197188e+02 1.571585824901179933e+02 1.812055992302788070e+02 1.628689656769916496e+02 1.727232323786219013e+02 1.728394079762951492e+02 1.504595365710512738e+02 1.743999506326241260e+02 1.577299688099871275e+02 1.884945606424855100e+02 1.698550521002568701e+02 1.847266923517973680e+02 1.836725023772135614e+02 1.565385018594908786e+02 1.909490254678949555e+02 1.646804985083133772e+02 1.652419774580657759e+02 1.668624156233666156e+02 1.682960457256393738e+02 1.720893116237604090e+02 1.776926232116177857e+02 1.874862604055120983e+02 2.046012670774516948e+02 1.655239734669884513e+02 1.556818501251484577e+02 1.625224672343041732e+02 1.853504224038521784e+02 1.821668377621360264e+02 1.927513347261663625e+02 1.694150727416982818e+02 1.752445233028978748e+02 1.754892648817759664e+02 1.567192236693760776e+02 1.612432397016519587e+02 1.774219543715962004e+02 1.754309019498681437e+02 1.744833245020196841e+02 1.582723897264976642e+02 1.556073715427106379e+02 1.895400404586552270e+02 1.899808909539781894e+02 1.813217276742518891e+02 1.878015421729899117e+02 1.708051998504101050e+02 1.868958124133027354e+02 1.848422707252956059e+02 1.841154485561445426e+02 1.737467130469507026e+02 1.886039537490165117e+02 1.957106705897969903e+02 1.791881939752344692e+02 1.819461179873079573e+02 1.577331943891792037e+02 1.920479738322851517e+02 1.776832492812561100e+02 1.672194836790681620e+02 1.541621209951952096e+02 1.704260703764868765e+02 1.906871323503901010e+02 1.777661279586104115e+02 1.552140908176804999e+02 1.748888471342156947e+02 1.982016872071895932e+02 1.957418559380834893e+02 1.909911370991015644e+02 1.774116967124793689e+02 2.063116376349836401e+02 1.759726901229351768e+02 1.943046287712946878e+02 2.144139154829179290e+02 1.888545884481745532e+02 1.802607600216593653e+02 1.586626444892949337e+02 1.776065099146421460e+02 1.819069981683118442e+02 1.758928156424098859e+02 1.796554594518248678e+02 1.772212798477328590e+02 1.669173222112472672e+02 1.728860542413484609e+02 1.672854738593929369e+02 1.693303946633686508e+02 1.638599608357865804e+02 1.835494607821754300e+02 1.638145454662642067e+02 1.943538891237728023e+02 1.855461254180071080e+02 1.922060815374853462e+02 1.643227067020318373e+02 1.557163998330812831e+02 1.587602249425276852e+02 2.031381900107840579e+02 1.744406412415430623e+02 1.511697696858497295e+02 1.862402000137081188e+02 1.711692438594786836e+02 1.575845430457360123e+02 1.548690602529818250e+02 1.670038236175936959e+02 1.712393859593800585e+02 1.794038720595247582e+02 1.638862039327854063e+02 1.652137751998104704e+02 1.877772290054871291e+02 1.847058441594476221e+02 1.690811125990443031e+02 1.855317595379473516e+02 1.982469326810482642e+02 1.695802837867998676e+02 1.914105888983112322e+02 1.617871213137953816e+02 1.627406524101607204e+02 1.954513920305721228e+02 1.373871772363821435e+02 1.845807269673196629e+02 1.885785857369759810e+02 1.943200301534930077e+02 1.862105962151512983e+02 1.488566225375214742e+02 1.639377142611852207e+02 1.697495819013897176e+02 1.769331586459408925e+02 1.543810928738200516e+02 1.697902473996550157e+02 1.664900825669688516e+02 1.536086389151396929e+02 1.712021332538280092e+02 1.818769345847985051e+02 1.621923892965585594e+02 1.712387437696498296e+02 1.710638307400110705e+02 1.792214509511821063e+02 1.615722127580802123e+02 1.651590860203055229e+02 1.492474638803111020e+02 1.861323596262481317e+02 1.689451897419226896e+02 1.564982517662297425e+02 1.853122964134059600e+02 1.689960892371763066e+02 1.865434388586481873e+02 1.516940983119487782e+02 1.596757539749893340e+02 1.786829094344882378e+02 1.717600595208694472e+02 1.917956744871867159e+02 1.537581969623404632e+02 1.652999134133737300e+02 1.780912185635201297e+02 1.754294101130664387e+02 1.809261173314433222e+02 1.702546385373315445e+02 1.556499853941217566e+02 1.819166453806323887e+02 1.975881093335553089e+02 1.593307013104653436e+02 1.737780168459112815e+02 1.724847867841068023e+02 1.663768720607962450e+02 1.785468769374679994e+02 1.726140964512445635e+02 1.688223661079925364e+02 2.028966807487889241e+02 1.732542350437838934e+02 1.667765255209244799e+02 1.760691079308995199e+02 1.632219190410056342e+02 1.750726575236759572e+02 1.861266098486662486e+02 1.704280712414457923e+02 1.973662199514800477e+02 1.792281727137882399e+02 1.780636499876855225e+02 1.687606309229268504e+02 1.978360156331414714e+02 1.441384544371091181e+02 1.808261369305948278e+02 1.793663616259948128e+02 1.889264744578167665e+02 1.831798153145968229e+02 1.868589224981932659e+02 1.881555913710924131e+02 1.805324788993483196e+02 1.599548650258258817e+02 1.689563952597380592e+02 1.617878112455273367e+02 1.599220826972739360e+02 1.832108095074061964e+02 1.638914258789298231e+02 1.566108011410232450e+02 2.004495546592441713e+02 1.570792999501252325e+02 1.781691790311365935e+02 1.662751838196280687e+02 1.966108770971893875e+02 1.649681531876827876e+02 1.759245643013431106e+02 1.994216668625975615e+02 1.597011867008592105e+02 1.558442035120612559e+02 2.042061999207961378e+02 1.652944989843065287e+02 1.945766859458756528e+02 1.633612761320843845e+02 1.719340184008493679e+02 1.907766149035173271e+02 1.666167345840350436e+02 1.667011743271614250e+02 1.883775411303358851e+02 1.824363803495527918e+02 1.536911458229724587e+02 1.565507069967850668e+02 1.803662206897296869e+02 1.876673315189867139e+02 1.664823648375055711e+02 1.705792594966072500e+02 1.804131947194988186e+02 1.707681085919551549e+02 1.906942652348701870e+02 1.763777110942991158e+02 1.670684407970423422e+02 1.642760306939515829e+02 1.692149218710366370e+02 1.873082721172992819e+02 1.611854463782918003e+02 1.817211759839667593e+02 1.561918266032424185e+02 1.562052116996272844e+02 1.875170409307498858e+02 1.625411389476211355e+02 1.743222424678440348e+02 1.860306346049448791e+02 1.397850676479093579e+02 1.745546728147681961e+02 1.501802309836517964e+02 1.583426212314689394e+02 1.724318075777823367e+02 1.732426912265422914e+02 1.644931104500049628e+02 1.704642319585766757e+02 1.532650255899746412e+02 1.725355468725275330e+02 1.817930998621434071e+02 1.899500635722579602e+02 1.681231634206887975e+02 1.766965161789563865e+02 1.701173167036772611e+02 1.873689092569021000e+02 1.647522749115325666e+02 1.791310234251012616e+02 1.883377326417966060e+02 1.649020191021581923e+02 1.869974928812756048e+02 2.035385300547033580e+02 1.704165067581967037e+02 1.683728026892668481e+02 1.781318781270412046e+02 1.822504546769186788e+02 1.919039983093312571e+02 1.735055831725559869e+02 1.719599745478182626e+02 1.718770634273998610e+02 1.901589903762427127e+02 1.815946326660163095e+02 1.772728993876091295e+02 1.830858352327786633e+02 1.751542771379237422e+02 1.825851801570098587e+02 1.885107396523012255e+02 1.786815673673338551e+02 1.828850141730579253e+02 1.736119471414444604e+02 1.834488948470805667e+02 1.594712878083236092e+02 1.742624530884425269e+02 1.844825492803865359e+02 1.582243736915201282e+02 1.728154476760163050e+02 1.921201845231884988e+02 1.839358410709301381e+02 1.581116368184334817e+02 1.743937955312402437e+02 1.806852381542160231e+02 1.960813260360923778e+02 1.819784662081787303e+02 1.823002202428741612e+02 1.932091350032970922e+02 1.816408629684307243e+02 2.031973357074296018e+02 1.876785669126453513e+02 1.613795405074706650e+02 1.594819581770061916e+02 1.775957722561756782e+02 1.748451654050957984e+02 1.549307373824731258e+02 1.840109142787669043e+02 1.807992476367548420e+02 1.958233410516515107e+02 1.923114179685526324e+02 1.619345748923544193e+02 1.749633564131127343e+02 1.845677523839736125e+02 1.847945998243699535e+02 1.954552653370678001e+02 1.726801891234895265e+02 1.670875208052570144e+02 1.626550771618546491e+02 1.805372083936295837e+02 1.814646515840836400e+02 1.797840154742259244e+02 1.716736006618097861e+02 2.018258255884922221e+02 1.867678855133333968e+02 1.582343572677707755e+02 1.816025114932420763e+02 1.997724307744767316e+02 2.010899873541148963e+02 1.713306160031353897e+02 1.696518762703116181e+02 1.957170628952050038e+02 1.651906262230997413e+02 1.886784633763298586e+02 1.851350178068040861e+02 1.849836914600911371e+02 1.823056878163276906e+02 2.049864780491561476e+02 2.022202988545624294e+02 1.583985799039613482e+02 1.860608431432200689e+02 1.676608427405463146e+02 1.778824025992601889e+02 2.076214323500755086e+02 2.074337679810236068e+02 1.733493109178694453e+02 1.538278370736191221e+02 1.727370754249834874e+02 1.926256090349119745e+02 1.657350923893011156e+02 1.701353751691860907e+02 1.727752726286635720e+02 1.965400872658433968e+02 1.724204005104150781e+02 1.986156054832411542e+02 1.846700827048968279e+02 1.912828013341868711e+02 1.704974955426611416e+02 1.935676522172518901e+02 1.736078303925425814e+02 1.662627491479933042e+02 1.884711104106411312e+02 1.600828222074498512e+02 1.785020089808427883e+02 1.732796226269929036e+02 1.744576657743681096e+02 1.856809020428818258e+02 1.687189488931682604e+02 1.767252500221776756e+02 2.091667754307090945e+02 1.845815533049464818e+02 1.778517647406075639e+02 1.787476560927652258e+02 1.751543672816727621e+02 1.794457443908821972e+02 1.911961953735534792e+02 1.789131250488089506e+02 1.751397981386343190e+02 1.526814535376874176e+02 1.706826189527422173e+02 1.836872092684972415e+02 1.821740726648759789e+02 1.765209114074241654e+02 1.597550171817532885e+02 1.608507114195269594e+02 1.415415886879122240e+02 1.877902574574244738e+02 1.699816394383167051e+02 1.784257588625166022e+02 1.778142775756013521e+02 1.676598355181915565e+02 1.643673099271421734e+02 1.792101613391677120e+02 1.538099380829027893e+02 1.781417243872768950e+02 1.832924361510291078e+02 1.774466601029660353e+02 1.752749345162771419e+02 1.735592958457339421e+02 1.645753076095558640e+02 1.799877308167693002e+02 1.762762769664113023e+02 1.522022763966551508e+02 1.584642502876690173e+02 1.786457817055701298e+02 1.748001388042284532e+02 1.664725426692893961e+02 1.951883914669933517e+02 1.774929634130506031e+02 1.641095043806326998e+02 1.628303410660060422e+02 1.758272504246450865e+02 1.874202722216968482e+02 1.990968898778766913e+02 1.601440604248855095e+02 1.752064284810836909e+02 1.587629822969656175e+02 1.694437474589195460e+02 1.731276952153210971e+02 1.680668917475526030e+02 1.713818637387504964e+02 1.744432823467130049e+02 1.645431985134082140e+02 1.616844962826556582e+02 1.901078664256983473e+02 1.436390146389110782e+02 1.696439535085808643e+02 1.762420017235234013e+02 1.648634976931811025e+02 1.842882403803666591e+02 1.770737480045498558e+02 1.947088965767978550e+02 1.778082529612888720e+02 1.653065763314687047e+02 1.652978943095491218e+02 1.730598383662323272e+02 1.854916080304116974e+02 1.540314165795875283e+02 1.632102696986400474e+02 1.674574086541473434e+02 1.738218583346449861e+02 1.454816641840711213e+02 2.001522758432991225e+02 1.502320625749752594e+02 1.947780707685857067e+02 1.928953877476658931e+02 1.679529135411877405e+02 1.589707575914525535e+02 1.720275921522179203e+02 1.666210893649796390e+02 1.795925719425831062e+02 1.646239376648802590e+02 1.725681194915262608e+02 1.795786079281788545e+02 1.649816663065628290e+02 1.976924122787104068e+02 1.636437049357197395e+02 1.661168007679035838e+02 1.683538259654740443e+02 1.911290290052401701e+02 1.746438609152214383e+02 1.864552550875898476e+02 1.746455088830986995e+02 1.551428983659040455e+02 1.912299626777085564e+02 1.937777051501069252e+02 1.725650667062655828e+02 1.828107442498481987e+02 1.977434662623208510e+02 1.928124989769126501e+02 1.661070373130615394e+02 1.835438345533143263e+02 1.778887024799311405e+02 1.703030070809143979e+02 1.719793024966505186e+02 1.708560010611436724e+02 1.752113243206339348e+02 1.655607265881878334e+02 2.084695669864827892e+02 1.690097706802017967e+02 1.643767138336211246e+02 1.855007539100365932e+02 1.969673198862971049e+02 1.868405111124191933e+02 2.044493758543237902e+02 1.610265945630562783e+02 1.667789410916052759e+02 1.478302465283297806e+02 1.821286963133735242e+02 1.459219065661485786e+02 2.055639088304884865e+02 1.872535081718921219e+02 1.713752801315783358e+02 1.841331958437796459e+02 2.021948047042644987e+02 1.928705154254757872e+02 1.706782965443453293e+02 1.882201365959320185e+02 1.864055576996301511e+02 2.100524642016823123e+02 1.965451701247542076e+02 1.606670256235565830e+02 1.786372590114151251e+02 1.645412727057413917e+02 1.952258605678644585e+02 1.949418802029020981e+02 1.940463903158431549e+02 2.030641100186869608e+02 1.765673346458007700e+02 1.790551946099205054e+02 1.686236846513819501e+02 1.669281447856243119e+02 1.800030716468986896e+02 1.804446619814490589e+02 1.880114163192338879e+02 1.908049768282742775e+02 1.799280100774093683e+02 1.923891155610255055e+02 1.980227859084391753e+02 2.008258302069427259e+02 1.602348647546900793e+02 1.740961170478231281e+02 1.855486459455706836e+02 1.762253345739301835e+02 1.760734139123296700e+02 1.534382647129539805e+02 1.831281178288259071e+02 1.665666630278929006e+02 1.629658817372803981e+02 1.602528967568380267e+02 1.990860653576755794e+02 1.662328718192258918e+02 1.720808961414330440e+02 1.791609640191298638e+02 1.646477210518369247e+02 1.811338907304892984e+02 1.955837629675554581e+02 1.738231321198150567e+02 1.731402890629837259e+02 1.828082237610427114e+02 1.699350209814804771e+02 1.502175371867895137e+02 2.032308049045518032e+02 1.613045467021165678e+02 1.916920560051938480e+02 1.932130120562464413e+02 1.887479514108776186e+02 1.840804423741504650e+02 1.849020216715303775e+02 1.645899442355930660e+02 1.938387017954631801e+02 1.708317166767754429e+02 1.705903916904811410e+02 1.763157307192917642e+02 1.628072670853217687e+02 1.769333926260916030e+02 2.088173776065489164e+02 1.801908607911851163e+02 1.882255971373676573e+02 1.816288258441088317e+02 1.767265034610459793e+02 1.866582247210417336e+02 1.511858776787618126e+02 1.455941340028969364e+02 1.960814566379782775e+02 1.823999742787579521e+02 1.858900990180506199e+02 1.621655915004140525e+02 1.817759103859604579e+02 1.750947936965289102e+02 1.871795403702138003e+02 1.428803654257952758e+02 1.689739878067803716e+02 1.803117844968813301e+02 1.639356574385242311e+02 1.875243757280554462e+02 1.689367815065772618e+02 1.889026690841908760e+02 1.680133107608288299e+02 1.875209718640324468e+02 1.656154840445730372e+02 1.956472119028992154e+02 1.828325186005783962e+02 1.899591147336293773e+02 1.714658697196673245e+02 1.842532707066393129e+02 1.856725662112196460e+02 1.615211943487266240e+02 2.112462152824368502e+02 1.702580734236053956e+02 1.863372860388232652e+02 1.834357308058207536e+02 1.658692315528703887e+02 1.715149402651362038e+02 1.773200333607328218e+02 1.518556392697210242e+02 1.700124078533732757e+02 1.983249816822134051e+02 1.754138950626956444e+02 2.047259838497669193e+02 1.806330646381539111e+02 1.776832976478241903e+02 1.733540186713436242e+02 1.798295563175178700e+02 1.806283702942977243e+02 1.923486329039209295e+02 1.716896396139469516e+02 1.668190008046021262e+02 1.755292301402778037e+02 1.656665299892297867e+02 1.663649584539782609e+02 1.741712144165152552e+02 1.741999064299272675e+02 1.668500863851001270e+02 1.738596713703464332e+02 1.713096619530649889e+02 1.610607210693459592e+02 1.814508995125899844e+02 1.709209255148190039e+02 1.764326507353753186e+02 1.790833749068781060e+02 1.948482653240752711e+02 1.720051276499222013e+02 1.811395973163134556e+02 1.691047149142314652e+02 1.811041780157238179e+02 1.619573559484301200e+02 1.803650952534677003e+02 1.792890153086183886e+02 1.838774795448165378e+02 1.806139531037445920e+02 1.911340575352938629e+02 1.609381838585799471e+02 1.634795699189516540e+02 1.688894404032994885e+02 1.608846642148856745e+02 1.767780377936392426e+02 1.724153353023482111e+02 1.818748266676142578e+02 1.656369003463979368e+02 1.592222840580331251e+02 1.821854677319707037e+02 1.858651506376531586e+02 1.966939130484130374e+02 1.759763218911865295e+02 1.674915615494120686e+02 1.662271716233096299e+02 1.516782501069206717e+02 1.715879343081876414e+02 1.846732373897984019e+02 1.496147762528887597e+02 1.735457537861379933e+02 1.681681079949638615e+02 1.700318016268898873e+02 1.691080860834839825e+02 1.829559807083466012e+02 1.631703578017187510e+02 1.606358612003917017e+02 1.618596596942788608e+02 1.703285792856011085e+02 1.707574735215095814e+02 1.906257857091216010e+02 1.495464132800748018e+02 1.827761483377197180e+02 1.708294445819391285e+02 1.479132477115174993e+02 1.812431273368876816e+02 1.714818458193404638e+02 1.554568836345060845e+02 1.850293070644751481e+02 1.673915139631124589e+02 1.897863789128162466e+02 1.843858892778497136e+02 1.813557360428817447e+02 1.747728882100873307e+02 2.076826679921728100e+02 1.964440521355450073e+02 1.517664713960747633e+02 2.059838366673640451e+02 1.790974563394042605e+02 1.786955774450032663e+02 1.652525599935420644e+02 1.942096016795564708e+02 1.709395601585167981e+02 1.782805804013990212e+02 1.766496784735252561e+02 1.775301829328349754e+02 1.642716390869130407e+02 2.022720396585035587e+02 1.578677491822067225e+02 1.454177019886933238e+02 1.650448631109238420e+02 1.667693092642680881e+02 1.910859126712499290e+02 1.828507257686403307e+02 1.670474293815844646e+02 1.601431774013463780e+02 1.796047502272772363e+02 2.004834481154154560e+02 2.151688087198824633e+02 1.790502897717371411e+02 1.757682198224527497e+02 1.847224847111395718e+02 1.659877377557945124e+02 1.740509404298064169e+02 1.628250310842719841e+02 1.805296300760404620e+02 1.646054004841993219e+02 1.807263006943831556e+02 1.725096013388757967e+02 1.807617995792006127e+02 1.877989989701055720e+02 1.755499652592116888e+02 1.596078507970181590e+02 1.735707478523422935e+02 1.886149211365034830e+02 1.775824894421796785e+02 1.749190812717197900e+02 1.755393098564062768e+02 1.594057060013628586e+02 1.684663224519077005e+02 1.898208757657572505e+02 1.698143743628703248e+02 1.796447950579546671e+02 1.940579991291365332e+02 1.713577659194411638e+02 1.567174495330467607e+02 1.935771809043547194e+02 1.920435857978801835e+02 1.715285812842473945e+02 1.961323228542944719e+02 1.820133619852823301e+02 1.705472572350694236e+02 1.849109861832276636e+02 2.119707478493919552e+02 2.009636151602111056e+02 1.762275502765297119e+02 1.712343788171179426e+02 1.645652355437537153e+02 1.766656783841864353e+02 1.697989631617924147e+02 1.582595705051449784e+02 1.821148142437332638e+02 1.727741237952610049e+02 1.741468363750777826e+02 1.815250846571709076e+02 1.914880578555286377e+02 1.516718799424179736e+02 1.746182704359047761e+02 1.797377840393371855e+02 2.047429969680483168e+02 1.799116367893464030e+02 1.888805623466523116e+02 1.904011027663318600e+02 1.826092128718270260e+02 1.968375985440512466e+02 2.043634616091646876e+02 1.666989627694445346e+02 1.813701261119839785e+02 1.556228120606778873e+02 1.787133639299159711e+02 1.676983601307100002e+02 1.844627259375934045e+02 2.155518038221809149e+02 1.721767361618057919e+02 1.573480180865095690e+02 1.798630891978907869e+02 1.519648062929562968e+02 1.658654726554443073e+02 1.821366643059052421e+02 1.685734456642690304e+02 1.752929971274355410e+02 1.896755307802320374e+02 1.838935192496574587e+02 1.953535752949663902e+02 1.849801576375726881e+02 2.039182797697628473e+02 1.894790624084904209e+02 2.026950582480992011e+02 1.902200418560759658e+02 1.658928906027663004e+02 1.804499887531760010e+02 1.804417126375912517e+02 1.729898369128615627e+02 1.681860942505272192e+02 1.677983803560105684e+02 1.951601711932671890e+02 1.913274583840487253e+02 2.117683086645574235e+02 1.602216251714650639e+02 1.821529749474592847e+02 1.834775845476283962e+02 1.698675016791826238e+02 2.002985967278084445e+02 1.656101045416544650e+02 1.880043353073060075e+02 2.095194623389468802e+02 1.599284791158581527e+02 1.747638408443746130e+02 2.032653370364047873e+02 1.977979348261987127e+02 1.763438826374358541e+02 1.586691188361145635e+02 1.845344912091256901e+02 1.857097385360279702e+02 1.890901452418118822e+02 1.800442152449577407e+02 1.644274003873999845e+02 1.778270943165805704e+02 1.651369305684018514e+02 1.845509773251738750e+02 1.867300141995632146e+02 1.828076872454767283e+02 1.803967487744329219e+02 1.781492629627002202e+02 1.781944715445422389e+02 1.885332929606322239e+02 1.735719052358445538e+02 2.088826531179201993e+02 1.798549718357718916e+02 1.808467344638516181e+02 1.934812866910846765e+02 1.856475271796834932e+02 1.919110584620061104e+02 1.746205824901926746e+02 1.826732215244963697e+02 1.552257490641549111e+02 1.832118350073315582e+02 1.549842737763862601e+02 2.038672612829108743e+02 1.743548093869714819e+02 1.697609851360790287e+02 1.618419878561082896e+02 1.678451375024173160e+02 1.937101251518992910e+02 1.570599183368031220e+02 1.951098631801577881e+02 1.715468240548914309e+02 2.070110269067191098e+02 1.700673089872539094e+02 1.853679297193428113e+02 1.518994387937044337e+02 1.825641833047111504e+02 1.642722640616389924e+02 1.805709420030203205e+02 1.420775657355736143e+02 1.825780616623684125e+02 1.797022613700650311e+02 1.594794741197182475e+02 1.784531316905290623e+02 1.657014562777347066e+02 1.716858186671800581e+02 1.589592326898136605e+02 1.914650663777168802e+02 1.775071559704689435e+02 1.693104255008870211e+02 1.796621347402814877e+02 1.614270453069682105e+02 1.624699963149220991e+02 1.712504575141764747e+02 1.714744016075962065e+02 1.708953102972913598e+02 1.730284933739555413e+02 1.832198736590440831e+02 1.701641997206351391e+02 2.032090567341326732e+02 1.747394832749997704e+02 1.718321290334386617e+02 1.573455742025335837e+02 1.809743764528426482e+02 1.763590682273995753e+02 1.633486657197819341e+02 1.640692062521174250e+02 1.870858984240534824e+02 2.025219585571836944e+02 1.875305615317271304e+02 1.718082305079472860e+02 1.807904965569589706e+02 1.671725591785158258e+02 1.622415041528745974e+02 2.030389532183319545e+02 1.775993949779985712e+02 1.792954940665462686e+02 1.777024271830572673e+02 1.910945287038098854e+02 1.753862112058129128e+02 1.588145561272736757e+02 1.479726202662454853e+02 1.781946131364182975e+02 1.862155739994541648e+02 1.812534407568060431e+02 1.750448278820230996e+02 1.771103517664345190e+02 1.694608196442090957e+02 1.744139865990244971e+02 1.955405170442894871e+02 1.673000583721963608e+02 1.717943843264299915e+02 1.629716808926576164e+02 1.703841892533056921e+02 1.853119337610982598e+02 1.920292657106087404e+02 1.589407639430324934e+02 1.819242296071821841e+02 1.827107056115490025e+02 1.691853070729891613e+02 1.729521411083294993e+02 1.544953910150529737e+02 1.830203388499161861e+02 1.914447560024121913e+02 1.744388856764042828e+02 1.600571692716322900e+02 1.727401108072814395e+02 1.635603911384771720e+02 1.827284442766593031e+02 1.763785073595702215e+02 1.547265794011244395e+02 1.776960472042037225e+02 1.752738516444716765e+02 1.655131732898390453e+02 1.845563174480972179e+02 1.809806140125658374e+02 1.795021160146911257e+02 1.954142212688449547e+02 1.885130164158925083e+02 1.783158243718802964e+02 1.747062639732885430e+02 1.732830659008433543e+02 1.952121449033029421e+02 1.613548317521432978e+02 1.495159107057230869e+02 1.514317461116325205e+02 1.629383827134274156e+02 1.731956863155024564e+02 1.494484244034642586e+02 1.919162942423309914e+02 1.613349405919030346e+02 1.912100906725569871e+02 1.779252640278594413e+02 1.560963270765690822e+02 2.023598848010230142e+02 1.678254392822651937e+02 1.634938427761027810e+02 1.849150016541867103e+02 1.661560406196772703e+02 1.842842675245386488e+02 1.764736579502523171e+02 1.786697612030472442e+02 1.871189204054891491e+02 1.888347777878784939e+02 1.776964643757501392e+02 1.700472575675426867e+02 2.329176998798372153e+02 1.535708964969938677e+02 1.864408696334726301e+02 1.778557087535970709e+02 1.680526642007804412e+02 1.699792903174409560e+02 1.580701067466349627e+02 1.864756883748239886e+02 1.767368048829904126e+02 1.861958942175761251e+02 1.418606085574046745e+02 1.715846299798328687e+02 1.791198436975743675e+02 1.759808632115835394e+02 1.842411323011530442e+02 1.879774383297618101e+02 1.502360109750340769e+02 1.747578941881991170e+02 1.761768454255384597e+02 1.805015077909754382e+02 1.966867465810806834e+02 1.613177724349787354e+02 1.698199974966882451e+02 1.639925064791888758e+02 1.754639353697513400e+02 1.799108362470376221e+02 1.723907484455206998e+02 1.658344883787338802e+02 1.675580540709206048e+02 1.922382648189072540e+02 1.730260172180782945e+02 2.024074366476458238e+02 1.661944993094421079e+02 1.610920462223890013e+02 2.048055421735188872e+02 1.845597811612003909e+02 1.608232945490599946e+02 1.882234677809525749e+02 1.490008174058270640e+02 1.733804568976815972e+02 1.558736412356870460e+02 1.930542234715305199e+02 1.682064045135412584e+02 1.790668511525600763e+02 1.930277834731975304e+02 1.954442718686042610e+02 1.596935227803093085e+02 1.568205553563441299e+02 1.969956742062398973e+02 1.886371352645598449e+02 1.688382653370037190e+02 1.883271846377227519e+02 1.776180517322045489e+02 1.863949865934633294e+02 1.629307826315619536e+02 1.780324032175061291e+02 1.558809159302024909e+02 1.805002985865943685e+02 1.769804781153887348e+02 1.944150790433225779e+02 1.713118571487053714e+02 1.925960379076260836e+02 1.867552295428126570e+02 1.742075442360738862e+02 1.894221088868212348e+02 1.729007507037035793e+02 1.755020998468338860e+02 1.917108302451318309e+02 1.837225715082425097e+02 1.846888820205358570e+02 1.671843305993334070e+02 1.710022754927993560e+02 2.049898757662882076e+02 1.994050698833562763e+02 1.787260568566579195e+02 1.872902095611379991e+02 1.838958144301362267e+02 1.650209077124355019e+02 1.860125167523329139e+02 1.566570798596624456e+02 1.604354741646170055e+02 1.945598855835736458e+02 1.955977862339381943e+02 1.843721438705809419e+02 1.615948010449296817e+02 1.404116151063074085e+02 1.729883638527703056e+02 1.615015886547803632e+02 1.876335230261692857e+02 1.855501166559839703e+02 1.690187168031443434e+02 1.823489631293884656e+02 1.709350922295684256e+02 1.645311883491676497e+02 1.919691132925900945e+02 1.375993486844194535e+02 1.888739905245801651e+02 1.619301389932807922e+02 1.620964373967151744e+02 1.727139763184306673e+02 1.615535741935404417e+02 1.692163795975734502e+02 1.808570165407139996e+02 1.690660846939416899e+02 1.722652074444197581e+02 1.966514442288055307e+02 1.939456616856206779e+02 1.672794975253763141e+02 1.629735358529265170e+02 1.791774022454731039e+02 1.836596260020344573e+02 1.745464192918031756e+02 1.709244803938926793e+02 1.644701192710980990e+02 1.852744973526585568e+02 1.819170971886496488e+02 1.712987381686728838e+02 1.736839286319425071e+02 1.938331844692839923e+02 1.546115105047844054e+02 1.788110132365679306e+02 1.928934906359588979e+02 1.681403319088908574e+02 1.803444853451102006e+02 1.824637819712270641e+02 1.656049976935028667e+02 1.470058529914194594e+02 2.080416010308632053e+02 1.620350847919974058e+02 1.729639871567100045e+02 2.139469941133523889e+02 1.796741738760993883e+02 1.656695760106186128e+02 1.781603003611490124e+02 1.842140407471648018e+02 1.603656077482507385e+02 1.964535494632436041e+02 1.855971309695985099e+02 2.064693269992953901e+02 1.873506643435007106e+02 1.517698969779605420e+02 1.732142930493367032e+02 1.854439910485206440e+02 1.510378872508102575e+02 1.751060576294660791e+02 1.545914464137246682e+02 1.729924599428503598e+02 1.646367462381240330e+02 1.614069015381207919e+02 1.759315276202328562e+02 2.048191226278127033e+02 1.962309431930855794e+02 1.804039218933436075e+02 1.523049218359682015e+02 1.732941381737047948e+02 1.764248545644272212e+02 1.687486497665613854e+02 1.615824176099095837e+02 1.607013315850620927e+02 1.908799689473809167e+02 1.908497468455043133e+02 1.615709013467100021e+02 1.760779555163261421e+02 1.481048058379440704e+02 2.002329314010460735e+02 1.753058109062184826e+02 1.639392915700544791e+02 1.876859253910105281e+02 1.878931996596771228e+02 1.595713675245722243e+02 1.997272893868032213e+02 1.749747118614586725e+02 1.773855118738430292e+02 1.618137567544104343e+02 1.787275933258764837e+02 1.901184543104195370e+02 1.759977575834396077e+02 1.681939260512005490e+02 1.618861855871809610e+02 1.808050708592345188e+02 2.029576303107979811e+02 1.753684970139189829e+02 1.935959594688013112e+02 1.941211469464978734e+02 1.826966166792579145e+02 1.604895440898421839e+02 1.822160098467498415e+02 1.730270436398316747e+02 1.796175880033860608e+02 1.830525328106015479e+02 1.701652029670103730e+02 1.733594804213331031e+02 1.710841662488396366e+02 1.754840582582173454e+02 1.780204692083699172e+02 1.859436807498186965e+02 1.689896304358999259e+02 1.645236273367293904e+02 2.108368383634382326e+02 1.889895869450678560e+02 1.845061810663171400e+02 1.995648037363759215e+02 1.979767679574497379e+02 1.814203436585312090e+02 1.687560934449628007e+02 1.798125001132945613e+02 1.733684845935210035e+02 1.801441397398172057e+02 1.997507639504765109e+02 1.905487587385093775e+02 1.820377476928580052e+02 1.795928111629689283e+02 1.661974053058019649e+02 1.764411771032500269e+02 1.830410874257327976e+02 1.742771447352967584e+02 1.765727579865193206e+02 1.806281031844370375e+02 1.816012904236812062e+02 1.671420572672672336e+02 2.152390417374315632e+02 1.881633817976843375e+02 1.870515389910695205e+02 1.831894325921668951e+02 1.636171593396898629e+02 1.728721643890451674e+02 1.643227799160532641e+02 2.013992493353333373e+02 1.802007564929936905e+02 1.692831001124596355e+02 1.688310800944186099e+02 2.095724429485733253e+02 1.929924131891612831e+02 1.830016530937829771e+02 1.646368553345374721e+02 1.664407937909421662e+02 1.995461866979090644e+02 1.641287417714391381e+02 1.778004529130120090e+02 1.940263539982620387e+02 1.967323778981403279e+02 1.716240885881987879e+02 1.525645290953067104e+02 1.801991942913719242e+02 1.602635900354816556e+02 1.562842259280666326e+02 1.822607290274056879e+02 1.568250812082461323e+02 1.821776485389551681e+02 1.656902773337680514e+02 1.764027864884125449e+02 1.582728563808676086e+02 1.720396806598209878e+02 1.699140621999145253e+02 1.695598624328700623e+02 1.695722292985819877e+02 1.868513714533685004e+02 1.737871204739174118e+02 1.620815754246283120e+02 1.464947449407371778e+02 1.810867080061218815e+02 1.631139524157671872e+02 1.889049081858335910e+02 1.904722281487883322e+02 1.956146021440744391e+02 1.707814258134364138e+02 1.867825234071788429e+02 1.663803830328029107e+02 1.740376277350723058e+02 1.533999853993701095e+02 1.719653235187906830e+02 1.820894975236310245e+02 1.779394305057969348e+02 1.610966543440620171e+02 1.703677036057931673e+02 1.670887023491717684e+02 1.811985934577111834e+02 1.692991665099146132e+02 1.696572423328302079e+02 1.579692826778621111e+02 1.529173824345083688e+02 1.806162365678538322e+02 1.715104530582706275e+02 1.875108466928144821e+02 1.558749801841665885e+02 1.781942278664792525e+02 1.809947403585813106e+02 1.665564230343674694e+02 1.715784775614342266e+02 1.693134900993827614e+02 1.756640656688246338e+02 1.791760060408466586e+02 1.948626915104678119e+02 1.792742244425285776e+02 1.879832223481636220e+02 1.652633626419734298e+02 1.533154506089142330e+02 1.731329890828017142e+02 1.611405872722086485e+02 1.721654941552149580e+02 1.522960281161999490e+02 2.055619516836180196e+02 1.789342670174636112e+02 1.748261110494200068e+02 1.829991094129714213e+02 1.888120492300475917e+02 1.729649657715274316e+02 1.934423033634486444e+02 1.674153447129044139e+02 1.637442627994740576e+02 1.979971866227318742e+02 1.847569968462408383e+02 1.981155367026373710e+02 1.653022896508603594e+02 1.724751352077408058e+02 1.807030659565688211e+02 1.848147277562103454e+02 2.050618968830209781e+02 1.944221200300250700e+02 1.916316350620678577e+02 1.663795929289109097e+02 1.975197933956078487e+02 1.887109881654552339e+02 1.772281903812201733e+02 1.642266545259104191e+02 1.661170317243866350e+02 1.946636562755041950e+02 1.942413714233447024e+02 1.443436641916197516e+02 1.743718327281113432e+02 1.755053081524398237e+02 1.767626078912549303e+02 1.787216568223461195e+02 1.892161384357979443e+02 1.780965995549710783e+02 1.680690957007668658e+02 1.742386341892831183e+02 1.728176455234415414e+02 1.942488909079625614e+02 1.932164522710389178e+02 1.670417551987913214e+02 1.405526047837391275e+02 1.858523938843301835e+02 1.569523863032516999e+02 1.836716233618529088e+02 1.915085774482689374e+02 1.730786283521534017e+02 1.643464889978094732e+02 1.811248643237696569e+02 1.848959371043049202e+02 1.709718262998930811e+02 1.587467686517939285e+02 1.887184319355766320e+02 1.760276923062875767e+02 1.691859516516745998e+02 1.850311848481247807e+02 1.913976832131886852e+02 1.795306254438630162e+02 1.712940340479831889e+02 1.690397214802407007e+02 1.837532173889275953e+02 1.709452013984664802e+02 1.871630125775229203e+02 1.809823619883829338e+02 1.568159935545015458e+02 1.736237406919455566e+02 1.788771250626815856e+02 1.658776785450880595e+02 1.858211440500629408e+02 1.616431361585266586e+02 1.748595225049769795e+02 1.801399907888448979e+02 1.653754988379760675e+02 1.921671243819562847e+02 1.670391805268706094e+02 1.726683908719042506e+02 1.749009146679092623e+02 1.746653358253746262e+02 1.653132709920173511e+02 1.942735695279305048e+02 1.655655727942994702e+02 1.700221824525106626e+02 1.771407762091867824e+02 1.838633560464825791e+02 1.811464872284072385e+02 1.687162228404110067e+02 1.599588357212929850e+02 1.705833572390852453e+02 1.831656440954444918e+02 1.539971785516216016e+02 1.705466631882407569e+02 1.799445479141542421e+02 1.773723121483221519e+02 1.633015385773374248e+02 1.513099935035500323e+02 2.170108001567184601e+02 1.765457779491293024e+02 1.865172140759766251e+02 1.675276501552202149e+02 1.802595304037112101e+02 1.973464617128125269e+02 1.725731572488946597e+02 1.678918499036041680e+02 1.824705855653440665e+02 2.066118606550239178e+02 1.902410843210134601e+02 1.876325173369569939e+02 1.853464751467683698e+02 1.722574146451094066e+02 1.814420837683759657e+02 1.771862695035409274e+02 1.630624852700072722e+02 1.707569726192298276e+02 1.761711047796302978e+02 1.381207062626111792e+02 1.714588680858909697e+02 1.666865800806548918e+02 1.626228792833946386e+02 1.916746325204746313e+02 1.779639930211751846e+02 1.823274280986047415e+02 1.629252745043028483e+02 1.662429263678218661e+02 1.583249463335676239e+02 1.603019221581735394e+02 1.826038988661596534e+02 1.593831925723874292e+02 1.634498858234117051e+02 1.694289569655789194e+02 1.763506393072442222e+02 1.966833865679044493e+02 1.617807117853723469e+02 1.901882316969202691e+02 1.601234805771371725e+02 1.842806708168908472e+02 1.920395286726498227e+02 1.822928729583391032e+02 1.533756864946273026e+02 1.855053785763741985e+02 1.889155985111964355e+02 1.842532678108154300e+02 1.799960467650981002e+02 1.540816651205104506e+02 1.718535161226902517e+02 1.728390469282051924e+02 1.650697616575707514e+02 1.863704055342932975e+02 1.611863122190225965e+02 1.897968497663854066e+02 1.925207530433460477e+02 1.541005569469427314e+02 1.608766023530633618e+02 1.669445226092989003e+02 1.474522429148867388e+02 1.725652737940193333e+02 1.505690948269869409e+02 1.707895038297806423e+02 1.597241990700900089e+02 1.870020211542443747e+02 1.753318661976937278e+02 1.627799010688106875e+02 1.685252649432421492e+02 1.513855420765196413e+02 1.764875896573547038e+02 1.635916153628455447e+02 1.874153358458520131e+02 1.730377952189778341e+02 1.792641208222275111e+02 1.687869444335764797e+02 1.687527456664898011e+02 1.839571663073774914e+02 1.698551809333068547e+02 1.771765168656942251e+02 1.770866701433127446e+02 1.692787987566185279e+02 1.702509771406159302e+02 1.447857296972382244e+02 1.543213279165882739e+02 1.939908638931104861e+02 1.692509010889336594e+02 1.875757490968437935e+02 1.726627506898288118e+02 1.216708874355039143e+02 1.910217297848516296e+02 1.911036558211050647e+02 1.625543053220241632e+02 1.889050967612724321e+02 1.958008103674127085e+02 1.603554131622831562e+02 1.841980932406800093e+02 1.624178381721565927e+02 1.634113555004666409e+02 1.672702137368150943e+02 1.842844406325282876e+02 1.748582055711781322e+02 1.672360688982910517e+02 1.768855406603040592e+02 1.897935385998886773e+02 1.851901945249534265e+02 1.760284237652843728e+02 1.645973431420598558e+02 1.701820777567565415e+02 1.624676240514064318e+02 1.890590258744885261e+02 1.789503931763985349e+02 1.622311207105545634e+02 1.784821745787576504e+02 1.654348714282744197e+02 1.884582033695048437e+02 1.865280503540130042e+02 1.602230987474247570e+02 1.860595659972470344e+02 1.904638174555748549e+02 1.540639411855856906e+02 1.915935823157817879e+02 1.905254439470289185e+02 1.903786258181952746e+02 1.786779491373116855e+02 1.755722870452457869e+02 1.641919524661252865e+02 1.780685513187115419e+02 1.921894804633999740e+02 1.799102019757781648e+02 1.586555315254274774e+02 1.653475938572224777e+02 1.568644327439827464e+02 1.610325832120482801e+02 1.784703133021977521e+02 1.951171102269751145e+02 1.713272878821771030e+02 1.607090908741551800e+02 1.834732620100892291e+02 1.712509797268756699e+02 1.868959551067230791e+02 1.761610074009481082e+02 2.023128549177661739e+02 1.665654308808659323e+02 1.377520220423357387e+02 1.553317768094467510e+02 1.703567354802969760e+02 1.874530695971883176e+02 1.632447693596009799e+02 1.720030569419847666e+02 1.747808726212455781e+02 1.601609437322779286e+02 1.842385148529359071e+02 1.524971468616057564e+02 1.782566185035391584e+02 1.790226092296482250e+02 1.845506060988886361e+02 1.598476761878729349e+02 1.565277724610924395e+02 1.957293336941859536e+02 1.736491430788823607e+02 1.624864965904869223e+02 1.563291519981291628e+02 2.023795367051746723e+02 1.883209899717063536e+02 1.930671637047094578e+02 1.875752639389370984e+02 1.651966200997267435e+02 1.680628119578186386e+02 1.935489161051640394e+02 1.838082580134125976e+02 1.791466862046607105e+02 1.890849209188797886e+02 1.748068509486426194e+02 1.945415628399689751e+02 1.620833371637072844e+02 1.688963500651599645e+02 2.043674526027959644e+02 1.810927123488580435e+02 1.423454544789971976e+02 2.065584858244357065e+02 1.683766636563905195e+02 1.852004167299693052e+02 1.913126191025400828e+02 1.788120337813878109e+02 1.674518365477028112e+02 1.945956327627399389e+02 1.814332025801084569e+02 1.512161646489422537e+02 1.868227397890168504e+02 2.008434438947864464e+02 1.946976035214387650e+02 1.846790577398745938e+02 1.641555286421894095e+02 1.980620305150198703e+02 1.858114143535411529e+02 2.060083580690079259e+02 1.912075408125623710e+02 1.524706874954762839e+02 1.900198959048644269e+02 1.687590052293399481e+02 1.776901916584622825e+02 1.786617347713311403e+02 1.612839936247542596e+02 1.824943351237551212e+02 1.682902509893617662e+02 1.846389314562281925e+02 1.801294394365460505e+02 1.899148756514299237e+02 1.921102340002698554e+02 1.671155564566025191e+02 1.831114167011992890e+02 1.666936378184801981e+02 1.447035038211259348e+02 1.679488710356357331e+02 1.786164328519766400e+02 1.725087473049238440e+02 1.832372664652340575e+02 1.944196486671757782e+02 1.586509316902694309e+02 1.637470916603373610e+02 1.600170353553167502e+02 1.717974920769200367e+02 1.657162175205454844e+02 1.828641760624214498e+02 1.865363481430512138e+02 1.661240306047030231e+02 1.680202944157253455e+02 1.823503448761111372e+02 1.646363776564249122e+02 1.795238481431083812e+02 1.706530047306882807e+02 1.603615494077130563e+02 1.711809245097468875e+02 1.607723878103734023e+02 1.770823698798902512e+02 1.941514500866548190e+02 1.454004846565581204e+02 1.435859786776834994e+02 1.672931648368930837e+02 1.632194796458309156e+02 1.596136537647370801e+02 1.649732287326737321e+02 1.733600438568888933e+02 1.761368831168614690e+02 1.636643668475073525e+02 1.714203386799920565e+02 1.704056798199993352e+02 1.646491075458035311e+02 1.750077331382516945e+02 1.631244595042840899e+02 1.674015529615387834e+02 1.732239991448030025e+02 1.784064120912891838e+02 1.700486948102216616e+02 1.895404187840041743e+02 1.763494977268366313e+02 1.789420009260728932e+02 1.694312980621374436e+02 1.678628459156541624e+02 1.599952792535360970e+02 1.704903572204923421e+02 1.837873962702989843e+02 1.815339879959149698e+02 1.805426826626810168e+02 1.675543219871636893e+02 1.852493907276470964e+02 1.867738396360187494e+02 1.838520214002193995e+02 1.986812332234537450e+02 1.655148668862243824e+02 1.916681058044928818e+02 1.610851499470833232e+02 1.764796217145810715e+02 1.668907065196099495e+02 1.920123048445950928e+02 1.629490034492649215e+02 1.624660893828256292e+02 1.765171056428404484e+02 1.739035797526896658e+02 1.768687389937537660e+02 1.725313731998325579e+02 1.938948686564715445e+02 1.942100724024735712e+02 1.692034478112462068e+02 1.882574262298620624e+02 1.649258006364606217e+02 1.721249259575649262e+02 1.824489239445537407e+02 1.690195933773944716e+02 2.008528329460998521e+02 1.725957261765504143e+02 1.578644192243713746e+02 1.760820487329817752e+02 1.849205016008521909e+02 1.792501708042456130e+02 1.688573248179712607e+02 1.715637862596218781e+02 1.814077345215011974e+02 2.040709783440452156e+02 1.778461974366493052e+02 1.887301767528931862e+02 1.744987399928320144e+02 1.812699757392625486e+02 1.878319179928176652e+02 1.649298287859161860e+02 1.724070155222458709e+02 1.570977774749769367e+02 1.929306542163404856e+02 1.710883564689148386e+02 1.677580105413741762e+02 1.826558971173672319e+02 2.088775563994151980e+02 1.758063389397630090e+02 1.911630203201144980e+02 2.022782972107001456e+02 1.997956044609042010e+02 1.965176534847804817e+02 1.982120980596404252e+02 1.618303345607238271e+02 1.825095356925318129e+02 1.616736187556305424e+02 1.816397521626835214e+02 1.770677086775987732e+02 1.825595213657065585e+02 1.568506143217379361e+02 1.842089115545822153e+02 2.090049463955867282e+02 1.833187844019407748e+02 1.783578233284221710e+02 1.895269971569940708e+02 1.996593683936677053e+02 1.727590432578492710e+02 1.802933662318903600e+02 1.935996332436162959e+02 1.833942969047287193e+02 1.509198769085117817e+02 1.738652724639241285e+02 1.674076000063979563e+02 1.844233727989845590e+02 1.747668807223066096e+02 1.885547812944503789e+02 1.793596886163353759e+02 1.683251370816899168e+02 1.721515836130486150e+02 1.622149610962495387e+02 1.571861089116434869e+02 1.900840449802225294e+02 1.863367363722167340e+02 1.719372215663865404e+02 1.902303198781308140e+02 1.811687126128931595e+02 1.833279169486565934e+02 1.783791868024762550e+02 1.607359416295622339e+02 1.699394738103006830e+02 1.737906730104818962e+02 1.731553980024813200e+02 2.007321678232090676e+02 1.602883205869474068e+02 1.596259733032762540e+02 1.663159215867176499e+02 1.770230967821111960e+02 1.791100669635378893e+02 1.898606375797562009e+02 1.567386981446528296e+02 1.631873378750514973e+02 1.535851347830252394e+02 1.705580710905873900e+02 1.964409912966862066e+02 1.439853355743636598e+02 1.766061738628911542e+02 1.867661985295532361e+02 1.678054932113141717e+02 1.738900050104985269e+02 1.584790476489450555e+02 1.758868455346193969e+02 1.591470608939664828e+02 1.839571413538693605e+02 1.626566912867378676e+02 1.875312541192510025e+02 1.660036007583587434e+02 1.523818341773352643e+02 1.611436285084281224e+02 1.886010860684831982e+02 1.772945398964147046e+02 1.623466319591817353e+02 1.630987339429723875e+02 2.022076733743074612e+02 1.677122964389917570e+02 1.790427221955281141e+02 2.104262381672578499e+02 1.807181451591953021e+02 1.822427985837090034e+02 1.752970868981395256e+02 1.659889336057668743e+02 1.770091039373965032e+02 2.018904227834391065e+02 1.865085595488879449e+02 1.720363620850230291e+02 1.862551149196771121e+02 1.661439420177574391e+02 1.506021202435767918e+02 1.920748430875206054e+02 1.676986681733650926e+02 1.725921902314838690e+02 1.632328951424777301e+02 1.813702785721024782e+02 1.749755419805401004e+02 1.527052021281979819e+02 2.023345017437002014e+02 1.714356653431107418e+02 1.658751369712815915e+02 1.531904682749573112e+02 1.774164812248192789e+02 1.869368988258151489e+02 1.767063840443013873e+02 1.681784440849327211e+02 1.782603428291696162e+02 1.841981876950475794e+02 1.553476698667189737e+02 1.850738207205962453e+02 1.748740546044641064e+02 1.892751048658561501e+02 1.882439139499479381e+02 1.779338182665166528e+02 1.858620633686175267e+02 1.784311322841830645e+02 1.820519931569686207e+02 1.846348494509449267e+02 1.868954069330156358e+02 1.909554362301067272e+02 1.778239200309711805e+02 1.959697685052149438e+02 1.863173422598508182e+02 1.768653515694135763e+02 1.916198158548486674e+02 1.793402696740143085e+02 1.798376068249622506e+02 1.759396564749863501e+02 1.970017502489339734e+02 1.976290183814531645e+02 1.686193252616577354e+02 1.992898173722481090e+02 1.741245156054663425e+02 1.778920974603116463e+02 1.685035689429151944e+02 1.896880022416493432e+02 1.897595661321768148e+02 1.673899030618914310e+02 1.979084136189010508e+02 1.774183980388193618e+02 1.638881827870420409e+02 1.635743312232943936e+02 1.651506895331900751e+02 1.881621170430249208e+02 1.973276302041844872e+02 1.646320504871522985e+02 1.526273032959294369e+02 1.652681567375405791e+02 1.522466542071388744e+02 1.821600184668660063e+02 1.561736000475303001e+02 1.850542177288452024e+02 1.799951030284560431e+02 1.714378524788461675e+02 1.743706147626476195e+02 1.576550070025532762e+02 1.903019980732301235e+02 1.664341130676917260e+02 1.795344432395380352e+02 1.664822633468249080e+02 1.770872772683679273e+02 1.870641114186814491e+02 1.680249101906161968e+02 1.857424296845704248e+02 1.623331587703956700e+02 1.959160199220634695e+02 1.700225824773415013e+02 1.913453744426863352e+02 1.871883031487199673e+02 1.774119718661780780e+02 2.001489644542286044e+02 1.716400920448384966e+02 1.717369105582816076e+02 1.808659716652485656e+02 1.873201712259901797e+02 1.741609161666207228e+02 1.806503804511358737e+02 1.803167781108525389e+02 1.535862697998454394e+02 1.599198459000552077e+02 1.661718654470039951e+02 1.799066781548146423e+02 1.654036897763902232e+02 1.912093303541104774e+02 1.662185090391068059e+02 1.731186857493851505e+02 1.589027708526907929e+02 1.747399878689296600e+02 1.579936897934768751e+02 1.727158402370080807e+02 1.498033771468082307e+02 1.730326088154684498e+02 1.749790070016622394e+02 1.860648048449279770e+02 1.683036617598661451e+02 2.000925983509292223e+02 1.934651824490751721e+02 1.638054643265117534e+02 1.677535711827176215e+02 1.291026316927091102e+02 1.758857896791326425e+02 1.796961550573929571e+02 1.829466012921404001e+02 1.995486988509262005e+02 1.595367478982346654e+02 1.596731559484789500e+02 1.739266896119053172e+02 1.588879707512207915e+02 1.855422060675025762e+02 1.736901115095676005e+02 1.833821318423370315e+02 1.782721714767381798e+02 1.690316727110676140e+02 1.469902046324834259e+02 1.786526818559726735e+02 1.565696890545203530e+02 1.659035105015503007e+02 1.710393648970317315e+02 1.817440913169592420e+02 1.657320755765758804e+02 1.829569713483556086e+02 1.624418568989986511e+02 1.734534788513143440e+02 1.941364829714526934e+02 1.723645237801730161e+02 1.759649542266282367e+02 1.786288941143966440e+02 1.671772255996798435e+02 1.669020198495948364e+02 1.819969279493819272e+02 1.751624035157013282e+02 1.730102099232653927e+02 1.717646612152391299e+02 1.558069939469886265e+02 1.724495861072991545e+02 1.813592085965759111e+02 1.832976350718311949e+02 1.740946695528909913e+02 1.752921563350438419e+02 1.437609097564989327e+02 1.527580841306616435e+02 1.635853141755436297e+02 1.739879914416798670e+02 1.892229627080297689e+02 1.713250915604257045e+02 1.612410713949999206e+02 1.784891320659556015e+02 1.481943417825355027e+02 1.842801062176178846e+02 1.541642827752703511e+02 1.754528329264266233e+02 1.851581192075707634e+02 1.647360175632217363e+02 1.857676461989572374e+02 1.933083115727899610e+02 1.615077585877795912e+02 1.934514004535251956e+02 1.976668073047414396e+02 1.542872283870790397e+02 1.760974998071028494e+02 1.745629424846969187e+02 1.829663330810576838e+02 1.902822909636429642e+02 1.574284687032412364e+02 1.762815472632129286e+02 2.000967428591677333e+02 1.899027490545852856e+02 1.662250090272074488e+02 1.818073271986815200e+02 1.587247316904761192e+02 1.523322852864406514e+02 1.589575692738694954e+02 1.882438284083324334e+02 1.703103348990422319e+02 1.640977068031942281e+02 1.537298995649661038e+02 1.564267946671949971e+02 1.618721209433822423e+02 1.729894777316556826e+02 1.809194554487558548e+02 1.701599686890388057e+02 1.953454943869281237e+02 1.802822493055750215e+02 1.625821154566218922e+02 1.818834496718625360e+02 1.875778567594809658e+02 1.925249701148750603e+02 1.675540746842289366e+02 1.849436498445876964e+02 1.673698435207639079e+02 1.520269456851806638e+02 1.626498392953058101e+02 1.705151922879004189e+02 1.597881277841237306e+02 1.713064409817152125e+02 1.579437634931466903e+02 1.719778712363123816e+02 1.953239932660644058e+02 1.702418665980983405e+02 1.771179640269217259e+02 1.906231237793626008e+02 1.529652164031933808e+02 1.916723654437820130e+02 1.556306971080852861e+02 1.696594988835787490e+02 1.856943649007761508e+02 1.686223415479559549e+02 1.652870377017908083e+02 1.683372457936810633e+02 1.893371678978346608e+02 2.059884802386731906e+02 1.723596993613888344e+02 2.027597427554558180e+02 1.773759947513432280e+02 1.724993517885851304e+02 1.899983879123893473e+02 1.807358297769072522e+02 1.690776932032484865e+02 1.794897744441723546e+02 1.578620732191594129e+02 1.787768440178462299e+02 1.755511108572872274e+02 1.743911978393537936e+02 2.022386860626411647e+02 1.728762888252589676e+02 1.960211818792402596e+02 1.494378338857031849e+02 1.622972256667294459e+02 1.712832758381454141e+02 1.728057269247487682e+02 1.889292249868499312e+02 1.762345619857868826e+02 1.886253878180736763e+02 1.821034419088395566e+02 1.682722867263877902e+02 1.916624979306641308e+02 1.846619102071674945e+02 1.507201327580403074e+02 1.868592502619006837e+02 1.891924060910650098e+02 2.067322765061927612e+02 2.010550118858177768e+02 1.779411855532233346e+02 1.891508658330375852e+02 1.771067985399573388e+02 1.835800571703779838e+02 2.023922581961303422e+02 1.775350885272350183e+02 1.681771281894560275e+02 2.064631070443966792e+02 1.873085563639318423e+02 1.634918912409922029e+02 1.818516199659833887e+02 1.993138515660369592e+02 1.884282950613730634e+02 1.772147333885438911e+02 1.896777065286761115e+02 1.772452341130033062e+02 1.717487457547874214e+02 1.845228756839273672e+02 1.870983888106468953e+02 1.696386078597555809e+02 1.746570752022752799e+02 1.726308575511010588e+02 1.849299442852463926e+02 1.815144693663193323e+02 1.710509406951971982e+02 1.703970536713161721e+02 1.962568432347536032e+02 1.768272210787285417e+02 1.937289324634838295e+02 1.648245541905830294e+02 1.792336450875951073e+02 1.852118562246628812e+02 1.672068408432702427e+02 1.752416016866094424e+02 1.835715740076654470e+02 1.757571965439564963e+02 1.573990780131118754e+02 1.700076473021426011e+02 1.739798282289982865e+02 1.626732561485748363e+02 1.901361199548709351e+02 1.921729267230560652e+02 1.741209588203754208e+02 1.851525841269289288e+02 1.853269368752863500e+02 1.784661256039759962e+02 1.444204824266309970e+02 1.681143271334719032e+02 1.731760101497843607e+02 1.639172717992504431e+02 2.004359901059454216e+02 1.816817757257600192e+02 1.613260265348041287e+02 1.760529754394634665e+02 1.671256955979224301e+02 1.658448803742689961e+02 1.742388082196989103e+02 1.971502476534028858e+02 1.726877425325189961e+02 1.830828994953843676e+02 1.958480095054939625e+02 1.727676668266446995e+02 1.829005284446822373e+02 1.930223100538228493e+02 2.088077407275390556e+02 1.994358844562414959e+02 1.830405794461571247e+02 1.885819058744014001e+02 1.780433963556578192e+02 1.891471626090215352e+02 1.757181259036700567e+02 1.665214254062744601e+02 1.672964726426039590e+02 1.673381339483518389e+02 1.614464854124298938e+02 1.847906782757553401e+02 1.743324586903872842e+02 1.570017942132099904e+02 1.551702783985876408e+02 1.985008752423066198e+02 1.791327423615792895e+02 1.711532213245288858e+02 1.913622701340335936e+02 1.737320380589991657e+02 1.923484198049911527e+02 1.640854884573081165e+02 1.625033518740015666e+02 1.769296445022880278e+02 1.891419219749604679e+02 1.663028118887088169e+02 1.680299913494629607e+02 1.911671219778431805e+02 1.546741855037579398e+02 1.807366386108695053e+02 1.625476898365793090e+02 1.777576182646985785e+02 2.011878974167807712e+02 1.774850763144999632e+02 1.929080255678746028e+02 1.814394781062366917e+02 1.756423851051816598e+02 1.846773699508314053e+02 1.639093057879552475e+02 1.975120613114108039e+02 1.899766945369134703e+02 1.932053841700391104e+02 1.534790976094303687e+02 1.674504289183494166e+02 1.553000106382299350e+02 1.784560661519675193e+02 1.591893910608937119e+02 1.869029798832416702e+02 1.739094935973437543e+02 1.799692575080505037e+02 1.846328504436798994e+02 1.736974375570027576e+02 1.827180664624210920e+02 1.697556365263136229e+02 2.000147370881170446e+02 1.989961514225815336e+02 1.546685912551085380e+02 1.947486417467588922e+02 1.755325428659189129e+02 1.591010562609130830e+02 2.046244324588335814e+02 1.813114845691237917e+02 1.642150099743295755e+02 1.749961686922494266e+02 1.631661199643157829e+02 1.588167250927059229e+02 1.754984686692610012e+02 1.603014184472840213e+02 1.651039605555549485e+02 1.401660712384277190e+02 1.576992643061964827e+02 1.861603679814182897e+02 1.730335570961813971e+02 1.749401887271680778e+02 1.742022390682784305e+02 1.959766028579568058e+02 1.888868701577506783e+02 1.769234692869588343e+02 1.818842126325098150e+02 1.831690165281457610e+02 1.775511969603267630e+02 1.939564869320687706e+02 1.794049669017600763e+02 1.596849199458569899e+02 1.661329010018478129e+02 1.847682095709943155e+02 1.810701267730558754e+02 1.586621930725245591e+02 2.051402621169020790e+02 1.757842711278537706e+02 1.801739395290258017e+02 1.862785601771493589e+02 1.776941949603036903e+02 1.807148612798954161e+02 1.810109523839465169e+02 1.502213177916823668e+02 1.755430841274017837e+02 1.802548476279605438e+02 1.830433092163784465e+02 1.754590259883935346e+02 1.675632920482037491e+02 1.656789056911203488e+02 1.651243779524809270e+02 1.778352626705443527e+02 1.711890585053284326e+02 1.511367175772812175e+02 1.909723257719153082e+02 1.563465841854760185e+02 1.452014908539307783e+02 1.689461001845237433e+02 1.853760505610581504e+02 1.729415482731876068e+02 1.779269511599702298e+02 1.575647249623195307e+02 1.691172885922434830e+02 1.423195043294981019e+02 1.759563013132533058e+02 1.891249708610014864e+02 1.828984069388136788e+02 1.677626946624629056e+02 1.674220294771100157e+02 1.760306178129725652e+02 1.572880410070135895e+02 1.557369805780488434e+02 1.918179680803718838e+02 1.874832566729006089e+02 1.764696704396409359e+02 1.678245590495522208e+02 1.728950908906435302e+02 1.763235809306923443e+02 1.644372591634630680e+02 1.706513035120722748e+02 1.532032511632705223e+02 1.709245746524789809e+02 1.596027091685714083e+02 1.663188229365473774e+02 1.686772810777491429e+02 1.672099052099250969e+02 1.700767977930491668e+02 1.660443169545181661e+02 1.764964711610020629e+02 1.954501315704791296e+02 1.744839150331205246e+02 1.799239920492784393e+02 1.918941108495354797e+02 1.528507936092433681e+02 1.853258250165885954e+02 1.821742527069055768e+02 1.891383142884558879e+02 1.742833495538499449e+02 1.512041774014079181e+02 1.894007144712556965e+02 1.730088902046548185e+02 1.567325970465375633e+02 1.993279794074274207e+02 1.750318591564718815e+02 1.795707986072101505e+02 1.818786714679326337e+02 1.759031654455784803e+02 1.731500960996830543e+02 1.727524290243819109e+02 1.852674489390253711e+02 1.842970936610789181e+02 1.716237688768709404e+02 1.646549992240904032e+02 1.710742917378370009e+02 1.750891552140276417e+02 1.791959148182002082e+02 1.860445630134661030e+02 1.795234515484171993e+02 1.684449416637146157e+02 1.959794011224805104e+02 1.541454842745954465e+02 1.765196341561571671e+02 1.767167037956853903e+02 1.832090212473941335e+02 1.789289821386793733e+02 1.799566378337993058e+02 1.897831668358557238e+02 1.831075412928354353e+02 1.730063155380933608e+02 1.530389783052093833e+02 1.935874858468687023e+02 1.772650859921344875e+02 1.690930669382673273e+02 2.131207276850198014e+02 1.852258926897781066e+02 1.763688730933426996e+02 1.846814019699240816e+02 1.690367526508428284e+02 1.916137557262976259e+02 1.555349980097219600e+02 1.682569527875619428e+02 1.677155368868334904e+02 1.460156924759148467e+02 1.679182705470676069e+02 1.580246079190885951e+02 1.880702680673488203e+02 1.591454561754515282e+02 1.828622385721984074e+02 1.800867615187650586e+02 1.705635040527420756e+02 1.668519403342532144e+02 1.472555405730492168e+02 1.578469073392909934e+02 1.807792212556617812e+02 1.690838172076779244e+02 1.891781578773488945e+02 1.524071902821539766e+02 1.534756147079877735e+02 1.809141886602061220e+02 1.791712762104238266e+02 1.587076041248327556e+02 1.745234940956138985e+02 1.564453480678497499e+02 1.625370300445119653e+02 1.964390076851357207e+02 1.774102080538199573e+02 1.792647466053687708e+02 1.558465406092533385e+02 1.762533058658711980e+02 1.606581143123745221e+02 1.871119152620663328e+02 1.737874543188131327e+02 1.873317115010308953e+02 1.735196707704546384e+02 1.639848994052000535e+02 1.812764961027546917e+02 1.724496881735749128e+02 1.946308678441735935e+02 1.809694178918176704e+02 1.733056323081063965e+02 1.796209493442029270e+02 1.805493625279522121e+02 1.926987432632722061e+02 1.837936339912525909e+02 1.692288326569932337e+02 1.672202692318100503e+02 1.919829806641688492e+02 1.754734199258140279e+02 1.938127532755735558e+02 1.857352876624786688e+02 1.694377992944007190e+02 1.530518670894705906e+02 1.833374783146017819e+02 1.659246755184455537e+02 1.828137385429871244e+02 1.944508627904457967e+02 1.929019363781877132e+02 2.179039979840909496e+02 1.560392829588973598e+02 1.889236028415199087e+02 1.717321802364281780e+02 1.685883812882332222e+02 1.659967155385989201e+02 1.701136410362535969e+02 1.822047587517414797e+02 1.909895855409996557e+02 2.016381522291822250e+02 1.770759913247123620e+02 1.902603175202676482e+02 1.615796999766948545e+02 1.717461557612106731e+02 1.872605285750184976e+02 1.952664588758938180e+02 1.645353281732722053e+02 1.843929792811979382e+02 1.756013604135135608e+02 1.581993449660761826e+02 1.872742949607591925e+02 1.662532666540731441e+02 1.718086483795436834e+02 1.793942793761358985e+02 1.899743443888985439e+02 1.763335681792355842e+02 1.916225990999510600e+02 1.896923287958182698e+02 1.733686686860047814e+02 1.898079453438004691e+02 1.910271857201191494e+02 2.049918262614237108e+02 1.908874156412317120e+02 1.823862373156501064e+02 1.783903747656768530e+02 1.858137762757628195e+02 1.678759692595936315e+02 1.964523670698505384e+02 2.017419617452573561e+02 1.901272720041046114e+02 1.733682243596187220e+02 1.605105236050396513e+02 1.789912355481745010e+02 1.886365292817988291e+02 1.412060261540277679e+02 1.682946944648972760e+02 1.576240130422349353e+02 1.769118948225216457e+02 1.608978541081672518e+02 1.764912172192625803e+02 1.598331688743026007e+02 1.894307122018048517e+02 1.777881185066549108e+02 1.883741761833871919e+02 1.861272638233074019e+02 1.714716144678266403e+02 1.663374794753184460e+02 1.672834842700907245e+02 1.917376487421144873e+02 1.742206282542826443e+02 1.926400434789567271e+02 1.509835188862077473e+02 1.585657067621504552e+02 1.871955083711309840e+02 1.783030366537086593e+02 1.760923526410529121e+02 1.823879245960674496e+02 1.753388186998946310e+02 1.595436835257085306e+02 1.958334754776115574e+02 1.722924794202083660e+02 1.523550878130026547e+02 1.859349090004555194e+02 1.746254982373913265e+02 1.611961841261648942e+02 1.864443499114899510e+02 1.853165171444734085e+02 1.714651554705417311e+02 1.647446401152338638e+02 1.719852577013813573e+02 1.386157931517390125e+02 1.607148070449528916e+02 1.755467980932451439e+02 1.582730681203745746e+02 1.866574311210779342e+02 1.889386387988800777e+02 1.790609294022300446e+02 1.805824196712736409e+02 1.577473349901926838e+02 1.799961346759039600e+02 1.663026522294071867e+02 1.771754372094858070e+02 1.558549239782921347e+02 1.461717771265896033e+02 1.671341598226167093e+02 1.722574922093678254e+02 1.717357185486020512e+02 1.904528517542422321e+02 1.937480778668954713e+02 1.662182515520809716e+02 1.597018234464316322e+02 1.942022238555829006e+02 1.805901279214718045e+02 1.538700387401381136e+02 1.844297660799666119e+02 1.553677625248174934e+02 1.819957843935011397e+02 1.790669719361409875e+02 1.810973314259565257e+02 1.858512543563754775e+02 1.550788535816254523e+02 1.756386025742436061e+02 1.857032309139694917e+02 1.834429115072752836e+02 1.684514789739453136e+02 1.830071453098819347e+02 1.845896601778338209e+02 1.926335597829832977e+02 1.715825375804744795e+02 1.681793353071776949e+02 2.026874033802187398e+02 1.657854610341681223e+02 1.933338338796777975e+02 2.021121961193849472e+02 1.841736983790410136e+02 2.061431973294249929e+02 1.934081792194987486e+02 1.681434688458075755e+02 1.779264437339465132e+02 1.826109252019434734e+02 1.898237188401947719e+02 1.737260981371359492e+02 1.591386227606519412e+02 1.982018689603189046e+02 1.748704211600921496e+02 1.944070199369137981e+02 1.861234188591199938e+02 1.743804650522237409e+02 1.832027078229709218e+02 1.850472616660817664e+02 1.643611549710622910e+02 1.702136706580791952e+02 1.718218626100398012e+02 1.861060523162295794e+02 1.960954066170884289e+02 1.721629847320976694e+02 1.841156360574180439e+02 1.850342431798456175e+02 1.758659318722401963e+02 1.574056429068518241e+02 1.498651150521586146e+02 2.122008052387205339e+02 1.809988101681983892e+02 1.955073554400722742e+02 1.711963377676430866e+02 1.952571628538079267e+02 1.838185379573446880e+02 1.859498931383537581e+02 1.847903017529522458e+02 1.785645665752332434e+02 1.704187453105835743e+02 1.843982672331523531e+02 1.697990429682755575e+02 1.792078119388072537e+02 1.649660646327412223e+02 1.578559362032191018e+02 1.760959367803734210e+02 1.788223755750684063e+02 1.790167593287963257e+02 1.761860748997052042e+02 1.463973685657394697e+02 1.816494750193561458e+02 1.888608254289326283e+02 1.938871448893950458e+02 1.835525874157406463e+02 1.989856201697380698e+02 1.583257265049768137e+02 1.960133056998082282e+02 1.888636409275727033e+02 1.718916493432838024e+02 1.816514963077928542e+02 1.725905476204681293e+02 1.887774079547712631e+02 1.801298794193285744e+02 1.542662654911485163e+02 1.668438743370508064e+02 1.644531582824025691e+02 1.609304112776365514e+02 1.956258663941052021e+02 1.757411864870255158e+02 1.881940014334568900e+02 1.819572154395273174e+02 1.538256128504420985e+02 1.799446677986962868e+02 1.905447512468989828e+02 1.724194012315847431e+02 1.859913898547818292e+02 1.872508534050958815e+02 1.899569851281395927e+02 1.918207043563492675e+02 1.722637621000037882e+02 1.978448533737785056e+02 2.203532770529578784e+02 1.858263054253177700e+02 1.896692599813555944e+02 1.645689883831770715e+02 1.775337283156864032e+02 1.930626237484597425e+02 1.719129427260300815e+02 1.863771140739253553e+02 1.713576978263326396e+02 1.675897932615676496e+02 1.880218443128395620e+02 1.672089809316559013e+02 1.812309464847607501e+02 1.510181915652302393e+02 1.918874347070132842e+02 1.983157155325450276e+02 2.064898805930668004e+02 1.866938724111916770e+02 1.700534613178141115e+02 1.884922855226823799e+02 1.563915041094487322e+02 1.599525848113937627e+02 1.778503182366264070e+02 1.486504364305691297e+02 2.032985033175710612e+02 1.643397591652411904e+02 1.839734803651796256e+02 1.643764018442330439e+02 1.704671508601058747e+02 1.841692849279090751e+02 1.763853519637512193e+02 1.745790222408251395e+02 1.930413732054285276e+02 1.585709351767482644e+02 1.731333617335519364e+02 1.559158149902655168e+02 1.899808340971704581e+02 1.786162845034569386e+02 2.072946750034182344e+02 1.383991371713310912e+02 1.628629857463702990e+02 1.503667555420424549e+02 1.807626907730146684e+02 1.688824694046909940e+02 1.711086786795020771e+02 1.746850380470503978e+02 1.684034145196360157e+02 1.699475004496520683e+02 1.634664626914481289e+02 1.515698079983480397e+02 1.581399363917325331e+02 1.513819029239865017e+02 1.724469893486183025e+02 1.595220319036357921e+02 1.976892440027273210e+02 1.683326517532307776e+02 1.641993055158940251e+02 1.787724818305322572e+02 1.636507462165848779e+02 1.746411423729192336e+02 1.705057738698651804e+02 1.686116737179240204e+02 1.621320222315266335e+02 1.874751301228193370e+02 1.741307086587283379e+02 1.650761331081721721e+02 1.762608789910044607e+02 1.566342855520994988e+02 1.913943084758786881e+02 1.710472015829733436e+02 1.619792683893906826e+02 1.513763697185886201e+02 1.805129586679787508e+02 1.708045741745527835e+02 1.662704528238247406e+02 1.939970010852415783e+02 1.738013725654668917e+02 1.748366415436887849e+02 1.801878042938165549e+02 1.651956519075080791e+02 1.777134706672529489e+02 2.022332312405189896e+02 1.454532507486042050e+02 1.727610405074168511e+02 1.540595607714668063e+02 1.595588005038557924e+02 1.890252745913412014e+02 1.616393454236130651e+02 1.781946481736479200e+02 1.651552838070960831e+02 1.603849244568291113e+02 1.706463756062736365e+02 1.862151214677591611e+02 1.795502950494706340e+02 1.845264766527961626e+02 1.853750064768071582e+02 1.913472468965104838e+02 1.617874854786272465e+02 1.765679989905889045e+02 1.569041420078064277e+02 1.748100344718314432e+02 1.604859675856243655e+02 1.819376026664475035e+02 1.619819352137907060e+02 1.746933389479113714e+02 1.714332553808417856e+02 1.849240899255908630e+02 1.787301858708949283e+02 1.698216519469770276e+02 1.776885102912810623e+02 1.674865377804409263e+02 1.676577783979379035e+02 1.761712488090804243e+02 1.560258566308833394e+02 1.805047098134041619e+02 1.786275461016244321e+02 1.596691266945225607e+02 1.678789803191183125e+02 1.773528050964906129e+02 1.642810825886742805e+02 1.618967506728722867e+02 1.693401691342421032e+02 1.899245943520317326e+02 1.659736509065105565e+02 1.677739422741873341e+02 1.893005836385260352e+02 1.528177614642694380e+02 1.710979552906866559e+02 1.863125915336957803e+02 1.494557818012318933e+02 1.675851141165497609e+02 1.595293802469781212e+02 1.547934929596832490e+02 1.613926899513499507e+02 1.406187243206309176e+02 1.754133694119518907e+02 1.576752192505685741e+02 1.647556887764232272e+02 1.502782344894536948e+02 1.537241716113833832e+02 1.346187777381722412e+02 1.755108251447782663e+02 1.703012269992199208e+02 1.404451784210559993e+02 1.552618772674791217e+02 1.527637225889340868e+02 1.519329369344232532e+02 1.570118365002142582e+02 1.335725124046352619e+02 1.420077900145851970e+02 1.523375488406305465e+02 1.277392465281641307e+02 1.369045085088359883e+02 1.659641710171878799e+02 1.263526918749093682e+02 1.459325185318855915e+02 1.351024246560900792e+02 1.383870479349497771e+02 1.265233050417377001e+02 1.201680999897187121e+02 1.309420945214880874e+02 1.205245179633582211e+02 1.227032441200182689e+02 1.499887588144497954e+02 1.429332417300565510e+02 1.409633034686061706e+02 1.357255921807501124e+02 1.238098576056011950e+02 1.485431779554505738e+02 1.163700245835688634e+02 1.415487522783333816e+02 1.313898068018423260e+02 1.345401481065290454e+02 1.276981541349751978e+02 1.198189346764252576e+02 1.261902994234433919e+02 1.263033776831343431e+02 1.251099640906383428e+02 1.319650297503785055e+02 1.150066622508247463e+02 1.282687318552954707e+02 1.193211278476815522e+02 1.113911475125506882e+02 1.371221953305978332e+02 1.324692044289857620e+02 1.197249545310272509e+02 1.074354400350842127e+02 1.212120046519946328e+02 1.269951161579179768e+02 1.087367647253387020e+02 1.344816751452826225e+02 1.072880447500578640e+02 1.152739668104505171e+02 1.047425255670387827e+02 1.171579108507136766e+02 1.088524568163350210e+02 1.095314795651041067e+02 1.267679392079492544e+02 9.311955712645243466e+01 1.063001105550033429e+02 1.125015735366104224e+02 1.179522130699706253e+02 1.176204946479501956e+02 1.151662953781227969e+02 1.017115074307455842e+02 9.283966831000117281e+01 1.136064814527932896e+02 9.592343268207095264e+01 9.231501943493147166e+01 9.550364491053296945e+01 9.823404880931555283e+01 9.286489685987143616e+01 1.046199500544219347e+02 1.009600453334785897e+02 1.079043531675503687e+02 1.124812595978692968e+02 1.203513645473409497e+02 1.010518212709247479e+02 9.548135492053916096e+01 9.384355164647850245e+01 9.666240184791058709e+01 8.119158879461498657e+01 9.158352703630372105e+01 1.053900757069552725e+02 1.051103290412994795e+02 7.993174425450237663e+01 8.543240769405791468e+01 8.648895146113486021e+01 9.461217742869752101e+01 8.670111240355879545e+01 9.982876103023684777e+01 1.016169390765579124e+02 9.550748872988394567e+01 9.494752085081327664e+01 1.031310495261996323e+02 9.187476079178098587e+01 8.269076018074844114e+01 1.032521209243611651e+02 9.366034292695269414e+01 8.689468248789964377e+01 1.164859519704908450e+02 1.002545969311830447e+02 1.101004134910206176e+02 8.517145920017777883e+01 8.409568805641646350e+01 8.945337018840334053e+01 9.192342243250861600e+01 7.087910940542803928e+01 8.324583670780421585e+01 9.202681045775241842e+01 7.141987894247974111e+01 9.712567018725394519e+01 7.969069905656503749e+01 9.765719059662136203e+01 7.931899447743381870e+01 8.200847449073752671e+01 8.971942133507090489e+01 7.449750068482819643e+01 8.009024355605113499e+01 7.891628423611794574e+01 9.202534294322931885e+01 9.285574741500293783e+01 7.741601207689035391e+01 8.132113694069690268e+01 8.743056382052004949e+01 9.643873565811954052e+01 8.054516644330291797e+01 7.910534821858080079e+01 7.763173807718006003e+01 7.478948270977855373e+01 9.247507787902102905e+01 7.171007164017480306e+01 9.338306055318764720e+01 8.962450894800934975e+01 8.724772207675664504e+01 8.401294137213820079e+01 8.255547501133520427e+01 8.843718559019949055e+01 9.021900284329214514e+01 7.679643422495489347e+01 6.429740869542355597e+01 7.009625959480972313e+01 8.712917778740580843e+01 7.949841285808621194e+01 7.970333704823107723e+01 6.601085065239739436e+01 7.733765802403969758e+01 6.734103671806239788e+01 6.412633466605990407e+01 7.535848740709005256e+01 7.364941947159506697e+01 7.963288440203825758e+01 6.325774017178371622e+01 8.325639360545444845e+01 8.641514742316348929e+01 6.384704860499939372e+01 7.024164402183951950e+01 6.924832904718391546e+01 7.716284143425511388e+01 8.301156721757597268e+01 7.084090751522275298e+01 6.681282380387882824e+01 7.758211924844913199e+01 6.714782126088677217e+01 7.801262319949417190e+01 8.120208469020792563e+01 7.009447300024596927e+01 6.838353500334567059e+01 7.516151606335398583e+01 8.361044738751878924e+01 5.448911985792094725e+01 6.847837555157457246e+01 7.000993115116936849e+01 5.939270618355891429e+01 6.516506478974891081e+01 5.846219040946613177e+01 6.335920652153617993e+01 6.327598159007595768e+01 6.848732265469938341e+01 5.809009950940393452e+01 6.620079373161051706e+01 6.913378119312987735e+01 7.179574017642994477e+01 6.822387670160080120e+01 5.926990771591444940e+01 6.641825376181404295e+01 7.446534916111775715e+01 7.838470997051454958e+01 5.990508791808045430e+01 5.444874815200875418e+01 7.545224572538063512e+01 5.510608009575369692e+01 6.362432763541249159e+01 7.156679203593843397e+01 5.643271735577283010e+01 5.372014626086338041e+01 5.141698388098023287e+01 6.871480968030866165e+01 6.255894084892653950e+01 5.316462010477788880e+01 7.646560100160137097e+01 7.385430516221404673e+01 6.398609344520549769e+01 5.207631459707567956e+01 7.500084800385310757e+01 6.458963512378944927e+01 6.057944308394181121e+01 5.982313495645017554e+01 5.715271867344684864e+01 6.897448763093940727e+01 6.264713023069186448e+01 5.678486031772703768e+01 6.080686470308591396e+01 7.290198508486352580e+01 7.212355447459204072e+01 7.284251005242484212e+01 6.746808438541785335e+01 7.348832082517249376e+01 6.888185459920899234e+01 6.222548877606381268e+01 6.365039583495232733e+01 4.638911323800322606e+01 5.578675293478580244e+01 4.116997980745636454e+01 5.890816204320474725e+01 6.001503949201839561e+01 7.097560254573402005e+01 5.329643090279585493e+01 4.079230935617356124e+01 6.418454562594561708e+01 7.291379143505270122e+01 6.388868384735611272e+01 6.890657334817420576e+01 5.788974354427639213e+01 8.050728229394030677e+01 6.179762928096117491e+01 6.209520273778234412e+01 6.063291571895589271e+01 6.718249142540835805e+01 6.940041820172865528e+01 5.643200679457946478e+01 6.572520540032135727e+01 5.038493987452849154e+01 5.246826270987222784e+01 5.682162854201224178e+01 5.737199501415993552e+01 5.561558813846900762e+01 4.653224051680646767e+01 5.732836483847633957e+01 4.469443082379934395e+01 5.522123742307383054e+01 6.672265779191680224e+01 6.958878326597645980e+01 4.983191035707437777e+01 5.111300023001837189e+01 4.504139301458877043e+01 6.171081263573302067e+01 7.021783973038769489e+01 4.704259140126293204e+01 5.072455143253684184e+01 4.537951368510199757e+01 4.667162838979118789e+01 5.949821685433003893e+01 6.387845849607003146e+01 7.015490328953345056e+01 6.097296109876158710e+01 4.980528968971516690e+01 5.838950818141024968e+01 4.317349345742516675e+01 5.113764427667886281e+01 5.028482896061710505e+01 5.908346110784709992e+01 4.984722563164358178e+01 5.939155058506229068e+01 5.688842697736428988e+01 5.987174647603220734e+01 6.413530737664405024e+01 5.580165689718692335e+01 5.290140929606614861e+01 6.300575397985260651e+01 6.255830448737369665e+01 4.987167539956794116e+01 5.726579260798978055e+01 5.502484141469501822e+01 7.221110810141367153e+01 5.244864135248228365e+01 5.700094783364652784e+01 5.049656978537706209e+01 6.055890446566689889e+01 6.066815497364285648e+01 5.794854060224290038e+01 5.689020230825020974e+01 4.701842627936113672e+01 5.505590136089517017e+01 5.417097064838644371e+01 5.849959314323918136e+01 4.981300564895374805e+01 5.296834537374702734e+01 4.520290106345458270e+01 5.208664225487183330e+01 5.407275242048726227e+01 6.363438973146313771e+01 4.138976618626865900e+01 4.467862420404839696e+01 4.982946331166277076e+01 4.658930183591777308e+01 4.978048180710936776e+01 5.594935486030570360e+01 5.829579868466061754e+01 4.834118278167125737e+01 4.465761303852859498e+01 5.511778044397131282e+01 4.935914196859929604e+01 5.891220627587128433e+01 5.061721453443483654e+01 7.835013946792264505e+01 4.566613346361234704e+01 6.203918897254647646e+01 5.771282259263787751e+01 5.750427329595400749e+01 4.921633001114962269e+01 5.080625361203833990e+01 6.329779632036402148e+01 5.156668475208059021e+01 4.693340152979382651e+01 4.084070588355527320e+01 4.523270394421577834e+01 4.283005302148328042e+01 4.959078255621681564e+01 4.615020068995564628e+01 4.579535215857662678e+01 5.022946036328701069e+01 4.897572366232852659e+01 5.978066481708570024e+01 5.533122021190191475e+01 5.179888499804736313e+01 5.632115128002549653e+01 5.258784137255194935e+01 5.616151386855144523e+01 4.810860571657872242e+01 6.282343301357676779e+01 4.377039373949916268e+01 5.266483939064040953e+01 5.024041822653146028e+01 4.415984087855122198e+01 4.283724742098483773e+01 4.671730095830366025e+01 5.687638623867856325e+01 4.894792438267045753e+01 5.490355196489078793e+01 4.236289127673132526e+01 5.061225806850946185e+01 6.167622117778314106e+01 4.687840755390148928e+01 5.602670008573127092e+01 5.865288802136978319e+01 5.311281309873312040e+01 5.231864062357487200e+01 5.710546242926569960e+01 5.847608769571921528e+01 5.331601168036687710e+01 5.634829810395924454e+01 5.263528231828419024e+01 5.112953684397169241e+01 4.212099051598234922e+01 4.949224793680966172e+01 4.820575037708692889e+01 5.030100736810431528e+01 4.343580368869227470e+01 4.066398367599694552e+01 4.614470454594542304e+01 5.134169860924465922e+01 5.992805821486031448e+01 5.364671354175003870e+01 4.274718048670418113e+01 5.341831943430270968e+01 3.354571802292095128e+01 4.717688974912113764e+01 5.286457790712260874e+01 4.779229865435866742e+01 5.325823267955778562e+01 4.936678092716672950e+01 5.093781994293256332e+01 4.984316818405964966e+01 4.842582839189421406e+01 5.207079229017294608e+01 4.135502472113127226e+01 4.066554212570640203e+01 3.358809617906985068e+01 4.576382910778910684e+01 3.877802603217005384e+01 4.384756925794812332e+01 5.494443975747578435e+01 4.697599803120880324e+01 5.083998694180102973e+01 3.772435168536850369e+01 3.128205684215557270e+01 5.056106399629005921e+01 4.863775935863931466e+01 5.482861041324017037e+01 4.863215229287925467e+01 5.194996536190311787e+01 5.034998517167849741e+01 4.057645346310875567e+01 4.706181700252776068e+01 4.689569422385372377e+01 5.793969121635029040e+01 6.258904462082999487e+01 5.202946218465858408e+01 3.241803623241836618e+01 5.533862472816863942e+01 4.381772964769555045e+01 4.103878934993038285e+01 5.091855115034156398e+01 4.782512309270399697e+01 4.739517108253183864e+01 5.014274725238230701e+01 4.228637395380166453e+01 4.452984358679347565e+01 4.403170147027990566e+01 5.151570138534995635e+01 3.982527599052078671e+01 4.161796514912829537e+01 4.470167466121353073e+01 6.411702443231484949e+01 5.614502365083169622e+01 3.200501688373736897e+01 3.680226805746364960e+01 4.141503597643970380e+01 5.438233455934777538e+01 4.406708157769573830e+01 5.078735523285691045e+01 4.862585372628800684e+01 4.750074146732861635e+01 5.945461260958936833e+01 5.351097564021327457e+01 3.962544259573712679e+01 5.775590019794819341e+01 4.842840913625125410e+01 3.687509304645003283e+01 5.592929507039477954e+01 4.027940166331132588e+01 4.204687272972456213e+01 4.995504826680940624e+01 4.508678232040973910e+01 4.414450018191087111e+01 4.781148193047901174e+01 4.402190613824932797e+01 5.096424483959615515e+01 4.379916162897124821e+01 4.870520342069800535e+01 4.626718839147142859e+01 5.593300795462944563e+01 3.968761883629140641e+01 5.038123256481838297e+01 2.392165658258310756e+01 4.729975388746345288e+01 4.036870388656403463e+01 5.209921026257469379e+01 4.627197050869841632e+01 4.721899127768038085e+01 4.481005038529730200e+01 5.031020736797650272e+01 3.144680446292704801e+01 3.384708011642030101e+01 5.044251695082671461e+01 5.347886799598747132e+01 3.856315143973981918e+01 4.557765659382285861e+01 4.394728509899385216e+01 3.443063373105287894e+01 4.601831693155427416e+01 5.028950814531251723e+01 3.061809787759830215e+01 3.679086962721576981e+01 3.663086163174865817e+01 4.380635793567095249e+01 3.755370400087173266e+01 5.339414203997125696e+01 5.736873235626817547e+01 3.670649808752695265e+01 4.957170829760409703e+01 3.709959967354605936e+01 5.112541846063954409e+01 4.267609759416334470e+01 5.097898315934163094e+01 5.106767248160421246e+01 4.496720130288713335e+01 3.173373088811805687e+01 4.933139268144999789e+01 3.419549577002912599e+01 4.010445268328881951e+01 3.748747302582126650e+01 4.871392619760212739e+01 4.414044957787169920e+01 4.537015888344592440e+01 4.858316386512669993e+01 4.770071046888097044e+01 3.835919443893573089e+01 4.943157560175935572e+01 5.172532875162277577e+01 4.899280522096392332e+01 4.527737841395396146e+01 4.206365241810482303e+01 4.094774083812605170e+01 4.720208985742930707e+01 4.259568630493903640e+01 4.162436990494032329e+01 3.812683313627802306e+01 4.936882469234641491e+01 4.865039052843801670e+01 4.440530388334435230e+01 4.302252187209126078e+01 3.592327732421512110e+01 5.420345136775323169e+01 3.596269164429757126e+01 4.425989499465943311e+01 4.947311553006540663e+01 2.941143242970304428e+01 4.262894630046431388e+01 4.735684740606109955e+01 3.547596100809791153e+01 4.519182454578670161e+01 3.147219503453640499e+01 3.678360921361225877e+01 3.666347167375796801e+01 4.687818669305646324e+01 4.677430590215067951e+01 4.307475437725337741e+01 4.047695032855558850e+01 4.052601322795848660e+01 3.960422872419812990e+01 4.801570170970328633e+01 3.994663762776449545e+01 4.790051848803256007e+01 4.110038149649645334e+01 3.760404715079352655e+01 3.707176239743564139e+01 3.927310557910119826e+01 4.430585142058718162e+01 4.841806122856552719e+01 4.060068853474491846e+01 4.101756651472476989e+01 3.678458212059903332e+01 3.261864635980460747e+01 4.518398003683061859e+01 5.205824924573422408e+01 4.155922436365389672e+01 4.467251038773682836e+01 3.494294794961237471e+01 3.187868528512816013e+01 4.910913294860741019e+01 3.539024166913586100e+01 3.863545658583795017e+01 4.730081753226652808e+01 3.267905941150302596e+01 3.328360433138219321e+01 4.462523540977340986e+01 5.101903644068570287e+01 4.548998715411443072e+01 5.119438809081287900e+01 3.891895106871847787e+01 4.076591098510912303e+01 3.643189680929074825e+01 3.698253738217272257e+01 4.736542305660547214e+01 3.624056764246986972e+01 3.830990681603036307e+01 4.415076105315081634e+01 3.912988681398763191e+01 3.556397566121749776e+01 3.521548495226383579e+01 3.453589152127275241e+01 3.842270101513954472e+01 3.763462123030580386e+01 2.544422533559021460e+01 2.737429236768295482e+01 3.156786722197123751e+01 3.206068717425068115e+01 3.889332383754211264e+01 3.662149260082744462e+01 3.929204900667291156e+01 3.340987922537787114e+01 3.522398127323981498e+01 3.240763464037791408e+01 4.531267865125919059e+01 3.738985861390597165e+01 2.530822368118539245e+01 3.639644380584848449e+01 4.307604678915129881e+01 5.459446654862897219e+01 3.264315386712087985e+01 4.543030177340870068e+01 3.485514666280988649e+01 3.003849156193635039e+01 4.404784800499091801e+01 4.222632964819625556e+01 3.912489970291407104e+01 4.518491130712835258e+01 4.514590755324900329e+01 3.997444453742620141e+01 3.525895563427941681e+01 4.272255282621675576e+01 3.431145563565500822e+01 3.448913647549474604e+01 4.367710672735513100e+01 4.063363971502473504e+01 4.281244432057645355e+01 3.059369709140151983e+01 3.209911451377217162e+01 4.173146985677426102e+01 2.432975237971630733e+01 3.792151318853442632e+01 3.501844605606272154e+01 4.282947004662870683e+01 3.576663816260762019e+01 2.405285249648460777e+01 2.809272614457331585e+01 3.133240163329757166e+01 3.081045530338791494e+01 4.105880559230818960e+01 4.235417478220168874e+01 3.036337159926128137e+01 3.822364020866195489e+01 3.829904664427080263e+01 3.368357376284039617e+01 3.828136146719352695e+01 2.999636503182550484e+01 4.175501127522723266e+01 3.317181486235623566e+01 2.827545594603397916e+01 3.298019535413363457e+01 3.533037981145182016e+01 4.886921593623288373e+01 3.876718869504867371e+01 4.412068195020251693e+01 3.678471321671833749e+01 3.471244570009995556e+01 4.139530976809056995e+01 3.913594664025760039e+01 3.890589142140127166e+01 4.286287214951737212e+01 4.028205202466516255e+01 3.013753518950275989e+01 4.626556972624917563e+01 2.702621627982028940e+01 2.274914974051043970e+01 4.291686981348141927e+01 3.887557258753416534e+01 3.421062270096416569e+01 3.467430549080430779e+01 3.552607690583226230e+01 3.786382925724762316e+01 3.236415466662714380e+01 4.001670538224245632e+01 4.009225255623352524e+01 3.617165606836473302e+01 3.156046317226463671e+01 2.700814302461313687e+01 4.150166257952927396e+01 3.574141837259523413e+01 3.864546768361952900e+01 3.705934826604190135e+01 3.118400231924123034e+01 3.490225162946195070e+01 3.964503525018609764e+01 3.433440720388576750e+01 3.115205803409585528e+01 3.423502112495906857e+01 3.581198162257288686e+01 2.801731540963733380e+01 3.217017834617597316e+01 3.323457466528913073e+01 2.314939791442574091e+01 4.602944189241168260e+01 2.999938601213083800e+01 2.268649969903555430e+01 4.696568331693405440e+01 4.232551766251776115e+01 3.270764270959284659e+01 3.003278547957928168e+01 4.654827688007588193e+01 3.142469420459298135e+01 3.739733399119445778e+01 3.829968774616558136e+01 3.613697980392920783e+01 2.630979079530414921e+01 4.214644613670045459e+01 4.069505901012372107e+01 4.389494392963820957e+01 3.357606115061062724e+01 3.278506506971358903e+01 3.592579991473213852e+01 3.126904873954308428e+01 2.928875517897213498e+01 4.103021308296104763e+01 3.808201189794593233e+01 4.395910684198708651e+01 3.189650467140119972e+01 3.435148657318973875e+01 3.293466888654842251e+01 3.520796800771844914e+01 3.279042071590880170e+01 2.673403782503246973e+01 3.770230757225655083e+01 3.032231066078731629e+01 3.074950526774479442e+01 2.090306336887084626e+01 2.517768545517608203e+01 2.977695067620101455e+01 3.210711095995962694e+01 3.451241598126632226e+01 2.294569127210004211e+01 3.867311799596231481e+01 3.382249052094611841e+01 4.116701521428227295e+01 4.132124889532844492e+01 3.202955403886799246e+01 3.740067161653271199e+01 3.380314058383862630e+01 2.898482691932171917e+01 2.768528887412391981e+01 3.594159037435072435e+01 2.554391505405946106e+01 3.870741666454195240e+01 3.040703509909132762e+01 4.045042690053106327e+01 3.791825358691956183e+01 3.986941163564171831e+01 2.966298270808358239e+01 3.871779205501359655e+01 2.651746869910376603e+01 2.608134046128969175e+01 2.688830074803109227e+01 5.222568091062794338e+01 3.228529884988993359e+01 4.616592073888146075e+01 3.248178359770710699e+01 3.617400244599102876e+01 3.349586246995221472e+01 4.081461567118961398e+01 4.297226155940221304e+01 4.500273522852858576e+01 2.389384925882353627e+01 2.077433077940767348e+01 2.794981125439715441e+01 3.860839497675985399e+01 3.787859836948219083e+01 3.035681739337877971e+01 2.561196205111230739e+01 3.726613874547559391e+01 2.549133546046873278e+01 2.534051804304780831e+01 3.285929706265021366e+01 3.160054567691656757e+01 4.360183672643356090e+01 3.548439031108100750e+01 2.955037003724198996e+01 3.184516294896573996e+01 2.978590668683782283e+01 2.699048698244333622e+01 3.353257818152465575e+01 4.206158805704308179e+01 3.450046054915470961e+01 3.313589935594948344e+01 2.403090255050826585e+01 4.140832137015893721e+01 3.628923841359185332e+01 3.799264651263405312e+01 2.058771493090228688e+01 3.284526123986206159e+01 2.206660326444732689e+01 2.848624368578201072e+01 3.383937698874187561e+01 3.335151265483042238e+01 2.604341376323142399e+01 3.821677490406956679e+01 2.892632856273517206e+01 3.032819550628033056e+01 3.561307809744467079e+01 3.005756229075816321e+01 3.814881678962703404e+01 2.907873116918521816e+01 2.835170398875614595e+01 2.779350402244590512e+01 2.961999980528716847e+01 3.349151958909423854e+01 2.833128208326272812e+01 2.442204779393910385e+01 2.644400543428204031e+01 3.712693788873364298e+01 3.062776604248212919e+01 2.875653876901777295e+01 2.928141518725190195e+01 4.381966733738590136e+01 2.643325253657027929e+01 2.482222038356788829e+01 2.879554671586122438e+01 4.280339257172501988e+01 2.475422227856752500e+01 3.405504842311799507e+01 3.058333068762337703e+01 3.012417461445765099e+01 3.693780757983393670e+01 2.679998527226863203e+01 3.298041703092697929e+01 2.959457166374432902e+01 2.620302445932834345e+01 3.411952978069062681e+01 2.490030197384774979e+01 3.385983369939002330e+01 3.167996324051095414e+01 3.209124328448944397e+01 3.178123706974209028e+01 3.356056400673360685e+01 1.754468156704486859e+01 3.579948024557505448e+01 3.772599977617583988e+01 2.703429843921666631e+01 2.529425438449924712e+01 3.266276958065953551e+01 2.718494403503568080e+01 3.002601819327423982e+01 3.142889201659377818e+01 2.704638172181257261e+01 3.130453881046501863e+01 3.150402721860353239e+01 2.738953471102964343e+01 3.588860290161255762e+01 2.643745183022429757e+01 2.461903770040100881e+01 2.376651980903574213e+01 3.177735250289699565e+01 2.991404449585766301e+01 3.807068789936162290e+01 3.857252320675163304e+01 3.583769469670561136e+01 2.220812938298902139e+01 2.913758464195306530e+01 3.015076059333571834e+01 2.714476620140734298e+01 2.270200479511244396e+01 2.790141880231374216e+01 3.023378246545217607e+01 3.419768070662684778e+01 2.894263328587031125e+01 3.174686731292381836e+01 4.365993706821605258e+01 4.249765381648018092e+01 2.261102457126400012e+01 3.165834737775982788e+01 2.714475258114466172e+01 2.945018384427598335e+01 3.142618517665056999e+01 3.051522244278472940e+01 3.106048875017048161e+01 2.785815921120322258e+01 2.901952733124509010e+01 3.224940844613363566e+01 4.175462846901136515e+01 3.120640013344255692e+01 2.545190504758042493e+01 3.691783620381900022e+01 3.228324696047307185e+01 3.447336242362897707e+01 3.090466488816274548e+01 3.319673003222846575e+01 2.652444046832008695e+01 3.305784774980658369e+01 2.963412273707013611e+01 3.204146262796420785e+01 3.762960449992641543e+01 2.121215456597775528e+01 2.577344957152202198e+01 3.309067602414720000e+01 2.114621326622911823e+01 2.797862744471971652e+01 2.189206075528148787e+01 2.937115123457586208e+01 2.238352843937233771e+01 2.633777148678246149e+01 3.463089935158898669e+01 3.124834843779801474e+01 2.561903423743455832e+01 3.814971022486199814e+01 2.588533133427633715e+01 3.575008349129641516e+01 3.015912955284586872e+01 3.401516491326275116e+01 3.435146259744472275e+01 3.851730989899940027e+01 3.591802806493351596e+01 3.611459662189785291e+01 4.472304757481440873e+01 2.823009274398944513e+01 2.888854085821461126e+01 3.150915210011000056e+01 3.613958131444692867e+01 2.913015128643261775e+01 3.029151336640115488e+01 3.009286257163497069e+01 2.302108966152702507e+01 2.628931382440877229e+01 3.544993437138637660e+01 3.365797331268277048e+01 2.855398437806103118e+01 3.148796141324731934e+01 2.772406245431561089e+01 3.535050544788533244e+01 2.967676275872607405e+01 3.452947943173532508e+01 3.403116120503083408e+01 2.931895526931759832e+01 2.308227657297865676e+01 2.323855308173844136e+01 2.370585328060810326e+01 3.710199398303996077e+01 2.645425192373239653e+01 3.111653084035395267e+01 2.788033479976182960e+01 3.724950869526127661e+01 2.566336314091967807e+01 2.476267298213894819e+01 3.371962468224848664e+01 1.955915438729003597e+01 3.109338077427802105e+01 2.334192775629055916e+01 3.645230203861245855e+01 2.356405438295087507e+01 2.922847442809004548e+01 3.641495200618600592e+01 3.820732543173709672e+01 2.685544530208262870e+01 3.677109118706983537e+01 2.152886676581288583e+01 2.170642185266902047e+01 2.740475009983087062e+01 2.146404489513961167e+01 2.946915738395298945e+01 2.585461237246126132e+01 1.949897445289688491e+01 2.442534544534841245e+01 2.071310658551367823e+01 3.120928360294106341e+01 3.129408365897229416e+01 3.137021146542409511e+01 3.005996873700227923e+01 2.785862295662151666e+01 3.437023022965104957e+01 2.641722610824860595e+01 3.519760797524608620e+01 2.586979286747659756e+01 2.481984974274850941e+01 2.430657780244941790e+01 2.552985210036091601e+01 2.998313018406401653e+01 2.582512145282227678e+01 2.790881182745689060e+01 2.099719242147616072e+01 3.004499899605251656e+01 2.605901135474326580e+01 3.101496677250188938e+01 2.800858079391274913e+01 1.857310241481330948e+01 1.948688783179287043e+01 1.259687710301108154e+01 3.205296573768476520e+01 2.433955727577691874e+01 3.079355175499649633e+01 2.150046886141725011e+01 3.016000887109759887e+01 2.435971010054261754e+01 2.452271767162512717e+01 2.429028067034597171e+01 3.136672503577140247e+01 2.677119205778929611e+01 2.629993995286809749e+01 2.461223591090868013e+01 3.345793842747308133e+01 3.443276548390412017e+01 2.545721564201803488e+01 1.928478007616402223e+01 2.298655271660825150e+01 3.320941766660736505e+01 3.070707313673210592e+01 2.668110507142206700e+01 2.965733284720161578e+01 2.835942256195608380e+01 3.089073460053086606e+01 3.045038442848245452e+01 2.572816423428380261e+01 2.309699358585818629e+01 2.399705482107104970e+01 2.646686793800338933e+01 1.903780344006774428e+01 3.590748032671388046e+01 3.937823596890671496e+01 3.297102879849570911e+01 3.021616133342027055e+01 2.204862888831790713e+01 2.501028655369118425e+01 3.904190162937921116e+01 2.421509146462127759e+01 2.416626264615132058e+01 2.507764462033595620e+01 2.901827479662401288e+01 1.461433809818100649e+01 3.359418821076017991e+01 3.161805702710791977e+01 2.004795331224976351e+01 2.609571504344237880e+01 2.309285696750225014e+01 2.915200786374838771e+01 3.520425283871148281e+01 2.934974459094172516e+01 1.800569582813802683e+01 2.916973591117453424e+01 1.939226935130423257e+01 3.510856250092510322e+01 3.710372280658811661e+01 2.602257598476155565e+01 2.437132721086436860e+01 2.914527963706489544e+01 1.963333037114276536e+01 1.905665426505433047e+01 2.288964110783440375e+01 2.858442373901005240e+01 2.626277420672838403e+01 2.445529524145610623e+01 3.085859753023610352e+01 2.225036385228871794e+01 1.986251565508035100e+01 1.828708629266415997e+01 3.016314660728414410e+01 2.296421067011610617e+01 2.805418936907943106e+01 2.592937704770178442e+01 2.760847541103822067e+01 2.519943909255280801e+01 1.855794358659122878e+01 3.512565254297801687e+01 2.665007920946355924e+01 2.155536225736222988e+01 3.567935240697068622e+01 1.664788965279834443e+01 3.039057431326145675e+01 2.949856326931580952e+01 2.668059683571141960e+01 2.929998910287648428e+01 2.994418875105802513e+01 2.994216274758280605e+01 2.497198220186911755e+01 2.355758632727747681e+01 2.617215758024711647e+01 3.219532857649560498e+01 1.953723270640210785e+01 2.606546165940032367e+01 2.210385892610775826e+01 2.140761432566034017e+01 2.960471160774783073e+01 1.812891108493851178e+01 1.807783389413171449e+01 3.852801537633763473e+01 3.535600355773138403e+01 3.588249319948037197e+01 2.758162782658593315e+01 1.698919658623686146e+01 2.741980744303549500e+01 2.700988210312501181e+01 2.402969700759354410e+01 2.664442468239686335e+01 3.104564269401921806e+01 1.503974930191311365e+01 2.552389746752657373e+01 3.034152198475351270e+01 3.100257607683728267e+01 2.750011373436425188e+01 3.043921214275879805e+01 1.855786643774824185e+01 3.040824895500684377e+01 2.671259796843013845e+01 2.546642216799537195e+01 2.088269262166987517e+01 2.462061073589892501e+01 3.197257459199343899e+01 1.930116477743279191e+01 3.120924856387980739e+01 2.639015529220515432e+01 2.068759711308748805e+01 3.808685826306975741e+01 2.393281940576792977e+01 2.082216332568563999e+01 2.551177273549022928e+01 3.038676076052256292e+01 3.174690043715827770e+01 3.088207372900815884e+01 2.960481074493981168e+01 3.737032567969966124e+01 2.339483124565151329e+01 3.750105427810515124e+01 2.355683130077612120e+01 2.811870511989959098e+01 3.947270444913567644e+01 1.971874594827218630e+01 3.869475672866629168e+01 2.485465792943392316e+01 2.221977068075745265e+01 2.578680779131375900e+01 2.594747007149937446e+01 2.564582071318976730e+01 1.981473699704335800e+01 3.141706656693739674e+01 2.455215470586030690e+01 3.578642457931145060e+01 2.181634641407809738e+01 1.834894257319001198e+01 3.663350879247281711e+01 3.053568654211158773e+01 3.493878251613935504e+01 3.156328761019870655e+01 2.867400099832219951e+01 2.607640999151941585e+01 2.468882620020288243e+01 2.781345308910612957e+01 1.819177787223425469e+01 1.674639197807583457e+01 2.559183928332355862e+01 2.096773324220520962e+01 2.812921925610626417e+01 2.317395744830902871e+01 1.876560151580519786e+01 2.405665792908335732e+01 2.870180277353023612e+01 2.284620643078660862e+01 2.525974374915124088e+01 2.376511409686574439e+01 3.190524159155100037e+01 2.169624758954113020e+01 2.064621172397745852e+01 2.322629193620859667e+01 2.396874535469909517e+01 1.794020419201638461e+01 2.209494125843275825e+01 1.825713164543310540e+01 1.706720625552249615e+01 1.977497666235332474e+01 1.996525043813721112e+01 1.175191560858533357e+01 2.482505663186245926e+01 2.495500168759402726e+01 2.443080589735278707e+01 2.618104747149422096e+01 2.143976335068778383e+01 2.893430860436977170e+01 1.609348862286596571e+01 2.188204720438626438e+01 1.933817320935316530e+01 2.738267246829584423e+01 2.003499689059867350e+01 1.752479221801716847e+01 2.466467143035294640e+01 1.433760815731625726e+01 2.786414490915478126e+01 2.880294860652282196e+01 3.358165538685697271e+01 1.513592314755504376e+01 1.869012379306031235e+01 1.862444037878746883e+01 2.651382910345401456e+01 2.596046643490815953e+01 2.633232151305737645e+01 2.150465499078895704e+01 2.099335906159246790e+01 2.199536036690356156e+01 2.182487325396553146e+01 2.078417056127026896e+01 1.787748394178849054e+01 2.139625129843998153e+01 1.723614176937260112e+01 2.467154963484188102e+01 2.298581622391294133e+01 2.165767723796180277e+01 2.943727821817166657e+01 2.505757126910671317e+01 2.076931798392099893e+01 2.294207117083600878e+01 2.650243097551995675e+01 1.734921820270779946e+01 2.345931473746820117e+01 2.506211669554249610e+01 2.253582208548848698e+01 1.430070560839563321e+01 2.963017360306538350e+01 2.594147146078766397e+01 1.832770099414797116e+01 2.645806554967785473e+01 1.546269963434699868e+01 3.147037418309654555e+01 2.447747908799435379e+01 2.359103673932827050e+01 1.774209046690340941e+01 2.434688018709997692e+01 2.088582165872166030e+01 2.387074462960777055e+01 3.151243322454733331e+01 2.530190746890980336e+01 2.042474370858921162e+01 2.119844781337104678e+01 2.733028425809298412e+01 2.430271925963280921e+01 2.703390873037955799e+01 1.939992120291137923e+01 2.877395096526995744e+01 1.313679227353029866e+01 2.881547362124289435e+01 1.864664455202422744e+01 2.215704788140486414e+01 2.083294888875650841e+01 1.524383327707274383e+01 1.583413919933438763e+01 2.804305727106823554e+01 2.367234844705930996e+01 1.264912080699943076e+01 2.468188632343524347e+01 2.014316598322546525e+01 1.894769014626896819e+01 2.034062645431524885e+01 2.418692015988371935e+01 2.666951497615865918e+01 2.868626258450549571e+01 2.307053651841093256e+01 2.230046451767772453e+01 2.856968520733911632e+01 2.064552025626391440e+01 2.000354291875558843e+01 1.809283868629032810e+01 2.065531193521542264e+01 2.190087423102871611e+01 1.497138462120689795e+01 1.604422302383740018e+01 1.947742743548694833e+01 3.331425583606967677e+01 2.431446461954722338e+01 9.600034572065995420e+00 1.891086081137435215e+01 2.620160254484204998e+01 1.613713566957764201e+01 2.003184035416710884e+01 2.236988379588819953e+01 2.731289322452349921e+01 1.879001254282812994e+01 1.933599835470886319e+01 2.532879773238219556e+01 2.283684762153508885e+01 2.298054719542589908e+01 2.889332480852463547e+01 2.987934176000995734e+01 2.454764382264836797e+01 9.927897351757344779e+00 2.710728492447165294e+01 2.050747823930897340e+01 2.723336557607991182e+01 1.041349170967436599e+01 2.304364668378658720e+01 2.050709803325545977e+01 2.408670523040430567e+01 1.902350651100929824e+01 2.228116092783572100e+01 2.198163760755534568e+01 1.836007611123836014e+01 1.933911582737554369e+01 2.707448249521924311e+01 2.027986167609597246e+01 2.668822859874888564e+01 2.069140293247386353e+01 1.847262972217142973e+01 1.801934166110970992e+01 2.218008477744960771e+01 2.329881245584834204e+01 2.091359869850049336e+01 2.189643573459440518e+01 1.354211720798178575e+01 1.601033123156807392e+01 1.591935861042569123e+01 2.575336876212528026e+01 2.219174797867168536e+01 1.899880300529990862e+01 1.644725427548611307e+01 1.409104738574969673e+01 1.997103948335437451e+01 2.226545410133731551e+01 2.265333169225486998e+01 2.303629602271122678e+01 1.942849199631038815e+01 1.642438272418360867e+01 1.928097935352655767e+01 1.858105345237702366e+01 1.544129838080303507e+01 1.290326992219997493e+01 1.762539387692258330e+01 1.680064991051909828e+01 2.229419035772734858e+01 1.729709697340472374e+01 1.872708233412136636e+01 1.509786954630924782e+01 2.658031488731492331e+01 2.586100552719206647e+01 1.692699442125178066e+01 2.066422241204312371e+01 1.987516364838664984e+01 2.086418205157031380e+01 1.500833803794959742e+01 1.230260477658321960e+01 2.347761863014384431e+01 2.938811537683059427e+01 1.857792909930446612e+01 1.975283518689746387e+01 9.726037299592599439e+00 2.406065666627666388e+01 2.105548454954166360e+01 2.339042593754015087e+01 1.685310587005873018e+01 1.912796016221193796e+01 2.422048771827383007e+01 2.937208556601467180e+01 1.858130073875192778e+01 1.728035055369423745e+01 2.897992659301227292e+01 1.436802167146634801e+01 1.114575661879902135e+01 1.600896966613781203e+01 1.606984626908052860e+01 2.076407995690818709e+01 2.035837688859912831e+01 2.401726442947834883e+01 1.892495388827203584e+01 1.218017350675991928e+01 2.042258257744768102e+01 1.938151624549568908e+01 1.583135773678239211e+01 8.119128490075272708e+00 2.125151496457042910e+01 1.872050527179768409e+01 1.917947518909805282e+01 1.814992909739001448e+01 1.933212863271330306e+01 1.785598011926008155e+01 2.162280982511777694e+01 1.731963923890193868e+01 1.966955844304780499e+01 2.121472814734548962e+01 1.335469072162026016e+01 1.692469763306843333e+01 2.654692464157710674e+01 2.219217516048876249e+01 2.770968428690009233e+01 2.158270565397573293e+01 2.114790059663604538e+01 1.959546397915886828e+01 2.737627461183929256e+01 1.455256497673726201e+01 1.496602428753001490e+01 1.786808660880598154e+01 1.387955370803122968e+01 1.685884762894691136e+01 1.777258279609783997e+01 2.151850444349447145e+01 2.032701602539261643e+01 1.930353958989409335e+01 9.727405806663062648e+00 1.963331285920850533e+01 1.735172011948195703e+01 2.175222938579863552e+01 1.829711856998689967e+01 1.782908777727011085e+01 1.686047623233955051e+01 2.109840657650855533e+01 2.384053730731097076e+01 1.479185426927836389e+01 1.479529782438422636e+01 1.530703264591848090e+01 1.397330427197320368e+01 1.487438817841192673e+01 1.425797343943787077e+01 1.523092269051458025e+01 1.924839515927418887e+01 1.434303027181929124e+01 1.905411655209366728e+01 1.457754980919728993e+01 1.958136248413445557e+01 1.618326197869206240e+01 2.715823580557890082e+01 2.681587268229521470e+01 2.121564701308911438e+01 2.143922712477901626e+01 1.596970306793699912e+01 1.618808188181136032e+01 1.251547035621085513e+01 2.335299647952100699e+01 1.514544995406472339e+01 1.852572339728620321e+01 1.326881202506930002e+01 1.789345995963203961e+01 1.272871916795689806e+01 2.022269552890825040e+01 9.095296216860480953e+00 2.294676979736943778e+01 1.423558670621813960e+01 2.102347687082099981e+01 2.003438235997346339e+01 1.487633115498230296e+01 2.155171328453339896e+01 1.585468538335032385e+01 2.204988993335334158e+01 2.643628624460223620e+01 1.382570504855238447e+01 1.753550795505221771e+01 2.731578297737167560e+01 1.553423783730626084e+01 2.057049866013938200e+01 1.219329573179776105e+01 1.601140092595662878e+01 1.631231133407786515e+01 1.465724732608622993e+01 1.381366566486949488e+01 1.513251844369117727e+01 1.571853624177254538e+01 1.405720819345458672e+01 1.095818846936935742e+01 1.474224845565227149e+01 2.045270852175658405e+01 1.915345482937091859e+01 2.140845417757322977e+01 1.870924282661005478e+01 1.487597979769812007e+01 1.394405336862632439e+01 1.308210758473746438e+01 1.485069908354560653e+01 1.587918120531591981e+01 2.046435534426749214e+01 1.897750261105993630e+01 1.423654937825878974e+01 2.097685205625604254e+01 2.009022302886589983e+01 1.892116572873803904e+01 1.228227598452020608e+01 1.916118298794112818e+01 1.599854012204452935e+01 1.703515697332745660e+01 2.382091268168483467e+01 1.500384023872898887e+01 1.538789778316328061e+01 1.393633138390225845e+01 1.105649475218042888e+01 1.784409429189838292e+01 1.929152929828866192e+01 1.235095407939041579e+01 1.753342247353198857e+01 1.787876170555267308e+01 1.940141384315124640e+01 9.384593242685046022e+00 1.682618430621776184e+01 1.855110844881647481e+01 1.594447112379482867e+01 1.438374125352353516e+01 1.967904055225361049e+01 1.106265270574435178e+01 1.695604196506533512e+01 2.034484484119424152e+01 2.208559495385681259e+01 1.932006498872671330e+01 1.196911376892162338e+01 1.804312435646458468e+01 2.155979529456611132e+01 1.766135895673752643e+01 1.789872109959506474e+01 1.601992638214178299e+01 1.259262928295481032e+01 2.174442818216674311e+01 6.401534813517203659e+00 2.187367435484051015e+01 1.348423040190257005e+01 1.712829309033866565e+01 2.213875570772244217e+01 1.759166866264212103e+01 2.129963845674265954e+01 1.964698449408590974e+01 9.849673062876975749e+00 2.262779928867041335e+01 2.415911607248636273e+01 1.811175483701777722e+01 2.139999983723041765e+01 2.679711760787607489e+01 1.754924730084371376e+01 2.613835382144646857e+01 1.703223914637805336e+01 1.797462934853062677e+01 1.508063800556601208e+01 1.969937300810247649e+01 1.637294013553497507e+01 3.111066440900556529e+01 1.555514375746168376e+01 2.324195537300309056e+01 1.832851493321147984e+01 2.308640462955753136e+01 1.840429700353800513e+01 1.393167685339300554e+01 1.596018951989665524e+01 1.525559938676476435e+01 1.387061686428587137e+01 5.233997557674829437e+00 1.512155141909858536e+01 1.341826179480166559e+01 1.035372504187556331e+01 2.279183020673028892e+01 1.916658658849693708e+01 1.336836320319385685e+01 1.547517147819509198e+01 1.349803862678808208e+01 1.562305224263263881e+01 1.303262158602406728e+01 8.965476801837285237e+00 9.189585482907343561e+00 1.796687303294810079e+01 1.186850671259269774e+01 1.743517511319508984e+01 1.654540227130026153e+01 1.455965952350859105e+01 1.649480670305959862e+01 1.551691684906736945e+01 7.275575846560201398e+00 1.297790710077903675e+01 1.744725536016044387e+01 1.411247706033518057e+01 1.803390792037066959e+01 1.741784955848805438e+01 2.305206117891345130e+01 1.582507496127057856e+01 1.639803055700651768e+01 1.677012204005959362e+01 2.241080304290372283e+01 1.755910579409992422e+01 1.579145579276027611e+01 1.451441264027560862e+01 1.743046137734223677e+01 2.286496499597542709e+01 1.618778447776260876e+01 1.005969148945991876e+01 1.872778136220685141e+01 1.708288726429863402e+01 2.281060307948487775e+01 1.620318095324882179e+01 9.188154803541294768e+00 1.828296338595616888e+01 1.374308927639119027e+01 1.781873771935395823e+01 1.306674589646128481e+01 1.259043203158054602e+01 9.512931214351317166e+00 2.456134294101336479e+01 1.755786301735850330e+01 1.735522864893843931e+01 1.655524797181326591e+01 1.586874879734677890e+01 1.568559357592973669e+01 1.839542901459044799e+01 2.659282385080849664e+01 1.308670477706811219e+01 1.925358109776167126e+01 1.851979866289386933e+01 1.762229490732152826e+01 1.449922341047663998e+01 9.700098689135447927e+00 1.048432538168457739e+01 1.077864004262067965e+01 1.967904249333226474e+01 1.608683340124254002e+01 6.688765413240094659e+00 1.244821616780641982e+01 8.523402330616590916e+00 1.959417075743964887e+01 1.481458774206795681e+01 1.873056232806511190e+01 1.584591363646210560e+01 8.213077774063226144e+00 1.484270694621198317e+01 1.141032621762958854e+01 1.138082866453776809e+01 1.132427732471311188e+01 1.455534063556066116e+01 1.588890206005172523e+01 1.091013870502815308e+01 1.915364022204778394e+01 1.220458390188079356e+01 1.243861416742901049e+01 2.081790365991165359e+01 1.255788357576961545e+01 6.167711086963012512e+00 1.672259263420584219e+01 1.707325418416656859e+01 1.489765833452051247e+01 7.978157400413328659e+00 1.168884358276638835e+01 1.062065923018565528e+01 1.058798891429001898e+01 1.611652994468403222e+01 1.575235963139829565e+01 9.437589311134363612e+00 1.603881743698777029e+01 1.768833336554676805e+01 1.777799462466360225e+01 1.101328687346035728e+01 1.290561977002920457e+01 1.464643989469765017e+01 1.694448755429031195e+01 1.118256645193217125e+01 8.389768859732782857e+00 1.091606584700064886e+01 1.893499726268965233e+01 1.559435010156800239e+01 1.029197889352084516e+01 1.831243728814818184e+01 1.351727104737079443e+01 2.478864864381516497e+01 1.255113879031270230e+01 1.302744916946599218e+01 1.053746443481249528e+01 1.640725720991999736e+01 1.234405556977780449e+01 1.358596085621574723e+01 1.288766384829196454e+01 1.201076237992930196e+01 1.520731590081648577e+01 2.233947753537544756e+01 1.687686798823379064e+01 2.253492644197899253e+01 1.089227484570405657e+01 1.660803435573942011e+01 1.670653128122645725e+01 2.178339241008126237e+01 1.169830301063043621e+01 1.237174445326955663e+01 1.931771102745793200e+01 1.538857975226404484e+01 7.679693753720814087e+00 1.447203575570340561e+01 1.342765694029261958e+01 1.358427927519396228e+01 1.108872018255949499e+01 1.047676246926405241e+01 1.422423599636919178e+01 2.365706041519849734e+01 6.376002632657407077e+00 1.222240608787315352e+01 1.723882412162493338e+01 1.968734214059017162e+01 1.766910464692874783e+01 1.579765339285256687e+01 2.656214325779153640e+01 1.188413760563543242e+01 1.454788354299717668e+01 1.302193315179779454e+01 1.902277241249713668e+01 1.055364619405027149e+01 9.053500716123371816e+00 2.027276876688701179e+01 1.466798520176594423e+01 9.910386317084157071e+00 1.292687623231322114e+01 2.799307514137562691e+01 1.802179383431527881e+01 1.650178166428752746e+01 1.876210195936891267e+01 1.610985247010350108e+01 1.481337387354713719e+01 1.217909562748738139e+01 1.292225071058339481e+01 1.676709079347566345e+01 1.678358370736249938e+01 1.066716521809005691e+01 2.042461559068200216e+01 1.515532442980390826e+01 1.519441266210328934e+01 1.283212721343300800e+01 1.115516657045076876e+01 2.626300396569137874e+01 1.577867435732445500e+01 1.061338300733861040e+01 1.485667698956052618e+01 1.921340978950411582e+01 1.841747720255458987e+01 1.129678455820630667e+01 1.566572100818422975e+01 1.765064966640345290e+01 1.195935020713076113e+01 1.062398609974790276e+01 1.897245939216432831e+01 1.749359832299505157e+01 8.881264282359699891e+00 1.859310434632203624e+01 1.924834725699127702e+01 1.378394763378397592e+01 1.402610940054179167e+01 1.065194885588052998e+01 1.841533879845948007e+01 1.133610736812216047e+01 1.160433349880245224e+01 1.306858736789064324e+01 1.684540883508126541e+01 1.419946310588420779e+01 9.313762066328305167e+00 2.497817961981575152e+01 1.294100113139124986e+01 1.482855328454723320e+01 1.494009614274575704e+01 7.684993838368134433e+00 6.359441082522319988e+00 1.083385045532094892e+01 1.240893270747837107e+01 1.173835109095585238e+01 8.778990368903679453e+00 2.358818763341936631e+01 1.364828618557516648e+01 1.422303960229887032e+01 2.226201947160838301e+01 1.394572878555514706e+01 2.265789796950573631e+01 1.902955299784481369e+01 7.728298761174423603e+00 1.650096742124972238e+01 2.153285917741582978e+01 1.295591342496205023e+01 1.413596691525411941e+01 1.276797426020275239e+01 1.696495338454756308e+01 1.480058251308227923e+01 5.403603036554148531e+00 1.199143042992956687e+01 1.182684107208862123e+01 9.361396165284467941e+00 5.284828493850763920e+00 1.070365890025600741e+01 1.095496776287474106e+01 1.809778897322678759e+01 1.612023302401973979e+01 1.232018044800413570e+01 7.622088369020828758e+00 1.208861708811698321e+01 1.122506420263147220e+01 2.209164691956411986e+01 1.333410294470223612e+01 1.162958755169188940e+01 7.835127788672397564e+00 1.491660369900394478e+01 1.452573588978772001e+01 1.238874885881883969e+01 1.129019482090928506e+01 1.610242198047422235e+01 1.258971677354980656e+01 1.350848810836009584e+01 5.701068124815657612e+00 1.007462886809184077e+01 1.238019620021707823e+01 1.448309935433802664e+01 1.070062887735114110e+01 6.780146006510309853e+00 5.521512278086131431e+00 1.672074887419138278e+01 1.443685376034831513e+01 1.357473588689592070e+01 1.172451200009038708e+01 1.724373746046154210e+01 7.563139635197473787e+00 1.792901562481312894e+01 1.387764707574821799e+01 1.486425226592655591e+01 8.107945618474069249e+00 1.297793647723685773e+01 1.344282473698407188e+01 1.794407214824544283e+01 9.873126725157636230e+00 1.763673581258264633e+01 1.074292726645480123e+01 1.361364298774817350e+01 1.240083174495119778e+01 1.355543491326662853e+01 1.605704403895500576e+01 1.051601323386235443e+01 1.847747636616115230e+01 6.902759506021101110e+00 1.429134372728446678e+01 1.717133886511438590e+01 1.370873476520919176e+01 1.407225395898763232e+01 2.059912676453416935e+01 1.494801919119051270e+01 8.709087518022077035e+00 9.654204339724049788e+00 1.123367615424576371e+01 6.082528535979986550e+00 1.020416129324543419e+01 1.378232415288654877e+01 1.378870133601644810e+01 1.210647871016410271e+01 6.841227392249891182e+00 1.501312345591568942e+01 1.069043842865905702e+01 2.001873397288853340e+01 2.110761857735698044e+01 1.213223751059726574e+01 1.710529213401461135e+01 1.257117827364924345e+01 1.780980049552078626e+01 1.024305699215108589e+01 1.090886219055547635e+01 1.323392679436425290e+01 1.662669753482582991e+01 1.027432259647409296e+01 1.129253012763619246e+01 1.026729168950729587e+01 1.193166735793182909e+01 1.327556122510408443e+01 6.957961033314557397e+00 1.755580492157087846e+01 1.066507548273148309e+01 1.900888170716627812e+01 1.334334480497147268e+01 6.377514666066772087e+00 1.862228233513264186e+01 1.169655160911288228e+01 6.102307486919985813e+00 1.809128757705763491e+01 1.844510552280213744e+01 1.025088307889727446e+01 9.985179693807404888e+00 1.685703058661407638e+01 1.635612319537121451e+01 1.550676966119935152e+01 1.313952585021008801e+01 1.213319807077636625e+01 8.769284229462817493e+00 1.056340071289352700e+01 1.098039798055905436e+01 1.416629698712518426e+01 1.032732164482826498e+01 1.143052075129391554e+01 7.625813317584274387e+00 1.929308100106243984e+01 1.525027105973176234e+01 9.869168508784351701e+00 9.443935630265439585e+00 5.387005252309588599e+00 1.477324965444142890e+01 1.641092125608609820e+01 9.225634357967308574e+00 1.421550149181517675e+01 1.003551873779872317e+01 1.455869637291145757e+01 1.404522892115088339e+01 1.577881836273656724e+01 6.996240426636806120e+00 2.348536688255724059e+01 1.423002367935299617e+01 8.576148748616406081e+00 1.027969764986808876e+01 1.095368933177403292e+01 1.403988297291830634e+01 1.337914236442131966e+01 1.884521464477674257e+01 1.654204857369355963e+01 1.173555517367568513e+01 8.966153458677002419e+00 1.919372328302263853e+01 1.272537669231890511e+01 1.222187695767706295e+01 1.450010432131590399e+01 1.030964091432082697e+01 1.154432695527976627e+01 9.393683144817181585e+00 1.889129091944000294e+01 2.016152669667937758e+01 1.294472753142089516e+01 1.247426411577009553e+01 1.080452593949664752e+01 1.113975666735255388e+01 1.455097715797940339e+01 2.088138926970248477e+01 1.292174310412204896e+01 9.320907316382823993e+00 7.752637661126175139e+00 7.292623982025753016e+00 1.281564248869787370e+01 8.795641792187238295e+00 1.490634929054215796e+01 1.192336591411633151e+01 1.560447871460557145e+01 1.208294902755712741e+01 9.087823582852855964e+00 1.588936214665913127e+01 1.391265152723294385e+01 1.802296518391488434e+01 1.665240609817597317e+01 1.037792630775907199e+01 8.730316973183224860e+00 1.425984878284392821e+01 7.718129806855611008e+00 9.537912262351085246e+00 5.542898537462340514e+00 7.786512776726038254e+00 1.314745634490209802e+01 8.987413971758659414e+00 1.321329213691234372e+01 1.294408501235009368e+01 7.359661584096366838e+00 1.271936719845299457e+01 1.311975245737596829e+01 1.213719092770515751e+01 1.614081266579655605e+01 4.900156890091826867e+00 8.810302577224939924e+00 1.262286931912390386e+01 1.040018590929882158e+01 1.474873256370991115e+01 1.749207418973446337e+01 1.361795274093842778e+01 8.439099662228038312e+00 8.324781096122809032e+00 9.490929602488966665e+00 1.117615720160441484e+01 1.108516539203400519e+01 1.168609452006700700e+01 1.222322048533841432e+01 8.980876772561702026e+00 7.883429390642915813e+00 1.074748900307520394e+01 1.179734274526473925e+01 1.660862554797491342e+01 7.029703040924471402e+00 1.081266403487781069e+01 7.105029850176936890e+00 9.888013818415481992e+00 1.346042946366506143e+01 1.553694775226203539e+01 1.919882193614425958e+01 1.442536660213781552e+01 8.851941285720721808e+00 1.260253525010064912e+01 1.387238705055784571e+01 1.101426242916612175e+01 1.482493108659612524e+01 4.773637954050558463e+00 1.060587123313930391e+01 1.291425147578007682e+01 1.413068066152075453e+01 1.395716395081017325e+01 1.033023398350610478e+01 1.283284138533858965e+01 6.639105736318196449e+00 1.501456617916051961e+01 1.533291303386941351e+01 9.276588207097065109e+00 1.462551184062377629e+01 1.399634181406191935e+01 1.079210195460746391e+01 8.277503582651263514e+00 7.183300178156942550e+00 1.724631616608488827e+01 1.212142004555537511e+01 8.144698670574760158e+00 8.403921207401934268e+00 1.032463288940035362e+01 7.581909290344358787e+00 6.938029685574848671e+00 7.337218192147302531e+00 1.155751686145203827e+01 1.027064661651270860e+01 1.199909556634635521e+01 5.223151459917875883e+00 9.748359496883361786e+00 1.068668422686137198e+01 1.288743233560867374e+01 1.021534157504687457e+01 6.180571832196341653e+00 7.710306902891039371e+00 1.392074481723083856e+01 1.335589355742065543e+01 3.278921083143772286e+00 1.247036215192703068e+01 7.867901727014110946e+00 4.685779396425671983e+00 1.190877194690739671e+01 9.460158359780288961e+00 6.380088907552710076e+00 1.162789996628028533e+01 1.118697338529708141e+01 9.271699150445792625e+00 1.398883116606285704e+01 1.296299605539118893e+01 1.260074937329320122e+01 8.720032914794678902e+00 1.005708433216573816e+01 1.262043041567350166e+01 5.361171317703326444e+00 8.740647474749865253e+00 8.348195789939328648e+00 8.383679199215173128e+00 1.487469530331108913e+01 6.019130546189952469e+00 1.280134043743606220e+01 1.310096292360278980e+01 1.713252612693311150e+01 1.372635802764179047e+01 7.263986764736833024e+00 1.021085186260121169e+01 1.804659275582036670e+01 7.643940458671821148e+00 1.664993440271862468e+01 1.170879103003192689e+01 9.507426193572296569e+00 9.014556118225547365e+00 8.524890820363689059e+00 4.666983337912869345e+00 7.645657662226509999e+00 1.664134014129953343e+01 5.203354842668176161e+00 6.158246666721868046e+00 8.855729736158068022e+00 8.270052898644665973e+00 1.997533682341757810e+01 1.561715667683527364e+01 1.190421110521367076e+01 1.190556972756247234e+01 1.487365521342506902e+01 1.459953042175790650e+01 5.130759064271438241e+00 1.017574186860795749e+01 1.985792690401039096e+01 1.583942769018088015e+01 1.897168782628526174e+01 9.361655973394700681e+00 7.322361232227052596e+00 1.155624082742624026e+01 7.660437630084588889e+00 4.182425115985033415e+00 9.613244294178157290e+00 1.399874687627522363e+01 1.654458668519839293e+01 7.239462043450934026e+00 7.144656399220719045e+00 9.444047827756307356e+00 6.260689302254276001e+00 1.081507397309981755e+01 1.521856842159095002e+01 1.657693297220724915e+01 6.569976232037509689e+00 6.253069346814552176e+00 1.655714225871605905e+01 7.571715345774170380e+00 1.516532263107382406e+01 1.580359929750433245e+01 1.284705519469518542e+01 1.172264921865044762e+01 9.605494029111461884e+00 1.064218322966364383e+01 1.280512390154870417e+01 1.083457538121117736e+01 8.421607413471896564e-01 1.122168843786361414e+01 7.713932988857778561e+00 6.717070914932548931e+00 9.346818700024114079e+00 8.243646544640517604e+00 1.463557108058886058e+01 7.740543571273647672e+00 1.115220283385421141e+01 5.183173819640807700e+00 1.245003596944583180e+01 1.151852787399497835e+01 1.120240841967490120e+01 8.550290146219033716e+00 6.548558881276066224e+00 6.257900693084255117e+00 7.947362143485417363e+00 1.041638581755109527e+01 7.976035936557655859e+00 7.993339054055749848e+00 9.462298366920791182e+00 8.476512965130369892e+00 1.632749637537555643e+01 1.067445005113694556e+01 7.478545843033351126e+00 1.350072855131000438e+01 8.774461596437589606e+00 5.450338197479071667e+00 8.645798772216712891e+00 1.105260340759292426e+01 8.238159354552063718e+00 1.001631837061083985e+01 1.394651634890572112e+01 1.448488495638563300e+01 1.268251558740248086e+01 6.367435954280416865e+00 1.100391748583620455e+01 1.457995034541523438e+01 1.354096285798705068e+01 1.243329577297691024e+01 9.064831100712311240e+00 1.277003790274969219e+01 1.168346832593782914e+01 6.079964161447508175e+00 1.467176924665445448e+01 9.886516485102246676e+00 1.020586574896043075e+01 1.181651270082655181e+01 1.437059293640396795e+01 7.477729102709850473e+00 1.247471375185806330e+01 8.473534158085616497e+00 9.090507254924244052e+00 4.928587723027122003e+00 1.258250302815262955e+01 1.270228204678414130e+01 9.195968552011185793e+00 3.480608513005847282e+00 6.603314591639611209e+00 1.039781338557975054e+01 7.186185016018386662e+00 1.136068714026602144e+01 1.494429298453948363e+01 1.259562452132627186e+01 7.415365436750751549e+00 1.087138840151814989e+01 8.694888507994260607e+00 1.030118046655910646e+01 1.773111455503302381e+01 2.087703304985311092e+01 7.184629546949460988e+00 1.678816875203145997e+01 1.214101487848548366e+01 1.259394838823472185e+01 1.065226712193331871e+01 4.030796619172187789e+00 1.048070883269532061e+01 9.155977561698055212e+00 1.078023847788593237e+01 8.390879691835680276e+00 9.159902856309438235e+00 1.122338614116436517e+01 2.174876374495876341e+00 6.252295407923437409e+00 7.437722585591211910e+00 1.081686195934721262e+01 1.029046926933566652e+01 1.609000730520888567e+01 7.421438449891551770e+00 1.169189791282197532e+01 1.320582508470811867e+01 1.332749756367899252e+01 9.898997130412482193e+00 1.164661092667127917e+01 1.369877633991725041e+01 1.317039835409334536e+01 7.823414989473768344e+00 4.103121001772101373e+00 1.197073544060640060e+01 1.112056895778863108e+01 1.007015869712347467e+01 1.019256844649596694e+01 5.847668758829444258e+00 1.183869266827860400e+01 1.056600570311823795e+01 1.359743318808480339e+01 1.175245468549217875e+01 6.012442488344792224e+00 1.061634227872559677e+01 1.181872574393833375e+01 1.110976639906488828e+01 7.591107627900802512e+00 1.134316553643616565e+01 1.474526149560506383e+01 1.012742563769332271e+01 1.754182816561090164e+01 1.327810600931230312e+01 7.678239180531942765e+00 1.336603505443599005e+01 8.492569997125604786e+00 1.156020706085292460e+01 1.262362182406858935e+01 4.355988354943047369e+00 1.321688247255402970e+01 8.204693998659999821e+00 1.245577664570229892e+01 1.140643871918864782e+01 1.146904017040152723e+01 1.153953031866020673e+01 9.845153566747733009e+00 1.288859886769541951e+01 8.782949228749894033e+00 1.482115736707050679e+01 1.695715276431323915e+01 4.234247862064740353e+00 1.166005420971568896e+01 1.430318535389060841e+01 6.790688124941111958e+00 4.731151201347486790e+00 5.773274865285110025e+00 1.333034521109068749e+01 9.126407610784037061e+00 9.703757390311968933e+00 8.878487241155680110e+00 1.153673723665093220e+01 1.711706262558600145e+01 8.068994623473448868e+00 1.015501613346610377e+01 1.143531682972403019e+01 9.412345643113653182e+00 3.300404681705157994e+00 1.176405022492099128e+01 1.033245962042994570e+01 1.236922454469825183e+01 1.053420350540920580e+01 1.316459517637819587e+01 1.106083843911858011e+01 8.877565775680738014e+00 6.333784115134576176e+00 9.571064452312240789e+00 9.416704546629132366e+00 9.832658035564344701e+00 9.390075597074137193e+00 1.131119776246839237e+01 1.178791563695845568e+01 5.017955580333280707e+00 9.116334718863370767e+00 8.659104080419119498e+00 9.995435691884878793e+00 5.368751572029400343e+00 6.742255825766283017e+00 7.435637824337230306e+00 6.474551476151705565e+00 7.939123113743750793e+00 1.078462612822554334e+01 9.145870885753934587e+00 9.993643077899978522e+00 1.045856423522759471e+01 9.904260080778064079e+00 1.181528279848408047e+01 9.134381060055858370e+00 9.594668442876931991e+00 1.138545270725345304e+01 1.367094149249251878e+01 1.372369058234744266e+01 3.951049447029288064e+00 1.239743650853875145e+01 1.300784787202617387e+01 9.750582411991635112e+00 9.822209105067575052e+00 2.104392438566561108e+00 1.191399361700357495e+01 6.258898338609115264e+00 9.715065546615905490e+00 5.154128009845074132e+00 1.011028291084796393e+01 1.581840164015682682e+01 8.148656472475835244e+00 1.027351163673411349e+01 1.308239821385169499e+01 1.159587404196818383e+01 1.592047391948154278e+01 9.613957582416974290e+00 7.890667496097336198e+00 7.018425929843420619e+00 1.039844117466581785e+01 4.998715936345018207e+00 1.202724938311045122e+01 1.311682062439722074e+01 8.925229450766288153e+00 1.186104883533747412e+01 1.776523945964381213e+01 1.136753392239358895e+01 1.903597137350914892e+01 5.843962097700673652e+00 9.309611265882068665e+00 9.639965330393154730e+00 1.510063258166662159e+01 1.189220673092509095e+01 1.192218032510136005e+01 8.531970169123557213e+00 9.627063120482084457e+00 1.438689857588416388e+01 9.191763004227702538e+00 1.015293994922173226e+01 9.329697744493113731e+00 6.169550184688723071e+00 7.391944311025714143e+00 1.110425500672432442e+01 6.011821069937079542e+00 1.094941820926556986e+01 3.896104537635264542e+00 4.425575465453711388e+00 7.100008441768459910e+00 1.102078577593464814e+01 9.742988067191191703e+00 1.097946748962898589e+01 4.813897888520929591e+00 8.263735572926062645e+00 6.737496284696166349e+00 1.171391882640612891e+01 1.135059059252625246e+01 1.103995375104673116e+01 9.223564064241790206e+00 5.548343144695011553e+00 9.172266517160380772e+00 9.116568419368785925e+00 1.170956214608675872e+01 8.046573956978081199e+00 1.285516658693519254e+01 1.088514296849889895e+01 8.193215877202995046e+00 9.074444566472662288e+00 3.688622662550275599e+00 8.836866597572347715e+00 1.038082313470390972e+01 9.499034318006343014e+00 7.288510808516643458e+00 6.389318042487550642e+00 1.143034582356602513e+01 6.839606464440209699e+00 1.260754365727183135e+01 8.739575155830934250e+00 5.203820234528597766e+00 7.954070389840181221e+00 7.105977580886226441e+00 1.594202025227673758e+01 1.534836613015294482e+01 9.873074370073570805e+00 1.653677220748183174e+01 6.475243118744733906e+00 6.630689525735909307e+00 6.986235178118881173e+00 1.496320744411809756e+01 6.818617891921229912e+00 1.068080046596537613e+01 1.161043437508213927e+01 1.565915421267231089e+01 4.494054469600954782e+00 7.565522053464190044e+00 9.544896145186244851e+00 2.257128751110792031e+00 7.296863048667395546e+00 9.239298647432432787e+00 7.887420644079822019e+00 9.703567031265432519e+00 1.800168483326373803e+01 1.107940003964206532e+01 1.035371495855681445e+01 1.297731900041417319e+01 9.272222145557014628e+00 6.669846342234827752e+00 9.826175239853139232e+00 7.483674166493488045e+00 2.468603714661933068e+00 4.171793396079658045e+00 1.154259862238079926e+01 1.351386066023448684e+01 1.145970794165156548e+01 7.698261045958703974e+00 6.451694866675238060e+00 1.501748307029463092e+01 1.102726705972373544e+01 1.067374997180034235e+01 8.365336101781418066e+00 9.776096678045645305e+00 1.153809269471893550e+01 1.122417116755499400e+01 5.647551786801521700e+00 9.009359474202277340e+00 1.188339881027249945e+01 1.083649263577561150e+01 6.622094440333578191e+00 9.434851519517419405e+00 1.241029734791125350e+01 2.755183085600820370e+00 1.613216179958601515e+01 1.080377982539008030e+01 1.519598964564769972e+01 1.078176350876305101e+01 1.121829094022328199e+01 7.624334577972767590e+00 7.810274328161627366e+00 1.419852580346455717e+01 1.138570659826599751e+01 1.536792498513622895e+01 1.036673976609900549e+01 6.503665631118849433e+00 1.136065400054257069e+01 5.313580801670485521e+00 9.782953390416617268e+00 1.140784037527793693e+01 9.322247288803541920e+00 1.276528193928250765e+01 7.053961547929668008e+00 1.277340752349334174e+01 6.406077331393547070e+00 8.081050634218346573e+00 7.042890544628092719e+00 1.078142340472899008e+01 1.012982975183229861e+01 1.673456600492390933e+01 8.423334773519306040e+00 1.259225466439333552e+01 6.701581541251275809e+00 5.795474541697742232e+00 1.103658009725408995e+01 6.471562871746709078e+00 7.713033258639349299e+00 1.169541670423586766e+01 1.155047203071794826e+01 8.247968184810863690e+00 5.208358349849054214e+00 1.153759799521690077e+01 1.104895408514164146e+01 9.701482292704110222e+00 8.746167533492895885e+00 1.141464307226718766e+01 1.008881925558945092e+01 8.929224556404122382e+00 1.127330082543360668e+01 4.483505188451984758e+00 5.237264900482005991e+00 4.715610709901735476e+00 8.257007293217117905e+00 9.803204786707246043e+00 1.038527060883211206e+01 1.098262644456239201e+01 1.596294819804965748e+01 1.656204192175684398e+01 7.355056031278687456e+00 1.009358650559458326e+01 5.211085496063666334e+00 7.142328061909905657e+00 5.477280937072277034e+00 6.565277430564362859e+00 5.559606285292491457e+00 8.607246753555100938e+00 5.935768427593762553e+00 7.649269103139877402e+00 8.886732660479786716e+00 6.061368638666000841e+00 8.146117882059813908e+00 7.588259659907715893e+00 1.296395884475975180e+01 5.800724215012257545e+00 9.488306125829623738e+00 4.194915164398432594e+00 1.163122282668524399e+01 1.075769248043625126e+01 9.253049350053720090e+00 1.247573277064239861e+01 3.249641187038150747e+00 1.248188535361011020e+01 2.677767440683042288e+00 9.752298260689773457e+00 1.009279840097883252e+01 2.114491909292763872e+00 5.994719236756340663e+00 1.045571152543656801e+01 5.884353657243033275e+00 4.535644722719709421e+00 9.182627831045666156e+00 8.989143774420004007e+00 4.138787449721920808e+00 7.528355267083666646e+00 1.062087802781991286e+01 9.657844085948557478e+00 8.679323485145957306e+00 6.596756021355516530e+00 1.585650425661113516e+01 1.170539486009638175e+01 3.971859234206893241e+00 9.344870762713531676e+00 6.479000323532092764e+00 7.661637404865152767e+00 1.017546914556941928e+01 1.102322522699181739e+01 3.398367868570185912e+00 3.446447262879064333e+00 4.247946965690669430e+00 1.226914500748832992e+01 7.306584148686370739e+00 8.128844845625279092e+00 1.248677264281430865e+01 8.164266136129949558e+00 6.849795950444291570e+00 9.710724985045066759e+00 2.724804751158891314e+00 3.789630578754787926e+00 9.414353008545393919e+00 5.795609504262029255e+00 7.056468513852357738e+00 7.732542569715494807e+00 7.537121660612163154e+00 5.846909257330985099e+00 7.064203334333854833e+00 5.647117885095032541e+00 4.113842446697908883e+00 6.017082980334788722e+00 5.143502561352106817e+00 6.239201790307327578e+00 7.922551467514762358e+00 5.084331171938862859e+00 3.334314847726892239e+00 9.929677681972309600e+00 5.424471679677209224e+00 3.597012337882934840e+00 5.787874571378721633e+00 8.824052360248954230e+00 7.665212411872221132e+00 9.460380106560235092e+00 5.618927988894011349e+00 6.617257836442909991e+00 7.790316034154689540e+00 9.223209735348399718e+00 8.965183611670362041e+00 3.216871176597611015e+00 5.555837594306355598e+00 6.381154855227542555e+00 9.282149517536442573e+00 4.035995268758979293e+00 4.328128344954649265e+00 5.672065236019237844e+00 3.937353592179193562e+00 6.743655855274326427e+00 8.793016159414699828e+00 8.973444880204723972e+00 5.598943676580782736e+00 7.501505241593381612e+00 5.054710407996254595e+00 4.001770158816065681e+00 7.880842359199765390e+00 5.000903503692882168e+00 1.173320283970788580e+01 7.805848550007056019e+00 1.140695792076507509e+01 9.912951832093748195e+00 8.307149521044802754e+00 8.066011281678441946e+00 8.339972717183584905e+00 5.741718852062222211e+00 3.798175860233301115e+00 4.822534843920040615e+00 9.758700255267557466e+00 9.124417397625306236e+00 7.805438402745429549e+00 4.692381465156410414e+00 1.144631701527048406e+01 1.461884435035490704e+00 7.371443042412603397e+00 3.190308387083174324e+00 2.924566845173125262e+00 3.682114037320090016e+00 9.900673499330549632e+00 3.897337317398992251e+00 6.165413416965184190e+00 5.350147847792656286e+00 1.046414093507026521e+01 1.074339384728564539e+01 9.599335556977736772e+00 6.552239171525321204e+00 3.206234797762376854e+00 6.988128815006582784e+00 3.857427957413016806e+00 5.591713088759099115e+00 1.139358808228369213e+01 2.113772966074662918e+00 7.852704335637462840e+00 7.154377464524673158e+00 3.367217523967990900e+00 1.072540292746157320e+01 4.291661759189596026e+00 6.752542918892457280e+00 7.032253078063386731e+00 5.509677069663025506e+00 -4.925488523657817197e-02 4.243528406831662991e+00 7.020960249372770079e+00 6.317193374614970658e+00 7.329228991248357694e+00 5.278499252769777605e+00 5.026849545292963128e+00 3.967473378079502844e+00 2.520330425502163685e+00 3.877008783109405332e+00 6.762782928602474541e+00 4.743663287815783391e+00 1.179603880101054436e+01 1.110722337885649935e+01 6.577157588548158351e+00 7.889408363809851110e+00 6.670474293955915179e+00 6.021754997789654063e+00 7.577900465067027191e+00 5.752087454381248577e+00 5.910298334784382490e+00 7.836726754726575095e+00 3.686768401834784381e+00 3.517182011673991582e+00 9.717339188129306748e+00 9.571643064572558757e+00 7.911193965755285440e+00 9.630712448943619108e-01 7.616647503760447968e+00 4.912842530364790683e+00 5.300091521223091462e+00 5.250759350362084632e+00 9.726790916717346747e+00 5.872216466202364593e+00 9.742136942983226078e+00 6.033142433045595610e+00 1.890125481036328603e+00 9.268926681788940414e+00 6.771175329704713697e+00 4.298367996941818703e+00 2.556960275924570425e+00 4.743316834808499749e+00 2.624662075102246916e+00 4.539373344928220533e+00 5.700760238016037817e+00 3.983407410056926112e-01 1.097253180751270030e+01 2.476063944307425047e+00 7.271152069290428344e+00 7.274910295991358744e+00 2.018260221916081232e+00 5.738806047999053916e+00 7.070762963841425552e+00 5.258817718989160284e+00 2.855707008860092877e+00 6.761679447276827126e-01 3.074304460718059406e+00 6.292535466375371200e+00 5.961503936776100687e+00 5.190405383652471727e+00 2.742982799448011821e+00 4.476158583446279593e+00 4.726735153271961032e+00 3.746678746803383309e+00 5.053443190364752091e+00 4.084010566428983857e+00 4.756858657081962427e+00 5.752118958509564450e+00 5.899800977296550286e+00 6.705402947438868111e+00 4.533425592693641093e+00 2.053233369663820085e+00 8.454045730228225253e+00 1.288703230083417139e+00 6.111069224490538687e+00 5.101246509624704828e+00 5.069336169874348208e+00 6.535762802123473492e+00 5.415089914128042636e+00 2.316722896263987419e+00 6.016508806932720610e+00 5.021900773580007638e+00 4.855981624652912387e+00 5.532893140045837654e+00 6.328342916215266456e+00 6.636874360312978283e+00 5.798525357324807672e+00 6.182271897534072913e+00 6.425409938300576940e+00 4.248468595688406069e+00 2.173203345161323963e+00 5.213356006596573167e+00 5.143727431110664661e+00 7.293857042262500201e+00 6.661614559840885796e+00 6.363528786242725666e+00 2.310494499941075475e+00 9.065293008459644142e+00 3.765782009775845651e+00 1.094247368545666710e+01 2.696197909548199156e+00 5.688351811895353549e+00 8.312203338003632425e+00 2.817227882508996029e+00 4.355070401635530608e+00 9.139613752118055601e+00 9.310999378199728227e+00 4.319761336944863750e+00 7.708638952028705305e+00 6.092671821423122580e+00 8.171687479962169931e+00 1.184414510851032887e+01 8.425907811164012884e+00 5.138746515640938206e+00 5.136189370560057199e+00 1.114197358971146024e+01 1.264661428915290742e+01 5.738826175664614837e+00 3.343841415160817121e+00 9.167535408862491408e+00 3.679915033104738331e+00 2.049968070892756344e+00 2.999814781188051782e+00 3.532952996221494946e+00 5.119615723660748685e+00 8.407424867219084774e+00 2.041743578915149016e+00 3.230281539018892367e+00 2.548958416750107592e+00 5.659971959441657319e+00 4.239406368297395922e+00 3.386901629293296523e+00 1.615431291452118501e+00 -4.693832312545264535e-02 3.729761845644788743e+00 4.709176217171274992e+00 7.735741300082612071e+00 3.852862144240748687e+00 1.897558708880050737e+00 1.997299368029390232e+00 6.878939681150407104e+00 3.392077458553551583e+00 6.783500736875581971e+00 7.369671409243307991e+00 3.156249443059461868e+00 5.903729415589325846e+00 1.671086974031855688e+00 1.084478792624957677e+01 3.800917237669318993e+00 1.691640778335778972e+00 5.801168779131869790e+00 4.640023107513192357e+00 1.630259361919488281e+00 9.893401223006987877e-01 4.006155885992358279e+00 5.719968018106099450e+00 3.918799967980318932e+00 6.151904536124628287e-01 7.558268545361074509e+00 5.445354514268711199e+00 7.236614922467937916e+00 3.099446476259920313e+00 2.672985811699135184e+00 4.906634905430122373e+00 4.546140200158962585e+00 1.458900536718014340e+00 4.268514000400421615e+00 6.166358865095443065e+00 7.103906677006555981e+00 6.961491418674519593e+00 5.161495236160112299e+00 1.934644796471213013e+00 5.832193330321183922e+00 9.432428198076947545e-01 3.270494987355139216e+00 3.513312593602523126e+00 8.007903074575994040e+00 5.373839247567484101e+00 3.259242646758774953e+00 5.922684211886711125e+00 1.581798861083249408e+00 3.210440829531062690e+00 2.749190848891457595e+00 3.983835664172533431e+00 3.684100786235690261e+00 -1.159893955471858806e+00 6.758568005738760043e+00 4.464185501879721407e+00 6.351096428149277884e+00 2.195321902166659456e+00 5.353985892027891325e+00 1.196770123415915821e+00 5.650209474244961783e+00 1.976211053047096433e+00 1.427126145128618351e+00 4.909528950189767649e+00 2.862915164177414429e+00 5.062755344322687812e+00 3.841552554595453195e+00 6.991875634325766420e+00 4.389277895249608541e+00 5.433564263969595132e+00 4.158240467157734876e+00 1.358890992677572296e+00 4.961884709007088112e+00 3.983172877460690930e+00 3.025326935018900265e+00 1.887770443888763916e+00 5.869976882510030691e+00 3.645610654556294961e+00 3.810925427460249537e+00 2.369751372685688029e+00 3.320343314242574451e+00 3.106795816815520084e+00 3.365525450533898510e+00 1.424588460188993100e+00 6.285364750168719539e+00 2.436548239398158788e+00 2.340869120273067594e+00 8.231397510829510100e-01 3.259768148668392929e+00 3.643608737939729281e+00 1.384466899534922080e+00 3.145147069251650329e-01 5.077344204916649950e+00 3.447832674646451601e+00 5.617795349229306900e+00 5.447507499108707130e+00 2.418846312976213220e+00 3.158159215837396783e+00 3.565810474207005143e+00 5.148132168691028632e+00 4.141800998544039381e+00 4.100528387791063878e+00 5.178595720681578918e+00 2.710173752671535041e+00 4.433073689749138957e+00 2.065702579684478568e+00 3.241215037350499983e+00 3.056247308479115965e+00 3.877928794638062282e+00 3.216080470341766695e-01 4.322413004149606941e+00 6.455197625712481901e+00 5.309618460848300359e+00 3.022996546136093698e+00 4.939841347456551901e+00 2.706672883519960493e+00 1.904948533880955308e+00 4.351670903027190285e+00 3.208045085098238491e+00 2.805748696159461320e-01 8.717233524781679010e-01 2.176022322673730081e+00 3.915310284300729471e+00 5.792436462951576104e+00 1.166687146409634002e+00 4.131348584014853387e+00 3.788639813059464512e+00 4.392727240847718484e+00 3.994244207559678461e+00 4.290252486296385115e+00 4.121804614051745475e+00 2.122544182907072585e+00 2.528694736250400865e+00 4.119955283475137620e+00 6.560919420452840711e+00 3.541152437679301990e+00 6.460754096537955071e+00 2.644947462308827824e+00 3.966200585372340548e+00 2.792617445669852039e+00 2.276583608048902363e+00 -4.871588080706024115e-01 2.214635911188188810e+00 5.742080995036071833e+00 2.867260149188670226e+00 4.918605871658385809e+00 4.333441465998294717e+00 3.289846288073802860e+00 3.352617252107380708e+00 7.377034225477027363e+00 7.181495459749684507e+00 4.735824555565014471e+00 2.845108666200959924e+00 -2.056524696321735401e-01 9.283011533504748058e-01 4.084012430029172691e+00 3.985425086429834174e+00 2.755712878768342922e+00 3.414824377633529640e-01 4.530188184000732754e+00 7.977291935077937879e+00 4.082402809788176157e+00 2.548358613903300096e+00 1.968256407245813078e+00 1.087920056703111316e+00 6.813826254488649425e+00 4.445786804952261306e+00 2.505537956652269305e+00 4.331782857565632305e+00 7.523645043463680793e+00 6.005380673999698438e+00 2.496258182912681534e+00 5.000905705496361264e+00 3.011425924854310487e+00 2.617943782941704711e+00 3.135518728688055923e+00 6.078639096206059023e+00 1.923561511152255710e+00 4.347246373440149192e+00 9.923276482930905029e-01 4.215820504166098104e+00 4.481794137723110083e+00 2.589244202979288367e+00 2.556244788934570966e+00 5.754114718622643565e+00 4.650528362521571424e+00 -3.276497048954174485e-01 5.423993428177478204e-01 1.858301578894739237e+00 1.580532578328679216e+00 4.888423444364551784e+00 1.882230031352177591e+00 -9.681179544004304693e-01 1.865402876231265994e+00 2.410286740468154054e+00 7.339928333672641969e+00 5.852106977473377825e+00 3.082346564658315913e+00 5.719637330537563180e+00 4.311354129525331480e+00 1.359182434348646717e+00 3.289155846470344979e+00 1.099074502122631136e+00 3.501621417763479016e+00 5.373968736865215590e+00 2.709122511142199929e+00 4.366276577414723192e+00 1.510372785596448164e+00 4.112241071867110520e+00 3.523322643151278299e+00 2.094244876972328306e+00 2.980025099063554617e+00 6.549945155606415881e+00 -2.447709402044690563e+00 7.960060808071259153e+00 7.607767287393619959e+00 4.045302787906180697e+00 9.654157148440720704e+00 5.166995827788251283e+00 3.209252707887886746e+00 4.954481918615309510e+00 4.109252233612512129e+00 6.162051242145444085e+00 5.034783608833233615e+00 7.228186557580712268e+00 1.107115704882084994e+00 4.979266644592602375e+00 1.896202892581121180e+00 2.185710127280909187e+00 5.406318620486872284e+00 9.379040265884750482e-01 7.210684218045589233e+00 3.720374875323364527e+00 8.075623690632154350e+00 1.280246717615956431e+00 4.343766688568742040e+00 1.912187665479195164e+00 -1.069359793046420037e+00 3.167026923861875343e-01 1.724687850514176057e+00 1.483097175198652140e+00 2.953750749579441504e+00 4.423467058299856092e+00 1.740814891401396558e+00 6.493365770461531739e+00 3.888945240585415242e+00 1.393766029839546894e+00 -6.419235916864938218e-01 3.955179917621010954e+00 2.860952158413104129e+00 1.829708365274394843e+00 4.873197239858648722e+00 1.781549472164653203e+00 1.829843787894310569e+00 1.695078686370819820e+00 4.436172999639393488e+00 3.335491616440378060e+00 -2.006125739139238640e+00 1.387493759174553309e+00 2.360772032549598443e+00 3.105420080163422192e+00 -3.225111034922505393e-01 1.716356284130564624e+00 4.056117699018917833e+00 2.575768507478097380e+00 2.664736963940258718e+00 4.081758047521090838e+00 4.496575833279501389e+00 3.977155659270412702e+00 2.466884625463825031e+00 3.011311016001875895e+00 5.612423519443154873e-01 3.594817389501939520e+00 5.307032459041394201e-01 -1.431674421544704368e+00 -7.490239404780941745e-01 2.729767817624043413e+00 2.006307052270942748e+00 3.941947972265771316e+00 -1.696424534994117828e+00 6.384726322391418574e-01 1.113190260721149016e+00 6.450860598035031757e+00 1.456657084424971993e+00 1.837336775120266497e+00 2.468061489790516205e+00 3.093684736121114387e+00 7.686838329797034408e-01 2.991718021620160428e+00 3.565397766342625729e+00 4.523934534967536614e+00 2.817579478144058847e+00 3.536700884177026882e+00 5.242782281800507427e+00 5.209582542526352000e+00 2.021210490515620961e+00 2.478102454363780183e+00 2.675846496267302310e+00 7.168072151679001358e-01 2.576284002353355085e-01 2.535891038048450508e+00 3.433758415956031484e+00 1.190242109327538378e+00 -5.266845296840583224e-01 4.441216814026248016e+00 3.023606997734706425e+00 3.251411127553372804e+00 4.035130382450647701e+00 5.567666508752224797e-01 2.349974738470305802e+00 1.409562131797788220e+00 5.393776891327776823e+00 1.085653482442485718e-01 3.054080307971592578e+00 1.009405162728270522e+00 3.601350662537682989e+00 6.739525929324678977e-01 3.016449083803616649e+00 3.718269523073729488e+00 3.220195572029924680e-01 1.660175690133248949e+00 3.563761881666300368e+00 -1.524920594638421445e+00 1.316329519388880653e+00 2.059756069380603627e+00 2.853041744997628637e+00 1.234892673618589898e+00 2.320765774098210166e-02 1.973766929439073170e+00 3.768540103491803350e+00 2.416317719106352957e+00 2.489540038995229576e+00 2.701849846855499671e+00 2.699450814526018760e+00 2.540850681283507662e+00 4.705276400269443826e+00 4.234572183432389281e+00 5.190102287589843044e+00 1.754219115078195390e+00 1.575593298062001768e+00 8.012263024952313017e-01 1.799500101818687359e+00 2.932197371452292867e+00 1.345026837439285083e+00 5.060186194576264285e+00 4.180612891185075064e+00 2.707432756839425192e+00 4.300195103926728102e+00 1.582129169732156226e+00 2.034858621762759334e+00 1.200526236090717624e+00 9.347818494429491754e-01 2.291603970429084924e+00 2.276119709839948158e+00 9.475350792600076844e-01 3.369516936315084976e+00 1.828793140498244041e+00 1.015908685785277266e+00 1.053863743973964207e+00 5.484542801819221935e+00 4.169857285467093888e+00 7.867966266281117171e+00 4.592517091078081926e+00 8.114816134966407191e-01 9.828461265735985442e-03 2.018403042295397576e+00 1.332279287070698981e+00 4.455506463969267195e+00 2.613114826001236679e+00 3.712436916890811567e+00 2.832806273093248173e+00 9.720713426473723828e-01 3.482726171034939089e+00 4.015040293247964520e+00 5.522623978422394941e+00 5.024378100317935747e+00 4.746180793922893493e+00 4.331301687150813429e+00 2.703461146346211041e+00 1.677950917609161818e+00 2.157427860985971613e+00 4.721088094427714488e+00 3.701604626345456950e+00 3.262296408646624180e+00 3.967901813566407032e+00 4.558791087756342009e+00 2.802688457107367803e+00 8.725560396442499922e+00 1.952174865721994612e+00 2.318858402795235030e+00 4.488369771592712887e+00 3.034069658738080655e+00 4.895330476326687830e+00 4.669342892902275111e+00 9.953565241243138573e-01 4.071898534250788515e+00 7.816863482574152755e+00 5.368751588840082745e-01 2.803861281005364248e+00 1.339038033542423234e+00 1.256977650731874618e+00 3.739573744038035219e+00 3.174267830409963853e+00 1.865812859317659056e+00 2.653967265785922791e+00 5.565401501729594358e+00 4.534706769220819389e+00 4.065528031848275603e+00 2.785949922065099837e+00 5.579601073460099592e+00 5.023347130959940898e-01 2.599502349634481568e+00 2.182194586604280673e+00 1.394688602808689115e-01 3.930202659026998724e+00 6.957126966996599826e+00 -9.772324953615447729e-01 2.950532636997454716e+00 3.007187134799968575e+00 3.415570915929600382e+00 5.304505282365576946e+00 2.519223180299749565e+00 2.743650540825815831e+00 4.403311370290088789e+00 3.643437726928082654e+00 8.087627616955596066e-01 2.186596562034306857e+00 4.371817553291815983e+00 2.010065775103302865e+00 1.415562640499703484e-01 3.682442197206426737e+00 2.595617073984386902e+00 -9.132960679219683797e-01 6.838654290746555287e-01 5.196590793374658013e+00 1.510993592242505734e+00 8.016595942203654790e-01 3.057890532337037559e+00 2.712108652250678986e+00 4.586493105160903694e-01 1.565017929515437611e+00 1.257234655051854499e+00 1.811829036800806536e+00 7.790303338344181094e-01 6.318378700931913450e+00 3.842298851333045828e+00 4.258671414857571946e+00 2.192275064425833975e+00 5.478090388125491650e+00 -6.467239567488302088e-01 1.172329610011330292e+00 1.484079905427695190e+00 3.769517576141319104e+00 2.601252286811723380e+00 3.077891727000805489e+00 1.248351174210412085e+00 1.959318828530826284e+00 1.054195685634173429e+00 -8.798044691385609184e-01 3.179969914802246667e+00 3.091345752711535333e+00 1.936311636245399814e+00 1.208230540993356250e+00 2.689594520941310574e+00 6.052765014132343246e+00 4.701608607938451811e+00 -1.344598554660755951e+00 5.843915304493216833e-01 5.502637557993739215e+00 4.084050996683437518e+00 3.129850023815128779e+00 3.676237260868921553e+00 2.360648971567617327e+00 -6.581343565866972778e-01 1.446584373153856351e+00 8.149233928694057383e-01 4.916779220958116259e-01 1.387391653477935360e+00 3.779507138621377216e+00 3.163366201469167471e+00 2.807730101240477616e-01 4.567159380793118784e-01 3.432222187930229040e+00 1.564843626721324821e+00 9.843358899051481981e-01 1.155138621654942188e+00 3.140335940061931286e+00 1.494281868540538571e+00 1.617955023912411860e+00 5.785175411851387395e+00 4.596306673057940495e-01 6.230351089658077157e-01 2.840928180052351593e+00 3.164376089590168917e+00 6.163125308457672702e+00 1.414301735464987830e+00 1.996386393830830608e+00 1.066937718853201433e+00 4.184092479080088189e+00 1.745337582974832991e-01 -1.086168586294425087e-01 3.468344480852603162e+00 8.282650862044349527e-01 3.281767209006847708e+00 2.373707666889391277e+00 2.090577726698951810e+00 3.939394573294311641e+00 3.151530609249739268e+00 3.240038722627846202e+00 -3.000100708069386446e-01 2.146419350272875448e+00 1.722075996943093212e+00 3.558610660477988130e+00 2.193304727053646097e+00 -2.328958663423197351e-02 -1.065125375035009370e+00 4.977923317298790451e+00 4.486420266859001416e+00 -1.491536965015615612e+00 3.107779931496243098e+00 -3.356230039613155025e-01 3.701011521127696380e+00 -1.016740547575071485e+00 3.008855325710558137e+00 4.255862341922216907e-01 4.648155461076878270e-01 2.395850663141000148e+00 4.578121837243485093e-01 3.109322394515213972e+00 3.393786320419098335e+00 1.318485722801028714e+00 3.999839984091092315e+00 -9.727388324785553042e-01 1.347450828921541444e+00 7.531720779166966029e-01 2.357700548211395297e+00 3.656333593637375312e-01 1.559433407794865278e+00 5.679326067270004330e+00 9.582557549316683687e-02 2.804564469960128203e+00 7.516446726666174971e-01 1.092232452999251979e+00 2.245186791412344895e+00 4.320971296618029145e-01 2.235097123608031033e+00 2.104762011628032781e+00 3.248005452862933184e-01 2.334929529029942774e+00 -2.834670476625893443e-01 4.816237402539210954e+00 2.452298026202317516e+00 4.607694034563817320e-01 3.122523974509232580e+00 2.032239118771308028e+00 1.266675759995761430e+00 3.442483542452167811e+00 1.425188918526989923e+00 4.998461310869131147e-01 8.251018951777570720e+00 9.169595232581604360e-01 3.487731779586634495e+00 5.620499960574347753e+00 3.536851668146497651e+00 -1.050993858328895136e+00 1.705376372176671484e+00 7.926735494413517102e-01 3.193731760174879142e+00 2.726647664369135526e+00 4.343454118849444434e+00 4.159225665638571989e+00 3.756425643770178624e+00 3.903550208042977143e+00 2.166678504850841236e+00 4.161643800597545351e-01 5.051309537529520277e+00 7.215197627526870328e-01 2.647004522389943659e+00 1.952844120082840806e+00 -2.551887404395645209e-01 1.156309401547887639e+00 5.391130986215138421e+00 2.655845485436012954e+00 3.215891060550735592e+00 2.684020297599873928e+00 2.137137762592030032e+00 4.481104582851664020e+00 5.976186372402079172e-01 7.482004447549073234e-02 2.083939130908610160e+00 2.834574022957110362e+00 3.782623229694744627e+00 1.175552000935231156e+00 -2.716497275809121037e-01 2.743317123241748590e+00 -6.849958622459105806e-01 2.761077458989313005e+00 2.339256184414243211e+00 1.994506046240214658e+00 3.180994257369254008e-01 1.375849205611091808e+00 3.757875330507544298e+00 3.745280130446457356e+00 8.471616477596972672e-01 2.329220718809188462e+00 2.243794696721181481e+00 2.620941847386260903e+00 2.900307015829469925e+00 3.739731992868189359e+00 1.083376325091086390e+00 2.529236947846227324e+00 1.468233745521361211e+00 4.295596436763913673e+00 -2.166458158313822047e-01 2.724300850878663027e+00 2.419852877702544092e+00 4.160136666736675704e-01 -1.725796138425128579e-01 1.715287766550472437e+00 2.467306986909755029e+00 -7.919855173902755618e-01 1.041263087181963254e+00 4.493221489628495213e+00 8.521332626978745939e-01 3.397128517438436912e+00 3.072366904451820702e+00 2.592634315604521067e+00 3.631700456981196812e+00 4.332235330289177178e+00 1.986388830127122862e+00 9.360947989949937043e-01 3.173703328025863080e+00 6.564681228275119906e-01 2.089449539717480153e+00 7.921577097542494839e-01 5.494039978190860651e+00 -8.423617472965161390e-02 1.040071699258325211e+00 8.218458243451693956e-01 2.819245694290715143e+00 1.762302999934549197e+00 2.119851975696455781e+00 5.698016834036471856e+00 1.471984862443926900e+00 4.398905285066755155e+00 9.117872138848206465e-01 2.707883922455080472e-01 2.698954035821214958e+00 1.374854016571182669e+00 1.910519352247798341e+00 2.660513554642332412e+00 -6.188115442941974909e-01 2.751088716000392065e+00 2.670631908769978580e+00 -9.674874180404554602e-01 4.289198686010554651e-01 -9.160938464928737313e-01 4.878477187664329584e+00 1.269329723140627086e+00 6.288056490261753062e-01 1.545193140820388056e+00 2.289131097155382655e+00 6.708291981069720578e-01 4.081255284686390539e+00 4.739433064296895148e-01 6.822725339997832705e-01 4.022457016479670244e+00 1.759614197434892890e+00 1.626471053319070936e+00 9.576495760729299977e-01 2.117191005877217425e+00 1.918172035524288610e+00 2.941153848223148515e+00 1.062691696423152976e+00 2.153001062045347691e+00 3.123275347535596325e+00 -4.800019937870960707e-01 9.674171881073211354e-01 9.604184684782378634e-01 1.501970480149770415e+00 6.175601045952632262e-01 2.345640937106224122e+00 4.008595769796573727e+00 1.284599071203451182e+00 2.385396789856351063e-01 1.585184630265309202e+00 1.702232145843455280e+00 2.322440916885922135e+00 1.363559345259721001e+00 1.969180440822284606e+00 1.435254331017520535e+00 -5.005737222084758603e-02 3.690966406690685542e-01 -5.853680363335052039e-01 1.069785792592270468e+00 3.990521865284713421e+00 -2.078763278200104203e-01 3.947346985547393050e-01 1.263267076633429964e+00 2.182112603840128617e+00 8.542599523480201018e-01 2.799800878174740770e+00 8.255515613921546869e-01 2.647026951090014180e+00 4.178693988117669900e-01 1.184587765156234873e+00 3.407525950070620091e-01 2.890066020803057967e+00 9.028163071784278682e-02 5.838558132562481351e-01 1.316989159108929996e+00 3.595331283837730041e+00 4.697563832399343831e+00 4.194696234491018139e+00 -1.484308165393745209e-02 3.118533745592496076e-01 1.786771984725542772e+00 1.451297572713059036e+00 7.324753835277726388e-01 5.625290910295044355e-02 5.380027947870857918e-02 2.414761477122748801e+00 8.359443155049615104e-01 5.989527907209608593e-01 3.608168861559893248e+00 1.784484282856938275e+00 8.961569556698437689e-01 1.755298254852902362e+00 4.048949961217473970e+00 -5.794035430978585755e-01 1.668649299411879339e+00 -4.650419694220189748e-01 2.092772539402228738e+00 1.824842544247372134e+00 -7.398276308721618566e-01 1.102065606136267029e+00 -7.420127274250023497e-01 3.107004964750554876e+00 2.011663280782339580e+00 2.649106465567923951e+00 2.673597790014112796e-01 1.626151175760411016e+00 7.062438343209187508e-02 1.976574498557932325e+00 1.558673526712099688e+00 1.764740865694640393e+00 1.681909412882646615e+00 3.704954279629296909e+00 1.317946187818064940e+00 2.305327290827603015e+00 6.420205126378712990e-01 2.477741765131497242e+00 1.414516553241335739e+00 6.273990693233104654e-01 2.105738783688359650e+00 1.166244528828744631e+00 2.383179185580994452e-01 4.604686259532136283e+00 1.192750204424678495e+00 2.218701701913471602e+00 3.237240127416718849e+00 3.883950981554486148e+00 1.301390974503822573e+00 4.798647639357016104e+00 -5.767792973210030816e-01 1.157123376089986611e+00 -1.079456367481412604e+00 2.073770894610920568e+00 1.657459179210122979e+00 -1.486115755926912474e+00 1.480898053274865234e+00 -2.705855452753473944e-01 1.609070920066736132e+00 2.911062620669846446e-01 -5.222389332435205256e-03 2.289490832031568335e+00 3.563348224277872678e+00 3.301454637407525983e+00 4.947611525905292851e+00 2.418715581997227915e+00 2.368428200314099952e-01 4.167984496857537025e+00 1.689679578954447869e+00 2.945343114128233353e+00 -4.507227628670774644e-01 2.873109105560340826e+00 3.495804192112930586e+00 1.705835334105981982e+00 1.528501551612914566e+00 5.149961173358152955e-01 1.580084641913435117e+00 1.872307355542108809e+00 3.200974092300698626e+00 1.270870103223712411e+00 1.125974666773696065e+00 -5.873870273373658080e-01 1.249197706189158152e+00 3.397815132339560673e+00 2.165120838234669831e-01 1.286627975160638870e+00 2.229359769568584504e+00 6.005706075068319549e+00 -1.238668352888344093e-01 -1.245090039248928360e+00 1.140544631451674951e+00 2.063930412199908471e+00 1.395484704233625362e+00 4.654387621117683782e-01 2.631665518930907055e+00 5.998759497091674220e+00 4.039288886977878690e+00 2.625236557981597940e+00 -8.746287405329130626e-01 2.885176288083921570e+00 2.996717823402135661e+00 1.192277558014407823e+00 3.397836046366977669e-01 3.537072924858200018e+00 2.593764171508769145e+00 6.104154117957810932e+00 3.671932368222686982e+00 6.418549588847946019e-01 3.314311900257624899e+00 -1.948781735772227575e-01 1.208886611165677305e+00 1.445455163530854126e+00 -2.577026119415605776e-01 2.167740726193173373e+00 3.217760284027204043e-01 1.576890633117235652e+00 1.532245618045397384e+00 1.137579883615292831e+00 2.469182350128531489e+00 1.706346413648550664e-01 2.273808573099921126e+00 1.547994644884495230e+00 7.118573507775245446e-01 4.443360311687790443e+00 1.403195841187749204e+00 1.179645414903460088e+00 1.230940071035178329e+00 7.187326733871945983e-02 9.621579651151974943e-02 9.455454987062242855e-01 1.030414977756656247e+00 2.690608284194444533e+00 3.112895032951549013e+00 1.828200824361073673e+00 3.072437032827457948e+00 2.999443439201654016e+00 -8.675658670005511608e-01 8.850991102129320831e-01 1.804003220186856549e+00 1.946395617771880193e+00 1.290169485869173682e+00 2.380765799982372144e+00 4.052497458132920727e+00 3.314613937539779620e+00 -1.242414627530000981e+00 -6.754486013620430995e-02 1.746839598881231304e+00 6.768090323431632527e-01 3.926586190628528428e+00 1.316096739790294512e+00 3.504668074014706480e+00 -1.226470741161978933e-01 -2.845773192491149461e-01 -9.481172807686939485e-01 2.059228939480661325e+00 2.215460808626757983e-01 7.687751452847538802e-01 8.860818575584968881e-01 1.224938194540798442e+00 -1.050346098146801355e+00 1.275376819515888549e+00 8.051867053649126582e-01 3.248712061314482646e+00 1.790124842860348231e+00 2.941567220578197306e-01 1.716281495827748360e-01 1.246537919306369036e+00 1.771703768344677243e+00 1.135388115569779810e+00 1.385293424696500741e+00 2.440977571461242501e+00 9.809554525713624906e-02 1.299566336391271726e+00 1.996679828533213463e+00 6.213956377075346538e+00 7.078358402082268741e-01 -1.990228194743378420e+00 2.225796397940357885e+00 1.244072379237419312e+00 1.929895608155010933e+00 2.410066563617200508e+00 1.074044018186758986e+00 3.814684975209365891e+00 -1.058710498109215470e-01 2.134128880250859339e+00 5.481178253296306035e-01 4.351114925222758223e-01 4.387509622644365503e-01 1.575626732359501014e+00 1.603091259357525722e+00 2.817002490422508387e+00 -2.540895333692812397e+00 1.000374543104990188e+00 6.270091991294286515e-01 1.411848661016793294e+00 -1.315940822181822512e-01 3.185400406800518169e+00 1.138038885531563960e+00 3.259409286119288041e-01 1.811941395901784269e+00 2.095728863477016590e-01 1.683444068583654474e+00 -7.183524799629912305e-01 -7.570016179289942304e-01 3.880953845648313916e+00 4.383724744962212760e+00 -2.190627246244190030e-01 -1.605225420106163980e+00 -4.453660036028424529e-01 1.078575420348468761e+00 2.056009962150615600e-01 1.751675853400485705e+00 6.936781647442669119e-01 2.074402601927828105e+00 4.143552094262914487e-01 3.593648803359640098e+00 1.100270754137842477e+00 -9.734181383890220252e-01 3.224037199822523903e+00 1.936365117258015411e-01 1.814332491682754345e+00 5.173013675657422983e-02 3.533928549903256666e+00 4.834779366559863512e+00 3.942320539437526250e+00 -1.110946354914760681e+00 4.291423566900592235e+00 -6.844600915383538542e-01 1.669883208777736272e-01 1.214893627810968546e+00 7.060761632327740012e-01 1.024110390985971453e+00 1.064866873101635969e+00 9.828011556035949337e-01 2.950411606238052986e+00 1.363013693011517535e+00 -2.775941578656308528e-01 6.377096351638180671e-01 1.718695126355152203e+00 -1.432168374366187269e+00 2.156202725143734344e+00 5.222371016191355020e-01 1.033203461008842305e+00 2.348588768142185312e+00 1.717694513780213539e-01 9.622455461895760287e-01 2.333977447098081193e+00 1.449409626071242130e+00 7.575425597202627870e+00 1.020417326355187448e+00 5.595906458894426283e-01 -1.858040330837330112e+00 2.440893386661668885e+00 1.276566912750067395e+00 4.623864966544122268e-01 5.403535577634305254e-01 -1.884881742488191181e+00 5.356140866894318009e+00 2.940201549289845673e+00 2.137040117988713739e+00 1.783130669350780684e+00 2.116000503190862858e+00 -1.051078543982177926e-01 9.055134728368327002e-01 -7.880594771779927399e-01 2.469760336864744943e+00 -1.082973172359667169e+00 2.589437219390940403e-01 3.347125989210836039e+00 6.836978822811001777e-01 1.028568543100883748e+00 4.298003346935367119e+00 5.504714645014117114e-01 1.162035263292209963e+00 2.544957417007212563e-01 1.969094808458327961e+00 3.360951178593762467e+00 6.601687382677865479e-01 1.734005559013415132e-01 9.545571649517609059e-01 3.735600489542234115e+00 3.664546657658597439e+00 -1.340158391655912107e+00 3.003312298025874405e+00 3.674759578606031640e-01 5.857931527336792676e-01 2.503788324300079360e+00 6.235867070548832825e-01 2.083758545709724963e+00 3.002677743572534030e+00 1.335069814966876489e+00 2.942127508371975786e+00 6.890686216334306335e-01 3.348476106680288167e-01 1.616489687965041666e+00 6.156086107242764172e-01 5.947324677519535419e-01 5.829068535561545694e-01 9.910877675363197747e-01 8.384154374345502703e-01 1.219356030290343007e+00 1.714180558704575752e+00 1.747656371269122433e+00 3.991575567061359298e+00 6.524093525421013062e-01 3.121115377297591920e-01 4.455742276003923363e-01 -6.130953716373312989e-01 2.531211119726557435e+00 1.886057645337718469e+00 2.228491309554126332e+00 -6.537041630703945838e-01 -1.429163810221554920e+00 2.726183565117212826e-01 5.220024179845295098e-03 -4.859407112868852074e-01 1.649731182116730865e+00 1.595266899360245461e+00 -6.962278927535957562e-01 2.968463293459080443e-01 2.250639905798447415e+00 4.200147923714321330e+00 3.619975486013278232e-01 3.244856434360621211e-02 1.069698479901408206e+00 1.248405006351984925e+00 2.787614221613910370e+00 7.341341116679198642e-01 1.073827976216744418e+00 9.365054804395078758e-02 -6.214949388563889565e-01 2.156665321164948246e+00 4.073235348800605671e-01 2.033310746154485482e+00 8.322038695420717058e-01 3.309554812174976490e+00 3.807348586383383360e-01 2.731530514421038447e+00 -4.703801657421088356e-01 3.162458340461066886e+00 -4.023187118490034742e-02 1.055197432092798815e+00 1.817971831737589028e+00 6.139195217535469151e-01 1.079329327994036802e+00 7.664606119902465098e-01 4.438456529741499623e-01 1.334140335890666995e-01 4.201441184951492103e-01 8.317290399542870416e-01 2.532581212920573144e+00 1.715224875963389017e+00 -1.060711978605162753e-01 5.226629732206442114e+00 -5.961588980005285698e-01 1.011908939801905882e+00 1.155328481286260200e-01 2.201862940342304231e+00 2.449945052326609307e+00 -3.015745114515552827e-01 5.744246940018979952e-01 7.519435840169379492e-01 2.351157771594620360e+00 -1.675920385574354299e-01 2.093979283113018841e+00 1.647994564708819665e+00 3.397198893261008656e-01 3.782925178320042381e+00 4.007776138202027161e-01 2.733142978101766651e+00 1.449734831243020050e+00 2.928442108812914224e+00 5.714426036050384017e-01 1.385150299859801759e+00 2.058344573080118423e+00 -8.427921128453066402e-01 1.469550970773424670e+00 2.761542534281694827e+00 3.650418548293855370e+00 3.506085716247657746e+00 -2.566684534519552141e-01 -4.964963788791049160e-01 -5.044964624932191111e-01 2.423806084277708273e+00 -1.204860570121063290e+00 6.216219552769057799e+00 -3.872043856147621560e-02 4.520763355732494437e-01 -1.756616305187437943e+00 -7.512326610932098525e-01 2.923076569792483426e+00 2.371159150534972948e+00 -1.051006404067047623e-01 2.993798203665487545e+00 -1.034253958741122581e+00 2.884112511316686334e+00 2.658015222587328807e-01 7.848196009273022966e-01 3.008729574674158247e-01 1.820334274912554617e+00 3.985622421505849555e+00 -7.976244272786011669e-01 -8.741183237782783610e-01 2.081468773764264535e-01 -9.035691428935359593e-01 9.949045078684610743e-01 1.152917419056132653e+00 6.252118812079842103e-01 2.048568531088720057e+00 8.511670354196662069e-01 1.665964371038157088e+00 4.515613347936923150e-01 9.799857776744984594e-01 1.856665164609973884e+00 -2.890230405621978527e-01 1.712285414194592015e-01 7.470828426677507128e-01 -3.495452656960919557e-01 1.993421118636963918e+00 4.999587497166059769e-01 9.475949454799859062e-01 -1.395349984873457128e-01 4.198830844939918094e-01 2.790830428607926628e-01 4.158506806347297413e-01 1.974651208099038602e+00 2.612330480464160942e+00 -9.939389569900022314e-01 3.365293141181971315e+00 3.795363239218051188e+00 -9.064986968177548565e-01 1.472613045233986728e+00 4.944193939425035600e-01 -5.031365243427435852e-01 5.429360325979368795e-01 3.106725047636321513e+00 9.482463018343688654e-01 3.148719232664239920e-01 2.065782441156689409e+00 -2.212082828757525044e-03 4.146738497949330471e-01 5.867446841512508060e-01 3.301635904685451983e+00 -1.364128341549598611e-01 -5.671000969411572890e-02 -1.101328265090021213e-01 9.737061066673818877e-01 -1.072121870392941601e+00 2.049626026923926148e+00 4.073432726550685334e-02 2.052681523060651436e+00 3.691843873361674966e+00 5.019676658596490704e+00 -4.184679368399423227e-01 -2.181998300289020420e+00 2.452191395162911514e-01 2.671088974759929346e+00 1.683131092079793278e+00 -1.235216491173701359e+00 2.789134388234301124e-04 -6.055653839469004041e-01 -7.882930450071238271e-01 1.547560038583713826e+00 -7.464465512726070617e-01 9.208066573305673241e-02 3.102287981807039685e+00 2.053457307410224253e+00 -2.165208524669264278e-01 1.016820380037553040e+00 -2.097298058807020915e+00 5.899484745257566054e-01 4.017890607298175709e-01 1.898261700191913981e+00 6.144586129013647202e-01 -5.208555570180065653e-01 2.228622282289101975e+00 -7.443086744644156205e-01 8.877221042893097547e-01 2.042108695415112418e+00 -1.351953888131878889e+00 4.445775292099450660e+00 2.307391640792940901e+00 9.931697557889590522e-01 5.156144701181328838e-01 1.074199395635883958e+00 1.706492463174506202e+00 1.410397966575744011e+00 -9.001910300911599716e-01 3.192263655773557862e-01 -3.604762278022867195e-01 2.244590378453428681e+00 1.835065953154633833e+00 1.808545336796708591e-01 2.036362694558280229e-02 2.370956861299073903e+00 4.222729799231063064e-01 2.963843298543518065e-02 9.640083805966824793e-01 -2.448474397812150372e-03 1.353904743490166318e+00 1.394214199569873136e+00 1.187711382488114031e+00 9.678442849266298831e-01 2.223490954719652635e+00 1.241571825878814983e-01 1.272500991335956400e+00 2.094487552577914968e+00 5.747291608349305303e-01 2.650236374516042215e+00 6.344424129245630484e-01 3.940419579737107214e-01 2.350258097112110978e+00 8.664430697921353675e-01 -3.739225119217302051e-01 2.202818720814252451e+00 2.318004849143385560e+00 2.288108342979848331e+00 2.764161392382872506e+00 1.377835608021971803e+00 -6.103703034666599914e-01 1.398144941211591163e+00 -7.506984267274363631e-01 8.888802207150122703e-01 -3.689929547937961796e-01 2.743200536010243606e+00 1.814977011364050874e+00 1.135674176099489729e+00 3.384414627486129756e+00 -5.876479126458731272e-01 2.678750615879487373e+00 1.041556172758405507e+00 3.246231677321088860e+00 -1.414946848521592138e-01 2.486674076586327331e+00 8.686450815855089047e-01 3.141710593351306535e+00 -5.942512814603233551e-01 9.740268142813706120e-01 1.104323306221764556e+00 8.578587088910976099e-01 -4.079750954395996443e-01 -3.577363972665552616e-01 2.693568899475714318e+00 -1.280981525198775728e+00 7.721996677425514433e-01 1.854337178868552954e-02 -7.214735613812908177e-01 2.247606008119015453e+00 1.054912704890277109e+00 3.646515771176883081e-01 1.855453249241642677e+00 1.278933220153963379e+00 -1.326176543557109788e+00 -1.317767247394087959e-01 3.360901054358311768e-01 1.884746287868188652e+00 1.271917535087821793e+00 3.854198732207632538e+00 -7.839806275973747463e-01 -1.217617737958064938e-01 -1.373259230425157851e+00 -3.007584492978232493e-01 8.137289573506431006e-01 1.312531485434668355e+00 9.345980981288042333e-01 7.205882352509799249e-01 1.412345518324642057e+00 1.329392738767689597e-01 1.261456288464715692e-01 1.629373699603888337e+00 3.718668473618810921e+00 -5.700658404570013715e-03 -1.286114606187344966e+00 -3.138996387770353058e-01 -7.879802320444513342e-01 2.182141182805552582e+00 6.067492621625281135e-01 3.684812276705018430e+00 1.686704648644961058e+00 1.069240669471053451e+00 1.487976824532627695e+00 2.325371355830118669e-01 1.509586972030081631e+00 2.630462209636959869e+00 -7.476273541922913088e-03 4.072975722354062356e+00 7.609588344778508429e-01 9.445062427654546955e-01 3.908052645178802464e+00 -4.994772119847543657e-01 1.587520989686379558e-01 -6.976732561719737324e-01 1.724256228050219164e+00 6.604279709126350539e-01 1.240134595067848150e-01 4.983056008678651283e-01 2.412978494841781618e+00 2.286006089585552292e+00 2.286171417213933132e+00 8.407964787918504879e-01 1.668894480475534792e+00 -2.409748986036659879e+00 1.711442948165261102e+00 3.484090579060517001e+00 1.673202632817206159e-01 2.391594255597505825e+00 3.614743277257349341e+00 2.139809623918520920e+00 1.216669094080464975e+00 -1.799961396251276158e+00 8.770588103027048277e-01 1.500665419073595963e+00 5.966271765592618542e-02 2.028076656426868851e+00 7.742892589709963191e-01 1.147393525292819350e+00 -1.578266132394334997e+00 -1.441501205788197959e+00 9.900603082394381360e-01 5.858825037780124312e-01 5.730978810433724480e-01 1.095216130851801362e+00 3.347368938932063998e+00 -1.803348169558247893e-01 1.431363988318383962e+00 -1.452139396818786343e+00 1.204334738549374784e+00 -7.903251017993222494e-01 2.678735746051953637e+00 6.332116075465936689e-01 -1.013260638221668897e+00 1.705600854119244669e+00 1.649602913555674455e+00 1.940152772983350982e+00 -1.243467546479804176e+00 8.891445427443916971e-01 2.702121550214501067e+00 2.380903444712862527e+00 -6.967014540734258743e-01 -1.936860054486091443e-01 1.480102984280720069e-01 1.861743313501874608e+00 8.939063478266727758e-01 1.082967953366269054e+00 1.227930088074189602e-01 1.182157083382857410e+00 9.908434601660787155e-01 -8.069598170822721572e-01 9.506179319918230952e-01 -6.267534985360989630e-02 -4.300728336236838700e-01 1.426787714900122239e+00 8.377246771102444534e-01 -7.463516965733999475e-01 -2.315853292330245228e-01 7.137968871871871457e-01 5.104642156171801393e-01 1.971767983645844602e-02 6.588902873124891091e-01 3.186351773790185415e+00 2.349491375176770720e-03 -1.241028977512862591e-01 2.699202235242461612e+00 7.480041034424468327e-01 2.781889036354833755e-01 -4.550179700293282420e-02 6.368807865570254911e+00 -3.821053456159081430e-01 1.396830078225543392e+00 8.893047604603359080e-01 1.379983449375613791e+00 -1.417119098545772948e-01 2.976092611244890662e+00 7.059165877868628369e-01 1.279933439748992097e+00 3.487847430824191353e+00 1.954970354779031805e+00 1.556993937026020403e+00 2.404865428470404076e+00 1.767994060513104149e+00 4.631312127627955633e+00 1.621672235438596621e+00 1.157237276722713482e-01 1.287450116676740919e+00 2.761069345134948172e+00 1.555668243479308543e+00 -1.087792975303365273e+00 6.849446509296225338e-01 1.712426716424664708e+00 6.798944113610666529e-01 3.052459946762173804e+00 2.860465354120915293e+00 8.277893680827379530e-01 -6.258037128591020792e-01 1.316479873455341787e+00 3.427870627657390173e-02 2.852120313405026586e-02 2.309475247693605349e-01 -5.350621964841347777e-01 -6.424447923223791657e-02 -1.151441204958892239e+00 4.859389518873559188e-01 7.807510010246649923e-01 2.288041986605875877e+00 1.779028935030286585e+00 1.593318561027466718e+00 1.908590090088875924e+00 -2.539763848379059663e-01 -6.753793756689437100e-02 5.178095364216850349e-01 1.774439803664144222e+00 1.426967144038963742e+00 1.808602629720830857e+00 2.145312131727750593e+00 7.532343635764247036e-01 2.901806683396519926e+00 -6.088034637048007625e-01 -1.928126936313320439e+00 4.215695714847343956e-01 1.705944861714509209e+00 1.914676558803087847e-01 2.292912662972070414e+00 9.435612237879856812e-01 1.186295219551033897e+00 -5.623642218265629822e-01 1.700016920247615193e+00 -8.831718544269259175e-01 8.272704851640494406e-01 2.346066860002414600e+00 5.661088093324833093e-01 1.754145123964421238e+00 3.101371800462943695e-01 2.975257999830778211e+00 2.225973634701932102e+00 6.839396474377157364e-02 2.561593843956422756e+00 8.256247440693625927e-01 5.217149988930314120e-01 2.746625606438040101e+00 1.421650443073404047e+00 2.262046604764270663e-01 -9.543379123314964518e-01 -1.223518859835840272e-01 -8.532910094078008933e-01 9.220153827042085748e-01 3.014561993851456734e+00 2.096617598858964371e+00 3.353502686743488947e+00 4.924724725453095697e-01 1.816833293929301707e+00 1.915898380045476523e+00 -1.130362424972052082e+00 1.252406006904368541e+00 3.005966022907863300e-01 5.331886203695720416e-01 1.809607996569490229e+00 -8.200942710934868707e-01 -5.809672712498694658e-01 2.760801830771767662e+00 1.784550272224008749e+00 4.160208570678545215e-01 1.237154651495745217e+00 9.455606721288533079e-01 2.879869619464486163e+00 8.528484203685264831e-01 1.931136945262952098e+00 2.116558489340890914e-01 -1.376740460158740298e+00 -1.763909279882988068e+00 1.521705322748299338e-01 5.065953733013367488e-01 2.533746556016033047e+00 7.985192948585879691e-01 1.008623272419605588e+00 4.971274669072154317e-01 -1.695402294216913630e-01 -4.030057482818979464e-01 1.406985295398372360e+00 -6.822048788507411032e-01 -1.349088468257017226e+00 5.675599308017816869e-01 8.462224517258190026e-01 3.692004500220352758e-01 1.506886136061610149e+00 -1.873689243957455508e+00 6.258691833282330474e-01 -4.826180337302341528e-01 1.393753086849676581e+00 9.389896757579868636e-01 1.714944641677608808e-02 -1.890360922872405869e+00 -1.971405751570294296e-01 1.174099158144757737e+00 -6.814587266352573058e-01 1.206661043745588691e+00 -2.599225996849941489e-01 1.148893947575546859e+00 8.282081636702742777e-02 2.061377516393602782e+00 1.035638771054039342e+00 3.421342283783470606e+00 -4.893160316294475898e-02 3.707582476094406498e-01 2.160656570794409426e+00 9.876825072658772520e-01 -4.121547617704750532e-01 2.262412506704252646e+00 -7.463663708157772803e-01 1.034709832462301637e+00 2.201996484800288201e+00 1.211623737444231352e+00 -1.311061335169947661e-01 2.227848661228117866e+00 -2.238086098404634128e-01 6.937650623436417696e-01 1.725850212992693145e+00 -5.600553895818134453e-01 6.411372377137408707e-02 1.746756480742926332e+00 -1.072812080002978785e+00 1.642608617761448064e+00 1.701686494737499000e+00 1.985759319125238065e+00 1.949286784396407013e+00 2.565449678248435950e-01 8.570181914947341273e-01 5.592528404750790605e-01 1.903122564346172441e+00 1.613731765562965492e+00 -1.193866223366535140e+00 1.167361082672354833e+00 1.561238924910869130e+00 2.526422230927746870e+00 5.149069743731455873e-01 8.609259288807646904e-02 1.233355976032217471e+00 -5.638714632476593547e-01 -9.335014776957335503e-01 -1.353168878354535920e-01 7.732201579076566356e-01 1.057739332478841554e+00 1.253511129750138675e+00 2.487955617863019775e+00 1.629983939634098711e+00 2.457441196105288217e+00 -3.940835303611335827e-01 1.502280632993130194e+00 1.363594036655846331e+00 1.407934747692149768e+00 2.608784244871210412e+00 6.082168827460058269e-01 1.478861108502629307e+00 1.010925664348088837e+00 2.715547772949340022e+00 3.129622778652462189e-01 1.445477580616423730e+00 2.040337886433851722e+00 1.932218750699337129e+00 7.388918991722086549e-01 -3.696191083677476952e-01 5.854538698174271971e-01 -1.030656215612595794e+00 -3.395022400099451110e-01 1.171932725797746322e+00 1.969785990092634886e+00 8.497696119461158881e-01 -1.355783722875762987e+00 1.534930826578484730e-01 3.994237398826701035e-01 2.130835387701758954e+00 3.036589282909683885e+00 1.440370385278931797e+00 8.310251079180119849e-02 7.983631078745619947e-01 3.688670524138963347e-01 2.326815350053275111e+00 -6.092449855646974166e-01 2.554938221675663312e-01 -2.439114890367762301e-01 -9.345376088856853780e-01 2.254391185235938178e+00 4.284097760791498732e-01 6.099022846311022983e-01 1.875079291065088194e-01 6.910090520160870886e-01 -2.638873497304179971e-01 1.871289697231988125e+00 1.484250551113881933e+00 9.639712012341509206e-01 2.286584202804766264e+00 2.004189401755093858e+00 1.216451631092029695e+00 2.056704501045809597e+00 4.094142605145196789e+00 6.243350053837517510e-01 -1.723227353038195186e+00 -1.107181334727388444e+00 7.051343924668103114e-01 1.353059781809427431e+00 -1.317209017555558859e+00 1.230560071860120619e-01 -1.116985270133084018e-01 -2.734945211934201037e-01 -5.891616885792841929e-01 9.980692012942506963e-01 1.074877818489324843e+00 1.212317510497525674e+00 1.759569181678121597e+00 2.516280569514716681e-01 -2.517065569783049073e-01 2.276672817626044676e+00 -1.382405969901500997e+00 4.780339804677399135e-03 1.204639331233473998e+00 1.432075527756929478e+00 2.730471751192816043e+00 2.280725979652846291e+00 -1.898061193691302773e-01 -4.074949864832915214e-01 1.397135081416843061e+00 -1.223187336625948252e+00 1.314320942983636664e-01 2.255735407316751040e+00 -6.835580778162773097e-01 8.426923925746254707e-02 -6.691507538356553653e-01 -1.221381628073295422e+00 6.514730954945668895e-01 8.859756646977789973e-01 2.121147520674838471e+00 6.271697887343256061e-01 9.143536267818119789e-01 1.720192946627070008e+00 5.682364559535690862e-01 3.245552158530345288e+00 1.159957416430783095e+00 -9.578138620388453317e-01 7.068077337419038653e-01 1.723233485696431977e+00 2.894902116978162354e+00 1.874456997430519190e-01 1.539715475154036062e+00 3.164138730090059859e+00 1.441810934568459990e+00 1.222360878084773450e+00 -8.218619440456784719e-01 1.142367103082096769e+00 1.765373078723887268e+00 2.361208231675280711e+00 3.694363752916914212e+00 8.244359962176696088e-01 -1.235218079527494600e-01 1.192712377019592651e+00 2.084717958572623875e+00 -8.028029823782447671e-01 2.315025641753453434e-01 2.002305688467076017e+00 6.655110878634333815e-01 -2.039933167407093517e+00 -4.564158545987395676e-01 1.846734918858854435e-01 -5.443094469820706216e-01 3.028263004956282534e-01 3.031432013274526938e+00 -3.677938926019176380e-01 2.062011447230146732e+00 2.684066328508843746e+00 2.256300332471084857e+00 -3.021249272416573484e-01 1.314503218152654807e+00 1.117598164303152952e+00 1.995847573662758556e+00 -1.312902241906290790e+00 -5.993896491647587865e-02 3.279098021956762476e+00 -1.446025870522555712e+00 -4.040241145345358983e-03 -6.456827027259303131e-01 -2.430276754271343265e-01 -4.700789066589100562e-01 -2.702054233542098838e-01 9.450777310505590334e-01 -1.243822919985282383e-02 3.304641476800794786e-01 -3.457635719939475272e-01 -1.761954157482424066e-01 1.969601904094807399e+00 3.477319187972560233e+00 2.399068941637346519e+00 -4.289490870028122571e-01 5.892144467836460953e-01 2.737835485332799301e+00 7.564439383511213366e-01 2.366618025318419249e+00 1.900019010378009465e+00 -1.622101410428662335e-02 1.796769563333173281e+00 -1.303970756649014184e+00 -6.284575298200192339e-01 1.484021539255638844e+00 1.596658517320812765e+00 -4.361372761632838491e-01 4.842174018534810997e+00 2.246744229017906047e+00 2.197067105828668154e+00 6.412703996938076134e-01 1.460095737917759484e+00 -3.328728684612538014e-01 1.278199680892728729e+00 1.273638492779197051e+00 -3.082710319548453981e-01 1.980705172706445305e+00 9.712530693276880678e-01 -3.810186902915747575e-01 -2.169839692837951972e+00 2.555665747948168587e+00 1.158861190949978637e+00 -1.748460692775170688e+00 1.403075329398439042e+00 1.114009246461898028e+00 2.111719723844484253e+00 2.770853158494929858e+00 2.460025476823968660e+00 2.009070059960629706e+00 3.479872378636878483e-01 1.716486507601664435e-01 3.042848675155026328e+00 3.410005381165090999e-01 2.992440538563689856e-01 -6.810372236397794765e-01 1.259542354329991731e+00 3.004509581121684203e+00 5.740338545253722558e-01 -8.491222009971453044e-01 -1.000595693639056760e+00 -6.870006654720470229e-02 3.876086683891301732e+00 4.199856890952890498e-01 3.685783623814870236e+00 9.023890744357739857e-01 2.867514401506126021e+00 3.466480609977508065e-01 1.085983806880441715e+00 -3.846345898258597407e-01 2.305223878181045016e+00 1.455664689946265078e+00 -4.811790654752040597e-01 -1.083538219581611006e+00 1.305185269178422480e+00 -3.174441944226343848e-01 1.455910400532158366e+00 5.509153080901366684e-01 9.395085594594178025e-01 2.051927433804720202e+00 -8.214264876220874756e-01 -5.483992448857929469e-01 3.536574522957545152e-01 -9.286795485395056282e-01 -6.166706731820781329e-01 3.623817470861280254e-01 1.544111130814807276e-01 1.330563226960601364e+00 -5.501386979483192941e-02 -1.043426247103881321e+00 6.509355709342401486e-01 2.579937312288883788e+00 2.136185867740502342e+00 8.404006251871742883e-02 1.556374587212826510e+00 -7.948513843449883653e-01 -1.488102314283225702e+00 7.526445063141541381e-01 1.353086832356341196e+00 1.348940007070987823e+00 1.404692719132781598e+00 -1.637007029983661432e+00 1.415979803241277368e+00 2.885977152204542706e-02 1.982242468768636412e+00 7.414012840203011434e-01 1.056326005759098186e+00 6.704135284619635593e-01 4.862031698806085878e+00 3.390563080497437376e+00 -2.718385791155719655e-01 6.096962664357071793e-01 3.170459474405302736e-01 -3.778894829893441609e-01 6.079093004853222126e-01 1.842563415926687931e+00 1.942607570375262660e-02 -9.011997809007656901e-01 1.646945800783729652e+00 -5.556224364481999745e-01 6.467345782787214947e-01 -1.379120393998770622e+00 1.891521681540384359e+00 2.958682285454836247e+00 -5.051120248090534837e-01 -3.462507330555812946e-01 -1.631297564007330836e+00 2.874110979385961606e+00 -7.431180377217895261e-01 1.851141660496117280e+00 -1.727795102907848879e+00 -3.084182869758521003e-02 3.260529249622601267e+00 7.188277466013712758e-01 6.424574577465476111e-01 1.014638756940605013e+00 1.373476793155786968e+00 3.461758921246571585e-01 -6.975601998015917848e-01 6.333131643605116601e-01 1.380340402700761082e+00 1.536124355513601270e+00 5.107786647665174540e-01 1.718311505468758105e+00 -1.306132594703825811e+00 -1.774996582495452779e+00 1.248681331652256032e+00 1.918592239121205134e+00 -3.060719083458973699e-01 2.988222658293450795e+00 1.745330746261541596e-02 -1.382259864303915675e+00 -4.348213278590869479e-01 7.731377457378524332e-02 -1.185412935638611609e+00 8.830139894840448589e-01 1.303390364170046167e+00 -6.714844194499658414e-02 1.470407609166795915e+00 4.529973392533399590e-01 -6.084380782125786702e-01 -1.051871244470174549e+00 2.669113711695060953e+00 -1.970356486234204618e-01 1.007654189833813385e+00 -1.979512271280264413e+00 -1.177862730242518891e-01 -1.780374815473971584e+00 2.737929810483787474e+00 -8.377622326132289077e-01 1.509380927296721575e+00 1.613533098833230470e-02 -1.497520245116611859e+00 -1.383118211609941639e+00 -1.579432390153066912e+00 -7.629197242655173516e-01 -3.767975375483146872e-01 -4.294172917147387469e-01 5.671659259708141665e-01 9.190596010122346060e-01 1.158235276654395962e+00 -5.038991569793662695e-01 -2.245130785534196483e-01 3.068762413460504490e+00 -1.032231182832805683e+00 1.486806123233273304e-02 -2.874538338062628262e-01 1.633019255118080659e+00 1.973427198135006833e-01 8.905709127564096494e-01 1.303264094212961854e+00 -2.513717782519055977e-01 1.836233664723034176e+00 9.573676533885877582e-01 6.763488574661173924e-01 2.553376555606625686e-01 -1.616247384583475166e-01 -4.112659043020455152e-01 3.397315069368545881e+00 5.616346773131479786e-01 -2.151031788915913179e+00 3.340575165587834627e-01 -7.132230919675091041e-01 3.142033371508262674e-01 -4.923111130674923119e-01 -1.138707131530626748e+00 6.661680684692043997e-01 -2.901285049064495247e+00 1.715583829800564564e+00 -2.589265589538924384e-01 1.836346487027986862e+00 -5.383134157796879427e-01 -1.829767579696241597e+00 6.625475289547004820e-01 9.971713167876090633e-01 1.675088908891180006e+00 3.816095693986560455e+00 9.148451394938718062e-01 2.448415884100282325e-01 7.505525138684577824e-01 1.547958990732307916e+00 1.385770342898570706e-01 -5.278407387038812626e-01 -6.154277568427363176e-01 -7.186543012623861082e-02 1.359055421755507531e+00 -2.393747535300077445e+00 7.858268354433878278e-02 1.614510267083261397e+00 5.033245697555636111e-01 -9.135550783185641954e-01 1.239601909841905769e+00 -4.582049360291080148e-02 -5.959639665584089974e-01 -7.715404895517286032e-01 9.226435186009315226e-01 -1.938536007244083592e+00 1.696998561808568118e-01 4.284070947045586220e-01 -5.126280058238212867e-01 1.522535532644290646e+00 6.047328810124685122e-02 -3.419645642906903732e-02 9.891939757067806926e-01 1.019559837169478289e+00 -7.159992730609905376e-01 8.129870225817628637e-02 -1.359902851366545998e-02 5.508176975393426211e-01 -9.007978704509066459e-01 2.627858398248000160e+00 8.961601794047795444e-01 -1.427941993406974808e-01 -5.421619497398381116e-01 -1.269357390713244715e+00 5.776940961885719539e-02 -1.359921707509873290e+00 3.897152428172657723e-01 8.354083398992480092e-01 1.478343954593580589e+00 -8.709719740382926290e-03 2.236948299555294284e+00 -1.230097920283046431e+00 7.533359986943504172e-01 2.564393300651376606e+00 9.800746373047762861e-01 4.176246477696489712e-01 1.549723510992417230e+00 1.220776411462775268e+00 9.711612790182966304e-01 1.059488819510493451e+00 5.662619345533569382e-01 4.870157494505705231e-01 -1.026423086901516735e-01 2.061024391559602709e-01 -9.812245500785453656e-01 -3.830734750861675142e-01 2.037315985770492777e+00 -1.265139965785835596e-01 9.536943775433178727e-01 -3.352977740861504685e-01 -9.446970886704316728e-01 -2.880787220568123974e-01 -3.926457284237569456e-01 -1.197726828715856839e-01 3.644015978697655034e-01 2.310379887963909695e+00 1.137500463150018515e+00 1.467806094400294858e+00 2.834777967469135351e-01 7.565297176707533877e-01 6.955940624413416984e-01 2.468099598473448619e+00 3.654538507607678621e-01 8.565020686396161986e-01 9.026481289686076603e-02 6.446405124477906368e-01 9.794730300351738306e-01 1.060684762124159519e+00 7.110031577837119254e-01 5.068735116081175551e-01 -7.258258571312165008e-02 7.797300212619714399e-01 -5.055127182889753712e-01 1.513072318595146237e+00 -1.894875155855032300e+00 3.340644685547433657e-01 1.348587112007058719e+00 1.736503278776828640e+00 -4.278359445163668617e-01 2.853198457274775279e+00 1.190187132330670305e+00 2.513694368099846921e-01 8.998446567933860996e-01 3.826717641354973054e-01 2.115440807957520875e+00 1.094485279753283802e+00 1.951553335466981176e+00 1.791603990108424638e+00 -1.095343594974776735e+00 -1.757052135845293739e+00 -1.607908943923337108e-01 7.596945416109356086e-02 6.009319833024266977e-01 -1.545335081712343461e+00 6.022184216701579329e-01 -1.706612492643809542e+00 2.866897605499518331e+00 1.848202229287524645e+00 -4.564296506329348357e-01 2.451833143246479885e-01 -1.348204726789451025e+00 1.203119560901830143e+00 4.969368419208346488e-01 2.326286856834019812e+00 -6.548153982169739873e-01 1.251956543381217646e+00 1.578882105098924349e+00 -1.042539213363149475e+00 3.804367945880912316e+00 1.730432123766537655e+00 7.771088288971021996e-01 -1.391403932547317757e+00 2.702815891014435756e+00 4.813585939087568905e-02 -9.364169141891129922e-01 9.819470014769307031e-01 3.230253836466098427e+00 9.953455912111829340e-01 -5.692471020329111786e-01 1.402887618001706027e+00 1.032718116888156734e+00 -8.218959810787743736e-01 1.120600564010010736e+00 -6.640775010018300506e-01 1.619501418987632224e+00 -6.502342461975221255e-01 -4.618769050902964413e-01 -1.770808512648159860e-01 1.858963347018971701e+00 1.628471956676364352e+00 3.280146316580972332e+00 -2.233353921781535412e-01 3.493986694048581754e+00 -2.369595751539588790e-01 -1.483939482975054069e+00 2.264415219015811331e+00 -1.005816123698458409e+00 1.352563724718586491e-01 5.602731289806366366e-01 2.089837815076459382e+00 -1.115177710613941997e+00 -4.043430220384381379e-01 -1.159374163692136417e+00 5.842361874863708504e-01 -1.510333064526742791e-02 -6.781050762731100079e-02 3.574615817189541467e-01 1.341955063096190504e+00 -7.499251497475210027e-01 -4.712473023525538540e-01 -1.959355676647295541e-01 -1.276408331468993795e+00 5.735873217863179940e-02 -4.249265845667323238e-01 2.880527853048873155e+00 2.855684549402497385e-01 6.736917295106141790e-01 2.216179905585154319e+00 2.628454110171239755e+00 6.273676893495941931e-01 -1.141650935104512099e+00 1.462903103686405082e+00 -4.853609567284930537e-01 -6.921492631893124692e-01 1.327945973207220520e+00 2.643169166305585627e-01 1.491969315951965580e+00 1.157943306801951788e+00 1.134630199403205308e+00 2.483183554395317350e-01 6.650665867339067283e-01 4.122713818507950378e-01 5.326755640995888275e-01 1.059361140719344174e+00 -2.826009712764926407e-01 -7.949834821030257181e-01 7.291508213996545917e-01 1.428138133331468440e+00 8.166420752210223899e-02 -1.739987084834580811e-01 6.163965123380139577e-01 3.891837559972635141e-01 -6.324116792886783425e-03 7.314836705239373682e-01 -2.987228725090920634e+00 2.774178628013231340e-01 3.312028444912173963e-02 -2.554742922513689174e-01 1.959357331748899922e-01 -6.184467742062080275e-02 1.099205362809807518e+00 9.839020339209966215e-01 6.306988309659301573e-01 2.280073902001132691e+00 8.407700581065019607e-01 9.386063078161746009e-01 -5.048853034340551327e-01 9.942671296143038573e-01 3.443757926480894849e-01 3.872901140613533855e-01 5.516829509167417989e-01 5.663166929255585291e-01 9.114189513146409016e-01 1.422873394965479488e+00 7.061182057749755547e-02 3.052915168328003137e-01 -1.343215551932963825e+00 1.865416879410961570e+00 4.868256308851087177e-01 1.408812937898551221e+00 1.040002718786763980e+00 7.698542691827223727e-01 1.298062395897166876e+00 -2.549563131765406054e-01 5.391033511483619423e-01 -9.595166079577873708e-01 9.595024685545687770e-01 5.638139204611299915e-01 -2.275158478460511891e+00 1.844641945728169030e-01 -1.015427089513662562e+00 5.155982399205449873e-01 -1.014907565194064776e-01 -8.038388816519728142e-01 -1.306099548699378499e+00 -3.987640689880028178e-01 -2.462455457457046748e-02 -1.680816260206677404e+00 -1.248322667033516575e+00 -1.161947014232865838e+00 1.659302141830356625e+00 3.648460422208219534e-01 -8.992903781055963108e-01 -1.013581614278290077e+00 -9.750235335674509729e-01 9.603212026017162728e-01 1.840887084319704492e+00 -7.267071946688752337e-02 -1.890164049542215174e+00 -1.562414207724906745e-01 2.499009462261808423e+00 1.601976284610423296e+00 -6.085710188884438931e-01 6.662770187473147088e-01 -1.447754905131802161e+00 -1.680860726943653738e-01 4.552721698110394344e-02 1.599237649997264699e+00 1.444535987720813708e+00 8.215333791159493693e-01 -6.682026972657222341e-01 -5.947629100250022560e-01 1.037989951291930169e+00 1.326171347820571889e+00 2.089670550809394456e+00 -9.961267883617626051e-01 -9.920352909549520204e-01 -9.240223919923516993e-01 5.434183922587441096e-01 -5.803654632008098391e-01 -4.784668059615503344e-01 2.176335615307507798e-01 1.607441229690590931e-02 1.355775420677321819e+00 -5.997708686332163808e-01 1.355340014668140469e+00 4.286308494293341598e-01 5.655565293217229561e-01 -9.416572484396592557e-01 9.344919312636306152e-01 1.563489031740140200e+00 7.689900771803785950e-01 6.864081459888489167e-01 -1.184104789715323847e+00 4.052641975536652730e-01 -6.166918247113775120e-01 4.534751092418307650e-01 1.432162708313804877e+00 1.925319486157377913e+00 -1.938360030158894576e+00 -2.253342677085171442e+00 7.608030785417477793e-01 1.308094187983688261e-01 -6.535878233688226235e-02 1.009376725540570341e+00 -8.458008038654277194e-03 2.233238814149875573e+00 5.957595912239186386e-01 -1.653506682497050684e-01 2.095530824157467720e-01 6.454321777787994652e-01 -6.742898063096968153e-01 9.313145598422284399e-01 1.633409720128740972e+00 -1.125523707942490681e+00 -9.366848799238013390e-01 2.732957923873698958e-01 2.729813630084871323e-01 1.100012583217232498e+00 -1.009326100045814911e+00 -1.537789904709658817e+00 -5.195073081256192452e-03 -2.575450206642639350e-01 -1.494926408389619432e+00 -9.307197823171194928e-01 -2.980997529203772700e-01 -9.107252467758405468e-01 -5.450936249696076707e-01 3.125054598304287667e-01 -1.497808438254887742e+00 -3.939367331052871790e-02 -2.396871909552457103e-01 2.174154449890453034e+00 7.121268752705386396e-01 -2.714423772601550766e-01 1.141426356063234282e+00 2.275819164469271016e-01 -8.361336147122508389e-02 -4.276084369199564805e-01 1.724293779856829634e+00 -4.169999687366234831e-01 3.948103518901726061e-01 -5.482240492011213329e-01 -5.014420659647584877e-01 -4.890796425896930533e-01 5.692567137472440697e-01 1.612841066701292458e+00 -1.218577977652948841e+00 -8.954171628510821934e-01 1.397438130914252286e+00 1.624213484365700566e+00 -2.513133035212279376e-01 -1.380829957578046718e+00 -8.386500085368846502e-01 -1.048562147083657914e+00 -6.851531272415222196e-01 -1.389963465205996229e+00 -2.214260105875719975e-01 -1.378846057683705162e+00 -1.854603946871783648e+00 1.108063386602140543e+00 -3.715876025067476641e-03 -1.829430080170704631e+00 8.054668123288361015e-01 -1.370310699042106339e+00 -6.735450999867812483e-01 -6.493940396019822758e-01 -1.188605064324230742e+00 1.107074825703407983e+00 -6.140510675659799356e-01 1.385862607186439277e+00 2.463295777196641834e-01 -3.301390417859381698e-01 1.970374100027350028e-01 -1.184443419348818471e+00 5.476763617711111198e-01 1.516472716193198567e+00 -1.233871943083998612e+00 5.793835995453862076e-01 1.834572542182530075e+00 -2.427924076072454973e+00 1.447702489417326821e-01 1.823411407540920681e+00 -1.569336556180695452e-01 5.178716781244343537e-01 1.680492901930229488e+00 -6.764032068931206121e-01 1.961982136466991766e-01 1.973331788509707363e-01 -7.173721283221288214e-01 7.665746304541010137e-01 6.124083851138358847e-01 -6.061727231106609493e-01 -1.084631378067095531e+00 -8.282263291500918667e-01 2.007209213794222791e+00 4.629849333094587238e-01 -4.733522622770042765e-01 1.972412937364698582e+00 1.870375069360577402e+00 1.112326345575013420e+00 1.426440623938762586e+00 1.126226632066532396e+00 -1.219765648362429067e+00 -2.478397021545853951e-01 -6.177248018882612879e-01 4.859539658190756284e-01 4.141002705857310118e-01 3.712660095546390093e-01 5.537016990823422358e-01 2.072131726172610655e+00 -9.092704020183005609e-01 1.393422958031891090e+00 7.327645975242408349e-01 8.760989537824755979e-01 2.332675848917939554e+00 -1.548227809398791788e+00 7.506525734021740615e-01 2.520787505720458732e-01 -7.780625727895276178e-01 2.993248908765420158e-01 2.336888694507630149e+00 7.291220233437722964e-02 -5.398231684994980739e-02 -3.437771928301809887e-01 -1.052657634056662683e+00 -2.637941827000067074e-01 7.001692709700099160e-01 1.091788581790183121e+00 -6.592881024779331245e-01 -2.512800199248225175e-01 9.123203615677746292e-01 4.406586160434751154e-01 2.415139498416923658e+00 1.402411705259633656e+00 4.262599888492713540e-01 -1.833292032854465514e-01 7.195590224314374339e-01 1.133461467531037936e+00 -2.036213342576799201e-01 -1.265305673536714914e-01 -1.727768159697863126e+00 -1.845463954786377148e+00 7.922213961308001151e-01 5.147471800752121407e-01 8.794350134076359127e-02 -1.444700709674153538e+00 3.875750786868484843e-01 -5.479376200477165115e-01 1.320178374469189730e+00 -1.992811062772589237e+00 7.115144472589091107e-01 -1.687309812574625256e-01 7.340965119823729401e-02 -1.491872694515031572e+00 -4.183867360178599171e-01 1.435691469049602542e+00 7.792361728601024939e-01 1.280049621842320962e+00 -7.168424255946446166e-01 -1.473218459719329410e+00 1.160070264466129403e-01 4.010995068187500068e-01 1.852106013829236009e+00 -1.665583643167762584e-01 1.027011180485510211e+00 -1.382548557271300327e+00 -3.364091968297631685e-01 2.424849726378539017e-01 -9.871641292326333028e-01 6.452907560029413903e-01 4.000635234184894973e-01 2.092394164062672424e+00 -4.891709235175448200e-01 1.191106967620229939e+00 -9.131899599312631732e-02 1.544727077199648635e+00 -1.853652332683779269e+00 -1.210082714203203069e-01 1.558314819974325971e+00 4.950531995871940705e-01 1.131888104494836123e+00 -4.441933151201616359e-01 -6.040139740015133540e-01 -1.036493005686800695e+00 6.785840963483490418e-01 8.049958644411939757e-01 -1.733310610454252831e-01 3.990452190933795051e-02 -9.425662132944100380e-01 -3.578970428605484089e-01 1.564904526103610971e-01 4.260329088965633670e-01 -2.412966875476395767e+00 2.492682448029616415e-01 1.976984904911815444e-01 -1.548421472189145387e+00 -1.586317587144272068e+00 -1.618187907379795121e+00 5.282096786395222843e-01 8.229414414993364568e-01 4.689326244968079482e-01 1.702937778930260215e+00 -1.123534963856699376e+00 -8.045851368041503360e-01 -9.029433184140943647e-01 4.489489100539317823e-01 -1.798080440420074533e+00 9.331188536313512749e-01 -8.161696168888550318e-01 1.072001888140014403e+00 -1.276668961952326375e-01 6.372649219126685916e-01 -1.838026017123574885e-01 -8.416306155974475622e-01 1.279151786530841614e-03 -9.491026304754612841e-01 6.799172682569453174e-01 3.694511258951166388e-02 -2.156844460988117884e+00 -3.897614789321385276e-02 2.139171109920401381e+00 -3.489188770611053592e-01 3.902835325881207629e-01 8.551426103163736192e-01 -6.705576987383610188e-01 -1.291081029196884389e+00 8.791614579353571601e-01 -1.141967886279648514e+00 -2.425109319396733021e+00 -1.578543054474603524e+00 -1.691899287354487358e+00 -4.858185916149024841e-01 1.440052419627854574e+00 1.019956004716722431e+00 4.832031814373291545e-02 -1.104030396259927382e+00 1.302176558403327633e-01 -4.922874282411063285e-01 2.242909672895150586e-01 -2.103929064021276829e-01 1.482185761076413089e+00 -2.327985725106106185e-01 -9.090466273387004525e-01 -1.362589833660868388e+00 5.328621153595622939e-01 -2.180691620784026008e-01 -1.609155330122913619e-01 -5.555039275827521328e-01 3.039855369408710484e-01 -3.297437756425926070e-01 -1.202519114988889415e+00 8.533536914302481957e-01 8.866104947124049396e-01 1.872736277462930254e-01 8.714803897269630673e-01 8.666366580472346648e-01 4.138989926882162829e-01 5.425791915910985752e-01 3.326677180779957221e-01 1.477852024811931120e+00 1.699739193806828030e+00 1.027197967599827066e+00 -1.794271115987622567e+00 1.130311399824127871e+00 -2.854626732190851390e-01 2.734444131427372859e+00 -1.910430402672712580e+00 -9.555735980303226018e-01 -8.413262807195890369e-01 4.936308533261422604e-01 7.953165779220385811e-01 6.757098508455599006e-01 -8.533480677879634602e-01 5.804927578075230743e-01 2.031030233340564095e+00 -2.948495792904267665e-01 -1.295949953909206309e+00 -6.597715290880101779e-02 3.275263006567161184e-02 -1.397417111379565036e+00 8.653291811300617420e-02 5.037976734048654759e-02 -1.149717865108517811e+00 5.111562756891641079e-01 9.781627799758290109e-01 -2.055865144793813659e+00 6.324515257321449146e-01 1.541766611323202030e+00 -6.423326644176886591e-01 1.355201635749287314e+00 5.801918968534851562e-01 1.144956471627475603e+00 -6.143581793986466755e-01 -5.175684529665341982e-01 1.339947260296462161e+00 2.156889118253050436e-02 -3.128294078879980677e+00 -1.074356327925843013e+00 1.627008068230812121e+00 -4.347397139113438613e-01 5.190941509101263396e-01 1.998203836805918732e+00 1.309493165866444375e+00 -5.160880241516672129e-01 -9.613456400046616751e-03 -7.271808997930507834e-01 1.336914903741763805e+00 -7.253377366570157303e-01 7.663386749371489670e-02 8.381879058668403881e-02 -3.963221568038915454e-01 -9.999974367094565109e-01 -2.084066522818037726e-01 -1.641524210280434382e+00 -3.845059642555209156e-01 -9.016366615272042306e-02 -7.211363827660527415e-01 -1.241354791471571906e+00 -5.905751318864230770e-01 -1.416141374820291343e+00 -7.225392818202162060e-01 4.085054529156170733e-01 -4.826683637988399833e-01 -7.883721314224414467e-01 1.504187679482876239e-01 3.970657721299620246e-01 -3.175966638875102332e-01 8.246156603471925806e-01 -5.368355091573108195e-01 -2.985089326865021375e-01 -7.171785121340086278e-01 1.317861664166079250e-01 3.776912278980644744e-01 -7.930354407277672227e-03 1.200009586681952123e-01 -1.097337945400694403e+00 3.417207962613638683e-01 1.877883760165048321e-01 -1.099489865178597592e+00 3.587698441142871397e-01 7.463999389978921428e-01 4.735405285473125447e-01 9.000991486251631868e-02 4.860982205966771774e-01 -9.356509487262556490e-01 2.160346218321132772e-01 6.448371700074135848e-01 -6.905399112796088701e-02 9.670275657091003119e-01 -3.843671433271534932e-01 9.821069718255170944e-01 1.390509591764326203e+00 -3.784309250869001828e-01 -1.179384666074804189e+00 1.215818921411865761e+00 -1.143561898585750525e+00 1.263779483852432994e+00 -3.551157971726667251e-01 2.677585739909081886e-01 -4.418745949663720474e-01 2.995900911553124255e-02 2.869474529974310184e-01 3.249738924425613074e-01 -1.386026520860350830e+00 -4.178407221572653096e-01 1.743680083602590747e+00 9.940606329716104028e-01 -1.537132411979739710e-01 2.207120529230777173e+00 7.559657624606584969e-01 2.164632933281164018e+00 -2.742939874213776719e-01 1.131095257900775808e+00 9.541134760115620450e-01 2.659204382068346417e-01 4.888083848024986633e-01 1.851414629114909838e+00 -1.549026858488755876e+00 4.211926274242078216e-01 1.036253373750748580e-02 -5.771128644828645848e-01 1.886060553663816697e-01 -6.155010227421868763e-01 -7.682034290298550561e-01 3.519001037178430824e-01 -2.333243390793562799e+00 -9.798805271345656376e-01 1.981453601276724097e+00 -1.003711199639861773e-02 -4.316948116156655302e-01 1.563701349911953864e+00 1.935345176418321822e+00 -1.208967641848218921e+00 2.410530777038558115e-01 1.326280673382935094e+00 -9.623917938686809004e-01 1.990836972716646114e-01 -2.054176825902007675e+00 -7.551172827588004295e-03 1.002429585832931153e-01 -2.497721177224100364e-01 -1.059021353084086403e+00 -2.387240664985512684e+00 -3.903127181681520508e-01 -7.484208379351764417e-01 1.368092957836004153e+00 2.723059008695722927e-01 -2.049736215487106605e+00 -1.824132738615310556e+00 -7.316193279452803955e-01 -4.715806175146284307e-01 -5.709031941531972354e-01 5.843538826249874418e-01 7.867279959323395522e-01 8.782609327199136784e-01 -1.331784839613939564e+00 -9.626779807402038314e-01 -3.288690876376901828e-01 7.431874353653337151e-01 -4.565698109361446821e-01 -6.498548139455302408e-01 1.258766435293313890e+00 -8.312147078410085932e-01 -1.174237254213095882e+00 -1.018351254191650401e+00 -9.050015920109617529e-01 9.340804325405738240e-01 1.074862435191384913e-01 -1.830084490078750237e-01 5.651314502374438220e-01 1.291560372006202551e+00 2.624491061598475117e+00 -1.114847662999580991e-01 2.401947905287229179e-01 8.242103960167015964e-02 9.530355094365401403e-01 1.011717261955568103e+00 -2.072584222290134170e-01 -1.335651824700581081e+00 9.185307383776664114e-01 -1.764641533466002332e-01 4.179394745534020794e-01 3.550947262704008955e-01 2.948684436575451651e-01 2.248499525731834092e-01 4.172900625243697315e-02 1.414694960274489155e+00 -1.825639566401690894e+00 7.738756494010586851e-01 -9.496039561671322238e-01 7.361905055202632164e-01 1.357891717181836544e+00 -1.076466662707128846e-01 3.383691545023504582e-02 1.527733097764282511e-01 2.891199514543868476e-01 -1.811329409577705218e-01 2.022464770949829460e-01 -9.747590595618186304e-01 1.289932462914286537e+00 -2.215326786731039110e+00 -5.650148207645023790e-01 7.055489751001691248e-03 8.769248559530993248e-01 1.965340263304973800e-01 -5.375731829496478431e-01 7.756224396626327788e-01 -9.696922887468069352e-02 5.378565279130929078e-01 -1.263603653210439770e+00 -1.411204321250544957e+00 -9.223207433112437514e-02 -1.340646270401292917e+00 -2.542698037117793186e-01 -1.130148551428133419e-01 9.274065595324815225e-01 -8.350301826025486873e-01 6.293434155340777991e-01 -1.062611156636936283e+00 9.785391266884480022e-01 5.979817443806574317e-01 7.102753007242206262e-01 1.493540932702748236e+00 -1.305163319294361912e+00 1.867765859504996406e+00 1.063128931871916150e+00 1.362291684288136739e+00 -5.696602630234302023e-01 -5.480745921624383676e-01 1.015587745192606146e-02 -1.333522865435809335e+00 -6.250956046748799011e-01 -1.814636655069372384e-01 6.297726744432795565e-01 2.352635262329862087e+00 2.547091083801808487e-01 2.336354733311902243e-01 -1.043637787145938578e+00 3.559666489164234893e-01 -1.264530465667433212e+00 -1.458108380947217730e+00 -8.947614688171662278e-01 -6.556019547170129080e-02 1.365494075751988667e+00 -9.345485860509434861e-01 -1.591205483951163124e+00 -1.051419203441027239e+00 1.671528028890033157e+00 3.612276562921163531e-02 1.224501289324231301e+00 -7.902355945183840991e-01 -6.620117863728289809e-01 -6.833241600236210633e-01 1.783182579419661851e+00 -5.017006054124744097e-01 5.964699766313931173e-01 -7.740294476083057207e-01 4.515784331615301239e-01 6.270374005541411444e-01 1.105789531678643911e+00 -5.811320877687469189e-01 -3.690498388721936140e-01 6.109825290214229709e-02 -1.725819370396642238e+00 5.732810987606169473e-01 9.627159713796523688e-01 -2.861400556378992932e-01 1.381021041351795597e+00 -6.977362821837915785e-01 -9.245200716069630620e-02 -4.625132694367492525e-01 1.462140748463712558e+00 1.784551697698821382e+00 2.299163100740191090e-01 -1.140103844141141520e+00 -1.006486395701393644e+00 -2.359410826947199169e+00 1.363517801691295883e+00 -8.899306277908871632e-01 -8.682140498054821687e-02 6.052328496282494141e-01 3.281659699771001804e-01 2.094145765413843174e-01 -3.466422105315563051e-01 -4.795804528151835777e-01 4.386686793998797462e-01 -7.761380693459911662e-01 1.396714913483511289e+00 -2.823441903533944863e+00 -5.221978884892024553e-01 1.326551356656897385e+00 -2.102245550767266602e-01 8.899597926089307665e-01 -1.042478369391395543e-01 -1.161686243055359169e+00 2.128624606299623689e+00 -4.375015964686806980e-01 1.360158585378844265e+00 -1.098530967582602713e-01 -4.842864517966925519e-01 -1.506418541303611525e+00 6.472149788402162818e-01 -6.575258699825907716e-01 -5.373534964846743422e-01 -2.782576820238155668e-01 -3.666740108882789451e-01 -6.307353280660309147e-02 1.250347580271661263e+00 8.277416368074070885e-01 -1.446264045725135505e-01 -5.809944554093513513e-01 1.163251714765769051e+00 -8.019889026216003858e-01 4.911260579813130356e-01 -7.979795016083703896e-01 -4.136638217567852882e-01 1.054648856393411549e+00 -1.398504193286904951e-01 1.816502911260119202e+00 -1.922413589443319193e+00 -7.167926907315604890e-01 6.865250266352336261e-01 2.016338949197175712e+00 9.126991632670545807e-01 4.222931254889462638e-01 8.430761204988472812e-01 -6.481378997003404974e-02 -7.901646409231034562e-01 -6.108628494982587531e-01 1.124050962984430191e+00 2.575443101195420414e-01 1.170186323507643067e+00 5.843671225522543144e-01 2.271742535239457683e-01 -5.757610032998359273e-01 3.086698735537876659e-01 -2.194685234062958124e+00 3.823443824116722761e-02 5.187770430138211042e-01 1.069363600454611429e+00 -2.030065931735951068e+00 -5.081258652381530627e-01 1.018837966361687331e+00 -3.825608078898772857e-01 -6.412995659718518926e-01 -3.332093127112233932e-01 -8.808424322922947525e-01 1.548031664372850003e+00 8.073042243467225543e-01 1.894892633101537216e+00 -1.752566103368062622e+00 -1.734597087484956557e+00 -1.803363349981460251e-01 1.042992147153975813e+00 -6.463909374284599885e-01 7.985610249846412101e-01 -6.585383743000079726e-02 1.493786624033341393e-01 -4.733690748731593234e-01 -2.228566761935329987e-01 9.633928581766768584e-01 -2.882239652290350951e-01 -2.286289401333532478e-01 -1.139048351281193527e+00 -8.354962917795881738e-01 7.803266158956662091e-01 -3.796478067553132330e-01 -1.464971676196215711e+00 -2.231777824113461151e+00 1.555550421887707202e+00 -1.622474657963240752e+00 -4.874366516891538992e-01 -6.808255047776630153e-01 2.439632793709032577e-01 1.352819705127000227e-01 -7.206752788716652702e-01 -5.861973117517960130e-01 -1.052465278633266665e+00 9.636072398459680777e-01 -7.410135047137588193e-01 -2.089565704313494976e+00 3.497530971542663347e-01 -2.988286896168969586e-01 7.114628915839382728e-01 3.783071918699262293e-01 1.825378727388718425e-02 -2.070387156621202429e+00 -6.413854082578803739e-01 2.186248075628607623e-01 -9.327969384370141670e-01 -7.945581812981422631e-02 -7.491393917078627007e-01 -1.116114564488728922e+00 -4.909097574575086997e-01 -2.261581905183981944e-01 1.007148213434086781e+00 -1.448458137039450255e+00 -6.282864963254762847e-01 9.663355677905445251e-01 -2.511293314705479673e+00 -1.263439113617311094e+00 -1.469924053208648829e+00 -1.498071185207316747e+00 3.275311136638293097e-01 3.892922996291854898e-01 -1.069435411255208912e+00 2.154990357838072690e+00 -2.271956069639556319e-01 -5.538449573781609736e-01 2.967989005401406311e-01 4.537285271085677585e-01 -1.073580270545771764e+00 -1.979369531822052108e+00 4.505283252674804340e-01 -6.712205176008654295e-01 -1.716865515653055174e-01 -4.756105670138614516e-01 6.295509098127103353e-01 1.292144962773018158e+00 5.741978438559705022e-01 5.444983488815181571e-01 -6.570727790413712910e-01 3.222716532423420266e-01 1.412266283587822802e+00 1.852039436406883510e+00 5.398528088948614245e-01 2.299955120059632152e-01 -4.794888096370611974e-01 -2.524416771675376814e-01 2.864016747202106639e-01 -2.225069679868623418e-01 -6.546347150758439204e-01 -7.578494634952495090e-01 -5.801244109901065871e-01 1.314581036615610488e-01 1.378391318028482082e-01 7.146285830017915508e-01 1.913009988274811723e+00 -4.944178207169477868e-01 -9.343319518357764975e-02 3.735094175060897637e-02 6.441676885028907451e-01 3.663856099259802379e-01 -9.402821601788271533e-01 1.549348925396303589e-01 -9.961852643021503750e-01 1.015717792238554962e+00 6.392079374270726033e-01 -6.408972564371576697e-01 -1.226221196362299981e+00 -1.203507285985557923e-01 -1.091390759306362757e+00 3.348931517791933210e-01 -6.440943495296377330e-01 -1.358740210585811070e+00 1.251029176538321908e+00 1.053264827080135690e+00 1.677981630015220882e-01 -6.989070430536599154e-01 -4.049097206316276676e-01 2.422651409017673729e-01 1.103786797328770275e+00 -6.745802701705351234e-01 -7.664671580742944412e-01 2.526928060150124833e-01 7.951492615642858919e-01 -9.770981729972378904e-01 3.605225991282649534e-01 9.875470116043736368e-01 -1.412601610947646913e+00 6.532713738699094108e-01 -1.762059341246580368e+00 2.348657758216067037e+00 1.602000816498022617e-01 -1.792883296333508847e+00 -1.137466014367083167e+00 1.017017722112962375e+00 -7.732676882304687638e-01 1.192008955594934916e+00 2.461207320760371853e-01 -1.268710711026420856e+00 -5.045202363640814980e-01 1.276935588036410607e+00 -1.137450198542677038e+00 -4.380757031659669454e-01 -3.504238560800755353e-01 3.820715242593554217e-01 -1.934049952260283645e+00 -1.213862528095907445e+00 1.372060333528376308e+00 7.010896853104484627e-01 -1.156903042794968084e-01 4.446066171192959438e-01 -1.121754574564567841e+00 5.615851614840733363e-01 1.023201845492888618e+00 6.636407861651486551e-01 -4.697433833582225216e-01 -5.334137119531320304e-01 -9.140624145774177700e-01 -9.389205260567530242e-01 -4.536597064154488379e-01 -5.916806858583517625e-01 1.502793300273664867e+00 1.383853542193735686e+00 -1.541429703194910017e+00 1.697627219561182177e-01 1.569826363912712575e+00 -4.812361150343081317e-01 -1.633670065551010020e-01 7.745162230705584516e-01 7.835495607923234074e-01 -1.569208524915737479e+00 -2.312427501331199842e-01 -1.817110011106035095e-01 -2.188140088552847473e+00 -5.919930212429701522e-01 1.386012856518123171e-01 -6.550174356665892927e-02 1.626628579985872347e-01 5.113121374420159793e-01 1.933180571229501932e-01 -1.322848181857354088e+00 7.774976868409275710e-01 -1.329084538920252356e+00 8.164246641263786519e-02 8.971084943037177517e-01 4.121133975066952337e-01 -5.676421887292852908e-01 5.246179485981419255e-01 -9.468018690577973961e-01 -9.151090698849355665e-01 -6.529553125869668184e-01 -5.300906156204377995e-01 -2.246599987477014004e-01 1.072422562247882238e+00 -1.086811049262367046e+00 -8.497389243542508019e-01 -1.353715854761777138e+00 -3.092805447920422557e-01 -1.133871973820993750e-01 9.337565910938834257e-01 -8.771836114816675689e-01 -1.932140723185921394e-01 -1.294614458946686586e+00 -6.643972276254875853e-01 -3.826820467067443832e-01 1.558986533858973011e+00 -1.004722761442292223e+00 -1.006915269479866426e+00 1.547181597972256073e+00 -1.502541385646708916e+00 1.015179833806805876e+00 -1.023585519804494637e-01 -1.407457579904767053e+00 -8.992732213790916029e-01 3.427685263039712688e-02 7.030530714114660018e-01 -9.140766275288844112e-01 4.395035529645541783e-01 4.832343412099424640e-01 1.465690745414448548e+00 -6.857119395575832499e-01 -2.689148858331789071e+00 1.716100264387868807e-02 1.081873653859334761e+00 -3.555317735458252693e-01 3.530478678370371215e-01 -8.725622735599809499e-01 -6.128808518009613016e-01 2.026424161918932043e+00 5.402495234110908928e-01 -7.099250708226840789e-01 9.948741333466996073e-01 5.820057260143731703e-01 1.049358239172090590e+00 1.623496732173238755e+00 2.739852186240981369e-01 -1.039054338728331861e-01 4.543083382422004046e-01 -1.042074603469334892e+00 6.759180733579617240e-02 5.160694448468802209e-01 -1.801534840352227773e+00 -1.384622582550833370e+00 -8.630164797256603126e-01 -9.511127153124972200e-02 -1.456355141504962258e+00 7.715161751368102561e-01 -3.870647046435518601e-01 -1.531395762747125577e-01 -1.761808059546290162e+00 -4.935963541454808090e-01 -6.402230973795630664e-01 1.347594278872357609e+00 -1.292096796379435530e-02 7.132085119417934660e-01 2.507935216395701938e-01 6.635789225992436702e-01 -1.678269659145058990e+00 1.129137154537020793e+00 9.152554922560614259e-02 -1.059329020123862763e+00 -1.088879399301153184e+00 -2.006410389600126631e+00 1.143762398414734961e-02 -8.671515270782288454e-01 -2.797297397963123267e-01 3.318661612109042869e-01 -2.909334402304884493e-01 1.398616568557922601e+00 -1.366338789088682004e+00 -3.282349519443548136e-01 2.570500687976792591e-03 -2.653202444775705771e-01 9.671556563821609442e-02 8.359308387760994163e-01 4.816579613440586383e-01 1.397092224941856475e+00 1.046647852587448524e+00 3.633030979785701886e-01 1.342705593577764589e-01 1.303558360281118267e+00 1.131304459428447817e+00 3.280634269928513203e-02 8.748228521383162315e-01 -9.484696418376930005e-01 4.519970228953282820e-01 -1.018242772492315984e+00 3.248864864717651568e-01 8.321701859643219068e-01 7.538365631438529446e-01 1.924072513624407010e+00 3.570391031708607943e-01 4.802734733580764637e-01 -4.175975014837297605e-01 1.018470139728710144e+00 6.665230611598469412e-01 -9.764719466646660795e-01 -7.247565281561890727e-01 8.731374862664484926e-01 5.460260106289608339e-01 6.506603514097031304e-01 -1.597510919915049232e+00 7.500115977009831347e-01 -8.123408661183632029e-01 3.601035823441828820e-01 -1.580145866507357111e+00 -1.016032546287097604e+00 3.658700477230691361e-01 -1.019623036051773735e+00 1.126762971279307246e+00 -2.219049521305570760e+00 6.217382400206895587e-01 1.755132549345571169e+00 -7.436083933302484184e-01 4.250122013216988681e-01 8.432962306273773523e-01 4.191126946648264795e-01 1.375765366335019779e+00 1.286515730127196333e+00 -5.853084956197083244e-01 1.804676180333826263e+00 -9.844657055684734592e-01 5.715600007943989480e-01 9.737230140268330336e-01 -1.369612794985252568e+00 3.937998743932757395e-01 1.090286372136654303e-01 4.615934053539668680e-01 -5.735928314742879675e-01 1.193906794698307294e+00 -2.308814395029981925e-01 1.285066358680347909e+00 -7.914848163721981134e-02 -1.592523383481879939e+00 1.057910338521471427e+00 -1.032532459478479936e+00 -4.795661309950706164e-01 -7.812981293237175606e-01 3.500944286962922036e-01 6.230742091231469271e-01 4.410461612461728798e-02 8.632418501296522384e-02 1.405087296744794934e+00 -4.718725483837941659e-01 -1.358896634154959093e+00 -1.049091915792798702e+00 -6.657631366372545045e-01 1.175440884961324484e+00 4.375310292351503039e-02 -2.514099316359950653e-01 -4.665935816127558811e-01 -8.109262938003677368e-01 1.974432709037158729e+00 -5.731103296568822447e-01 4.783211439187956548e-01 -3.082476360844677576e-01 1.048346577486549913e+00 6.707979494738687265e-01 2.391159014933172511e+00 -1.139876399460758805e+00 1.251053701388896489e+00 -1.875793804560391020e+00 -5.577870169891754326e-01 1.197765307860591655e+00 -1.993671263160778251e+00 -1.219756256893995416e-01 -1.466061075407038006e-01 1.154474908777304520e+00 1.601030571122698420e+00 1.035104477647549759e+00 1.226715065454955678e+00 -2.624474735288630178e+00 1.939730858476742092e+00 7.046356227137214878e-01 8.248618755025655114e-01 -6.980443854072294618e-01 6.643939740001701955e-01 -5.821486557274963003e-01 2.977950039148936412e+00 6.917591736980518435e-01 -1.264710573589996334e-01 8.254527445194694835e-01 -1.392469567702872890e+00 2.935289583610026232e-01 4.509328427417150925e-02 -9.611552762875820166e-01 1.498131488298468650e-01 -2.502291866592244451e-01 -1.057934007436851953e+00 -3.349753803210102614e-03 -8.288381598960147256e-01 7.323563284539972296e-01 9.295755020595486418e-01 -1.052939687506992517e+00 8.588048232468175058e-01 5.709857336027447383e-01 -9.205273366652608757e-01 3.759931742713275293e-02 1.703907367856632160e-01 -1.656611590297038639e+00 3.817711004677022957e-01 3.311952503714385987e-01 6.746618588678092721e-01 -7.073704288654086847e-01 5.936375143178469482e-01 -4.333716350250017002e-01 -4.189838500867944515e-01 -5.445527470851121432e-01 7.452756012972260313e-01 1.543796947863740332e-01 -1.549013789566954680e+00 -2.355779784827005230e+00 6.944129211348160080e-01 -6.664422413232444775e-01 5.855471269211620644e-01 2.596111323738949928e+00 -3.729251499539350534e-01 -5.304849101587695293e-01 8.240303372609034810e-03 1.512085414546233963e-01 -1.466655874634124890e-01 -3.643192279196533767e-01 -1.167362672888280661e+00 1.579344589829208667e+00 8.125265951643315110e-02 -6.580547728684953135e-02 6.968622104710181508e-01 2.397069912124883739e+00 -1.953086756075823535e-02 4.580933838068096953e-01 1.414509652760257211e-02 1.507750757833010935e+00 -2.433072173118713266e-01 -8.721192435205474824e-01 -4.575029948815027003e-01 -2.049387905832288137e+00 -1.118561865286926471e+00 1.883815898742206452e+00 3.903213602578285424e-01 -1.314830527209738920e+00 -2.029384952516447793e+00 8.052658891248285489e-01 -1.700114642333790727e+00 -1.175909278933874730e-01 3.555252596147957522e-01 7.675189084736294687e-01 1.216777146028705792e-01 -1.154001980454082865e+00 9.720473982889533959e-02 -2.168873118652883569e+00 5.703108510362981526e-02 1.925590365655798886e+00 2.488556792367525861e-01 1.184584700429904158e+00 5.827642398849933736e-01 9.880483988508891313e-01 5.793885662629927324e-01 -8.867990741116434927e-01 3.212425964358185948e-01 1.293656155856996337e+00 -1.840921402427975861e+00 -3.533071113051488021e-01 1.198044075844520995e+00 4.466524149904422258e-01 -2.287689321198814074e+00 9.743195230468988388e-01 -6.575817854821329467e-02 -4.067375221203890501e-01 -5.914381961702405155e-01 3.330853498242742350e-01 6.605212418717575362e-01 1.787698245350461679e-01 3.740113790956167139e-01 -2.935550291063451667e+00 1.038269960648017520e-01 1.444536348895009592e+00 3.025333206606926062e-01 -4.115213745663566236e-01 -5.930987952735666813e-01 -1.344943611254490357e+00 1.913689209846357153e+00 -6.539961498858725131e-01 -1.042317228231477655e+00 -3.165879076305245787e-01 1.078145427308335069e+00 8.676914164175366651e-01 1.298379643841505171e+00 -1.095950271436647583e+00 5.480648263218431682e-01 -1.425030284317815588e-01 -1.326099262265346246e+00 -1.101654931812869442e+00 7.319431634404884868e-01 -5.913264132127794559e-01 7.664707836931502483e-01 7.038746855910113509e-02 -6.885288317452318285e-01 1.641277647105260640e-01 1.122633440298018481e+00 -1.029660192699787258e+00 1.673379858894245009e+00 1.855418568010407110e-01 -9.152271168836287329e-02 -1.565223623403473319e+00 1.316986678228541541e+00 -1.934057788450992479e-02 -6.822958650141277559e-01 -9.339856865107192263e-01 -1.919262647572095581e-01 -3.270821066005411004e-01 -5.949867989907574595e-01 -7.685780525045710077e-01 1.041438865055188012e+00 1.535531965770651486e-01 1.631824027495828222e+00 8.818477757595604150e-01 -1.275782899096694400e+00 1.154406800058588534e+00 3.506557676562018777e-01 -1.291054503272776488e+00 -1.881967155522764612e+00 -4.180104423988377504e-02 6.422039895856690439e-01 4.232998215256319474e-01 -3.097534376269964196e-01 3.081485067550102652e-01 -3.631516553365073396e-01 1.803453103307115057e+00 3.351805635073650258e-01 -1.919895761959449443e+00 1.510620521549461692e+00 6.471613330559348176e-01 -8.950101081334523867e-01 1.311802574793599296e+00 -1.828931165557764249e+00 1.316753625832866925e+00 -2.721885436898549671e+00 -2.457316917744135076e-01 1.120311654694870374e+00 -1.778336112170351813e+00 1.379587597236139107e+00 -1.915010096027468522e+00 -4.606132299202232439e-01 -4.135018921970816108e-01 1.877993150208042972e-01 4.700891459602228317e-01 -2.333412906698158484e-01 -8.933014832795670435e-01 4.066394659635172992e-01 -4.820163410961630923e-01 -1.581428670616710427e-02 -6.447444121789674965e-01 4.206386909403249108e-01 -1.388164244328460528e+00 1.206652525781741758e+00 -4.454329150440178853e-01 1.880705176541038526e+00 -1.389419556304247516e+00 1.347576253582529748e-01 -3.017900295327614613e-01 1.789258790095784313e-01 -6.511195910145445298e-02 -3.524472333081115627e-01 -4.532288511880244730e-01 -8.112369595838934133e-01 2.401662935843109845e-02 1.218881335804879118e+00 6.241373610338688538e-01 -6.413977838869133752e-02 -8.307677570529963251e-01 -5.329438307537072150e-01 -1.913313110534524242e+00 -7.134129946528248167e-01 2.476973194496947972e+00 5.360132831093412653e-01 3.996726713444067602e-01 -1.672756415836798849e-01 -9.802533460635280971e-01 3.527874970006730782e-01 -1.128808310078088128e+00 -2.896622857321991540e-01 -1.233084385940605016e-01 -3.772524396920016176e-01 -1.516014001001197098e+00 -6.225344162961168326e-01 -1.984530502030992793e-01 -9.384684293836503821e-01 -1.669499137695548807e+00 -2.170302703057972682e+00 4.018374758237509142e-02 3.997925262984582395e-01 -5.916895816178480150e-01 3.087418810091322019e+00 9.437869726712859730e-01 -8.622976102395869535e-01 3.945637133578164257e-01 -7.977260151655203579e-02 5.052835482145747736e-01 5.640249038075169086e-01 -1.453069042780539277e+00 -6.977506447122245881e-01 1.595818891830536879e-01 -8.210456088066691027e-01 4.076050964063380744e-01 7.941691705942168777e-01 -9.494986791984752483e-02 -4.710704755287570822e-01 -1.650174592867500900e+00 -1.402106248188924154e+00 3.807012553969755242e+00 1.643860806360890603e+00 7.149695787797931690e-01 1.890600607517898046e+00 1.683597325982916004e+00 9.230472258605264546e-01 2.195132316308259668e+00 1.840655041817704562e+00 -1.777562244019871507e+00 -1.218481716135551896e+00 7.677604658867344112e-01 1.073434204518205703e+00 -1.918981326490130312e+00 7.944143911248774392e-02 -4.650325473052718817e-01 1.924026216915091236e+00 5.879205225930003165e-01 1.003863910394516390e+00 -7.017285258789700553e-01 1.039888636751240325e+00 -6.491069415918099272e-01 4.691287550696131015e-01 3.168151986604379466e-01 -1.006983737848161642e-01 1.417157831677386959e-01 -1.881100274586652965e+00 -2.077954725835817196e-01 -1.106066848620927967e+00 1.374910204863095231e+00 -6.778305357198707304e-01 -4.983599871500941636e-01 7.523289034602151926e-01 -2.434320389620745928e+00 -3.299436847926561223e-01 -3.322806707331733000e-01 1.294639140262085208e-01 1.364952283397556476e+00 1.532052441154906353e+00 3.641770142805468291e-01 -2.139874231428039175e-01 2.144139435547931960e+00 -1.173766207057668653e+00 -8.731869658455706507e-01 1.523848156855775793e+00 -2.038939633554834596e-01 -3.013444882796931790e-01 -2.574373445044357903e-02 2.107331923429448806e-01 1.171644301609609390e-01 -1.786673445614311184e+00 -1.562707117103585341e+00 -1.364273967703362456e-01 1.632647241460885468e+00 -8.432507131762598807e-01 2.122832123038660701e-01 -3.440776926930404489e-01 -5.569055450075085512e-01 7.480633474862493637e-01 2.580944644460600568e+00 8.848709879842224790e-01 -8.046380603413321175e-01 -1.241488629061006516e-01 -7.989959223289164747e-01 4.145469749364213419e-01 6.879755988483204909e-01 -1.708314380679828659e+00 2.128866711478878404e+00 -9.513939686995203093e-01 1.405365110798020734e+00 1.476619873109490666e-01 6.678231146755971848e-01 -6.807771597566303345e-01 -1.554543594503467574e+00 -8.740940981202072191e-01 2.060363706632538372e-01 1.666466749007994741e+00 -1.322247426426686800e+00 -1.765676533377463775e+00 -8.652474105740066701e-01 1.402979068065680623e-01 1.551558204501308491e-01 -4.309030073718494447e-01 1.568832183923017043e+00 6.032743301034326766e-01 -1.339467658141133277e-01 -1.652408908761387352e+00 -4.400124803054851208e-01 1.041959905218202254e+00 2.488354265818883970e+00 5.030553450791991343e-01 6.189280079172454485e-01 3.229647777854726121e-01 1.167655366854177368e+00 1.107938220469363744e+00 -9.023862901483760135e-01 -8.052253335706237303e-02 -6.647110397349063060e-01 -1.270039665533627904e+00 -2.464409336351942315e-01 3.863441400188613040e-01 2.938918763314345428e-01 7.603550390069729881e-01 2.400904028490074282e-01 -2.842476500801167094e-01 5.553639012576710998e-01 6.190769802373230490e-01 -6.811457681319761370e-01 -9.718744442336293421e-01 2.053539796109879745e-01 -1.207083701096508754e+00 8.774752952638566195e-02 -1.050969399488206779e+00 -7.860447982968093994e-01 -9.879246172734024167e-01 2.769749084582378076e-02 9.665535892215730840e-01 -5.356869196381737197e-01 8.511251416954126459e-01 -2.084456891499239628e+00 -1.907472758614807695e-01 1.165271404601680993e+00 -4.558835780525311021e-01 1.455690923938539161e+00 -3.856899306161384322e-01 2.970030494724035242e-01 9.332054769623020496e-01 -1.041341483060938433e+00 -6.509177647685440160e-01 1.891197851974809052e-01 6.078809507243703759e-03 -1.769630302155478674e+00 -8.093364635749189517e-01 -1.040747758036116632e+00 -2.024419770257264606e+00 3.881195140730893667e-01 2.091363801898695196e-01 -7.882352317580931800e-01 -1.762377529426185196e+00 -2.092475884461235114e-01 6.475510196666123264e-01 -1.705394228804345824e-01 1.654860038450022275e+00 4.760675637431986407e-01 1.787805053141958700e-01 7.995097999887869067e-01 -2.686201341195181058e+00 3.198738084525655778e-01 1.297860375718247417e+00 -3.184726212483714458e-01 -1.243670853525091990e+00 -8.257095357140362690e-01 1.792363689517233682e+00 -2.241989261854707038e+00 7.615749847991879484e-01 3.377836097753551314e+00 1.440675363245939034e+00 2.723049397423742413e+00 -1.259605116085897203e+00 2.023157869889434135e+00 -2.573903013684319396e-01 -7.011654144482304396e-01 2.892542602325974266e-01 4.065513645514767238e-01 -3.433513002148620430e-01 -7.653314508933444227e-01 -4.399013534176824392e-01 -1.929209219736095937e+00 -1.863430532451755550e-02 -1.141347837411890609e+00 9.912889070685080295e-01 -2.334910138081926601e+00 -8.340687471052891933e-02 -2.816783485823657340e-01 1.285340087508745344e-01 -1.135634074453200526e+00 -1.071411541764539788e+00 1.892396950718144621e+00 -4.637093541826552978e-01 1.079031205571758800e+00 -1.981369828064353689e+00 3.643191900463976229e-01 1.215820768814423608e-01 -1.717551955527888419e+00 -1.295042737898608465e+00 -8.861967115140511053e-01 3.321607141629164150e+00 1.593401221857556394e+00 -3.384566377914439705e-01 -8.372295344801107264e-01 -2.828779203443888002e-01 3.690827721858917498e-01 -6.618717377371128308e-01 1.540542975699028094e+00 8.101946398217256817e-01 1.347906198495139873e-01 4.380292530778535920e-02 2.101311741026607727e-01 -6.191165333228995094e-01 8.026333957114564766e-02 2.179365869713330017e+00 -3.897452806298655203e-01 -1.477908372483137445e+00 -3.596275756098213372e-01 7.657035310344937340e-01 -9.790673409152947926e-01 -1.255921017297188413e+00 1.070292013131528108e+00 -1.855785092228594557e+00 7.327461854671440955e-01 1.725604027125869078e-01 -2.117616024821775134e-02 -5.293371826814952108e-01 7.724659345955893208e-01 1.519224034641835086e+00 -1.844962751021319347e+00 -1.930892100047938209e+00 1.716839314616848799e+00 -1.527766849600030952e+00 2.662550015961865912e-01 2.240792109547033117e+00 8.310512508063072623e-01 -1.249656718760047580e+00 2.214039537725353557e-01 -1.179373934969608184e+00 1.377490120287087727e+00 -2.780952778074591958e+00 3.764187898719314473e-01 -8.676624278334479357e-01 -5.152066550846281512e-01 4.563771811648137944e-01 7.891414745869457237e-01 4.686202769395179102e-01 1.398386312455376812e+00 -1.569444116585127169e+00 -8.581706574426923861e-01 -5.320833597300661522e-01 4.482803626733567470e-01 1.071700954950120410e+00 -3.859350792062846147e-01 -1.546708422235114844e+00 1.215495047387211702e-01 4.952506244522171253e-01 7.213576465066791343e-02 5.909356779816321570e-01 -7.954809850824030582e-01 -9.653198652369147093e-01 8.572233287854442718e-01 -8.129714247621881995e-01 9.405009425306815052e-01 -1.877348499090568945e-01 2.735341964634933620e-01 -1.075832114545089979e-01 1.675435499130033978e+00 7.929988087313551148e-02 8.651604006758922827e-01 -5.267682739594924390e-01 5.295002287783510120e-01 1.544503628787043670e-01 -5.498998728718535595e-02 2.680216082063387462e-01 -3.768699632670405864e-01 1.012245710575011559e+00 1.203622115553138361e+00 8.961735836908210073e-01 5.583806579849980301e-01 2.020503333676925362e+00 8.395845932827769587e-02 -3.582157084556903404e-01 -1.323178048487713143e+00 5.593084722478133264e-01 -1.805192752495377695e+00 -3.323424932472724413e-01 7.275546536093563561e-03 -8.581470695933316462e-01 1.059925983601423649e+00 -1.109283532452942422e+00 1.356581459290970626e+00 4.321562251253197040e-01 3.446784583179963724e-01 -1.672213952832956707e+00 -2.351539465526990114e+00 -8.475874825530086420e-01 -8.138254427796592916e-01 6.122076416714818947e-01 -5.852867899457842027e-01 -2.082849644885930995e-01 -1.055741790739287644e+00 -4.280506354890674103e-01 -8.192985454821106739e-01 7.762809897912258394e-01 1.370946646517584355e+00 2.241437964756272549e+00 -4.096046963955314313e-01 -1.136922610586619031e+00 1.113397164929045724e+00 1.225319565920616194e+00 -1.985965996888908736e+00 -5.825568856348748437e-01 1.280748353159636421e+00 -1.339531014296583555e-01 -1.992322431208809475e+00 -1.418192576381698267e-01 -3.676676387028170456e-01 1.904431253211698705e+00 1.504391584311376651e+00 2.697161332093832645e-02 1.202383665516626676e+00 3.640287250464959157e-01 1.146476063830059733e+00 1.128652761760955414e+00 -1.817824757779037403e-01 -5.341125909963968521e-01 -1.815889321724563299e+00 -9.513172772860818416e-01 -4.995318753884217533e-01 1.124654209724014642e+00 8.889682692789961926e-01 -9.337643346042612258e-01 4.110606551217303450e-01 -7.738021756031573384e-01 -6.688871452162957754e-01 3.419296434183791145e-01 -4.166762754721601292e-01 5.431448056389983625e-01 1.805430610753690379e+00 -1.003102286180573427e-01 1.105098809049374964e+00 -8.566027717187601337e-03 8.527066738623492181e-01 4.848786848072270672e-01 1.543076954394418498e+00 -1.409051520113336453e+00 -3.240148007038883837e-01 -1.935087655995369194e-01 -1.752714118936655741e+00 1.050203197740280370e+00 1.883419527405570393e-01 -1.626510726542150162e-02 1.246779407722160782e+00 -6.345832176425488802e-01 -1.047659135767247812e-01 -2.125621153910336458e-01 -2.019468961358537595e-01 2.445472612828339720e+00 8.601940809206022609e-02 8.953183914392558451e-01 6.827585467605453706e-01 -4.131598063047154379e-01 4.587701090541994597e-01 -3.464658511946352992e-01 -1.978694501994175334e-02 9.386723744494019916e-01 -1.511166457447608025e+00 2.410025315647074118e-01 -1.057306711817292522e+00 -5.660355415235606147e-01 -3.532745373953254386e-01 3.134175525230734061e-01 1.511621536824009571e+00 -1.141697531448091274e+00 -2.687911198059520501e-01 1.877361142894844681e+00 -6.610135798383544037e-01 -1.460449910249980832e+00 -8.056099966870724494e-01 -2.612587468068213736e-01 -1.034211907857274015e+00 -1.689082929244065223e+00 -2.858968618186903399e-01 5.122782846711522176e-01 7.636826909748232195e-01 -5.388452548121457353e-01 2.562030552969016273e-01 -2.577104880729509384e-01 8.854626538102471078e-02 -7.169855222175792742e-01 8.716249075572066740e-01 -2.411241968885489972e-01 8.071789237571478370e-01 -5.087807096383065719e-01 1.659766800616800264e+00 -1.351186644843971330e+00 1.145522253198494100e+00 1.160134823041073293e+00 -1.394090055693604668e+00 -3.136937071253987908e-01 1.276411569090379672e+00 5.624725795949887530e-01 -2.143713267186597438e-01 -1.048076342135810357e+00 -1.287544894249238236e+00 1.769629497928675299e-01 6.872159991943461721e-01 -1.027327617780076530e+00 1.876744919300377956e-01 -1.154527702748187945e+00 1.231504005544760139e-01 6.719200439468633879e-02 -2.239393735413774400e-01 -2.055643936296705832e+00 2.479485425148518773e-01 1.211183025670769853e+00 -3.267636613967866976e-01 9.940113383323764262e-01 -7.325723655480036456e-01 4.501204162936568998e-01 5.264647124532624289e-01 1.314665509528607279e+00 -2.174789902394040075e-01 -8.162228388941604740e-01 4.899815199387780873e-01 -3.537692817903319575e-01 8.430757157316141059e-01 -5.503997572290268980e-01 -3.222106649832302550e-01 3.659904603778482812e+00 1.834658556371091542e-01 2.863977752314218472e-01 1.111789237129266805e+00 -3.118842600626434702e-01 1.029257518113139813e+00 1.177219477099587186e+00 -1.208539897074729086e-01 2.114188082888354803e+00 -9.296602262254548554e-01 -4.587725382846966626e-01 -1.801053820670041605e-01 4.310642284488505060e-01 -8.167174667903556728e-02 7.949386554979558372e-01 -1.150283237961802651e+00 -4.737620119792912421e-01 -1.408308277537682729e+00 9.374787931208408143e-01 1.189028164982830482e+00 1.428569737507433768e+00 -6.295181849907090232e-02 -1.306551850910523394e+00 2.919028697948745088e-01 -4.759137422278939683e-02 -1.165580996808682324e+00 -3.611507614256066478e-01 7.149152624093009223e-01 1.321677018058733610e+00 3.384310253903311527e-01 -1.723344675947056315e+00 1.343161316581895637e+00 -1.155362254186781623e+00 -2.000557181970790688e-01 -3.763697772999369251e-02 7.967561852757407137e-02 -9.849970414105757577e-01 8.584012761477060049e-01 1.175630147440255291e+00 1.714497001419486466e+00 -1.081358535447677766e-01 5.287635667980010723e-01 -6.593592241534698140e-01 5.186931254497837429e-01 2.458123918308053879e-01 8.095350308850493004e-01 -1.230765045957841863e+00 6.546156180098364752e-01 9.275647546865459780e-01 -2.251192218277058010e-01 -2.827771153834219287e-01 1.753549546512979118e-01 -8.517287734230519769e-01 9.116333958818842453e-02 1.125598191231532486e+00 -3.844400417143021276e-01 -5.881139528951453421e-01 -3.940185439925426025e-01 5.422433891192295768e-02 -4.016886799973645727e-02 9.961224155029212157e-02 -4.431543349381283914e-01 1.794211550720804293e+00 1.420029937609933679e+00 -2.548345011360343415e-01 1.638372588914447592e+00 -1.204300928597748399e+00 6.101561377000903619e-01 -3.221659414141913591e-01 -1.871992701179882035e-01 -3.922551316853127301e-01 2.629571400468486697e-01 -6.315942042053875882e-01 -1.181357693655745500e+00 2.192334958302218639e-01 7.074124914578994172e-01 1.733819791610722028e-01 -2.969886745453108046e-01 2.404064442622997344e-01 -9.556075599476074878e-01 -6.326093633334133326e-01 -6.391477664886622279e-01 2.180847649200849947e+00 -1.010438379857345303e+00 9.336433082076840417e-01 -7.671202598406728912e-01 -4.555439580894912743e-01 1.928818176019961639e+00 -9.238597642586439118e-01 1.585990786720670176e-01 -3.530707367425859333e-01 -7.289918311421835773e-01 -1.420684053756928300e+00 1.425611304189929318e-01 -2.594432511012196782e-02 9.195957278353816822e-01 -7.753953665227748537e-01 1.131235847100566794e+00 -2.453621080643269003e+00 -1.603036011025636309e+00 1.940074760613115235e-01 -1.517554836803715612e-01 -4.403774889188564745e-01 8.132577591085969893e-01 -5.173272573755356429e-01 5.996266982500111364e-01 8.154242824840560733e-01 -1.383061814397093858e+00 -1.062868508885687513e+00 -7.110140067100576555e-01 -1.880714923683176387e+00 1.942131014040044290e+00 2.945008554965722336e-01 -1.972975645013676171e+00 6.319300406959865724e-01 2.041152282511533300e-01 -3.494994617942530080e-01 1.271401537131841231e+00 5.423762696376647208e-01 3.144887057986469059e-01 1.713629823632789873e-01 -8.471782568479276909e-01 3.010469765758913563e-01 -3.048511069901542192e-01 1.867573822348732149e+00 1.412629526066130570e+00 -2.710228861926944899e-01 -5.050178784957963796e-01 6.937859056325370588e-01 -1.231608820597711373e+00 -1.831000053183510445e+00 -1.309050852174787005e+00 -1.308063463520658110e-01 -6.247171791420906839e-01 2.085316160511516137e-01 -1.403178883740345162e+00 -1.631279196030820111e-01 3.947538983184102346e-01 -5.805356663859608801e-01 7.585020948410526875e-01 3.749410063239189822e-02 1.390356306134828655e-02 -1.389428144165620882e+00 -1.699202658424623147e+00 -5.453053838743363024e-02 2.155167288890904587e-01 1.233738437895789186e+00 9.462953218099783292e-01 -3.606745209331758684e-01 1.879286213092729918e+00 8.955917671119524304e-01 1.292815061083412598e+00 1.062655729749886202e-01 9.986024133428610394e-01 7.110403445361944685e-01 -1.991669443699285447e+00 2.652551246490018194e-02 1.975212799732177338e+00 8.473119136542320295e-02 1.121382316850165539e+00 2.247336907568410203e-01 -9.900126798437480780e-01 -1.218222381358536666e+00 -4.156832805562154509e-01 2.799643660437315940e-01 -1.213871990481021346e-01 -2.355510845244368046e+00 1.409316300766690677e+00 -1.638948027601707103e-01 -7.772557481897279796e-01 4.331927288668262210e-02 7.968809414922845002e-02 8.121266146783443496e-01 -3.482441627658105499e-01 7.688747125008673633e-01 2.099800080250918910e+00 6.272422449640140396e-01 -7.779213416755714761e-01 -9.334754595673372402e-01 -9.186877887610952476e-01 6.693426971964525629e-01 2.540981607209261695e-01 -4.851746677581789124e-01 2.423137791245468520e-01 1.002346323881339263e+00 -5.898095593437504558e-01 1.098750011521241188e+00 1.641008315380289018e+00 1.028292312029455369e+00 6.300051078842929808e-01 -4.345307259546634104e-01 8.733098732682603726e-01 5.349306919300786944e-01 -1.357349525550892055e+00 -4.834361403255285072e-01 -1.231097835059697498e+00 7.044246706726706719e-01 -1.162068103125555529e+00 -2.293613692135106907e-01 6.449361855288865408e-01 1.529265068159327390e+00 3.031442525013785083e+00 -8.718158739924862788e-01 8.484171040130593644e-01 1.444747971804938746e+00 4.034745485446718516e-01 -2.069301231027694143e+00 2.230980255620730254e-02 -2.511911984815389243e-01 -1.108578820064517467e-01 4.518433173188458052e-01 3.709165422931255396e-01 8.202221620595036011e-01 1.588645735286851490e+00 2.335045028630529096e+00 -3.473336739706305298e+00 4.920258385780796329e-01 -5.213620219937624700e-01 -1.541551490985155759e+00 -3.172726308949554846e-02 3.792924877939352624e-01 -1.321067362899978281e+00 -3.303607583302461403e-01 9.821208617784107364e-01 -1.404120288880823797e-01 -1.884454806687152928e+00 -2.163011425684381539e+00 2.872290282393789029e-01 1.235531871277393501e+00 1.195615018765718629e+00 5.414698652944046620e-01 6.428264432493592251e-01 -5.566202425175055257e-01 -1.903089161163738163e+00 -2.626521496337344552e-01 1.402522433171909721e+00 -1.532676283721007504e+00 -1.157956177813509901e+00 -4.875932676540929434e-01 3.667733770148191019e-01 -7.355957659920716596e-01 7.594150755450477241e-01 -2.659065435992883919e-01 5.522660508703152171e-01 3.321836125278677665e-01 7.348095423978043828e-01 7.642061983302089745e-01 -4.013687704987738830e-02 -3.312774924892757933e-01 2.324699414821389087e+00 1.874717600291263275e-02 -8.077426517708807818e-01 -5.412942870126153938e-01 -1.162949489974741457e+00 9.055838944086750386e-01 -3.275293201998447090e-01 5.919276522893044401e-01 -7.129697583374161596e-01 -4.683727066152906099e-02 -1.734342259477262616e+00 -4.816379659449081529e-01 5.692857026586973790e-01 1.042481505931090346e+00 -7.185200549651641344e-01 8.380518122233782119e-02 -1.896659277937778887e-01 -7.754306956287563279e-01 1.255986594057026950e+00 -4.248227889023051818e-01 3.676847171417939042e-01 -1.775884084813532215e+00 -5.884687285187168992e-01 1.508371190907508153e+00 1.825052045066097861e+00 9.511299133522181926e-01 -5.454837510802514750e-02 -2.898843716947452007e-02 6.169569486950665649e-01 -4.159362689445751382e-01 5.329815984083339231e-01 2.141229493972689468e+00 -1.479248350280724100e+00 -1.295409249087909442e+00 -1.127118465707297901e+00 -5.890351866819454330e-01 -9.759974619933377005e-01 -7.555931811374871909e-01 7.647744159893318239e-01 -1.166640477948791998e+00 -6.117601819985242217e-01 1.020194089003494176e+00 1.638514800397811999e-01 8.341934913604204249e-01 -1.492850818640742983e-01 -2.425677818642530681e-01 9.084811437934997569e-01 7.959995608300782788e-01 2.476108013574872813e-01 2.551952389364043339e-01 1.990895244667318931e-01 2.544215925424539448e-01 1.979032099817767953e-01 8.569087068447257816e-02 -4.796681031016815089e-01 -1.404214323669317865e+00 3.100656111231206088e-02 3.819190055731242622e-02 -6.011268916520841055e-01 -1.514453117014485040e+00 -2.328533212693955634e-01 1.444651318694123443e+00 4.033312652427863965e-01 7.861214844383830336e-01 1.852489115385453911e+00 1.639009989962036729e+00 -2.698850029170346294e-03 1.062115791707392981e-01 1.182477145421386711e+00 1.159568012175785645e+00 -3.608767786988389403e-01 -6.154640182220283418e-01 -1.776649509825831696e+00 -1.410231741387304449e+00 1.901895395481444373e+00 -4.773822704549841034e-01 9.372266691301375241e-01 7.387614771708036487e-01 -2.514672070623812372e-01 -5.393554505868014548e-01 -3.283252574975285554e-01 -6.165157213831148342e-01 -2.362905899435586932e+00 1.321568468429911158e+00 1.106004845344220333e-01 -4.887006339764323748e-01 1.349154620995893783e-01 5.414135650794799082e-01 2.457301849313586306e+00 -1.071462488329114837e+00 1.248309505731563629e+00 9.384616555896994061e-01 1.075237872120812649e-01 -5.471323757706635371e-01 -2.589816907224248288e-01 -4.444387740350760896e-01 -6.206862750953204833e-01 -1.629391880962675065e-01 1.575767438598069337e+00 1.623312618286245845e+00 1.153652479664959207e+00 -3.352933129843994609e-01 2.632506018313300888e-01 1.688628190771304771e+00 1.430025472397477015e+00 -1.947745773949649761e+00 5.229477642792867281e-02 -4.882561350269897793e-01 9.599372953109380768e-01 -9.985011170268902614e-01 1.267040771012224010e+00 -7.126814453549145112e-01 -1.181693502183172040e+00 4.492977722882866010e-01 -1.048351992445707426e+00 3.962396600639373490e-01 6.163831584294626742e-01 -5.515102713471402573e-01 1.786141489674202554e-01 1.609674898206105986e+00 5.333960579750676168e-01 -1.080747147580734202e+00 -5.735027356479951433e-01 9.303844880057793310e-01 -1.353408893025008330e+00 5.341180859630115796e-01 4.567014073815950925e-01 -1.429518963334669657e+00 2.972964435225768365e-01 5.181167321294364303e-01 4.288304635636552287e-01 7.829000255263627306e-01 -5.795597918994234155e-01 4.052439781519795448e-01 5.796183857833210329e-01 5.620956663339814474e-01 1.027089566625716266e+00 -1.598119313256135765e+00 1.358636755781321037e+00 1.446230499134369074e+00 2.298539182677282466e-01 -8.911614181538047852e-01 -1.090936046306677287e+00 2.990759462461921592e-01 -2.188745848730737076e-01 -3.055213375183848251e-02 2.833996243065967646e-01 -8.293148165264038196e-01 -8.533929248088163444e-01 4.679867217309664484e-01 -1.336201298060849529e+00 -7.494376848937042701e-02 1.863076940157638861e-01 8.881591660180045977e-01 -1.567553494381438872e+00 1.581372946470880780e+00 5.925782756136513951e-01 -3.422684269464222884e-01 -2.067652087436068487e-01 8.911499475344861754e-01 2.281901773049472559e-01 -3.266266803295738153e-01 5.240363331753191689e-01 2.040792368967508374e-01 -1.508443542967777828e-01 5.088455126729971578e-01 4.764322921586455761e-01 1.345764436457600188e-01 -1.015516400265481956e+00 -2.599047643684469500e-01 7.789937995028558548e-01 -5.521770431303421045e-01 -7.253020740682304401e-01 2.666632629973406665e-01 1.238382529873692794e+00 -1.866503683407812142e+00 -1.853212475226692080e-01 -1.936153233348654745e-01 -2.085893995774106724e+00 -2.358775546410971091e-01 1.246473780506446027e-01 3.446498284773122367e-01 -1.438959227754110337e+00 1.593511693235070803e+00 -1.100050885899258368e+00 1.552781523467739455e-01 6.893918133320730002e-01 -6.724857825800441002e-01 -2.418377374440912886e-01 7.090773524320769178e-04 5.055940657578662512e-01 1.777633206723622905e+00 1.582019274900730466e+00 -7.376826362989185037e-01 1.377852842575185255e+00 -5.613393681391186385e-02 9.157494387786248025e-01 7.814751651346948380e-01 4.965129951329927405e-01 -4.962455654301802244e-01 -3.128392757412756797e-01 -1.124753170455246698e+00 -1.407342649884487651e-01 -4.917184229643729032e-01 -6.130223219265458212e-01 -2.070062532519971465e-02 -2.904615230465799947e+00 -1.410342007513595841e-01 -1.166581413801593525e+00 -4.555060004730399070e-02 6.127999847361634833e-01 1.617658565542483828e-01 2.992970813411731879e+00 1.395757781988875013e-01 -3.416191696845075620e-01 3.510793547550792315e-01 5.481252391559446879e-01 -2.124004841439324637e-02 -4.765177483154349192e-01 2.085520451977874501e+00 4.464481988203217733e-01 -1.219113547467559622e+00 4.804026959428380761e-01 9.398931805865128331e-01 2.359574747270635764e-01 6.299668735588603852e-01 6.029391622216740965e-01 2.382562379451617751e+00 3.698438445504694250e-01 -1.291743764159813290e+00 3.839121880254139918e-01 1.835874191025786140e-01 -5.117430966773264256e-01 6.273940199389936578e-02 3.324123761763517759e-01 2.529418463455000321e+00 -8.525760541126600200e-01 1.652028622300313054e-01 -9.213283582748437173e-01 1.736910535478607631e+00 -3.216690211151673195e-01 -6.382994171831238850e-01 -2.038688434253488335e+00 1.193935764418292189e+00 -1.037225550691310172e+00 3.286754854253273739e-01 -1.351033938650247013e+00 7.241469716350081853e-01 -7.633379984532083495e-02 1.509216372898036562e+00 -1.587967776991866531e+00 5.660409073315236794e-01 1.472690253865701349e-01 -1.230632370972315259e+00 -4.004731312391573428e-01 -1.056371082361816649e+00 1.533953486926670884e+00 -7.088875687182877305e-01 -8.311839989439241683e-02 -6.780197165647651181e-01 -2.018946242103198951e+00 -6.923954682722232024e-01 -3.060394852108807018e-01 3.007290563069426326e-01 -3.449401798525757457e-01 2.451080926630314349e-01 4.714855390587606720e-01 2.278713721083199140e+00 -8.554003238294241029e-01 -1.401562489110453447e+00 1.558410352649754804e+00 9.880018815030632354e-03 6.462406187478508812e-01 -4.292907263919044092e-01 4.430379273807828477e-01 1.490332115195989848e+00 3.587948130574271643e-01 1.323309556662700670e+00 4.756614277553834758e-02 2.054360291058248134e+00 1.516936817805720483e-01 -2.668444297739009929e-01 1.108388375433964956e+00 2.328607400091228796e-01 -8.293212172642933089e-01 1.048838182419735254e+00 -9.468952864529009972e-01 4.441867274444775693e-01 -1.857418151330894329e-01 1.319413767358704526e+00 -3.380591461997458080e-01 -3.825694429474925107e-01 -2.134551978220618818e+00 -1.562378117457993709e-01 1.519090696301934607e+00 -4.709560696698062987e-01 2.628189174595305655e-01 -5.399129564180518148e-01 -2.271251469248297905e+00 1.164990091648083759e+00 -9.163364227123632633e-01 -3.747571187696400186e-01 6.165582025828635349e-01 -1.514263410851641067e+00 8.402714635823363976e-01 -1.127153955076734659e+00 1.479674315517447880e+00 2.689759168961701474e-02 5.279148267525879401e-01 -5.034803906200893686e-02 2.328557659121529344e+00 -6.490581894685330637e-03 5.141899508651813500e-02 -5.730904819842301823e-01 -4.394915469357719290e-02 5.225596375319425946e-02 6.227949644135593044e-01 -3.084372430281203670e-01 2.005986574138750311e-01 1.268659453786526907e-03 2.145750786129147492e-01 3.046020964308728263e-01 1.129499567371855751e+00 -9.962314969691100641e-01 -1.632570868682997833e+00 6.812509932557082593e-01 -7.461816045394134012e-01 2.096836171023124251e+00 -5.191636763316219705e-01 -3.505977277783004498e-01 9.451413836414731540e-01 2.862165100007225266e-02 -1.391850013897309779e+00 1.959245426160458381e+00 -7.033449361208198303e-01 -1.068480411968127708e+00 1.626910460667387648e+00 1.645343669409057075e+00 2.751949794636561752e-01 3.302387972204233746e-01 9.373664622583884887e-01 -1.631622556680540459e+00 2.465015651934912844e-01 2.827356863978213175e-01 3.675416183727848729e-01 -4.043304442089335482e-01 -6.112566530950362953e-01 -1.310292049996782282e+00 -8.372746362633057826e-01 8.253193670364750156e-01 -3.991454403922546912e-01 -1.234373108500559812e+00 -6.571466516578889916e-01 -2.067003844503790544e-01 2.331977774862633856e-01 2.068855218477598235e-01 -1.037695654330211381e+00 -1.519181433359727551e-01 7.887621732071730118e-01 6.772217576721752952e-01 1.493830766158879886e+00 -6.142644940501004180e-01 1.020957367554407691e+00 -7.442693059714886594e-01 -3.122132409163235200e-01 4.773434721806651959e-01 -1.667116723983489646e+00 4.592394566276383761e-02 -9.540904624909536391e-01 -2.882758083363083923e-01 1.295418156448610247e+00 5.932099290514633028e-01 3.886811164215565051e-01 1.175568301474697153e+00 9.652952171915285540e-01 -2.998710618390628205e-02 -3.772103209140048596e-02 3.057937679882071769e-01 7.573536323776073331e-01 -2.460280165965256227e-01 1.081919176386693993e+00 -8.247597204627429290e-01 -6.040918928579570579e-01 -8.877731778737319238e-03 -1.915395262037367541e+00 -5.141613498676993188e-02 1.859298356460563073e-01 1.228178496650061957e+00 1.405146463047364236e+00 -1.467395356549963115e+00 6.590228633717503115e-01 -1.421997576279594722e-01 1.645890685858843350e+00 -3.291629159706907504e-02 2.755736449434456059e-01 -1.323277965212268592e+00 9.750681977072801487e-01 2.617128698743801385e-01 -3.189299607709949469e-01 -5.172605503471546795e-01 2.951096600445716422e+00 2.259912843750344624e+00 -4.610196177533671946e-01 1.101349489001569371e+00 5.953097438341217185e-01 2.524506658743427834e-01 -1.002228995247000931e-01 -9.763302722309266102e-01 1.670703220562518965e+00 8.790345470130870309e-01 4.796516101864550796e-01 -2.310021355712220892e+00 3.345553033834374607e-02 1.255231447000558220e-01 -7.020699852002639796e-01 -5.209834913495485498e-02 3.757854584663073982e-01 -2.550344663085490349e-01 1.199062423994562643e+00 -3.824337807110546050e-01 -3.206248297032151529e-01 1.169127991033015457e+00 1.318312846952168327e+00 1.869335124789182512e+00 1.013414187043001125e+00 -9.503782485367815447e-01 -8.481620131947401608e-01 9.190273310886339919e-01 1.109413546685402485e+00 -4.238144878293057527e-01 -1.282626359760770773e+00 -3.013582500630221372e-01 -9.692353966462716741e-01 -1.813825020512221053e+00 1.243732955524410766e+00 7.453166633749492842e-01 1.526473129766552583e+00 1.557440617308881947e+00 6.852074899058167023e-01 -1.116788432960883704e+00 -3.419054845992814951e-01 2.528967841930872540e-01 1.134987275720921840e+00 5.804917831846061471e-01 -3.542886596551301226e-01 4.502495508109179978e-01 -1.644847898773046602e+00 6.860211550356019039e-01 2.520364001637370177e-01 -2.587279058862170245e-01 -8.278939838627229486e-01 3.111924804866502692e-01 -9.007351303804960185e-01 -2.573446813218732476e+00 2.936580854882077096e-01 -3.379973873520614180e-01 -9.619699597728702534e-01 6.538560540422976297e-01 -3.066203437281589950e-01 1.801246071674586391e+00 -1.936949768948498241e+00 2.103328522802475758e-02 -4.990836401580872050e-01 -5.070883656477440660e-01 3.357808894327670157e-01 6.465291324496857950e-01 6.182221588371279442e-01 1.045123368320435731e+00 -1.265894577054006653e+00 -1.358305578432092708e-01 7.053731476918052579e-01 8.019518669787671916e-01 4.388960991547590784e-01 -6.737839196255772656e-01 -8.458407566907027997e-01 -2.068024582722611804e-01 2.613899190340473466e-01 1.482534905522322033e+00 -7.911241881621188243e-01 -8.904146412382836218e-01 -1.192593793699106008e+00 2.024792445433796662e+00 -1.070234356415918020e+00 4.351033228468448311e-01 -4.593722270013703701e-01 -1.220254964105203621e+00 1.666391675468724409e-01 1.064442943158874222e+00 3.493413889695621832e-01 -1.336545069882378103e-02 -3.259336102899181298e-01 7.976748294198625355e-02 8.178584651231710634e-01 -6.747924128998107340e-01 -9.025031544018834451e-01 1.005029432500016640e+00 3.962756059108945017e-01 8.671190703662258192e-01 1.191683554172618287e+00 4.484157999975119102e-01 4.844664026324528860e-01 5.750580973168839538e-01 -1.066350443666466419e-01 6.597086106258227556e-01 6.983186334098689940e-01 2.251028520326554094e+00 3.540442081213260317e-01 1.591905596705935899e+00 1.254286541292864321e+00 -9.945546116414908377e-01 -3.024918598250027624e-01 1.234939007235727138e+00 1.530035684905367344e+00 -1.065615135707073557e+00 -2.772082978268450848e-01 -1.046934358655548181e+00 1.143625564215889137e-02 -6.454865234230476867e-01 1.016610818797063498e+00 1.358465308476163314e+00 2.624714107810080174e-02 -1.533006202024255749e-01 8.372777642396439512e-01 -2.983847275392891296e-01 6.717545545852138256e-01 4.848836301996680143e-01 2.383625321710125256e-01 -7.778754314901326072e-01 7.269728070747368820e-01 -4.731359617445627941e-01 -3.502905131351507495e-01 2.099739426651199281e+00 -6.877020289749993243e-01 2.194746208890216155e-01 7.097575573860072096e-01 9.019639623029186426e-01 7.476366217264120984e-01 -7.362892266034469779e-01 -8.742952923126350306e-01 -2.818319759767253241e-01 1.555281476558540321e+00 -1.256222591368357344e+00 -1.114186397402135986e+00 -9.920146960446579731e-02 1.318198828991536953e-01 -1.554610237471351297e+00 8.956555518015286710e-01 -1.404695751955431060e+00 8.930139783932211639e-01 -5.549849601286822587e-01 -1.101049534728426815e+00 1.242531111366791174e+00 -6.222733338687393978e-01 -3.612144929668726911e-01 -2.472751217324793416e+00 1.144530068299056014e+00 1.440512081890574780e-01 -1.642260393700855969e+00 -4.134192273664822337e-01 6.209394681525469695e-01 -4.092976403004624508e-01 8.340749762194433758e-01 -1.215830084804637057e+00 -4.227496665383832092e-02 -5.017912402081563528e-01 4.435259691345857375e-02 -2.135767372322729951e+00 -1.511572725959954733e+00 1.172488245272639951e+00 -2.420667866864466555e-01 -5.776837927951417040e-01 2.109564876058717120e-02 4.939563599829930318e-01 2.038807230917984104e+00 8.241051337035978364e-01 1.130041846857701426e-01 1.573455737003021770e+00 -1.006374127661620266e+00 1.297859915641706108e+00 1.119649740462363763e+00 3.670486640346715679e-01 -8.781578531454364844e-01 1.548000536880489442e+00 3.245615072068140261e+00 1.033742062055907074e-01 -8.905801735905256589e-01 5.523792768454082180e-01 -1.800011556775689137e+00 -1.346801376919905202e+00 -1.391941252995893441e+00 -1.085372527737742621e+00 6.019357597069170396e-01 1.966450443490937727e-01 -6.971070026129853048e-01 5.047188619745984761e-01 -1.401214504824320528e+00 1.207804335442664190e+00 1.145108021016680411e+00 5.561957203143140793e-01 -3.598840161579683894e-01 1.614669516213181000e+00 1.695823767484526234e+00 1.286289086111543023e+00 3.043969443862158397e-01 -5.207621392923622583e-01 -3.687701516900886989e-01 8.121210781438195081e-01 -9.883171956665380842e-01 -2.251408761866924013e-01 6.269133175340735331e-01 2.754437829406827243e-01 -8.121144230365784367e-01 3.185554639936942767e-01 -3.651850357503708122e-01 -2.895665701165656691e-01 3.543087170330031510e-01 -9.176494237342854854e-01 -1.775366683151684555e+00 8.051549555497787558e-02 -8.250863542711911469e-01 -3.872689019679621536e-01 8.549636813991923212e-01 -6.748692486913484556e-01 -7.417344203153086735e-02 8.248329301350579845e-01 1.165565366910090495e+00 -7.127676939010638146e-02 -2.574284408115103950e+00 1.543609743607036844e+00 -4.574800261587499972e-01 -6.879349410303359225e-01 -2.431197107111419342e+00 1.002829304340140615e+00 1.204487934001175375e+00 -4.988013174900761681e-01 -1.008674609434788261e+00 4.185486836536280730e-01 1.067190621879469337e+00 -1.811481002582929767e+00 -2.609612297146016946e+00 1.782308318078559273e-01 -1.412132454890597133e+00 -2.278795427735801904e-01 -7.585873943050034374e-01 -1.124926333527988681e-01 7.767524564775249996e-01 -3.009870387649702939e-01 -5.440856692921531845e-01 4.782301717449880529e-01 5.386965494256513720e-01 4.676120930169260226e-01 -5.662598906982176938e-01 -1.210103551709768022e-01 7.835508360568642638e-01 -4.106761458623072736e-01 -6.551372860541135879e-01 3.689141936547465916e-01 -1.403409776737054138e+00 -1.305801275786438342e+00 3.081201474116663230e-01 1.136388911437923532e+00 -5.610012091325266015e-01 7.763177920933688192e-01 -8.534682653791204610e-01 -9.753334006174582127e-01 -1.157611555276493620e+00 6.686983192586477553e-01 -2.196828189711592660e+00 1.506613241504461964e+00 -6.750117611454057309e-01 -1.379009508603043388e+00 8.508807069510648802e-02 5.113659707159691203e-01 -8.347301627200313101e-01 -2.332189922190806008e+00 -8.229900205437833405e-01 -5.304286901176671343e-01 -2.806373412053723704e-01 -1.340233869819656753e+00 8.864228603625773362e-01 -1.185376077618465473e-01 1.271714614831990220e+00 -2.697407248273396285e-01 -3.493019038271469312e-02 1.047700671145281426e+00 -6.507456076752247132e-01 8.393571117346614319e-01 -1.418558434974728888e+00 4.455556854483853219e-02 -1.339702425031404243e+00 -8.692065590288965415e-01 5.079063955749918424e-01 -8.972135434917056784e-01 1.116596903612584235e+00 2.147742737499727994e+00 -1.284236205982292045e-01 -9.194204123598025413e-01 -8.482054966309119370e-01 2.628971585027330415e-01 -4.147624159928299803e-01 6.464664500514125667e-01 5.644178501241817747e-01 1.000854555587389116e+00 7.946083125930476498e-01 -5.801615427466652042e-01 2.678391155120517730e+00 2.181630598023927892e+00 2.190440709937334862e+00 -1.012888625855575153e+00 -6.975987031882932010e-01 8.011830453591711754e-01 1.601763079634924480e+00 -6.896539834939456881e-01 7.362988194123031294e-01 -4.116718916722380550e-01 5.967339061487439977e-01 2.272986285316730193e+00 5.719337359002671928e-01 -9.348624423353055768e-01 7.707358456141547576e-01 -1.701781305295355928e-01 1.661555200035057966e+00 6.961236158925888651e-01 -7.652895646936755392e-02 -6.368541832544939718e-02 1.037687779635670271e+00 7.190815259608636101e-01 -1.655750795614225335e-01 -1.657980248564328685e+00 6.465340974357479675e-01 -4.373605267874449559e-02 -7.409942555888523463e-01 -8.873070581556719016e-01 -1.353059486594725858e+00 2.473733742666549773e+00 -1.333944371541577079e+00 5.840409702124994551e-01 -1.604459461778539042e+00 -7.790381246777482172e-02 -9.692189349941630894e-02 7.644393468604120112e-02 -6.757322565093811795e-01 1.928618103945419493e-01 -1.050901861416374122e-01 -1.497006266868344149e+00 -2.652777228806613707e-01 1.272932088941057804e+00 4.993916576390124984e-01 -1.566730656706924796e+00 -3.006834245203102163e-01 -1.398510489401066648e-01 4.061947659064664151e-01 -1.278438620875502085e+00 7.288914393453591600e-01 -2.135469973470781047e-01 8.759533435969332205e-01 -2.073450107777663920e+00 5.890566313699356626e-02 4.015262467471840679e-01 3.002112010333691239e-01 -2.057043741970649431e-01 -6.241739174365215082e-01 -3.128150520801032952e-01 -7.960422284059508469e-01 8.684059375481398835e-01 1.019171206603552093e+00 1.078616733185563392e+00 7.654366438875059853e-01 6.548580505256467177e-01 1.614552797987220067e+00 1.206193836795887320e+00 -1.023769825718835902e+00 3.289618802796666353e-02 1.842744895292103280e+00 4.013317408012787579e-01 9.074749190465233317e-01 8.798621125239185492e-01 3.132300647871262278e-01 9.982525679376856864e-01 -6.206012207335974695e-01 -5.824352948637794292e-01 2.917192540169766257e-01 9.445313321253125949e-01 3.001618355145675987e-01 -1.567495925620689512e+00 -1.046108314760252123e+00 8.416098798530925089e-04 1.134141444961569212e+00 -6.060946996332038372e-01 -3.365486189367069558e-01 1.387580735681280153e+00 -2.410099814487325076e-01 -8.219212907656571476e-02 -6.220135291679292910e-01 -2.478701904221870311e+00 5.693307461830758864e-01 -8.589005512046311575e-01 -5.483565897356137420e-01 -8.876525970171821323e-01 -2.580036345358192179e-02 1.485333416493391304e-02 1.101708300650975636e-01 1.697127044824763065e+00 7.522935560035332037e-01 1.170718364124222477e+00 1.103931849597103776e+00 1.981578093687748732e+00 -2.753413707658141085e-01 1.708006159430011661e-02 1.231661605364968021e-01 -5.786737629668045058e-01 1.111971295534542326e-01 -9.286719920645984949e-01 3.294910247838715445e-01 2.733793495828734876e+00 4.761310844801909248e-01 -2.794277876244845582e-01 -1.624930917621210558e+00 4.693553039261345594e-01 -6.140787763792578957e-01 -5.569305428632748134e-01 1.284042334993567458e+00 4.248104294692674476e-01 1.737228402584842790e-01 -2.508796251064990268e-01 -6.852332502719159502e-01 1.881633176415020481e+00 4.540295891353156033e-01 1.163240841623860850e-01 5.341744613986326717e-01 -1.133106250325219611e+00 -6.400942593931481239e-01 -2.176494452917736577e+00 1.979424983409397765e+00 -6.163614519760540755e-01 -9.362623432027596948e-01 1.371371551263989463e+00 -2.212196392543336609e-01 -1.668373912424059746e+00 9.185052970598452937e-01 1.280474017988377511e-01 -8.110548739052506617e-01 1.151529824542093738e+00 8.395286265110273316e-01 4.782220950993931741e-02 5.429125618366312800e-01 9.810425390721743133e-01 -4.306938387283241187e-01 6.530832095966048190e-01 -6.767260072547160998e-01 1.346679661189875477e+00 4.587362768623973741e-01 1.249974466231515313e+00 1.163664465635427581e+00 1.045645586458199272e+00 1.059509581553226498e+00 -7.725744248416874793e-01 1.221179441958006429e+00 -5.985962968840896625e-01 -7.969068068799932680e-01 -6.558646608522799015e-01 -1.528057168878395322e-01 1.686467500763986660e+00 2.378282448119465597e-01 7.631079357042153122e-01 -5.181508016901099634e-01 4.883916098861987853e-01 5.213083139359757645e-01 3.720117628661175901e-01 -6.444677575605993747e-01 1.040489854029881256e+00 8.435428611458538339e-02 -1.230182537950362531e-01 3.816092531210384803e-02 1.021610899347282775e+00 -2.195820913878914649e+00 -1.084831356911939881e+00 -2.113957846572581678e-01 -9.243060213098842626e-01 8.195222499920096215e-01 -1.147789746661646237e+00 -2.060461405383467656e-02 -7.789761461112203467e-01 -8.117540556164490884e-01 -1.227798977084241683e+00 -1.074818145957956092e-02 -5.131536967102803271e-01 1.205619169820034919e+00 1.303911234180159751e+00 -1.291229745077672186e+00 -1.946153696075311412e+00 -6.705449003288501686e-01 -3.976143193481993521e-01 1.811814063460443158e+00 4.359252842060041822e-01 1.440294592007416385e+00 1.751410279788271573e+00 3.577859393712357061e-01 1.346852227318747763e+00 1.182106833147255898e-01 6.688931742601478270e-01 1.385444530678799691e+00 6.676519844284592442e-02 5.463837311983690270e-01 -9.317111358210314886e-01 -3.858070959342977391e-01 1.161160853676775018e+00 2.089888905959132182e-01 1.835875807800960491e+00 1.330872927928171467e+00 3.191377752593352879e-01 -1.360912336551894475e+00 1.290538751690041952e+00 -1.519036230657962117e+00 5.193711474132413075e-01 -3.840722952115552813e-01 -1.648915083388306391e+00 1.665802184082625370e+00 7.204182638633291891e-01 7.180939289995339481e-01 3.896861859893144264e-01 7.136541320662911914e-02 8.909842247598697140e-01 -7.745233103630926319e-01 2.836882702565861614e-01 4.070395164268562627e-01 6.923675511920802661e-01 -4.746031894855011757e-01 6.417346954059741648e-01 -1.970084742815867873e+00 -4.800836063512551877e-01 1.055166122492625647e+00 8.086147038868289894e-01 9.036665103129281063e-01 -6.445324859895686931e-01 -3.988451245500267417e-01 8.766250387016076839e-01 -7.887386535770958274e-01 -6.302213967977372544e-01 4.511544346840014319e-02 -2.839068110001358169e-01 -8.405791401277256103e-01 -1.497951357958572094e-01 -1.037082551973499189e+00 -6.157341992493173821e-01 -1.050694323530898533e+00 -1.062830276037795008e+00 6.788466088622966410e-01 -9.798480517465626982e-02 1.879240615280295623e+00 4.796116121675278454e-01 -7.520398987929373114e-01 7.379361862323557952e-01 -5.656841545596791310e-01 -3.383167879916725851e-01 -1.080844074039699843e+00 -7.907420097666397751e-01 -3.080565077208002323e-01 -1.179303439447581647e+00 2.615862758969326185e-01 -1.156006926150683123e+00 7.135454223215963176e-02 -1.838938615562470291e+00 4.034566189461839536e-01 -5.041728220990872034e-01 -4.573651554296961214e-02 8.602250329414207197e-02 -7.885488003477472141e-01 7.631725839121749067e-01 -8.360247022767323122e-01 -6.877997525486484465e-01 1.703006239590835191e-01 7.288253952052851092e-01 2.936444636222004245e-01 6.623332903988125020e-01 8.609691674831605468e-01 2.454959813829105109e-02 -5.454026125473594444e-01 -1.047326479545514832e+00 -1.972951313318923816e+00 3.637767430225483101e-01 7.243383532098797151e-01 -1.442017526710173136e-01 6.782976553451154356e-01 5.681620962251078266e-01 -3.235440611730370231e-01 1.067464521617720985e+00 1.139136872627090069e+00 -1.030456877962911744e+00 -7.859203288134478660e-01 7.042663936675820358e-01 -4.732688541949247041e-01 1.370338742827003964e+00 1.170036658405709584e+00 -2.351875661558430475e-01 7.744789781987463373e-01 1.011882699025268284e+00 -4.806744348028864078e-01 -2.361355055813690040e-01 3.350775507212540305e-02 -1.532084224940378547e+00 -8.183896006273523316e-01 -1.416754662036871226e-01 1.473737218850518005e+00 7.199624131649868808e-01 -2.180047732864750731e+00 -6.978658411533189554e-01 1.336261289966010235e+00 -1.803527485134587716e+00 -1.487798888637008377e+00 7.161270078725751054e-01 -8.464749344103248418e-01 -4.895325887182590541e-01 2.085064751264311678e-01 2.262010262572983876e+00 1.401481475132538179e+00 8.316914471188554536e-01 6.303257278633824789e-01 1.666586720457368775e+00 5.816919788797948465e-01 1.164084368746780118e+00 5.108319906322792425e-01 7.479739720713467488e-01 -3.874373049770422628e-01 -1.335036140518853498e-01 2.074258469564669027e-01 -8.751045284026197357e-02 6.140570858094556161e-01 8.020794808478791671e-01 -8.732860335301019516e-02 -6.306270617970180514e-02 1.043572930724649295e+00 9.757871594813790628e-01 -1.397917136220408363e+00 2.825354122115772415e-01 1.104662430845520626e+00 -2.297963219934048951e+00 8.802442742871958714e-01 -5.109313558660668608e-01 -4.780790210936914364e-01 8.978519709825509565e-02 3.193780428881828892e-01 -3.109910792261512680e-01 3.580380808927045022e-01 -6.949918957553689047e-01 7.280723678962658374e-01 -3.646287442015358482e-01 -6.648368960466898292e-01 1.609581695059816298e+00 1.386380739447976795e+00 -2.036959898310094275e+00 -1.252200326148817933e+00 1.301213879771290660e+00 6.513050112891596299e-01 1.334214175574908179e+00 7.588475606214241387e-02 -2.202424341742392766e-01 -1.440752196922826300e+00 -8.286671597089740882e-01 2.126681431446843795e-01 1.914441963195090413e+00 1.940066484872143837e+00 -4.572451963377880957e-01 6.436542262018181138e-01 8.550169485901016886e-01 7.739221038952679432e-01 9.931263322956179751e-01 -1.486752621015767550e+00 -1.304917274263743376e+00 6.848450848641139954e-01 -2.058550030422631183e-01 1.084695622097443302e+00 -8.267578567812184920e-01 -4.718766226261835173e-01 2.850773143420132563e-02 -2.075241172855616600e+00 -9.097128458404198925e-01 -2.894146969081206611e-01 6.957053788892529900e-01 -2.470925395878892594e+00 7.873839477553176147e-01 -1.234263205916918738e+00 2.419835137286683313e-01 -3.021022370324335515e-01 1.061617302549240777e-01 -4.249204290466658263e-01 -3.383184754143259143e-01 9.440744109039236331e-01 -1.246975158821725715e+00 1.398802944916108237e-01 -1.912324480202733101e-01 1.714455602635944320e+00 -3.259098939908768866e-01 7.097374986868902891e-01 9.013753992527548942e-01 1.015718811599323895e-01 7.064522981744622010e-01 -2.112316216348046449e+00 -4.583277816856246023e-01 -5.605767380267752120e-01 1.410984818545050756e-01 -8.877543063552476577e-01 -1.790652641354551822e+00 3.930366338672616200e-01 7.249884451484355230e-01 5.443659392085221649e-01 1.298605827991341721e+00 -3.296404008201030134e-02 1.233995796445337134e-01 -1.284508618021172222e+00 -2.957836181349193239e-01 2.234246200736038190e+00 -9.961780297889818447e-01 -5.319096468682470435e-01 6.848499025919719818e-01 2.526863022148662097e-01 -1.390203052656265592e-01 -4.895314294567694735e-01 3.775719744597539895e-01 9.230571292703977637e-02 7.279952555580480045e-01 1.367940852772404847e+00 1.666347790321972111e+00 1.586836936240422435e+00 -1.328543584653434584e+00 3.693100002216241906e-01 5.909093494292980697e-01 -2.340001957134179300e-01 9.098229805216956345e-01 -1.712842872625041646e-01 -9.275295558001370178e-02 5.620793189001949131e-01 -1.883662928088964295e+00 -1.477217188098733702e+00 -4.607230266566827992e-01 -1.036739056142943483e+00 -5.727645168357569094e-01 6.589641078062554724e-01 1.364255377846762762e+00 8.508792795388708807e-01 4.116104035382236459e-01 -4.836715741176090266e-01 8.149491681943579202e-01 -5.222370049107291079e-01 7.234269295489348384e-01 -1.381261195186240798e+00 7.778122849776424319e-01 -1.111264080001586718e+00 7.016917714997953359e-01 -1.120081848019611748e+00 1.089732793678493093e-03 7.388510045264856663e-01 2.845065561544907196e-01 1.302902774701226063e+00 3.832721224247007674e-01 1.788251020050419804e-01 -7.781061892047148598e-01 4.909684438494434366e-01 -2.400969170642304640e+00 5.983734645201954638e-01 -5.230195374481045115e-03 -1.239072870854821540e+00 -2.103634575252187888e-01 6.245211499841766267e-01 4.376317237149381922e-01 1.262316115998848742e+00 -2.680433177598073868e-01 1.203218227727555156e+00 -2.574720958712461982e+00 -8.911173623930161991e-01 1.543840579696630910e-01 1.119896735674896782e+00 -3.521580699493863653e-01 -3.698704758903656464e-02 -1.378111766084316958e+00 1.364748255937595078e-01 6.479507703857104728e-01 1.786038511640077653e+00 -4.971013455644968659e-01 -1.326188363597217285e-02 2.874829232566274428e-01 -5.422472550905933775e-02 -1.328356247326160977e+00 -1.245408434524313934e+00 -2.605337824477645392e-01 -9.053465504319681001e-01 -1.816117117211200338e-01 -2.026742949205808220e+00 8.890175301350128345e-01 -1.089448709244801999e-01 6.304849688083911108e-01 -9.459653890380766983e-01 5.969935664947508824e-01 -2.538254626869129726e-01 -8.904292901061254817e-01 2.219584895117928391e-01 -1.639330221059187354e+00 1.914325434127325032e+00 8.269604985597891478e-01 8.745882668158156958e-01 -2.691796888405417754e-01 1.580569399586234658e+00 -4.086745640811096369e-01 2.170969396616717173e+00 8.491893663327242381e-01 -6.469276728819783884e-01 1.538769553520887179e+00 -7.197612069866372864e-02 -4.671529090301324572e-01 1.884178607542934980e+00 7.075165006954714508e-01 2.377921969838592720e+00 8.514316782506680115e-01 -1.953104872778895773e+00 -2.038796274048976509e-01 4.538198253899660695e-01 -1.192105470976393189e+00 1.043129742528380310e+00 5.603791758506517784e-01 6.012106786472963815e-01 -9.404709144794451969e-01 1.357447498689220433e+00 -6.193494960759990398e-02 -1.388072054258883969e-01 1.271522656358476056e+00 3.461404645325593110e-01 -1.691789952239832091e-03 -4.323829247613183296e-02 1.109596799004958223e+00 -1.781854245171508477e+00 -3.628982140077637308e-01 4.809603731617865252e-01 1.287270495628526912e-01 1.548489116230819418e+00 8.252439725790640113e-01 -2.464220498121776071e-02 5.257473786445781005e-01 -1.264219732188948120e-01 1.495297037423660047e+00 6.853045385551398416e-01 -8.750631583433725602e-01 -1.188301561050241428e+00 2.148054122965328827e-01 3.060050985696765036e-01 4.746892152199523873e-01 2.057936250154245528e+00 7.075278352533926896e-01 1.087148596479583729e+00 2.087686302336618560e+00 -3.419095277034623903e-01 8.696959695727011219e-01 7.093727837532085578e-01 6.698371662520877790e-01 -3.986157052615129648e-01 2.266583874162380496e+00 -5.904923506988097870e-01 -3.417753289594842592e-01 9.134478904749573358e-01 -4.575384444328473577e-01 3.815632087789252447e-01 -5.536729340550540224e-01 9.044594720319457659e-01 -2.582220642176294434e-01 7.982542763191812218e-01 2.018155109441175099e-01 1.817313132271868303e+00 -1.781325698121552781e-01 8.233605072617646847e-01 -5.319683389469455070e-01 -2.082406834943698326e-01 1.153454402732812634e+00 6.365608606363452049e-01 1.346373176670032201e+00 -2.717375341982133374e-01 -1.281665401530106552e+00 1.303284677165035488e+00 -4.022612012874212661e-01 7.429098218296915634e-01 5.755802189629770187e-03 -6.820008635870671299e-01 -1.587982392570612244e+00 1.727603635417849448e+00 7.705591883517000085e-01 1.073402519732775451e+00 1.048725499746128387e+00 7.546714240468820334e-01 4.846168890790796269e-01 3.915456570162454408e-01 -1.365444614092099274e+00 3.596145549240577499e-01 -2.373586067312472903e+00 1.138031042471975701e-01 -1.817641910508061676e+00 -1.746779248401512330e+00 -7.696270566950826064e-02 8.669153078726855588e-01 -3.992302975379145025e-01 8.087779227463797183e-01 1.068810885855439707e+00 6.036521799001601796e-01 1.799139796308662387e+00 1.049282596030081012e-02 -1.061104155463715060e+00 1.789788987941612619e-01 -5.627958225173168572e-01 -9.410627937878696114e-01 8.598208767485233661e-01 -9.190951723284594976e-01 -4.826051054695609799e-02 -9.494853800436584557e-01 -1.181108384322427263e+00 -1.764277740079412071e+00 -2.752775002216058531e-01 -4.145907271818298767e-01 -2.796605926644125592e-02 2.248573919652677167e-01 -4.416846917641780723e-01 3.595482845388683346e-01 -6.493743287554513133e-01 -5.494103987105295461e-01 -2.270308555091238023e-01 1.386047149264026945e+00 -1.266502989655978739e+00 3.150061436803830994e-01 -1.561902322212836425e-01 5.637226507395369790e-01 -4.718153386245211439e-02 6.017469770498562465e-02 3.159757386376841337e-01 -4.880747026952597656e-01 -9.036165273869406489e-01 -8.233335464527447023e-01 7.236534756086943077e-02 -1.772783179188744396e-01 -1.538824263295198724e+00 8.108714456802975645e-01 7.151369524444003423e-01 6.192036146038669697e-01 5.461839853644635534e-01 -1.117380516261092388e-01 -1.057312648037112668e+00 -4.741692769693198750e-01 -1.071099235679055850e+00 -2.493780354290513479e-01 1.223579762729715581e+00 -4.844840471602970822e-01 1.634469935463131463e-01 1.621333691564221802e+00 -4.087729343438725738e-01 1.808167727604804931e+00 2.269505091105549877e+00 -9.448453042213131869e-01 7.536268374210649545e-01 -5.726511830900192779e-01 6.439965552561891515e-01 -4.737908181536907293e-01 -1.255221051560740098e-01 1.113336834735772607e+00 1.277382358501496951e+00 -1.147593512026302109e+00 1.518056481823260917e+00 -7.217508613709322507e-01 3.831709264782262037e-01 -1.043789954158001798e+00 -2.915110417382200114e-01 2.637564920282930991e-01 7.997292061446078515e-01 1.908574554343902996e+00 6.902450836181468485e-01 6.508963059071384838e-02 2.575459105225207157e+00 -1.298402847450274289e-01 2.575570084004699667e-01 9.187649634543634258e-01 3.263280312808556349e-01 1.373620221278733178e+00 1.768744869051763091e+00 1.130524917505614457e+00 7.269759980922566589e-01 7.252888920736948464e-01 6.288905072387726003e-01 -3.504686130582455594e-01 -1.617249698656921808e-01 1.239689692320356196e+00 1.341238838970437164e-01 3.706566517683314022e-01 -1.692215250360132039e-01 1.533996601824229478e+00 -1.592355564260211853e+00 -4.524757818056188707e-01 -1.081061198663589629e+00 6.704525042567013315e-01 7.290623504540953981e-01 -1.570363472203973321e-01 1.601626383737967951e-01 2.499098894006867438e-02 -2.394816059428767907e-01 -3.145057107822698539e-01 -6.860106476934108022e-01 -2.943525256568194082e-01 -8.680947044434275117e-01 2.490314182213725136e+00 -8.780365246020822578e-01 -1.561554248279444890e+00 -1.247565164316396968e+00 7.189073171833701981e-01 -3.724238005554140751e-01 1.070061757407237524e+00 7.138501791327696022e-01 4.758467717045395950e-01 -1.372162854357911743e-01 -1.024732570644321994e+00 5.741461455818376303e-01 2.941211966596060101e-01 -1.010147424328238897e+00 -2.423384853813545792e-01 -5.364410100724289476e-01 -9.798714091469270526e-01 6.525253332279652707e-02 -1.293627053533075166e+00 -3.464957798103119324e-01 -2.692728798784713162e-01 -4.202372817994923793e-01 3.960890585956193810e-01 8.668560149900963463e-01 -1.465589108432842069e-01 -8.211560386879842577e-01 -1.414292761548746169e+00 9.555364374416147610e-01 -1.295603244691821088e+00 8.657282669214119153e-01 1.759989983223963605e+00 3.105708345053622699e-01 1.167911355760719028e+00 4.623893488029367504e-01 -6.602861694714681207e-01 1.283761534777621005e+00 7.595163051899128659e-01 -3.082637366450611260e-01 -2.004848600144608639e+00 6.977307792202284142e-01 -5.792652122460976161e-01 1.227039426337557915e+00 8.430094702787808980e-02 1.723633531230582550e-01 -1.535235571435874080e+00 4.563507331826230362e-01 1.607636187498036939e+00 8.357242933020472275e-01 5.500119645631657006e-01 2.406045808421706234e-01 -1.229251832285344070e+00 8.728216704732408848e-01 -2.273264340416979168e-01 9.645062538975273103e-01 -1.212191968125793773e+00 1.363171567787920813e-01 -6.197118080135839424e-01 -1.880208839174334762e-02 5.636457810958582781e-01 1.923756446722580185e-02 1.120374963422828607e+00 -1.659068949760261757e+00 7.659124013069631420e-01 -1.879950596485304937e+00 1.023983895933170851e+00 5.391701629868330681e-01 -6.650883507976446118e-01 7.615989255611489428e-01 1.111119117220133568e+00 -3.246964657708142354e-01 9.319277187483053781e-01 6.570045479148644008e-01 1.990478868072115548e-01 1.518215644848090184e-01 -2.102809600705829451e-01 -3.823671427126120181e-01 1.557652856400892016e+00 -7.916657021505193459e-01 -8.561049594855186795e-01 5.973842693538308213e-01 1.753732065843080390e+00 2.632531067402975149e-03 1.057267818008057914e+00 -9.450144527805790506e-01 2.835273282109779802e-01 2.052118230778032792e-01 1.231776581373728918e+00 -4.388332572745035076e-01 -6.901377751185236997e-01 9.097017143008206963e-01 2.140688640909872882e-03 8.000243479483294395e-01 5.985040494801561195e-01 -7.696065118962043261e-01 -3.901319974082939068e-01 -8.581360941220775862e-01 -1.154373150566806894e+00 2.890277807750992745e-01 -2.272739967202712374e-01 -1.024643129991562318e-01 -5.202993718086812436e-02 9.678969091062424035e-03 3.552901806439047183e-01 -6.967621311323930477e-01 -2.612429853264123247e-01 8.688225742771522597e-01 -4.391714532648310354e-01 4.958714633639793590e-01 1.541004413739677746e-02 1.618743404075428716e+00 -4.874410967674315809e-01 3.208868432554174976e-01 -8.273448828184780668e-01 -1.000801211776749744e+00 -7.487977717841515224e-02 9.130179791629151609e-01 7.805588030049330495e-02 -1.233139431702421351e+00 1.036192217692908590e+00 7.910266496805232195e-02 -1.736088148579894241e+00 1.581170662069988575e+00 1.638698418931624046e+00 6.304630722420464517e-01 -1.477291272865020044e+00 -1.022758685018855696e+00 -8.067153792876602392e-01 -6.731880430378891500e-01 -7.903306725509803288e-01 9.605265038964029278e-01 -8.548693456492225673e-01 -1.958264493206492762e+00 1.160655322674682077e+00 3.721538046188101467e-01 -1.092241229921745438e+00 -7.787118741665319810e-01 -1.684936505865153977e+00 1.408350650947406413e+00 4.092257008294296061e-01 -9.607669931216208381e-01 4.626386986846241500e-01 -4.605315951794429208e-01 3.278906876986206198e-01 -9.225729544832550477e-01 7.045765764691355182e-01 -8.160581962897621722e-01 -7.810765439659362874e-01 -3.914679824021524146e-01 6.526608326374293556e-01 -1.234629930781561358e+00 1.201458966972446696e+00 -9.752826481333467523e-01 -5.373831082904253487e-01 3.413995130118384069e-01 -3.672942573539449973e-01 -2.977350754255788101e-01 7.712663920168195686e-01 -3.385578010614492261e-01 -1.741993726315863855e-01 3.344597778778583552e-01 2.622496538169465929e-01 1.610580987144561993e-01 9.672414545376698536e-01 -4.712141748350801573e-01 2.043847458464605749e-01 -3.281032447814700159e-01 2.144458953553005087e-01 -1.724042707460600843e+00 -3.883004550179400272e-02 -4.206748967646574133e-01 2.069836424682728049e-01 -4.377721621403419805e-01 -1.113973350381761485e+00 -6.985569854813720170e-01 -5.013946528890736998e-01 -5.559947974665169212e-01 -2.537640593939008982e-01 2.382517533420443756e-01 1.241098934586184921e+00 -1.719001304344416337e+00 1.260186480112230334e-01 6.885525982977956927e-01 -5.201271829966597204e-01 -3.906027150570066664e-01 3.305877944170653587e-02 -1.290090121333595796e+00 1.406154636712315442e+00 2.918877516979695441e-01 2.600764933861119399e+00 4.925311333615478016e-01 -1.361695535812807334e+00 8.077711003253069677e-01 -7.778673274860445352e-02 -1.000263270771901025e+00 3.421170519633261464e-01 -9.367126617617784756e-01 -4.977622106977657168e-01 9.797322450819963002e-01 -3.323621177051896414e-01 -4.750358222184636880e-01 9.751038947745452878e-01 4.799136891851168429e-01 1.501578414476425205e-01 -5.452132109452713093e-01 7.974718250347356818e-02 -1.607703234017491267e-01 -2.350537890887011150e-01 -7.896896410568178537e-02 -8.465654196031474621e-01 2.097173441039123232e-01 7.824459346810416216e-01 -7.914506017865547971e-01 2.033569688191183111e+00 -8.026147553894737996e-01 1.125444480194131458e+00 6.935577486616573140e-01 7.123823885376464604e-01 -2.296449925438847628e-01 4.853919004719903230e-01 1.648717404379141271e+00 -7.393511178458445077e-01 -7.204611919096026718e-01 -4.421835743473706004e-01 4.113931335889284974e-02 -2.805235587662990304e-01 -5.577617774116627736e-01 1.016741923949789017e+00 5.071970389741760066e-01 -6.109276073803125984e-01 -1.777150856973062520e+00 1.795581327103196401e+00 -1.286389614902134992e+00 1.343645075313221193e+00 5.221847353486533949e-01 -8.328613173737906550e-01 -2.836736771585301464e-01 -1.417147013690964519e+00 -1.307965059383279227e-01 -2.790364994193204051e-01 -7.379396499555669342e-01 1.671297720891411043e+00 -5.339024761268035268e-01 -1.962840698060348110e+00 1.254207535720049949e+00 1.118840568712550887e+00 -3.155001656873087645e-01 -1.985782026563931657e+00 -1.224228736882687407e+00 1.139029818856189369e+00 -2.631864841599299010e-01 7.766142594523054443e-01 -2.214692375265444824e+00 -9.610031418366675737e-01 1.417096993321316445e+00 -2.699359901290487307e-01 -7.406192725557079193e-01 1.329043858291631741e+00 -2.326555514378636946e+00 3.660033800458463715e-01 4.122202351000548437e-01 8.524158707010254243e-01 2.621054172535454072e-02 1.169779836093741476e+00 -2.967303241309842687e-01 -7.320813481944954404e-01 -8.197585410000923778e-01 -4.579687507041097505e-01 5.701707876493143923e-01 -6.109039169730237084e-01 8.489449855541870704e-01 8.390612353979645111e-01 4.378202384596520114e-01 1.940166048984077962e+00 7.217522615178154632e-01 -8.133271670467399905e-02 -1.048713740941131567e+00 -1.102898229658096918e+00 -5.242257379275220286e-01 1.559364986078630999e-01 5.002889215905446108e-01 7.609482335281983478e-02 8.495159170422412753e-01 -1.489867487108822441e-01 -9.378204509105797504e-01 5.182134082379242779e-01 1.524099866772722134e+00 -1.965273844448084173e+00 -3.848763545954443921e-01 1.473057327448824838e-01 8.148420981370444460e-01 -1.313525905503834870e-02 7.355153721037434034e-01 -3.139294206563328915e-01 -7.633139458403993549e-01 1.470932352343964633e-01 2.078096531288919468e+00 5.927396249020152608e-01 -3.690776785562620010e-01 -7.193848386194514610e-01 2.659585407612679031e+00 -6.575845241812485753e-01 -5.286729694723301121e-01 1.143201856388992993e-01 -1.473899832920873232e+00 -9.189905439672420018e-01 1.570876234380905512e+00 -2.453353982789357457e-01 3.029254536608828596e-01 -1.668502524793420705e-01 4.681661123636279842e-02 -1.925380891162060681e+00 2.609556356363734730e-01 8.215052151456232465e-01 4.150417697535467854e-01 1.488833525301622940e+00 -1.766422788228015239e+00 3.461568734266315950e-01 -2.878095946554171461e-02 1.532851321049808258e+00 -5.876540782156518782e-03 -1.301568641257865311e+00 -5.357604046237274265e-01 -5.553850411206135984e-01 -7.489321358416323182e-01 -1.914952898147995186e-01 1.233519993573225282e+00 -2.730099145719328546e-01 -1.552113107101643186e+00 -1.018841851687037670e+00 1.079766569139038790e+00 -6.123860583389938439e-01 -4.196611234014510083e-01 5.036200210487716822e-01 2.628146411997612786e-01 1.053754223333959739e-01 6.086915799214708267e-01 -2.689320604358614308e-01 -1.361265451763382650e+00 -1.120724738382352870e+00 4.671208969232060748e-01 -8.038767667000324968e-01 1.478310644784983086e-01 -8.729260382472771307e-02 -7.893016181470120518e-01 1.484530226196739910e+00 3.379356956876808926e-01 -2.618669600041751422e-01 5.120363530227061144e-01 -7.177775110691881899e-01 -5.318380035404289830e-01 -7.430076334449646769e-01 -8.886915610927773046e-02 -4.186510062896133255e-01 -4.945189088957298029e-01 -5.919887702068132862e-01 -4.608406304144885973e-02 -8.104841279702875712e-01 -2.152853292379437011e+00 1.173317218576383603e+00 9.418795085473627982e-01 1.457329336674977327e+00 1.122812915240461118e+00 -1.685354387080353344e-01 9.226008647026099352e-01 6.324065395593068128e-01 -8.494170777909723080e-01 3.153530361584013231e-01 1.484456621804396192e+00 -1.069690936162449452e-01 -2.053676967616180349e+00 -1.104597059752839394e+00 1.255443428977030429e+00 6.490993680480077188e-01 2.143785226254480147e-01 -5.573909437531743283e-01 1.476776641879177676e+00 -5.767303461092698758e-01 6.735350076574170286e-01 2.352509243166188424e-01 -5.490594918216290532e-01 -1.839413423622255461e+00 -1.389171573901439860e+00 -8.527648716417010055e-01 -7.242408262798353258e-01 1.762972333674328873e-01 9.647745713497085304e-03 9.329227396626398328e-01 -4.740593171668218142e-01 1.804978518126607145e+00 5.805465060387092757e-01 6.798702223566763791e-01 1.410659897428111043e+00 8.575084061763669219e-01 1.090054014793826465e+00 -6.744638834487214352e-01 -1.609401945339169249e+00 -8.756624330147713131e-01 -6.801707771337078823e-01 -1.631003106467062036e+00 -1.058107375421327156e-01 -3.542850685213262407e-01 8.479691275417766683e-01 -1.215008076362759093e+00 7.926693367620728514e-01 -7.048151347139094414e-01 1.847186589174186322e+00 3.231247160245154237e-01 -1.395060578740670243e+00 1.262912829737239395e+00 -6.068138711726219769e-01 1.187356152651092511e+00 2.051258478496514659e+00 4.893338721574853195e-02 -7.296915671849516505e-01 5.487656333681592558e-02 5.773824397254074398e-02 1.631064238372602393e+00 -1.670023359435651375e-02 -2.431188361734875625e-01 1.337860428138864410e+00 1.550877400490608959e+00 -8.734079121089116660e-01 -2.075752819261307835e-01 5.355745216901165451e-01 -1.170642911333041214e+00 -1.117290978641580640e-01 -1.382101798609300936e+00 -1.330560594469396563e+00 -1.295258367099217267e+00 -1.396924379023882112e+00 -1.222492301520330615e+00 -3.179431221956544595e-01 1.767336396738164561e+00 8.296528937839409146e-01 1.747661697975275708e-01 -1.713626122466491153e-01 -1.738963883226581686e+00 7.311130832199059792e-01 -1.045430880342529179e+00 1.134718498060922176e+00 3.488860524023647547e-01 7.712792089079860691e-01 -1.030546191258385980e+00 8.289128268523012766e-01 -3.650373922013962491e-01 -1.262938217183436018e+00 1.198139822413260419e-01 2.127520144482198727e+00 6.558385848531179674e-01 9.194805173449204228e-01 -2.436156252665216404e-01 -8.974915232899192130e-01 -6.636390443808182216e-01 -8.147928315374496355e-01 1.222318736380862414e-01 3.329380627164078843e-02 -1.342144216996211947e-01 -4.688813935717711101e-01 -9.965938937820156829e-01 1.653046889546721243e-01 6.590395424096829879e-01 3.440650959622766347e-01 1.556042583918781398e-02 -1.302999456759186270e+00 -7.666100261926924730e-01 -9.136999107806288434e-01 -3.362312513388390767e-01 -7.679754207914561981e-01 -5.567399307530573882e-01 -6.203882321965062396e-02 1.489735925365944791e+00 -1.007384541652327270e+00 -1.533527404437800001e+00 8.321681058955158194e-01 9.601154481553498821e-01 2.759157279222479997e-01 9.386058468607115790e-01 8.690002905676642575e-01 -1.618169390130740348e-01 -9.592556812342031280e-01 4.794401374246010650e-01 3.586209091390509252e-01 1.373501401924229093e+00 -3.567978236459735664e-01 4.394505312976623168e-01 -6.264746042304001339e-01 -1.265513123263435125e+00 8.904327512118068721e-01 -1.394997182644016620e-01 1.050318660197739229e+00 -7.524405318707155788e-01 -9.004325601628496156e-02 3.098138843489761304e-02 -1.292312164655594620e-01 -5.030421220265287596e-01 -1.299398553578966942e+00 -9.299295745784340594e-01 1.823721386178942749e+00 3.047756534567608311e-01 1.053845527822084849e+00 1.173112401387322867e-01 -1.254926929245652634e+00 -3.216574938566406638e-01 4.647749884130249476e-01 2.204579706301332265e-01 -1.234727809425262973e-01 -4.140726372589044746e-01 1.409834421057308829e+00 -1.338759239920332522e+00 -4.164281921370988071e-01 6.341812852854564753e-01 4.598885870564765610e-01 1.073597472380452000e+00 -1.527256353384967680e+00 9.778320123015585841e-01 -6.473884421263444988e-01 6.427788561081174690e-01 -1.424265271909714192e+00 3.593153963294400954e-01 -6.882120322873366280e-01 -6.225855434115988851e-01 8.880851115962816733e-01 4.067380917254756478e-01 -1.699259000105146189e+00 -6.415399380196999957e-01 -1.022435114906376175e+00 -2.519968700420531227e-01 -2.086908464140646222e-03 3.461087873941244841e-01 -6.244685142588703858e-02 -1.427758023569461132e+00 -1.236725714635910744e+00 -1.166716331030701603e-01 -2.179551072666529699e+00 -7.431593910175340323e-01 1.027589730638108545e+00 -6.383937325953152886e-01 1.268084720499364604e+00 -3.677764535217399877e-01 3.880330924539053816e-01 -8.506398706589893832e-01 1.331716093148018441e-02 1.336752634853173971e+00 2.329462532000810437e+00 -4.061381399294778372e-01 6.739101465049741613e-01 1.196383389425831612e-01 -1.579823195798821800e-01 5.383571024954357798e-01 1.117599950065221726e-01 -1.320820182814571031e-01 -6.007992205046538969e-02 -2.407997004207515501e-01 -1.249001562324255632e+00 2.457554167985461224e-01 1.266767440549638080e+00 -2.929027612052812479e-01 -1.989162647338367507e-01 -3.825799702522170165e-01 -4.468397762231294257e-01 -1.244190975493872919e+00 4.391269840555450110e-01 -7.001663595430703824e-01 1.438786344253617733e+00 -3.442654969772351858e-01 1.229267157758952900e+00 1.289381785603079367e+00 1.106701177325520868e+00 2.971718943329554885e-01 2.082495658770257219e+00 -4.873651174095973704e-01 -3.068219545658323888e-01 1.652427855028087977e+00 7.587217975948588045e-01 3.972251046355249754e-02 -2.224408558027851424e+00 -5.903010833655173428e-01 9.649174175224884964e-01 -2.108954714598694491e-02 -8.499997431187814589e-01 -6.885712135298981407e-01 7.249611460434918220e-01 -1.035006243049811481e+00 -1.299108369428530141e+00 7.056692471655112708e-01 8.723106727634594160e-02 5.924353282714965863e-01 1.180432965216218877e+00 8.161853252709087014e-01 -6.118049211964227824e-02 -1.465999647735088729e+00 -1.118616106421126827e-01 -6.230774804905788722e-01 1.503171164300176055e-01 2.054671179284708327e+00 -2.455785336359599669e-01 -5.202206930116960726e-02 9.018359824838503291e-01 7.256881016101177639e-01 3.084800382091771875e-01 1.454209832724273177e+00 1.478899363863816818e+00 -1.095005815505499136e+00 6.726104241200738798e-01 -7.849382964437601196e-01 -5.255656289528669589e-01 1.329967176181205080e+00 -2.003783994791278819e-02 2.315789671399201222e+00 1.913739303078875187e+00 6.735660558113942820e-01 1.118186733598982352e+00 -9.176015321830346405e-01 3.926518871219414342e-01 -1.913164360243952533e+00 1.310631461891634264e-01 -6.557425382137921366e-01 5.264376232705614278e-01 -2.785506602924543884e+00 7.273375669636860108e-01 -1.593989887182194698e+00 2.285785591292347207e-01 -8.374366960436102625e-02 -9.971272995110088688e-01 -2.204914373651967185e+00 1.560070955857502994e+00 1.211790532885632210e+00 -8.620656741418255553e-01 -1.843256609019124692e+00 -1.432589737117704987e+00 -3.134371522429525991e-01 -6.157567545540313381e-01 2.024352421137297353e-01 -5.302305719448618948e-01 8.515460034792194932e-01 -6.196721965510691987e-01 -4.668538213742855214e-02 5.805348515016948152e-01 1.736920990081720906e-01 2.290122888475884189e+00 1.090706624279512038e+00 1.467899128497609729e+00 2.114363993109672268e+00 -4.563929217440142461e-01 -4.155115720337404506e-01 -2.930549499239258268e-02 5.867138572871650748e-01 1.337937573974423977e-01 2.901097208243958558e+00 -1.959162417988248084e+00 1.023502964833001710e-01 5.581570666571862294e-01 -1.188894267620824952e+00 -7.217861858302397904e-01 -2.819363799284937966e-01 -1.013335355614913835e+00 -3.652120761969623874e-01 2.233037174302249517e-01 -2.522402757330384215e+00 -2.336639185424546628e-02 -3.659401655591603131e-01 5.457361252574647326e-01 2.831236573607867069e-01 -8.210705255680563752e-01 2.264866233548831417e-02 3.811481543102034769e-02 4.026813108038003186e-01 -1.206920529302267564e+00 -1.075484925369701417e+00 -2.423505516081832400e+00 4.836216483273916844e-01 -6.549595659310059048e-01 1.474641429285636074e-01 1.831000699458028125e+00 2.859751454072253715e-02 -1.441152913832666638e+00 -7.204090087447820867e-01 -9.103560605307476905e-01 3.944953607438257404e-01 3.327134439424193069e-01 2.459275833633796537e+00 5.370972437798720023e-01 -2.085556768956302598e-01 -8.132912323735207449e-01 9.275506674216218439e-01 1.643890995362586649e+00 3.450152795167805153e-01 1.693484311562454048e+00 -1.004469219522707402e+00 1.083975346859463507e+00 9.115477497928959894e-01 6.161105732498842885e-03 7.682547075174732676e-01 2.087443261098479164e-01 -1.730428128320270265e+00 2.005625222883148651e-01 1.378611463978339224e-01 1.186060135815717009e+00 1.793182329630026439e+00 -2.746348881295892941e+00 9.981259887156181954e-01 7.858917513750569850e-02 -1.532348237788581091e+00 1.751619038941539808e+00 1.293764147528522646e+00 -8.628905594566705917e-01 1.674370928339741771e-01 4.315834868092086607e-01 7.020063463098054068e-01 -1.125828065781118381e+00 6.264128672441391377e-01 2.561224290988474817e+00 -1.403593840783828872e+00 -8.450127782111868102e-01 1.148905061707537811e+00 1.063087957160619101e+00 1.314590455391971169e+00 5.937460467591686442e-01 1.191627089034020814e+00 3.392073022224385559e-01 -8.540205125740164549e-01 -9.871834610440752833e-01 9.800202624547761643e-02 1.306930379962117472e+00 -8.087053447199102907e-01 -4.503728600257096981e-01 -1.429132260829404810e+00 -3.054432197093175927e-01 -1.451394099086178169e-01 2.174373824010350786e-01 6.118130242905445854e-02 -9.904263242460938921e-01 4.177462040435863111e-01 6.146439574566142650e-02 2.016757152198382919e+00 2.325546003785252114e-01 -1.075790878880449331e+00 3.455015361204755719e-01 7.141878389133442528e-01 4.114706969845848827e-01 -7.933818494622165707e-01 1.317354140233665705e+00 -9.439923925346824785e-01 -5.087077290419639297e-01 6.562209772951878017e-01 -8.850426262719205406e-01 -2.013734378629787436e+00 -1.279962670503946187e+00 -1.813105436116251079e+00 1.288291122724776638e+00 -9.448674222982901272e-01 3.122650729163272687e-01 7.093301892676198150e-01 7.731123669451771541e-01 -8.173172383794267970e-02 -6.352793686313987220e-02 -5.222529125200005007e-01 8.638535911712562354e-02 -1.326254516574817632e+00 4.139820309311447732e-01 1.658288599875992475e-01 1.751664788028175934e+00 -1.037749340843190593e+00 9.439628515619608029e-01 6.325963522939481720e-01 -7.855836733142717021e-01 9.568786055046297756e-01 -2.908575258828852705e-01 -8.799062931678650612e-01 1.033708185931173862e+00 -5.415248294504497739e-01 -1.279955342098246796e+00 1.965290237046405153e+00 -1.360034156906893221e+00 3.900158563664219979e-01 7.838416187968941795e-01 1.470539686009944003e+00 -8.613421873654925065e-01 -1.972647210821787178e+00 4.997385125973894948e-01 -4.957729833976382561e-01 6.156158599455886504e-01 -5.831068950232063397e-01 -3.018526329445185286e-01 -1.088112394928046900e+00 5.688925173147730829e-01 1.957991140919149720e+00 -4.203002835548454996e-01 5.617413665437913650e-01 -1.411358399953587694e+00 4.489353347135544015e-01 -4.675870626837087540e-01 1.525272663016148167e+00 2.576654603143430089e-01 5.970398567011849789e-01 -8.917864663296554140e-01 4.102409753426342065e-01 -4.305515855661462554e-01 -1.458424044920807239e+00 3.239052072265920512e-01 2.170989772510491522e-01 1.863002571167206856e-01 1.190242651895739412e+00 1.718187893690484858e+00 -9.752765884944919472e-01 4.206034289317134856e-01 -1.777156472381803853e+00 -8.786060540749768277e-01 -9.539387497136985195e-01 -5.551136599802793947e-01 -1.155316950688821231e+00 -3.561060157740717491e-01 2.665067187428509676e+00 -1.041482057925837923e+00 1.344993368837812120e-01 1.993174839525870823e+00 4.903160779864955132e-01 -4.388969736824909207e-01 -1.044131600845552343e+00 -3.003441537708525511e-01 -6.503071654523194800e-01 -2.661180985229253615e+00 1.102923894707710684e+00 -4.407305889495343743e-01 1.705527661835567921e+00 -1.078551405692704801e+00 -1.448860859864001371e+00 -8.423576573444259141e-01 1.290241381886731542e+00 -1.638107146751853094e+00 -5.700231225874797802e-01 -1.304439109221583237e+00 2.880938574876023422e-02 -7.378078689538987156e-01 -2.962653794517667305e-01 -1.083038695884995128e+00 4.447425342020621675e-01 4.280170397883822919e-01 1.346001385664656436e+00 2.967133088261713070e-01 8.499592786336703787e-01 -1.078675806106302648e+00 -8.694808469275072671e-01 3.173089727167305307e-01 -1.193980020057082481e+00 2.368791043491595971e+00 -3.386625713819584882e-01 4.295360453701393272e-02 3.463724769345786214e-01 7.313367256896703417e-01 -1.221342895807569828e+00 3.552958565797438295e-01 5.153764359367752901e-01 -1.610373168375430097e+00 6.753346126695103369e-01 -7.069475530757495241e-01 2.921474733904597110e-01 -7.653522818124893767e-01 6.801836988616757340e-01 -1.929124903289565207e-01 5.976421565979078698e-01 -5.372654806647724629e-02 1.916383576317694404e+00 -1.413331942465583246e+00 1.306143158345473454e+00 -9.820682007525977086e-02 9.910966062447665870e-01 -7.814931241751955637e-01 1.454108823901570924e+00 6.224524066457144400e-01 -8.601214403914440032e-01 1.304478867949473431e+00 -1.075403632984173408e+00 9.247318991291260115e-01 -1.529838332913303067e-01 -7.123786736540425879e-02 6.996816141692824287e-02 2.011534371253291889e-02 2.487132239348581741e+00 4.236614294272758596e-01 -1.059052516484114914e+00 -9.361591921796574844e-02 3.968206947658670103e-02 1.494916205881900995e+00 -1.965484142309155691e-01 1.002926520668584592e-01 1.557430493159359663e+00 -1.112275302680883815e+00 -1.184808092776966415e+00 -7.082757259761988111e-01 -1.563891123553994289e+00 -2.855997056322220340e-01 -2.455035505842295962e-01 -1.092823716473599660e+00 -5.483468019904039759e-01 -1.055714477121733719e+00 -1.318806005437788698e-01 -8.060950567668112576e-01 2.717497185269721061e-01 1.195280014440105232e+00 5.975921638222946308e-01 9.582402361642535782e-01 6.515347966780138389e-01 6.835314909323214616e-01 8.746862237159710451e-01 5.646828052289771804e-01 1.399675822756297539e+00 4.544017786129900260e-01 1.009594764128316779e-01 -1.049226883442161640e+00 -1.126229463520630913e+00 -5.242667288149907012e-01 -2.964822590648513168e-01 3.685223156489149110e-01 1.246508980862403471e+00 -1.725091877681544705e+00 -9.041275901588564645e-01 1.360860413565776694e+00 -1.128668120617109194e+00 1.175223193266879296e+00 -5.832242432661917109e-01 -5.982906878618462487e-01 5.589197319832819311e-01 5.136851670149225058e-01 3.081283371335205024e-01 -2.630640923871583325e-01 -5.845173538620911380e-01 3.041447919329239302e-01 1.393844195012489129e+00 5.263981513583874117e-01 5.688949493168651284e-01 -1.947283173265374812e+00 -1.226437449937058943e+00 -7.049292415727033412e-02 -1.361503489752792784e-01 8.688899437409985937e-01 2.946353823587971599e-02 1.557476140648987428e+00 -3.869076986513397265e-01 7.786385241261039036e-01 2.756358161716384036e-01 -4.691265112552285843e-01 -6.452337946068970043e-01 -4.406852586981146458e-01 -4.582416467795773496e-01 -9.157616898349679735e-01 -9.660293529857840733e-01 -4.528685844505276337e-01 6.533905926136470699e-01 5.828934162029052457e-01 -1.133719145167960546e-01 4.358940247684113256e-01 -1.207262958425362881e-01 5.683847596447820782e-01 -8.261384719259124987e-01 2.403284084191386338e-01 -1.905092767829089928e-01 6.431551104401408425e-01 -1.688026100541426822e-01 4.161993588494442009e-01 -5.376352340131198559e-01 6.010380704796057794e-01 -3.874377591427068390e-01 -2.655441047154435963e-01 1.070650012792423222e+00 -2.835486436043859748e-01 2.266844157819661643e+00 -1.040553852375628363e+00 3.348220818829101830e-01 2.234295322831970410e+00 1.784163737207669520e+00 1.107656683604542280e+00 -1.587704075016820093e+00 2.319345582229230818e-01 5.360165028151601951e-02 -9.115068930534135916e-01 1.385706764131552804e+00 -2.035702851915278444e+00 6.997564435359641122e-01 7.402616846873665002e-02 2.286018620022613190e-01 7.638289941025286911e-01 2.188898149733746468e-01 -3.519690541289090535e-01 7.252360228673027098e-01 -8.337486068196774402e-01 1.795373255314452188e-01 -8.310689987177861671e-01 2.404978357480115625e-02 -3.071755131663858607e-01 4.995818886755740151e-01 -4.225513310470109807e-01 -7.018014374994332449e-01 2.996640075590548125e-01 -8.807584428838803881e-01 2.670880029304312786e-01 -1.548174950071842693e+00 -4.999480481324032888e-01 1.538436440672510952e-02 1.592875965039138031e-01 -5.272848141473203132e-01 -1.813618340528602157e-01 9.431472746086281278e-01 -7.614984572867272705e-01 -1.955498655708479139e-01 5.756444302900296517e-01 9.701649682228046245e-01 -1.633916440386278257e+00 1.781427100815860420e+00 -1.294006927920572814e+00 -2.187068676897115260e+00 -9.352809416529951625e-02 -4.415251714592607346e-01 7.251080938881961924e-01 -1.050678485296859394e-01 5.603520541800617316e-01 8.646852334313278599e-01 -2.355812769178762700e+00 2.825169331109488313e-01 8.685916847374202110e-01 9.182072936837327726e-01 7.406906419956144072e-01 6.105338928770264184e-01 6.898623382783793945e-01 -9.943743279103316457e-01 7.090620793272087163e-02 1.753737026459017301e+00 -2.355954091130335049e-01 -3.896811079140543033e-01 -5.184062165130334243e-01 9.848569267323553644e-01 2.983815380887994695e-01 -9.383973944123260354e-04 1.446675733165081468e+00 -1.656526453870702742e+00 -2.043365923221920899e-02 -2.747764642378948130e-01 2.675047286937832225e-01 -4.715702921534321024e-01 8.069058483522435488e-01 1.143095979773460558e+00 -8.507993709754517742e-01 6.982096298654875133e-01 -2.994728529298398834e-01 -1.243921565645591087e+00 6.426103437776244931e-01 2.420088568270185869e-01 1.115400205675981971e+00 1.519457560043405264e+00 1.140329013922241730e+00 1.589703878112841764e-02 -6.050547701156809843e-01 -2.842990234666803451e-01 6.638882663699533504e-01 -6.067826780434617401e-02 4.408640794450805478e-01 -1.845000971811393997e+00 2.986955406273978375e-01 7.562198675824004512e-01 1.268310494573488212e+00 1.242901193450056258e-01 3.662135532795857684e-01 -6.894927799844637883e-01 -2.376500814323229682e-01 -2.665588804169106707e-01 2.763663121122302169e+00 -8.954029558501835906e-01 1.525646312627220613e+00 -1.850202119020343927e+00 8.294404026161971144e-01 2.020575650840090443e-01 -9.746669311065681018e-01 1.630440155701934790e+00 -4.393370684986896979e-01 -2.283931355669087893e+00 -2.357690625694806030e-01 -1.591370965718156560e-01 -1.440317950552217896e+00 8.981262462085589648e-01 1.491607315204687700e-01 -1.769556831218849435e+00 1.029837074912293593e+00 5.730257918850264476e-01 3.556651269039458607e-01 2.166920344058495818e-01 8.465070081847497763e-01 6.015139893336426402e-01 9.089647057439573241e-02 1.082676321635486438e+00 -3.239885501353172992e-01 -2.491618051411894630e-01 4.673431362015864621e-01 6.991128894147654593e-01 8.957089045569086583e-01 -4.662737107264038339e-01 -1.777949745604644249e+00 -4.135570538416865616e-01 4.781674056289085817e-01 9.826572349996083311e-01 -9.468690861744115672e-01 -2.203270521672073545e-01 -2.036416469696724907e-01 1.325108998848588682e+00 1.090664823171440256e-01 -9.756486487512478281e-03 5.644025324146793032e-01 -5.856549257537820852e-01 -4.553499467748617358e-01 1.252594060871398352e+00 1.321553490390603991e-01 6.570479227888512685e-01 -1.934604728144105334e-01 8.425241022005653946e-01 -4.760767299098351280e-01 1.997459453138643148e+00 5.921952181840054452e-01 5.779477182370424959e-01 -5.110999758051580910e-01 -5.127616802494597836e-01 8.481103178682218857e-01 -6.731189299423324945e-02 2.732025289554553260e-01 -4.609612019672598149e-01 1.389555684450217043e+00 -2.714978957032844198e-01 2.529082212626695414e-01 -3.572829735996058687e-01 7.313894365658021313e-01 1.203527818644746228e+00 4.948479499290004968e-01 -9.339887573463969694e-01 6.662201421660308986e-02 7.382253751473717429e-01 -2.206802926959825495e+00 -2.335857873386474326e-01 -1.096102095442710311e+00 -1.408456794868401696e+00 -9.550734246620652401e-01 2.021474758371386571e+00 2.530526279603859674e-01 9.851265457393836300e-01 1.966917486297200313e+00 1.051051917458099227e+00 1.247640394237695460e+00 -2.950223064930490025e-01 6.846104089805148396e-01 8.550283648803111980e-01 3.344228250395610974e-02 -1.416300665877652021e+00 -1.339278028129684273e-01 1.929612789054082345e-01 1.086152317594017314e+00 -1.723489846573084350e+00 5.375369948741341997e-01 -2.323209758428937677e-01 7.596435886609732568e-01 -1.333989885826191435e-01 1.070014581582299451e+00 9.673604539679604430e-01 6.358328730783768812e-01 8.644275668381592448e-01 2.458291246854103218e-01 -1.510347619361643190e+00 6.453213352134548053e-01 3.263654897077927219e-01 2.311101442998038658e-01 -1.140737810571385458e+00 -1.612591441191620900e+00 1.093847122981505438e+00 1.025075035550708114e+00 6.489347509509985068e-01 1.043138289563190657e+00 -1.270686116884108374e+00 9.731246740974345277e-01 -1.986773099516732644e-01 -4.598806784781687973e-03 -1.531989880053720166e+00 -1.344079107878876300e+00 -5.943363735379972868e-01 -9.738935039324659870e-01 -2.161168968771928434e+00 -1.371688380744318758e+00 -8.795427881318059748e-01 1.252034839648673570e+00 1.468805849709362565e-01 -2.270489306676989560e+00 3.523569348460417472e-01 9.053201754960138459e-01 -9.449968718155902225e-01 -1.422561981933738950e+00 4.679106601244778507e-01 1.185244880743170137e+00 -9.266108622208563128e-01 7.167338717920843649e-01 -5.896123675263196251e-01 -4.525224758876910114e-01 -2.006861025343249061e+00 -8.226381070755580671e-01 -1.554323111590739437e+00 1.696608299040260892e+00 -9.023193264315974016e-01 7.939778402088407683e-01 7.726754223424145973e-01 -1.224399262207552797e+00 2.093212267426874107e-01 1.560844708755412480e+00 2.385006648791009987e+00 8.445559061171269422e-01 -2.096037007675568553e+00 -2.235580770905815917e-01 -4.695170988851166682e-01 1.099166655528110326e+00 1.353470850820769344e+00 -1.629621704376178704e+00 -1.985686251445912820e+00 6.820848028570845045e-01 -8.168156563519015645e-01 -1.110930267127030913e+00 -6.988892529830835754e-01 4.815916132519989373e-02 -1.198053144717065255e+00 -8.843464061922472197e-02 -1.045177567236167393e+00 -8.313315219912540410e-01 1.504428676193120484e+00 -8.304623993767200618e-01 -3.686880102359607059e-01 1.278312691948785940e+00 1.087065059953217450e+00 1.995559607380094636e-01 -1.031832637930436558e-01 1.329682308301470162e+00 -4.393033232067886651e-01 -3.946802232824206391e-01 -1.552869536871254619e+00 2.173423518639779062e-02 2.510886304410917980e+00 3.267637630703418838e-01 -8.674150787090373349e-01 -1.960562466901833167e-01 -1.603296816093446875e-01 -1.677584651895595691e+00 9.812059924181840698e-01 -6.894991368359068007e-01 1.446227741036884284e-01 2.795846666325933483e-01 -1.720685102847426151e+00 -6.103032908361196718e-01 -3.186882152695771353e-01 4.073511398395583405e-01 -3.540023372362020027e-01 -6.678103040399596679e-02 -9.363814076055416991e-02 1.432600517276216623e+00 -8.900509145069778194e-01 -1.054111979374888763e+00 2.801614516129820598e-01 -6.842452270476694076e-02 7.715965122066550386e-01 2.630050454821672434e-01 2.759384035861293660e-01 1.355234419173256821e-02 1.081845210829899484e+00 -9.312594516884329376e-01 1.246528503738536742e+00 2.337784903832337502e+00 -5.442020231196563751e-01 -1.600847590241538221e+00 1.439513664864038867e-01 -1.375769405875175933e+00 -1.232908681994970390e+00 -1.152815841853389811e+00 3.822841325451396544e-01 1.590285968938783157e+00 -1.306307996872422272e+00 -1.020334993213980024e+00 1.425288594530819408e-01 1.508273950029669352e-01 -2.833706725862024101e-01 -5.175465726558048374e-01 1.886407755095164535e-02 5.257782008886568992e-01 -5.703844460722823362e-01 -5.575150174481017240e-01 -9.273497413402193024e-01 -7.415428495990550317e-01 4.914634218358895912e-01 -1.055599161349978665e+00 1.959905084424470978e+00 5.563341212096682975e-01 -2.706484711115549890e-01 -3.763771021195216893e-02 -9.612490862541986925e-01 -5.979260054447509409e-01 7.062265606741602308e-01 -2.057986736117255744e-01 -9.057960761694949792e-01 1.076529383694910136e+00 -1.824629887525552885e-02 6.996782551473113010e-01 2.722192269336917159e-01 1.322384013591346497e+00 1.053250144029747037e+00 6.442384728075593037e-01 -1.052730643361593721e+00 -1.745952973159873578e-01 1.180832281183933075e-01 3.767645403294891948e-01 2.888481328456655728e+00 -3.276312871959685680e-01 5.126550336218174131e-01 -1.022803633951717417e-02 -1.054426667887905733e+00 1.114276214013082189e+00 1.510555948597546605e+00 -8.052425701014467307e-01 -7.392571231412140564e-01 1.692336587563307404e+00 1.134312745525288824e+00 6.820816364115976915e-01 -6.005748312410107426e-01 -1.059276468080562417e+00 -2.052524304644206321e+00 6.461411267855655671e-01 -1.039811959895413418e+00 1.930143409329030169e+00 1.419481749521422920e+00 7.700350895527208195e-01 7.127698528967642000e-01 1.076897276267987508e-01 -4.200983990190514383e-01 9.958172199851588191e-01 6.853541740441573826e-02 1.130509245713205768e+00 -1.100591465844747763e+00 8.288670872417778224e-01 -4.610237742653660042e-01 6.943209265948040443e-01 -4.655000656779048063e-01 -2.210027901279314921e+00 -3.555634003908586527e-01 -8.295403859642750399e-01 1.219974552217661268e+00 1.439731059535590108e+00 1.015496077605939407e+00 9.281521783445060292e-01 2.666190708435857148e-01 -1.284841137451590010e+00 9.988999410115799726e-01 -1.488860628156205790e+00 -5.097098029259349294e-01 -8.088936157467925270e-01 4.453201814805065051e-01 -1.227812907664209252e+00 -2.070036784458680057e-01 4.379244074558246574e-02 2.009464827544821530e-01 7.092666312344617641e-01 -6.273910830909809055e-01 1.314409787465375512e+00 2.794741346474618471e-01 -3.291445828818167357e-02 -1.571197473565441483e+00 -2.294322926647148986e+00 -1.927119604547452791e+00 -3.318161968072501633e-01 1.000626915461667599e+00 6.429104986520665088e-01 1.410550723566962983e+00 3.294320169450600244e-01 1.217923135270482460e+00 3.659522035202220080e-01 2.364359130927938257e-01 -3.145878092236412821e-02 -2.432327018352953285e+00 -2.501026107964613998e-01 1.872521485205580483e+00 5.051812941873345258e-02 -2.685081755181820684e-01 -4.225826277095031669e-01 -4.261232862078524475e-01 -1.374276701107187137e-01 1.209735092210148633e+00 2.697291779392129718e-01 -1.806025486851045858e-01 -3.560872039583917736e-01 6.384440017695344194e-01 -4.514903798462954754e-01 6.974151234572754099e-01 7.696383283740367842e-01 1.531717534335599096e+00 -1.555941855974163790e+00 -5.916702977954912956e-01 1.867914234617188862e+00 1.266790384869533437e+00 2.248657005882788995e-01 -4.787993914086254021e-02 8.065962784193867474e-01 1.861852490939666649e-02 2.568774726346920723e-01 5.212526436811332209e-01 6.953030304300694686e-01 1.248492392675555784e+00 -9.518273355331068053e-02 -1.596442160929673060e+00 -1.712474504476232173e+00 2.826712218441849167e-01 3.585773108953022731e-02 -1.150860840833360044e+00 1.503668804528687231e-01 4.098726262991933544e-01 1.716968862385657602e+00 -1.263469857391904094e+00 1.736904009424587725e-01 -2.940203261830274806e-01 1.667617117255935089e+00 -2.791734258302113747e-01 1.826475208767782965e-01 -5.912972640630876908e-01 6.371909677261156091e-01 8.620028638259742415e-01 7.294700436222389950e-01 -9.716964194968996660e-01 -9.075839147771216364e-01 -6.072907082182236183e-01 8.755059020880462395e-01 -9.540913433852343806e-01 3.738672463777156091e-02 -1.415006230240031027e+00 6.097531520368350000e-01 -1.902430625172830236e+00 -7.135551192601179427e-01 -6.305964804431807291e-01 -1.186746425963028040e+00 8.846935078227168292e-01 2.565751483409583339e-02 1.996265743235916990e+00 1.864689686894056564e+00 1.698647288757466900e-01 2.025392648068469192e+00 5.741401470018782094e-01 6.307312741324084815e-01 5.090920410341025493e-01 -1.311290837095608230e+00 -2.511667386339841435e-01 -1.316147519119586384e+00 -3.329136919720629417e-01 -4.559244014911179033e-01 -4.648146721861001196e-01 -4.080325493022797789e-01 6.979270557400178987e-01 4.802276179935206502e-01 -4.402537499300568924e-01 -7.685292077238022879e-01 2.267518256875493687e+00 1.546627350076189789e+00 2.156009064841295508e+00 -3.199168520043824682e-01 1.024380782099702236e-01 -1.460979464476633849e+00 9.799484963441347507e-02 1.964431918059364790e+00 1.880360385413188062e+00 -4.774964685209999726e-01 -7.612055140109168505e-01 -1.365023503122013038e+00 4.931567994958628853e-01 -8.117436035195763067e-02 1.402466952603633521e+00 -1.521643163082668559e+00 1.062844260649868255e+00 -1.026409150938050407e+00 -4.169565720980139556e-01 -5.517589882468292295e-01 -6.873239161376802908e-01 9.966250096970914463e-01 9.340751491076485502e-01 -1.766641349227334290e+00 -6.300908964407504753e-02 -8.515903999739703467e-01 1.469624594661406825e+00 2.258788759669988710e+00 -2.448862769551153340e-01 -1.316573016439237964e+00 -9.775419122652954096e-01 -6.968928847577943175e-01 4.420587269158790522e-01 1.421033114896313121e+00 -6.861747527585255746e-01 1.710528976234019227e-01 5.555701266895740620e-01 -7.128293193282129181e-01 -1.947283110987217680e-01 -2.613300676883227869e-01 -1.720535294744719890e+00 2.986051425099806589e-01 -3.949645521491651490e-01 -1.161871029980480863e+00 -1.903003173642323631e+00 -4.048670057997845739e-01 -6.970246547264880022e-02 -9.583278547708931061e-01 3.485798558789111046e-01 -1.625251472303736122e+00 1.358214419849894661e+00 2.926925832887008472e-01 1.030285875610174706e+00 2.456820781402578036e-01 4.379510360328290330e-01 -1.319172236867213854e+00 1.025325505413880345e+00 -8.772185411136726452e-02 1.625482011559386819e-01 9.413271653737473876e-01 -3.848483228416125779e-01 3.520822202806164758e-01 5.978008528428464530e-01 -5.732981512848426275e-01 -9.583586039229186060e-01 -1.445743354721239937e+00 -1.329936178763909460e+00 5.769862810580924650e-01 -6.143241640571706075e-02 -1.415033812688135662e+00 2.084132666116147448e+00 7.667179727893735919e-01 1.103690213710355028e+00 2.087766942289100841e-02 -2.908462047469539957e-01 1.429316838120973543e+00 7.728670610773638039e-01 7.157740379089841953e-01 -1.231821553504587552e+00 1.632052536430690592e+00 -1.607466609616390540e+00 -1.304638883793091120e-01 -2.915371850074758783e-02 1.118134087945029886e+00 1.756798971338765059e+00 6.668795333499974998e-01 -2.334190846429382016e-01 1.664835281363339581e+00 -8.677162387237483676e-01 -6.909333924711358321e-01 1.406662127720091915e+00 -3.997784440267624362e-01 -1.000022921059860570e+00 3.643114696784268552e-02 -6.669718233343975289e-01 4.706837097953037174e-02 7.406107047397136878e-01 1.603805318365383870e-01 -8.953317838502127257e-01 -2.615544384444791204e-01 4.889115843661010485e-01 2.430328736653428745e-01 4.414864476925689507e-01 -8.551277057846048413e-01 3.687417721110715085e-01 6.680454212398295732e-01 7.298507165453397283e-01 -2.614617629051537717e-01 3.825670529731195479e-01 -3.280621893600837446e-01 1.100430585876681189e+00 -1.615114561241564495e+00 4.172384149069802844e-02 -8.670539091576092705e-01 8.295715039508995137e-01 2.309771236565872687e+00 -8.346669861270510360e-01 -1.190650195207180850e+00 1.211076503932860149e+00 -2.312903763162955928e-01 -3.214206456792361721e-01 6.609489152564678172e-01 -5.735792770545370400e-01 -9.450275972759015763e-01 -9.444708372174059896e-01 6.300690522120824255e-01 -1.286536814971495968e+00 1.648285282232803794e+00 4.991391763243779311e-01 5.922895848486734449e-01 4.626958768266830058e-01 -2.257412634411890690e-02 -1.259543269066289994e-01 -6.879706792055410025e-01 -1.251608062734702598e+00 4.145468259579791065e-03 1.047609243496839398e-01 -1.746594998931139786e+00 7.027297937085932311e-01 -1.325207526925131329e+00 1.250379538448786798e+00 -4.308073393738707235e-01 -1.892173456185098246e+00 6.680248965696043983e-01 -9.129075786296860784e-01 -1.588450143066199582e-01 2.196317926914319041e-01 -2.688284997717980129e-01 -1.813332459709788846e+00 5.093131887374564848e-02 -8.865121066365065916e-01 -8.488540831473571080e-01 9.422393118423149083e-01 -1.232396756800218540e+00 -1.080850816311542895e+00 -5.544071844009955674e-01 8.980427816799569918e-01 4.948847050220204769e-01 -1.446659737644088839e+00 7.848919388589770119e-02 -9.051962423362606147e-01 3.218881051726548148e-01 1.113880443557790700e+00 6.733675550424625955e-01 -1.339153764855436912e-01 3.929902308495846763e-01 4.323695432245804326e-01 1.009274072818652002e+00 -2.569684622503853322e-01 -1.418731192496901050e+00 3.497560656624970621e-01 1.796305097733589262e+00 -3.531773264411671165e-01 -1.295059350682040922e+00 -2.905070689090811342e+00 -4.240319460447037891e-01 -6.570451200096285582e-01 2.711066933892802844e-01 -4.060448500143257755e-01 -1.378072166548802990e-01 -1.996251572221756865e+00 1.908630213123357233e+00 -8.360879193781227681e-01 -1.101659858820700638e-01 9.878367121579657573e-01 2.757658280768064407e-01 -2.010835234553975948e+00 1.175634336819762149e+00 -2.368487023456719298e-01 1.226913201526504738e+00 2.029595777391405509e+00 2.831642914184585580e-01 -1.252249542694124251e+00 1.011590341717970798e+00 -1.733445634265524449e+00 5.074719370106411942e-01 1.338564392582478835e+00 -7.017638785697305481e-01 -1.066676339007313734e+00 -1.675677737687863988e-02 -8.563141161683106573e-01 -1.248316795120825440e-01 1.692509682675370497e+00 3.839658155754899216e-01 1.577921770811465951e-01 1.259189417233540498e+00 -1.158380128462026093e+00 -2.400778305199053816e-02 1.058096947466504956e+00 -3.796407249169814757e-01 4.279170756669910536e-01 2.721
[truncated: 3,625,031 more chars]
