# Supplementary material for: Bayesian inference of kinetic schemes for ion channels by Kalman filtering
Source: eLife. 2022 May 4;11:e62714. doi: 10.7554/eLife.62714 (PMC9342998; doi:10.7554/eLife.62714)
Supplement: Figure 10—source data 2. — The number in the file name indicates the brightness. [file elife-62714-fig10-data2.zip › 05current.txt]

-5.849192448726732163e-01 3.165956458361236514e-01 -2.287654409910739040e-01 -1.081719429931379484e+00 -1.990837560697067188e+00 -6.036009777100875828e-01 -2.357320825196582703e+00 3.275926627419896153e-01 -4.030414774190669291e-01 -6.938988443555150765e-01 3.548640788856738393e-01 -1.119882855513286701e+00 -4.718266423589623781e-01 -5.007459700777716627e-01 -1.968326849075495988e-01 6.868288490465845886e-01 -7.144264063126960496e-01 1.515858104449461452e+00 -2.493194757769837011e+00 1.755059893580779073e+00 5.633797986425481685e-01 3.146075574354114668e-01 -1.015283791501021132e-01 1.262178865129018890e+00 5.629556624163513101e-01 -5.549433694124310534e-01 -1.433128603288797542e+00 -5.774393570870967052e-01 -6.606498297711868029e-01 8.272479670170047594e-01 -1.142707464427165087e+00 4.586915921952349207e-01 6.709779788363687825e-01 -2.502877464614795544e-01 -1.537780129582180910e+00 -1.246707065681845528e+00 1.380571822102131696e+00 5.048344682806497064e-01 -2.154366078338212920e-01 -6.861020368373237366e-01 -5.402472653363205035e-01 -4.174961339259678494e-01 1.104225147031301146e+00 -1.635573689540401388e+00 -9.611076553760243835e-01 -4.051143410302157633e-01 1.454982850935213401e+00 1.158940066824764692e+00 -8.761185770419034347e-01 2.999066962724064589e-01 4.600526260119032207e-01 9.919456994152261453e-01 -1.569976353017981996e+00 1.698273461479174795e+00 -4.070477751224725327e-01 -8.474807645727021610e-01 1.317366763619647774e+00 1.928734274785778080e+00 -1.700093483206143841e+00 5.992880189973738281e-01 4.485819014860530918e-01 -4.599582783638657690e-01 -5.574031250630004930e-01 1.471563288920818557e+00 6.878323772895462707e-01 4.729725962784285254e-01 -4.873875453171015032e-02 -1.670565009811896262e+00 6.450826970948676520e-01 -1.638733192389644877e+00 8.326392387803838169e-01 1.656065481034044717e-01 -1.031195723386234275e-01 -1.521995661740373817e+00 -1.505014585317463682e+00 -3.080818008967677879e-01 3.478088066502874609e-01 8.403263006725462114e-01 9.642154333524548537e-01 -1.468013896228326454e+00 -5.321440511265355111e-01 1.038276113109596298e-02 -6.596901886817093663e-01 1.013440339633102205e+00 1.146435994754750665e+00 -4.045435031697828809e-01 2.112909253372118601e-01 4.354475208394059105e-01 -3.792633036208315489e-01 2.955504811524071740e-01 -4.491637055137323031e-01 2.464437496028264007e+00 2.538931989186253291e-01 -6.052257347036162916e-01 1.447993187277748506e-01 1.586481835148979780e+00 -2.165282410397283419e-01 -1.104339778370749370e+00 -2.311866823623819123e+00 -1.466013306891712498e+00 -2.046402329524113772e-01 1.433101356663811554e+00 -1.051267369185829414e+00 8.146538915486337684e-01 1.855140377748399350e-01 7.312500326462789690e-01 -7.819190103532391162e-03 -3.977215104699166615e-02 -4.857181022995714637e-01 3.819140449408853777e-01 1.603439077655115286e+00 2.271195831568732504e-01 1.245578251376258327e+00 -8.733053194107484596e-02 -5.540691256294115741e-01 -1.938647350316180296e+00 -1.482288749631740787e-01 6.187735790403892100e-01 8.982787755644339178e-01 -1.580775150099330340e+00 3.071761292134209675e-01 9.676087249351749131e-01 -1.626204606692736032e+00 -8.821418170134280590e-02 -1.778588443451451506e-01 -7.321540381013265097e-01 -2.893692236208669777e-01 -2.807931534107552252e-01 4.633609301489735044e-01 1.524245015557351257e+00 -1.742116659580737401e-02 2.025711307502152669e-01 -1.244918995334486134e+00 6.636797632040225547e-01 1.186345309779398116e+00 -1.234692049380113066e-01 2.976960137191662081e-01 6.334362811200775489e-01 3.418834865690322244e-01 -2.544951068649884962e-01 1.284630905030165859e+00 1.389288418119802415e+00 4.642667004753411875e-01 9.142809864639771522e-01 -7.426701440808530785e-01 7.543740761625875590e-01 -8.236787317809832754e-01 -3.678053418689224974e-01 6.763511669791204550e-01 2.481188763389515217e-01 -4.005534254021897445e-01 -2.149479192753949164e+00 1.149775691777688458e+00 -2.323161877152128074e+00 -8.829746709445365216e-01 -1.222272699718418787e+00 8.867438343568122550e-01 1.728245225480345981e+00 -1.647313426833832695e-01 1.253791260705598321e+00 -1.637881872272403672e-01 3.281482398472119200e-01 -4.937397300415192758e-01 -1.241282292829725686e-01 -5.337227413384066504e-02 -1.537914626884797409e+00 7.853910486001945968e-01 -3.765894128656600004e-01 -9.568557111988521546e-01 1.050428452001512358e+00 1.100359843489645106e+00 1.372365047489116918e+00 1.347672672756301981e+00 -2.238107388891101390e+00 1.779953991685482961e+00 -9.573814497304027338e-01 1.379702719882049067e+00 -3.107003911947236671e-02 1.451554794352908129e+00 -1.044350733936666442e+00 -3.822574106957613571e-01 -5.376414514850815646e-02 1.150557167097965156e-01 -1.213781156863146027e+00 6.726545496207096964e-01 -2.828994745010777190e-01 2.254269202540698513e-01 6.623235546369644622e-01 1.029754302023313306e+00 -8.443170727019895239e-01 -9.821536681427882609e-01 1.026922415691093438e+00 -2.315348150295810370e-01 2.825166175321426332e-01 -1.620585379801684045e+00 -3.204512732072067882e-01 -1.171234970639824402e+00 3.129734691641197775e-01 -9.869709988602436423e-01 2.258246559589366598e+00 1.749587655122301078e+00 8.062227149161979023e-01 -1.459866239105659824e+00 8.443900575880887160e-01 -9.668327683096369363e-01 -7.121444071992601987e-01 2.059582603688637492e-01 -7.911141335164001420e-01 4.230114263398432328e-01 1.444277333774049543e+00 -1.092834142820975574e+00 7.479666894900682816e-01 2.272854156849508367e-01 -2.553685487063050985e-01 -1.071375791220079865e+00 5.465950660562268748e-01 5.708781394967917810e-01 -1.036933862691441721e+00 1.567764908970456839e+00 -2.206458356898584938e+00 -1.151200806104908381e+00 -6.265488851351262989e-01 -3.152974161887097532e-02 2.523670993025396367e-02 1.729938251950928485e-01 4.811315585305590004e-01 3.461207798273694958e-01 6.650261230752596564e-01 -9.135799582895167692e-01 5.481949373403346426e-01 3.013654114243041193e-01 3.069690471386245623e+00 5.701619039638596842e-01 7.140120518122534676e-01 -3.084276741968510621e-02 -4.874242912739875089e-01 6.701127970703494308e-01 8.136814129090036429e-02 -8.023839998204893367e-03 1.036595906626935015e+00 -2.281719782560345244e+00 -2.598613242498744480e+00 4.804014969571597238e-01 -1.038096667099966508e+00 1.513887806330489749e-01 1.147796603791318010e-01 1.487230703227053197e-01 -3.893222321253410612e-01 5.410949901272951168e-01 -1.487362006041861529e+00 -2.055387589622383437e+00 -1.118845518419575358e+00 -1.394269326552273869e+00 8.792227232333050813e-01 1.685075907857301214e+00 2.548466711425058651e-01 1.829555606254567868e-01 8.766134720029886696e-01 -1.184529665470997362e+00 6.900683082002537772e-01 6.729898683899576683e-01 3.792092788610229581e-01 -8.040786426358779160e-01 -1.901389319711975556e+00 7.378906231970071561e-01 -3.707929799079124900e-01 1.363945903586424757e+00 1.442335890382151264e+00 7.971997370572468933e-01 1.782088958049350857e+00 -7.181989375248084562e-01 -1.253970140851107029e+00 1.319482330157779826e+00 1.553186666878478839e+00 -4.044506726897176968e-02 -9.876189392479992613e-01 1.301597658480306396e+00 1.055299555235059472e+00 -2.028600783920079254e-01 -1.888324161406352286e-01 1.993271338148161709e+00 -1.540952208244860344e+00 -8.845817145846209817e-01 -9.614149405689561556e-01 -8.682801891677842665e-01 -1.304508362931078858e-01 1.043927569703459346e+00 -1.126419180964403077e+00 -1.391400257882668301e+00 3.442241770368906217e-01 9.207047041534897058e-01 4.748867787325711243e-01 2.645442719103674456e-01 1.258205524444502066e+00 3.979245875950825906e-01 -6.402535290511952581e-01 1.304391643552900382e+00 3.017411406694087694e-01 -7.188890869860072863e-01 -2.036967222727381899e-01 7.106841707338907854e-01 3.756572340783050357e-01 -1.164966656040963278e+00 -2.360279151414235610e+00 -4.795873244131013680e-01 -1.220688045284770151e+00 1.231609405577427152e+00 7.331433927218673485e-01 1.211679259280162985e-01 1.012199233497440218e-02 -1.613799113212280034e-01 8.948481739819686975e-01 5.051846672044958408e-01 1.291212147206160621e+00 1.433089094733283719e+00 -1.800739475706954806e+00 -8.352460227526274927e-01 5.957411753389459941e-01 8.015291289117291995e-02 -7.172896945497997390e-01 -8.273164813780557736e-02 4.340367549730321239e-01 9.714780570518880554e-01 -1.320932852465279916e+00 1.851144953646932434e+00 -9.468931013338512948e-01 -1.259351406842655063e-01 -8.398593034283171610e-01 9.011814438391544391e-01 -6.625925956774059156e-01 -1.701428732397135324e+00 -2.952350346347629717e-01 -7.462759478882736996e-02 1.135569489219438122e+00 2.712291548450713741e-01 -3.176942720263096764e-01 5.451139825148115792e-01 1.296375920940606996e-01 -1.412948572382801971e-01 -1.059740718529009529e+00 -1.571864445295679744e-02 -1.628289528395476582e+00 6.687323679034719304e-02 1.455328188164802805e+00 2.145452171903349470e+00 3.375509458704818444e-01 -1.074688494154242280e+00 1.265789939160557820e+00 -4.036514741303173781e-02 -1.823056427198431528e+00 -2.254685891187352687e-01 -7.153125095058940897e-01 -1.366272007420727297e+00 2.329436824792633920e-01 -5.046821174242752672e-01 1.519739674936857687e+00 -4.435931002462296102e-01 5.842738456587486251e-01 1.055040856617164291e+00 -1.076460504230453002e-01 1.149162705164188614e+00 1.101719340901296862e+00 1.542837154445452774e-01 1.477841868261140501e+00 2.038791888476598479e-01 1.383695740929434370e+00 9.938905990993374129e-01 -4.761004702185893112e-01 -5.707124499426979858e-01 9.506103822928888558e-01 6.249056439234884630e-02 3.189697987704435134e-01 -2.316074798365090892e-01 9.173509503679358468e-02 -2.621808798643758265e-01 -3.361172098062662483e-01 -1.457655984057340426e+00 -3.423547505743664843e-01 4.182125566838358899e-01 -1.099422821601069300e+00 5.484331580180015209e-01 -1.093073948866952305e+00 1.047912475795639953e+00 3.272973653817706774e-01 4.687810851596732609e-01 -9.771947156700017123e-01 2.015917666841211986e+00 2.175486229262879601e-01 -1.674192018024327488e+00 9.335582354843550146e-01 -1.010468286939305571e+00 1.869819381649483470e-01 5.161410978217912948e-01 -7.947285873359037911e-01 1.755129920719521897e+00 -1.437265595981053190e+00 1.090003146717042126e+00 6.087026089332390200e-01 1.235346223508949404e+00 -1.545346002988649436e+00 1.028782801700324878e+00 9.846712455844449652e-01 4.325881376836004932e-01 -2.478637268152367845e+00 1.036203732189231674e+00 -7.910537393855462396e-01 -1.748984616324853691e+00 3.463257007392264164e-01 -1.909295723131268219e-01 -8.591228652204320471e-02 -1.187376450445662313e+00 1.191593204249405291e+00 2.200540595160690172e-01 8.347447530644825919e-01 2.516488676809506053e+00 -2.352565188970330290e-01 -1.006232969442413916e+00 1.188048002665345271e+00 -4.433769288980994316e-01 -8.057976966379396533e-01 2.052967450526030468e+00 4.191007187119312472e-02 -1.974729731977176855e-02 -2.092839038341840485e+00 2.631628650121662916e-01 7.026095725031278327e-01 1.399663885030408172e+00 4.526466584936513771e-01 1.200330868239679605e+00 -4.194979434248858330e-01 1.377444927842366607e+00 2.467545395526228591e-01 8.869364896694491573e-01 9.137637151902311405e-01 3.620712358958419474e-01 -4.029597463503120647e-02 -6.294280152373344928e-01 -1.646545760408341552e+00 8.645620319100769668e-01 -1.204260772926772693e+00 1.099574319047521120e+00 -6.058588359036711779e-01 -1.730078332141351316e+00 -1.179717475327938025e+00 -8.221176915891581505e-01 2.031310857965364369e-01 6.576791545440949793e-01 -5.189904035750553257e-01 -8.512015629783498127e-01 2.475129400682778702e-01 -5.714447427897761944e-01 -5.940807412236507323e-01 1.063454038031705684e+00 -1.033331390497809643e+00 -5.971993794032013358e-01 -9.804815205519967769e-01 1.726578367872291464e+00 -1.196041254999714587e+00 1.134814120209125976e+00 1.661995049954960946e+00 -2.647381145980422623e+00 1.408577257012947559e+00 -7.053153893982450073e-02 1.629616230404082322e-01 7.989237752237392520e-01 -3.626002539364364119e-01 4.869855087331742549e-01 9.824780697067486690e-01 -7.913121697447699221e-01 -6.827155461807331571e-01 1.242255719112634438e+00 -1.731137131792040318e+00 1.692877254795429609e+00 -5.859157066175212369e-01 -5.976054010787699156e-01 -3.760522448939839002e+00 -5.873263545804627839e-01 -2.899942592044017428e-02 1.749951716014891190e+00 -2.722996437687236204e-01 1.027377943242519853e+00 4.497956839376037741e-01 1.088601237855539236e-02 6.199691028662396297e-01 -1.550935240096309231e+00 -2.171641638998797821e-02 -3.482042588494128621e-01 3.577639577435896556e-01 -1.326518012150802228e+00 5.152346625538698627e-02 -1.605209831551025479e-01 -1.815838507794933221e-01 -1.242169011320167771e+00 3.966089304794472858e-01 7.125775833030868478e-01 -3.278009004092665157e-01 -1.939740641488268746e+00 -1.177207930909724309e+00 -6.477643952870364152e-02 -5.458162073190602204e-01 -1.176991917353391592e+00 1.014853084852660015e+00 6.383445367855393737e-01 1.119587338382759256e+00 1.259642455420362905e+00 -6.718896660264340737e-01 2.381123422074287177e-01 -4.472028710335322343e-01 5.421753966789417678e-01 5.219820837661668378e-01 -1.326672489744957106e+00 -3.719478922732080695e-01 1.909628759784491647e+00 -1.838282706227573282e+00 1.023037657552354138e-02 -1.442222927732995208e+00 1.115592411344487056e+00 -1.523948129509716143e+00 1.484867137260034831e+00 1.763283274543234302e+00 1.321631060905912758e+00 6.750672635082473061e-01 1.048482959694994499e+00 3.492526729456018608e-01 -5.044481572162006211e-01 3.148411404222520305e-01 -4.039379428359028967e-01 -6.911825304171022033e-01 4.936892239242551272e-01 1.809927798256437903e+00 -1.162570922767391268e+00 -4.551601617748015083e-01 9.134727689645991133e-02 -5.453717751606762532e-01 -2.025520999160125013e-01 -1.679479380068722438e+00 -1.140006248098320851e+00 5.199531563197478112e-01 6.190631556369154964e-01 -9.535055213968950394e-01 -1.166077520372109877e+00 1.237034799171551382e-02 -1.210720866398512646e-01 -3.758535913060950806e-02 -1.558829262654787717e+00 4.806932680276501668e-02 -1.622671546516934127e+00 7.247661849659872146e-01 -1.797011447420511443e+00 1.550546865324128998e+00 -1.282776811581917364e+00 4.178257378582193697e-03 -1.552066639872733189e+00 2.419499378222806918e-01 -5.210878260010861629e-01 -1.564405058858526099e+00 -9.146228125679373155e-01 3.285865271155626322e-01 4.697897772759644930e-01 1.822524504522441413e-01 -1.497217684815326910e+00 -1.216392411327329670e+00 -9.229036595916043639e-01 6.436600491994360906e-01 6.038000533183558449e-01 -2.001533394708596425e-01 -1.525148324067159833e-01 -1.196467246768774945e-01 -9.487479676151786556e-01 1.841299894364391843e-01 -9.817358098413895284e-01 -3.359677964559568131e-01 -3.668247106565853399e-01 -1.815646106667678117e+00 -1.139724915959680063e+00 -1.645758852945728712e-01 1.535242813866388056e+00 4.546884314933659632e-01 -1.825314462811274296e+00 -1.111749132137295648e+00 5.604923085279484019e-01 -3.453276317291322783e-01 -2.180251466142886230e-01 1.289448006722174189e-01 -1.224169507638138477e+00 3.258279018518341896e-01 -1.338960816573750323e+00 1.977830751895797823e+00 1.020117893574211398e-01 1.410832750647165623e+00 -1.220579181498779642e+00 -1.079690079476416820e+00 1.314968498896961879e+00 1.195909924980705030e+00 -9.665867147054125752e-01 8.780536053145765463e-01 1.206732799169944581e+00 2.330276877870376406e-01 7.063798866963472145e-01 1.440191592657938668e-01 9.524382092422269963e-01 7.345426082801896905e-01 2.997179628222226833e-01 -4.198296547069569340e-01 2.264472379943268943e-01 5.839999733247083213e-01 -3.715006584905995446e-01 -6.718840689654698162e-01 1.336775392514143457e+00 1.803994381478990772e-01 -7.026368314027690021e-01 -1.334761798586027837e+00 -1.253241840479492608e-01 -2.692113799787095862e-01 -1.326633276880210710e+00 -1.144365280947735597e+00 1.647794960759554561e+00 3.557278420103370253e-01 -8.213683825852723386e-01 -6.273200751803909014e-01 -1.424492724330107984e+00 -2.137058286331259271e+00 -1.123845625471526638e-01 -9.157526986459029184e-01 -1.420979951497519100e-01 4.164392976250421152e-01 1.814809831108635585e+00 1.373577566352924273e-01 -8.486722567554783048e-01 4.806908516800840331e-02 1.170604007419688619e+00 -1.309511999732833054e+00 3.510130241243214488e-01 1.457495848741443778e+00 1.860836180976988219e+00 -1.246116069855908393e+00 8.500407314700876293e-01 -1.809493644355403275e-01 1.250518677837172410e+00 1.349662025325424564e+00 5.416591029152504483e-02 -1.007467648494217549e+00 4.016389141355730108e-01 -9.823307907829010865e-01 3.269239988338429881e-01 -1.273516711106886357e+00 -5.628877729346766223e-01 -1.315219094298010427e+00 1.476065627144196313e+00 -1.040244973678581486e+00 7.137086995652246468e-01 -2.478337594631284890e+00 8.231956283654661144e-01 -1.522389090216943686e+00 1.863991251946864880e-01 -2.848502939342150153e+00 3.204328628953120095e+00 1.539563296452326036e+00 5.762411659391314389e-02 -5.976388613104611780e-01 9.237378819215693593e-01 -2.867325603766683259e-02 1.551885669348579189e+00 3.333634755274690886e-01 -1.162892646189170875e+00 -1.814031928645354064e-01 -4.803746411667920713e-01 -7.534640236566880755e-01 -4.383632212674155038e-01 8.645195692042890734e-01 1.634028718273357675e-02 8.526244777804291575e-01 -1.007604890582046053e+00 -4.083148316166448355e-01 9.797608271811907299e-01 1.087355949782550457e+00 2.989814167822252844e-01 -3.780108101102855334e-01 5.360755593701939103e-01 -1.338034146284701631e+00 -1.624205303458255978e+00 -7.383316362452865267e-01 5.630861100092873217e-01 1.674124172995748117e+00 -2.028274497645791985e-01 6.113760312111690132e-01 8.789299964392334186e-01 5.781942034650827678e-01 -3.665117956936924659e-01 -2.701770243107841085e-01 5.885246803657867565e-01 -8.085315009157674204e-01 2.881375789789060171e+00 6.064317807797708904e-02 -8.278805159118898249e-01 -2.677037206584225171e-01 1.493379565885450067e+00 3.416161609064672366e-01 1.260314301362397194e+00 3.796124799133094446e-02 1.337086999895172879e+00 1.305658845354795927e+00 6.799982419439750680e-01 3.972491366547122871e-01 3.793855926602499595e-01 3.186218368391222078e-01 -8.367718291282574272e-01 6.169694881626330146e-02 -5.162371863770270908e-01 3.865358207816871339e-01 -4.570456631360450550e-01 -5.331036840388266723e-02 1.851973589336509907e+00 -1.306448535790984133e-01 1.772992117779317311e-01 -2.555545023739012045e-01 2.521227810736629826e-01 -7.880331011641256156e-01 9.128919789582091715e-01 -7.928610568970975159e-01 7.428373021185928904e-01 3.263431037602754214e-01 -1.536082164508101588e-01 -5.110262484098830882e-01 1.549248587196701277e-01 -1.727841070741202190e+00 2.892622506375472705e-02 -8.725717542552382522e-01 4.515638890530849769e-01 -6.582913093601584949e-03 1.190854376339611109e+00 1.153327684706829226e+00 -1.419268387444098389e-01 7.155843743923452349e-01 1.060608622097367393e+00 1.164715204617899458e+00 -5.677789493309066682e-01 -9.565386943674957232e-01 -1.006529133480900340e+00 1.406036641410521204e+00 2.040201655355793342e-01 2.756903236285438985e-01 5.919813896296324263e-01 7.564033123295380578e-01 8.100845698747787260e-01 4.603531951594377336e-01 -9.491177155028786006e-01 -1.037465087400107205e-02 -3.928613278642986706e-01 2.408620974831254813e+00 -7.710355095408006898e-01 -7.342305976035956583e-01 1.489327602574050502e+00 9.926104065866305781e-01 -1.823417986779803268e+00 5.885560523076970307e-01 1.052011353537616101e+00 5.400090090882883054e-01 -9.528374305256563648e-02 1.085512222406771699e+00 -8.100517958160942111e-01 5.102943329783182769e-01 -9.588112883987460755e-01 -7.294454725868163014e-02 3.749634617610279885e-02 -4.519454395142060710e-01 -1.257273482602812853e-01 1.162119241395743324e-02 -2.001198776669435908e+00 9.417812721318108427e-02 -6.701892984120343399e-01 5.675371038511543009e-01 2.910010989283438043e-01 -1.043622623729799637e-01 -1.741476950744813124e+00 1.383188936926164347e-01 1.076447667578831258e+00 1.962252850079851063e+00 1.661560244803843789e+00 -2.064363733460368999e-01 1.482803564963291798e+00 -4.201128794938048250e-01 -1.233424158398042980e+00 -2.017913445978620324e+00 -2.589256187506657203e-01 -1.749713750265088130e+00 4.913596687105007410e-01 9.200830123282582873e-01 4.655148886201924685e-01 -4.123543979041115887e-02 -1.472698731387261040e+00 -2.217978784474726961e+00 4.684870972087484264e-01 1.022024388615438012e-01 -7.508924673478263312e-01 -8.754326381209250885e-01 -4.059506260332290117e-01 1.298673826816891363e+00 7.598612413347719530e-01 -2.383680320301615030e+00 -1.360005754487622509e+00 -3.084093973050438531e-01 -6.231072033456666950e-03 -1.661316494299030500e-01 -1.250914878614240236e-02 -6.853338575026125534e-01 -1.350206560622499996e+00 1.317221340304986388e+00 -1.593008645433630521e+00 -3.245965581872567451e-02 1.586617470050723622e+00 -8.751177687821417583e-01 9.638583993059746113e-02 2.079023385389952239e+00 8.484140723195070510e-01 -1.486999429069161716e+00 -2.596550985642864240e-01 8.983048653764994507e-01 1.600429206672377425e-01 2.374894560670567922e-01 4.087419252668217373e-02 -4.267577028986265786e-01 -9.385176806918188452e-02 -6.724839921428106271e-01 -5.847748339650841176e-01 1.834650595475311396e+00 6.670204092924564288e-01 -3.766166676384032908e-01 -7.082616706848212651e-01 -8.770190393101208182e-01 4.437032340967883570e-01 -4.788276235109888423e-01 6.421066668549596512e-01 1.263100689079708350e-01 -2.890010733153901556e-01 -9.752365539140135375e-01 -1.715555306005324576e+00 2.348323165605578633e-01 9.271958819687030617e-01 6.324373613347764600e-01 2.945791707269302395e-01 2.549262171379291786e-01 3.749625689779310100e-01 6.403282601479827196e-01 -1.107152787550589101e+00 1.164145342273616102e+00 9.675086058803508138e-01 9.208883322765387680e-01 2.853471121758331952e-01 1.982751608418988454e+00 1.569307499042574966e-02 7.027779277973015271e-01 1.934341044533321785e+00 -6.709050595071810452e-01 2.257916329407685829e+00 2.030854723633344072e-01 -3.938193458510565459e-01 -1.720156138842557914e+00 2.366240344847628241e-01 1.193068834389419353e+00 9.197994503432421753e-03 -8.027600875759091092e-01 -5.501441968674135596e-01 1.294813102684809536e+00 -1.908866470712203833e-01 3.978875337170389992e-01 -6.206517453746381030e-02 -3.787667808628971122e-01 -1.334961298570960908e+00 -2.589754443852760324e-01 -2.314526682831148818e+00 6.807438106345843343e-01 -1.232361930151253171e+00 2.057307500956449819e-01 -1.202960209730830288e+00 -1.170178208901409667e+00 -5.012616329708172724e-01 7.596622433425604948e-01 3.069170712179954408e-01 1.969766033518176584e-01 1.179834767746603008e+00 2.668461566004502461e-01 -1.260196370837000979e+00 3.815170618185345641e-01 -1.013879088102302983e+00 -1.199032724933769112e+00 -3.507203535490902024e-01 -8.904712660968203686e-01 6.964943431735693968e-01 8.725564014276631086e-01 1.637147723822722112e+00 1.583793391645265669e-01 1.951584468833493569e+00 1.859673753392112827e+00 1.176566301638818812e+00 -1.933047021977189805e+00 4.521646951862280939e-01 -7.816060555197147375e-01 -8.090927031238488443e-01 -6.732842305873835143e-01 2.149602829526953696e-01 -1.966224814135111743e+00 -1.571330982872060633e-01 8.181013577529465675e-01 3.867385696911898041e-01 -1.625526172248663137e+00 -3.993599131050412643e-01 5.551503627413736375e-01 9.078505255671016627e-01 1.511947081155402328e+00 -1.306849610723328059e+00 -2.281834782975406650e+00 3.522058879071540138e-01 1.603747925995756773e+00 9.134800056556680037e-01 -3.727502843560143719e-01 -4.196099146300752425e-01 -4.844623924250339719e-01 -9.628364900872475873e-01 1.308234421571392803e+00 -5.343774426492303720e-01 -3.161792834763779148e-01 -1.979089567221858248e+00 -1.061340530074699862e+00 4.262110645414066701e-01 -9.019311059204777603e-01 -7.431739749860238886e-02 -3.504956752462202174e-01 2.346876015098940116e-01 -5.253792980897292048e-02 -1.102382184038995572e+00 1.037796945053622633e+00 1.044059363456533718e-01 2.257613193486269487e-01 7.319064103581038316e-02 -3.402403873065429352e-02 4.683101616196220229e-01 1.691042531106112357e+00 -9.493685939295770648e-01 -3.075657349275343067e-01 7.964136228926821381e-01 2.211871865026485473e+00 1.461706162411303911e+00 6.783707532844317489e-01 -1.395276313554646874e+00 -2.265302093122203431e-01 -1.433012184080014295e+00 -1.179007109794217578e-01 1.318558594204934931e+00 1.182314269084983049e+00 1.753578877185272722e+00 8.830639565869023988e-01 1.964646669731773265e-01 6.043532480155078268e-01 -1.566723289210040670e+00 -4.554945943918486950e-01 -1.523800958710264775e+00 5.594169114241399621e-01 1.083583002230134179e-01 1.009472793313747951e+00 1.027165814664454224e+00 8.383486289847629225e-01 1.081276075932979364e+00 1.365014414334815518e+00 -3.574572393264268677e-01 3.863347462079009809e-01 -1.109289838332121025e+00 -9.465120411113834287e-01 6.831388719359748896e-01 1.971542545267893187e+00 2.754311625188176071e-01 -6.110948448052982984e-01 3.870405566566883504e-01 2.027663618384412114e+00 1.072004541702241243e+00 -1.985000495570521384e-01 -3.699845236166623974e-01 -9.417783969780559872e-01 -6.715301545245020431e-01 -8.292535814034870389e-01 -5.069668911518010468e-01 7.415120241924620936e-01 -1.045511947229083027e+00 1.910704608935527016e-01 3.994834350495710118e-01 7.499958601678633485e-01 4.434018218150245216e-01 -5.690459178478831648e-01 1.610772150026735572e+00 -1.091806769639838581e+00 -7.473592829028674611e-01 3.970616204121295567e-01 -7.324833650391922024e-01 -1.633569445995233904e+00 4.406959071985532828e-01 2.581707672971391698e-01 -3.898047560542079459e-01 -1.561186143156809925e+00 5.088423061376226575e-02 7.891117092545209266e-02 -7.283662453915787927e-01 8.055659439787642428e-01 3.727488306789663447e-02 1.557674605331754281e+00 -5.689265651669548340e-01 3.320403946352238900e-01 2.789405395904064888e-01 -1.545530499455814111e+00 -3.998140431088742508e-01 5.315688952057007199e-01 -7.160704346815190968e-01 -9.032298011156449091e-02 -1.686485028725904223e-01 1.103264931309283048e+00 2.020154976227717114e+00 2.019750815929422405e+00 8.376031934060657047e-01 -2.135286877539450123e-01 -8.040795755770653308e-01 3.068596552556327683e+00 8.023248635626455405e-01 1.333646537086596862e+00 1.058009818916961331e+00 1.094282707094504037e+00 3.342503391475162289e+00 2.691352068587751667e+00 -4.705843241534361510e-01 2.836716336678470896e+00 2.692086629272497422e+00 2.824617504462306083e+00 3.098395868242077800e+00 7.782346080057821469e-01 1.632843727670994838e+00 9.890994165001921745e-01 9.570111344068032988e-01 2.376797416467665958e+00 -2.524482338315525709e-01 1.381657741686702856e+00 9.708578061900945411e-01 4.640832976499687845e+00 5.037584517500842018e+00 2.931833204538645266e+00 4.235284757918551968e+00 4.372470422451375072e+00 4.225908591475624476e+00 4.344899768070210833e+00 5.721935412289700373e+00 4.470045380503443688e+00 2.859666706971615735e+00 3.462463227117206888e+00 5.544181057287034697e+00 5.212319382309702931e+00 4.005738046869545599e+00 4.297352515962606923e+00 4.495833737613455838e+00 3.153306020579190960e+00 5.339111947370549061e+00 6.584739308245732836e+00 4.524088476909288836e+00 4.381043812734155551e+00 6.690054128807719991e+00 3.234445059303673986e+00 1.411566167545027062e+00 6.762642737746068278e+00 7.672926958578791812e+00 9.094157396900438783e+00 7.351730804287311294e+00 5.558602930775074391e+00 8.379796409112659106e+00 8.497610508011481656e+00 6.923716628286620711e+00 7.470632827045266211e+00 5.265732814430322151e+00 5.883906591900205818e+00 7.633391912370303345e+00 8.821268572443271339e+00 1.011657724865206021e+01 9.814086599090842356e+00 1.008666876981593497e+01 8.598797202018227281e+00 9.296134976556144736e+00 9.685756602814246108e+00 1.221197781270598171e+01 1.061363957328466334e+01 1.030059191630057924e+01 9.423844689676601050e+00 1.191596477657548547e+01 1.017438368941257920e+01 1.100428124519443251e+01 1.091568722634925948e+01 1.133835074575232582e+01 1.155931937202680437e+01 1.017801323676106051e+01 9.923205622762905520e+00 1.192377065076571974e+01 1.169003947055893811e+01 1.102860803597944361e+01 1.256488484667561778e+01 8.136090996302227651e+00 9.399929806851002212e+00 1.085473273791218318e+01 1.057977318131695199e+01 1.251744288268622540e+01 1.187828183749373601e+01 1.066317706806445287e+01 1.196917328524742707e+01 1.207412856155445091e+01 1.245972221480059261e+01 1.224238297686368782e+01 1.375751866934887957e+01 1.212881035665462548e+01 1.327395663146272042e+01 1.018398504725428033e+01 1.379608736914740774e+01 1.095902999301677028e+01 1.221886004333644671e+01 1.306070258807967477e+01 1.454857616137392462e+01 1.432589706100283777e+01 1.151675279764574000e+01 1.256268456357939556e+01 1.173418889046687497e+01 1.414134292480175148e+01 1.199404443901837602e+01 1.225580279865456035e+01 1.355844857047337371e+01 1.271198983525181170e+01 1.183493816070609306e+01 1.411686534316537767e+01 1.414007446982142824e+01 1.193173461554618875e+01 1.234573542726555928e+01 1.440710955253909198e+01 1.214724336702182939e+01 1.373780793330689498e+01 1.298646673597602152e+01 1.472587368383734230e+01 1.541136556735363428e+01 1.505861162877401682e+01 1.543065411867613612e+01 1.488307127546153374e+01 1.532808619847484444e+01 1.496322649324941167e+01 1.595810101524989832e+01 1.516929643126229088e+01 1.541945919878933147e+01 1.420779142574854426e+01 1.394776284242882092e+01 1.521738544759245926e+01 1.470989771218331299e+01 1.504418134385483263e+01 1.706083699521891006e+01 1.692494680123423834e+01 1.774629186021830662e+01 1.772846928941547873e+01 1.635461656935287067e+01 1.660853151300824138e+01 1.722364171405586575e+01 1.763250023118671095e+01 1.897492165823906518e+01 1.807593931498878703e+01 1.739604049400184849e+01 1.710754304813128357e+01 1.958167899804702472e+01 1.645867415218642549e+01 2.033216414283534945e+01 1.741303166033257099e+01 1.838536714105719483e+01 1.932496685593064356e+01 1.911672445621689320e+01 1.787948599064860744e+01 1.668384514464127122e+01 1.601332310308912099e+01 1.843837411354062183e+01 1.570431840788933009e+01 1.750729866666565115e+01 1.590416865906406052e+01 1.605345742781074136e+01 1.776620148334797733e+01 1.721543530920128973e+01 1.885319916122183770e+01 1.754656300103108890e+01 2.017754054071142278e+01 1.713466175110628598e+01 1.922641181065670679e+01 1.828736553342231019e+01 1.818155097133635678e+01 1.568383595233774663e+01 1.945844549206433172e+01 2.021543758679441183e+01 1.949808980341156683e+01 1.910764506107763339e+01 1.963136049398129401e+01 1.993473837689155914e+01 1.825376879094333304e+01 1.926467781861810735e+01 1.822159954205871202e+01 1.891943742714228449e+01 1.795844077501478253e+01 1.868773378513946426e+01 1.702547657216628707e+01 1.782030985031786585e+01 1.831751080958620292e+01 1.802872842091421646e+01 1.946533060939798787e+01 1.861738356722115384e+01 1.832732982632791874e+01 1.804104236675769712e+01 1.936363757477742098e+01 1.984074436829111932e+01 2.088902236065398199e+01 1.918875457759208558e+01 2.039272242733422758e+01 2.127111159524791617e+01 2.128743100825896306e+01 2.098698339513720867e+01 1.959155154790148856e+01 2.095681763836248379e+01 2.039485987782146026e+01 2.131819788465131538e+01 1.933894057478950046e+01 2.113877729764654134e+01 1.877380200062803794e+01 1.967396042786688426e+01 2.149317442019655999e+01 2.100863385188258192e+01 2.044705928787915639e+01 2.150432662735017786e+01 2.237487863325613446e+01 2.254885288655010811e+01 2.097618047714671263e+01 2.094040886873667162e+01 2.406557794816936280e+01 2.281133212942540212e+01 2.262326847359326010e+01 2.392075215392015508e+01 2.335178123635021663e+01 2.421398133501087813e+01 2.315780541818839211e+01 2.534381311756718702e+01 2.608915917894809411e+01 2.642279099724876801e+01 2.570810757524975187e+01 2.546197132475633040e+01 2.613424837004781409e+01 2.494493002121178904e+01 2.466616253203259390e+01 2.376131803597072079e+01 2.528094936490723654e+01 2.510881021423033133e+01 2.705135063553103691e+01 2.689082865173901382e+01 2.581695776503253725e+01 2.644367416505404478e+01 2.852321160360315844e+01 2.892977313064843514e+01 2.894111847643585023e+01 2.729002862376442096e+01 2.489358280032450210e+01 2.764629342301561366e+01 2.582034524266162379e+01 2.663598250200251272e+01 2.871226332088986766e+01 2.782434647878126555e+01 2.994200230548196728e+01 2.780627240547783785e+01 2.847303708621363327e+01 2.736185635430575047e+01 2.604906062195999894e+01 3.055095463565702119e+01 2.917828882366979215e+01 2.758759518331333993e+01 2.813824360429565274e+01 2.940023888602200230e+01 2.846180188497510599e+01 2.806697931694512604e+01 2.898762421874737072e+01 2.818749412363432327e+01 3.003072753385353266e+01 3.164746088850266048e+01 3.334506016709624987e+01 3.129629177128267159e+01 3.276620593596385334e+01 3.186749344134402051e+01 3.367316169945554094e+01 3.534931052537118035e+01 3.523912511574089734e+01 3.396286218956906566e+01 3.283401561752450704e+01 3.384037900226752527e+01 3.490558452029831926e+01 3.614964601436119551e+01 3.473716046769261112e+01 3.536726006362849972e+01 3.324031637600551647e+01 3.341197975942602483e+01 3.450138319413208876e+01 3.382755731115130260e+01 3.366952789512730249e+01 3.476772036500429408e+01 3.470330264936249876e+01 3.465369181372659568e+01 3.621858458360225796e+01 3.297713475872093625e+01 3.449182992948247772e+01 3.503020957220627452e+01 3.493778961095079438e+01 3.196562727715688013e+01 3.651465662397986733e+01 3.442194737128192372e+01 3.770165014097268141e+01 3.641090087376724682e+01 3.972325548066352496e+01 3.606640005030556750e+01 3.995565957149985792e+01 3.423682386204307448e+01 3.655027976169280635e+01 3.507128793840654168e+01 3.666124289942477077e+01 3.812087526325096576e+01 3.497326434585774280e+01 3.466058925018295866e+01 3.507861434248520993e+01 3.407866020051965705e+01 3.586323483472013862e+01 3.596592222607269917e+01 3.682770839942498498e+01 3.734992597009905069e+01 3.479444204985301781e+01 3.756336028146581896e+01 3.586475769820499693e+01 3.784917868218072812e+01 3.821162036674809315e+01 3.852717086590306650e+01 3.947761022570901446e+01 3.773647731522093096e+01 3.529438061622012412e+01 3.862887199606662847e+01 3.919976295022122059e+01 3.828632470960573642e+01 3.763960306278527668e+01 3.843474355469103187e+01 3.988990826853410709e+01 3.945996539285061289e+01 3.799104342742403162e+01 3.867022912828947057e+01 3.792872801913672731e+01 3.941673838062762059e+01 3.886800930986315450e+01 3.918646563179511588e+01 3.999954031605325611e+01 3.788091866584068157e+01 3.880360927747608457e+01 3.888997851572175790e+01 3.792878674069545042e+01 3.972554109077312035e+01 3.990677909048770289e+01 3.804965529301486526e+01 4.045680623946407195e+01 4.271553611088480551e+01 4.009659345222706861e+01 4.357568706169417538e+01 4.541782404584510147e+01 4.362003906262398090e+01 4.366126209321598139e+01 4.454495639618443903e+01 4.565793752681781115e+01 4.447908690928554165e+01 4.415586323821104742e+01 4.688185289585445048e+01 4.577832875542971180e+01 4.780976044170410688e+01 4.671801992628152789e+01 4.689477696483697855e+01 4.637793284849716713e+01 4.679040219468595296e+01 4.617385667336050403e+01 4.923831314786802693e+01 4.666326507039797633e+01 4.884853608516772283e+01 4.934492729104817954e+01 4.933322146918933981e+01 4.756655195392016111e+01 4.798175469955671701e+01 5.010642889250873822e+01 4.708696367082978895e+01 4.780484920844265417e+01 4.872092078648552160e+01 5.242502440742428149e+01 4.989449494452467349e+01 5.197239759018522420e+01 5.074192345088062694e+01 4.931274864096243959e+01 4.944251089976221181e+01 5.115937752224003532e+01 4.848128410216873618e+01 5.153444251018657241e+01 5.253399575094942264e+01 5.193112044040514519e+01 4.944891422708360551e+01 5.289105345630687793e+01 5.189310365176927320e+01 5.230855196833278598e+01 5.268671355836225700e+01 5.268101682989801304e+01 5.236421017565579916e+01 5.395777303595811247e+01 5.165960682827667938e+01 5.519644099604531107e+01 5.390274574651410688e+01 5.218628772353948619e+01 5.251291138596453578e+01 5.682495073374456496e+01 5.507682689372011708e+01 5.500557964375899189e+01 5.427956109212579605e+01 5.440211176707720853e+01 5.434851592190749869e+01 5.419532840924035355e+01 5.439109295624639628e+01 5.389909488371991841e+01 5.731792658677252206e+01 5.401757847968607251e+01 5.541520926429222271e+01 5.652419915257914340e+01 5.566423115973398694e+01 5.532079779184559953e+01 5.575633649912276013e+01 5.609458394193917030e+01 5.875598995455261075e+01 6.011701991686680202e+01 5.842167465685154326e+01 5.773870623626404353e+01 5.668260523051220190e+01 5.698140877634145340e+01 5.703488211209632652e+01 6.066391734116956513e+01 5.906896614231336429e+01 5.996573249785472370e+01 5.957925826575949202e+01 5.809163571279182037e+01 5.758540730902798543e+01 6.309433960132236052e+01 6.021157279955097863e+01 5.925336874022852385e+01 6.223153504876764686e+01 6.350341790466250558e+01 6.307468170946331298e+01 6.388983326820173403e+01 6.670950013010313739e+01 6.464074553997016892e+01 6.709501539214529942e+01 6.797495977264772193e+01 6.844059923543865409e+01 6.608476301986527801e+01 6.748641356889714871e+01 6.726340179901949057e+01 6.705487694394550147e+01 6.730197695257166401e+01 6.528425067403303217e+01 6.593848452804438409e+01 6.721997976382526474e+01 6.279438371786326201e+01 6.442994742489425164e+01 6.574061824376143193e+01 6.561952658538429262e+01 6.724499771293876904e+01 6.633107576465742738e+01 6.658086577002441686e+01 6.440162307165235234e+01 6.710902325058496842e+01 6.411332803860109664e+01 6.635943545744714811e+01 6.858870969373845128e+01 6.515457461528612271e+01 6.542335826465392756e+01 6.371854500471272331e+01 6.445719615068436781e+01 6.472861943484190306e+01 6.692768215201881787e+01 6.582168263643291084e+01 6.574382051283572537e+01 6.658189392942136919e+01 6.877775294253089555e+01 6.485595778881804563e+01 6.541245642630214263e+01 6.673283978766437485e+01 6.419848618070463431e+01 6.203934616563709170e+01 6.340753792665663013e+01 6.356714075040335388e+01 6.209375386839563760e+01 6.354862842818588575e+01 6.096031844287929147e+01 6.156661971359557128e+01 6.328527513337272126e+01 6.211868416313343033e+01 6.102178178232658468e+01 6.331566797880766728e+01 6.471073011870112168e+01 6.325337046306485433e+01 6.311750178848853920e+01 6.455664088701011849e+01 6.426378420703427707e+01 6.444748941592467872e+01 6.285969938007971791e+01 6.199715618686155238e+01 6.567692411795493967e+01 6.434556138970452821e+01 6.416037590883257735e+01 6.343653950315952272e+01 6.538707066102065824e+01 6.605642863839582901e+01 6.405096668231013268e+01 6.424276195982531590e+01 6.434477279581733455e+01 6.368386664914718409e+01 6.318440083807310970e+01 6.608985583087546445e+01 6.286776558114860336e+01 6.545654704488669040e+01 6.362701731615779011e+01 6.159653050797494700e+01 6.437078189443072063e+01 6.182031755579713916e+01 6.282373610179104872e+01 6.420165892118339457e+01 6.418017967678575530e+01 6.588263904084514877e+01 6.397639870949706165e+01 6.710176473717302770e+01 6.582182676706247548e+01 6.385967807604152569e+01 6.488631511238008898e+01 6.644045386278283161e+01 6.511103348722647866e+01 6.574941143829462931e+01 6.790710602153880870e+01 6.554838363022537351e+01 6.597982622428898480e+01 6.673806169385404985e+01 6.533020799967546566e+01 6.617331048014899864e+01 6.718675407136335309e+01 6.527567630775006080e+01 6.674109070604947647e+01 6.784049888027405473e+01 6.336428757887600938e+01 6.615824695306645253e+01 6.638662899682428531e+01 6.783567546267401838e+01 6.969563707129071872e+01 6.851904035717285524e+01 6.740195621446459029e+01 6.965224638569517879e+01 6.622178755284041074e+01 6.883793518331650318e+01 6.802011162764226526e+01 6.925909714241936399e+01 6.689958909455388891e+01 6.917585654142426677e+01 6.667266418040935605e+01 6.988333859980676266e+01 6.497883164141374834e+01 7.029017675701010148e+01 6.808415551968674606e+01 6.793520481663949795e+01 7.084027275635365584e+01 6.994426893511017340e+01 7.306635419658520902e+01 6.930734334338210090e+01 6.993491528019292502e+01 6.815192330024819967e+01 6.789296938064383369e+01 7.134606128666833058e+01 6.824190941670623545e+01 7.057581516622985873e+01 7.121573738931377306e+01 7.036407506244799492e+01 6.866566481338730910e+01 7.212854254047306313e+01 7.073455475270405657e+01 7.057458878373510913e+01 6.952390752282704511e+01 7.075066660612004910e+01 7.206165881406641915e+01 7.041295016764556181e+01 7.399006012409222421e+01 7.308118768260874276e+01 7.335596531408590693e+01 7.227825783169490137e+01 7.193551474978985993e+01 7.407067197636408196e+01 7.364504994596575216e+01 7.113318988102234641e+01 7.347024335487952840e+01 7.543075711586752163e+01 7.138325087485473830e+01 7.467686199097720134e+01 7.516893220776745466e+01 7.242693217137531292e+01 7.441765497660088613e+01 7.394958930147139142e+01 7.291506695726558007e+01 7.180208354184362918e+01 7.384932894044025886e+01 7.593731942584550154e+01 7.450047287823896625e+01 7.374264076834361958e+01 7.421419537677013523e+01 6.977651727932418169e+01 7.085374551312406766e+01 7.456326503465625422e+01 7.314902769580595532e+01 7.462035887677021151e+01 7.218328991626644608e+01 7.517614080027861689e+01 7.428830851287179371e+01 7.495457430974177271e+01 7.859358352630380296e+01 7.510716761554347443e+01 7.482128427349326216e+01 7.676164989798191129e+01 7.588455205418274829e+01 7.712154104849497571e+01 7.647698970507552474e+01 7.810307725703971471e+01 7.777597435748718624e+01 7.729795749364714652e+01 7.944018068521977227e+01 7.930543491667721412e+01 7.841364036076821264e+01 7.839326096334210092e+01 7.920972956117029184e+01 7.675759795025724941e+01 7.883479613654357365e+01 7.929301379396777349e+01 7.516779300475113246e+01 7.974519697449360933e+01 7.516308703848935124e+01 7.823076428373646252e+01 8.210650179966381756e+01 7.726827036860886722e+01 8.098890746262287621e+01 8.139373336058004327e+01 7.641676397274962085e+01 8.066073679067542912e+01 7.890808050505408744e+01 7.624717831451873451e+01 7.933805782623502978e+01 7.743471948589510134e+01 7.587447104562080824e+01 7.833922596830119289e+01 7.847440186806494467e+01 7.865910247696865554e+01 8.028667966998732197e+01 7.832968625302012811e+01 7.831581208591042298e+01 7.888388369405689104e+01 7.993517611335640538e+01 7.948313495814241492e+01 7.985285321836586547e+01 7.885137821174278372e+01 7.799365628581875853e+01 8.042978358340285183e+01 7.891870625294757247e+01 7.962397735530899467e+01 7.972186335589327655e+01 7.816675398454400181e+01 7.704966392477017223e+01 7.926684316775023831e+01 7.976033422925867455e+01 7.935165374443766950e+01 8.172356736192976712e+01 8.149046119037019764e+01 8.118070108147225028e+01 8.339705727727226758e+01 8.224055955967541820e+01 8.012388484344938888e+01 8.043579630144132864e+01 8.083656214876177160e+01 8.124131205941077383e+01 8.122624263603168515e+01 8.326721550103295044e+01 8.156718477822764157e+01 8.215378482793529713e+01 8.034549632899502569e+01 8.334187214615774053e+01 8.259384456709800304e+01 8.161362566599538582e+01 8.132635953843548293e+01 7.848532916196519693e+01 7.902067382942476570e+01 7.833051100314395399e+01 7.830702470893723444e+01 8.120347501774178056e+01 7.958951341582178429e+01 7.790628760256460339e+01 8.030169107470672429e+01 8.009599516716198764e+01 7.813827888368363972e+01 8.023179885633814479e+01 7.907683749853794097e+01 8.112834549351994440e+01 8.395280230212931372e+01 8.549626344391452903e+01 8.122761676408957499e+01 8.273220865903701338e+01 7.978621794048639515e+01 8.405413233845781917e+01 8.107155221570020842e+01 8.094629120041706472e+01 8.280443823980874640e+01 8.504989653821371576e+01 8.369035748499928218e+01 8.270434079800209304e+01 8.640890065753202975e+01 8.374291866382569083e+01 8.171764436553284838e+01 8.227273474669694053e+01 8.140217700877344953e+01 8.054236077099095326e+01 8.477565196371671163e+01 8.211820593454486072e+01 8.494782645458118964e+01 8.213094073919573646e+01 8.216008641331950457e+01 8.325946536166880207e+01 8.416393071351456001e+01 8.351526549047484593e+01 8.257937592370367952e+01 8.319022876406170042e+01 8.361262759138409706e+01 8.095866073465271029e+01 8.407594264942416373e+01 8.500149264566705654e+01 7.896486129601373705e+01 8.463560481536555358e+01 8.330179294361549580e+01 8.367615068144564816e+01 8.306685030899657818e+01 8.013972358470529400e+01 8.224303775682369633e+01 8.576820450736843782e+01 8.452917614490648646e+01 8.598460968237827728e+01 8.443591128210347563e+01 8.213893121133725117e+01 8.291500358115328595e+01 8.404960958513575520e+01 8.453529567256572363e+01 8.454282842656031960e+01 8.596520086547975836e+01 8.608315060966874910e+01 8.518790834593066563e+01 8.344512409026334865e+01 8.292391272435341421e+01 8.574287588589930920e+01 8.551915734832128635e+01 8.601778246584646581e+01 8.509177028124928199e+01 8.519305840615962211e+01 8.259004981367782250e+01 8.491436207181153861e+01 8.172183107631354915e+01 8.476972482948833942e+01 8.459381952857208375e+01 8.483580030460792898e+01 8.570508748267320698e+01 8.597407634534410192e+01 8.184687194228041562e+01 8.399534463782677562e+01 8.407723740737418439e+01 8.325303115956610611e+01 8.608282416200157172e+01 8.337222281747018826e+01 8.349907900753771628e+01 8.596979930882774568e+01 8.587021416996512357e+01 8.670655044093994945e+01 8.629204299747485152e+01 8.593915762468530772e+01 8.304762692056242201e+01 8.702634980286923394e+01 8.623891500466268667e+01 8.655034888305873153e+01 8.852053555975746235e+01 8.767139534716137916e+01 8.647475613942721395e+01 8.767373388012032365e+01 8.469931458220247578e+01 8.752099318080055923e+01 8.635665334006252181e+01 8.685401814589468472e+01 8.783169623865572362e+01 8.766452977104880517e+01 8.772765457163916381e+01 8.858062815216355546e+01 8.999115219188756498e+01 8.944900334543217468e+01 8.824892811875390919e+01 8.890649076391510164e+01 8.797190576832753095e+01 8.816370997382688302e+01 8.512145100084191540e+01 8.753157747866714544e+01 9.049467970928364480e+01 8.663669740987290879e+01 8.829756644631729046e+01 8.745118124157859540e+01 8.652613491229426756e+01 8.833663738414531963e+01 8.925338161269347381e+01 8.918316299130860614e+01 8.829072986314788807e+01 9.010167873680543948e+01 8.584155937714062645e+01 9.049045514892343078e+01 8.606523534652269802e+01 8.976319929011185650e+01 9.141555910811362651e+01 9.088214177896190904e+01 8.901882969949278390e+01 8.954395354612063329e+01 8.866096011207598337e+01 9.168798845557712696e+01 9.303248968596354018e+01 8.998160939632180089e+01 9.099783605451361268e+01 8.994008681660538684e+01 9.042388492547550527e+01 9.325063505678322429e+01 9.220889291899688089e+01 9.165696110664241303e+01 9.053549193320603194e+01 9.202780903740921303e+01 9.085599864994090069e+01 9.275405441686531560e+01 9.271728077918251643e+01 9.473276988372467144e+01 9.338946686766894345e+01 9.117204391447926071e+01 9.219333517881678119e+01 9.226023989422905913e+01 9.558521174921445152e+01 9.535781237789409204e+01 8.936312714648825306e+01 9.278984191777982460e+01 9.286314937202753583e+01 9.184754587647525170e+01 8.744547084442721996e+01 9.115234601336955222e+01 9.171976898400873779e+01 8.914254273315772537e+01 9.192850655806844884e+01 9.085421397678099709e+01 8.976192472423370816e+01 9.073501305280817064e+01 9.271640589963138268e+01 9.247434480667308776e+01 9.101176859560840171e+01 9.032825377204457595e+01 9.112917203076148098e+01 8.869662206922802739e+01 9.034391949996175697e+01 9.347697972578167480e+01 9.089844974884650242e+01 9.227556794205756319e+01 9.194847028520655385e+01 9.038896741376389343e+01 8.939028687817163643e+01 9.189448954953279269e+01 9.198172488058375507e+01 9.341954214436131565e+01 9.046386998221890963e+01 9.212347300782435866e+01 8.893035280991999514e+01 9.001354586705544136e+01 9.052448007646185602e+01 9.217274899020813450e+01 9.200114424039840344e+01 9.060911006012779012e+01 9.034356952444015576e+01 9.060873899302129075e+01 8.784774933003942010e+01 9.110044349304423861e+01 8.917240875688972324e+01 8.698314271444687051e+01 8.973633362071367969e+01 8.834005252425394872e+01 9.150499287598583464e+01 9.010468728801872373e+01 8.997462827239263561e+01 8.961593368020328398e+01 9.252063457482925912e+01 9.078946656008854177e+01 8.853734891887451397e+01 9.038050985546600202e+01 9.155808199956233295e+01 8.932941561744105741e+01 8.952711657897013708e+01 9.083204831944021862e+01 9.015861607734645133e+01 9.027136934620305908e+01 8.988179655120625000e+01 9.042067342357550785e+01 8.566418944121060974e+01 8.989277716813217012e+01 9.172040807267087814e+01 9.109768024588787227e+01 9.108851997898115371e+01 9.117986312236901369e+01 9.214544407511017710e+01 9.299358036024857199e+01 9.167201125835185849e+01 9.352225642206194323e+01 9.175062097792159932e+01 9.268980936113165114e+01 9.210532332285386303e+01 9.189968246464511026e+01 9.346376753948899818e+01 9.198868982798724403e+01 9.005410524742497103e+01 9.091802285404037320e+01 9.334705853111036333e+01 9.414536100203744695e+01 9.287025749643677841e+01 9.395200368644540845e+01 9.330136004072751632e+01 9.300243813734657294e+01 9.446178233469575503e+01 9.466828715882709844e+01 9.679113579692526059e+01 9.747782725682088767e+01 9.690729015807458779e+01 9.601236513443370768e+01 9.611878047125460967e+01 9.608142815906268197e+01 9.351263794641593563e+01 9.535494857482326836e+01 9.332881204233326855e+01 9.745756498726370864e+01 9.757084207118029440e+01 9.776681257864527197e+01 9.954673972161140227e+01 9.970883858239797348e+01 1.002820726960762840e+02 9.871938592966746739e+01 1.007661216997648381e+02 1.004295799304607328e+02 9.763999941895686163e+01 9.906404050912789216e+01 1.016888322809572287e+02 1.002056821832610751e+02 9.936629904391080004e+01 1.003959511037157029e+02 9.958103019156591529e+01 1.008329043762236523e+02 1.003760774146955157e+02 1.003443026092474213e+02 9.991199060391276987e+01 1.016447331443482227e+02 1.016893741482701330e+02 1.028508557806742800e+02 9.822057726952699852e+01 1.023928346251850741e+02 1.015216591562129338e+02 1.012114397678500950e+02 1.023075562438892945e+02 1.021345441671571166e+02 9.994755404396401843e+01 1.013686300758263741e+02 1.021805927925683903e+02 1.024282971653377814e+02 1.018712921271197303e+02 1.024769286273337627e+02 1.005375487200669653e+02 1.011542656857274523e+02 1.032978706565468201e+02 1.002016275656363291e+02 1.022690701505841986e+02 1.032547076762249105e+02 1.020190639482983528e+02 1.007670694555030337e+02 1.044563930376715035e+02 1.030408678388950250e+02 9.954678501543213542e+01 1.037853211209691153e+02 1.023321974262916854e+02 1.027152332149033782e+02 1.040681572060554316e+02 1.010316408362164253e+02 1.031389889362794037e+02 1.035799959355864246e+02 1.048594934372190721e+02 1.016929293425001788e+02 1.046536876979425728e+02 1.014440060457306032e+02 1.031953386012363580e+02 1.042979625041448912e+02 1.047097348468165023e+02 1.029846987519091215e+02 1.041951241009015519e+02 1.046778667137192116e+02 1.034732096109894428e+02 1.034522977114334736e+02 1.053709978096081841e+02 1.078674965304977604e+02 1.028611474809061690e+02 1.068472249650109518e+02 1.073659987584757829e+02 1.075043919492623559e+02 1.112312029341737372e+02 1.088144962534412485e+02 1.070701590476519556e+02 1.071515113587828409e+02 1.081181120716687047e+02 1.100713587872957646e+02 1.105155481390187617e+02 1.092840918322375359e+02 1.091370159785296750e+02 1.096556675678880737e+02 1.113283378014563709e+02 1.080852629901866635e+02 1.113324030049696205e+02 1.081014548423527373e+02 1.086963674470933938e+02 1.093263582434410210e+02 1.101062961608558908e+02 1.105868673293707758e+02 1.104017660876017004e+02 1.110998389451783055e+02 1.097288929082596098e+02 1.101991987900937744e+02 1.103119788004736392e+02 1.103488235837140650e+02 1.118733360020752627e+02 1.089296219195141333e+02 1.091015457833492235e+02 1.116773224931853292e+02 1.118648030405304752e+02 1.111104087001654790e+02 1.095580091446551165e+02 1.135013140695593279e+02 1.093684959617828838e+02 1.121860699868366424e+02 1.089096766786077382e+02 1.110346213538674220e+02 1.114951434191921606e+02 1.122685143764072961e+02 1.095367381147403449e+02 1.089817326957269046e+02 1.117580949689033503e+02 1.101254929970951366e+02 1.107883356318159116e+02 1.114271401346710633e+02 1.109402185546145461e+02 1.105225491086436165e+02 1.108322986266673524e+02 1.118106819933900340e+02 1.100527473607230604e+02 1.137325203449315723e+02 1.118787727264926986e+02 1.124650673838007435e+02 1.130040679059967914e+02 1.129818786333285630e+02 1.143698408470590664e+02 1.136738647829270690e+02 1.119380439054452552e+02 1.119976262854266480e+02 1.144642782849802245e+02 1.156288531987214441e+02 1.134688601992824886e+02 1.140573971439154661e+02 1.128611519802721972e+02 1.185038312325313967e+02 1.160392568715829356e+02 1.154057118413185918e+02 1.160404061102720732e+02 1.146264731293562988e+02 1.194016829432420366e+02 1.172650620445019456e+02 1.156554506123707995e+02 1.156736869696080419e+02 1.158529659447349331e+02 1.162688350941225934e+02 1.165828296888733462e+02 1.197512295001648255e+02 1.195341710401246473e+02 1.175114194726552626e+02 1.187046478369993423e+02 1.176040964915918607e+02 1.185543709083649304e+02 1.185482825082027034e+02 1.189293228487237002e+02 1.194415609201173822e+02 1.182386509872017513e+02 1.207262901353220599e+02 1.210660786818036314e+02 1.159504161852447339e+02 1.164505210580327343e+02 1.184984396049330115e+02 1.184462657609144429e+02 1.233916386760950701e+02 1.196599652775213514e+02 1.214504014023249425e+02 1.179180812404518406e+02 1.173137498923196347e+02 1.199691780120613913e+02 1.202900783467924555e+02 1.201879854804817569e+02 1.207572528428344043e+02 1.202320946819447585e+02 1.203782202300247519e+02 1.228007304620268911e+02 1.203445671710094302e+02 1.226070748731614515e+02 1.224857117508044695e+02 1.229769040093745076e+02 1.201571225643078265e+02 1.209579573256061309e+02 1.199023054818933929e+02 1.238999625233401787e+02 1.247135675426297894e+02 1.241105992377048324e+02 1.233027700630962329e+02 1.201747662589452972e+02 1.236537185641508216e+02 1.232440854293459580e+02 1.219848294721913220e+02 1.257319628080938116e+02 1.249144189776158527e+02 1.238487908738620291e+02 1.288904292928179984e+02 1.267565607666735303e+02 1.281895431359791644e+02 1.279660610428331751e+02 1.302491709166318685e+02 1.284200000213815542e+02 1.275466469616348917e+02 1.278900817453508267e+02 1.281249693375964966e+02 1.293648345039770788e+02 1.287761336796953628e+02 1.265291071471284283e+02 1.287965818063639460e+02 1.242722780709203221e+02 1.284636286649364934e+02 1.283738302736636001e+02 1.306869292911326852e+02 1.304863225710876407e+02 1.306739832440052567e+02 1.302390163734649775e+02 1.306813502771931326e+02 1.283040604657493589e+02 1.286412056567480136e+02 1.281838545455835003e+02 1.301880826073895321e+02 1.300499435819469340e+02 1.312115810075947309e+02 1.299295936395635067e+02 1.306116104850926831e+02 1.335204389522157840e+02 1.318356136588349159e+02 1.305432908934886598e+02 1.309138456243158828e+02 1.321780227189528318e+02 1.339377124952424367e+02 1.315267453311290922e+02 1.318744919784469971e+02 1.317193706815390897e+02 1.312951186841816593e+02 1.294073425147898888e+02 1.308902123803420636e+02 1.364316795505725679e+02 1.288287899587606660e+02 1.319836667394032190e+02 1.331073422650231350e+02 1.318183383489751179e+02 1.335871245674949535e+02 1.318323465198623410e+02 1.304733865783887836e+02 1.307844792312075413e+02 1.334949858109991681e+02 1.323714658830064934e+02 1.307492962927410929e+02 1.297731429040307205e+02 1.311984267165892959e+02 1.331924057720538030e+02 1.289263250794714111e+02 1.299275427503480103e+02 1.301065003186600961e+02 1.303406929164612222e+02 1.295038475105837676e+02 1.347300113236943560e+02 1.332144885099677936e+02 1.275539267760665041e+02 1.315229248196049525e+02 1.341967477017818169e+02 1.343515085791384536e+02 1.300530956284496256e+02 1.341030848003798610e+02 1.323729295144478044e+02 1.330451005501252837e+02 1.339501839597458286e+02 1.304144264635356478e+02 1.347368936272993096e+02 1.301401150717752273e+02 1.329530601862792594e+02 1.349607606730634757e+02 1.293664032998400160e+02 1.378485245445716316e+02 1.360014606801748869e+02 1.331818411084413469e+02 1.344939988653423484e+02 1.348110728367954323e+02 1.354308721947718368e+02 1.348842426045248146e+02 1.356506086471177071e+02 1.352352580531747890e+02 1.370204641273087418e+02 1.352168865924735712e+02 1.368042840412724956e+02 1.328274793168564827e+02 1.361506360468437720e+02 1.355434063525041211e+02 1.357070333125896866e+02 1.341280943829106604e+02 1.338267928287236828e+02 1.393959056002317709e+02 1.358651847036695699e+02 1.359470976735419470e+02 1.347047778868130479e+02 1.377498908874230494e+02 1.372385923921625022e+02 1.364522948593811407e+02 1.374809863895556248e+02 1.374749497056535006e+02 1.345376553094074836e+02 1.392494306752905686e+02 1.329787022986596412e+02 1.359152699460265126e+02 1.368448922232415725e+02 1.351850551616213352e+02 1.350846583585465055e+02 1.336916953771867895e+02 1.357864191501395794e+02 1.338987641102714292e+02 1.350310538285697248e+02 1.339773542400497774e+02 1.355373299162763487e+02 1.352954321689211952e+02 1.354522596283607925e+02 1.335725150600647169e+02 1.357029965814953982e+02 1.373506243703862992e+02 1.336440912616078265e+02 1.369667682559091020e+02 1.389466515099359469e+02 1.405966415345498604e+02 1.364116364034064475e+02 1.354857278501235669e+02 1.339129611494091137e+02 1.393071192666318154e+02 1.368922402507051856e+02 1.396458436898363402e+02 1.354615342607538082e+02 1.365345386288646523e+02 1.368800615896852264e+02 1.339169556790949684e+02 1.350035396775857635e+02 1.380896119287602346e+02 1.379650593214309140e+02 1.384493866203719961e+02 1.367144296937881336e+02 1.371364103599640885e+02 1.320687163729545546e+02 1.346332802177046801e+02 1.359071313130954479e+02 1.365273483346724959e+02 1.346298449761017935e+02 1.368269723894715071e+02 1.373878117774576424e+02 1.356862332323005376e+02 1.347977879817840403e+02 1.362448649787047543e+02 1.345858214888769169e+02 1.364811346792495215e+02 1.336735026347967903e+02 1.378662026322340921e+02 1.350222335629633506e+02 1.362399927064161602e+02 1.359619370759124877e+02 1.357556444921826255e+02 1.336743639186100268e+02 1.349736077632121578e+02 1.308496212655211082e+02 1.317833085314510981e+02 1.354283371911745348e+02 1.314519360361666998e+02 1.325637453599338187e+02 1.332886614647794943e+02 1.366495990087292114e+02 1.314753820753986702e+02 1.307273971711325089e+02 1.352008607925930050e+02 1.348054955002021984e+02 1.340097710255502932e+02 1.338770588370817620e+02 1.342407908483508834e+02 1.370356393468488534e+02 1.337275849874140476e+02 1.347673316214359716e+02 1.338464946970502467e+02 1.331775597542041965e+02 1.352999363101731376e+02 1.345821412305227227e+02 1.340733045845323375e+02 1.328006157513101186e+02 1.391360085238260069e+02 1.385173858658114341e+02 1.355103330706907627e+02 1.349376298283169149e+02 1.330732057304495868e+02 1.373374784825127790e+02 1.333990340087256072e+02 1.369442420772268747e+02 1.312596445988455685e+02 1.357631576239155322e+02 1.384562026077799146e+02 1.367630339937230701e+02 1.342503870194364879e+02 1.389186266125912255e+02 1.369842645864646897e+02 1.355435611699807623e+02 1.380719403793824540e+02 1.350272803145245462e+02 1.378125366383102062e+02 1.383197478632168611e+02 1.367586105112600592e+02 1.395052352209650053e+02 1.387248906044277135e+02 1.347724514194309222e+02 1.365735063180711961e+02 1.384523408310721493e+02 1.408353315169218547e+02 1.385645168263709195e+02 1.413636325151678363e+02 1.421172220142866252e+02 1.414884144412120293e+02 1.427828157897557162e+02 1.420574649471299153e+02 1.443087363537177339e+02 1.419126465401426458e+02 1.442502745287666244e+02 1.403255559941002559e+02 1.420031086043298387e+02 1.423903234587055806e+02 1.459237499578333086e+02 1.415018055916507080e+02 1.439430629478993353e+02 1.448569473172329936e+02 1.435947455174703293e+02 1.447638056580937587e+02 1.437191554631228598e+02 1.408667371622704252e+02 1.439938840512479601e+02 1.416535890957902950e+02 1.466184086751376583e+02 1.436541490317412126e+02 1.417350978936208605e+02 1.424322613771707324e+02 1.436730946815713992e+02 1.437890546768476554e+02 1.424337884959075211e+02 1.453958141342533281e+02 1.456400727238881814e+02 1.433491360065374352e+02 1.443560086081683096e+02 1.457437147977598499e+02 1.449522243594874737e+02 1.451917556515885792e+02 1.460398233330507480e+02 1.454396919465499991e+02 1.450616702049993592e+02 1.451733823317391909e+02 1.451089328670394138e+02 1.457903040323269579e+02 1.483864966449999088e+02 1.480813516558506819e+02 1.493627968364106664e+02 1.470786942898800760e+02 1.461351800387718640e+02 1.471082834037751184e+02 1.475319691891452294e+02 1.492853952061697953e+02 1.462523426254292360e+02 1.477544887665955002e+02 1.480887766368206258e+02 1.484447622487707292e+02 1.467785089321748728e+02 1.441106632265134238e+02 1.479945442435145537e+02 1.460617618310946000e+02 1.493219791429561383e+02 1.481797268341010749e+02 1.487321432173234257e+02 1.484164696465510076e+02 1.493487034213142124e+02 1.475089691646117558e+02 1.480770609022889062e+02 1.497828542039932813e+02 1.479186753221768242e+02 1.512085290260543218e+02 1.529256327570944052e+02 1.506063781987409413e+02 1.515922178329002179e+02 1.516542804526507382e+02 1.492428583917165383e+02 1.471585624121682656e+02 1.492496686671321982e+02 1.529374101423779280e+02 1.504170225100266691e+02 1.521089300746035633e+02 1.484609155578220907e+02 1.509926007046377947e+02 1.523959885429259771e+02 1.524939736848981227e+02 1.537388276090800332e+02 1.523757127833404752e+02 1.557513074152909098e+02 1.503093030518834325e+02 1.565910250196672564e+02 1.537263687557641845e+02 1.523399697683904890e+02 1.504919340110459984e+02 1.523530762957147431e+02 1.553694006475007541e+02 1.513203409767316145e+02 1.536657294983665452e+02 1.476409625994738519e+02 1.511741920160158941e+02 1.558532882858814048e+02 1.527933812355655618e+02 1.547092326012214301e+02 1.520077925287190794e+02 1.549412253910399784e+02 1.529565033207295812e+02 1.520202906074878797e+02 1.539865178723400732e+02 1.542817801213529947e+02 1.562182416943903718e+02 1.539309991095572911e+02 1.556723503722892872e+02 1.554851969312680353e+02 1.554411835909458546e+02 1.511080679113933343e+02 1.530226664467688238e+02 1.511095732271088252e+02 1.519648231745078419e+02 1.519671650525913549e+02 1.513190172568440630e+02 1.518203580007211997e+02 1.526728169302999447e+02 1.525577612782207098e+02 1.509342013638249682e+02 1.546490282531146079e+02 1.525682954346578981e+02 1.539476125978402479e+02 1.532568081251808962e+02 1.518665105388464838e+02 1.528943572910907562e+02 1.504630911377780080e+02 1.540312146804169231e+02 1.547530273102299816e+02 1.544350697669924841e+02 1.562819779013890127e+02 1.520693085233197053e+02 1.567821699612544251e+02 1.519461648541782779e+02 1.522876881658430648e+02 1.542805616585173709e+02 1.565872585610167675e+02 1.555451467989100820e+02 1.555324676114850604e+02 1.556673892631557692e+02 1.536518895851392585e+02 1.547056616451545779e+02 1.556187273868421812e+02 1.548690237972535897e+02 1.537379303438853810e+02 1.553443613527917648e+02 1.539185467224190518e+02 1.531597042595508071e+02 1.554009869150443706e+02 1.539519240480531721e+02 1.529491740032054850e+02 1.528288489711102329e+02 1.527914446787839609e+02 1.527493031004546538e+02 1.522904033841281546e+02 1.521441288952975981e+02 1.523519956101796993e+02 1.530854671493935939e+02 1.536362956560510895e+02 1.523629952492699147e+02 1.529097167060799620e+02 1.513411494203212442e+02 1.518122788528202989e+02 1.522550933116366707e+02 1.547735615335790555e+02 1.562456241131949639e+02 1.557460190538562017e+02 1.536689223148190706e+02 1.536406291739393453e+02 1.518004574689155390e+02 1.514788514215229043e+02 1.528635698975069488e+02 1.543552366302328664e+02 1.565009289548365530e+02 1.543888742768842235e+02 1.512422241936576199e+02 1.556826269541829788e+02 1.555575702738548216e+02 1.553911638727905142e+02 1.552504850549177320e+02 1.550074944634169185e+02 1.540936542613946187e+02 1.528023581591353093e+02 1.531216507605070376e+02 1.528869177889729656e+02 1.561535044035762496e+02 1.537661874465382539e+02 1.539418050778408258e+02 1.520753787975768034e+02 1.543302237436812163e+02 1.494755042414141144e+02 1.557249964465098060e+02 1.516475050695163702e+02 1.528162038653480295e+02 1.545894810699421669e+02 1.553003506259800588e+02 1.553172233012539323e+02 1.546687148114363879e+02 1.534053295532860375e+02 1.549916412895729536e+02 1.553513071317093477e+02 1.542983112742550418e+02 1.542522437555319641e+02 1.510142714823558663e+02 1.496991597747044693e+02 1.513943967738871095e+02 1.516098554652639336e+02 1.488425340990474410e+02 1.516093484608131519e+02 1.476236715308464795e+02 1.492627924333013993e+02 1.492763701028577259e+02 1.483443831295419670e+02 1.468961163565666652e+02 1.486994943820656090e+02 1.485390498339888836e+02 1.500958736266275082e+02 1.493571239210598662e+02 1.479781042399760622e+02 1.491632976380417119e+02 1.499217460354204263e+02 1.496875222690318878e+02 1.496762077924045116e+02 1.503273953952435988e+02 1.504487095001248633e+02 1.465674634700095282e+02 1.498975052095766500e+02 1.494944765849677992e+02 1.462035747007751070e+02 1.499924065870471566e+02 1.496022799110740493e+02 1.485427138980302004e+02 1.504533593176545025e+02 1.488915532630856262e+02 1.494494233484788310e+02 1.493964304537964551e+02 1.538635132743936254e+02 1.503739004161843127e+02 1.512015317321838381e+02 1.512023563409831297e+02 1.524825148987387990e+02 1.501128993244856815e+02 1.518942191180545365e+02 1.515395373027339474e+02 1.501340498132139487e+02 1.503701943640237175e+02 1.495016891384301800e+02 1.508657118539439352e+02 1.500759016170328266e+02 1.504219842337780051e+02 1.513980348002798451e+02 1.503988253731366171e+02 1.497744736961670071e+02 1.508372260212062770e+02 1.507234631811923009e+02 1.522803834537220098e+02 1.490719069715682963e+02 1.512222854448513658e+02 1.530748004244837830e+02 1.512594726797107967e+02 1.514314345615726438e+02 1.529259106187232646e+02 1.521871744692686548e+02 1.541102924494966828e+02 1.534341834729376615e+02 1.539641164953731902e+02 1.536304276152414445e+02 1.536500845249857434e+02 1.520974831771633831e+02 1.510456650879347080e+02 1.512781930912340727e+02 1.524795921700820998e+02 1.496412147604073652e+02 1.554884330592257413e+02 1.491700354892377050e+02 1.493509312072139323e+02 1.526485137829197356e+02 1.509621350846942960e+02 1.505583328707136843e+02 1.517715338540418486e+02 1.516733236985902238e+02 1.522684704762616832e+02 1.531390548178575273e+02 1.499494254962454534e+02 1.522015847048221531e+02 1.567588806741752592e+02 1.561642700383883948e+02 1.573826476245373271e+02 1.538068170572692850e+02 1.576413837495961161e+02 1.546586901829764997e+02 1.518439437547936564e+02 1.534068855646809482e+02 1.554553952624180795e+02 1.552559032292311372e+02 1.554733766878925394e+02 1.548854107965628089e+02 1.574246347906772030e+02 1.567351789204577130e+02 1.574615836765218546e+02 1.571677458827197995e+02 1.545086577673036459e+02 1.580842421499644104e+02 1.579366866366097781e+02 1.566719908815202871e+02 1.573106710338797427e+02 1.579903000480956337e+02 1.570049807927902634e+02 1.546915990434919479e+02 1.509628954458007684e+02 1.562643255338589086e+02 1.569227752652632546e+02 1.551910490070545166e+02 1.565758937795050088e+02 1.553610268788584960e+02 1.550765834152873595e+02 1.567272620209915885e+02 1.588966315714727102e+02 1.559868608515542689e+02 1.544895846696799993e+02 1.573904121404202385e+02 1.544857375239350006e+02 1.538198363311962567e+02 1.540951308311825585e+02 1.566638785531466738e+02 1.549727980921158519e+02 1.548874855265891313e+02 1.558229660135957602e+02 1.549951699345280360e+02 1.575670694813848058e+02 1.577870177557428235e+02 1.561583341418856037e+02 1.565107865604664141e+02 1.582882296922666683e+02 1.546490177768135368e+02 1.544034511569248593e+02 1.576129737127951103e+02 1.553430625945555335e+02 1.556007068997373324e+02 1.557012174115469350e+02 1.573282510430445882e+02 1.537854077625484024e+02 1.583574048702132302e+02 1.578217048141845567e+02 1.570751423533034483e+02 1.598280174913596454e+02 1.599866929986735613e+02 1.587762671776899595e+02 1.591195513237149726e+02 1.591390462798407270e+02 1.595553231961141591e+02 1.593378705900557293e+02 1.596592828171679912e+02 1.577767432418833948e+02 1.597776590782069945e+02 1.609587765401295201e+02 1.603074124342118125e+02 1.576296211134394127e+02 1.565893419993873863e+02 1.597460168720963622e+02 1.602411344511266407e+02 1.583435826554893993e+02 1.594214053240378632e+02 1.603279111714042244e+02 1.595403113653825358e+02 1.597177257878706769e+02 1.610831836344521832e+02 1.595634993571278812e+02 1.595507310030826034e+02 1.588616073629580114e+02 1.618624229673450543e+02 1.624608822994865989e+02 1.630297531143892229e+02 1.597948366327509859e+02 1.595461151099736412e+02 1.613914871289861708e+02 1.606292737522349228e+02 1.621570431407173487e+02 1.606467191852009080e+02 1.609319002009767132e+02 1.589878796423861900e+02 1.612665820973354585e+02 1.634145389633047216e+02 1.600081214736914035e+02 1.608334027017199617e+02 1.635644393764709434e+02 1.629838783271623583e+02 1.608471651133655485e+02 1.628169032241792422e+02 1.633313439840891022e+02 1.643833266704635321e+02 1.636939539040832301e+02 1.646070177865950370e+02 1.690074456398840255e+02 1.667624600375057184e+02 1.618267058681022377e+02 1.632729727744360559e+02 1.664066717394423165e+02 1.641929916662872984e+02 1.665311096887170947e+02 1.663258324067671197e+02 1.673830776333395534e+02 1.675801452852000182e+02 1.666651847604548777e+02 1.666788691312837329e+02 1.662996068382767021e+02 1.644229822872295586e+02 1.674420732536166838e+02 1.673222197057527012e+02 1.706270571171062613e+02 1.702233962939793912e+02 1.670098131755599979e+02 1.652892653897471007e+02 1.687684120342191250e+02 1.691004681964352869e+02 1.668819874444325535e+02 1.680690387335833407e+02 1.695390833380433548e+02 1.675646280109420161e+02 1.661486791248073018e+02 1.674799993268863147e+02 1.696405305434280990e+02 1.688234743891150629e+02 1.699265681291851990e+02 1.678555315765574392e+02 1.670456009786249467e+02 1.679975334311331494e+02 1.667685687178934870e+02 1.672820128414493013e+02 1.665326600015441727e+02 1.668394832060300246e+02 1.695602550131348494e+02 1.665971125167851028e+02 1.656796326087120121e+02 1.670062871345361941e+02 1.677780727888599870e+02 1.676008533827646261e+02 1.679118958508531989e+02 1.662655587542849673e+02 1.672222336187217593e+02 1.680155539307253605e+02 1.678306736645943715e+02 1.665216630404156888e+02 1.661163589970612691e+02 1.677942207626722393e+02 1.663531372840124334e+02 1.660060235983405903e+02 1.658953677858119136e+02 1.643253059469018353e+02 1.691429711712040387e+02 1.662146604749244432e+02 1.656798189944591400e+02 1.646688977288125386e+02 1.660479943748354685e+02 1.656787905978291917e+02 1.665013321150390198e+02 1.663963804593975340e+02 1.654095906141687067e+02 1.646025093735695464e+02 1.659781054697433262e+02 1.644963541130410078e+02 1.650205985051372295e+02 1.646714772701203628e+02 1.625984987711420899e+02 1.650071990061008194e+02 1.620269309872269616e+02 1.643387235082579423e+02 1.637263433188683166e+02 1.622514295517822802e+02 1.632775135894934238e+02 1.610638167541990811e+02 1.614513600104723423e+02 1.622244421467239022e+02 1.623273354701864548e+02 1.610827256050540370e+02 1.607577629728980639e+02 1.605873540628177807e+02 1.599848750561734789e+02 1.573473768098834285e+02 1.624023990099417460e+02 1.574026167378075058e+02 1.614139556828728530e+02 1.594334706890684572e+02 1.593514078790417159e+02 1.610939021099470381e+02 1.623285799718165947e+02 1.605463798978300076e+02 1.611242444228205102e+02 1.616673669914558786e+02 1.636515094787451119e+02 1.652269590000933022e+02 1.630596333081522573e+02 1.628458531285030517e+02 1.662725498840437410e+02 1.605981050178619398e+02 1.614429370558933670e+02 1.607380758215409173e+02 1.631892210437133031e+02 1.651196727400573820e+02 1.618160009152983321e+02 1.620245041662024050e+02 1.623230880147548589e+02 1.625158524615510771e+02 1.600115226964203714e+02 1.630281984547766285e+02 1.592552672307129740e+02 1.606161329713063992e+02 1.585979382444232897e+02 1.620953562893371327e+02 1.600303768517110541e+02 1.616411880815693110e+02 1.635140498818267076e+02 1.608475496204727904e+02 1.608161838853520464e+02 1.598593445642628978e+02 1.582099687058223765e+02 1.618324295810737112e+02 1.625452009802190787e+02 1.642221779961386403e+02 1.581664938510295144e+02 1.617780516572824752e+02 1.588012068226208555e+02 1.603777829983547178e+02 1.599970853933986632e+02 1.630531953679169135e+02 1.604868064821512235e+02 1.610811165394477769e+02 1.604511390362138741e+02 1.618788693565755068e+02 1.612301855207625181e+02 1.580506485910107131e+02 1.581308591191929906e+02 1.626242959975876374e+02 1.626033341801443157e+02 1.618003704995489045e+02 1.603231791223181517e+02 1.627380770837048090e+02 1.616460198596643920e+02 1.614552090433826947e+02 1.632816903108677025e+02 1.625410193404076438e+02 1.625317559917345989e+02 1.634772126227459239e+02 1.620223638772702373e+02 1.603110505188341790e+02 1.601848260527238210e+02 1.625705483300951073e+02 1.597924108336390248e+02 1.600493837926057665e+02 1.635278322088755090e+02 1.621442348308550265e+02 1.607084256044285837e+02 1.627527951839684874e+02 1.611478450334212766e+02 1.612963374579067874e+02 1.610399191087365125e+02 1.618781446021929185e+02 1.631990310418602519e+02 1.606175346391558207e+02 1.616035415049509822e+02 1.614473190060428465e+02 1.560507211828833931e+02 1.585135891633133269e+02 1.563962341524230339e+02 1.588105932786350252e+02 1.551098793906366780e+02 1.565007783229613665e+02 1.607451895255427416e+02 1.582094810818941255e+02 1.579013483574091197e+02 1.589740488086062840e+02 1.587820626865134841e+02 1.571023969982368556e+02 1.589932186773964702e+02 1.572218936430437282e+02 1.549374562139809086e+02 1.560750861560386795e+02 1.549650892219671903e+02 1.561541017487594445e+02 1.549688290479560067e+02 1.550116790492864709e+02 1.576345196049382196e+02 1.586700866933381633e+02 1.559889033434165810e+02 1.589893496987201047e+02 1.594314974639001434e+02 1.542786351852173254e+02 1.556093575729888983e+02 1.575406511957879161e+02 1.570514933663074260e+02 1.547048362372074735e+02 1.541293680428630068e+02 1.526227361006282308e+02 1.511123949748845803e+02 1.587907908996533877e+02 1.548988665245909999e+02 1.533916645237434579e+02 1.545283519969409554e+02 1.538248362981482558e+02 1.573534098814818378e+02 1.572934405271374487e+02 1.604596278946821712e+02 1.588414712856940696e+02 1.578855821674994502e+02 1.579137815416798958e+02 1.575648716244639331e+02 1.559846988514473196e+02 1.577891505323598551e+02 1.562570126608025873e+02 1.592762533236671345e+02 1.573330334069336800e+02 1.616276675722538982e+02 1.594460281133672765e+02 1.619994973659040056e+02 1.601457864186908182e+02 1.582025190511108974e+02 1.565380914775510064e+02 1.593012495986037322e+02 1.616281325807694600e+02 1.584267151982463417e+02 1.586160743229523007e+02 1.591942284540159562e+02 1.579455014267911679e+02 1.599517750707297807e+02 1.574767910098612731e+02 1.590802841638984546e+02 1.596545628339863470e+02 1.581881518528812194e+02 1.610055375122904024e+02 1.578596587360953833e+02 1.603942260184885242e+02 1.605203913342720057e+02 1.598852507715101012e+02 1.603201139252844314e+02 1.609014103108504798e+02 1.616954690052744184e+02 1.606920063884952299e+02 1.577939895153390637e+02 1.599426204146927546e+02 1.610884723155695042e+02 1.590176628744135314e+02 1.599902378845761746e+02 1.620927149513678387e+02 1.603644806644354901e+02 1.585309147828587868e+02 1.607790025914264618e+02 1.573237878444014939e+02 1.591048861084751422e+02 1.584187012891002269e+02 1.582929131764323927e+02 1.541653164709401267e+02 1.592069395809811851e+02 1.582668969642522541e+02 1.595136217887961720e+02 1.595223801214524713e+02 1.561340231791333508e+02 1.593199972938786573e+02 1.608216091350694512e+02 1.592296708355447379e+02 1.616479435307092842e+02 1.588168513699112339e+02 1.550694114990650405e+02 1.569255122146346366e+02 1.588466634676706235e+02 1.595335891501401875e+02 1.623716113933796805e+02 1.564816786937077495e+02 1.592018514952089561e+02 1.619351005102629415e+02 1.621770516121194703e+02 1.572255862230342416e+02 1.588494786168701012e+02 1.600350464560258104e+02 1.618690545728574364e+02 1.608232527462684232e+02 1.601133857069407611e+02 1.625013363393487680e+02 1.625467461065529449e+02 1.615905026955613550e+02 1.633653578602552159e+02 1.619967577456100685e+02 1.648844123931433501e+02 1.664802896345794636e+02 1.652789204978125497e+02 1.636885861939444453e+02 1.663025397480449215e+02 1.662867588131123853e+02 1.678725964532820001e+02 1.665763594975515787e+02 1.666024979660627707e+02 1.651534373913596312e+02 1.676277721363771889e+02 1.662743890482836377e+02 1.640161516053546791e+02 1.680730676202204279e+02 1.686625396031344621e+02 1.700035068925131441e+02 1.662214680443068175e+02 1.675826494516390994e+02 1.682680452551494170e+02 1.646612014827502151e+02 1.674319701454429605e+02 1.706676409092856375e+02 1.693725659839440993e+02 1.691378210168990393e+02 1.665606196927855081e+02 1.695803517993746823e+02 1.679933279503656820e+02 1.729635740747920352e+02 1.696854221825304307e+02 1.719438431796758664e+02 1.738599830493407410e+02 1.706731750763104287e+02 1.699311719208565137e+02 1.681435511426453786e+02 1.711515930899438445e+02 1.727063370648014029e+02 1.704415665257380965e+02 1.666750848021306126e+02 1.686608010276088123e+02 1.672707170972607003e+02 1.708934652838824491e+02 1.654728351540880738e+02 1.673777152422603365e+02 1.660790505677695421e+02 1.639018792725356093e+02 1.659018573406504231e+02 1.652163894328621438e+02 1.671031367171668478e+02 1.641957591215171988e+02 1.663652813972244360e+02 1.652797866810989262e+02 1.668193042215858952e+02 1.656667569592821394e+02 1.646870351847198890e+02 1.670475371037786090e+02 1.700050235819454656e+02 1.648649255788772621e+02 1.661609471803657527e+02 1.677521751921991324e+02 1.664006626343744699e+02 1.666360242350443741e+02 1.669515529613131264e+02 1.682332676419340771e+02 1.700601494915375724e+02 1.685790433694383808e+02 1.700674940031069298e+02 1.700728782216248476e+02 1.690001865460442048e+02 1.713121549612926060e+02 1.730517560416667777e+02 1.730061423705141976e+02 1.667707977468263607e+02 1.717502896555870677e+02 1.725124590598873624e+02 1.716739033307048601e+02 1.711614070534078564e+02 1.727107628361655145e+02 1.721331505790317919e+02 1.718309744501579530e+02 1.712654985038655298e+02 1.707307970562760318e+02 1.756280128410399755e+02 1.740923911250862943e+02 1.735072939535533294e+02 1.765057589976183010e+02 1.737137571310829287e+02 1.753472443760561816e+02 1.743626083694710189e+02 1.775063135621323909e+02 1.777858150630235343e+02 1.756146401987005277e+02 1.742450170386408956e+02 1.741075656041302295e+02 1.740590878179153549e+02 1.735076634773721480e+02 1.750020329627781734e+02 1.734147069814345912e+02 1.754745197487717405e+02 1.741258748744333786e+02 1.764983779819107781e+02 1.703390274712862151e+02 1.753686896080972417e+02 1.712291366999272100e+02 1.748452419746533621e+02 1.754321898144997363e+02 1.722808611352000412e+02 1.732873144561863228e+02 1.759033001981495090e+02 1.740430066960932720e+02 1.759142162249362400e+02 1.724334050813031070e+02 1.716467551845329638e+02 1.766065116789050364e+02 1.753629965193728992e+02 1.755424576967206178e+02 1.746896840339937285e+02 1.740567726222280385e+02 1.778332225654980618e+02 1.707281044155594714e+02 1.692513579379016164e+02 1.697740631340846846e+02 1.736541640988299378e+02 1.727859992187393061e+02 1.734206264269368205e+02 1.700542342714325628e+02 1.714648617817091178e+02 1.738643837707212185e+02 1.748496668928141560e+02 1.765115463646737624e+02 1.742136987642721238e+02 1.733945973294915461e+02 1.695642728734271998e+02 1.731672635531703293e+02 1.745476818321319570e+02 1.709632281806048582e+02 1.714097790848620093e+02 1.698188171636439847e+02 1.731735590739631618e+02 1.695038895209661973e+02 1.675973338943560691e+02 1.684190539680056702e+02 1.667449226103216233e+02 1.731257638622784896e+02 1.707631672468135662e+02 1.744853892459772169e+02 1.730931592973622344e+02 1.696875418860503260e+02 1.697594517232993212e+02 1.695480186791940298e+02 1.717920578710005941e+02 1.723277116557245279e+02 1.735273783519781432e+02 1.733326161448951837e+02 1.737652217496220715e+02 1.729304792586279120e+02 1.719445862059753267e+02 1.710180625636290301e+02 1.697436976332614336e+02 1.721075010240367931e+02 1.769286954518740913e+02 1.714158717098399052e+02 1.702449747406552660e+02 1.720634608010566353e+02 1.729069582843904413e+02 1.714342258587318781e+02 1.682082847307081579e+02 1.716175466770762341e+02 1.738444994611469951e+02 1.707141810964220667e+02 1.718282890791670923e+02 1.745282387423022499e+02 1.711043379777922269e+02 1.720868462508379082e+02 1.738519742283639289e+02 1.694507812732197749e+02 1.747205133342193051e+02 1.706682467079831440e+02 1.708655936813352128e+02 1.731608156398296217e+02 1.719273773928380251e+02 1.725684625661270388e+02 1.728428533152005855e+02 1.728491685768793218e+02 1.711822140173688069e+02 1.724024101767128911e+02 1.721218044819121076e+02 1.742153446195941058e+02 1.745537361272912165e+02 1.713422702942030753e+02 1.741704836703528656e+02 1.739054002652524673e+02 1.747194488773799890e+02 1.746349351649910773e+02 1.781338691389307201e+02 1.778491222577568180e+02 1.796470929192101664e+02 1.769943304632572847e+02 1.803763643885590966e+02 1.782731209301166473e+02 1.761097018604689879e+02 1.795616268889556295e+02 1.756709989373771634e+02 1.757960094035259999e+02 1.799904944686018666e+02 1.746672085556630236e+02 1.829267546715250035e+02 1.811967614799401645e+02 1.775108032311215140e+02 1.804493887416342375e+02 1.792299304391633257e+02 1.830053058002835087e+02 1.768870594640835066e+02 1.793963770373050579e+02 1.782960395549701786e+02 1.761100832355958516e+02 1.800253494212382179e+02 1.802050028428567714e+02 1.807065302425087339e+02 1.809738304886102753e+02 1.820974206609977557e+02 1.810015667585881260e+02 1.824940490123266557e+02 1.833190264580109385e+02 1.788538135860108866e+02 1.804257930693330820e+02 1.796362113504249578e+02 1.806575619930396215e+02 1.776209058482426428e+02 1.797435684324500755e+02 1.793121388536140444e+02 1.745549951683434813e+02 1.774459143993634029e+02 1.823086958670354534e+02 1.765206470852018015e+02 1.803448732854485002e+02 1.768018196309427594e+02 1.729455939497343309e+02 1.784216972970216091e+02 1.774792983888404763e+02 1.773498722249655657e+02 1.749225855320698031e+02 1.744335200782059019e+02 1.728483202772476375e+02 1.757323396449598647e+02 1.758765963439364839e+02 1.771226391824857842e+02 1.763436699443627163e+02 1.765658148079515684e+02 1.772593889225323665e+02 1.730714376734965469e+02 1.717677603182077064e+02 1.724396752636482404e+02 1.748823560209260108e+02 1.742498670368255205e+02 1.720786577438670406e+02 1.736293394839097743e+02 1.742093805100060990e+02 1.733666046811073898e+02 1.750734467737095201e+02 1.731570699848052470e+02 1.727257160720466800e+02 1.734807844632929630e+02 1.747507580295098819e+02 1.740285593330504241e+02 1.707893152616231589e+02 1.743168310001755685e+02 1.736757551124667316e+02 1.738667699613254456e+02 1.744325759050811939e+02 1.730840653266686502e+02 1.720868006024920192e+02 1.756691323765793413e+02 1.760264325449642797e+02 1.725145960424106875e+02 1.753685610676189413e+02 1.734748513909151768e+02 1.742873133877409941e+02 1.774633944162104342e+02 1.739705731284278443e+02 1.757961419453647238e+02 1.747057256592712804e+02 1.765341134159498608e+02 1.748474001969074152e+02 1.745730041864190412e+02 1.776320794081631789e+02 1.726668099846397695e+02 1.717398830120829984e+02 1.768799220646907600e+02 1.744703161543253316e+02 1.759742927478090166e+02 1.728230913973630436e+02 1.742520090657419303e+02 1.735522408606473164e+02 1.739801688213247530e+02 1.762680625778158401e+02 1.745443029782415465e+02 1.776966684786571875e+02 1.791887660577729946e+02 1.738406039302792294e+02 1.760307688096869185e+02 1.745189265867237509e+02 1.755862094105700351e+02 1.718646944275189696e+02 1.745407124601162252e+02 1.732681894082715530e+02 1.718897455700245303e+02 1.752511100230299235e+02 1.737278994000472778e+02 1.778384016827588709e+02 1.722277542120329201e+02 1.752663417938854877e+02 1.752942993180293456e+02 1.774910215244554763e+02 1.768017536149195621e+02 1.735526786480097030e+02 1.781498211160931646e+02 1.764907382396191053e+02 1.738940630784919392e+02 1.802051121177129573e+02 1.782518029328223008e+02 1.760932471478826642e+02 1.767234518878395306e+02 1.769510469262072263e+02 1.768450391339759733e+02 1.750722386540392392e+02 1.739186184414601257e+02 1.766262491408092217e+02 1.793593638245162083e+02 1.776377515544864707e+02 1.775366815813594883e+02 1.785929203153441733e+02 1.780083144256965113e+02 1.795509370928791384e+02 1.804172803061577213e+02 1.817952110154051297e+02 1.806386278996235148e+02 1.774455328500770577e+02 1.806772930781845048e+02 1.783665391490673358e+02 1.803466516004448579e+02 1.751800241856836351e+02 1.772271900308888632e+02 1.780123945605558902e+02 1.765967879201179471e+02 1.778707824858096558e+02 1.781538582475706392e+02 1.784761030480077579e+02 1.772658634492860301e+02 1.780145344934250033e+02 1.758653579834382299e+02 1.760502916265965041e+02 1.784416139313395320e+02 1.767658706288982557e+02 1.786793856178026090e+02 1.778394652724794014e+02 1.799426311559806209e+02 1.759667436807687579e+02 1.763936666197432999e+02 1.785198594214980972e+02 1.790784860108915382e+02 1.725812574366976548e+02 1.730804397591458610e+02 1.773521282201029692e+02 1.754111911052321489e+02 1.794234271477403126e+02 1.759972978735920321e+02 1.750646020191762489e+02 1.799353223118017695e+02 1.775959007679833235e+02 1.755105786215250134e+02 1.776482646130657770e+02 1.787729193829504482e+02 1.818479547296342957e+02 1.768792003435367519e+02 1.796940305591329547e+02 1.742756621777308510e+02 1.782117401355764059e+02 1.790983691006901211e+02 1.780559002441574705e+02 1.783402552021483132e+02 1.772721232208210722e+02 1.783048862085352084e+02 1.797486013672039746e+02 1.796652579595192378e+02 1.770908528963059325e+02 1.831177125380151836e+02 1.783336096712341998e+02 1.775262528054132076e+02 1.781309485210182117e+02 1.773264628501352718e+02 1.803644794636996096e+02 1.784444324724397006e+02 1.780338746263358303e+02 1.790337895314311538e+02 1.790687728311524722e+02 1.805025350788201308e+02 1.775923574028313112e+02 1.779864442880383990e+02 1.776149933284939664e+02 1.807869132595494648e+02 1.780646376047817796e+02 1.801083319594867760e+02 1.825291517473994816e+02 1.773055213352705834e+02 1.809772613860781973e+02 1.786772493463535341e+02 1.765156639878636895e+02 1.793674015487616487e+02 1.788909590773994864e+02 1.761509217465664108e+02 1.778105277592507036e+02 1.796323840963990506e+02 1.798744346585839935e+02 1.759986912541998549e+02 1.788218150221041469e+02 1.754067781016315735e+02 1.776814364696622590e+02 1.769348840998937646e+02 1.781419163707695645e+02 1.763117122083519064e+02 1.765048745080358117e+02 1.786793298186197774e+02 1.766203750030200297e+02 1.786528419817471729e+02 1.780422617936247889e+02 1.786629862995852704e+02 1.809764004998631606e+02 1.778863389490097688e+02 1.808121543896922674e+02 1.768635153019409643e+02 1.760867757567667127e+02 1.774754141535444774e+02 1.771358572700607965e+02 1.716289295878648034e+02 1.814198586973604392e+02 1.763605038363158144e+02 1.759614107858767511e+02 1.780313402934172871e+02 1.766479602605117805e+02 1.777806906440766852e+02 1.736513458930055833e+02 1.794885484199936627e+02 1.765439275139839879e+02 1.773376148235875291e+02 1.793523723669015340e+02 1.774643748184708159e+02 1.765525314642461581e+02 1.771614780124941433e+02 1.705221222935405478e+02 1.722914737559136995e+02 1.724748059850229822e+02 1.753041979929226954e+02 1.765475276566295122e+02 1.719938708380798289e+02 1.727834524280916639e+02 1.727090035594190738e+02 1.767024297937388724e+02 1.761395038380719598e+02 1.729725262959654515e+02 1.740457281888251657e+02 1.714251884256555911e+02 1.767335069838511856e+02 1.749837277122437342e+02 1.757033551459879845e+02 1.758585208450824950e+02 1.745006129918518525e+02 1.761344121217888699e+02 1.748245860845522373e+02 1.767336601617927840e+02 1.765016032914649031e+02 1.723006210305000252e+02 1.716939620469292151e+02 1.742452260662255412e+02 1.735085026828708692e+02 1.715196248264341534e+02 1.743357969209344844e+02 1.703705838386668177e+02 1.750766146610811802e+02 1.769536875968712195e+02 1.762116038598785224e+02 1.752792012647217916e+02 1.764745672110606733e+02 1.734811222002643092e+02 1.747621492407025983e+02 1.748752476404243055e+02 1.752187500900717794e+02 1.759047532179987741e+02 1.774308022514486538e+02 1.769551878089974366e+02 1.779275473658775297e+02 1.767131636668418366e+02 1.760165793137048809e+02 1.751085596067579218e+02 1.802575125067766351e+02 1.762138674483142324e+02 1.827020211183053675e+02 1.823450815749382912e+02 1.788745259800766974e+02 1.783829704243728429e+02 1.812975780178437333e+02 1.833519928014256379e+02 1.833197668744381872e+02 1.826115327967767712e+02 1.843419936660525877e+02 1.809642075608787763e+02 1.799060887245705658e+02 1.801874601099187032e+02 1.789033066869051822e+02 1.809394959289616622e+02 1.782542284786490256e+02 1.817715376581529654e+02 1.779698760909239468e+02 1.794399767678151818e+02 1.788519910040896832e+02 1.788783463707958106e+02 1.779772488174223781e+02 1.810329141980695056e+02 1.759748544177703593e+02 1.791610434099596318e+02 1.752534838404579887e+02 1.775510976049469605e+02 1.740304395072498949e+02 1.756333696260097668e+02 1.785593460193759370e+02 1.782189566356571220e+02 1.802905985265958861e+02 1.762758659949558364e+02 1.786426701784070588e+02 1.784577869241303745e+02 1.780756238279760737e+02 1.776895730355553837e+02 1.780053385845454272e+02 1.792116207243771271e+02 1.823857771096951979e+02 1.795459026211778166e+02 1.789684758716801127e+02 1.781010658776290541e+02 1.781169875437659869e+02 1.804076848812390210e+02 1.792146487109168902e+02 1.762443194863145948e+02 1.798820853665299069e+02 1.766855855247970624e+02 1.779124592419716464e+02 1.793753949178868652e+02 1.737773446078311963e+02 1.788198438597624431e+02 1.766757905821212660e+02 1.754499712225135397e+02 1.783819976004209593e+02 1.777751746542531919e+02 1.802042588698650150e+02 1.767011412889960127e+02 1.801881059430248513e+02 1.770163610956407467e+02 1.775866952495480007e+02 1.766447721410036422e+02 1.810355343970080639e+02 1.807544392347683981e+02 1.772351593034759674e+02 1.792859923638719692e+02 1.772697214508640968e+02 1.763840821438562330e+02 1.750795247002334918e+02 1.763421237017820715e+02 1.729984413594082753e+02 1.772886099526811847e+02 1.766319849461698652e+02 1.770933130777974895e+02 1.745903255665721758e+02 1.769165725006077139e+02 1.777926731533325153e+02 1.744513710010999148e+02 1.737905914065448201e+02 1.733567374132383634e+02 1.714872590805754271e+02 1.724260442392614152e+02 1.772551107485689386e+02 1.743780973338872684e+02 1.716743819470233916e+02 1.715423802328643603e+02 1.730714553570649059e+02 1.740514080473100478e+02 1.711999215565826660e+02 1.697805629593723609e+02 1.752530176884032471e+02 1.707514383789394685e+02 1.749849635904396621e+02 1.718265584156330021e+02 1.734634366459189607e+02 1.741628370745821428e+02 1.738422193866717009e+02 1.734908815532040478e+02 1.736764749847777409e+02 1.737623925190624732e+02 1.761052650767630041e+02 1.747276102863548886e+02 1.739164942053815253e+02 1.725151163678282558e+02 1.715061236402946747e+02 1.741648219413422112e+02 1.739259143414392952e+02 1.717693893604501909e+02 1.731250771457839051e+02 1.761309409867688487e+02 1.731443509030958126e+02 1.713973811872239992e+02 1.719766762678867735e+02 1.731570751471256528e+02 1.719530460737895794e+02 1.725973680992347568e+02 1.726901077971378982e+02 1.718748943804010025e+02 1.701539839824133367e+02 1.751832482608905082e+02 1.745424965273075770e+02 1.734468725304272425e+02 1.740027418868637028e+02 1.745613483750981629e+02 1.723997559273105367e+02 1.705248545868847714e+02 1.734768141601585114e+02 1.736738018191864512e+02 1.755500696663947906e+02 1.722213054203139961e+02 1.737005933141649905e+02 1.761665071345347258e+02 1.756307683944901328e+02 1.767985246657338507e+02 1.760377191735859697e+02 1.778550716626392045e+02 1.740166047497748707e+02 1.748769565663277490e+02 1.755776987438136132e+02 1.777910390165686181e+02 1.770955169298210308e+02 1.769903992951514624e+02 1.772866566481710890e+02 1.707799310299207889e+02 1.737990365433967099e+02 1.763288537439750598e+02 1.761013950854757866e+02 1.787308979297883695e+02 1.757845905137964735e+02 1.779633541011501165e+02 1.770849561112238462e+02 1.792744015741109820e+02 1.723247555844180852e+02 1.741868104515728817e+02 1.712558735922092126e+02 1.774022882343845424e+02 1.767972154333326671e+02 1.748948497147904959e+02 1.762487033470843301e+02 1.706280865925163539e+02 1.769395328515761889e+02 1.757747816763085780e+02 1.763867271988859216e+02 1.782049853366684715e+02 1.780662869540137194e+02 1.766196497086677937e+02 1.788897032695744826e+02 1.768085653044055050e+02 1.771650345455042270e+02 1.781764324950533762e+02 1.798324053728313174e+02 1.806285345410029777e+02 1.768064146341176865e+02 1.779223446099643979e+02 1.823423872039802802e+02 1.794859587699282031e+02 1.751044267632278775e+02 1.744607552546679301e+02 1.748686047251328262e+02 1.765054008538609480e+02 1.768391364650673552e+02 1.806161583481352864e+02 1.800290503308082180e+02 1.781911930304127338e+02 1.803442680131113320e+02 1.776422176228024341e+02 1.796488086623992046e+02 1.783742940768337917e+02 1.804022059233357993e+02 1.786359375320654692e+02 1.743994163978216818e+02 1.798947994465342219e+02 1.757609161505953921e+02 1.790442485380522442e+02 1.750373376385155666e+02 1.753967118985622733e+02 1.740590898632072197e+02 1.757770612872366769e+02 1.751073329812982422e+02 1.750675597730198660e+02 1.757513705943529203e+02 1.797117926605382934e+02 1.758322414958992681e+02 1.808082927006897194e+02 1.790363497726510786e+02 1.757988730984010601e+02 1.768707480733152124e+02 1.775501537287591418e+02 1.765414063974283465e+02 1.774101380990492487e+02 1.731185331733566670e+02 1.775446623430315753e+02 1.767808956466588199e+02 1.799502451504276053e+02 1.726107729496197294e+02 1.766104018516880387e+02 1.726984969247345987e+02 1.745704653714182939e+02 1.741605352899843524e+02 1.745937221956060625e+02 1.744684334669601924e+02 1.762479590766652677e+02 1.755941777127175953e+02 1.753384021802916095e+02 1.751979869064128650e+02 1.775744643789639952e+02 1.762828286782973635e+02 1.732073178997727325e+02 1.722165667317491398e+02 1.743940514145432985e+02 1.726125242840683143e+02 1.766556318775000989e+02 1.721557624903772421e+02 1.753834807866611243e+02 1.688482665378670617e+02 1.686750556692524583e+02 1.758137121934273637e+02 1.718652722728616027e+02 1.738852824577206775e+02 1.712500960079476613e+02 1.747372812493949539e+02 1.714013986151411189e+02 1.738670438618080141e+02 1.712660601881461560e+02 1.721872204543719818e+02 1.676786847776862430e+02 1.724910788009404712e+02 1.699923676968454060e+02 1.704331389715851515e+02 1.739726019007800062e+02 1.707472523787552916e+02 1.726622224236920999e+02 1.733943761789134612e+02 1.742746210693572380e+02 1.738513515750859426e+02 1.743825733227515684e+02 1.799486007859974279e+02 1.776950306832036119e+02 1.770626424213383530e+02 1.775200327774471702e+02 1.768140953852471853e+02 1.770617036788503071e+02 1.767130037068688750e+02 1.773421701927036054e+02 1.770264827330554169e+02 1.767062722860324016e+02 1.778044587358165245e+02 1.764208965178955850e+02 1.796087514834713659e+02 1.787896401883428439e+02 1.738712573355270479e+02 1.779550522607863456e+02 1.761631232862059733e+02 1.718117842583681352e+02 1.728949501377335025e+02 1.741588501898386028e+02 1.728553739486734173e+02 1.710616766679573857e+02 1.737844056505808226e+02 1.710026936705198466e+02 1.736514044628932538e+02 1.707448405507881830e+02 1.709474181742136238e+02 1.737463321520669979e+02 1.709017295032851962e+02 1.709323038214407120e+02 1.713434005439121108e+02 1.687458012347209433e+02 1.702516324050230310e+02 1.688636386278361954e+02 1.710107223126913141e+02 1.780992576941343373e+02 1.757722362317059321e+02 1.736800931483401200e+02 1.746386915819429362e+02 1.738056609266745909e+02 1.728318143744805582e+02 1.745243511453836902e+02 1.756597729627932836e+02 1.761007982982787894e+02 1.739061068930348881e+02 1.712089086395454274e+02 1.735349158303555726e+02 1.737708885559516432e+02 1.714430379566995271e+02 1.704435711988057278e+02 1.748542066151177039e+02 1.760711523190367416e+02 1.765522411423949336e+02 1.722133228423073206e+02 1.751931815581301919e+02 1.766415960211665777e+02 1.774888904121703774e+02 1.759327999498225097e+02 1.793704538996362032e+02 1.778631808544416231e+02 1.802409407826493748e+02 1.787053144026204734e+02 1.754571176706432141e+02 1.775845050943698311e+02 1.803885603737733447e+02 1.796168151875388048e+02 1.775886823726135333e+02 1.792392523738304533e+02 1.765609058502420226e+02 1.807813272323690512e+02 1.805442026652675622e+02 1.774622172740913584e+02 1.784069709359554565e+02 1.792459535377193163e+02 1.761163978657346263e+02 1.758251522543549470e+02 1.806323334377967171e+02 1.784203184319494255e+02 1.782977582971811330e+02 1.810507054832447977e+02 1.776069569111489841e+02 1.781117480531268313e+02 1.783035716337252836e+02 1.809372190101642275e+02 1.774806396120997647e+02 1.771514209268091236e+02 1.776342338915933396e+02 1.796335808006483035e+02 1.800543214227081705e+02 1.770848151743323911e+02 1.774920606131221632e+02 1.796130222058158381e+02 1.781452873933694150e+02 1.787566983419368398e+02 1.819702601502737309e+02 1.808153576012122983e+02 1.788069675211663423e+02 1.795456913873152587e+02 1.789391704680764974e+02 1.754858440299778692e+02 1.750226655973080767e+02 1.776651722437492538e+02 1.741933313690288685e+02 1.765167218617479250e+02 1.778847098588986171e+02 1.757508397237238853e+02 1.748720427021078478e+02 1.738684603441067225e+02 1.772597105700191946e+02 1.748863296833872596e+02 1.770407531706801478e+02 1.782600077648353931e+02 1.789510038169683241e+02 1.760957048662975239e+02 1.760865307999867468e+02 1.757371697023870070e+02 1.762890336494892267e+02 1.772755424514548963e+02 1.755956313946393550e+02 1.763839411369975778e+02 1.746425305551402403e+02 1.757662989085280003e+02 1.777022198399569959e+02 1.773843637286276476e+02 1.772673525494300293e+02 1.804120884633748574e+02 1.770623984953472529e+02 1.774271201928155506e+02 1.774530227412243448e+02 1.758375963128695787e+02 1.751535568049411040e+02 1.764347711038227828e+02 1.722566367081335272e+02 1.742007911826050588e+02 1.767736634432574476e+02 1.749030895750296395e+02 1.755103756096301879e+02 1.749326614903225732e+02 1.764637789498803784e+02 1.760392077747994222e+02 1.715907011448408355e+02 1.727571284562368987e+02 1.756305756565025433e+02 1.734037042317043529e+02 1.745942368746654552e+02 1.737971621608155033e+02 1.750330713815370416e+02 1.743615219196142618e+02 1.731451450134905485e+02 1.724159678389518149e+02 1.710630298757544665e+02 1.715452079125548721e+02 1.763561837530511411e+02 1.744316359470274165e+02 1.716351574933300981e+02 1.731516515135548104e+02 1.736423645078201901e+02 1.744418887581302613e+02 1.740219758955304314e+02 1.705261270642907618e+02 1.705807989572230383e+02 1.687788130191785854e+02 1.762680197384860605e+02 1.765769927409954221e+02 1.717835626876306492e+02 1.725158887987927301e+02 1.751568577259803874e+02 1.718328596883819159e+02 1.727207449271016628e+02 1.700074020802133816e+02 1.733023014591150854e+02 1.714160400574974403e+02 1.740290523243712357e+02 1.717808507208678463e+02 1.711738333888264947e+02 1.716328614434312385e+02 1.692667536351108879e+02 1.718727866893496525e+02 1.712197503945433255e+02 1.736831154384786657e+02 1.754574254942620541e+02 1.748402090030120632e+02 1.709721868334866315e+02 1.727789565089491646e+02 1.747334327987728670e+02 1.719034803194140295e+02 1.733682506207931624e+02 1.750150406203201499e+02 1.698365641321225610e+02 1.717465189291835657e+02 1.772130409533815225e+02 1.718441302671493531e+02 1.750266294604413133e+02 1.724206353713364592e+02 1.694467649665928377e+02 1.709336592314970744e+02 1.755302812733382893e+02 1.723620974316236811e+02 1.745206210667500386e+02 1.760413569668090474e+02 1.729127369964899685e+02 1.725043465041215711e+02 1.763060931597130434e+02 1.726385611475043902e+02 1.708795728617602663e+02 1.700802185286623285e+02 1.695560747034711824e+02 1.720907937717718710e+02 1.765650892019797595e+02 1.725833211373983431e+02 1.726004679353272877e+02 1.693678357851005671e+02 1.736751980633293329e+02 1.711058132019254288e+02 1.707110666128785681e+02 1.722623467606742906e+02 1.737603017563703247e+02 1.717662796111727914e+02 1.738316615554784335e+02 1.738521153681910505e+02 1.708938668354215054e+02 1.745686134396122782e+02 1.729897401706253106e+02 1.702022978862019897e+02 1.716605684164745753e+02 1.702697279002976813e+02 1.701954853247977439e+02 1.699808289435442532e+02 1.704124328869629323e+02 1.693927960557003303e+02 1.679244187913452606e+02 1.666435177909804679e+02 1.668643068974873529e+02 1.687702502255778256e+02 1.651519152379607647e+02 1.658613383533869694e+02 1.656542473900378809e+02 1.677668112748941383e+02 1.653003967366601330e+02 1.659138786807839665e+02 1.638981351034296381e+02 1.681731259217995387e+02 1.657230523753209184e+02 1.630848888381093786e+02 1.650207865756592014e+02 1.633877441522601828e+02 1.635601061111277090e+02 1.655664961815375591e+02 1.627256954736155592e+02 1.627838740459413884e+02 1.617311420496330072e+02 1.645833360418819780e+02 1.646916766820508258e+02 1.617650091138366975e+02 1.595834825659784713e+02 1.644943528092796612e+02 1.653062654225740573e+02 1.666861356049278129e+02 1.691600665233534357e+02 1.682569616698939399e+02 1.670622543675785323e+02 1.689811802075153082e+02 1.690428375416575477e+02 1.669494919349555175e+02 1.653706989768157314e+02 1.673309784831093907e+02 1.703825578394796594e+02 1.737490424908234274e+02 1.694808014376301628e+02 1.718011920704091722e+02 1.731259861827732038e+02 1.684533423446117126e+02 1.715732539095768061e+02 1.727099421454782089e+02 1.723849583600231199e+02 1.748789458844889566e+02 1.723291127691405791e+02 1.737016242922682352e+02 1.763400835416408654e+02 1.754744067995455055e+02 1.716574410508879964e+02 1.744822947413182703e+02 1.741581381369793178e+02 1.748542984053195255e+02 1.743755142467696544e+02 1.748688082328234543e+02 1.761957133367271808e+02 1.746236665359202789e+02 1.756428747729840438e+02 1.756755042729296292e+02 1.740563755483043451e+02 1.727084032952190853e+02 1.756894667009930515e+02 1.759886743787190539e+02 1.757579896300144355e+02 1.694333908831772533e+02 1.718859325696590190e+02 1.737255744935804955e+02 1.732524107030561424e+02 1.715844232472725253e+02 1.754761844349477826e+02 1.738590779094193408e+02 1.719829389342628190e+02 1.765169721498785123e+02 1.738626799396479328e+02 1.767055782879693595e+02 1.719094506340717032e+02 1.779824208455414691e+02 1.750451644059635328e+02 1.739020863762118552e+02 1.728525669773543996e+02 1.749510466755803293e+02 1.756636655408349554e+02 1.727430197590361729e+02 1.763870618205691869e+02 1.708800214560774862e+02 1.712465687555886404e+02 1.732137397094906248e+02 1.712714990542443161e+02 1.719614051325585535e+02 1.750201227070344885e+02 1.709738684779259472e+02 1.732538898310869229e+02 1.715254161267563120e+02 1.688239125229367801e+02 1.739915422777094136e+02 1.716800369143913372e+02 1.744566732534554490e+02 1.777975016911451291e+02 1.786913788219447952e+02 1.731353297880949924e+02 1.760139659745220229e+02 1.741320211631838788e+02 1.749329328719875889e+02 1.726407850646371855e+02 1.714237580829398269e+02 1.733598952375989199e+02 1.744140705330457877e+02 1.711522570674568442e+02 1.743128984200528464e+02 1.715354096002014046e+02 1.718128390397532712e+02 1.739775888066787104e+02 1.727061825782830624e+02 1.742643214586271654e+02 1.714330602482535255e+02 1.735330254657761202e+02 1.718119911981887071e+02 1.714840850841058568e+02 1.747278399445109756e+02 1.741951200108078126e+02 1.704416338269528524e+02 1.747499784342458611e+02 1.718064121393226458e+02 1.690604463922726097e+02 1.726558153256255821e+02 1.777787998967041574e+02 1.761979717648837322e+02 1.752361090767819860e+02 1.759533343181092846e+02 1.748941929025604054e+02 1.722808746035468630e+02 1.765000952166458035e+02 1.726406279237152432e+02 1.708229339023519344e+02 1.724522315591363508e+02 1.715383232080820619e+02 1.724562952059567351e+02 1.726784679810223508e+02 1.710572461684974144e+02 1.731268670432221484e+02 1.693343635096630919e+02 1.721735567295079647e+02 1.737979779491743670e+02 1.708403520010620298e+02 1.728410182894631077e+02 1.728797906492901575e+02 1.743768704701557226e+02 1.723131334760418554e+02 1.710495590300155300e+02 1.741105411930818718e+02 1.738790778337668712e+02 1.702430769952663070e+02 1.728871518106387555e+02 1.715450568510763105e+02 1.737392575865135598e+02 1.712525026726672195e+02 1.697786255287714994e+02 1.740565142229842195e+02 1.714816376803123319e+02 1.765754237304427363e+02 1.723954200716952698e+02 1.766904346923965932e+02 1.722562573050111041e+02 1.747959820365598773e+02 1.764348034518331474e+02 1.767065611228617854e+02 1.774940465588962866e+02 1.752108663621641540e+02 1.758031073714923309e+02 1.756587180072228591e+02 1.763758066249823173e+02 1.760282270939401030e+02 1.757337696650593841e+02 1.743354279896977062e+02 1.723523359683667877e+02 1.746515243552008485e+02 1.698067253935296890e+02 1.753111582803138333e+02 1.713345502655536734e+02 1.745591612357821703e+02 1.745486664083992423e+02 1.741563651748661243e+02 1.725059635530159312e+02 1.744903124438685040e+02 1.749204340374677145e+02 1.724008092511542714e+02 1.747670903906391686e+02 1.726564322331504684e+02 1.737592015731394781e+02 1.736569962083952419e+02 1.735014555708820012e+02 1.731550550147642866e+02 1.725266572413232780e+02 1.707918663712243870e+02 1.729730141868295163e+02 1.733727233375495018e+02 1.726883316815574290e+02 1.741523959718714423e+02 1.687841606296395582e+02 1.719653974324093326e+02 1.721149176504332843e+02 1.716952980546726906e+02 1.726186817986672963e+02 1.727936923804944911e+02 1.714695117550929240e+02 1.704313406894480920e+02 1.728323015652066488e+02 1.727568822542374960e+02 1.702714529670230661e+02 1.700634006175292257e+02 1.736216637659464936e+02 1.731690618286330334e+02 1.724785790355714425e+02 1.714673879464618267e+02 1.714952840268346108e+02 1.743816498607177152e+02 1.714893586277116242e+02 1.719844529063417724e+02 1.675482708906637868e+02 1.676404065020245753e+02 1.642312875010447897e+02 1.659259476756525373e+02 1.673436277489386725e+02 1.662180036886385324e+02 1.669520460171568459e+02 1.682401757989678117e+02 1.675403190302893108e+02 1.661289805082354860e+02 1.684121836097195626e+02 1.665090099793448815e+02 1.679173255588835900e+02 1.681505913675176771e+02 1.667489601307472071e+02 1.688378251132291155e+02 1.666323521026167782e+02 1.701740764536500023e+02 1.719267979276546896e+02 1.680413244387863188e+02 1.684202508554733413e+02 1.680551139099141551e+02 1.687868121205119110e+02 1.686374669981730392e+02 1.679653537303340727e+02 1.667318956689845493e+02 1.679187275136988262e+02 1.692398296150533099e+02 1.709297529724345850e+02 1.713150923717217609e+02 1.693210672384303450e+02 1.705516644262318096e+02 1.682397157867125088e+02 1.711290280349652448e+02 1.685859957160388092e+02 1.687479511647326547e+02 1.681710646074974704e+02 1.660381013544401299e+02 1.687315189160160287e+02 1.678798863877003100e+02 1.660621826608874869e+02 1.682057766052453189e+02 1.665984608780723022e+02 1.704250258421873525e+02 1.662626860446500814e+02 1.675582184474171754e+02 1.673369317406745722e+02 1.660114837097592044e+02 1.675727967483382486e+02 1.685811569342181429e+02 1.692002636835382248e+02 1.694320611827346568e+02 1.668567180185376060e+02 1.646545517198240987e+02 1.722342573255424441e+02 1.676748323222551278e+02 1.665131802118083897e+02 1.653774650629304972e+02 1.721913328145859623e+02 1.679699019462677541e+02 1.687915800092168297e+02 1.663473979707106878e+02 1.701853673577261361e+02 1.663500852906906573e+02 1.649293116134672346e+02 1.651998023839936138e+02 1.661907974211317480e+02 1.647072167325001146e+02 1.679411190520346224e+02 1.670670528903222305e+02 1.652090806207587548e+02 1.656451947202400845e+02 1.652645428969407249e+02 1.636991658666347007e+02 1.618507605281612882e+02 1.642007250706749915e+02 1.637214343688871168e+02 1.646651627818353631e+02 1.660537141476130500e+02 1.637507445462848068e+02 1.682227983927345747e+02 1.649284283522606245e+02 1.651293574033039420e+02 1.641495413387283122e+02 1.659184423692967982e+02 1.655239521358654713e+02 1.676711088451283729e+02 1.676496681109772169e+02 1.661416669843880243e+02 1.678942974997756608e+02 1.688005028090240955e+02 1.673481678827056101e+02 1.660938949592280665e+02 1.672318994915682708e+02 1.680717310800890516e+02 1.704457206937869671e+02 1.670127334777137946e+02 1.703407386165787045e+02 1.681713227415369545e+02 1.696861826134879152e+02 1.699433964887537911e+02 1.687300777301288122e+02 1.683629662464762191e+02 1.657449720606832386e+02 1.652371668571251462e+02 1.662071545028992432e+02 1.655828854083776491e+02 1.645558111222568982e+02 1.628577442143134419e+02 1.666962411407206162e+02 1.658303105048958059e+02 1.661630009437607498e+02 1.637884283334694544e+02 1.668664124825518229e+02 1.638917439835609002e+02 1.652284138149509261e+02 1.667663399750373401e+02 1.664336616859104936e+02 1.632255157048227545e+02 1.671165471245660115e+02 1.673771180240908052e+02 1.688199075207451187e+02 1.666638124367992475e+02 1.663961972332101880e+02 1.677570205209972869e+02 1.664802607415225282e+02 1.677517460276393422e+02 1.679445594242553454e+02 1.647364655619122118e+02 1.662165183662880281e+02 1.677498518545239108e+02 1.665520277412441601e+02 1.667920565637466268e+02 1.660472515036220784e+02 1.649119548131351394e+02 1.651230790225523606e+02 1.668051330367007381e+02 1.669879291277165123e+02 1.708562251529496621e+02 1.690589949080959684e+02 1.652539942309518608e+02 1.673101364235579354e+02 1.685622008920318819e+02 1.694341843177218436e+02 1.683570346075871100e+02 1.670890990953231210e+02 1.677684205761923124e+02 1.699483390770397477e+02 1.682967932181413175e+02 1.687455004561517455e+02 1.666273453140633478e+02 1.690304139722061905e+02 1.707016587455513275e+02 1.679132337824047454e+02 1.666537030290426742e+02 1.677068405756859590e+02 1.694095049538041735e+02 1.696795155688620866e+02 1.652101350375267543e+02 1.691986675964483027e+02 1.678296281477456660e+02 1.668885773434250837e+02 1.685334335060504998e+02 1.652247028101343460e+02 1.653364958086690422e+02 1.678654261065066180e+02 1.651254973391442036e+02 1.619972591822414643e+02 1.656703380602166646e+02 1.640418462644908288e+02 1.632705409601918802e+02 1.648443202212530423e+02 1.624511450145944877e+02 1.665179128503426114e+02 1.652449622652099492e+02 1.680740743503603767e+02 1.645785484482018717e+02 1.656261128959060613e+02 1.635568219199155067e+02 1.622562139793046470e+02 1.652887967210702698e+02 1.646258063012699324e+02 1.623354014505978569e+02 1.619039590897791356e+02 1.667985389437408230e+02 1.632414604355084009e+02 1.637700697482539738e+02 1.609203453924707787e+02 1.632257186726816940e+02 1.630331399032652655e+02 1.616726062125357259e+02 1.619426450253681651e+02 1.632417506745698006e+02 1.609540256979648802e+02 1.609919902046976574e+02 1.603444401839839486e+02 1.602897865344340005e+02 1.613300417040042021e+02 1.585344395911202184e+02 1.637541027612633684e+02 1.612447068003011736e+02 1.617187840117832422e+02 1.638617044864855359e+02 1.628009216975019058e+02 1.611788948154706986e+02 1.615460678410787523e+02 1.610955122154850017e+02 1.630208733669445280e+02 1.632277683667726365e+02 1.612321211012998390e+02 1.623404822043478930e+02 1.602899928348738854e+02 1.631624133182337459e+02 1.630560988927232700e+02 1.628549292952357348e+02 1.605093751692490684e+02 1.611291703509663193e+02 1.618949656557778383e+02 1.611575998384485047e+02 1.608400012600948230e+02 1.625989160938239024e+02 1.594979779123532069e+02 1.595203494719701212e+02 1.579835458703649635e+02 1.623879277516953152e+02 1.616068681891610481e+02 1.617289184384730163e+02 1.628872591962119429e+02 1.593285241795463492e+02 1.606025671906453454e+02 1.607890169756267369e+02 1.601213602762333039e+02 1.613334451373655156e+02 1.606090962640286364e+02 1.607334047227595022e+02 1.623894123860403056e+02 1.638338047862557971e+02 1.636092298959251821e+02 1.634618026346943509e+02 1.672191576447948194e+02 1.646405702339246773e+02 1.649960380026788300e+02 1.658143383695276043e+02 1.637619097434131845e+02 1.642656324372057668e+02 1.659430969028992138e+02 1.636377011163163502e+02 1.658213690051999549e+02 1.641164856080858385e+02 1.689294422601790302e+02 1.668212508477589324e+02 1.637937848479869274e+02 1.648541940924755806e+02 1.624615303899284413e+02 1.642980601439772954e+02 1.619843097225558779e+02 1.652705761877298585e+02 1.640617166716975248e+02 1.651958653534517225e+02 1.648073003668208401e+02 1.634096067457551271e+02 1.652791800860478020e+02 1.623553397301811856e+02 1.634676125021231030e+02 1.641512768406320504e+02 1.650252344737762371e+02 1.670944178151297876e+02 1.646686643720415759e+02 1.628810378834177186e+02 1.653955816430631671e+02 1.655250493496174613e+02 1.636071648198803246e+02 1.616492419491741828e+02 1.648307284830181629e+02 1.632600458352889632e+02 1.619193827782291351e+02 1.646016778236038078e+02 1.613962251939698547e+02 1.650972459889182460e+02 1.642390199680731087e+02 1.627359255243604821e+02 1.625789009911186440e+02 1.643752862842520415e+02 1.664661929331345789e+02 1.613809640890062553e+02 1.638734200426820280e+02 1.675683645168660973e+02 1.647156719302473675e+02 1.640371176140751572e+02 1.638363754823096201e+02 1.647877656600334433e+02 1.648672150452461267e+02 1.647350801134107314e+02 1.658191327441602425e+02 1.670340900626458733e+02 1.656880435042658632e+02 1.703230445365270498e+02 1.659260466726132393e+02 1.650885037892312823e+02 1.674839057850754500e+02 1.671473753844868497e+02 1.671279142967601103e+02 1.640135308034353159e+02 1.679890826723981831e+02 1.671574878192324718e+02 1.674532960505049459e+02 1.640936980430163032e+02 1.650110155650951640e+02 1.631512930794087310e+02 1.663249707088362754e+02 1.647541675832369776e+02 1.630201087507482498e+02 1.675442282936122922e+02 1.630579901487969323e+02 1.675580081648479904e+02 1.625709853727071277e+02 1.606969579536816468e+02 1.643495024729600118e+02 1.626152053285705676e+02 1.625306828207948513e+02 1.601379136025115031e+02 1.606595208960295906e+02 1.594894028391421443e+02 1.625547000362469134e+02 1.622292511205033918e+02 1.636245838205870200e+02 1.625664124080801685e+02 1.624107397971721696e+02 1.669626317380697174e+02 1.644398479633909744e+02 1.631297095800170212e+02 1.660875266656654503e+02 1.670830257046193026e+02 1.637975476230768948e+02 1.645921928090866402e+02 1.652178299166405395e+02 1.650922851298615512e+02 1.671593184241295944e+02 1.652516982157874281e+02 1.592460639884400848e+02 1.620468734440089236e+02 1.623352521740332861e+02 1.605695432152826925e+02 1.615154822185730552e+02 1.594945343923096175e+02 1.626156770463828423e+02 1.597307251297935693e+02 1.608303952259589664e+02 1.622900153692759204e+02 1.631226211169155533e+02 1.620197324901025127e+02 1.652362310721669303e+02 1.637133846132782935e+02 1.628931793215921005e+02 1.664599262483721702e+02 1.619290082568545017e+02 1.608475873265895189e+02 1.645581765354814365e+02 1.683276225437824678e+02 1.655756194234713803e+02 1.656275196134858732e+02 1.657297624499854862e+02 1.637743804292823881e+02 1.638185171734366463e+02 1.645582373698065339e+02 1.653182562932266819e+02 1.620738960525611958e+02 1.648160225581867451e+02 1.603836970473361987e+02 1.655042118575540826e+02 1.632833160544510065e+02 1.571276640596568370e+02 1.566999006174936540e+02 1.586062322594115983e+02 1.624448522587794344e+02 1.574867618617579978e+02 1.581841413859029615e+02 1.562819141930646651e+02 1.562899837555568183e+02 1.597202176842102119e+02 1.565762029207247679e+02 1.566396866080322638e+02 1.571345011199581734e+02 1.617237666091494930e+02 1.570917737381104757e+02 1.568834574253216374e+02 1.592292541773620087e+02 1.591289216940844824e+02 1.604675198966408516e+02 1.614161587114643623e+02 1.583392972281425273e+02 1.593302043359972799e+02 1.578540501209962770e+02 1.571772623533341573e+02 1.590930419459072027e+02 1.587767468960533392e+02 1.556759733960030871e+02 1.580144591798650140e+02 1.571917417486009185e+02 1.552172277643599614e+02 1.550103132437307636e+02 1.567345231050442180e+02 1.565860960001033106e+02 1.552488338269437804e+02 1.584207345918714225e+02 1.552462518973609917e+02 1.584395871137534186e+02 1.581550926826858472e+02 1.551289588981553322e+02 1.556056645048211919e+02 1.567404798701201685e+02 1.580482045758504910e+02 1.572115123546847144e+02 1.554036777113594781e+02 1.585819178387505701e+02 1.550323456718639932e+02 1.578124539304000962e+02 1.563168870126456511e+02 1.525407255804410624e+02 1.560456089688334771e+02 1.570980496846054848e+02 1.544770736303785839e+02 1.577700764328462810e+02 1.550133615761860710e+02 1.575737724671681690e+02 1.565315712288061434e+02 1.554921858263364811e+02 1.572598669288050814e+02 1.576009676626838711e+02 1.547576335967407601e+02 1.538081539954906134e+02 1.581625422232467031e+02 1.585473113803188028e+02 1.566155747894927401e+02 1.532253731410707474e+02 1.560187393055977338e+02 1.521472543470727032e+02 1.552154959770282403e+02 1.551934228772739175e+02 1.541591237581523046e+02 1.565755489244733667e+02 1.546068824518784766e+02 1.553813125320284314e+02 1.568798343256667920e+02 1.535977990910187714e+02 1.573606213030186893e+02 1.581104877258102874e+02 1.578870501404263393e+02 1.568917637898188673e+02 1.577411093996323359e+02 1.557677937799915924e+02 1.576092303327939419e+02 1.561761984344434211e+02 1.577319920969397344e+02 1.550335181056451859e+02 1.575933219784360233e+02 1.564820039301715440e+02 1.561441824263873173e+02 1.550720422542545123e+02 1.591990291370149464e+02 1.577032358121599032e+02 1.576022695590292528e+02 1.588421261432815186e+02 1.561803816592301644e+02 1.561351951688098154e+02 1.543694251200019778e+02 1.570720139632033181e+02 1.596861354384886624e+02 1.572671609025006205e+02 1.571907987549317909e+02 1.570086190338506356e+02 1.555533165111942253e+02 1.576944399917161945e+02 1.586103067927484460e+02 1.582727077209378592e+02 1.548675539784832438e+02 1.563029608344747601e+02 1.578065444251240592e+02 1.573022515530460907e+02 1.564581420680903534e+02 1.554994275476299777e+02 1.537523615070341805e+02 1.543893366707291079e+02 1.589912019662143337e+02 1.581169941318249812e+02 1.552628664422831832e+02 1.556732878153553088e+02 1.574786393071041459e+02 1.536676315217642639e+02 1.539289129078246390e+02 1.579594776055922125e+02 1.561975686711159312e+02 1.598964677532431153e+02 1.573090133617124877e+02 1.579747675027854825e+02 1.591185670787785966e+02 1.584203674606597758e+02 1.564926041920934381e+02 1.592812555481125401e+02 1.552545620648228066e+02 1.582667361540402169e+02 1.571387752972124190e+02 1.599661125127893229e+02 1.589877483891993677e+02 1.581502098773633236e+02 1.616736226954112681e+02 1.583405964976917915e+02 1.621880341635299487e+02 1.571369403488608896e+02 1.592412858422242437e+02 1.592281493588944556e+02 1.583176750832047333e+02 1.612925268639567946e+02 1.594350415233653564e+02 1.578326288459970783e+02 1.602623483640796849e+02 1.592058711076780639e+02 1.586178597187875141e+02 1.592199769268389673e+02 1.636207187254086080e+02 1.610466383372285577e+02 1.651596319157731898e+02 1.582885430151549429e+02 1.591499496834345280e+02 1.584410466992088686e+02 1.604433407935274829e+02 1.582702079577365737e+02 1.561194159722756467e+02 1.601064922096299767e+02 1.552700519733975000e+02 1.547982981233084558e+02 1.569095444438932816e+02 1.558610514553754456e+02 1.548364569441543495e+02 1.567102021428015917e+02 1.559106848843617854e+02 1.546339642442781610e+02 1.551365568085784616e+02 1.545162059359782916e+02 1.532974891502672961e+02 1.545192613549994292e+02 1.544707109155939975e+02 1.580943218731946729e+02 1.559706696937535071e+02 1.543285009911875818e+02 1.545060411097805400e+02 1.528093749850294500e+02 1.563110537211167923e+02 1.554741930913761223e+02 1.563032064125694376e+02 1.543516202700966176e+02 1.555166741108883741e+02 1.591141208868506851e+02 1.581029599632807390e+02 1.568530964367002412e+02 1.528790457635296605e+02 1.542123377935643589e+02 1.549780435736069535e+02 1.550260366078709353e+02 1.542711975857722848e+02 1.550090242672373790e+02 1.543620957786024803e+02 1.537746340043298972e+02 1.518973999896625742e+02 1.580757805475172688e+02 1.574571124271029987e+02 1.563589682792729150e+02 1.567499589574209722e+02 1.569447329484887064e+02 1.576710379739927248e+02 1.607353279756735560e+02 1.549445631609675615e+02 1.599189613376828163e+02 1.570059130153283036e+02 1.610085541245612717e+02 1.561999236646076668e+02 1.563212493628821846e+02 1.585430295357817556e+02 1.596429035502047498e+02 1.606215925875718824e+02 1.596885212091719666e+02 1.617116071444564795e+02 1.597882874069790375e+02 1.624838638172244316e+02 1.598186558745172761e+02 1.582835082502231216e+02 1.593728785772327967e+02 1.588961128857368692e+02 1.635793688633592353e+02 1.621697380109917219e+02 1.646345692224557240e+02 1.620087953037854618e+02 1.635596035718824339e+02 1.637189448727298213e+02 1.639569835794951302e+02 1.622403268879941152e+02 1.597641011539394071e+02 1.613808588218558100e+02 1.650785044257891059e+02 1.635627988405050530e+02 1.602442680096802121e+02 1.644877976425962629e+02 1.641944808335071286e+02 1.643768210457723171e+02 1.658474014856420524e+02 1.625264059359741680e+02 1.645335411156666510e+02 1.638930182605332675e+02 1.647438358384718811e+02 1.652846062042660549e+02 1.659479092657027763e+02 1.615683882495549994e+02 1.638683217641973044e+02 1.587200170225667080e+02 1.600771953310982667e+02 1.607338257530790600e+02 1.621836811404143077e+02 1.629506194703049005e+02 1.614114258022188721e+02 1.628839568949798604e+02 1.613537144415192870e+02 1.606835817861781663e+02 1.626674673312506627e+02 1.595892965490112658e+02 1.603768016324767700e+02 1.635629243498086680e+02 1.658281145177313363e+02 1.630830337990601322e+02 1.635480385801348575e+02 1.651291678791644983e+02 1.610700638172779406e+02 1.623427593427857119e+02 1.637819728672296264e+02 1.638412470048396870e+02 1.611909930820362717e+02 1.636079892791253201e+02 1.631789159713006825e+02 1.641035259672782161e+02 1.615301627156304676e+02 1.632167640906898782e+02 1.636337392755394262e+02 1.619663134551982751e+02 1.597555207453390551e+02 1.594610016576863813e+02 1.586481805415124882e+02 1.597262156026718856e+02 1.601900248327731902e+02 1.611789655606660290e+02 1.608161495077615086e+02 1.595825371090856493e+02 1.600230547939205792e+02 1.588173395395749878e+02 1.596489515806215707e+02 1.591436779554225325e+02 1.594311284973106524e+02 1.601285886555529032e+02 1.608811137511411857e+02 1.593089009755508982e+02 1.574180383268452772e+02 1.570865759054532873e+02 1.589468160171905708e+02 1.602266948901732633e+02 1.576231800735581317e+02 1.592134009453015722e+02 1.581788386514849094e+02 1.573070758928527368e+02 1.586194562629065672e+02 1.550316325602475445e+02 1.581611416148251124e+02 1.550834322971728056e+02 1.579624079060974111e+02 1.571619896556421168e+02 1.588651097172479751e+02 1.593053854915723662e+02 1.551679357310469811e+02 1.570264891433859020e+02 1.572084424252962833e+02 1.573335744754666052e+02 1.542927380788780169e+02 1.590648621365256474e+02 1.580430570614611270e+02 1.564921534050621119e+02 1.586385902846054421e+02 1.567532167773474328e+02 1.568297609231576075e+02 1.590215064097963875e+02 1.610679773412215354e+02 1.578681027792915472e+02 1.596118289555529373e+02 1.615423746752117324e+02 1.602730818837167135e+02 1.614973724767166345e+02 1.582472862049923776e+02 1.554301020838432805e+02 1.615510302186623619e+02 1.589335373248624421e+02 1.618482430988672718e+02 1.577648242675382164e+02 1.601948729713468822e+02 1.619611225748136860e+02 1.612369809334686863e+02 1.584635319945940921e+02 1.567887988617158044e+02 1.573400197605796222e+02 1.560574276325351946e+02 1.578924493534118199e+02 1.574611785762002398e+02 1.561608249419383867e+02 1.560316722694417706e+02 1.569072960136033714e+02 1.565411568178186030e+02 1.566650703788242538e+02 1.562897134623883915e+02 1.572298011171534142e+02 1.575875002537208616e+02 1.577296762964935795e+02 1.569863939830913182e+02 1.597037693017145443e+02 1.597792481395750031e+02 1.592966597780524580e+02 1.578024353393156503e+02 1.607364201226206148e+02 1.602711147813983246e+02 1.594652356080601123e+02 1.624065208316010285e+02 1.592551621587325030e+02 1.620350517243965669e+02 1.658835026358252378e+02 1.608535481127873652e+02 1.628885182099215001e+02 1.597191005740397429e+02 1.613636964015366573e+02 1.620583891461799908e+02 1.645949646300348377e+02 1.637165260434317133e+02 1.644093414358437997e+02 1.657532314196251662e+02 1.655748708236278617e+02 1.629054615338458802e+02 1.637357445624356842e+02 1.609309895438771889e+02 1.625684505195767997e+02 1.610205785576658855e+02 1.657267400305376555e+02 1.584276940847384196e+02 1.608633946902173761e+02 1.614070512267253719e+02 1.636120550033367067e+02 1.608463806547174784e+02 1.622025739415834380e+02 1.585377277226255615e+02 1.597748838144482022e+02 1.607244825119094855e+02 1.590912941823182223e+02 1.593712460964881075e+02 1.612091178422118674e+02 1.614950804921419092e+02 1.606860721337382643e+02 1.601720451917769594e+02 1.598188256318132972e+02 1.612311038909731451e+02 1.609978559494757064e+02 1.641342276641053672e+02 1.581142242717845647e+02 1.634888703083600490e+02 1.618151073040129972e+02 1.610475375740765003e+02 1.607258871165002176e+02 1.599210133657059885e+02 1.610125036396128735e+02 1.592859566181948594e+02 1.602627419707512217e+02 1.596436977888397735e+02 1.614524723004975044e+02 1.618026803353349692e+02 1.598700522490996718e+02 1.571313631180874495e+02 1.583920010655464807e+02 1.599272403164466994e+02 1.640341253924441958e+02 1.632942219925200789e+02 1.614986289589582782e+02 1.606303438738564466e+02 1.611493569478883217e+02 1.607480574164301288e+02 1.592233674731025133e+02 1.570690684532683008e+02 1.595658414119202462e+02 1.588395103047705561e+02 1.606664364914441023e+02 1.599204755784400049e+02 1.602617140057113829e+02 1.612112193890635297e+02 1.602264012390392622e+02 1.607600379573261193e+02 1.585021714721263493e+02 1.599235461085836221e+02 1.614682761431876941e+02 1.624206594426583194e+02 1.593712891149288282e+02 1.622003661908323977e+02 1.593833286334772765e+02 1.641656312509886391e+02 1.595832306180670344e+02 1.605001376751848454e+02 1.623428261039460381e+02 1.611633430981482036e+02 1.612075173706521412e+02 1.656893252009882929e+02 1.631515062335198820e+02 1.610131765313240635e+02 1.620029071832161947e+02 1.590197862525282062e+02 1.631484234375185451e+02 1.663611461597057257e+02 1.668745590498697879e+02 1.583553947906638655e+02 1.619666922110317842e+02 1.616742026838557251e+02 1.590553267714263939e+02 1.641353638028764692e+02 1.621914631435787726e+02 1.620116963681738582e+02 1.654570844886076202e+02 1.629860269693710961e+02 1.624712258307540367e+02 1.627482981234889508e+02 1.646662436821280835e+02 1.645239942681192531e+02 1.617790826147546568e+02 1.623457055255206285e+02 1.610764053801925684e+02 1.621344797395811952e+02 1.611254582472839445e+02 1.607822963066637385e+02 1.617680055165697013e+02 1.603261092892906561e+02 1.616001489750798612e+02 1.644609470630746841e+02 1.619394130544534391e+02 1.611601149158422288e+02 1.619329495937821264e+02 1.605301158195012761e+02 1.601664191016445500e+02 1.590232002186872364e+02 1.572183063123128477e+02 1.600444750233288858e+02 1.564505228671012276e+02 1.593240537344268262e+02 1.608525116506526160e+02 1.606296468316453172e+02 1.602019563199418997e+02 1.610871222295837981e+02 1.607747880151797517e+02 1.605487750357396521e+02 1.610965073909822820e+02 1.626498218372041435e+02 1.620041187949912853e+02 1.596549515162418516e+02 1.617778114093524664e+02 1.620655249647388132e+02 1.605585430472185351e+02 1.616214066253161263e+02 1.610409115251305820e+02 1.589368759489989031e+02 1.620310877101945266e+02 1.619500948618338327e+02 1.639135449401199764e+02 1.637358771984870884e+02 1.631070078616470767e+02 1.606441163354202217e+02 1.620703786255770922e+02 1.630941870796487763e+02 1.642521313346768181e+02 1.635237802233776847e+02 1.614630030650854167e+02 1.601298574985041228e+02 1.635272003909074670e+02 1.604788740546509018e+02 1.608074444755824572e+02 1.632144469198049705e+02 1.626284390200761436e+02 1.628832344022060852e+02 1.612579016445230593e+02 1.647888273249641315e+02 1.655017740691484391e+02 1.651262549602233207e+02 1.593004978383960690e+02 1.655567201181327164e+02 1.624137197767993825e+02 1.617253409308883647e+02 1.645716951471044354e+02 1.596463222333195233e+02 1.582882081713313767e+02 1.641675570213467665e+02 1.585807307180683381e+02 1.599973296955564024e+02 1.592455131430957920e+02 1.625652359145682340e+02 1.600019242420611647e+02 1.591658923835338157e+02 1.579903763437217776e+02 1.597295146951953484e+02 1.613161675001817628e+02 1.608379694979613248e+02 1.573404009837026365e+02 1.609365175735367188e+02 1.572398968879102767e+02 1.599552188616150374e+02 1.599100686685529524e+02 1.601907835908141067e+02 1.602877927750876381e+02 1.585273800704779887e+02 1.638398579359571272e+02 1.623345201793246133e+02 1.640112368441242836e+02 1.619546450984329340e+02 1.626319522656118579e+02 1.609738944128216644e+02 1.642070670823095213e+02 1.626555339018027553e+02 1.583269467186824215e+02 1.596894424560468053e+02 1.613724799951734497e+02 1.582227388080698063e+02 1.595453305205537617e+02 1.615373195274230795e+02 1.617734614657871930e+02 1.602778352283717709e+02 1.575060756448625625e+02 1.596776469771001246e+02 1.579886555522561764e+02 1.592288694343066027e+02 1.589605560301696698e+02 1.566124102908981115e+02 1.605446948518170132e+02 1.607478374508314403e+02 1.615961183313309846e+02 1.639558279392111046e+02 1.629626610343023856e+02 1.653844187292184529e+02 1.624866545135056413e+02 1.609549294914531572e+02 1.608596397414998762e+02 1.612063671691251159e+02 1.639263498543673734e+02 1.644531356535530620e+02 1.626647055374917272e+02 1.622223813355761024e+02 1.620310433765881442e+02 1.607345175014823724e+02 1.620130055402927951e+02 1.626502151520316772e+02 1.616236208601106057e+02 1.630037367110404602e+02 1.638645521445486111e+02 1.620027536529051702e+02 1.638267102085171416e+02 1.659161160342389394e+02 1.616763768961539540e+02 1.621474290479117428e+02 1.663470082276633377e+02 1.684512368833033236e+02 1.647373370381883433e+02 1.602167469066966987e+02 1.637138991976331681e+02 1.620675876265555360e+02 1.632871025022952551e+02 1.628357737833227645e+02 1.658975671343978036e+02 1.607434291577794738e+02 1.606911539579751320e+02 1.611957804609654943e+02 1.648048138826694355e+02 1.605558999967860814e+02 1.610775617716782051e+02 1.627307079689694262e+02 1.615334133158362135e+02 1.593068981207003674e+02 1.629812651013642153e+02 1.591839878315716135e+02 1.612213747858752981e+02 1.644715571606803053e+02 1.645273599865253402e+02 1.606516081328678922e+02 1.623638426921811799e+02 1.636757879961745630e+02 1.635233478858274054e+02 1.622825069139989012e+02 1.603998220444224785e+02 1.629582032972906802e+02 1.641895100554058899e+02 1.625621345836629814e+02 1.608030243166528521e+02 1.602349726483537609e+02 1.593412525619409621e+02 1.608998740398846792e+02 1.591441018813118546e+02 1.590663726851090587e+02 1.608786505575276919e+02 1.603677223101951483e+02 1.598758744456085310e+02 1.618638522240491113e+02 1.619256098103096235e+02 1.579740904695766517e+02 1.610939393972047071e+02 1.615403021361624951e+02 1.621410708843385180e+02 1.584349173197645655e+02 1.591447152753178784e+02 1.598299375007180174e+02 1.591044920316440425e+02 1.556735807153468443e+02 1.571857301966144860e+02 1.583752860502136741e+02 1.575904581457824065e+02 1.580963717623733942e+02 1.592422675502111247e+02 1.585362756816321053e+02 1.606619031556701032e+02 1.579928134512204849e+02 1.578623056208677156e+02 1.579987946061980040e+02 1.563487454555480838e+02 1.568529272717867116e+02 1.584181289127639616e+02 1.562725627395578272e+02 1.575017016312134501e+02 1.611860402611045515e+02 1.582374201332073653e+02 1.605556469016016194e+02 1.573777181050672596e+02 1.560661772537679894e+02 1.570610131584397493e+02 1.608561675004851850e+02 1.612609036823891984e+02 1.581994558036333558e+02 1.595920540839667581e+02 1.592190711227335953e+02 1.583528480373351215e+02 1.592572060367322706e+02 1.586783180647360609e+02 1.570747593562315387e+02 1.556865317360707195e+02 1.609802241701681282e+02 1.596635337137072383e+02 1.626137713160961482e+02 1.610133733072923121e+02 1.581822485213551488e+02 1.591163890091692679e+02 1.592329912218076799e+02 1.606756675295019932e+02 1.596004346052428389e+02 1.600417985631299302e+02 1.590634710508773821e+02 1.615098288586818853e+02 1.612315888783067805e+02 1.628800894723432009e+02 1.605739201147831068e+02 1.647939159405920009e+02 1.636080264610683912e+02 1.660234022046138307e+02 1.634157213370110355e+02 1.662492907734428798e+02 1.674075878109718474e+02 1.667081362333010475e+02 1.667025074331612302e+02 1.655236768878037878e+02 1.658090006916919208e+02 1.642653865570466110e+02 1.643066688334694732e+02 1.628825762953532887e+02 1.652269650721852940e+02 1.654835162575247125e+02 1.611044976246070632e+02 1.632171266654194426e+02 1.654697333459330650e+02 1.651023010291860089e+02 1.635153370346771169e+02 1.641348739511291228e+02 1.646686551728240602e+02 1.707026923120339461e+02 1.625485598717145876e+02 1.615074378897578811e+02 1.581949484988545862e+02 1.631056734030944995e+02 1.618657726601110198e+02 1.620831082896714292e+02 1.586748638105582074e+02 1.597889566293926862e+02 1.614288224964880101e+02 1.636474821873857763e+02 1.631792664848654795e+02 1.618094762632263155e+02 1.640558517938181069e+02 1.619364496303336693e+02 1.594898787294632143e+02 1.560633953342617986e+02 1.586123403775127088e+02 1.592723178024490949e+02 1.603197547350548859e+02 1.642680637904989851e+02 1.576071478179288761e+02 1.550198621911160046e+02 1.607723739719992295e+02 1.596610145521921140e+02 1.608185729019137966e+02 1.569563161237825284e+02 1.630516531974845691e+02 1.646897531646408765e+02 1.621857306881174736e+02 1.657237464334778565e+02 1.589929366756933860e+02 1.646295972758372557e+02 1.631258635197817171e+02 1.596858814237926083e+02 1.627583573175317042e+02 1.640621819351150350e+02 1.653588498677714540e+02 1.609338711808347284e+02 1.654778081502242060e+02 1.653063758297524544e+02 1.671632258008303609e+02 1.681436452178639342e+02 1.663705831935264712e+02 1.700405007901940166e+02 1.706007816915844444e+02 1.655911142057860559e+02 1.651429638330841669e+02 1.647544224619069553e+02 1.699674505587882720e+02 1.662684968281257056e+02 1.670902767801949267e+02 1.664763855592497634e+02 1.662196577524902636e+02 1.642436398709849072e+02 1.663660632371886550e+02 1.656238859637937537e+02 1.679329124681030692e+02 1.688534306387682022e+02 1.649062465860278053e+02 1.669711642664519786e+02 1.683399601162004444e+02 1.674975895954888756e+02 1.630354763234448114e+02 1.643198294564510888e+02 1.649334473466096824e+02 1.635589467397500130e+02 1.618554988204575125e+02 1.668893469793669055e+02 1.647309158912001408e+02 1.655773120237727198e+02 1.662727138951071311e+02 1.651331199579923634e+02 1.649918622199786284e+02 1.638182817227665851e+02 1.644446043033186129e+02 1.654843097106696916e+02 1.646892422398609312e+02 1.665421013448681720e+02 1.657279477231028011e+02 1.654282111512427775e+02 1.638572657082329442e+02 1.642224046844573309e+02 1.677022802853595067e+02 1.676431183733188561e+02 1.648986301959096181e+02 1.628698570957195955e+02 1.617231755700730389e+02 1.641816251786974874e+02 1.617633973384547232e+02 1.627326104386119141e+02 1.648025852497838741e+02 1.640452929075179327e+02 1.640384533300418468e+02 1.641933767752913411e+02 1.652517696566550001e+02 1.635812626344062721e+02 1.677194643297897017e+02 1.641951444167342231e+02 1.694574696806794805e+02 1.649999840285801440e+02 1.665844109521609653e+02 1.668241329492744001e+02 1.651192111158192688e+02 1.652759121335064378e+02 1.667375996861687497e+02 1.659465398618340544e+02 1.658150810596871736e+02 1.676756540397985020e+02 1.662846236689281341e+02 1.682135125072808819e+02 1.700275779930773012e+02 1.668999619292379748e+02 1.681344099370739684e+02 1.643415961894723125e+02 1.667720540424331546e+02 1.660072403040766176e+02 1.634931758280775682e+02 1.603246363809565764e+02 1.602648682062401235e+02 1.606658130722632620e+02 1.634145532636670737e+02 1.618182602769994958e+02 1.623605458752503523e+02 1.613344058666870069e+02 1.604876978620158354e+02 1.579163740320165061e+02 1.643090258430917174e+02 1.618053835820972211e+02 1.628929318447910646e+02 1.622137747978647155e+02 1.656990952078780026e+02 1.630280015736520625e+02 1.628342196141718432e+02 1.655563876766619558e+02 1.642399690862221746e+02 1.624052661790866239e+02 1.625564765494107462e+02 1.636679564732696690e+02 1.618789380951552630e+02 1.594946140632558809e+02 1.633119735909695578e+02 1.604050506805253633e+02 1.585988387756611928e+02 1.574624878167859663e+02 1.607179218505378628e+02 1.607524870776842931e+02 1.622467613641154003e+02 1.620049446230015917e+02 1.614483526367690729e+02 1.615203341325729127e+02 1.599283871204438299e+02 1.633608243332435279e+02 1.607788924660796397e+02 1.596602726782001014e+02 1.638239843390658166e+02 1.626359557136017315e+02 1.648653716943431959e+02 1.655040010080912509e+02 1.641118261345698954e+02 1.628430174062166600e+02 1.638379056412302646e+02 1.627311537715910390e+02 1.625178655095641886e+02 1.640939481022106747e+02 1.623728837261730007e+02 1.607364555413047924e+02 1.597736451079069866e+02 1.633855171062606075e+02 1.660540367848237224e+02 1.645149098746957179e+02 1.640756733394528055e+02 1.652963705949287885e+02 1.659004876077856636e+02 1.636536346032458198e+02 1.609121097728318261e+02 1.612311543313297477e+02 1.636965928014039946e+02 1.596084423895799773e+02 1.612387134211998045e+02 1.619297484947277610e+02 1.616570185800771924e+02 1.642748918086586798e+02 1.603237871833290171e+02 1.616981065626651457e+02 1.622117476365063453e+02 1.643449788599103272e+02 1.634795012908964509e+02 1.629299707104218555e+02 1.590696644882770840e+02 1.647830676966618455e+02 1.642508982016591688e+02 1.647654311290043836e+02 1.643259227032835952e+02 1.654885929898374286e+02 1.632921827477173338e+02 1.650971325556731415e+02 1.627167674290231503e+02 1.666257515865849541e+02 1.609037921235080830e+02 1.655388597353102966e+02 1.660455885635148263e+02 1.647071411459286878e+02 1.648044817703934086e+02 1.623225503209880003e+02 1.653053005523562149e+02 1.661695617898484443e+02 1.653395321458284002e+02 1.646417335102552784e+02 1.627366133828987245e+02 1.655874255627688569e+02 1.660933064956523992e+02 1.652079441959246822e+02 1.669484692746427470e+02 1.648142197689778925e+02 1.663245414991860116e+02 1.671442861664166628e+02 1.661442489633585922e+02 1.682005834187022231e+02 1.663341413000954958e+02 1.631375989637387249e+02 1.640471900947735548e+02 1.671334776845857846e+02 1.632732407449568370e+02 1.653733043627967731e+02 1.627515488427292496e+02 1.642204397119049020e+02 1.606139495171503313e+02 1.641630957793882430e+02 1.644528646587806975e+02 1.665534993364724983e+02 1.684364137404519397e+02 1.621034968151193141e+02 1.638556319570885478e+02 1.647403454631567286e+02 1.607489576718942033e+02 1.624543623814781768e+02 1.637062120337004956e+02 1.628632169053771861e+02 1.633596685687677734e+02 1.638438692687089429e+02 1.635973082030423029e+02 1.631090897213351525e+02 1.597970822612652739e+02 1.621939022800150951e+02 1.618048637119596549e+02 1.633921817495707387e+02 1.611122490928876516e+02 1.638076856539696280e+02 1.587603430197500245e+02 1.619766168404708822e+02 1.619212626623552751e+02 1.625257905320825103e+02 1.619307770429815321e+02 1.627354117611720312e+02 1.618265027376972114e+02 1.610740252861016870e+02 1.613707868816110818e+02 1.581576637289680889e+02 1.636139076104329888e+02 1.629548724706525320e+02 1.627370039212963491e+02 1.632419024443802869e+02 1.636608757704309483e+02 1.607788184195962060e+02 1.618894607841226332e+02 1.604110293833695664e+02 1.623941502382200781e+02 1.642407417020919240e+02 1.652172701719771908e+02 1.623390096518799623e+02 1.632126260315791058e+02 1.647801141598122854e+02 1.662069654435124164e+02 1.649146183241791448e+02 1.631459062502682400e+02 1.660343675615411030e+02 1.639089321161780788e+02 1.653041604465863657e+02 1.608816854120044866e+02 1.637905500301070845e+02 1.642050412417028440e+02 1.629366491992410602e+02 1.660534737001551377e+02 1.635097694694418351e+02 1.649927898548261567e+02 1.631931809309427877e+02 1.628967551518264258e+02 1.638811761745101592e+02 1.650685581673095044e+02 1.625372028646370666e+02 1.602397520750513991e+02 1.612918392440181208e+02 1.616686761439589759e+02 1.634924712204183948e+02 1.620168937330211065e+02 1.603347979255504754e+02 1.615087126756915836e+02 1.641121833675579182e+02 1.613122267407500772e+02 1.615395787787348922e+02 1.615495877184742426e+02 1.644622288329631772e+02 1.632722893770832684e+02 1.644046504253182377e+02 1.610623535993001099e+02 1.602615085136189919e+02 1.618298037516431975e+02 1.639771918978599956e+02 1.611370181655269107e+02 1.593766749669280500e+02 1.641811230907523793e+02 1.638535548693254498e+02 1.620654020213024467e+02 1.623994982089998302e+02 1.628163114090746433e+02 1.635288305612293414e+02 1.652099394201727023e+02 1.625185877580744886e+02 1.649641888614953587e+02 1.633568748132081794e+02 1.641232044072181395e+02 1.655366981379529818e+02 1.642750743881316282e+02 1.612584669858424036e+02 1.619651610019166981e+02 1.638965338719478666e+02 1.638261128154373978e+02 1.606113014909436174e+02 1.615356924982420423e+02 1.610048006447434830e+02 1.619916743437362641e+02 1.624544739594418843e+02 1.607965000505136288e+02 1.633221533129006389e+02 1.670231732067820758e+02 1.627485892591637935e+02 1.627567236070994454e+02 1.616142983059858977e+02 1.611922166183766763e+02 1.609197946954452334e+02 1.624753436066048380e+02 1.630407390209219045e+02 1.617168245650657354e+02 1.617627504018935838e+02 1.664683077181693420e+02 1.626996324852991052e+02 1.639908406982457336e+02 1.632845852535595554e+02 1.653767488590545724e+02 1.626415017503254035e+02 1.631643485099118038e+02 1.653670646320324238e+02 1.624160769876658605e+02 1.627107469593530880e+02 1.618536987943057284e+02 1.611464003111802015e+02 1.598041328212657106e+02 1.592850528321402521e+02 1.580136011046487852e+02 1.593064137579727912e+02 1.553700213848604221e+02 1.595233557288242139e+02 1.592371635667470855e+02 1.595691145541984213e+02 1.611839045823833203e+02 1.606322979500085637e+02 1.609211337458966398e+02 1.587176900341165151e+02 1.619045540663027509e+02 1.621503259901434433e+02 1.600076787194616088e+02 1.614499970759781888e+02 1.621795903140885855e+02 1.609674763144388692e+02 1.659043566111514849e+02 1.631195603685238495e+02 1.616111364676110327e+02 1.624607494180133642e+02 1.600897883841398368e+02 1.638900438513765607e+02 1.607463841624033876e+02 1.619249652558885089e+02 1.636319200849430331e+02 1.620907013034150452e+02 1.611403030094528503e+02 1.597932717134871723e+02 1.585288631846281930e+02 1.588332096407847018e+02 1.601998361819027252e+02 1.604590171204683031e+02 1.604259774857728758e+02 1.613700555938932553e+02 1.639571007664806075e+02 1.595189763251991337e+02 1.616444593621317551e+02 1.627966494855206747e+02 1.579670831467084611e+02 1.605493431649113063e+02 1.616413049073893262e+02 1.599991796874387546e+02 1.618563273930028004e+02 1.587054174368514623e+02 1.609686580262567190e+02 1.605475314060851417e+02 1.610061271813017925e+02 1.603238900277334267e+02 1.619544092065098084e+02 1.659149517023360545e+02 1.617005755528544739e+02 1.604890883462260831e+02 1.611229947356243031e+02 1.638579882556579719e+02 1.625970233682997730e+02 1.634709371592565503e+02 1.625827505459704412e+02 1.654584084988257757e+02 1.613705071244079932e+02 1.619761161876403719e+02 1.653960113197254032e+02 1.653850130334748769e+02 1.639240645314883125e+02 1.653382242566753746e+02 1.646942444099146030e+02 1.642223041604025582e+02 1.639596607699299113e+02 1.651686355224794625e+02 1.666585507557341543e+02 1.648755044162843717e+02 1.647593637963034610e+02 1.647517305553195115e+02 1.693545697515979214e+02 1.613253151887113006e+02 1.671298002532543876e+02 1.614365810156400869e+02 1.635271373350242357e+02 1.643754774842078064e+02 1.639222841538238811e+02 1.646382511141806617e+02 1.601679612361135412e+02 1.646546055653884366e+02 1.656704650993843302e+02 1.632333660844106760e+02 1.645776836664606719e+02 1.619307114707058872e+02 1.641606495844207245e+02 1.653535840014472740e+02 1.663665262261452824e+02 1.648559579720452746e+02 1.663436522688847106e+02 1.668250580317469769e+02 1.662825481743570037e+02 1.706912178662356325e+02 1.680297880838470519e+02 1.686347205586399696e+02 1.695946096845804050e+02 1.683253989631890875e+02 1.679003365977153237e+02 1.644369880443781824e+02 1.615734396250651912e+02 1.679239044724958205e+02 1.627213850633397385e+02 1.650387886502143999e+02 1.652913813448421649e+02 1.668023617464247650e+02 1.643678791634359868e+02 1.668019907095253416e+02 1.661263800048924111e+02 1.651164235098269160e+02 1.655819310340988011e+02 1.633608693040883679e+02 1.660236842556523698e+02 1.650305812311198963e+02 1.653674663193318395e+02 1.667324335180597643e+02 1.614842611331177409e+02 1.648749236194027219e+02 1.650949477462555706e+02 1.694861458169311845e+02 1.646054473302952204e+02 1.652352609372043162e+02 1.634429546504837276e+02 1.633896678292003344e+02 1.653617704705561380e+02 1.676548001074454248e+02 1.642053410289966280e+02 1.648814172068883295e+02 1.663019563906287885e+02 1.656452733846885508e+02 1.631505522566196476e+02 1.641781488491814969e+02 1.648912450143607771e+02 1.637872692570945219e+02 1.675470906557163175e+02 1.644533853557810232e+02 1.641705657245337306e+02 1.646190720319788170e+02 1.654308651245816861e+02 1.614250603014756393e+02 1.634033734042780281e+02 1.680511539253392357e+02 1.664960689156453384e+02 1.652661145336660127e+02 1.645576335947029918e+02 1.670528635789101770e+02 1.677861142987989638e+02 1.626289943895291117e+02 1.646102611295439715e+02 1.641190124912153294e+02 1.636883046182607302e+02 1.629530906396115029e+02 1.634047846614632533e+02 1.667113802366702657e+02 1.621550980022088595e+02 1.641497211315134166e+02 1.628518798508573582e+02 1.644886232783060223e+02 1.652272538079949982e+02 1.620257741951989203e+02 1.646895073020286588e+02 1.629457026173652707e+02 1.661471493669419033e+02 1.636799429275291402e+02 1.617677154122512206e+02 1.612771222570341081e+02 1.603633064197597093e+02 1.626985627843725979e+02 1.631332282594500498e+02 1.630611060374367014e+02 1.622611898351034654e+02 1.625277816940996161e+02 1.611115522825790549e+02 1.619789138743348360e+02 1.650201682943234403e+02 1.655195310297310698e+02 1.662419381016068201e+02 1.658416194013037170e+02 1.665204417216059767e+02 1.659698360910913948e+02 1.627393600721534312e+02 1.639435213294230778e+02 1.640302209429047195e+02 1.675702199864597617e+02 1.658014350586687726e+02 1.674267460400596121e+02 1.677252067772993200e+02 1.686043051604456480e+02 1.670750547534385078e+02 1.680789902480620412e+02 1.659831305566590061e+02 1.697734573696233440e+02 1.652874835758224208e+02 1.624097142805282488e+02 1.679223435113602818e+02 1.664000116048804898e+02 1.644688215819253685e+02 1.620689969379512263e+02 1.634353665598943621e+02 1.623105720919974431e+02 1.623591579483623946e+02 1.625425720485568490e+02 1.609271257765220753e+02 1.620279942664498947e+02 1.678400564537357980e+02 1.591241050271279676e+02 1.648483420115086631e+02 1.609284682049759283e+02 1.596419992779053132e+02 1.623429586172298968e+02 1.587068109623860437e+02 1.610520956408849145e+02 1.597753026041573605e+02 1.610728681048539102e+02 1.595847803385333634e+02 1.609639370775118721e+02 1.594288521282498721e+02 1.625044714341852625e+02 1.583181832714656991e+02 1.633389148368154906e+02 1.585716891310002268e+02 1.627743889839220515e+02 1.611613410102114017e+02 1.629487299346974396e+02 1.598976711379613960e+02 1.598149463160597747e+02 1.620236376722306773e+02 1.610802962632986919e+02 1.634845246133258740e+02 1.621818563029736140e+02 1.634078968063846560e+02 1.618945904640032154e+02 1.620556434273308355e+02 1.629780777776958871e+02 1.599324127747051989e+02 1.635732257576510165e+02 1.587381483822952077e+02 1.590802498271278864e+02 1.610981116513768256e+02 1.612566299665162433e+02 1.594724183215060691e+02 1.643913601348042732e+02 1.606669607719620103e+02 1.595633536321991528e+02 1.592412439878456212e+02 1.636375519616043732e+02 1.626087920546508485e+02 1.612151707324291579e+02 1.648791791762973844e+02 1.604979961183686328e+02 1.627795434983208906e+02 1.605761933481427377e+02 1.633948299777927673e+02 1.616751733079556743e+02 1.621052997044975541e+02 1.612830503011897747e+02 1.635862305849778409e+02 1.615206913879394506e+02 1.645477907160899349e+02 1.631081410197636785e+02 1.641886806851011613e+02 1.613213257246666785e+02 1.594998869289931349e+02 1.574014863530388197e+02 1.608399077365990877e+02 1.606214631591400348e+02 1.603813148571602198e+02 1.576849454140192393e+02 1.617927951132322164e+02 1.616827496296633058e+02 1.624338734997199367e+02 1.622788505881446213e+02 1.585649048348973338e+02 1.610336547493637056e+02 1.584507321135449160e+02 1.618385247436409884e+02 1.609384057203546092e+02 1.621105296155527924e+02 1.642721741285077428e+02 1.598574176127517887e+02 1.597730544718628778e+02 1.641804504363754802e+02 1.619695252566468469e+02 1.601619526314964617e+02 1.609877849023617671e+02 1.593897002797315849e+02 1.615835570220298223e+02 1.607329485313033501e+02 1.582774292044205708e+02 1.600445069359257957e+02 1.588640204429312917e+02 1.604171946670814464e+02 1.611393161917767998e+02 1.606259564384611735e+02 1.632189553651494123e+02 1.572476215510864392e+02 1.607612715166344799e+02 1.583483145276026676e+02 1.621374181862573209e+02 1.592830324311037771e+02 1.641392859364490846e+02 1.632316200345304082e+02 1.628349067650665347e+02 1.651249825124579900e+02 1.650404827090468700e+02 1.662496369112041634e+02 1.644148408041084224e+02 1.646442584080269285e+02 1.615430438152804413e+02 1.638586150370398968e+02 1.614514627246785494e+02 1.612886093447847315e+02 1.621297034361680858e+02 1.608276874099487657e+02 1.621012592385554285e+02 1.589666196119086408e+02 1.647672400210628609e+02 1.614362560127349866e+02 1.615436152565424663e+02 1.651705251883628591e+02 1.625325662222731466e+02 1.608692429938789701e+02 1.644389540866347090e+02 1.634506310850705972e+02 1.622599571385645163e+02 1.618044175260433235e+02 1.611973484446649536e+02 1.632554486769003006e+02 1.592152115892015161e+02 1.625964972241981172e+02 1.623071564647726177e+02 1.586464728340016848e+02 1.609451447940888897e+02 1.616074602183054196e+02 1.590163507447180393e+02 1.617536560196774076e+02 1.606651901002699958e+02 1.602343867227119745e+02 1.608514246605640778e+02 1.616613998939932344e+02 1.587646633810041692e+02 1.589183853149886261e+02 1.601385573403068747e+02 1.601279577911594174e+02 1.581083787674226357e+02 1.565963665608189785e+02 1.558228332003181436e+02 1.582148028804205353e+02 1.567592877165466234e+02 1.575170842156144886e+02 1.570933171597226305e+02 1.584066572124705203e+02 1.576067834546437325e+02 1.554120398725916914e+02 1.567944503419232660e+02 1.592717551195068211e+02 1.549110573594861364e+02 1.559919971200777979e+02 1.599640291769409828e+02 1.582756215435777847e+02 1.561052733780856272e+02 1.585597091948660591e+02 1.568475523315689770e+02 1.575199707259782542e+02 1.558296458428054336e+02 1.561253347282408015e+02 1.581686579005639715e+02 1.571910812217066393e+02 1.581812920702732583e+02 1.567041839530873517e+02 1.582298694262312324e+02 1.545488553229069737e+02 1.560050760362792630e+02 1.543497594817156937e+02 1.565444164242175304e+02 1.534848286000282656e+02 1.552547883862407616e+02 1.562564244875763677e+02 1.556719487577488792e+02 1.524553609391524560e+02 1.530967394031005142e+02 1.555752461240414277e+02 1.547769890760278884e+02 1.551661416313950781e+02 1.513938224424309738e+02 1.535439430626503281e+02 1.515641367856110548e+02 1.524619293642375339e+02 1.527766202254632617e+02 1.541635110796624986e+02 1.491411247706310235e+02 1.508497053202895870e+02 1.534885783659046297e+02 1.484945989070638461e+02 1.473652819433910395e+02 1.479861837583532633e+02 1.452108538229322221e+02 1.479486526538222222e+02 1.512707173633389175e+02 1.500465465505470775e+02 1.501216586842533616e+02 1.484577628079785825e+02 1.483100700084682160e+02 1.459533638065318257e+02 1.462557553903077121e+02 1.476117691023324880e+02 1.489592455454571507e+02 1.448653982078347440e+02 1.468251143407331369e+02 1.452548901147645779e+02 1.497291713264754947e+02 1.488999078597968264e+02 1.497897990880943837e+02 1.479374525870637740e+02 1.492130823588596229e+02 1.483936916826159802e+02 1.462752830459044731e+02 1.455376426231157154e+02 1.472986807996675225e+02 1.482723077326012628e+02 1.457815235501530253e+02 1.481326655658273523e+02 1.454625807128646215e+02 1.448201113981837125e+02 1.450386080783104319e+02 1.446274745079153092e+02 1.467214977221079835e+02 1.436265249197730327e+02 1.441210088386496295e+02 1.450575021721471387e+02 1.431184410568387761e+02 1.446272121728165132e+02 1.456125636481730510e+02 1.460232530620798741e+02 1.453683001699592410e+02 1.424568147241271276e+02 1.434774870508538527e+02 1.474276071781433473e+02 1.437209032619620075e+02 1.402324090731936508e+02 1.465689350646925391e+02 1.432734216920704000e+02 1.454930903432715752e+02 1.432043135964723319e+02 1.460652349574873199e+02 1.431324400980517169e+02 1.447330975913726832e+02 1.445136237410040962e+02 1.421209434847307875e+02 1.448619276569928900e+02 1.452601561269190142e+02 1.451751278883714065e+02 1.448952714384415401e+02 1.440013774375789808e+02 1.436678425045440122e+02 1.427554175165411152e+02 1.455829580579953131e+02 1.423549999823755456e+02 1.436792461798981151e+02 1.393979273213814736e+02 1.401075060030137536e+02 1.389018963994116689e+02 1.395217868963811441e+02 1.378946037120281005e+02 1.392612086358788019e+02 1.392069729720313660e+02 1.381279179062328240e+02 1.393060057758251844e+02 1.358365826332299093e+02 1.383600232722211842e+02 1.384713760856534748e+02 1.385273294361951457e+02 1.375183350978061867e+02 1.378689199176697571e+02 1.352524508217249206e+02 1.371031450468794048e+02 1.373181796539230959e+02 1.390776322587174718e+02 1.376159450797595980e+02 1.380791283935670037e+02 1.402150464246548438e+02 1.387894068748337304e+02 1.382657507755647828e+02 1.364689685478058152e+02 1.404702888829286280e+02 1.392404659386334345e+02 1.392287456496162008e+02 1.372911045051168912e+02 1.370654468482861432e+02 1.362646969313357204e+02 1.388654642185775572e+02 1.400405324497317565e+02 1.354132863182437916e+02 1.369736314127582375e+02 1.404836381182532250e+02 1.426548632168924371e+02 1.389618201218116837e+02 1.425325879073921840e+02 1.355618188567511027e+02 1.385512969814407995e+02 1.369902827179947167e+02 1.351039070196028149e+02 1.342080548542767531e+02 1.358133101489543435e+02 1.370840116555006603e+02 1.354642545855094511e+02 1.365750057528347838e+02 1.371548596681391814e+02 1.350514564266796071e+02 1.367944705971587496e+02 1.338472376331394287e+02 1.337655233399418933e+02 1.356382636184054036e+02 1.365563669023725595e+02 1.372958430343795726e+02 1.354793725404573763e+02 1.348391716589478904e+02 1.363761559937331924e+02 1.382509866811871859e+02 1.339195452863082778e+02 1.327545334552161762e+02 1.273573499038831756e+02 1.339559362301452552e+02 1.308567533088132677e+02 1.312232565216493754e+02 1.334875395462365475e+02 1.324163639132639219e+02 1.351113714614094192e+02 1.311284488450623087e+02 1.294075509297441329e+02 1.277703724991592651e+02 1.312940364194032838e+02 1.315240123436443866e+02 1.334258359545643202e+02 1.299501180667980123e+02 1.297688976099768468e+02 1.310432813035278059e+02 1.284652138957782768e+02 1.297730801103176930e+02 1.308610506836978971e+02 1.285364825899030450e+02 1.307785891505110101e+02 1.317090028881540036e+02 1.301133510171403032e+02 1.307142748932309360e+02 1.286267506508950760e+02 1.283340926210906900e+02 1.313446251350548550e+02 1.347303161950845265e+02 1.322787309240649734e+02 1.282100166542406612e+02 1.305582496038142324e+02 1.299134998881621357e+02 1.274184569372751383e+02 1.266499804987177384e+02 1.275861534492250229e+02 1.273863598114241000e+02 1.282662652366001055e+02 1.270876622114033268e+02 1.277489224106985546e+02 1.283801092259428458e+02 1.308205464501887434e+02 1.266809196726593711e+02 1.280811232700286553e+02 1.251537192991200271e+02 1.233200494706047294e+02 1.252251893076224718e+02 1.252550373694682690e+02 1.246425868501590628e+02 1.242300465674941563e+02 1.250194318985336395e+02 1.242560962999193208e+02 1.232952483910327857e+02 1.220480548941402219e+02 1.231840006966841230e+02 1.227063485989091305e+02 1.204906312430822055e+02 1.209921594355432859e+02 1.205608410195586657e+02 1.211976758652373860e+02 1.205507833770662955e+02 1.200373608676096353e+02 1.215822416765632568e+02 1.211893276754372835e+02 1.201481618874411481e+02 1.207402298569226247e+02 1.212393458976535783e+02 1.222622416823486020e+02 1.193840856665641184e+02 1.233937676871219509e+02 1.196968794077591411e+02 1.209382199306246974e+02 1.202626863234527264e+02 1.190970816284542337e+02 1.178891517948387815e+02 1.197232830321259627e+02 1.229684128179064260e+02 1.187372814234414449e+02 1.190736450667428699e+02 1.198951790374318165e+02 1.195992268290385141e+02 1.211769537853890881e+02 1.211441415200015683e+02 1.207427226551047141e+02 1.205740512493602665e+02 1.219109122585384739e+02 1.193376217266082904e+02 1.207045361123295066e+02 1.202540585097250698e+02 1.199890285215903418e+02 1.192127942667120521e+02 1.189459076460357636e+02 1.173769718799322987e+02 1.208095672453504505e+02 1.159788573069158844e+02 1.212263815384977903e+02 1.177331425801891527e+02 1.171458059549698447e+02 1.196999851702309741e+02 1.177081665621423241e+02 1.180426191380548886e+02 1.169651101079437012e+02 1.208363528756419782e+02 1.198830478723509287e+02 1.188300584544186194e+02 1.185669260454904617e+02 1.171599701038521175e+02 1.163803290180766368e+02 1.165325178427801518e+02 1.167851756320222023e+02 1.166436978840447409e+02 1.149359498659501071e+02 1.159876751161612560e+02 1.164203523039759887e+02 1.139343158699737160e+02 1.163668190058490950e+02 1.168960613976881717e+02 1.138007665045075925e+02 1.156188273667267623e+02 1.151503583573707061e+02 1.150231906169033920e+02 1.163498449728465260e+02 1.170556857235511643e+02 1.149737208973737808e+02 1.147630598692487354e+02 1.157669903857538429e+02 1.154415876990104977e+02 1.128982222847849926e+02 1.168474385260253428e+02 1.119526702506696125e+02 1.168689449304173706e+02 1.163255938104717728e+02 1.176849781839305535e+02 1.163822288673123921e+02 1.164540463490323248e+02 1.138283084593313959e+02 1.126009862317576022e+02 1.146040775426964160e+02 1.158524910607940512e+02 1.143379429609008184e+02 1.149644996137803616e+02 1.144728498395945451e+02 1.124467805095138999e+02 1.153203595269247757e+02 1.159827480054936473e+02 1.142163454049580906e+02 1.147910608218153783e+02 1.149986757987958583e+02 1.130249975510928948e+02 1.127289494169067581e+02 1.161403098193393504e+02 1.153671220305007097e+02 1.160068479230866245e+02 1.133838462293144858e+02 1.140872450841118138e+02 1.116375745829053727e+02 1.123703330789494288e+02 1.151128691563633737e+02 1.126610669609416391e+02 1.135063217366072621e+02 1.126463673183507836e+02 1.129506194759933635e+02 1.105749844810312368e+02 1.102165725041848390e+02 1.156689612078628642e+02 1.113602044167507756e+02 1.117803532876522894e+02 1.169503470537344469e+02 1.145520533406816099e+02 1.130501889799229787e+02 1.141211119503424243e+02 1.134174886696807789e+02 1.138464153591641264e+02 1.143848169916983579e+02 1.109682706917960076e+02 1.099856086534345962e+02 1.086657373522826617e+02 1.121341732473098176e+02 1.099686121836170827e+02 1.117389056439186987e+02 1.143411691928244380e+02 1.101682609980504850e+02 1.119248807424896484e+02 1.105066321328663435e+02 1.096643996199244242e+02 1.097665416237941116e+02 1.112412698473929566e+02 1.108550162935874965e+02 1.091125536586899045e+02 1.099122230377598726e+02 1.104671545985788867e+02 1.099096781394041358e+02 1.114283196646877343e+02 1.104604348157907339e+02 1.118353431600037311e+02 1.091677819125647204e+02 1.115767256957349645e+02 1.116831003754315930e+02 1.115832798302498361e+02 1.111828353078374079e+02 1.131598666138061589e+02 1.120418105675486373e+02 1.124424001227232708e+02 1.101296335411308718e+02 1.073389277840898899e+02 1.109679362876907476e+02 1.082667819232995612e+02 1.098266244296259657e+02 1.091005142615819636e+02 1.112342386241580527e+02 1.075328015929746783e+02 1.086904496106875797e+02 1.056898489769790075e+02 1.080197150160264385e+02 1.110098028138349662e+02 1.052514199277561602e+02 1.057295505333080428e+02 1.074587674401549151e+02 1.073208247883247850e+02 1.068835331585363804e+02 1.080049369251433262e+02 1.046843287822858457e+02 1.083398045846405466e+02 1.087121027984368027e+02 1.084506440421479283e+02 1.043612843506354864e+02 1.078837962237903980e+02 1.076351345610375461e+02 1.043166309254682886e+02 1.082968742394505455e+02 1.055021006390953460e+02 1.068878959834218279e+02 1.034450291612639745e+02 1.054884450682964570e+02 1.071340147957893834e+02 1.064623263022766366e+02 1.037759964057527924e+02 1.036291928629973995e+02 1.021749603051670050e+02 1.019576093016686968e+02 1.056265133245025964e+02 1.059837148795319735e+02 1.065746011984662402e+02 1.049066179009904118e+02 1.054867342755705693e+02 1.075417488024947801e+02 1.058279810365798994e+02 1.029738387285866139e+02 1.049815213378976608e+02 1.049983869055142662e+02 1.059923533816363914e+02 1.047677534910571922e+02 1.031355006439116266e+02 1.077685771727121136e+02 1.047332635432212555e+02 1.051364363255172094e+02 1.059756380221197958e+02 1.066617687470021707e+02 1.031881857013674733e+02 1.033908292487054297e+02 1.029934225245725088e+02 1.040358460248209695e+02 1.043924271805347388e+02 1.025404827402436325e+02 1.045224306670006342e+02 1.028284296270906566e+02 1.035374164299781654e+02 1.015422404128330385e+02 1.002006137146809266e+02 1.044892518121210401e+02 1.043578268763130410e+02 1.042681675995732462e+02 1.037988122437835443e+02 1.037063237502067068e+02 1.053892759882682526e+02 1.033637159042345104e+02 1.041966150435475242e+02 1.027984638376634621e+02 1.053262341194041483e+02 1.028155846712605523e+02 1.031883484821276937e+02 1.039275792195970780e+02 1.040992339704252885e+02 1.022811355142206224e+02 1.052932856306518801e+02 1.046619823549917925e+02 1.022468660708120609e+02 1.044200301106975388e+02 1.026898997297229528e+02 1.026924286356068166e+02 1.028624447945034603e+02 1.022126900883848748e+02 1.026504394605802304e+02 9.998058514772840510e+01 1.014309050110168613e+02 1.010618933106026844e+02 1.007922848557865620e+02 1.013135114266016217e+02 9.948262529586153846e+01 1.026895755801523222e+02 1.025346688779225133e+02 1.017542933551868600e+02 9.915278617607414446e+01 1.036630650918612133e+02 1.038229478328720035e+02 1.024236387576265486e+02 1.035689722522574669e+02 1.010866586565574323e+02 1.011297012626759653e+02 1.014658565038685794e+02 9.884858864823169711e+01 1.006625915083775027e+02 1.003588099358433539e+02 9.830140023533473936e+01 1.012792260077344224e+02 9.987446126189036022e+01 1.031456937714807793e+02 1.020468841582284796e+02 1.009308969221616223e+02 1.001039522725999973e+02 1.017569155476606682e+02 9.826751009334414277e+01 9.996624097037101819e+01 1.015498791006511254e+02 1.015160907586218713e+02 1.019136496499146460e+02 1.027585164438075367e+02 1.007048138011782328e+02 9.744293353692425796e+01 1.025404678795920006e+02 1.046115072791853748e+02 1.004402663917450127e+02 1.007567957335750890e+02 9.844884058978404084e+01 9.938259695533085392e+01 1.019357700051527473e+02 9.812746450675830090e+01 9.854902675918052068e+01 9.944569525894644357e+01 1.024954303874043831e+02 9.866525946393591084e+01 1.005906595858097177e+02 9.792050346130511684e+01 9.899721885281239508e+01 9.984721973268020179e+01 9.852325963116129515e+01 9.747257412119269304e+01 1.002402691171804605e+02 9.781233952336954474e+01 9.840606743898065645e+01 9.669273501952561389e+01 1.011639486895061424e+02 9.819513076355745795e+01 1.000698864890006661e+02 9.934504536880824332e+01 1.009183394582244233e+02 1.008531939328278497e+02 9.800116993748781624e+01 1.005759038498466111e+02 9.729911061873637834e+01 9.941860323292291923e+01 9.760341540561647378e+01 9.610146633116555392e+01 1.003205151371760593e+02 9.762764332776743004e+01 9.683320594236522538e+01 9.783973059146234164e+01 9.710890148682405254e+01 9.905723761699910312e+01 1.013334675339723105e+02 9.828710447403409489e+01 9.548037770195742269e+01 9.644500603507576386e+01 9.949349093833809832e+01 9.565588146792958923e+01 9.716456060577517917e+01 9.717639328638558993e+01 9.513738882001190689e+01 9.524567325502331983e+01 9.703621671079994826e+01 9.648049699062644891e+01 9.435815435449434574e+01 9.269730644700985067e+01 9.446808775248483414e+01 9.212750009446209276e+01 9.205411744807051377e+01 9.316175583386014125e+01 9.335469179374777582e+01 9.282540922473866374e+01 9.175577320446136298e+01 9.165534999565511498e+01 9.180194460053427008e+01 9.334176835141687434e+01 9.291673865379588904e+01 8.855153552588363652e+01 9.163143009375032477e+01 9.160044381915653844e+01 9.103110838321302367e+01 8.868553176082558309e+01 9.177917666531303098e+01 9.269877775760473071e+01 8.859198555488697480e+01 9.188227045759329314e+01 9.269415208014130769e+01 9.134169786231446153e+01 9.115685587735886486e+01 8.928908810972497179e+01 8.749256344632408400e+01 8.768618657257400173e+01 9.074297929089730985e+01 9.234946127992070330e+01 8.783582700253458597e+01 8.803034693587706272e+01 9.204870883354895739e+01 8.854764579721108930e+01 8.929381183767672781e+01 9.218187229475731215e+01 9.109498921826561002e+01 8.903724264912970909e+01 9.074776501209247215e+01 8.874417963202714077e+01 8.985680619497574639e+01 9.112079348660066103e+01 9.004435726275708873e+01 8.897760683612638388e+01 8.771060250924605839e+01 8.801316414649309650e+01 8.899219977325930131e+01 8.786921852039372993e+01 8.570824538577413421e+01 8.922471231283046222e+01 8.902960776158566603e+01 8.834597526173794790e+01 8.958416492076695192e+01 8.776004379539145361e+01 8.895759548140793527e+01 8.886233282968716196e+01 8.779963028367654942e+01 8.619516071917334443e+01 8.797569026402265990e+01 8.734422638024511798e+01 8.874235867715066206e+01 8.990298282003723784e+01 8.668000859396880742e+01 8.804453826189521237e+01 8.585092852201954372e+01 8.520723436910334669e+01 8.658105528663783446e+01 8.627646972013361903e+01 8.354130072067285084e+01 8.480703408216498929e+01 8.613399860253450413e+01 8.767644984141495001e+01 8.374995007639654432e+01 8.647211203282705583e+01 8.795242171105248019e+01 8.537655998330126295e+01 8.590496210857395454e+01 8.587954359351743960e+01 8.438318575034958258e+01 8.624912477123834265e+01 8.675141848967815861e+01 8.740963559790506565e+01 8.773861653233805669e+01 8.521817683819305955e+01 8.517126592440486377e+01 8.305222033551862637e+01 8.392391176038198353e+01 8.488429873997972663e+01 8.576312892063850768e+01 8.487328701725283508e+01 8.452484351452108058e+01 8.284857133224765846e+01 8.799009134114611186e+01 8.589574802743427995e+01 8.628398732089507916e+01 8.358319277874271336e+01 8.290247832750749524e+01 8.525607457046102411e+01 8.358704205718467506e+01 8.475414705385720993e+01 8.525835555440522739e+01 8.467258966648743979e+01 8.145616451192734075e+01 8.543133549537475346e+01 8.322070481946163056e+01 8.399985945700869649e+01 8.340722635164712528e+01 8.425988804961005485e+01 8.549337609554891060e+01 8.363806921186024113e+01 8.629401207866762036e+01 8.433138060858863128e+01 8.203285147386061738e+01 8.452147141414594955e+01 8.485098739595981954e+01 8.194374204133086437e+01 8.557410408462594376e+01 8.429881354443155317e+01 8.543748528998523284e+01 8.140134597833976215e+01 8.126116185359947508e+01 8.662230745885291583e+01 8.100309296960089966e+01 8.341539133366447345e+01 8.300084574992396824e+01 8.365452153947974523e+01 8.464556716505364875e+01 8.418625423923300843e+01 8.449031372593783829e+01 8.539292241266505812e+01 8.565781007644613965e+01 8.442436615958979473e+01 8.502535793167749034e+01 8.537303239136927857e+01 8.341603110712564728e+01 8.429273868213192600e+01 8.292182866584398937e+01 8.430616551978617679e+01 8.465746297598440151e+01 8.206430101163148549e+01 8.301572269271225935e+01 8.323901816589506097e+01 8.226718945676759631e+01 8.292891131530973325e+01 8.257508620863931981e+01 8.027883945566277646e+01 8.371558914070861590e+01 8.621870097590264947e+01 8.306308171767734905e+01 8.278898271118092111e+01 8.387013242641985755e+01 8.176629449934316085e+01 8.250114820979059971e+01 8.213993831547627167e+01 8.494753888490819804e+01 8.386346837967565193e+01 8.363321090172179595e+01 8.180864866505000066e+01 7.961288342018389130e+01 7.800680142818970353e+01 7.919828790801790319e+01 7.801558699546210107e+01 7.995237558978030279e+01 8.205977845529653791e+01 7.935328147251617281e+01 7.965233670546874123e+01 8.007969227386773525e+01 8.188987335178613591e+01 8.105211907281321260e+01 7.892429599685200969e+01 7.611689462445329468e+01 7.667233265483992000e+01 7.777629480712683119e+01 7.675518745815621457e+01 7.763252476914371414e+01 7.702744028909164342e+01 7.704321870874504441e+01 7.843829744030418283e+01 7.953402598065926554e+01 7.852620216462123892e+01 7.986467323455663347e+01 7.933960640736164294e+01 8.015061390324778756e+01 7.718947164631190105e+01 7.717687259316821269e+01 7.870749604688786860e+01 7.768766122967541321e+01 8.071494792077278646e+01 7.689657397688455376e+01 7.719337261262842276e+01 7.848581327376861339e+01 7.681527367668630291e+01 7.690283426800849043e+01 7.665254664276943686e+01 7.549451441028627130e+01 7.804582233074062003e+01 7.842125074322592582e+01 7.520525511189364920e+01 7.993038987926371419e+01 7.638570589318300108e+01 7.834684417871717699e+01 7.837853861875028372e+01 7.908584806759068897e+01 7.736822000801259946e+01 7.559589186699270158e+01 7.694497180100850642e+01 7.394854438015011056e+01 7.620467806914598441e+01 7.667415711849828597e+01 7.899417383005757642e+01 7.924152813945244134e+01 7.672042697052091853e+01 7.647844029677726496e+01 7.644127103660503053e+01 7.718980619794136544e+01 7.454090291403029767e+01 7.762088366827825325e+01 7.681287023752116738e+01 7.638861181035233017e+01 7.540800154370985808e+01 7.537620415727514001e+01 7.716849899791895950e+01 7.391547932568585111e+01 7.600763206087766832e+01 7.446538997739358479e+01 7.432686593955955345e+01 7.538413648651142296e+01 7.339634250702158624e+01 7.497394091562955509e+01 7.313549625840083479e+01 7.514856307228814103e+01 7.630422769775387337e+01 7.474663890530767674e+01 7.568959967066521699e+01 7.656990551171480774e+01 7.184202989542440321e+01 7.389855823750750119e+01 7.413542254828897171e+01 7.213807444605531316e+01 7.326465342559734495e+01 7.439681478975883522e+01 7.338573684272878950e+01 7.288019275907328165e+01 7.563776977507157540e+01 7.303281619970380234e+01 7.473167385105888627e+01 7.385276799506793566e+01 7.477117371849912786e+01 7.175467145849336248e+01 7.122044513291254475e+01 7.063489334544173914e+01 7.097380431512033283e+01 7.188179799675124571e+01 7.213075314590935250e+01 7.159941087755281330e+01 7.386962831962624421e+01 6.986549357556405937e+01 6.928208618816803721e+01 7.083735850422867486e+01 7.028594586660908305e+01 6.954399052255784852e+01 7.068638376091517728e+01 7.233731042116188803e+01 7.033193110323826147e+01 7.116419519740475153e+01 7.085194596897876806e+01 7.117423105159237195e+01 7.144757678260521061e+01 7.026722702127941034e+01 7.111552975479031602e+01 7.255312712808797926e+01 7.082176651745845675e+01 7.108058004456931656e+01 7.282292700215802483e+01 7.222620475261793160e+01 6.890350988475087490e+01 7.069538362956750177e+01 6.944094150874389015e+01 7.076919427578354771e+01 7.121074040160607410e+01 6.995151773086463720e+01 7.140768908532923831e+01 7.405369117448958605e+01 6.968931120386275779e+01 7.037113467317277582e+01 7.167257165586431711e+01 7.208574389673712801e+01 7.256566973983544244e+01 7.026115368949564299e+01 7.037796146883547976e+01 7.029042084291828019e+01 6.918799454414273953e+01 7.114853260211673103e+01 7.083757193462282942e+01 6.671665263705592963e+01 7.227838200655473599e+01 6.929769189608728652e+01 7.014996748075810729e+01 6.938818544177387082e+01 7.139060717571226178e+01 6.964608302645018512e+01 7.001854791911331688e+01 6.858424387438905967e+01 7.069737475552069839e+01 6.903214271691705051e+01 6.793406437038680679e+01 7.100188586228927079e+01 6.945989492526256015e+01 7.009984621275579286e+01 6.954963645431594443e+01 6.945635497419142723e+01 6.984176585417459648e+01 6.998485387843068395e+01 6.943613562699913189e+01 6.706337214534117663e+01 7.096548832039599120e+01 7.051030153545981705e+01 7.176535321620113450e+01 6.717316369870455617e+01 6.935415125524026791e+01 6.873370416863171783e+01 6.919220711487248821e+01 6.979830214099311547e+01 6.947443560909027838e+01 6.852879988901965191e+01 6.947807200391252991e+01 6.794634977142987964e+01 6.974545254735340905e+01 6.878058955480855730e+01 7.050882529967988432e+01 6.953275043542132039e+01 6.899568435600271243e+01 7.103590530168567341e+01 7.059119189137835804e+01 6.900665616446868000e+01 6.933718377960386192e+01 7.084786190715624343e+01 6.883246185733763411e+01 6.831947194299765158e+01 6.683853250826732051e+01 7.105487527154267013e+01 7.154219502197440761e+01 7.021444609774565038e+01 6.780869002182605243e+01 7.042654580471139525e+01 7.045079309335795870e+01 6.870491828613144492e+01 6.938214182522300177e+01 7.085227149432802207e+01 6.983013333252034727e+01 6.934145006992557114e+01 7.076057985234807290e+01 6.794750331748933547e+01 6.937189265061336130e+01 7.168965609798208050e+01 7.036142096094195608e+01 7.052629567352879292e+01 7.084197445542758942e+01 6.895073451251609242e+01 7.068875540204221863e+01 6.994334299743688632e+01 6.907403925049811733e+01 7.052651667591413798e+01 6.804179000723186732e+01 6.846734691025729092e+01 6.931666870675155678e+01 6.891859612792688949e+01 6.882528765737529852e+01 6.828811874558265060e+01 7.058628117038429650e+01 6.892316037262506256e+01 6.826816230578934608e+01 7.267553260098056001e+01 6.859322647677478813e+01 7.077181302513388061e+01 6.864123791622456849e+01 6.844207049094127626e+01 6.840425709546425992e+01 6.942592954215314194e+01 6.692137221095310906e+01 6.676102473310693597e+01 6.758291307264103409e+01 6.440472067130460232e+01 6.653664026521713026e+01 6.755571177087298906e+01 6.565390874411741606e+01 6.642727067941849839e+01 6.712344336567817038e+01 6.500056068141320509e+01 6.346754028863209385e+01 6.535207489327065389e+01 6.444070685618221717e+01 6.275686135429817369e+01 6.554354790516509865e+01 6.450330091814370803e+01 6.313003327166452294e+01 6.457046063556606441e+01 6.479077688294047732e+01 6.184223671422083868e+01 6.526420316341074113e+01 6.452158488507114953e+01 6.426764424094966444e+01 6.522252700642884804e+01 6.398209747062713859e+01 6.277768822501515444e+01 6.202367007972540591e+01 6.308865882298126593e+01 6.445536965109944560e+01 6.545519749923595043e+01 6.430089514451532295e+01 6.358823376002101213e+01 6.415319406600789875e+01 6.538078938457528011e+01 6.405081519182972727e+01 6.382369605925274669e+01 6.452151363006453266e+01 6.180281370462251544e+01 6.261773640181068146e+01 6.239831050531099521e+01 6.374446439175849832e+01 6.326309346890968754e+01 6.575766428519845874e+01 6.441559189496884130e+01 6.191714461225740251e+01 6.411879649899334765e+01 6.373626517123377511e+01 6.363633640978880379e+01 6.206440664269079832e+01 6.393322052878333039e+01 6.408895998835245678e+01 6.193258967694367811e+01 6.438446913478001932e+01 6.398864090903154533e+01 6.705909813269042274e+01 6.296897611698586417e+01 6.572105428462363363e+01 6.190793602678782293e+01 6.371014199114364374e+01 6.497163774525574809e+01 6.364656319424732800e+01 6.223691318727995991e+01 6.294483869214734284e+01 6.334977512901745200e+01 6.182971270978383416e+01 6.107260809491309317e+01 6.173152330608683513e+01 6.242576675098810313e+01 6.164568607043087667e+01 6.291266008321527892e+01 6.214834894817703770e+01 6.196654128659645266e+01 6.131428792960563356e+01 6.301446716039736629e+01 6.368069760090345710e+01 6.367301418199350849e+01 6.412051342343237081e+01 6.287364731687959107e+01 6.390294316209239156e+01 6.275424229040725521e+01 6.355369332193311038e+01 6.243898917730016507e+01 6.129444399446995817e+01 6.159911025883445745e+01 6.178424005983746525e+01 6.284960834040847288e+01 6.155054952419669689e+01 6.026851422946193537e+01 6.011904799452189252e+01 6.292851581741244615e+01 6.064862036518118060e+01 6.185620239302799206e+01 6.214875264034091629e+01 6.437505663037980241e+01 6.094327882373683991e+01 5.748063130808238697e+01 6.044886518053350954e+01 6.146546212046831670e+01 5.890642842735182683e+01 6.087166559970319923e+01 6.017208799019499565e+01 5.980791066924003729e+01 5.982443283359369701e+01 5.903541669157644378e+01 6.215323151513441502e+01 5.944663270259802346e+01 6.128435269779183159e+01 6.134191021387612608e+01 6.198018030440157844e+01 6.093535474307340394e+01 6.248088404992603984e+01 6.036316318890857247e+01 6.099611882746417280e+01 6.306944795983688579e+01 6.252809479996248143e+01 6.010754910280344632e+01 6.269258114720607722e+01 6.132937543272687719e+01 6.055122680963207671e+01 6.220786948857013954e+01 6.202762828191900013e+01 6.181466462240795323e+01 6.097931749193587336e+01 6.070118240215815320e+01 5.939685073217312095e+01 6.232530922553666386e+01 6.194139847915920427e+01 6.181322451892953040e+01 6.121658984571623563e+01 6.005715390939068499e+01 5.983063443828741867e+01 5.931847407888248824e+01 6.154450070092227776e+01 6.111039063048199438e+01 6.017058961105100678e+01 6.036603342889332424e+01 5.971193348747011242e+01 6.021369399354895791e+01 6.017732182045254063e+01 6.059582849428201001e+01 6.084926580708611965e+01 5.853237803116320492e+01 5.880974065674899975e+01 6.129569587985285040e+01 6.036902261207848142e+01 6.028590541818410742e+01 6.219474337042381507e+01 6.065675742317520758e+01 6.173604973790632755e+01 6.110978284964684093e+01 5.790986681854930396e+01 5.972754803175940452e+01 5.832462981813853986e+01 6.022696014951997512e+01 6.074976667897466598e+01 5.957137237701528676e+01 5.680067710924438273e+01 5.752103016994736606e+01 5.857096177328460840e+01 5.838554636001610021e+01 5.899625514091232503e+01 5.853148636181996523e+01 5.847901712950810804e+01 5.662345511536030784e+01 5.883258698646561413e+01 5.938140120574933434e+01 6.156149593126409059e+01 5.764594247008676575e+01 5.983106727750254095e+01 6.000734132792722164e+01 5.682495427329133975e+01 5.773373274909337027e+01 5.767559641172701390e+01 5.867368040662881867e+01 5.931734783281954293e+01 5.624201683543116559e+01 5.599155799095027675e+01 5.397732309331875911e+01 5.568120514759175421e+01 5.697654397828262063e+01 5.703204918240660248e+01 5.752908739868161803e+01 5.522510636023166342e+01 5.528062711417111785e+01 5.455508972048578897e+01 5.467208263219647080e+01 5.649058308887286728e+01 5.545474069645302961e+01 5.801054710609157894e+01 5.466842161312370507e+01 5.391081232626540043e+01 5.347806405959804721e+01 5.524807457981264491e+01 5.524589388479740393e+01 5.247510615502579157e+01 5.582712347826486621e+01 5.508589915272676052e+01 5.544321365798982981e+01 5.450334528825727176e+01 5.555362750545157979e+01 5.558848635911945735e+01 5.572431895838379745e+01 5.635813334758444171e+01 5.693711728311586029e+01 5.675368463676706909e+01 5.491749719977510580e+01 5.290282331381765601e+01 5.084255541966800962e+01 5.259558596604984615e+01 5.600584539416550456e+01 5.588887224299972445e+01 5.262204829833809328e+01 5.638623592103738247e+01 5.400292913897821023e+01 5.442653026762897639e+01 5.301758640764914787e+01 5.228144240643010221e+01 5.433035801311331170e+01 5.319605204188376035e+01 5.397983269166891063e+01 5.496758260936124429e+01 5.321028429632804801e+01 5.525714367018134965e+01 5.353658253617364693e+01 5.694907871132132726e+01 5.329014424461191624e+01 5.491657506693709223e+01 5.496935900092184113e+01 5.344446921905131376e+01 5.582475235297233240e+01 5.545961907611431485e+01 5.403703093422957693e+01 5.461911871532141305e+01 5.416018038841562543e+01 5.275514243606472320e+01 5.540063365703598208e+01 5.502694120480520468e+01 5.627367732617742035e+01 5.410547938395900047e+01 5.272046174343287106e+01 5.431937115572672781e+01 5.173436729547342594e+01 5.346056165532373683e+01 5.340681511664346459e+01 5.322086786046292417e+01 5.496197121003259412e+01 5.418404043821111316e+01 5.277138978404661174e+01 5.666463406269471648e+01 5.554563156948436387e+01 5.403903376678568549e+01 5.517548882868140225e+01 5.364239741724258437e+01 5.332123259653082670e+01 5.298742714079146054e+01 5.562548319414442943e+01 5.305381691935664890e+01 5.250899428404038360e+01 5.142603255412407748e+01 5.293060067545080472e+01 5.496603425097101336e+01 5.479800441157669155e+01 5.294419981044602252e+01 5.300791660980989661e+01 5.193153408451225772e+01 5.293438344369727844e+01 5.186328953973530531e+01 5.054108908139837553e+01 5.251811433115114625e+01 5.194762346018852384e+01 5.247168307395839548e+01 5.306933240813448549e+01 5.315272180492237908e+01 5.358772560613609670e+01 5.557008912052184968e+01 5.317588948815732408e+01 5.162030919971238063e+01 5.156087074259026792e+01 5.025754753090718197e+01 5.000381639017935953e+01 5.197139669712342425e+01 5.013653315425568024e+01 5.154421083431032002e+01 5.143661763194271686e+01 4.712021568326622400e+01 5.172807814215316569e+01 5.053892766450199048e+01 4.905398729561853344e+01 4.796480428442617239e+01 4.957389063652874484e+01 5.060619618920942742e+01 4.998440941736332377e+01 5.037281273870021892e+01 5.016547551261795235e+01 4.811261494893605573e+01 5.008520647580410667e+01 5.119958265001793762e+01 5.193484242884765223e+01 5.002238456455141602e+01 4.856964121280820734e+01 4.636011277035007794e+01 4.772562152168664795e+01 4.985755093441596131e+01 4.938623114110948364e+01 5.158626404544636301e+01 5.081967615590195209e+01 5.189700764841906278e+01 4.950327415007026133e+01 4.865661158764318373e+01 5.145157584723596500e+01 4.940211036806599054e+01 5.008281213064740456e+01 5.199618890775585101e+01 5.049323123987603879e+01 5.064649115611214825e+01 4.734203907527431454e+01 4.943639152269878423e+01 4.950923126801100693e+01 5.054936118165447567e+01 5.117959204125096306e+01 5.015380440870230672e+01 4.961122607836761489e+01 5.174147389688601351e+01 4.939511838136098731e+01 4.835908948180279765e+01 4.780948764729922829e+01 4.857032769650427895e+01 5.006657891871625310e+01 4.947686188507297800e+01 4.916960858196748063e+01 4.935211225306320415e+01 4.835521103889313821e+01 5.116798539793412459e+01 4.837775740571749594e+01 4.820662691792316679e+01 4.993540277469557509e+01 4.751119857900043542e+01 4.970965900330772058e+01 4.848030645893607726e+01 4.726956565861521398e+01 4.639696586343787033e+01 4.977475486888586431e+01 4.590592833714665488e+01 4.943044846189151542e+01 4.881369691875221406e+01 4.804905628817825658e+01 4.915246550210286358e+01 4.893767736374968536e+01 5.068461375744908537e+01 5.162965077966929073e+01 5.030337035262818546e+01 4.946533061402182341e+01 4.877233678058113497e+01 4.777111044472985668e+01 4.936462905014070657e+01 5.014260261801864971e+01 4.929315469302250108e+01 4.934898182665310884e+01 4.942869837692568069e+01 4.892894536582554110e+01 4.880683280274442382e+01 4.734871560868968032e+01 5.001502809415458728e+01 5.176063431071605692e+01 4.860519880682007710e+01 4.983229352148417490e+01 4.931641530432322185e+01 5.024379643070673751e+01 4.984135210703750118e+01 4.833841623962203471e+01 4.905737651118849385e+01 4.864056016554067696e+01 4.832780126754828842e+01 4.801423266175841320e+01 5.124265569861117342e+01 5.003155373379787818e+01 4.991600211938013132e+01 4.843984512621892691e+01 4.804971112264398414e+01 4.954548169719235773e+01 4.889561571907260173e+01 4.932830412238707396e+01 4.587900989661649476e+01 4.816465048364054269e+01 5.133847192033257301e+01 4.813987611910959430e+01 4.705484772849236919e+01 5.125481296542304221e+01 4.925722597665711078e+01 4.582531561263343178e+01 4.936964070927561465e+01 4.782235781180033030e+01 4.745692242724762622e+01 4.890444418613066091e+01 4.834457235981925294e+01 4.515520164083585541e+01 4.773839522782348865e+01 4.715483778330672493e+01 4.812677396414233755e+01 4.888469844728386704e+01 4.742412704815884439e+01 4.878643025184582172e+01 4.780477868413525755e+01 4.867351047808458020e+01 4.845842152635434985e+01 4.621844360566097976e+01 4.849570561933182233e+01 4.587613486885925340e+01 4.880736395306885811e+01 4.659732716590055901e+01 4.891672930420121190e+01 4.738736123719757387e+01 4.695643961480458017e+01 4.388571575125488522e+01 4.534514245731321580e+01 4.469549318323655029e+01 4.726735824909422945e+01 4.801554260635076332e+01 4.654537851376684898e+01 4.567401000142206158e+01 4.625623214518984838e+01 4.724055617758947534e+01 4.350812070380615637e+01 4.631661394617014338e+01 4.386545841694127290e+01 4.427928349640097139e+01 4.327034162284145680e+01 4.615046104233012159e+01 4.353656268358077597e+01 4.187320552971534937e+01 4.335988293522104442e+01 4.293924912724457243e+01 4.497080855618337836e+01 4.198820172138792373e+01 4.326318664467277131e+01 4.401886688639177692e+01 4.307001166976903050e+01 4.069226915926385857e+01 4.240128582674800128e+01 4.516011834392843838e+01 4.550851558239885719e+01 4.240622228046510855e+01 4.406533603919415043e+01 4.202067161898916225e+01 4.247310022707299737e+01 4.178771349096432175e+01 4.320414903557404784e+01 4.152858662554712055e+01 4.196174019277504641e+01 4.496597383964945749e+01 4.046191354665538853e+01 4.141262270807330026e+01 4.082955309613407735e+01 4.369449256704223217e+01 4.048598895665816144e+01 4.092286767709374118e+01 4.429364877718901994e+01 4.217152374959320582e+01 4.016836546114829787e+01 4.349300325083899565e+01 3.943019906771404948e+01 4.416865508667422802e+01 4.153135084771439267e+01 3.897981499948276962e+01 4.102133147638581079e+01 4.038863881084878216e+01 3.982346944873244610e+01 4.167312131232270644e+01 4.117970652523175801e+01 4.221451012361038124e+01 4.152947728225763058e+01 4.071121487108958803e+01 4.040930232931030730e+01 4.104147064129499256e+01 4.300494166532686080e+01 3.958042427204456004e+01 3.971495174112318693e+01 4.090118323134413458e+01 4.123413352586909753e+01 3.975050947923139688e+01 4.169446725406502452e+01 4.154716759028421080e+01 3.944008435745077179e+01 4.109942605018689221e+01 4.269153500325097639e+01 3.995758354071314500e+01 3.966095647002421742e+01 3.796865690621904577e+01 4.272874444678123496e+01 4.121763512531595808e+01 4.113346761707116883e+01 3.931052782309885885e+01 4.015483461983722435e+01 4.165200103495040196e+01 3.978552630361937048e+01 3.992626448869522449e+01 4.141199335598524556e+01 3.808972028507956509e+01 4.155631060507672458e+01 4.077879228458122896e+01 4.035695432206546940e+01 4.088891315897467393e+01 4.091893863878027560e+01 4.251367581714623611e+01 4.037177702008133906e+01 3.979942651057508129e+01 4.049429756655442958e+01 4.243127931687059373e+01 4.133455178848915068e+01 4.222160720791924149e+01 4.177779282715567888e+01 4.089326503682790559e+01 4.252362393688224529e+01 4.149174646063154626e+01 3.964165903854117801e+01 4.113818955401193023e+01 4.259128708343455116e+01 4.039879519699587007e+01 4.154634450348561359e+01 4.209345602130164821e+01 4.234659714722097590e+01 3.981878620491756493e+01 4.025801290626932882e+01 3.944392388683388617e+01 4.272963411821329061e+01 4.188027466718475722e+01 4.381316163417390896e+01 3.913008947935673376e+01 4.153642709135424127e+01 4.174125940816167457e+01 3.974374746328996366e+01 4.252333173634087871e+01 4.178228562940321922e+01 4.314243034917645048e+01 4.083961951302172366e+01 4.014308982548870830e+01 4.106944271101466626e+01 4.166582893377456998e+01 4.019819426944702201e+01 4.063553531169337418e+01 4.163664742857205425e+01 4.240029797055701266e+01 4.007754697401590960e+01 3.995511185900070927e+01 3.963043651025247982e+01 3.963308498166743732e+01 3.856916837475007753e+01 4.001359387320966476e+01 4.015928160734411279e+01 3.886800035148463905e+01 4.184616815081107433e+01 4.062344486487789652e+01 3.931364677188848589e+01 4.107529791447538514e+01 4.063461658071983607e+01 3.869143864953134226e+01 3.992259870936366184e+01 3.991047045880026189e+01 4.028771182295120212e+01 3.885742154660943726e+01 4.159157135404162631e+01 3.999506497077737777e+01 3.897339362011859976e+01 4.079383433985216811e+01 3.972122329018736764e+01 3.951346746453349112e+01 3.875539581410952650e+01 3.686420294756539562e+01 3.915016957765911343e+01 3.895492605288072241e+01 4.057273931997292493e+01 4.096734246115485689e+01 3.829690763195549863e+01 3.769361860931633146e+01 3.740850802762232519e+01 3.902937151578363029e+01 4.051339703023433714e+01 3.954717473172007658e+01 3.904221922293238833e+01 4.078065962831279734e+01 3.905730746939450881e+01 4.013324995765146497e+01 3.960825756497703765e+01 3.712693557073440331e+01 4.063160495892110191e+01 3.734539939285173205e+01 4.013626385956354170e+01 3.941773466275053295e+01 4.186938348889071904e+01 3.721922795242819859e+01 3.779627959245112123e+01 3.975181341488391240e+01 4.055456970768324965e+01 4.014704166396148111e+01 3.925587868621626342e+01 3.940411325679249899e+01 3.751879959986651158e+01 3.687328917437100273e+01 3.939848235586011782e+01 3.853935055818536171e+01 3.633271397543829551e+01 3.965926846712277865e+01 3.588180007787956072e+01 3.615486554342453474e+01 3.888585842380304314e+01 3.776337894153062535e+01 3.955550250802637891e+01 3.521270340414459810e+01 3.802179922001306522e+01 3.744945961496900821e+01 3.634654113009634102e+01 3.759232099109942027e+01 3.748633940388108954e+01 3.696938930825717762e+01 3.705872172708436096e+01 3.346963695271248440e+01 3.880084676258110221e+01 3.665312121846862681e+01 3.543088753219545595e+01 3.744257793059338724e+01 3.784638124090408695e+01 3.811753340094909959e+01 3.712794356294923404e+01 3.615006505324377883e+01 3.538938715904515675e+01 3.443795490824027183e+01 3.761841173773989055e+01 3.827967364855020804e+01 3.882581829936575701e+01 3.634337080579073387e+01 3.395488822762598602e+01 3.442517711332784813e+01 3.612985363251821980e+01 3.677664418715072259e+01 3.364960574351062661e+01 3.797493671396762238e+01 3.705103503656619779e+01 3.754639679898597393e+01 3.632111302974711009e+01 3.678446653269821098e+01 3.354986862560812710e+01 3.407127677696340129e+01 3.669982661217279940e+01 3.723400909121198055e+01 3.426083060431916749e+01 3.580019309091723301e+01 3.463691201489606186e+01 3.482389465411269924e+01 3.645124152720374155e+01 3.603003155000264712e+01 3.674852552336863454e+01 3.689576007765766263e+01 3.483519126552494782e+01 3.642384753954869581e+01 3.575942705410714240e+01 3.804774700671438836e+01 3.420328641926469970e+01 3.412623397691077543e+01 3.601294307972765552e+01 3.346403219905388227e+01 3.596412800461581583e+01 3.461744784372783812e+01 3.352422011603496088e+01 3.386607699556279272e+01 3.548730190635318849e+01 3.420732893572941435e+01 3.409004589070718794e+01 3.651051309097602626e+01 3.548251844745634287e+01 3.626183310433654583e+01 3.500159733058485756e+01 3.564627978547434140e+01 3.450932123852653888e+01 3.482176437346751641e+01 3.518159164686242235e+01 3.335694272420808204e+01 3.433269788437113590e+01 3.443740573020483708e+01 3.454558105117933309e+01 3.612359393083303161e+01 3.461653663394991298e+01 3.497319834816477169e+01 3.693455893680472002e+01 3.515522910086659181e+01 3.542462558637929959e+01 3.501973953974490428e+01 3.607000998500967626e+01 3.724930309034402853e+01 3.559413804747456567e+01 3.517213075123022747e+01 3.240913958027368125e+01 3.523790933672793102e+01 3.528006641885079375e+01 3.527019961017286676e+01 3.582713043356182681e+01 3.636473032009735817e+01 3.292760330150017012e+01 3.549458660839018620e+01 3.444147850658566057e+01 3.438555458090117867e+01 3.012699351040462048e+01 3.614639595040569731e+01 3.588562742380296555e+01 3.536401791715859133e+01 3.357648034149611505e+01 3.436709449292022356e+01 3.490105329015003832e+01 3.532823836589164301e+01 3.398677099607795071e+01 3.534766394824795555e+01 3.390545072982762065e+01 3.552186442899802898e+01 3.470048637320674345e+01 3.541650111107750121e+01 3.546147942604278569e+01 3.248817242922663695e+01 3.347764134384218693e+01 3.563326038123794604e+01 3.479989290653789880e+01 3.634166531790774712e+01 3.325698191059043296e+01 3.549777192978497453e+01 3.478770255758412588e+01 3.397858485900251679e+01 3.430503002089053410e+01 3.518685039674976167e+01 3.353722153440208587e+01 3.286447767940810394e+01 3.438718440681206800e+01 3.308670625249028063e+01 3.374218242907721788e+01 3.227740174575436072e+01 3.314617961333902940e+01 3.322313516472213735e+01 3.342072903528496397e+01 3.443790147842615568e+01 3.369043440541253887e+01 3.395328492126967035e+01 3.230641347920199991e+01 3.367118101894867266e+01 3.197667353637048393e+01 3.519356836219229479e+01 3.115049960393079687e+01 3.301249805052235331e+01 3.033233474396583773e+01 3.358252368160417234e+01 3.463113596156087937e+01 3.150816497195988219e+01 3.459668020763855623e+01 3.396548091283415260e+01 3.224530951973267889e+01 3.217588671803604683e+01 3.320514651667618722e+01 3.463723478302458147e+01 3.091722470560011615e+01 3.296566729185958167e+01 3.232460640071429481e+01 3.269127079838797556e+01 3.502454836951593364e+01 3.284725312431000077e+01 3.325754219946090728e+01 3.139243531444991220e+01 3.385297523231800909e+01 3.393348695081155597e+01 3.140228087334861939e+01 3.248143135071408949e+01 3.410927491074595252e+01 3.320298031768041369e+01 3.204347548654573075e+01 3.252423001364799404e+01 3.281713134139807408e+01 3.297879152180696849e+01 3.293343133540896872e+01 3.416913244822566043e+01 3.335352536929340772e+01 3.225557228676726851e+01 3.325603607391751382e+01 3.197188316539152808e+01 3.321167510408420043e+01 3.303622241531653003e+01 3.351037276980005686e+01 3.402352451566499525e+01 3.410346300119515206e+01 3.254217461739021644e+01 3.235857582220121742e+01 3.309272322772652331e+01 3.244164806617168750e+01 3.390653921230860846e+01 3.263454874681210782e+01 3.208946832321701237e+01 3.204339296300975803e+01 3.317281432956813347e+01 3.415991566053745743e+01 3.153535938860197874e+01 3.273992871995882581e+01 3.294299583351555327e+01 3.220845001829434295e+01 3.477741882695059417e+01 3.410206794950034492e+01 3.303944457960390224e+01 3.104660305959076894e+01 3.366628576996518518e+01 3.231373205716889174e+01 3.188868251714248458e+01 3.091852646267660276e+01 2.999894042618084100e+01 3.173887941270313107e+01 3.514832972498108177e+01 3.048900220466961386e+01 3.012289891031680256e+01 3.006028048473794456e+01 3.326377464627043423e+01 3.282715905663125255e+01 2.925224794037497134e+01 2.975186611821004590e+01 3.194737094490870888e+01 3.219606966700911954e+01 3.157617941750062229e+01 3.118711887787839387e+01 3.121533794661020522e+01 3.280596819340191672e+01 3.569029355567349882e+01 3.208394177325594399e+01 3.126967658790230331e+01 3.218321533536045109e+01 3.346686395522192470e+01 3.441096184989155660e+01 3.097070836206602706e+01 3.163845874557702587e+01 3.339035192699038390e+01 3.394061162880831262e+01 3.222696696771701852e+01 3.198785075043234372e+01 3.223822411435116209e+01 3.208365842105849453e+01 2.984703885558664282e+01 3.266149389915095469e+01 3.136264866495350745e+01 3.311559686246206979e+01 3.257322001341002959e+01 3.265431097552289685e+01 3.127106551634052778e+01 3.305756667780017466e+01 3.099573798918790501e+01 3.106853720232795624e+01 3.141094609267296889e+01 3.434097267438990286e+01 3.337426825687043674e+01 3.164149871976675854e+01 2.995732694476375002e+01 3.153538199157308952e+01 3.151222050505780814e+01 3.170651495347197368e+01 3.127518973494903776e+01 3.124793309966044319e+01 3.169480735137581817e+01 3.214686789451373983e+01 3.230219406222615675e+01 3.312943176103713228e+01 3.084956602643864443e+01 3.177296858817281588e+01 3.146446133296282355e+01 3.515413891588156048e+01 3.122661789704318380e+01 3.179772128517057794e+01 3.024913498842816750e+01 3.352922299996621547e+01 3.099518597010265708e+01 3.337646886540048996e+01 3.142406460019992664e+01 3.051538558647910548e+01 3.080917942654591712e+01 3.226308230773697261e+01 3.096510810958508841e+01 3.121879105117398367e+01 3.097643207492020423e+01 3.172181300194262477e+01 3.230630323321361885e+01 3.183280388604493893e+01 3.179543267490496561e+01 3.172717994654061613e+01 3.268886605963035663e+01 3.264061331197871851e+01 3.211616122984042931e+01 3.181405173353207871e+01 3.329754525162027790e+01 3.196894467714616894e+01 3.314599622590763062e+01 3.269817382239319414e+01 3.142259417043237946e+01 3.099587054057939284e+01 3.212468015719697689e+01 3.316422228459464350e+01 3.128330457390608998e+01 3.297547595458872394e+01 3.191289473832178558e+01 3.196816451765809930e+01 3.289979531034020255e+01 3.387536847762280701e+01 3.293939433544755246e+01 3.081446449594823633e+01 3.314189105508829414e+01 3.048764932917014292e+01 3.190547555294700288e+01 3.158067592031816773e+01 2.937117514752718606e+01 3.208897655552165418e+01 3.184252668395091490e+01 3.197468239516646449e+01 3.183177973851735842e+01 3.202387142408770160e+01 3.157569458837425103e+01 3.068499968935210731e+01 3.204072699867972318e+01 3.003038664988163120e+01 3.045352561885158948e+01 3.082255430494537762e+01 3.096560069583171781e+01 3.145893842323300760e+01 2.971463301223006681e+01 3.150606911119736608e+01 3.107249263865221067e+01 2.938086478534798829e+01 3.121649940126341249e+01 3.040758909406721600e+01 2.944364808789313415e+01 3.232900086932274064e+01 3.005242787220949907e+01 2.831708555696715024e+01 3.049383247172071876e+01 3.190877116106264921e+01 2.995379760915218270e+01 3.091139044808404890e+01 2.794382670011748715e+01 3.020971619864331359e+01 2.791818876861968235e+01 2.947584845343476090e+01 2.961026722378962717e+01 2.938819436633606585e+01 3.037872589105188936e+01 2.778659963980439684e+01 2.974390568919260502e+01 2.783028846562119796e+01 3.036469278639179237e+01 2.761190855500105812e+01 2.883952047321252721e+01 2.820092156321661747e+01 2.858164043658540265e+01 3.071403362593001773e+01 3.029843525640634638e+01 3.051161587884269011e+01 3.088257853560692112e+01 2.812040927485734798e+01 3.182870803469026555e+01 3.126657968308927593e+01 3.092195606324353463e+01 2.791984387699887193e+01 3.015611288614941188e+01 3.025636990280720795e+01 3.061878032010082507e+01 2.845222242258645906e+01 3.113509760894803691e+01 3.035907017744777647e+01 3.070688516494497122e+01 3.132155924022606541e+01 3.094255762349522598e+01 2.992533470023804654e+01 3.012612218171435430e+01 3.128835496816873629e+01 3.112585811222052357e+01 3.049722450166175847e+01 2.900757247592291677e+01 2.988307939181421702e+01 3.036803960663620217e+01 2.842868979867635559e+01 2.902104005177770674e+01 2.993710179819569461e+01 3.028645517983806812e+01 2.894352066889978303e+01 2.946606109763198944e+01 2.819478449554476285e+01 2.790448872783355228e+01 2.901509120261871288e+01 2.759844830046506559e+01 2.960691081262904589e+01 2.947432509360276143e+01 2.834378049816578482e+01 2.998170546416295323e+01 3.010418705883614621e+01 2.780761127431456714e+01 2.717781075662199797e+01 2.896321382334073746e+01 2.973656303885744379e+01 2.931518663703152683e+01 2.940129170154434135e+01 2.800474411012131881e+01 2.901018256492727687e+01 2.934154381536990641e+01 2.933474104775922342e+01 3.025487627114439704e+01 3.043519458659080357e+01 2.946416975510252456e+01 2.861594986538624141e+01 2.939938058846424696e+01 2.752589448741240474e+01 2.821259232554534080e+01 2.698718680340603626e+01 2.773459093704607881e+01 2.821967614016931591e+01 2.631446399261304947e+01 3.081807278107094561e+01 2.839422007590820840e+01 2.791105936365587681e+01 2.718576969980957614e+01 2.769469907634014660e+01 2.794930776356224555e+01 2.888396840621823358e+01 2.652045616597619571e+01 2.823240013752182875e+01 2.816878007246607041e+01 2.939523569937378866e+01 2.918526742703669896e+01 2.764860333682310767e+01 2.895342933170856625e+01 2.766347426496444228e+01 2.870736356793641164e+01 2.667877626444071026e+01 2.825209153087024561e+01 3.117847635657760463e+01 2.594826484200314809e+01 2.904112313154324809e+01 2.737892353261899814e+01 2.629484346713919507e+01 2.909018122006049012e+01 2.763664956941821060e+01 2.953032480423163975e+01 2.774056987288520304e+01 2.915212337375709239e+01 3.025727575907121292e+01 2.822658170530361943e+01 2.843971637645056916e+01 2.680110324419075241e+01 2.753539061568745083e+01 2.619401778311710416e+01 2.761996456310431824e+01 2.862396373818681994e+01 2.821743897952993763e+01 2.672193530230222791e+01 2.873331181723319361e+01 2.829133417232741010e+01 2.906599187824801689e+01 2.912209528738336317e+01 2.798790010279744678e+01 2.689684124763127215e+01 2.554911311885258485e+01 2.556922509850853942e+01 2.488201203316552679e+01 2.602301091235371544e+01 2.546765431021359305e+01 2.649456629573457889e+01 2.590686204013822191e+01 2.732210866795204041e+01 2.590751002019365501e+01 2.683399307151804436e+01 2.770051120863448446e+01 2.439742770277139527e+01 2.533616825202000200e+01 2.600174552609381706e+01 2.601191432809972071e+01 2.610138194453729454e+01 2.371550619185836695e+01 2.624086683439426082e+01 2.460149476531773871e+01 2.556069590041099104e+01 2.736780646715734377e+01 2.494622351472978039e+01 2.611899384552091163e+01 2.485904273928744601e+01 2.255077079676157581e+01 2.737289857996168863e+01 2.655084701327291086e+01 2.456568884261512054e+01 2.591678008426462299e+01 2.644769123499559882e+01 2.566137174136644461e+01 2.614773304566027079e+01 2.630357006146558874e+01 2.543021717568748485e+01 2.619385102410394595e+01 2.639426709561137585e+01 2.744194318565949686e+01 2.741016167730917275e+01 2.659967657990447165e+01 2.518013682822953214e+01 2.467204336007116794e+01 2.610807958604170409e+01 2.912123118571659930e+01 2.710665960080957149e+01 2.642770878703164783e+01 2.763267433341376389e+01 2.825059097404070840e+01 2.527753574864577146e+01 2.666689378222422135e+01 2.768938449253549905e+01 2.836236952949122880e+01 2.642940141950061417e+01 2.722866547500667878e+01 2.805269854931351148e+01 2.464644820982537965e+01 2.571077004124497023e+01 2.737370240193359550e+01 2.801737773571835888e+01 2.626600025106632685e+01 2.766854782751823194e+01 2.848878300244249928e+01 2.567570753255722593e+01 2.691159503589940982e+01 2.433744224937140999e+01 2.776116204754463723e+01 2.401312830307569257e+01 2.658305295448080940e+01 2.533399536486825809e+01 2.668786189095749251e+01 2.729468724578356742e+01 2.734042225934141968e+01 2.603542218033903310e+01 2.458017134176760621e+01 2.653739642097020734e+01 2.509677856237699345e+01 2.680651488251536207e+01 2.660481504588729962e+01 2.697317968919395881e+01 2.662447936514336533e+01 2.471245356392330805e+01 2.702434499743456087e+01 2.336884253367932018e+01 2.550127196813600960e+01 2.767372822931637799e+01 2.695647370145601940e+01 2.654086035244034036e+01 2.666839690364902538e+01 2.746158374078515862e+01 2.762196632509343885e+01 2.413982802894890511e+01 2.564654316216125096e+01 2.366016278314047483e+01 2.591572593015495229e+01 2.545069455839557904e+01 2.589818139704726008e+01 2.615477597376203889e+01 2.349641327862521933e+01 2.468983275668637489e+01 2.653193226605995036e+01 2.406291574416162860e+01 2.516074149612595789e+01 2.764685214239244715e+01 2.496348132501184480e+01 2.444095051657824058e+01 2.675124141405138545e+01 2.558489564535733507e+01 2.414755036678349143e+01 2.623268475812837863e+01 2.517415471656835990e+01 2.416735720460535575e+01 2.691153979839035770e+01 2.591185680988655449e+01 2.439899188767322968e+01 2.503529457753658960e+01 2.660855305555031691e+01 2.502301331011608809e+01 2.591360388385885116e+01 2.515852795266728137e+01 2.469286596907352305e+01 2.513821114604552776e+01 2.484474605512372136e+01 2.430681341356003244e+01 2.390220666802870753e+01 2.542614095577512856e+01 2.605827674856112708e+01 2.383817122714648917e+01 2.487871956631726533e+01 2.259785876800144777e+01 2.610490885966794039e+01 2.542307388702224813e+01 2.407130918511028383e+01 2.575551264082892899e+01 2.354430998825062460e+01 2.581699599297639836e+01 2.411092209755991789e+01 2.522670538796560180e+01 2.433282519983039549e+01 2.594559949740665417e+01 2.521775321619925592e+01 2.569708766240367126e+01 2.463721047473454817e+01 2.459829826665679420e+01 2.494039596850056384e+01 2.705134600676016277e+01 2.376930881529754913e+01 2.486630128112121696e+01 2.481704322748356262e+01 2.451708554861046707e+01 2.325748971591758263e+01 2.460483074051840191e+01 2.534678725893921936e+01 2.498451292398403112e+01 2.353561050601783222e+01 2.399045933274628695e+01 2.546695655211431486e+01 2.426397657587233780e+01 2.391899589075050514e+01 2.551923971298337435e+01 2.348308193111472519e+01 2.438236517945916049e+01 2.423907161529331944e+01 2.507011676276744083e+01 2.344417522020169642e+01 2.541351574295805804e+01 2.360534451764507224e+01 2.507586712968941711e+01 2.510473548368979735e+01 2.525115581622922534e+01 2.304873621065243228e+01 2.453166917128704583e+01 2.580405418887607638e+01 2.512309997438785913e+01 2.457090123702071693e+01 2.451590636251069455e+01 2.459795517588019820e+01 2.703873054426020772e+01 2.445240457265647649e+01 2.443063789705146860e+01 2.516872715289041906e+01 2.461514914968670098e+01 2.524289804194291520e+01 2.365815151416111561e+01 2.295938492918957863e+01 2.514903106818334422e+01 2.363882143562659621e+01 2.424695607176086654e+01 2.450127194735132008e+01 2.658822014514174370e+01 2.503045046129164675e+01 2.425765225192840546e+01 2.609543994434213587e+01 2.388195502525162794e+01 2.326922087474555667e+01 2.462726205306887906e+01 2.500477563110873547e+01 2.518986959918187907e+01 2.507935183782518607e+01 2.814865515711547417e+01 2.617374760560162272e+01 2.387597946406326344e+01 2.480706041335626821e+01 2.451800142696878027e+01 2.528394968304050749e+01 2.445089563354345685e+01 2.121123169579395906e+01 2.575834771031633608e+01 2.435736259417913274e+01 2.464337451036289295e+01 2.379586223825916136e+01 2.478725266651573023e+01 2.433017932454887244e+01 2.577258758362997781e+01 2.643642728250141261e+01 2.329475404772220060e+01 2.357691928128022596e+01 2.238311207715258178e+01 2.331681953196281043e+01 2.387581362183458111e+01 2.786434680535125707e+01 2.424970179569479001e+01 2.327421896952533231e+01 2.518814080615819861e+01 2.247547497445429698e+01 2.400451590320409068e+01 2.451389048872989207e+01 2.443764189230202888e+01 2.460876730692793757e+01 2.244164516951902399e+01 2.511590179976415271e+01 2.313804088528384284e+01 2.621210101527020697e+01 2.424801915569922883e+01 2.503960418893019479e+01 2.368491475783748257e+01 2.485456216571601473e+01 2.411662153504545358e+01 2.385802827394580561e+01 2.393323737488022829e+01 2.383073383561717051e+01 2.477672106931435536e+01 2.459948559299047943e+01 2.474517811400606959e+01 2.332218728694357424e+01 2.544367539849455540e+01 2.341126558065548124e+01 2.467763359793255873e+01 2.490472208829394418e+01 2.367723521412320409e+01 2.413385925266399923e+01 2.621434054629642674e+01 2.287913720727339495e+01 2.443072761178754959e+01 2.497351851833787961e+01 2.464565335270806301e+01 2.516275740195920818e+01 2.347328729584029716e+01 2.395971798443932244e+01 2.349862840822486731e+01 2.085489685913200475e+01 2.428629160973418522e+01 2.272750864791330372e+01 2.437329213054206534e+01 2.547202810392015948e+01 2.209097223339676219e+01 2.289364697288256778e+01 2.349315742161212128e+01 2.272863437948388921e+01 2.219572370470622502e+01 2.333782924216432875e+01 2.340880958856191185e+01 2.409188496009277003e+01 2.318111086372124063e+01 2.484460110056129523e+01 2.226896916406213833e+01 2.432917865262097834e+01 2.240409052338782914e+01 2.407669026631192466e+01 2.293357620525763352e+01 2.207561457328466048e+01 2.226197087500515082e+01 2.215510677912971005e+01 2.112255613105355678e+01 2.091739213331624114e+01 2.402301656599908242e+01 2.131998718028362916e+01 2.442934864793540584e+01 2.223213839908075684e+01 2.230506519257356501e+01 2.348335367120546380e+01 2.574244129006292781e+01 2.233248987229094240e+01 2.328121212171940257e+01 2.117564100585225617e+01 2.219996814818790654e+01 2.349399817847102057e+01 2.156977416261878489e+01 2.080669572345011531e+01 1.952645016374768971e+01 2.089330651809591544e+01 2.285574222278468071e+01 2.051071004345665116e+01 2.266084699915348821e+01 2.085170074712626231e+01 2.319665502115018185e+01 2.249349163802736484e+01 2.050945840929728803e+01 2.150056121807022436e+01 2.090254817407937793e+01 2.259916186118494963e+01 2.129336773808940819e+01 2.097968582067538890e+01 2.071989199454339570e+01 2.244168565572415019e+01 2.128872369360954409e+01 2.192428735963355280e+01 2.216676252872771258e+01 2.155643462776399133e+01 2.365207930711392237e+01 2.286386647515031356e+01 2.303070860614300486e+01 2.054475298916388581e+01 2.134352571387347197e+01 2.184002058869448248e+01 2.231217783955128553e+01 2.152387741884383487e+01 2.176497683306112663e+01 2.445309260799494311e+01 2.021467292885527556e+01 2.189372234690019070e+01 1.977885152109103828e+01 2.089349937574797877e+01 2.366513975461883135e+01 2.428531076749443685e+01 2.165663842767494884e+01 2.282422876110685905e+01 2.216864453325114681e+01 2.301879654886699100e+01 2.208483921758223545e+01 2.296275331451744250e+01 2.238345697690941805e+01 2.112282260646844989e+01 2.175544212493882767e+01 2.115341484587131760e+01 2.262301721798634802e+01 2.227382478280552647e+01 2.173676191980923278e+01 2.016732782141181346e+01 2.504125769196764040e+01 2.230401040640780508e+01 2.132422580538844059e+01 2.347515103154492522e+01 2.045030609336358651e+01 2.031382748497542678e+01 2.158625681966051246e+01 2.119161707977115583e+01 2.302025251143637874e+01 2.450134417927895925e+01 2.077013167931867699e+01 2.202723331595152700e+01 2.285856491785886391e+01 2.166401760859709924e+01 2.309236974311582102e+01 2.180731098836996651e+01 2.020375087459377994e+01 2.165704385713868518e+01 1.903181785031585704e+01 2.457811879049081227e+01 2.304784720078607663e+01 2.247852330932165899e+01 2.274327642843147501e+01 2.246370193700539275e+01 2.141363933488510440e+01 2.149651476227052527e+01 2.150164305560018008e+01 2.017682113640740482e+01 2.239952112662559358e+01 2.218919499546659324e+01 2.169748655856864161e+01 2.140989173831451353e+01 2.060280595243878921e+01 2.165123571933147772e+01 2.382371512148307602e+01 2.217316685051566694e+01 2.299146540292878882e+01 2.348008510371947466e+01 1.928831270317842339e+01 2.132463342419510965e+01 2.272477772940733232e+01 2.009011546466793874e+01 2.046767090465650440e+01 2.290983888326791629e+01 2.198341017493515182e+01 2.126149747209588980e+01 2.146201693494109364e+01 2.295202202853922202e+01 2.272056319374886257e+01 2.078535664902042157e+01 1.951386995239179356e+01 2.116281939692131786e+01 2.025758795717014848e+01 2.087106830982052230e+01 2.209283739182128059e+01 2.206003627102852604e+01 2.267237620383933105e+01 2.074706099432734874e+01 2.258284679353676339e+01 2.006332263871427202e+01 2.038587812343048356e+01 2.013485449426403662e+01 2.063186841524759885e+01 2.090414378950025309e+01 2.119035728247275685e+01 1.984160128719389249e+01 2.194359252977410435e+01 2.071034283137941046e+01 2.049743032782856744e+01 2.110263436531530346e+01 2.289174350327563445e+01 2.260550821122931708e+01 2.141633242597805875e+01 2.118718003699951069e+01 2.125540094360083643e+01 2.191765144092863338e+01 2.173800058601739593e+01 2.159499136101651118e+01 2.067918321655469072e+01 2.100293097383312713e+01 2.207518969190303082e+01 2.050951892235063312e+01 2.168353646779948463e+01 1.881780529504811028e+01 1.920105444060548194e+01 1.870369593883255277e+01 1.941460087443983085e+01 2.009596934727877837e+01 1.834132439783140711e+01 2.037829080393164816e+01 1.789635761998611940e+01 1.980143429988528325e+01 1.937616785201215208e+01 1.938693637390186097e+01 1.873810550799609231e+01 2.004858993591482275e+01 1.814007513226610158e+01 1.803491433295210555e+01 1.717469832574711219e+01 1.825159985414759944e+01 1.715725975437973361e+01 1.907775805443592176e+01 1.838368120023230645e+01 1.900720230576657244e+01 1.868932943937579338e+01 1.674113434655395594e+01 2.004868987037631811e+01 1.903115309344087436e+01 1.634374353989725037e+01 1.694008297203503943e+01 1.756404265717972990e+01 1.785550638582589045e+01 1.692325482365653855e+01 1.791808239710587358e+01 1.691191223388640452e+01 1.751562536046577279e+01 1.742632829426036878e+01 1.805385772893458807e+01 1.770279533596312760e+01 1.801323860828955148e+01 1.758627117642086546e+01 1.754987776237082642e+01 1.623645249369926447e+01 1.792597822463807944e+01 1.595888464574936627e+01 1.883438911591326104e+01 1.941963350717719550e+01 1.749316805500171768e+01 1.589465894503606869e+01 1.792005038524020577e+01 1.660356490857419942e+01 1.679629561854313735e+01 1.660159873320903756e+01 1.740546329136372705e+01 1.691425335644056105e+01 1.695345566726337339e+01 1.731010962415187038e+01 1.562606681656260044e+01 1.693306364145549026e+01 1.852766262551068976e+01 1.843928094869778178e+01 1.770059099379797374e+01 1.554376711575243242e+01 1.900801180538148571e+01 1.742992824095211901e+01 1.681917751330865585e+01 1.833956306124024493e+01 1.669752335146939970e+01 1.619567553251865633e+01 1.556672708296137841e+01 1.778547844217766283e+01 1.623516824710707240e+01 1.657411175157191963e+01 1.524775259370897551e+01 1.736088198076086186e+01 1.810633117944511383e+01 1.849025981341794989e+01 1.674637377984319642e+01 1.819860086573083180e+01 1.679889881637429738e+01 1.773242870900571688e+01 1.564362213166547910e+01 1.819914940416117943e+01 1.634194742021498925e+01 1.530205329596662445e+01 1.582821465737164957e+01 1.718144582224069339e+01 1.654115505903232730e+01 1.588083074953553897e+01 1.710872907497522277e+01 1.532125824581838280e+01 1.424109862755313749e+01 1.619495164851957014e+01 1.650690631304944489e+01 1.663254840726674288e+01 1.652464882379068811e+01 1.451854816630563150e+01 1.416996164472617181e+01 1.458745639548370043e+01 1.616694580731860142e+01 1.658531747451260330e+01 1.363885101826231150e+01 1.521160480680009641e+01 1.522084169175806423e+01 1.873460182797258256e+01 1.510051200499998636e+01 1.693639618243708966e+01 1.566516805877781771e+01 1.626763388536381783e+01 1.654188073443624063e+01 1.559490628183893968e+01 1.482752601250987468e+01 1.415704611492688514e+01 1.402101704935414617e+01 1.480732020268603577e+01 1.514090042836631334e+01 1.423488454275992865e+01 1.468163596641080382e+01 1.597482286040851029e+01 1.777162057107497972e+01 1.526275663297767515e+01 1.573334800854291871e+01 1.520678091746883709e+01 1.482584631141899578e+01 1.578142524979588757e+01 1.588350169381496357e+01 1.609622895225597716e+01 1.466249326050856538e+01 1.464723948551342758e+01 1.413649687606848815e+01 1.442116676275492360e+01 1.352209542359951477e+01 1.480955988108163446e+01 1.486054718066058200e+01 1.505046707912391746e+01 1.574185519811094025e+01 1.549968358034465155e+01 1.496436060318376349e+01 1.302864583620724837e+01 1.395648344189635282e+01 1.497760579738622866e+01 1.547831722164510282e+01 1.403742078823172257e+01 1.426804581248273607e+01 1.414584738960127552e+01 1.430357790359837722e+01 1.289189472069608122e+01 1.267421203253944029e+01 1.330587213840695604e+01 1.123458913110925828e+01 1.088638387675878860e+01 1.159146874352303236e+01 1.338601545959553718e+01 1.417324984576830715e+01 1.404858205276560490e+01 1.300611236425730510e+01 1.291116062594660896e+01 1.256041307336150936e+01 1.226685940703877797e+01 1.410396120693589062e+01 1.223455985102641819e+01 1.294063517663512286e+01 1.248680309296313595e+01 1.284223400660945025e+01 1.373730630199503899e+01 1.346413993870412540e+01 1.389857611516961455e+01 1.313976651407702789e+01 1.343935107945301155e+01 1.455346048374111767e+01 1.280228518836140417e+01 1.172316674756149979e+01 1.217174380974062231e+01 1.316602895228975889e+01 1.381603435789570611e+01 1.318060700432659615e+01 1.303751594757252263e+01 1.346566592048784727e+01 1.243705178225306263e+01 1.368505682641080234e+01 1.401559362180998569e+01 1.348121288736947676e+01 1.233400759166829630e+01 1.378007837609649044e+01 1.370277782168808223e+01 1.336617718045693515e+01 1.300393342463350521e+01 1.368168506575587884e+01 1.463833109445086578e+01 1.404136828324259412e+01 1.543237286610226278e+01 1.342885536778247157e+01 1.189142278192061042e+01 1.254225642136816887e+01 1.164063895607250565e+01 1.352978884681130367e+01 1.420283597439509826e+01 1.199726771836293793e+01 1.263495880339992894e+01 1.524409913255266957e+01 1.227592495670903006e+01 1.403710650433757756e+01 1.486488496445792862e+01 1.171716609578863810e+01 1.178131129109524800e+01 1.257211480117645053e+01 1.266938824126447116e+01 1.141693565248029074e+01 1.238372449082933002e+01 1.317141191392956934e+01 1.338224799496272865e+01 1.297869202424207202e+01 1.190240906454068082e+01 1.178446767023203279e+01 1.149900112849874390e+01 1.366610092948580757e+01 1.344030978505270824e+01 1.324332774228790122e+01 1.120263724061225297e+01 1.346578411231078576e+01 1.215745656494876314e+01 1.371239142185099524e+01 1.214678323940612792e+01 1.297659791642624860e+01 1.302535243058010295e+01 1.186262936337722529e+01 1.320439948898677329e+01 1.290466823728465506e+01 1.205298743634634917e+01 1.466692946717103574e+01 1.259333456445878774e+01 1.213852590046653113e+01 1.485335755681463965e+01 1.267705810949565937e+01 1.311788082969050073e+01 1.195506240784234464e+01 1.156273671403633863e+01 1.349750955668959307e+01 1.358547917046143105e+01 1.294482784311531987e+01 1.116417914095625896e+01 1.332847911129563911e+01 1.185807122021558158e+01 1.327851107986574419e+01 1.117130852689357390e+01 1.121493171408692469e+01 1.325012165143606246e+01 1.039552947911071357e+01 1.107774259163148223e+01 1.017061236786974199e+01 1.272979461569464199e+01 9.616141053380998116e+00 1.217457119337394822e+01 1.314178476986135991e+01 1.093986323986626807e+01 1.126449292077419528e+01 1.044349040417890429e+01 9.062050142998000268e+00 9.154862174207927694e+00 1.116285645073585009e+01 1.213655730839502489e+01 1.134869336469070156e+01 1.065360783205679951e+01 1.163390841416493515e+01 1.149408552132839567e+01 1.118288763575763056e+01 1.120600849683936318e+01 1.101317442863496865e+01 9.596284223308749972e+00 1.020438837311120395e+01 8.907002939464646829e+00 1.044873036325669879e+01 1.091146241660661786e+01 9.931053141032474940e+00 1.075842858888902853e+01 9.666992867191677163e+00 9.352528010951221660e+00 1.075164551575301708e+01 1.027858209099180975e+01 1.001269441241704961e+01 8.922884139824931893e+00 9.124475429774888013e+00 9.816378627356160180e+00 7.769786710047593026e+00 1.088445147494224052e+01 9.047868772660445202e+00 8.628397483224611975e+00 8.265077681536096676e+00 8.683144883927724322e+00 1.002016357124283985e+01 9.158883628810187361e+00 6.702407296455874963e+00 8.962054574256379524e+00 9.879512405019433174e+00 7.819523704363956718e+00 8.706848714128128108e+00 7.249314957753449917e+00 9.949051348625213009e+00 9.208708961018421846e+00 1.087310652010096490e+01 8.829838202538343950e+00 9.669067637198191179e+00 9.983614586722971751e+00 9.657558522851800831e+00 7.873073149091725398e+00 8.481967282776940564e+00 9.950919249106750186e+00 8.460494426004661506e+00 7.931917102196186953e+00 8.990911405383453570e+00 7.692951156871572493e+00 7.016370024072665856e+00 9.028375020574197052e+00 8.487306565468367481e+00 6.636088706561494632e+00 7.216200455282793413e+00 9.481279404045087844e+00 7.535385550181507242e+00 7.830359054279028896e+00 7.883917107555896919e+00 7.376144641627948140e+00 7.586818495986309863e+00 5.534781461445033024e+00 7.133144039890367161e+00 7.970362331959797153e+00 6.775340214707151532e+00 9.823367100836634336e+00 6.935537585242207648e+00 7.230931871327963556e+00 9.252346438612978119e+00 7.136441200841422194e+00 9.215896986154648474e+00 8.041160140565454029e+00 7.463303447282296332e+00 9.405630817892292939e+00 6.463467929270064971e+00 8.206631644150093052e+00 8.506903640769172270e+00 8.015664528571806002e+00 7.629720987485851147e+00 8.221965796195986442e+00 7.113493284670073358e+00 8.978100049382016223e+00 7.154864623426496095e+00 5.494396747170398498e+00 7.816050076261078949e+00 6.724497971014098852e+00 6.871923195848694377e+00 7.332912524354958883e+00 6.922787973413411677e+00 7.780187856986770178e+00 9.535474805058909098e+00 7.535608427283234434e+00 8.676030394676605084e+00 7.666757222784395864e+00 8.314381866859207548e+00 6.609962156905552888e+00 6.823131153464545129e+00 8.077995836705399668e+00 7.020210317170595182e+00 7.761838952741062059e+00 8.929834076599721726e+00 8.100865344103976184e+00 9.886304544533000893e+00 7.480188515335143506e+00 7.947191324269461177e+00 7.665454238898881556e+00 7.281101610620805076e+00 8.860741500072212062e+00 8.791992792827398873e+00 1.065690586711817645e+01 8.704958066711771636e+00 9.119060104405651401e+00 7.633666454351269337e+00 8.816167430676463468e+00 8.068410815643103362e+00 8.050052782817292751e+00 7.213682161001754523e+00 9.721992133230335398e+00 9.379389057713908073e+00 6.794709132158444298e+00 7.282766935230901240e+00 6.954589220055102494e+00 7.769516695254591987e+00 7.574256063074771284e+00 9.076088392617728928e+00 8.444777271408229424e+00 9.155928789406811319e+00 9.053899608327348858e+00 8.551698146094500075e+00 7.659472688132072271e+00 7.839997733099803412e+00 9.308187892044790246e+00 8.141496257886954524e+00 6.254939299533037733e+00 8.098633093518753157e+00 6.276961631981316181e+00 9.538741288159858556e+00 6.562576984237641575e+00 7.337786975637426323e+00 8.574909883409889133e+00 7.764702706544088784e+00 8.727449184570057028e+00 8.377970761049807535e+00 8.946241207229654435e+00 9.549580265448730287e+00 6.918476476734681135e+00 9.264929855313424056e+00 8.138184459749494337e+00 8.833706823541069397e+00 8.417332081689197665e+00 7.840912232727371034e+00 9.095799129930897564e+00 9.042355376285417634e+00 8.653585865160749790e+00 9.098230389202131008e+00 7.791307692146578034e+00 6.517550147453439635e+00 8.157334246228476360e+00 6.814153141135919078e+00 8.475777840918357953e+00 9.326811335575438733e+00 8.603657503831609432e+00 6.451824609685356648e+00 8.684352104550065121e+00 8.059074432177432357e+00 8.371262114049448755e+00 1.002649294052388029e+01 7.018586236275132784e+00 8.902431472046634653e+00 8.514570405032776179e+00 6.380316753240455441e+00 7.211324912353209271e+00 8.558629518934555591e+00 9.394367217201349263e+00 6.962521839204695695e+00 6.875879472457113728e+00 8.565754744509680663e+00 8.084351870763837766e+00 8.948422775141368746e+00 7.921542986786408669e+00 8.524844222355330459e+00 7.750247228997467985e+00 9.240049061107916017e+00 7.145643543664846220e+00 6.755570812483756349e+00 6.673983153084122044e+00 8.338216518590389370e+00 1.016817756424327968e+01 9.450013937833032784e+00 8.509674622219810303e+00 7.450175127882271653e+00 7.541808796074645826e+00 9.714783439870817716e+00 5.582943695851574795e+00 1.030493352040890365e+01 7.568766548999366073e+00 8.223362218474198571e+00 7.409934674475592509e+00 7.422687529016570807e+00 7.484379822511292524e+00 7.153407077553733728e+00 8.853143222526529854e+00 8.014271342485672633e+00 6.905733629911728677e+00 8.417747978040615919e+00 6.950572036492346228e+00 7.671300425405009449e+00 1.020106974593435289e+01 8.561108287383760285e+00 8.296544998860579057e+00 6.279850459747089886e+00 8.446379849027829678e+00 7.155326249917621340e+00 7.542680191189448990e+00 8.333103905660898647e+00 1.039116227198502962e+01 8.880790406549397886e+00 6.579671163096293185e+00 8.086882793507477629e+00 1.102978162912975790e+01 8.090316038026166723e+00 9.761771445127424229e+00 7.110797108063400707e+00 8.405346522831909084e+00 8.599427756649545174e+00 9.023697136748870307e+00 9.089086385769871157e+00 8.196633053828080051e+00 7.617976758744889665e+00 8.810594143050655802e+00 6.316496836837398376e+00 6.109379978767408126e+00 9.218894687736774785e+00 8.007738786459364988e+00 7.170495246773534781e+00 7.952579004069027846e+00 9.869166087946251054e+00 7.637267158881713591e+00 7.257181147471205129e+00 7.993926299658268064e+00 8.509406073307452800e+00 8.106030549411224584e+00 9.096827619431032019e+00 7.360397658899242579e+00 8.197502721219006361e+00 8.181104790733165544e+00 8.372760522062286270e+00 7.661117263566134206e+00 7.084266949867681795e+00 7.730930577607192156e+00 7.399652884015835319e+00 5.985574000302348097e+00 6.910390246491013855e+00 6.747308060910206073e+00 7.739963484855315379e+00 6.123203072087183507e+00 5.570852251516162035e+00 7.802993477795095778e+00 7.759290732698329585e+00 6.852507652326219834e+00 7.252058607032508597e+00 6.238457557318459301e+00 6.701261893985238416e+00 5.537894924529449980e+00 8.131441757306648199e+00 7.416421502933291166e+00 7.952551343713954779e+00 6.332215550388351488e+00 4.803187592532716543e+00 6.265670954266069792e+00 7.826184364513251168e+00 9.339152155056574145e+00 7.467895629581571271e+00 7.505419341095075580e+00 7.463390983176753757e+00 6.073328881916859601e+00 7.640470339517603904e+00 7.604033966037856196e+00 4.933695392269433100e+00 7.090999724527933701e+00 7.083943410079690750e+00 6.716633428989519317e+00 8.455966353579430717e+00 6.695495908516025274e+00 6.965833512001571748e+00 6.789151013294615566e+00 8.973281374968456348e+00 5.935810966559280644e+00 4.663731599898344626e+00 7.530255224866168717e+00 7.741029997155982834e+00 7.415197142096798366e+00 6.293706795118851005e+00 7.288419807753637514e+00 6.475874807292263391e+00 5.611126250788147196e+00 6.276341622652926944e+00 6.284725871039252176e+00 7.915702593972721246e+00 8.407363065131974622e+00 6.768433043545368122e+00 7.916012582880810555e+00 8.923661283461093774e+00 6.981020091648798775e+00 8.897959209712205109e+00 6.775577641992694744e+00 6.515431760164584141e+00 5.734194794074137569e+00 7.259137884796680318e+00 6.706347199527965763e+00 7.118614543642870274e+00 7.264212916872739179e+00 8.969636467983555406e+00 7.887950868583232911e+00 5.808611622151158116e+00 7.875091766749356736e+00 7.319068399382921086e+00 6.588699155376352756e+00 5.529811946418506707e+00 6.936310020858713621e+00 5.613643126788135262e+00 7.694978782174645815e+00 6.414008854830630213e+00 6.984777815549637836e+00 6.083628560193112378e+00 6.382724550832307386e+00 6.048726838389932858e+00 9.053883424122952661e+00 7.885469263044508459e+00 4.268037246963185538e+00 8.223455836289579324e+00 5.591913688176050279e+00 7.734747335994218709e+00 9.040105090091264728e+00 6.060867030972448610e+00 7.507584165484796124e+00 7.812134568067929941e+00 8.097762287158774441e+00 9.050909590339877298e+00 7.434572667115359579e+00 7.557314414297173322e+00 6.799094130505038969e+00 8.857307622674664316e+00 5.534771083504069544e+00 7.196010786805556947e+00 7.068183631457398697e+00 7.382213381812637643e+00 5.406729934436723894e+00 6.296258225000324060e+00 7.995379647251516175e+00 6.535399565432310709e+00 7.083376113106975680e+00 7.469906177685396109e+00 7.140082020843755650e+00 7.051896207271874495e+00 7.346164991710393721e+00 9.736360337700764589e+00 8.125008463539474590e+00 6.123395096477649346e+00 8.316718158805182171e+00 7.217689732115759149e+00 7.779778352210370507e+00 4.995087459911089489e+00 6.763063854275035425e+00 8.229898831562609374e+00 7.953620709368381725e+00 6.309242082417753750e+00 7.206836896013529170e+00 6.755720866292646676e+00 7.009666110186506316e+00 5.389482449073385695e+00 5.793550714165548676e+00 6.097896342404218295e+00 6.737073984064806176e+00 8.579782119135350271e+00 6.699120551734733198e+00 6.514803254280356448e+00 6.411740099980583807e+00 8.779604405292298352e+00 6.106937400591159637e+00 6.773750447835895194e+00 6.184911702703640657e+00 8.294052546869522757e+00 6.371416472353566007e+00 7.578290318821526483e+00 6.468530698334389761e+00 8.350137164102008569e+00 5.276157071549944177e+00 7.710418714670355556e+00 7.123806308221128702e+00 5.939964569235325342e+00 5.089302958623637352e+00 5.389123572698114373e+00 7.165132972914621590e+00 6.055684017518717432e+00 7.554326549736771312e+00 6.230639203222897216e+00 8.506939248506787621e+00 6.036251328348482659e+00 4.482291986112266535e+00 8.142796785208973986e+00 7.288422273721630873e+00 4.712963619237218182e+00 6.984541048922698891e+00 7.622903171449427084e+00 5.993454866985463703e+00 1.014291505603779697e+01 6.759601886094668721e+00 7.078993758736245923e+00 6.648043428408382027e+00 7.017874290715768737e+00 5.954939030975945791e+00 5.966602817685614291e+00 6.633033906247658429e+00 6.251235312304249447e+00 8.345469334925200044e+00 7.378525933593471642e+00 7.630226135045384162e+00 6.834630288132212961e+00 6.294170273153993911e+00 6.323035062719120525e+00 6.344815609336026618e+00 6.019448584702391969e+00 6.196187405434486095e+00 7.873211781252200225e+00 7.340544166917004176e+00 6.843331530898944415e+00 6.013367960549500069e+00 6.616278575246611560e+00 6.141231742987685038e+00 8.444844682689108595e+00 4.062264876652484702e+00 6.797005063146450254e+00 7.635509911201456390e+00 7.629994759803529369e+00 7.562559044693578869e+00 5.243324050556131155e+00 7.065760404575527787e+00 7.771534556176971975e+00 7.484984781944410415e+00 8.457059353062231111e+00 6.581672321107586043e+00 4.932122892760178345e+00 7.344835609830506762e+00 6.229517537511934933e+00 7.418273717183186733e+00 8.391075563582493402e+00 6.671539695379070878e+00 7.442128850370201221e+00 5.948303091853792246e+00 5.151878993916182203e+00 6.625941925992711035e+00 6.525010842463744964e+00 6.565119109283751975e+00 7.688107695995323176e+00 8.135323870835685867e+00 7.118318007409567549e+00 8.034812707403069965e+00 8.345445051820577831e+00 7.534965972141971058e+00 6.191881327820862424e+00 7.470078454723056538e+00 4.657314869519308509e+00 8.333696926229610114e+00 5.592304666654788647e+00 7.234879273563005420e+00 8.786992229360844675e+00 7.780266062044955078e+00 8.074762632809807883e+00 6.689002390687194932e+00 5.849710940722811614e+00 6.613654930647422603e+00 6.185614540263068228e+00 4.573039511740454088e+00 5.937616916039019976e+00 7.717482248252848898e+00 4.941529552826083638e+00 7.534603233813514045e+00 7.090013163452565159e+00 5.722285859694541621e+00 5.226692799733148043e+00 5.907594854796203165e+00 4.592778049713523103e+00 6.622224315854370325e+00 7.067973055810703009e+00 5.725955227935550340e+00 6.365752857149123756e+00 5.616171020951711057e+00 5.775205192330561843e+00 6.242315803408131636e+00 6.906695493350867743e+00 7.519470781248219104e+00 6.398832196284371499e+00 8.309995402118426355e+00 5.886720908097191618e+00 6.169835618065837579e+00 5.614992641226389303e+00 6.419046716273552278e+00 5.129235490410208875e+00 4.510260331453118887e+00 6.559320429979038636e+00 5.968710887845046109e+00 6.813696115432059663e+00 6.687970176522659571e+00 3.984265132543049148e+00 4.382090899490552971e+00 5.149772837308609574e+00 6.872382384938561906e+00 7.783155308550537832e+00 4.788813075678820752e+00 7.222440495474573119e+00 6.116699969031639483e+00 5.520066274246009819e+00 4.726265962697896228e+00 7.460880035496014528e+00 6.842150792464522624e+00 6.568488632151989748e+00 7.048113044433506502e+00 6.689912114287518641e+00 6.142722047523100137e+00 4.411329884140574364e+00 6.598928626179432655e+00 6.174285178430993781e+00 3.958887023980953934e+00 4.031887114949058493e+00 8.179562773199323900e+00 4.709973176955137397e+00 3.923308445563860936e+00 5.385325109761437190e+00 4.311971075948369148e+00 4.464051173722757504e+00 7.027454647688046840e+00 7.672839694753675666e+00 5.398502475800809997e+00 5.574166030891436030e+00 4.510861306039193330e+00 7.089455955924917063e+00 4.531598909613639314e+00 6.051677226165971923e+00 5.029273558841724778e+00 7.951558787417437379e+00 6.143577649086424231e+00 5.500961569394000605e+00 4.648043834832474630e+00 8.171960877396642786e+00 4.077810057594018822e+00 4.057881935255536199e+00 6.026836543575784688e+00 5.665792044533023208e+00 4.993846083519290602e+00 6.225110835294057843e+00 3.816360919105620475e+00 4.188015799889903690e+00 4.050847845238468636e+00 3.404559912993196047e+00 4.319893634904111934e+00 6.065226463470428264e+00 2.586864800014479382e+00 3.096903416484872107e+00 2.572547890049004415e+00 3.844844358245722127e+00 4.846633990228434996e+00 4.216751282229751041e+00 3.259396350091867234e+00 4.698465271497830997e+00 5.479196447954954863e+00 3.667079408773964655e+00 4.256196100932314152e+00 3.117684885800881656e+00 4.132996881719179783e+00 4.040103335617971858e+00 5.404662137833790680e+00 4.169808942127417595e+00 3.567830768419633092e+00 5.194507347803909880e+00 5.537492674357897826e+00 5.415719175616672487e+00 3.845506143817567946e+00 4.613715895803355060e+00 5.424810539874903803e+00 4.811120737110733181e+00 2.962700674476166807e+00 3.890293219810201375e+00 4.490644926986334440e+00 2.190321517384334005e+00 4.586482871673482897e+00 5.292834798814877395e+00 5.028884466476902126e+00 5.621132151624849804e+00 5.490997243259530869e+00 3.417247442760472875e+00 6.189925922298712635e+00 4.568472971005235195e+00 4.022868531066142950e+00 5.423110400934782582e+00 6.233335616172544391e+00 6.094693193853065516e+00 5.638226847081250881e+00 4.872139544946687550e+00 7.077064435155834943e+00 4.563894194638676183e+00 5.536509393371558119e+00 6.376258665106729673e+00 3.963554167511749604e+00 3.337447140136763135e+00 6.333475066510743545e+00 3.914521933122410591e+00 4.673500458669066049e+00 6.448146172552618793e+00 4.777410289239288232e+00 5.927281844514160625e+00 2.692709779578459361e+00 3.079403765058185360e+00 4.203866605884451602e+00 5.865118663976155666e+00 4.837754164541040680e+00 4.606187101298116815e+00 5.226400321244102365e+00 6.604550765171817162e+00 3.598831336519288548e+00 5.196200666262052792e+00 5.397467217238456350e+00 4.187003925190758480e+00 4.006907652946521736e+00 6.457988054058070304e+00 4.194901667447554772e+00 4.846696292180996402e+00 5.440164012106699865e+00 4.934206594677204016e+00 5.208751679923719458e+00 4.261124010952931584e+00 3.870671397041789419e+00 4.589443782006285666e+00 5.262587402214627730e+00 5.024652603043526788e+00 4.121957064447091312e+00 4.314755009266273866e+00 5.273200290405767099e+00 4.315894615726351802e+00 4.978384957103835440e+00 3.460420600739738006e+00 4.871512620305568753e+00 3.164321641754029191e+00 7.238295100023967699e+00 4.690006624685151948e+00 7.611079428128355140e+00 3.227731601171534681e+00 4.956600595404736964e+00 4.600870680210756625e+00 5.163466416194181896e+00 4.060798032801248847e-01 4.461615956372412484e+00 4.024563833201022511e+00 2.983000589967612193e+00 3.986007407886106080e+00 5.512745599770878968e+00 5.342746430963152271e+00 4.014992683524601702e+00 2.948000793765589211e+00 3.759854114510778000e+00 3.547197597391540835e+00 4.374568063643092586e+00 3.134251885129808901e+00 4.512015106574017054e+00 4.053962978021458774e+00 4.688879814757031639e+00 5.061395601970270164e+00 4.779956873897829972e+00 3.494831645170026313e+00 3.753069854259776239e+00 3.443096371137685185e+00 1.925599121643678080e+00 2.504370420725992474e+00 4.208103902682127639e+00 3.673716788100875430e+00 4.351110490373695683e+00 2.613412409778342216e+00 4.924914761377862327e+00 3.439063147758326444e+00 3.678378652322757958e+00 3.766184278269782304e+00 3.833435922094600379e+00 2.938290970899130716e+00 3.362618616325946164e+00 4.275851135327729757e+00 6.121626024262548427e+00 3.981109272986494307e+00 3.959039955432735791e+00 3.180475813574494381e+00 5.374318377122663470e+00 5.395256841580685858e+00 1.214407440110774061e+00 4.801554757728075273e+00 3.766209850209546239e+00 2.771622859536573280e+00 4.028496506378464126e+00 3.164994675649553724e+00 3.294557829369805457e+00 5.082312454508722155e+00 2.268263928871621538e+00 4.822381769874278135e+00 4.065660222663598944e+00 3.783903521417991023e+00 3.304491541942636168e+00 4.265648628308396972e+00 3.396903040058745660e+00 1.790397323433293053e+00 2.174201823917522702e+00 3.414193679159093442e+00 3.614265832821428770e+00 3.592855820565323377e+00 4.773625763470491279e+00 5.811515894571736673e+00 4.028715304489900895e+00 2.720585728458325026e+00 4.752584485666827341e+00 3.902605079381477271e+00 5.083163615379004519e+00 2.097722003253077894e+00 5.481438086136939170e+00 3.425302108508126775e+00 3.974192093169599538e+00 3.214586210010236922e+00 3.555467341578853357e+00 2.733286723174502608e+00 5.145647596237420629e+00 4.379293501947009837e+00 3.571163366456959753e+00 5.096954640498061018e+00 3.072368918320742104e+00 4.378345602282618820e+00 4.408824703119433863e+00 5.090010365642367418e+00 3.616826875319032020e+00 2.241946544750155201e+00 4.988392649372930698e+00 4.342747448814185951e+00 3.943906813761810515e+00 3.647807421149849905e+00 4.488304555578749522e+00 5.233952845829301204e+00 1.820601854334863656e+00 3.690176805564339801e+00 6.582763171752151976e+00 5.059825551113986464e+00 2.759316987694385048e+00 5.492602543998211573e+00 5.943785414679422452e+00 4.743878666619678164e+00 1.865828605122911155e+00 3.863086820785071485e+00 4.687848936050652782e+00 4.678861339476177328e+00 5.381985520855006477e+00 3.840519536615835783e+00 3.281558004125077144e+00 4.161434640549760644e+00 6.073455936171585634e+00 4.588311203691583628e+00 1.536356059552997033e+00 5.959122647643726900e+00 5.609977071873899490e+00 4.755394908405408572e+00 4.236566590388833653e+00 3.807224896266262260e+00 3.608568333822364860e+00 3.192905353228959076e+00 5.670203786458833051e+00 4.725949185685280440e+00 3.626013744319670717e+00 6.436543721967459497e+00 4.117774860896513900e+00 3.741392951210661622e+00 2.977443872110367096e+00 4.908557065018374743e+00 5.648201465647622932e+00 4.468938152731839253e+00 4.278961031125253278e+00 4.480548211198030373e+00 3.020836365816793379e+00 3.577595179064253728e+00 5.043533414115281666e+00 1.927060757295010696e+00 3.844570772493597133e+00 1.526911998781552704e+00 5.761625240380819690e+00 3.715098674208987539e+00 4.630986061104853668e+00 3.981620416980812927e+00 3.960796870052990304e+00 3.308877989285086585e+00 4.730484503305429023e+00 3.549788700838221622e+00 4.281148701884605501e+00 3.943026257806312440e+00 4.963683869073960864e+00 2.673829117637951391e+00 3.220213693495852070e+00 3.706437406490058262e+00 6.872743031685974557e+00 5.356386884325440079e+00 4.338921985612258503e+00 2.967756597867185153e+00 5.506572006880111836e+00 2.932081686583311697e+00 2.953666461649371744e+00 3.781732016443435818e+00 5.723443480199687627e+00 4.113701821253509472e+00 4.084319052851450138e+00 3.645201655769991334e+00 3.332811477978989245e+00 3.281843666173612117e+00 4.774573886333923767e+00 3.754017058175657340e+00 4.375091656006370400e+00 4.792328260464150169e+00 4.676011747634159832e+00 3.329153974675467698e+00 1.849037177440284063e+00 5.693573846386906112e+00 4.350633386767546185e+00 2.960945672868805278e+00 3.596265527700579057e+00 3.523421360460449847e+00 4.565017063261851860e+00 3.370201607091670937e+00 3.811351936368452265e+00 5.045381159558130157e+00 2.982157947699418887e+00 3.920464534520759159e+00 3.873502499521030984e+00 2.119355559614928719e+00 4.594101524208574538e+00 5.783744030204409192e+00 2.799745173813515731e+00 3.632969061056540383e+00 3.305267991341095613e+00 2.590868854559663870e+00 1.281013238318654546e+00 2.541344676345727471e+00 1.492384803552115224e+00 3.296536563918821106e+00 1.488867823732364037e+00 4.039735810295362661e+00 3.537515749038760760e+00 2.052086828350693892e+00 3.731686026852449878e+00 5.420945145358651907e+00 3.121254014186234826e+00 3.120831695763683022e+00 3.651229989257040121e+00 2.318365706602651510e+00 1.308720934687910065e+00 3.116816331545398722e+00 2.093262834811297601e+00 2.179993443017682608e+00 2.541204141485962964e+00 8.181277942073272857e-01 2.093960957508219867e+00 3.139712043599607760e+00 2.787268430238487138e+00 4.260127133023634549e+00 3.824725787302552860e+00 3.275516242396807609e+00 3.320723799051247482e+00 3.902767016302065795e+00 1.723679648878082782e+00 2.669654786506831634e+00 4.785541077734794868e+00 3.026660163392379310e+00 3.261070415884684159e+00 2.852781699928047310e+00 3.802667358374086870e+00 4.057278122773652740e+00 2.480129410076348240e+00 3.665311612273092656e+00 3.161397054090533398e+00 3.140749248004385041e+00 2.465514300429962447e+00 3.281378452982631533e+00 3.053119669478888909e+00 1.965096283575635594e+00 2.971351816579309801e+00 4.158604358068272333e+00 3.107509039091790104e+00 2.522735027796703555e+00 1.174548674384888525e+00 3.861542265227330795e+00 1.651037774242229084e+00 2.782093383488216887e+00 4.623167709638073219e+00 4.202174351720368684e+00 1.741748959649424222e+00 1.429378017874110895e+00 4.414622652323592078e+00 2.694158049421628842e+00 3.606102344906186641e+00 2.961690222518086557e+00 1.282265854766442947e+00 3.811437392973893168e+00 2.173489148935006998e+00 2.927619508656898795e+00 2.454036104077314207e+00 1.451123701241566977e+00 3.950656716563833992e+00 1.834221527937160978e+00 4.510728702674524193e+00 3.275965299978272682e+00 1.643265197604351746e+00 4.433540777305639224e+00 3.691847888780413367e+00 1.731839150116480930e+00 2.038878458798492055e+00 1.471255354085646339e+00 4.218846386908132295e+00 3.822300316785828045e+00 1.985502711516642593e+00 1.320258362338470270e+00 3.744940428432734780e+00 4.316908921739995186e+00 2.647332545164408302e+00 2.168042896878083159e+00 1.992495558330378946e+00 3.372622264979017181e+00 2.353629088011141235e+00 2.484762811665378379e+00 3.486882217451612753e+00 2.192139312826972386e+00 3.231574037347893391e+00 9.436569745597416237e-01 2.173788353075562174e+00 1.804496883971714150e+00 4.150940357763703403e+00 2.472066223055277234e+00 2.213407801509964745e+00 3.115089641876040538e+00 3.044782239638752053e+00 2.777168447455350631e+00 2.218356581333452482e+00 2.132532090764938104e+00 1.920764864772831038e+00 1.718771390311904401e+00 8.821125477018572081e-01 3.808602560804965176e+00 3.644278516909250865e+00 4.108217992366758331e+00 2.536032047005605250e+00 3.799567366580220984e+00 3.701123694399293562e+00 2.810617233255290337e+00 2.975512120294867557e+00 5.506584081453049784e+00 3.013514756474727996e+00 3.045830226496122783e+00 1.348110097258915951e+00 3.005500945780292366e+00 3.766735440207868990e+00 3.008547752452395585e+00 1.855207685182247213e+00 3.056895143189442887e+00 2.299964326253053137e+00 3.601434176508300666e+00 1.856112787916354590e+00 2.350318819718218766e+00 3.840621269235624524e+00 3.383051734387056975e+00 3.533682156593939805e+00 1.562898278381108508e+00 1.991489878557445303e+00 2.911161765418257552e+00 3.532973625488873726e+00 4.616383319245253247e+00 3.928630471952657910e+00 3.568290334953032605e+00 1.152386958567356734e+00 4.262800440563054849e+00 3.199675854002674402e+00 2.929545394601489328e+00 2.436048762750454344e+00 3.451815778086929853e+00 2.227420960075479517e+00 1.979396420164120540e+00 2.245722852414511639e+00 3.514055695811784563e+00 1.443102837020627138e+00 3.904415061636890893e+00 1.633861203557798625e+00 1.527774194766860605e+00 3.066997172508936220e+00 4.187436942411070007e+00 1.326502132900875042e+00 3.767676868099292697e+00 2.998025706766516141e+00 4.695156831325761004e+00 3.155903125991409208e+00 2.933822955420406497e+00 2.599424396561138106e+00 2.221439743443247572e+00 2.759839061845554831e+00 4.110624380852756943e+00 2.991047739351536450e+00 5.073594703872948308e+00 2.179338165673535332e+00 2.474963999851158114e+00 2.729914006703789919e+00 2.826501573474169859e+00 3.116889837575563149e+00 3.781426666469404729e+00 2.662359493164834667e+00 2.319567864652333000e+00 2.061318644437831971e+00 2.935123764567171278e+00 4.274138508011838589e+00 1.282711934964323897e+00 1.374133004282058534e+00 3.346662212864642605e+00 2.121934666844507600e+00 3.120791446645228007e+00 3.930920880942764040e+00 3.458913074639804019e+00 3.989020087824078686e+00 3.189655094668964352e+00 3.076295977896829736e+00 3.914904428349421650e+00 2.980599112634132020e+00 3.327227093633922550e+00 3.020915717460877836e+00 3.860181086308783538e+00 5.057790229198101173e+00 3.851426807038474731e+00 3.059450820012922456e+00 4.678332733972196067e+00 2.338521821205023610e+00 3.088166301353310494e+00 2.519438180326432519e+00 3.905841152571774000e+00 2.754671426427296232e+00 1.604917236791066015e+00 1.981510940258321085e+00 2.491021650655345532e+00 3.463363547943775433e+00 1.861440038206784608e+00 4.614395447223751390e+00 1.826433608812173759e+00 3.447414852148735331e+00 2.029585611450686500e+00 2.022204626363588886e+00 4.059069001911998598e+00 3.054065201514476691e+00 5.073873241291970260e+00 2.657667744411140287e+00 3.819560391935765686e+00 2.559351599316285863e+00 3.612018502511332052e+00 4.022299129955587027e+00 2.903349568216168297e+00 4.788429443615332737e+00 4.804330957444192585e+00 3.882767084865206275e+00 4.378155824320073997e+00 3.719272989731053247e+00 4.459797971355407675e+00 1.818514946118964692e+00 3.368319233437335747e+00 3.202463817472084973e+00 3.723101300649478418e+00 2.436818075718197196e+00 2.877944101572331714e+00 4.689315632112089460e+00 2.108983998040512731e+00 2.697481475130367734e+00 1.233945419283967171e+00 1.233417531401278744e+00 1.908774408180282878e+00 3.328375618246858458e+00 4.071832310220397488e+00 2.724797240541783072e+00 5.172656213258910007e+00 1.570177800059314066e+00 2.908425807245052841e+00 4.710872245292348381e+00 1.571391686166001556e+00 2.231705589711201032e+00 3.941903630209649734e+00 1.954646633857455074e+00 4.368463157642914041e+00 1.583275329348566185e+00 3.058064806112585465e+00 3.374359821649792757e+00 4.356010330290880361e+00 3.762643978705335179e+00 2.052021603524604387e+00 3.452749290375784152e+00 2.978543903574079721e+00 2.535953783772860071e+00 4.197621896975790357e+00 1.806737037172694738e+00 3.169516175057694340e+00 3.068213581911747312e+00 2.710076402627498382e+00 2.368800147321738603e+00 3.206008477967345893e+00 3.544005483162423253e+00 1.063152407588263904e+00 2.557693030107854426e+00 3.194222688728623361e+00 1.166209653851635109e+00 1.834194054443493815e+00 3.911486626739292483e+00 1.580856292611356517e+00 2.806400074688643720e+00 3.993322766965480941e+00 6.553892397839350403e-01 1.754464551708748710e+00 3.326127739741228773e+00 2.079913840259711488e+00 2.149620004674075879e+00 2.013916436978068880e+00 3.395904043579546894e+00 3.655446507660240485e+00 2.580953923408884521e+00 2.663965810038641191e+00 2.727149580135387552e+00 2.581685484292490340e+00 2.439566453213253716e+00 2.132830718830555305e+00 1.428082211715768990e+00 2.334821055041674587e+00 2.864976257701726592e+00 3.013333668673302768e+00 2.192122002541593062e+00 1.466856687609120913e+00 2.821479293553220469e+00 4.121567277609984536e+00 3.299518516671800850e+00 4.121114002051168512e+00 3.373917001091424339e+00 2.483865561868632721e+00 2.809229542870931962e+00 1.072083335771831347e+00 2.348614001209654134e+00 2.410975749109661503e+00 3.231943617321104245e+00 2.088887198068236639e+00 3.031334600049931716e+00 1.471145214592153527e+00 1.219873517818566899e+00 2.083882472442335043e+00 2.786642370819721659e+00 1.713142221791547293e+00 1.680065693651145331e+00 1.525063545350372252e+00 1.502582181087060320e+00 2.494522294929164552e+00 3.679079284396714833e+00 3.903243042354110237e+00 3.387122839959720189e+00 1.858999968790042256e+00 1.524764890398015993e+00 3.232021396671297175e+00 3.110349031598102165e+00 2.370736725701473091e+00 1.329457611492173230e+00 2.282979170677665870e+00 9.747278944280053370e-01 6.359484728548098209e-01 1.336186785116985076e+00 3.066222420807386051e+00 6.041543173298759978e-02 1.876408496389931457e+00 1.078436809443084510e+00 2.771635518593114522e+00 1.123917221247785703e+00 1.889506305171761991e+00 1.777651336389821202e+00 1.830036619579201052e+00 2.212525110581560206e+00 1.579011437743881308e+00 2.466525343573708007e+00 1.681212176636468936e+00 1.869462410116351947e+00 1.485126713733316173e+00 1.746866987101129087e+00 3.632649205487016086e+00 2.984170652834244208e+00 1.648035350799591292e+00 1.108432634879463086e+00 4.979209318317640021e-01 2.331455803427538331e+00 1.322582265118593892e+00 3.443988951531459008e+00 2.502063147059799597e+00 2.880611644064334786e-03 2.034317441454246200e+00 2.907791865105453954e+00 1.977850657929939304e+00 2.810577575246047122e+00 3.344236659513691645e+00 2.171020205661529090e+00 2.981763693846567476e-02 4.740586955726325269e-01 3.008779063173198320e+00 1.338963704094369822e+00 2.051333886294039566e+00 1.417874481347378701e+00 2.553532428195719906e+00 8.475416162525422070e-01 2.101793715950017294e+00 1.879425191563149022e+00 4.992716086150812416e+00 1.042306358831247420e-01 1.066798110826676776e-01 2.245931291687510711e+00 3.643133755492044656e+00 4.051803420732333905e+00 2.440385495571079311e+00 3.518487173332358608e+00 1.782164148291978112e+00 1.398311638395723033e+00 3.686083808530501660e+00 -3.321072129336539724e-01 1.585778030804760430e+00 2.258984457978947091e+00 9.403745919065833458e-01 1.488210627873645109e+00 1.974391345265021469e+00 1.250365977871265022e+00 1.754263956264286328e+00 -1.191634657895801891e-01 2.667237443942264807e+00 4.910891357814139990e-01 1.113166668264608417e+00 1.024757693435933925e+00 3.023054855476031033e+00 4.013256136330071833e+00 3.518028203971269807e+00 2.004082438273366573e-01 3.440104094998323259e+00 1.457641948428820333e+00 3.955828044351401562e-01 1.132247928620087274e+00 2.454557666103494018e+00 1.127539250598545095e+00 2.795111616754252015e+00 3.023341757169327959e+00 2.809347357000754108e+00 1.773186852040550265e+00 2.017875540828249381e+00 2.816992819924716507e+00 2.180483584163808164e+00 1.186376911416729074e+00 3.309404311414310573e+00 8.025135292428566824e-01 6.369036183039724630e-01 3.954515597789032277e+00 8.547327414248505617e-01 -2.929871368077006100e-01 1.071988913184672709e+00 3.145517536409916826e+00 1.875829208659000491e+00 6.658854149392368083e-01 9.994044250027317444e-01 3.890003231397542560e+00 1.958484681780262804e+00 2.011955515717079201e+00 2.374742345061239934e+00 1.738418709144036400e+00 1.285481759688416048e+00 3.651189041468860363e+00 1.258256619741178417e+00 9.149105851359916608e-01 1.541806272027375080e+00 1.162137506854609370e+00 -1.564942231130998229e-01 2.279301139633017836e+00 5.904776327266464397e-01 6.424145941000036775e-02 8.382070678996995650e-01 9.042532181701847804e-01 1.382014648204397567e+00 1.702003688915065371e+00 2.278951318927247005e+00 1.556345341331781151e+00 1.537592578235867258e+00 2.008528197159984874e+00 3.210532563842869891e+00 1.910618196583418360e+00 6.791874696892683527e-01 3.400691954407386586e+00 9.955962904271088432e-01 1.610479218638767973e+00 6.491136504767326398e-01 1.307410307927797000e+00 2.316614629420163052e+00 3.949654798212764106e+00 2.764060942417416733e+00 3.791000562628012549e+00 1.739923445562086668e+00 2.035956190122151455e+00 2.412008081696716655e+00 4.078000244984330891e+00 8.947169184309067269e-01 2.331177481085508152e+00 1.698502262948829555e+00 2.804772747759233020e+00 1.937757191688375569e+00 3.163557340170337628e+00 2.097929491748684594e+00 2.246604755777454887e+00 2.286004464068548181e+00 2.559668384023748633e+00 3.136335553198822179e+00 2.363827896004262463e+00 2.797492926114490075e+00 2.501403072741246625e+00 1.538263524742516042e+00 3.085329351815038201e-01 2.655827267640427092e+00 1.928102948810489714e+00 1.706005580613010553e+00 3.874908730694639036e+00 2.621501324388416432e+00 2.385092393280629164e+00 1.792656870009046166e+00 2.997086118583816017e+00 2.405020215782903925e+00 6.714299366280686021e-01 1.405796436192510157e+00 2.944482740709871482e+00 1.964535249107889570e+00 1.860006452953239853e+00 1.445793107521473608e+00 2.468464771862935336e+00 1.226038827452978763e+00 2.600527142661148261e+00 1.709152652343786771e+00 3.095965159232137331e+00 -6.462886566907258268e-02 1.984962990980783104e+00 2.190573604785809980e+00 1.702787532036606821e+00 2.638605021820698227e+00 1.503308729740880922e+00 1.911500459893930470e+00 9.775226321405309227e-01 5.765043748718210459e-01 2.484887734411527660e+00 2.914363919701218109e+00 1.543410818794933137e+00 3.323173503867660195e+00 1.037008824488403480e+00 1.465807499004665448e+00 5.598074523760834253e-01 2.420082736561571135e+00 1.914773430230375162e+00 2.720462855572151728e+00 1.062207395699790613e+00 1.935381876174407267e+00 1.964520070220740378e+00 9.248858019049498447e-01 8.847450829902880898e-01 7.324964557072698446e-01 6.504305654118660573e-01 3.249998184957391123e-01 1.230536609053275443e+00 2.447982304851003210e+00 3.096630977110758298e+00 3.393242815112981869e+00 -7.882622119045548659e-02 1.940761109931757211e+00 3.256021475621460048e+00 9.759969416484077787e-01 1.536296320135565496e+00 2.912779399900130350e+00 1.666495190028469020e+00 2.595077529752296552e+00 1.675932460104533117e+00 1.557434202189049266e+00 1.987275969336030679e+00 7.909828728830743394e-01 1.958096459760902297e+00 3.677787588470679214e+00 7.428461638529253452e-01 1.614844310625736856e+00 9.847925686349895402e-01 2.407326635467500697e+00 2.525282522383075268e+00 3.244104059231406101e+00 1.359997595925611424e+00 1.330262561799832488e+00 2.685703834966943315e+00 2.366672962574178918e+00 1.677258619395431971e+00 3.369901496995464374e+00 2.690329813582291063e+00 4.418341051029758937e+00 3.157029538536238356e+00 2.546933728870269142e+00 1.168436041696477856e+00 7.046585387013420965e-01 1.787252421665835200e+00 2.514796352744906649e+00 2.224700096300103791e+00 2.274725194575569986e+00 2.918987258534245122e+00 1.376088455205960237e+00 4.046749777462416375e+00 2.123037651941305448e+00 3.168696076089196345e-01 5.656900214290206952e-01 2.071923258013870228e+00 2.328326863500871369e+00 2.858647786147846315e+00 3.223439167021296292e+00 1.549981708553718862e+00 2.307348962359366151e+00 4.336183699916170475e+00 1.454660948743151883e+00 4.148610675032737838e+00 1.160693246379468357e+00 2.416574063765541069e+00 2.854908779502634886e+00 2.709177217140177785e+00 2.768428679452083596e+00 1.790565836380737963e+00 2.545045346322243773e+00 3.331003521900825159e+00 2.352142175865921114e+00 2.139944289337649685e+00 5.502788479922146037e-01 3.110456041078206280e+00 1.908510639507945861e+00 2.435892500283119322e+00 1.882140921921531485e+00 3.451138640490636345e+00 2.520981918904494190e+00 2.422984700516459977e+00 1.486416215476991987e+00 1.084123648456029931e+00 7.674657462418331688e-01 1.197911370671051579e+00 1.011415644867640573e+00 2.231664296476442377e+00 2.759181695687632718e+00 3.983616027099483592e+00 4.649124200272259921e-01 2.545504920478952826e+00 1.529255276967858235e+00 2.409673614891720272e-01 2.139761706131009689e+00 1.113798487191892672e+00 1.386956519859678494e+00 1.993792998514455572e+00 2.835106491171789589e+00 1.848912566222530973e+00 3.842068431771846204e-01 2.406999846947279309e+00 2.147277746892906514e+00 2.264374390287591687e+00 2.385980093651909772e+00 3.455977521720321910e+00 1.721140316567286721e+00 2.895530237848801924e+00 2.022357790146272816e+00 5.733118010798377018e-01 2.162368097030665570e+00 1.605248997356121698e+00 1.452211122119799747e-01 1.695127080545279608e+00 2.447148672149511928e+00 6.805620428224476992e-01 1.248629754976586570e+00 1.390083524498423762e+00 6.993413999772520873e-01 1.476215489672047410e+00 1.712375069924271243e+00 5.531406600939909879e-01 1.065942473276733971e+00 2.439244865410294505e+00 2.449452754768690621e+00 2.850010157387673271e+00 2.583420193242703888e+00 2.717044116638632101e+00 4.068031517735762881e-01 2.147870413860058836e+00 2.154961822845318231e+00 3.986151048286573406e+00 2.311330126101487803e+00 1.393214541809428386e+00 1.140060909726547722e+00 1.046258012626781975e+00 1.447605270618324891e+00 2.399072312517082750e+00 1.499605418995807682e+00 3.012578427351300103e+00 2.490710328063030055e+00 1.728537556766976513e+00 2.482913454812163412e+00 3.185355293652768260e+00 2.295316573899991219e+00 8.649331805067134171e-03 1.888322142172797369e+00 8.589239299239240788e-01 3.384804009878885189e+00 2.956296981517436695e+00 1.193026500952796054e+00 1.514129899376770005e+00 2.445740026435745396e+00 1.823679950509807801e+00 1.120798260110096978e+00 3.226059307460042991e+00 2.498628863811811041e+00 1.895551303794262399e+00 1.551790520373947713e+00 1.364312820903385681e+00 3.902058976141143720e+00 1.204731932306557507e+00 2.004455489172126015e+00 5.044078298958748485e-01 2.831787778735720185e+00 3.545279540227212589e+00 2.503384102024260649e+00 2.121530341506385753e+00 2.013154442327925953e+00 1.665383229831538525e+00 7.651445591638903476e-01 1.392755616960886567e+00 2.042781412225327831e+00 3.237699116379882724e+00 2.703653740909485403e+00 3.006990939308694877e+00 2.854463613286612578e+00 1.659165050665702523e+00 1.580304760748776127e+00 2.325360182806667453e+00 3.274826670212401591e+00 2.176883092379964246e+00 1.813955436615750205e+00 3.783371660110228518e+00 1.465632547697946597e+00 2.257761088994540533e+00 4.549311002625597844e-01 2.080038020031292234e+00 1.918859554418077318e+00 9.213020415438947230e-01 1.879408473213683095e+00 2.780296641577002958e+00 1.719624402557250464e+00 2.071351324174802500e+00 2.989661350015923258e+00 1.925670722013365088e+00 3.411500153188270268e+00 5.954892178762445365e-01 1.338304560001522425e+00 2.280622102760712533e+00 1.872247195020930288e+00 1.596674420621996271e+00 2.656366850403259150e+00 2.103888585753159735e+00 7.551312757182193636e-01 1.991998530459759609e+00 2.740658028814475067e+00 3.129716358559923695e+00 2.213321540414908917e+00 1.814575347908147229e+00 3.131762641524316493e+00 4.680587251227767975e-01 3.252981392080740441e+00 1.532789351423471391e+00 1.689029671774518349e+00 1.101490675209011005e+00 3.710536875218262587e+00 1.581443459626268311e+00 2.081663607161583496e+00 2.994853557155756185e+00 2.445421464188134220e+00 2.630266076834138378e+00 1.798658946988050289e+00 1.375142248746053841e+00 2.252327022843521043e+00 1.254903545244892005e+00 2.399350655708245128e+00 1.663586253810220628e+00 1.388864207351429902e+00 3.687334918421106833e-01 1.658024626821927860e+00 1.662278296485166784e-01 1.075090635472630396e+00 1.121017921112238414e+00 2.375612044967664982e+00 -2.901056078522992188e-01 3.283054269663627789e+00 2.258545421896632988e+00 3.113914295617146166e+00 1.685795903880198843e+00 3.252295710106874793e+00 2.183192289132510844e+00 8.214342511874742625e-01 1.020854171657307408e+00 2.289249632186202810e+00 3.215705442310349049e+00 3.133012060129251708e+00 6.768250566848091898e-01 1.931503561816497738e+00 4.234285162718665951e+00 3.157917520356967156e+00 1.095794382089629870e+00 1.195157989190970049e+00 2.577747808351636749e+00 1.289677933274957722e+00 3.261735966689811583e+00 3.069289875384027533e-01 1.891084282471004574e+00 3.083107997039233439e+00 1.813407582583971722e+00 2.172005813200811097e+00 2.896017467618475116e+00 3.617682482001147726e+00 1.796792727024003167e+00 1.548047225941714178e+00 2.129250852588974396e+00 3.186082061316100500e+00 1.194633574056854997e+00 2.636581227063408583e+00 3.237658012515856054e+00 2.525194100218981053e+00 2.853676858863746446e+00 2.877594595721084225e+00 1.894093851539325302e+00 9.365757397861436129e-01 5.086296938668017908e-01 1.174930696308180034e+00 3.440114350283650424e+00 2.703163862304890142e+00 2.422136996418524646e+00 1.994501755823624212e+00 3.077233388396692249e+00 2.324350179357392410e+00 1.915033022364089454e+00 1.486846064365026754e+00 1.582698289152276283e+00 1.310371336048638202e+00 2.116863181292710117e+00 3.112591138892016218e+00 2.115184332314571591e+00 4.687992684959261247e-01 -1.557979436711904031e-01 1.305435014113284220e+00 3.568858062654130414e+00 6.042891155253433677e-01 2.707607521260317451e+00 1.560519586413708248e+00 1.967872289500650851e+00 1.367267183907954875e+00 1.133154780406687490e+00 2.456889522395737657e+00 7.474462086814689377e-01 1.760282074039062783e+00 2.643294155199319651e+00 3.123836759688366715e+00 2.296470048756308557e+00 2.053238399139785120e+00 1.098408900607605654e+00 2.473405321252469591e+00 2.239382373592658126e+00 2.221952590561831364e+00 1.524071574781042271e+00 1.778528736687233325e+00 1.607231512572617316e+00 2.275857178715968931e+00 2.828435351328244085e+00 2.728261611979763579e+00 1.420006883160807476e+00 7.483017942379381893e-01 1.840317863105141116e+00 4.690764184336714271e-01 1.395899644515389948e+00 2.202279461082000900e+00 2.662553871550907836e-01 1.084727930148477792e+00 1.511245482441044841e+00 1.153918275137879368e+00 3.466119200458133154e+00 2.093855317131572136e+00 2.597251854186051645e+00 8.893471361199309921e-01 2.145888415890382372e+00 5.619578654339154600e-01 1.621192906642578979e+00 2.904473380120820458e+00 8.801206804696669606e-01 1.232817426809366124e+00 2.182139786486347433e+00 1.309240551476587466e+00 3.524880527920558393e+00 1.117122939615041943e+00 1.208176230165862730e+00 1.565678032403267528e+00 1.254627606626619762e+00 3.558432102974242284e+00 3.049963033027523807e+00 1.743428063805100958e+00 2.634989559065532116e+00 3.210221382279232039e+00 3.132022571631637220e+00 2.140483106560298943e+00 1.050231057029918924e+00 3.566810546960830219e+00 2.378107190542233962e+00 3.302539310869141431e-01 -5.504391391151375323e-01 1.376599543331123443e-01 2.361406259909506478e+00 9.858574850126611278e-01 2.301926880884946680e+00 2.930990474672518165e+00 2.354339418721385080e+00 2.474744292135179435e+00 2.243690254479196344e+00 2.236026109994400546e+00 2.093619908823402653e+00 8.925465630479988421e-01 1.484297560561730345e+00 3.540859842212688235e+00 1.666615542354852986e+00 2.195774807373842119e+00 3.585190036728076457e-01 3.254554650596504395e+00 2.249414732240194059e+00 4.008918011096866074e+00 2.040968742391548574e+00 1.924091710784211706e+00 1.674242529481741348e+00 1.110690375744137093e+00 3.162630013763086279e+00 8.644281434361047456e-01 1.742413941738726324e+00 1.770917543882861933e+00 1.045429401776658551e+00 1.958731678098935225e+00 2.877990743428344711e+00 3.142423933601602215e+00 -8.447407693852758692e-01 2.693591608331202369e+00 1.949845662130497592e+00 1.861309892096891572e+00 9.156388417867973306e-01 2.791543385038867786e+00 2.538678332240444924e+00 1.506557208868013698e+00 3.106580882844246716e+00 2.158217759771041244e+00 1.704446443089963070e+00 6.653699737153194738e-01 -4.557572487941594641e-01 1.781870012003317294e+00 1.533955425873381628e+00 1.503831713708181805e+00 8.562665316169892904e-01 1.338652562766777132e+00 2.469292549561031169e+00 1.473883620755879864e+00 3.280360194920687089e+00 2.499445425053619552e+00 1.442513993881939349e+00 5.910149546572609491e-01 4.254758908402945794e-01 1.996798630305750111e+00 2.308233863851256729e+00 2.154922230422058327e+00 2.819061218265137114e+00 5.080636307417231157e-01 -1.017665648093673436e+00 2.553647658863488434e+00 1.321725018757392567e+00 2.556525864036987006e+00 1.561075714417886173e+00 1.866785520546067945e+00 2.073586050975473771e+00 -1.444779134967341949e-01 2.797459091212592952e+00 2.459548232436925996e+00 9.850556052828274289e-01 1.037954413068465698e+00 9.922190223368079209e-01 2.109881274475838620e+00 2.146695570910446715e+00 2.163014812037153511e+00 1.081670163468058332e+00 1.196154625605764465e+00 2.973313751113412784e-01 1.990602669078105347e+00 1.995780092703768327e+00 1.209143278901173790e+00 1.822202968382977017e+00 1.603450009727503511e+00 2.576569435022692200e+00 5.468583367895392122e-01 2.445753707328828686e+00 1.067938054788686308e+00 1.430104714219432305e+00 3.047308425841453783e+00 -8.759152587554315250e-01 3.068185894635377942e+00 1.565048362003786941e+00 9.114314707068131849e-01 1.355041016838541390e+00 3.925319643351475873e-01 4.235969111929013819e-01 3.906849191211339556e-01 4.678542408999432078e-01 1.742781238629053098e+00 2.062675489138134477e+00 2.098101048141193914e+00 5.758602524606288853e-01 -9.060211009500226398e-01 2.050982657767664641e+00 9.923359990280156140e-01 1.341411889490642828e+00 2.053080244589419401e+00 2.660369717538833445e+00 1.080773064082241719e+00 -7.293794246524890612e-01 2.263468256839719084e-01 1.489166628790574709e+00 -7.435373521038310951e-01 6.802216721096465690e-01 1.655679703609762132e+00 1.850871780984989945e+00 -4.667194430951145945e-01 1.227287214873422849e+00 3.180062008840122356e+00 9.371692255771485458e-01 1.952138590098396964e+00 -6.465280305143306094e-01 3.503816157256389729e+00 1.503970889420730650e+00 2.516665835137322227e-01 -1.213051983956185520e+00 1.059612741372748301e+00 1.446622649945020211e-01 9.316948375951498162e-01 2.934398191986651305e+00 1.274688043080619337e+00 3.156461703722887591e-01 7.306577263644445930e-01 5.551560749573632991e-01 1.537627587905041393e+00 2.906776812215242423e+00 3.967116075898853289e-01 4.885220140445241110e-01 -7.422426246174661235e-02 8.478867325928152177e-01 1.005397697479005759e+00 1.809985538971977004e+00 3.038221575974175082e+00 6.668132274830596007e-01 9.715882275780060029e-01 9.684016837398976563e-01 6.058016775804557774e-01 1.153513035042393470e-01 1.220874776027397024e+00 3.097374057975246786e-01 -5.507952367578294872e-01 -6.144652925905802476e-01 1.125828132912082058e+00 4.156706183077568117e-01 1.883925987806257529e+00 1.498415288091209385e+00 2.516019248917194417e+00 2.704238713218882761e+00 1.652795879065492857e+00 1.833900583128753592e+00 8.145126256441277413e-01 -2.448470849225473367e-01 7.196200167043068641e-01 1.944006172828761869e+00 1.166536035091027435e+00 3.440926657453841075e-01 1.005239928425299745e+00 4.015033077650623783e-01 4.998418548938677874e-01 2.210655520750643088e+00 9.994254469288211817e-01 9.788808836178721773e-01 1.555035985318085734e+00 1.335133013008001912e+00 -2.357696584148696317e-01 -2.321030809141988449e-01 3.375054370579347873e-01 8.768766668904201533e-02 1.151968153561946928e-02 4.662187068623097619e-01 1.817462350928061632e+00 1.732972970718319461e+00 1.763007162182261167e+00 2.208124007307220804e+00 2.429531585314628650e+00 1.202604231979378380e+00 1.165077397869918263e+00 1.126335462892761763e+00 3.404359680458914766e-02 8.508609648903967537e-01 3.040458218556066350e-01 1.351144420207872274e-02 6.748020175896018991e-01 1.150712352244445125e+00 1.078093099217781514e+00 -5.121135617708110210e-01 4.820604735215550662e-01 -1.024626065646758510e+00 8.556697573353551078e-01 3.671464042562181951e-01 8.390473862089342649e-01 4.896433753525190058e-01 -9.133418204273584529e-01 2.017081237273635530e+00 2.425905318149204071e+00 7.388234239974317275e-02 1.843408960587684886e+00 1.472255065313657907e+00 -1.162300208102664101e+00 2.473456855124334552e+00 -1.424683689227149684e-02 2.340905547120105012e+00 4.490443266705792524e-01 8.459243790126321771e-01 -1.469028952376659758e-01 1.164780852898787078e+00 3.145927604242163556e-01 2.869504303192939254e+00 8.149661133934583690e-01 1.044769935167583874e+00 6.333582968259634516e-01 4.280583532398112845e-01 1.343394525301506937e+00 1.934401996435516580e+00 2.012599385068957192e-01 9.224979921728545529e-01 8.674280428093140705e-01 6.050961599562435511e-01 2.728085061153036062e+00 3.870617835995722178e-01 6.524644676585629188e-01 4.285792356131929992e-01 9.896310825198256778e-01 4.663308242348961352e-01 1.744241625762908532e+00 2.125285338308122718e+00 1.102689902877219241e+00 8.420253819115974814e-01 1.085250475390758140e+00 1.014249661782921974e+00 1.875402085225605031e+00 1.554886174141325128e+00 1.723452839801920655e+00 5.921329572314557588e-01 1.818156259805994157e+00 5.930418724297304989e-01 6.049984114835108562e-01 2.410755784101278110e+00 5.734590100462950701e-01 1.892947973152678820e+00 2.831784106939067680e+00 4.768629277227786067e-01 -1.266094259904189778e+00 -1.305105737984350256e+00 1.474101356703710675e+00 8.616482200212371989e-01 1.975361820584911721e+00 1.437588172022269184e+00 7.963336650891080781e-01 6.425942980345263900e-01 1.860096441410433288e+00 -8.153012116696430889e-01 -4.077143146828864362e-01 2.694397586290663504e+00 6.160792645402284329e-01 2.167817359964830271e+00 1.596702185368901628e+00 3.272299868752472918e-01 1.815711791862443913e+00 -9.380200095705308883e-01 1.149046413889733831e+00 5.768946527563993953e-01 -2.900887329934932479e-01 3.282362622469948699e-01 2.585452371232186408e+00 -1.143910480757829973e+00 2.130965668282003289e+00 1.985214562357694668e+00 1.023414528345142127e+00 1.547054259470876492e+00 6.897103589906344867e-01 1.144699978267545992e+00 7.710634485249542314e-01 1.514352169122907821e-01 1.846288470779789748e+00 1.014197291351874197e+00 -1.188252992524533980e+00 1.992560403466353769e+00 -2.679665378981549995e-01 1.332166582843459457e+00 6.205904098063965701e-01 1.605211892410992824e+00 1.312236309435643289e+00 1.281761739433232128e+00 1.231604218764578595e+00 1.395617072738400077e+00 2.632155849865617459e+00 1.430488295918029840e+00 2.301369157222097339e+00 1.200195817959232247e+00 3.415231384177812579e-01 7.481777976503136696e-01 -6.259069799905270237e-01 2.651002923852222803e+00 6.471625365622420967e-01 1.673357017265394875e+00 3.821488560717761773e-01 3.224498596621904190e-01 1.791464907566426845e+00 6.063467664419047720e-01 1.324808881085379531e+00 -7.531587387901590713e-02 1.780356946500031068e+00 1.063601656939720863e+00 3.410069341706488677e-01 -6.913281017147659968e-01 9.247323298740238728e-01 2.512636809146329697e-01 6.330839224725085534e-01 1.334453449917145873e+00 -4.430076037160273761e-01 6.394757296560247273e-01 1.076442973163010297e+00 4.548056174984494437e-01 3.653464886642188159e-01 -2.313137286779168633e+00 7.541396462232727860e-01 1.944047440898158396e-01 -1.153637002996524136e-01 8.136749795674284025e-01 1.869520030434942193e+00 1.162291191952728786e+00 9.817142575971699037e-02 1.992131669108808234e+00 -4.006207945839687645e-01 1.250003604708654681e+00 -4.766269773242958196e-01 -7.155047004959974588e-03 2.064791932932059648e+00 1.482490672999037473e+00 1.815928360744890835e+00 1.074316072252953669e+00 2.389838340204460732e+00 1.148496880988022051e+00 -2.485843411775922052e-01 1.240318741066466224e+00 2.495972314890133048e-01 3.742074187024400089e-01 1.139690317305369405e+00 4.702887547512009103e-01 -2.030535057005245503e-01 2.501658162446717126e-01 3.131524139759026326e+00 7.657859759013174727e-01 -1.227256983492187037e-01 3.043813499697403113e+00 1.628103869146775295e-01 6.291227193456235822e-01 -1.275289647302628449e-01 1.640938942304359660e+00 2.444799933369783129e-01 7.586222996824747433e-01 1.480727312584353417e+00 2.486038897043308271e+00 1.300987717363865925e-01 1.950329336867750785e+00 -6.772678079378667837e-01 9.499288216023752396e-01 1.713813453418528532e+00 1.060995349439148638e+00 -5.983050247083712136e-01 1.915990818264071471e+00 -4.316985041617230068e-01 1.586213252632165727e+00 3.828107178032110092e+00 -2.433026385557392479e-01 8.615270875299583242e-01 8.759656910266997443e-01 7.221337273047826466e-01 1.130431091012602529e+00 7.753599087625302477e-01 2.823338741525043716e+00 1.357237926592348876e+00 6.901330067300502913e-01 2.170347852291396595e+00 1.168835220667323815e+00 2.419779603893224440e+00 4.660241629917316608e-01 1.221757621466237342e+00 1.691992584816607748e+00 1.651531782826139549e+00 1.045957471620539425e-01 7.271868020826290913e-01 2.208079008123184028e+00 1.812298894525562254e+00 3.052082616147441474e+00 1.461156674404682887e+00 -3.642034697936807341e-01 8.266800487526340113e-01 1.199353487949855745e+00 2.021210064119246752e+00 7.826972516999792795e-01 -6.698619786912368701e-02 2.473720442494466099e+00 1.140925192571942581e+00 2.400977005501635730e+00 3.079121624963607751e+00 1.095897842499605090e+00 1.086421107647458584e+00 1.507873017483831735e+00 3.205277275790380020e+00 1.228131432471293749e+00 5.545818677453109302e-01 7.027602502550484020e-01 -1.810188692040480274e-01 4.232057256282393820e-01 8.617244555847807241e-01 1.703064605022609479e+00 1.339145974185266930e+00 2.624675232667150748e+00 1.747091731916790236e+00 3.020849695526270917e-01 2.073640887936007982e+00 2.522311410853888436e+00 -1.122271589550283277e-02 -4.001524532346234508e-01 1.882146823417334192e+00 1.024228732266314168e+00 5.207060457452672431e-01 7.658918694879519595e-01 -3.596177683284463855e-01 6.807066264136124589e-01 1.835568160791324566e+00 1.581629397597486442e+00 1.511490058738366726e-01 1.355415825184872469e+00 9.755710099290635373e-01 2.993737440702019525e-01 4.457061197050264933e-01 1.494788102866554835e+00 2.323287437590876525e+00 1.609385362579553114e+00 4.907262261541655568e-01 2.427451855079184373e+00 1.123720496430288679e-01 3.087634144450167040e-01 -1.528418265365088513e-01 8.291962562774439771e-01 -9.634416140630110148e-02 -4.744921017328038171e-01 9.904651442534315731e-01 -1.431380508847243105e+00 -2.417283107631103434e+00 1.229624879798579817e+00 1.173531340341692486e+00 2.688270822524266856e-01 -6.513826401934291743e-01 -4.345879553168698339e-01 -1.509246999460704675e-01 -5.993892072411343142e-01 -1.832992997673672964e+00 -1.946786458323165533e-02 2.285811327079143584e+00 1.059059178481118302e+00 -2.006759550852001084e+00 -4.343429066144801065e-01 6.351750634282493646e-01 -2.548834599336825324e+00 -8.194465530535415265e-01 -4.030548686081816268e-01 1.404469352008789682e-02 2.317897618779248159e+00 1.622411681463131194e-01 -4.850422944771403677e-01 -2.818308746417070298e-01 5.501851440062712761e-01 -3.076688178995646283e-01 7.353662928141643240e-01 3.658700532175589992e-01 4.402988197772197965e-01 2.806484160794773253e-01 -4.552514516566494307e-01 3.507389556559845079e-01 3.086014079997002058e-01 2.607473363082810636e-01 -4.191260267663993178e-01 -1.076584302026569739e+00 2.391524996884630827e-01 -4.778889325251184927e-01 -1.315033053514069961e+00 3.638516738432139297e-01 -9.070066713131570424e-01 -2.081221259077036034e+00 2.318251550709638786e-01 2.692832556030622659e-01 -7.982973510246482718e-01 5.618007782350720181e-01 1.012472259672061448e+00 2.518087640295874619e-01 7.724594556497119680e-01 -1.513129116968278121e-01 2.738761725893930077e-01 5.961606196860574219e-03 2.803005773108875331e-01 -8.835876143087674217e-01 1.615944474086616900e+00 2.289173047407134565e+00 5.120497674392903154e-01 -1.562178850833095822e-01 2.907336151269692137e-01 -6.447396657927372265e-01 1.397888975574977266e+00 2.265160234665953010e-01 -4.388907587598901983e-01 7.176582321119948649e-01 -2.416921299900657572e-01 -7.736262509377114238e-01 -8.574671261824285962e-01 -1.759063473975526426e+00 -1.578155043714807970e+00 1.342185135829342846e+00 1.121796726920857523e+00 9.421446802317826608e-01 -1.669542303621451840e+00 2.681354080993857414e-01 -5.080953530144000085e-01 -1.265844996781936072e+00 3.731969854744969228e-01 -1.275905290844764561e+00 8.972925328497489694e-01 -1.548737673943699142e-02 -5.364329270834495844e-01 -1.683022936585663598e-01 -2.520434671593964615e-01 3.727397208325287092e-01 9.495277160016761808e-01 -6.257788449180623491e-01 9.303221281307290369e-03 -1.444663983942527707e+00 -1.187307909997945693e-01 -1.759285470470744350e+00 -7.193082751076841641e-02 -9.183965109641352431e-02 -6.101176886570887081e-01 7.811261318567555012e-01 2.278669911567366702e-01 1.263923865019552339e+00 2.227932099973199076e+00 1.180701149393097671e+00 3.467096147481928958e-01 -5.944295363823291420e-03 -3.187963361986184130e-01 -7.705367102152841374e-01 -1.119406614285308188e-01 1.118712691695267436e+00 1.564832557884697842e-02 1.161849335126186267e+00 1.625157729662892070e+00 1.665084878291096304e+00 5.898122594504187077e-01 -9.689152633066899778e-01 1.786562277141378718e+00 -1.334275641509565569e+00 -2.040747829285500359e+00 1.819192367695136703e+00 6.848291705628996029e-01 -8.508681434663595278e-01 -1.848091333555036408e+00 -1.355804683227952889e+00 4.574522379740372235e-01 7.862760680416458481e-01 -8.452891157646141851e-01 -1.186785646758855339e+00 -8.401765886421630469e-01 -1.418288687888630495e+00 3.034823868442665940e-01 7.442699410049999909e-01 1.273864559920186434e-01 -6.193879320928320498e-01 -5.221890524064175532e-01 -1.867695445118050745e+00 7.801213675733617015e-01 4.777209276958420126e-01 -4.175117238265684816e-01 1.996434593254078071e-01 -8.702736541980238272e-01 -7.638292005817564068e-01 2.107119797913102610e-01 8.849301195288703514e-01 1.143180319482115515e+00 1.507792093161837155e+00 1.110324453988914994e+00 2.491918427556973903e+00 -5.694605633773848208e-01 -7.422927635183386164e-01 -1.272584993863687730e+00 -1.816745553768765120e+00 -1.296728861332414162e+00 2.911678296731233795e-01 1.796520908853404541e-01 1.715690269666991785e+00 2.964658204737523617e-01 -4.675742687783673301e-01 6.013730379591448738e-01 -4.673828972707401719e-01 8.018026890651943628e-01 -1.993946755733258802e-01 3.455701506960136560e-01 -5.402418282842582492e-02 -1.220485138961751259e+00 -8.548868170058127047e-01 2.253962613314432206e-01 4.955935794746519352e-01 -5.182904378419951330e-01 -8.587692031781295476e-01 -2.135727010500503564e-01 -6.930920222614880277e-01 -7.340963982289726575e-01 -1.883748599993656514e+00 -1.771511901708928138e-01 1.209359259637496242e+00 1.353971531466626521e+00 -5.778499711700323394e-01 -1.202524798998100275e+00 -1.849097970088773080e+00 4.565948533680339594e-01 1.253605095053662577e-01 8.393020074001338038e-02 5.057289796152197869e-02 1.619592500500759980e-01 -6.766414364243479307e-01 -1.677768416969229737e+00 -2.013531601112032443e-01 7.802011080203542503e-01 -1.142826500060532213e+00 -1.636208109270241295e-01 8.277691973114875701e-01 9.761465253843554235e-02 -4.252609690231031192e-01 1.035512676322386305e+00 -3.809152512321302142e-01 -2.657542260185880245e+00 2.692745273823864416e-01 -6.327349719195024536e-02 2.606282410067315980e-01 -6.519547797197097205e-01 1.539759478830759365e+00 1.331454054886256788e+00 -1.071574238831831227e+00 -7.215747363697661010e-01 8.776595687560757586e-01 -2.687558161961369207e-01 7.879852796221917810e-01 -8.137635630748782933e-01 -1.564429476319501688e+00 -1.075049585203995406e+00 -8.154868544020629217e-01 3.032949171853261405e-01 3.407925016304064192e-01 -2.170611414413627482e+00 5.809941984054862729e-01 -1.046475947867686745e-01 7.488889061536979641e-01 -1.902749245101922337e+00 1.730356139364755075e+00 -6.528964693251727569e-01 -4.641583431574006213e-01 1.994333079780781781e-01 -1.623122953109923161e+00 -2.131032674780350966e+00 1.059891204896191708e+00 2.594970679186839213e+00 -6.588306847122274434e-02 5.897778032623643973e-01 -2.844524990556566713e-01 -1.307170561050151614e+00 2.689802207989312688e+00 -1.252521749752754932e-01 6.257770306694806495e-01 8.253105283994598418e-01 1.773183448545614160e+00 -5.767056192742898713e-01 -1.201285758973492879e+00 5.175244497280311329e-01 -5.123288584184693129e-01 2.033643446177507030e+00 6.823476793444165356e-01 -2.459217802232238903e-01 1.541453062975088661e+00 8.527495550877648434e-01 5.684602901550936949e-01 -1.097588380376464334e+00 -1.749435543149038264e+00 -8.674830362065756306e-01 -1.014165591907181474e+00 -1.910037021265866553e-01 5.972130921856140251e-01 7.884368038196509776e-01 1.068635706739176516e+00 7.198492357183556845e-01 -1.011639102300923465e+00 -5.663964109848709239e-01 -9.650636721664010986e-01 -9.206969638698115910e-01 -4.372345527310522173e-01 -9.521632706876975716e-01 -3.796406231332200704e-02 -1.515634032734016312e+00 1.531824152331269229e-01 1.417073788528566247e+00 1.261066810252069459e+00 1.462691040737210235e+00 2.767000779838580393e-01 4.107083927892976050e-01 6.101822217760080047e-01 3.057447273358445128e-01 1.819559259268708873e+00 1.953124145961180336e+00 -1.047146486565783352e+00 -5.358186975058525370e-01 -2.185937241416277821e-01 1.148168867392545645e+00 1.966020881930121700e+00 1.613667611425992632e-01 -2.760265522685124484e+00 1.696695557765410534e-01 -5.689024674200805487e-01 -6.154100420474903910e-01 -6.771789081588207582e-01 1.132306259200301257e+00 -2.617676748977903478e-01 1.668764872960569523e+00 -3.335708099352100442e-01 3.952902520843239176e-02 -5.589096254837289113e-01 -8.244604839915820049e-03 -2.352241341528903629e+00 1.031599232070961936e+00 -1.792374046177274416e-01 4.166001865936309612e-01 2.580932399199004301e+00 -1.327855701908384978e+00 -6.052052321973486748e-01 -8.431847242710324708e-02 -1.795417009310050840e-02 -5.443587207681329643e-01 -1.082630126728829634e+00 1.284013374429034071e+00 -7.371869292620572001e-01 1.039352890499361415e+00 2.107304384974689526e+00 -1.913641573375583604e+00 1.210399265201785590e-01 -1.853076462784823686e-01 4.040684921043970479e-01 2.831826871295224368e-01 6.062488140304705952e-01 6.777965667300682728e-01 2.016563498730046811e-01 -2.557850589639441563e-01 -3.679001412705689700e-01 -1.436728330619662763e+00 6.135832188846638280e-01 -1.096916478379186488e+00 4.504863313874841180e-01 -3.531699992687274414e-01 3.358770704129958595e-01 6.566752048194160474e-02 1.614185171087140214e-02 6.765725244909097658e-01 -2.022308003743144844e-01 -7.674231749466378094e-01 -1.542261237762699300e-01 -7.090570567028238180e-01 -1.323115563799280192e+00 -1.354808986877712451e+00 -1.014664862762536257e-01 -1.121586715612840734e+00 8.192950253593737076e-01 1.182139487670518518e-01 -3.544337179254002934e-01 1.144410570187361031e+00 1.164366298924372378e+00 8.826739365437048512e-01 1.902900697596397572e+00 8.930512343843133305e-02 5.404833632725885018e-01 1.418015809595143395e+00 -5.836387834527029250e-01 -3.872283757075226651e-01 7.155742338233552768e-01 -4.821428064722268481e-01 -2.582880880595190387e+00 -2.668591986089253965e+00 -1.420039876478266683e+00 1.623547471677477469e-02 -6.055057258719686031e-01 -9.074137285065214664e-01 2.299336065622034908e-01 5.334603180848079135e-02 -2.129999523313338972e-01 -5.945072059196240266e-01 -1.853308554118245022e+00 1.389374571273116254e+00 -1.072225660138667269e+00 -1.503880104195461254e+00 -6.786686633343138597e-01 -5.007800148798308149e-01 6.378636681672521513e-01 4.146870276347989770e-01 1.161925242912138279e+00 4.744378579695526787e-01 7.042588054130956288e-02 2.729534732662549090e-01 4.948255246257144968e-01 -1.915617108093694121e+00 -1.711117247450466117e+00 -1.223173074952184081e+00 -1.698917099771040662e-01 -1.111411590493255552e+00 -3.063442984773050437e-01 4.374341118948511520e-01 -8.429759562298666520e-01 -2.303721485889727028e+00 2.274945520686728895e-02 3.243043693118337067e-01 3.664803652802070544e-01 -1.716927322897810748e-01 -9.635970687712654970e-01 3.575740923735185040e-01 -7.269869649216234020e-01 1.430073768085964869e-01 -6.173316148767702405e-01 1.129720994273524681e+00 1.880727749565910933e+00 4.028464765140262749e-01 -1.650587913140445784e-01 2.840268183370002197e-01 6.128884298626451343e-01 2.888277214862860435e-03 -4.636221125898795647e-01 4.169091751785978378e-02 -1.038958509423665577e-01 8.906548453197952186e-01 -6.322834214458733504e-01 -8.354520136638372563e-01 -4.403327538141253439e-01 1.166200135931861892e+00 -7.078257289282258169e-02 1.618818065709341836e+00 -1.034044978715354945e+00 -6.288287929871395621e-01 -1.112704663284303841e+00 -4.433913892810282392e-02 -7.828284089295908243e-01 1.808606348875285708e-01 -8.026987604333465365e-01 2.696080709490527791e-02 -1.673585793662924370e+00 -2.081503615549770148e-01 6.917734533034478606e-01 9.470229834643140165e-01 -3.858611030360267868e+00 -1.371305852286557769e+00 1.760272676619175414e+00 -1.270182657593107667e+00 8.136529269265076192e-02 6.915418984125923929e-01 -1.617336153169849355e+00 -3.584730879299370954e-01 -2.336793020793719033e-01 -7.678214139355535872e-01 -4.231862452114400486e-01 4.541676297295232922e-01 1.428269005813366466e+00 6.342918081173641864e-01 4.128096604543911030e-01 1.037527525254342553e+00 -1.462190834718377630e+00 -1.068088399942868083e+00 1.142921901570253862e+00 -9.560860639491300939e-01 -7.672551693075901902e-01 4.793968036401911603e-01 -5.202904024378564030e-01 1.208857851078201318e+00 -6.377456958953757749e-01 -6.912312993537782502e-01 -3.124042473546574383e-01 -6.239104920834289553e-02 -1.672303570042109166e+00 2.745297825639401723e-01 9.808357689490631026e-01 2.765787082980988298e-01 -8.107742832219829721e-01 6.024209550199314256e-01 6.329231591735351437e-01 -1.170154093486384772e+00 1.843999626289414051e+00 2.578153725935049767e+00 -1.311558640330030778e+00 -1.760174957027444309e+00 -2.570550669385910925e-01 -1.589426997396689245e+00 -1.143775033310054645e-01 -1.291719517457550426e+00 -1.493140576989236523e+00 7.001813670482655017e-01 -1.265949638885172757e+00 -2.770852226370626448e-01 5.514171955008199261e-02 2.435892934302386625e-01 -8.472319407557132864e-01 2.990320053971025627e-01 1.288443340238654145e+00 1.767219884818066022e+00 -5.644270025371567190e-01 9.207238494868301704e-01 -2.236996283263243124e-01 1.426166269319214308e+00 -6.635293057974371855e-01 -2.438386873075393813e-01 1.737011875613574674e-01 -7.548026481829863688e-01 7.103918604850952834e-01 2.123500703644349008e-01 6.697421210654086465e-01 4.858487681070821629e-01 4.741183941079483155e-01 -1.065199235259439714e+00 2.148289095144494620e+00 6.506121365334397444e-01 6.423406792524360975e-01 5.255848386113932680e-01 8.754568389506377502e-01 -3.928510735456436365e-01 -1.141838681023315261e-01 6.111699482479471257e-01 1.122801871116785311e+00 7.084557854091226570e-02 -1.346378102329980064e-01 1.511341763831101970e+00 -4.391146833971438235e-01 2.831503762994922457e-01 3.760714935145114124e-01 1.026451112626415085e+00 -1.137854033737186299e+00 9.022847230922611539e-01 -3.640695840581030240e-01 -5.240561767770400836e-01 -1.751465110935309932e-01 -1.056986741935874274e+00 9.048188953594410444e-01 5.269956126182832046e-01 2.190900100577579113e-01 -1.437480044506736609e+00 -5.328348956375005274e-01 1.315113641018516022e+00 -1.728223728849577201e+00 -1.036224144901720878e+00 -5.274905590308509584e-01 1.233593688759041740e+00 -5.990949874557491284e-02 -1.437557018383641694e+00 -1.324538649074026575e-01 7.287474589447935358e-01 7.631114018735346560e-01 -1.197571884841850842e+00 -6.818351242458218220e-01 -1.356794983469940818e-01 1.036384555530051266e+00 -7.610479288461725889e-02 -1.204051384930248547e+00 -5.434062679056849143e-01 1.852704809735229718e-01 3.209026501884923444e-01 -2.533697439902452775e+00 -1.044494419834183230e+00 1.552458213200910375e+00 -2.581587819705897235e-01 1.609282134969442835e+00 -1.936174212600182409e+00 2.404631382075080204e+00 -6.447881047491513806e-01 1.302533311746528477e-01 1.135541198570758414e+00 -2.673341362337128935e+00 1.422526787956916033e-02 1.663512763013664353e+00 1.422982018375472890e+00 3.855831203804592211e-01 -6.483430925531310507e-01 8.267837545538760935e-01 2.314862199031049173e+00 5.828887798832910194e-01 1.112139705001650825e+00 1.182125174295423298e+00 -2.735856519713981139e-01 -9.999453938081502846e-01 -1.911856523676540992e-02 -1.066555060220305329e+00 -9.501937662258561623e-01 -6.662912328497205827e-01 1.261632138681451520e+00 2.570765892245159834e-01 -1.121658468752997129e+00 -7.980059802988144213e-01 1.868558162188480865e-01 1.271435793281085358e+00 -2.201194594206926647e-01 6.793514734129739718e-01 1.118553074348975329e+00 5.416567602210913268e-01 -5.885305920831572501e-02 1.412236169245030815e-01 6.838273764816655831e-01 -1.043891206130793226e+00 8.961996242885802433e-01 1.740645762707258459e+00 5.619055582413096106e-01 2.498588212144033927e-01 -1.686202840796567681e+00 3.018041386319728764e-03 -4.785689323143936247e-01 -2.056136961869649282e-02 -8.243790145167247951e-01 -4.703033946165223467e-02 3.526129952785048705e-01 -2.250269182951279978e-01 -2.875489849526858266e-01 -2.188178199437269988e+00 -1.029043327633920590e+00 1.026325206186156302e+00 7.198064755911319779e-01 1.332193048351308473e+00 -3.187523846608240376e-03 -3.937217551361318346e-01 -1.817890612639810222e+00 -6.362797688450761990e-01 1.511179405151385491e-01 1.891069865780548309e-01 -1.113120523869097100e+00 3.502902969781191977e-01 -6.978576745011785265e-01 -3.451361942039845032e-01 -1.003436816298269196e+00 -8.873823095142211459e-01 -1.615170701991067159e-01 9.405713609537479369e-01 -1.186028746974159276e+00 1.502611689059881517e+00 7.589906509859178918e-01 1.800922648562633677e-01 1.910764414966381164e+00 1.841683324621772755e+00 -3.800132534976359278e-01 -5.126001252255544260e-01 -1.042405525387269050e+00 -1.754867680366027471e+00 -6.284100890938987272e-01 1.889341796138765128e-01 -9.498389323502817172e-01 -1.727640536941631999e-01 8.714009033907250679e-01 5.648761544886938823e-01 1.133589790622097304e+00 9.045591382686996029e-01 4.289048654521260828e-01 -1.109606919888632248e+00 4.135917457539579900e-02 -6.421259216724312102e-01 6.508921257007082017e-01 1.906772526712464666e-01 -4.170645565493129592e-01 -5.695544804854503207e-01 -1.143227522271194951e+00 -4.695622589628250521e-01 -3.613223230353554416e-01 -6.102287979126078676e-01 1.678550920053338280e-01 -2.597031778577216787e+00 1.090954407399995940e+00 9.171712182189590834e-01 -3.250487964259901608e-01 9.319350694904665611e-01 -8.443815313990986615e-01 -6.434915237108647101e-01 2.365610406369104968e-01 -2.122043868086085083e-01 2.003123162255670664e+00 -3.667533652803333322e+00 -5.375898064689561551e-01 -1.732732378332554890e-01 1.444526030894750790e-02 -3.024185353212878180e-01 4.259324516135161165e-01 -7.939949588848995710e-01 5.652421102755610383e-01 7.426619692272957707e-01 -1.307957740796334978e-01 -1.468405914711461147e-01 -1.501518480642834164e-01 -1.046134226789780852e+00 1.976035176221180079e+00 1.052192071898840009e+00 8.828150734317747883e-01 5.630749239440124843e-01 3.956632976610520713e-01 -1.267751525584974059e+00 -6.032925321333850732e-01 3.689189294678248965e-01 1.652677901279845152e+00 -1.227251068288601615e-01 -1.365563222260089526e+00 4.528199591068621799e-01 -6.707623973980089138e-01 -2.059082790280948594e-01 5.953014713220726450e-02 -1.624502157820587156e+00 -7.350141450602247772e-01 1.301395248302049001e+00 -5.195813501415708080e-01 6.022004460523511238e-01 1.395740457790207056e+00 1.938777861516347012e-01 -1.099940822574593469e+00 -2.154993715601407178e+00 -2.676595813307978577e+00 -1.829330925836451405e+00 3.809736886369591846e-01 -3.583683668687384083e-01 7.244791142515268900e-01 -1.016840674429536850e+00 1.175479726297286448e-01 -5.776392754742496471e-01 -1.195438527128895423e+00 -1.872731253854101607e-01 2.953646332886574188e-01 -5.166651635498762385e-01 1.248368458967894279e+00 -5.252472655702613569e-01 -1.001012447957946527e+00 -1.125768569652985107e-01 4.835659247138655026e-01 3.205297132646725555e-01 1.389518935324216331e+00 -1.227168819994661986e+00 -1.027915595930957854e-01 9.165580672751938440e-01 -1.572445883904408870e+00 8.827365099075977495e-02 1.561960915119271764e-01 4.956701248432224816e-01 1.401243262356178521e-01 -6.970704921351006389e-01 -6.140705417818448364e-01 4.694048440254312143e-02 -3.453347661897964160e-01 3.265696274785201969e-01 -1.220757058972756548e+00 -1.499712298145441824e+00 5.631191548763269106e-01 5.849671025320206663e-01 2.636509612380215084e-01 7.374567071563069565e-01 -1.711644822960765255e+00 -3.633076255219108708e-01 -2.253072298996580958e-01 1.137921837014163273e+00 9.899793504371310338e-01 -1.542838576243714011e+00 2.708569034883657745e-01 9.145227998732795294e-02 3.789333471155972854e-01 9.296460736611542597e-01 6.943791010168720579e-01 -5.434394942308458099e-01 7.177513472009561246e-01 -8.740827507889308290e-01 -1.461443578518530906e+00 -2.029563225608455923e+00 -1.124156634716513725e+00 -3.755332530816193892e-01 -5.039923486189543667e-01 -5.377209707896459800e-01 1.690118343563219883e+00 1.635257713429170812e+00 -9.695772552236014974e-01 8.675627491042769979e-01 6.779415085889002324e-01 1.629958821076880948e+00 1.114181017170816634e+00 -2.147611551218499226e+00 1.675341439961137491e+00 -3.177492326310973780e+00 7.956468926864340707e-01 -7.544141759277134263e-02 -4.042590918130028466e-01 1.715971629431269241e+00 -1.021490912496114678e+00 -1.699045768136884516e-01 4.285983107788784996e-01 -2.337054924591005722e+00 5.092079590946906320e-01 -1.462929058589179210e+00 -1.677368855409364867e+00 4.111055150271531455e-01 -5.522375514048887268e-01 7.255063862297115307e-01 4.114113074282167437e-01 5.948776791866814406e-01 -1.185438525965385903e+00 4.761774053496717340e-01 3.206748046943099228e-01 -7.587919442666175573e-01 8.430330666681570273e-01 -1.525552498268339108e-01 7.977956467261632101e-02 2.739799056323989901e-01 4.406135413030349834e-01 8.354130791189857685e-01 -5.241317338424398425e-02 7.508664851388145989e-01 1.088991268058949302e+00 -6.942722484070250610e-01 9.534156681311151127e-01 -2.285817679577574424e+00 8.734432000994316603e-01 -1.274375153286601448e+00 -4.977805362407659584e-01 3.159662609490718754e-01 -1.266631679129315291e-01 -1.911033276058638755e-03 1.089995683394613391e+00 -4.895125944428991294e-01 -3.859923365384869132e-01 -2.769753980132292348e-01 -7.836885719827274555e-01 1.250518077977973874e+00 9.531461081773943272e-03 -6.777091804832107158e-01 6.370213342794552869e-01 7.312113214056396859e-02 -6.140798659919810554e-01 7.160670141549779766e-01 1.981152163762963436e+00 1.443914182239723898e+00 6.378658179076653889e-01 -1.347571279613106965e+00 -7.200705873244049871e-01 -8.574717150803767840e-01 1.169070344529503203e+00 -3.601038444598030352e-01 7.217208328797184436e-01 1.020324093092171758e+00 -2.131635063531149843e+00 1.389579015260347106e+00 1.285742242943696878e+00 9.573971361023766447e-01 2.684349243911225535e+00 1.126970621326462085e+00 -1.052024216146693059e+00 7.449985368283156273e-01 8.420262701958272089e-01 -9.676890715810159138e-01 -4.212330467916340360e-01 -1.116935302182898493e+00 -2.751042818827685588e-02 6.446249804953987916e-02 2.345892285099439589e-01 1.838986037556894493e+00 -3.250573071252815249e-01 -7.386624844057342321e-01 4.799598210865583248e-01 -3.752833852638731704e-01 8.739199034709248526e-01 -4.861522636857625868e-01 -7.391206790212130340e-01 3.269124272727428893e-01 7.342690871136234865e-01 1.405717273033716408e+00 1.741309857919486337e+00 8.312548290183512378e-01 1.896742989815795699e+00 -7.976376082044063232e-01 -8.617378394779823259e-01 -3.754200732644081273e-01 7.363079336767186511e-01 1.985869532167423568e-01 1.617451485294676639e+00 -2.389212304984999591e+00 3.096087429748058395e-01 -3.801727561791501397e-01 9.716553098617639606e-01 -1.644645808054871150e+00 -2.203168149383621932e-01 4.861274191419948654e-01 -5.677410553882830113e-01 2.824091231918530287e+00 -1.376026617160210685e+00 2.258856437405929896e+00 -4.311310569422678873e-01 1.978833263140354237e+00 7.018576741631362692e-01 2.200366479384653573e+00 6.013301092094688327e-01 -6.856050835057390103e-01 1.312600794782395885e+00 1.769921547483430890e+00 -5.266589118222114729e-01 5.721357599924375981e-01 2.089049487657246740e+00 6.530872780058601945e-01 -1.351208742718507105e+00 7.885877869190101308e-02 1.414519093895127977e-01 1.630952269132337040e+00 -2.814142123192207579e-01 6.321319001788620051e-01 -4.193325939822495352e-01 3.427460842302892385e-01 5.447966504886119221e-01 9.929716319794742452e-01 -2.199164221995040525e-01 -1.391057474316291342e+00 9.412980565698156887e-01 9.093981989561048529e-01 -4.832916746894202475e-01 2.432382001714448183e+00 4.931501137230067666e-01 -9.885219626091689138e-01 -1.881349547248810650e+00 -3.023846290767153167e-01 -2.266662547088601001e-02 5.241954522517028314e-01 -1.708286093576833753e-01 1.057653626596059215e+00 3.377538549256998146e-01 1.354702404385594861e+00 5.243724550370846282e-01 -4.401986889752347865e-01 -7.297606651168786485e-01 -1.099955177915442617e+00 1.017900436839745293e+00 1.071783019824650712e-01 -7.186394355756278163e-01 1.311386358386281148e-01 2.086729454645016801e+00 -3.069696550129759616e-01 1.506186910352411479e+00 -8.661559216448770915e-01 1.072710559824129772e+00 4.163457908047540346e-01 -8.833613018189293564e-01 -5.054705918016716426e-01 -7.530422180956184430e-01 -1.935299219388571412e+00 1.023885115422817016e+00 7.104565410577783346e-01 -1.027585250871177802e+00 5.454917313497827935e-01 -5.623377379415306354e-01 6.078786375206991499e-01 1.769984830112037999e+00 -7.525327895763563035e-02 8.870546029072678973e-01 3.325415719115737412e-01 1.913487921042516249e-01 9.779918208563890270e-01 -8.730912555285651466e-01 1.542621468909108007e+00 -8.946969639255337725e-01 1.409296969647440279e-01 1.170761784637890157e+00 -4.045410715036888427e-01 -1.669549995399375986e+00 -1.327492737343096973e-01 -3.755996769531372848e-01 4.463681361507888801e-02 2.489099407376539119e+00 7.191539410583296377e-01 -6.398471372500816878e-01 1.126852367490993378e+00 9.818016801616306077e-01 -1.472648119192093041e+00 -1.310456923417749664e+00 -5.687115085626703870e-01 1.386616448044769301e-01 -6.350408684027016859e-01 4.557159305972027785e-01 8.751504966749897030e-02 -5.578166762680041302e-01 -1.460701752680329257e-01 2.966348917158914134e-01 7.372883116462293218e-01 1.262020597622333096e-01 1.435563418455096496e+00 1.783249850250380186e+00 3.294562756821028254e-02 5.314419263813998651e-01 1.712089134991245709e+00 9.798626632833399297e-01 1.064898235576488439e+00 5.671466180567746873e-01 -8.527925366758818404e-01 -1.207685563312268284e+00 -1.776138865657177213e-02 -1.415459910008764199e-01 5.828610570774065414e-01 5.308029329568703103e-01 -2.276950605559139973e+00 -3.079907588902253135e-01 2.393549398595217759e-01 -6.440583400245140089e-01 1.089154685605379536e+00 1.821360398918107915e-01 -6.717464679642720649e-01 6.986103018158713596e-01 -1.189748724602756940e-03 -7.326938019841320315e-01 5.885203310190138815e-02 -4.964543570275087858e-01 -1.422004662004969777e+00 -2.360312534893851844e+00 9.794314436827404879e-01 2.226725536188801424e+00 -2.154620123425922795e+00 7.659828675269145792e-01 -1.783586518640590146e+00 1.705568614816741713e+00 1.125512028957025734e+00 1.467841949667415324e+00 2.670041194389007229e-03 2.737068621568036209e-01 -7.438670439849801586e-01 -4.040951947805041661e-02 5.306265841777788594e-01 -1.579058297606403372e+00 1.417212849527165197e+00 -4.984986053649695381e-01 1.049982610154609031e+00 -9.869308874799563591e-02 6.199739850042963463e-01 -2.191318075382013841e+00 -1.049859204840155602e+00 1.121489371211311870e+00 2.068512558058609674e+00 6.244292574381531402e-01 -6.217116276690844850e-02 4.016805287700692118e-01 -7.915862895229155427e-01 -2.304128108510974937e-01 6.351748402210672939e-01 -2.991725499136697608e-01 7.195742271834974779e-02 -4.004697455662964978e-01 4.597675834220038560e-01 -2.066283761475549152e+00 -1.202156288042077747e+00 4.017033828059809464e-01 4.753787208794500452e-01 -9.467410059526280841e-02 -1.292437605040735349e+00 7.588742914048846044e-01 5.798997125927021212e-01 -1.359902377050027145e+00 1.252808308262190140e+00 8.039550769534525854e-01 -5.650066582017591703e-03 -3.116510419907059237e-01 9.481502349242539873e-01 -1.875561289697421419e+00 -8.614702506524050118e-01 8.140368799260001842e-02 3.418050825598181741e-02 6.692649083410824595e-02 1.023382776556842622e+00 -5.968603053103557210e-01 -7.594336031345561011e-02 1.796795540788247159e-01 7.248939133629372922e-01 8.467845685985243842e-02 -2.723247318928274652e-01 4.582122800182434896e-01 8.616973141855520657e-01 1.627853778344960034e+00 2.952603576090784276e-01 -1.671838875109140199e+00 9.431626695667849614e-02 1.207501403016660313e-01 1.077157202599403396e+00 9.734263935532142531e-01 -2.182378025689831469e-01 2.941095246804619756e-01 6.263916579510939719e-01 1.193843193151203019e+00 9.426021147429679559e-01 -9.493305317272890953e-01 -2.828743749535724827e+00 -6.363933782589244192e-02 1.212222970146188183e+00 -6.274093425139891655e-01 -4.980797393392942252e-01 -6.621177571888013924e-01 5.339447370597354414e-01 3.139500247200637251e-01 6.735634882451937422e-01 -2.017798699427281850e+00 1.121310390073951280e-01 -1.939480602521267139e-01 -3.021654618370733236e-01 -1.658721187654694562e+00 7.727331274255400118e-01 -2.281985346438270001e-01 -2.239390234436712535e-01 5.041520343090721834e-01 -1.390929300845372252e+00 1.345700810442994166e+00 1.322162487196736347e+00 -1.044451702565823537e+00 -4.496176588351041281e-01 1.108934510958200725e+00 2.046399615618670342e+00 1.277278944872347832e+00 5.579155270599549521e-01 1.405044942532208685e+00 6.877914288260443890e-03 1.226896630275620570e+00 -5.652987855668138995e-01 2.976424934866586658e-01 1.271951895315496461e+00 -1.052363330929261709e+00 5.789592211414567036e-01 -1.543476241594211817e+00 -2.670370780256665633e-01 -2.022399297324981582e+00 -1.181299354968532667e+00 5.132273535778081319e-03 7.261779290088630212e-01 -2.682151990449788137e-01 4.459287130410578004e-01 -9.895673560298097193e-01 4.099301360145232720e-01 -5.266234696138601956e-01 -5.033033759829269593e-01 6.663208294487918959e-01 1.326118178830867356e+00 2.384070547522421646e-01 1.164964584170866457e+00 5.936605715436370501e-01 4.809691499197621956e-01 1.704509744479470568e+00 2.113266664038891129e-01 3.766452481702092236e-01 9.594207883479403953e-02 -1.905438817302104404e+00 1.974105791368751389e-02 9.636041967546875309e-02 5.167832792249994062e-02 -2.136008943400788673e-01 -6.431619006131311655e-02 5.149027993233447065e-01 -1.569331733765670034e+00 1.307279289718067394e-01 -3.933831076539582861e-01 -4.338537394795191626e-01 -1.216234737427142942e+00 1.820295027052994064e+00 -1.715241473316800658e+00 2.516771624066577173e-01 -8.575427793774834662e-01 -3.669121809101805742e-01 3.827359532754391336e-01 -4.871962713248296772e-01 -6.777104173626641304e-01 9.824322604571124051e-01 1.068780399384039903e+00 -1.083387110769911565e+00 -1.653126959220272196e+00 -1.603896840511275679e+00 8.334471219189354407e-01 9.512102197021294891e-01 3.503857609381996863e+00 7.674004088278016944e-01 1.756513894049479108e+00 -1.038155345986484290e+00 6.208008233667672293e-01 7.790306824785103723e-01 7.471634593366961452e-01 -1.155048817733299593e+00 1.393914812804015524e+00 6.877574439508672421e-01 9.856428865860306088e-01 -1.288844996173622359e+00 6.776726096629765994e-01 7.033055568576875860e-01 -8.293217701627526584e-01 -1.289938116905710030e-01 1.299659923737549017e+00 2.320534894302753059e+00 6.753922759762763794e-01 5.715456516106797169e-01 -1.432667704414165133e+00 -4.225049044483003557e-01 -2.581285308398562961e+00 -1.584296604762728933e+00 -2.497198482264299246e-01 -4.175351991091544313e-01 3.276239229492546867e-01 -7.851434703785940827e-02 -3.487425616875714951e+00 3.640475681863992730e-01 1.759086269948282599e-01 -5.588225036073132118e-02 -5.067707182640623920e-01 -1.031908857934574986e+00 1.197138595502792224e+00 -6.666326540123705680e-02 1.195269064632253492e-01 3.269989333250635788e-01 1.821881424256078519e-01 -8.756947811220251454e-01 1.018455573773711986e+00 -7.081289793793557052e-01 -1.587401555322401903e+00 -2.661792246171552079e-01 -4.220248665900247498e-01 -2.614166814871943800e-01 9.509004544546965088e-01 5.322067956436998815e-01 1.600324136991312651e-01 2.960735004720830288e-01 6.384131953124172476e-02 -6.374685320915771669e-01 1.390756743679572027e+00 -1.155256853521917870e+00 -9.801152159596530078e-01 2.232497102391632460e+00 -1.529036198612474307e+00 -2.422905599127115561e+00 2.816347225656551934e-01 -3.790503967089347559e-01 1.333813225060518803e+00 8.184754637239503028e-01 -1.344214805147106118e+00 2.297634038545472435e-01 7.289583529888757907e-01 3.257836016893430053e-01 -1.836954759276751004e+00 1.254836930167022579e+00 -7.992190512919900014e-01 6.334629631797095151e-01 -8.197301705579481679e-01 1.487047852446900853e+00 3.480016274154428269e-01 4.522173468405569774e-01 -5.136661996843282924e-02 -1.001687113123423956e+00 -7.776147498205296937e-01 1.506820466138795167e+00 -2.183503689522157121e-01 -2.079432498787233907e+00 -9.082823456105304505e-02 -8.470663887729299457e-01 6.044558103570846219e-01 1.419574473138244031e+00 2.605054962866879542e-01 7.271545621051367370e-01 -1.217950887172460028e+00 -7.301697121307728633e-01 2.233193035377831315e+00 1.266494087778980759e+00 -1.258899206254354350e-02 1.328342843140733587e+00 -4.869342936117601051e-01 4.737649972838883783e-01 1.257986367322386112e+00 -1.779170365354668104e-01 1.120222373446384534e+00 -3.409295296513710216e-01 1.338083138407120676e-01 1.895177728571876274e+00 9.213159418298557668e-01 1.734098041376814781e-01 1.937847509377351729e-01 5.938312913957622952e-01 1.140602469218740256e-01 9.946578730536558277e-01 1.458494933474262512e+00 -8.736739350490961842e-01 -2.755234691662494795e-01 1.083087844658300325e+00 2.197006828036830173e-01 1.023882298447263750e+00 5.486297700031940172e-01 -1.168568580957024677e-01 -3.483810634022271868e-01 3.052521408218134558e-01 -1.875700068604324935e-02 -1.343271417240646803e+00 -7.442292061930334546e-01 -3.741479121398854635e-01 -5.996972707113980006e-01 -3.178055567593565667e-01 -2.175944543212242344e-02 -1.568529661396668828e+00 5.369356610220468173e-01 -7.082151879528946203e-01 -1.979266765422421193e+00 1.027754253118951189e+00 -3.243841384373073455e-01 1.352860052645257660e+00 -1.046831241441382954e+00 -1.764360784377341451e+00 1.864280424511344236e+00 5.105155010202231392e-01 -6.850899580677838330e-01 1.688921770971978376e+00 -5.686714862615632748e-01 8.299035443863959083e-01 -6.946225980293380120e-01 -2.735066568224409425e-02 7.969806349445683891e-01 -2.940063805429328214e-01 -5.464481571865432707e-01 2.074039415948186083e+00 -2.132598068727236562e+00 4.607778604680926593e-01 1.052202013695364258e+00 4.038315914124407935e-01 -1.605354753686549563e+00 -1.724746921732978278e+00 2.471947195104895120e-02 5.280206192780682040e-01 6.890239422896728971e-01 -1.555572856630607959e+00 2.948978007468061602e-01 -7.110141262249661254e-02 8.629908524493413724e-01 -3.063327760991022553e-01 -2.926031333157976255e-01 -1.546403154241047906e+00 4.411420026459651478e-01 4.622983543982805976e-01 -2.475761879570627100e-01 3.280332636167765381e-02 5.751954814706243813e-01 -6.235417151572798522e-01 7.008914899149771838e-01 -1.759566682923412451e-01 2.685812893100086862e-01 9.608219873540875255e-01 9.953300771680886339e-01 1.013884046275244311e+00 1.533832176107038148e+00 -7.248745963195670772e-01 -1.301855630276783415e+00 2.471014994128310494e-01 -6.116073603744189846e-01 -1.303256998239286313e+00 -9.587861796141693427e-01 -5.518129274178226185e-01 3.182288967247507427e-01 6.008484757648917540e-01 -1.137101065930669730e+00 -7.294410623096440061e-01 -6.444442427052764488e-01 5.048208853467119062e-02 -4.967760135005019340e-01 -1.088943334853132550e+00 6.979600522333013757e-01 1.301424030172769308e+00 -1.068054823855868030e+00 6.517165518362149079e-01 -3.676755581231298531e-01 6.763030910417051622e-01 6.993718110830935419e-01 7.121057461433708546e-01 6.214486426414046472e-01 4.607552548533589976e-01 1.371439036088558661e+00 -2.636048473111778923e-01 1.924968649527478037e+00 -1.506519582614208354e-02 -5.989701662294134588e-01 9.722666916982630747e-01 9.876426794733146330e-01 -4.223607047793933589e-01 -1.935962704391083755e-01 -1.153974519649527408e-01 1.321578224898513954e+00 -2.032837626486026394e+00 2.873354068906956993e-01 -4.653598713764530714e-01 1.739323769146915444e+00 2.835618531169019074e-01 -5.291202494872970785e-02 -2.131443771989406100e-01 7.833750968162009887e-01 -1.033877709181888038e+00 -5.725710261239929100e-01 7.090677954309334563e-01 6.600023313248489787e-01 -1.329483205117254263e+00 6.655194436994900098e-01 -8.056326095165352585e-01 -3.267400479165128990e-01 2.892487243189934554e-01 -3.814056817080915818e-01 -7.828711552755014680e-02 -1.397998365139505816e+00 -4.837060548262359649e-01 6.797733852220638751e-01 1.983094816060299248e+00 -1.220076628456981949e+00 1.631958223990017665e+00 1.023309189832314114e+00 -2.724200461784929694e-01 1.112492373554088837e-01 -9.708413395538868507e-01 -6.897897372947063843e-01 -7.971882854047274147e-02 3.925974563667607997e-01 1.132096393403258100e-01 5.011150486736858367e-01 -1.086424358032412218e+00 -1.523761745666587508e+00 1.222785560766152413e+00 -1.186709357770324047e+00 -2.505625049025029583e+00 1.829692988858242719e+00 -1.742345696815999156e+00 1.029168093359775993e+00 2.314702724800818401e-01 -1.078262997285176050e+00 -5.391881906817119763e-01 -1.428889694807718325e+00 1.163780619350171186e+00 1.496199560852230048e+00 -5.590189704177570551e-01 -3.704677058119618810e-02 4.517603393543305756e-01 1.134964058162287959e+00 -7.292433212804971809e-01 -1.026784858489403263e+00 2.036950639342121061e+00 -1.169336276637201300e+00 7.399649778450489990e-02 -7.334934609343986001e-01 -1.706263786994240972e+00 2.420253612495281703e-01 -8.636780024321590865e-01 3.985530539861874555e-01 -9.732505724957843940e-01 -1.619811832831314691e+00 -2.178312852212718642e+00 5.598951974678034738e-01 1.245177421426261644e+00 -6.582898344585804695e-01 3.923071436008172472e-03 2.044795868668450645e+00 5.405259830771013130e-01 4.563478238905848139e-01 1.682105365718344903e-01 2.702705898019718278e-01 -8.787057258690962602e-02 1.127583767939544179e+00 7.730683863104973463e-01 -3.824323067590959524e-01 2.983028561459423189e-01 1.023401733717235640e+00 1.422177910979688598e+00 1.149761914099516336e+00 2.333941624284008309e-01 -5.406424193393800648e-01 -1.333802214088568860e-01 -4.657223536829376287e-01 2.068287683225062193e-02 1.311392225747489038e+00 -3.729333047579469484e-01 -1.281405907194485438e+00 -5.726230942291683085e-02 -9.075454771114670471e-01 -5.415644951717693001e-01 3.101695859144840695e-01 1.705225477022945135e+00 1.013346473653250701e+00 -2.427922209693476330e-01 8.410253685404072144e-01 6.413283830074385794e-02 9.407892637354828835e-01 -5.185521514921085373e-01 9.877062477619434899e-01 -1.295674541725203577e+00 -5.356318220159814736e-01 -4.007290636001222817e-01 5.402675878746570071e-01 -1.547090085653510583e+00 1.657443232698452951e+00 8.978163888211619648e-02 1.196395003717247940e+00 4.057712319949646762e-01 9.066630361965190010e-01 1.683414806367666605e+00 3.862353610296374029e-01 1.796646563490987614e+00 3.669989780717306666e-02 -1.016128329485032067e+00 5.862342519823138254e-01 -8.521697699907361256e-01 -9.124142022054507750e-01 3.158473613943637570e-01 -1.174731350756570009e-01 9.416457869947144621e-01 2.445728589244733797e+00 1.405695335767768173e-01 -1.845151522675487099e+00 -7.015084639519477694e-01 -1.897584814737582670e+00 8.168761815103624535e-01 -7.167694839317839683e-01 -2.512614702738404371e-01 -8.608034523085735801e-01 7.515243620332819896e-01 4.980579283573156602e-01 -1.085222382656873430e+00 7.782926519666303333e-01 -1.027576995212165833e+00 1.261544302847518173e+00 -1.064060323601489833e+00 1.166270113202498182e+00 -1.371624217245598576e+00 -7.407595502393851672e-02 -3.450342868017417519e-01 -7.004140294147590540e-01 7.544027878263444009e-01 2.445154905114078903e-01 -8.236121439531006727e-01 -9.819739724566166617e-01 -1.342111321007447566e+00 -1.867316631523655568e-01 1.121165039946545178e-01 -8.222061590407639953e-01 2.529542873198094011e-01 9.934525215840827039e-01 -1.402181358870083328e+00 5.048741334809639936e-01 -3.565035182940552994e-01 -6.663348569423964071e-03 -5.429903668681951290e-01 -1.943558577980621371e-01 -2.155585346761850207e-01 -3.816038909931927514e-01 -2.978506587514996307e-01 1.206663236748021006e+00 1.181229953677116473e+00 1.332821897891753593e-01 3.865720694670260471e-01 1.113479165630440804e+00 4.706966646996108561e-01 2.251425652992492310e+00 -1.099014883926773045e+00 5.183406054921312067e-02 -6.244974788305063251e-01 3.362134798625279752e-01 1.466533104826176048e+00 8.077062812234138134e-01 -8.460140191601849269e-01 -7.029148278436615493e-01 -6.411475992966951809e-01 -1.894259472373698017e-01 4.261637381984646478e-01 1.320381340314666474e+00 8.560344622744644472e-01 1.793082887513456625e-01 -1.086315329284606834e+00 -5.204206609925141613e-01 -1.226902283240554503e+00 -5.470867629071201055e-01 1.387429615846356379e+00 -2.152334397995517845e-01 -1.039112065461193779e-03 -8.877938040729881353e-01 -3.168240018382955103e-01 1.310350296518351665e-01 1.928512123375473175e+00 1.217266207653827426e+00 -2.347561787915965148e+00 9.853938235944460500e-01 2.363037813396544687e-02 -1.733015319656539543e-01 8.486567504741013845e-01 9.570282372638781732e-02 -8.009624870332461566e-02 3.579402392147144202e-02 -7.242030077406609312e-01 -4.410455992731414643e-01 4.909637717815815705e-01 -6.088249796308528028e-01 4.483282659698014649e-01 -2.628111075942674013e-01 1.425314222029546274e+00 -7.574906145549586446e-03 2.279432726558592026e-01 1.899023333237981559e+00 4.127062078622928953e-01 -5.181527719650646374e-02 2.287933961187898824e+00 -2.350498063415543959e-01 5.027768577457614185e-01 -2.582521256115026254e-01 8.218845428147321108e-01 9.210263205193581770e-01 3.667326498134657609e-01 -1.155024506065365664e+00 -3.289287450104692034e-01 -1.894224461753794886e+00 4.256173266121978660e-01 -8.230631403610408903e-01 2.337105621054785115e-02 1.197725652743847624e-01 1.049511341055519908e+00 -2.128148663425456499e-01 -8.494887966680916835e-02 -1.632204122999183049e+00 -4.616536898794844079e-01 2.362765467872829817e+00 -7.470406663187323382e-01 5.473374715621770470e-01 3.798643528607918429e-01 2.903585448717255213e-01 -7.708229434870276231e-01 -8.507867393393189759e-02 9.122605285453136981e-01 -5.308369008503772690e-01 9.827998072469933399e-01 8.429698485917715978e-01 -1.695974875405416471e+00 -1.250086743931084543e+00 -6.168208391069459617e-01 -7.332902737104807223e-01 2.947493605524995619e-01 -3.977448926981150823e-01 -7.934311237905380398e-01 1.465943479146506689e+00 -4.837653313486080520e-01 1.025739521051860947e+00 -1.974503190828608146e+00 3.327162136334965159e-01 -7.801360731182177544e-01 6.429796969077826718e-01 -9.258934226356906327e-01 1.514171713442646006e+00 -2.758071882292273402e-01 8.138253811129350090e-01 -8.219575731766367577e-01 -4.292246365049194323e-01 -4.827796392651576007e-01 -1.097199012318203604e+00 -1.187498248488416230e+00 4.196878909397139812e-01 -9.485163326109828930e-01 -1.218751386909776802e+00 -1.711408956248084090e+00 -7.709994042264969871e-02 -2.591342723324923658e-01 6.166088202131117524e-02 -5.819810157493808811e-01 -1.883021743669414105e+00 -8.681061300605730224e-01 -4.036999273260011289e-02 2.237075113021541328e-01 -5.870875799980879942e-04 -1.886424336956754252e-02 -5.387893070769124160e-01 2.896318760664209901e-02 -8.896234170706472932e-01 -1.643922369442390563e+00 1.970231003183482987e-01 -4.116259239538727654e-04 1.750711065083927709e+00 -1.076474071765060714e+00 -2.662679320888583945e+00 -3.558686598222889907e-01 4.223835216767636846e-01 1.010135017855400719e+00 -9.300401768497822408e-01 1.231115735466784322e+00 -8.882404459942421227e-01 -5.624644343235545296e-01 1.204281762868687711e+00 -1.655517158771981912e+00 1.392529066651724046e+00 -1.136063713519190443e+00 -3.253932880239097658e-01 1.788406155118476004e+00 -1.363255453797287631e+00 1.612905433745627226e+00 -1.985910881842125608e+00 -8.893257310823367012e-01 -8.959391088624633903e-02 -4.981273405482923300e-01 5.230888620969496861e-02 -1.192096352798938108e+00 9.855668239688714083e-01 -2.596083287350190005e+00 8.275814760985749086e-01 3.118234810450191574e+00 2.072645226541519836e+00 -2.667583623435353934e-01 6.622778900927036583e-01 3.848325019630647881e-01 -8.796986199903326226e-03 -1.152005118832384323e+00 1.523711770249147834e+00 1.419928805171746911e+00 -1.773478270528570544e+00 -8.565620412519431293e-01 9.172017608209974693e-01 8.733389304476325554e-01 -4.215056857106078136e-01 1.138809461653633281e+00 1.056019542957232771e+00 7.209683808807529903e-01 6.682486850893727404e-01 -5.264876252441520466e-01 -1.995957332817113405e+00 -8.718000179711341557e-01 4.622709953502011637e-01 3.813945775020692874e-01 -1.424762824799035155e-01 -8.218494685925312737e-01 1.526774397906677239e+00 -2.606146463400439983e-01 1.839283863324329138e-01 1.172140027035030840e+00 -3.704186335571575950e-01 5.928357244055797171e-02 -5.393971456314733404e-01 1.096233972888794206e+00 1.615417359892843185e+00 -9.157963537671012788e-02 -1.300876203772542317e+00 1.422504860089783607e+00 -8.053651951523043140e-01 1.753940414981642437e+00 -9.255188143050498140e-02 -1.260086855671387618e-01 -1.539164483204148004e+00 8.405496369017813052e-01 1.230968190700683640e-01 7.843304178281804706e-01 1.214863021146829869e+00 2.657600195162118095e-01 -7.885476867002393364e-01 -6.014512370692436383e-01 1.200177773125488956e-01 -9.431088451917849502e-01 7.827933236519017957e-01 -1.390244796366390423e+00 -6.695704157236275211e-01 -1.841653431659892245e-02 1.270942602569865576e+00 6.273587979921787516e-01 1.090356791479784038e+00 7.096417770522300827e-02 -1.089960618891998578e+00 1.590032457853648884e+00 -1.291956298721806284e+00 -7.602273696277919712e-02 1.547856673982777931e+00 -7.270679504463435361e-01 -1.929648291501622273e-02 1.034248895728110129e-01 -2.009065728911129778e+00 -1.044641434401123892e+00 4.713960497972648905e-02 1.289354914935278318e+00 -4.178526457390716597e-01 8.608302054062050290e-01 -7.212813667265024486e-01 -3.035515677284064129e-01 5.543882774399817581e-01 1.078155683110795460e+00 -3.736016507050941016e-01 3.954612693490146547e-01 4.566208842906410714e-01 -8.010358602539693340e-01 -8.613850702087439970e-01 2.076152622471605924e-01 8.329158936926253087e-01 -3.179390337254126009e-01 -1.918626271580155418e+00 1.186514223946270707e+00 -5.337077638271734426e-01 -1.908612367467078519e+00 1.423613483394845503e+00 -2.249749584289367776e-01 -3.413630811422332934e-01 -8.223210144655745957e-01 -1.714540078167812176e-01 -5.949962870657908853e-01 9.373607006629022242e-01 3.808230857774487776e-01 -1.987047339019122338e+00 -1.311634678390457553e+00 1.522568494008539643e-02 7.874244285399196741e-01 6.602375972609393351e-01 -3.799573605579182334e-01 9.122768974926432906e-01 -1.120003944887401959e+00 -1.347894832428472522e+00 -4.395393022631438606e-01 -8.917110379455630564e-01 -1.219778522614425875e-01 -5.794147891059832078e-01 -5.352171498014863804e-01 -1.513609404657512592e+00 8.790682031117258433e-02 1.253006750423048432e+00 -1.923939065582969399e-01 -8.353668783589711655e-01 6.058932302932597963e-02 -5.366967998931937434e-01 -7.977160021351803422e-04 -1.453426531293521728e+00 -5.884274397113892219e-01 1.101018420668950171e+00 -3.718910247050270512e-01 7.342025014815591888e-01 -9.614541489450308953e-01 -1.750145586434888934e+00 2.369984263990406514e+00 -5.030446163709599572e-02 5.970289740099667952e-01 -1.460017965779287552e+00 -5.754503911820673112e-01 1.591233781246847334e+00 1.380283517867068710e+00 -6.959436615230304435e-01 1.061456481401509500e+00 4.645664499544792103e-01 -1.844241347244816476e+00 1.997790962572448370e+00 6.359545158470316650e-01 6.454941359768235909e-01 3.283191911509710792e-01 7.438118709794164785e-01 4.370734767843886259e-01 -1.741276516017588039e+00 -3.312535396907456686e-01 1.405079961968038971e+00 2.085570468168652880e+00 6.228715204539840844e-01 -3.437452606388752829e-01 -1.012039485379051085e+00 1.250855578703328752e-01 -4.732795601106642436e-01 2.881459696129181625e-01 -9.163131174135069612e-01 -8.137678109484739464e-01 -5.299980012361349413e-01 3.321655595555405571e-01 8.268789954734309111e-01 -1.085793935548148986e-01 8.626395603836900516e-01 -2.438582295766287267e-01 -8.875312008360227711e-01 -1.068809350364186228e+00 -8.851067026646738389e-01 -6.470573183764292136e-01 8.925186283277654065e-01 -1.449274214630603241e+00 -7.574500228880575170e-01 6.103283569383679552e-01 -1.159228507638799255e-01 -7.659359111135747300e-01 -2.725652491767945884e-01 1.671979377964007307e+00 2.487834314927004353e-01 4.360102933319144336e-01 -3.570296493053763329e-03 7.921436854580908848e-01 -1.168172440552605940e+00 4.416040278942992559e-01 1.102425233412761996e+00 -1.358483317042666449e+00 -8.564893289431711743e-03 1.519424799251833380e-01 1.646103638278983428e-01 2.995211359456550482e-01 2.150012222798731276e+00 -5.432773005790174636e-01 1.020772398301571932e-01 -7.802483195313840714e-01 -5.625316410424114899e-01 -9.540090610624650802e-01 2.960900742607585068e-01 4.103168093263769717e-02 -8.336007491948099757e-01 -1.214612915551848138e+00 -8.096450508076576957e-01 8.210159695171879157e-01 -3.074151014617292343e-01 1.270719542984191763e+00 -8.882096286645616567e-01 -7.544973831051108304e-01 5.557202412790290813e-01 1.736539703050165862e-01 -4.774771872550273577e-02 -3.219316266389680714e-01 -1.710056394536610513e+00 9.064923435204594870e-01 3.473140121096092714e-01 -4.093002166746039228e-01 -1.014602730857035784e+00 -1.518381233752242321e-01 -8.946230655642205543e-01 7.890239412411289566e-01 -1.189564149788888248e+00 -2.512846908373728372e+00 5.112261392060246656e-01 -1.023894818564232034e+00 8.796759855283269314e-01 4.444862399400586472e-01 -7.374750900543338705e-01 -2.142600222894291306e+00 -1.599662708754686358e-01 1.637951770360806636e+00 -1.402867089964298764e+00 4.402497731849061013e-01 1.069645876805380702e+00 8.866947284149354624e-01 8.321098462620452052e-01 7.930530776417163974e-01 9.621900629387623027e-01 -1.284502199908924558e+00 -1.625042269480701851e+00 -6.229819274099775983e-01 4.662568976597270543e-01 1.375721566087419356e+00 2.258317674833279387e+00 -1.716685414249338737e-01 1.279334207051163519e+00 -3.952762412083854482e-01 2.682299455376603303e-01 1.159943792909878590e+00 -1.293799392655074598e+00 2.751813771918465434e+00 2.974757447488770579e-01 6.266623876069995491e-01 3.826597920629039029e-01 -5.328190572483778586e-01 -1.650577885600776229e+00 -1.575286210882623772e+00 4.729279477981317426e-01 1.201490339507164107e+00 1.086815186533451660e+00 -6.290816783827608838e-02 7.977986197111182065e-01 6.470400670930309683e-01 5.966717645544592497e-01 -4.974580113349723054e-01 -1.688917638668322729e-01 -1.828163574721623608e+00 1.057107240076811339e+00 -1.629006742698079435e+00 -9.569733672217075604e-01 -2.679877948858746528e-01 2.475302882190192483e-02 8.319168634284060948e-01 1.396076330676297772e+00 1.839439472774053286e+00 1.377554353635223494e+00 -9.683469630316910992e-01 -9.039546529954215481e-01 -1.296573143692620222e+00 -1.099242139245292238e+00 -4.519441142334897354e-01 1.782341307283028309e+00 1.154818661504876109e+00 5.666543229610456756e-01 5.580932807426133291e-01 2.825861839920675411e+00 -1.063492397570372505e+00 1.758164337715473202e-01 1.102138432787578282e+00 -1.707269938748148475e+00 -7.941602202008594125e-01 -8.543818507438335486e-01 -1.246516171867464440e-01 4.012950438768760897e-01 3.664310529977065078e-01 3.701882885212022245e-01 -9.926529728357625926e-01 1.875162992874087164e+00 1.673913092101657618e+00 2.325528084809309060e-01 -1.813825875621316808e+00 3.713858319293224519e-01 -4.319071864149638396e-01 1.784699456528471506e+00 1.141164395451079505e+00 1.326358605142824221e+00 1.411246530853415448e+00 -2.459464935278130149e+00 2.041625536495222271e+00 9.608870067674930571e-01 9.113191349126728014e-01 1.583030813703516282e+00 3.491111866549768128e-01 -2.850329804639075149e-01 1.180135444525093780e+00 1.107199193050223629e+00 1.197858652529697338e-01 -3.600091919150218978e-01 2.669259180555690225e+00 -7.574711468024246663e-01 -7.760573640782463256e-01 6.300016232545785355e-01 -3.588468515036426498e-01 -1.229661320670496216e-01 8.899619951390738137e-01 5.261028977394724970e-01 -8.809921087089440661e-01 -6.615757752158466509e-01 1.278898085995335276e-01 -1.224144529685201155e+00 1.455877921128679309e-01 4.592980523598504394e-01 6.432063396980219894e-01 -1.041449932294109093e+00 8.231551383223368878e-01 3.315579318076686266e-01 1.530422891863478574e+00 3.931642442267675452e-01 -1.177698877969508118e+00 1.436981854597430663e+00 5.334021957571043471e-01 -1.895956213593909256e-01 3.424604476875712789e-01 1.085812875575341341e+00 5.839284903101885776e-02 -1.586549997180233262e-01 -3.314433498881529383e-01 -3.110351244655036762e+00 5.678443898540334045e-01 -1.633434085753088905e+00 7.971962284058875525e-01 8.151734368929214325e-01 1.359663714397715939e+00 1.096523066877466368e+00 -6.575107825878701018e-01 1.149479124861841894e+00 1.352162206191491901e-03 -3.595961870401248595e-02 1.722519608392311108e+00 2.124088416930081658e-01 7.671660013930144961e-01 2.195620931948866206e-01 -5.506877935954891390e-01 2.848468627310193346e-01 7.744288562106147467e-01 4.785418199309585674e-01 6.992942517495059906e-01 -7.695656949831810589e-01 -1.311412960650460757e+00 -4.850276300799783447e-01 1.265778420084257672e+00 -5.601052545541617134e-01 3.938017156166863653e-01 5.557291099873699070e-01 -9.832037254026043671e-01 1.960841580718884758e-01 -3.329979470219960325e-01 1.620054710582800872e-01 4.954364511657770136e-03 2.311336233541688934e+00 -1.645121785371287837e+00 -1.617841452408564029e+00 3.723649439051369137e-01 -1.780422637507724337e+00 2.322570954052697589e-01 -1.458630224070392556e+00 1.192280961730328492e+00 4.604765453478760207e-01 -6.104470124222337590e-01 3.060221935452093756e-01 -2.742711147984100428e-01 -1.038687187228122033e+00 1.843309234308813105e+00 -4.278618314579952786e-01 5.142510032612405135e-01 1.046570696637352027e+00 -5.824646210007698999e-01 1.801131524446672350e+00 -2.571477418508228308e+00 9.529955569973499463e-01 -5.735029611913191466e-02 1.617493898310901068e+00 -8.368955255456489439e-01 8.072754304270784997e-02 1.053324147229039331e+00 -5.919880587242150327e-02 -7.497521280284494827e-01 -3.244620099343450970e-01 1.602225847810654580e+00 3.679720182346898905e-02 -4.771128756977819352e-01 1.492056720026319949e+00 -1.167368709618558764e+00 1.616993327768734834e-01 4.589436080001558782e-01 8.842345010772948433e-01 -1.843434198409279023e+00 -4.649376395772386594e-01 -1.251474699864739915e+00 4.922641012063113664e-01 -2.687818311762326662e-01 -6.322849769885893201e-01 1.809948540828379526e+00 -5.695846661515034937e-01 -8.836700154678691632e-01 6.205587874016671446e-01 -6.623910336953450217e-01 1.165728378449812030e+00 1.675216131232536654e+00 -1.394092826160422849e+00 1.580401568228527065e+00 -1.915024355091478614e-01 -1.791620156863818369e+00 7.018401800637087407e-01 -5.759655981306278649e-01 -4.557731470376066296e-01 -1.657639214099667857e+00 -8.974877208217846292e-01 6.252122840431572071e-01 1.489320344778240379e+00 1.822005414922604372e+00 1.616477926333318715e-01 -2.317848089139188605e+00 2.064223409261791986e-01 7.418678319793587939e-01 1.246420731031213647e+00 4.267751822205135825e-01 7.692277351303317134e-01 -2.903626453490519843e-01 1.946689029411610705e-01 -2.695558293007593309e-01 -3.067287535550168934e-02 2.412927821238194159e+00 1.753446490719001438e-01 -9.539001787441133695e-01 -5.566443740057872569e-01 -8.440378391554217430e-01 8.459830463493627217e-01 7.823635083320145123e-01 1.741914606482307115e-01 -7.119118380395311751e-02 1.043776448559491088e-01 8.990869028209980129e-02 -4.637301070913847911e-01 1.092962897388455312e+00 1.353262063191789766e+00 -7.851468744692248203e-01 8.447406889281708908e-01 -4.730289245090681383e-01 1.543794560913750447e+00 1.405224665878397561e+00 -5.390316939533886798e-01 5.938479285340313440e-01 -1.268486380924727097e-01 2.162947342773405612e+00 7.574381126255991248e-02 1.341741307867501398e-01 2.007118981525377321e-01 -3.853251071685819817e-01 -1.076428602879687668e+00 5.167740592917668963e-01 3.445877768376164885e-01 -7.953512452655365772e-01 -1.349975098046166111e-01 1.278818118167013962e+00 -1.493137608088673796e+00 -1.929729899594798681e-01 -8.460837156403383519e-01 -9.017926893662261412e-01 2.373710552716972455e-01 3.502147830066650869e-01 -2.148224437687330290e+00 -1.271652817762073173e+00 -1.676005032991747967e+00 8.272749904052756342e-02 8.073175822610403340e-01 1.002485647294139470e+00 9.454818498251744696e-01 -1.505805561194596631e+00 -2.768008358845193695e-01 -5.515247404836071121e-01 -6.743696966313101893e-01 -9.353128921276793184e-01 1.110598775132610072e+00 -9.684365201468642104e-01 -4.875889932357198031e-01 1.657732516775065890e-01 -8.674870423648983753e-01 -2.023864764066356070e+00 -7.280465962530212332e-02 -6.684759208657909957e-01 2.532112604250146837e-01 -1.427633138545963298e+00 -5.098604548203736764e-01 4.093467711412622223e-01 9.818203581109060663e-01 2.543679177094565480e-01 -1.170020837318069606e+00 1.555181162138621787e+00 -5.996794924821092776e-01 -4.845907910626792714e-02 1.626399284625723807e+00 4.827302183433957450e-01 -2.295435880439638254e-01 8.362941852513284813e-01 1.601242424822648891e+00 1.224960485260988330e+00 -1.820796993484960768e-01 4.544867615667847471e-01 8.762029233560528763e-01 -1.095407056616328312e+00 2.647099916907012518e-01 7.600427311870693037e-02 -3.466812014718873569e-01 1.026879530983612732e+00 -6.732982569945860085e-01 -9.882824209115680381e-01 -2.054395459781444555e-01 -3.911719353177636749e-02 -2.714307836284748920e-01 7.797385397771824378e-01 8.615065384862767850e-01 -7.888207666797434348e-01 -7.742873483080443542e-01 5.162462069402801168e-02 1.003882244547246394e+00 1.310798453059989654e+00 -7.975009027590946875e-01 -3.123348711453483584e-01 -2.222017655356906651e+00 -1.028402698790749303e+00 5.708550285849802730e-01 2.275182231783606124e+00 -9.879755774963714376e-01 2.570162096329425827e-02 4.013532856547215588e-01 8.683652135078891998e-01 -2.155501579464343120e-01 2.486493323684385359e+00 -3.456006238649806384e-01 -2.559272939655786727e-01 -1.516474891017208115e+00 -5.658841270978008930e-01 -6.445401217512977121e-01 -2.043159117732699315e+00 8.771577307075955066e-01 3.128326292312541557e-01 6.296286700369444489e-01 4.073455807333528633e-02 -1.492616889209879005e+00 1.541538637137008561e+00 4.846129633012679627e-01 1.184354538904748289e+00 5.206589985311540492e-01 -1.685216045428759468e+00 9.886970391082272602e-01 -8.545173113581057134e-01 7.220584960469720315e-01 1.287530430812705129e+00 8.097821923899894969e-01 2.031436263415888621e-01 1.382706038330340004e+00 7.295213617657267946e-01 -1.492920029047082320e+00 1.892209220038615802e+00 2.490157963223683102e-01 8.207788031614314181e-03 1.013424119082062091e+00 8.639824591351177308e-01 1.135138000412333065e-01 8.244723869806012129e-01 1.076582119037476248e+00 -8.309573273524288872e-01 -4.036545275109728603e-01 5.051220301895588127e-01 -4.590301280540662505e-03 1.277178001100680804e+00 -1.318653029264481136e+00 4.135855945325762062e-01 -8.488236446084101994e-01 2.065097348991223214e+00 4.152581629865486623e-01 2.364395078333377809e-01 1.264022076173086484e+00 5.381895027678578192e-01 6.750926659244016470e-01 2.646889892324342797e-01 1.601473208303253903e+00 3.887525312689363854e-01 1.314052933138436741e+00 3.067904302237516312e-01 1.493177974869066116e+00 -1.996552175307323651e+00 -6.763572620780053946e-01 8.034880182655692107e-03 -1.537958559091939570e+00 -1.126604498845267033e+00 8.739788892602825543e-01 -6.471784961830678862e-01 -2.448382849693924584e-02 7.342430813693925362e-01 -2.816213254941893895e-01 2.002122240299740508e+00 1.285207677794153180e-01 -6.513591619029442947e-01 1.496960576447612157e+00 3.967905490413110581e-01 -7.274944904246247734e-01 -3.885321123900241091e-01 7.327440109630261045e-01 2.118754307535146431e-01 3.477554544076746912e-01 4.910625232748677127e-01 -1.904052730289521822e+00 -1.234563452573976816e+00 -9.738684982122681744e-01 -1.197595653981456509e+00 2.104468345708762733e+00 9.634566476693026127e-01 -5.402226441109451160e-01 1.573629888049868364e-01 -9.893090473909295079e-01 7.115030054133566484e-01 8.119493140324784974e-01 5.103270833404931484e-01 6.869346053938950314e-02 1.126525766219542479e+00 -4.007759110273544922e-01 1.194498690432015175e+00 7.813521386365736010e-01 1.479701614568541546e-01 -3.469433103976071187e-01 6.537433043567986157e-01 -7.509329347035070823e-01 -6.711278842942448586e-01 -2.984123890782335309e-01 -9.059009159776905129e-01 -2.891166673408324672e-01 1.173382226830372632e+00 2.687825586865700833e-01 -9.493896255022054032e-01 1.791831607387339043e+00 1.099172753505436306e+00 2.982861909386784749e-01 5.586285617704537243e-01 -6.487250101046865280e-01 -1.241387570906644644e+00 -4.572718822324449706e-01 2.254364803795798622e+00 -2.845319341652217671e-01 -3.856231825454165540e-01 1.133903349058323240e+00 3.687503890879123003e-01 6.521527673745612930e-01 -7.622452899647369495e-01 5.871703578632466725e-01 -7.624577917491978107e-01 -9.183703254114509162e-01 -8.870838254268991196e-01 -1.839978337258686425e+00 -5.016805344577630610e-01 -1.232862646691869735e+00 -1.249907583951194834e+00 -2.162741649453837900e-01 2.619998170300358864e-01 4.307968987508921377e-02 -2.944712008672586978e-01 1.144337941860990894e-02 -8.190684897320579250e-01 1.422822577830906932e+00 -1.618281645735614171e-01 1.488301236693163714e-02 -8.915298258891075911e-02 -9.685019866548086886e-01 -1.336077014592056855e+00 -6.848675931437090414e-01 2.640390154360085923e-02 1.299779897730730882e+00 -1.348129414071125520e+00 -1.338281531547998084e-03 7.185726659582293285e-01 8.461584150058710785e-01 -1.255124009951817388e-01 1.790825993387133719e-01 -4.785531526571992766e-02 1.519316588614105790e+00 1.085584500597065238e+00 -1.407441996571050513e+00 -9.460638674364285627e-01 -1.805514759443251904e+00 -1.272763409313011906e-01 -7.500831279481575686e-01 -4.788075755533872102e-01 1.837093012353419041e+00 -4.578000993065711732e-01 -1.994255173737995213e+00 -2.169949852177280869e-01 1.075254707908018359e+00 -1.552815363040104701e+00 -6.461135837605144205e-01 -1.674114504991357055e+00 -5.867662130653535923e-01 1.360755437370373688e-01 -4.215134927589795355e-01 5.416244670852553567e-01 5.126746512813135093e-01 -6.031604139924932051e-01 4.789350870704737750e-01 -6.756797502700365166e-02 -1.639923881255805238e+00 1.364749554851853564e+00 -5.095439795329493871e-01 -1.014699642159694104e+00 -4.214534908043519879e-02 1.671522230944046117e-01 -6.879394145494320822e-01 1.349607913530108116e-01 -6.621904870359194076e-03 -6.667497305752317915e-01 9.043645627767464834e-01 7.415828669576701726e-01 7.351454226843177064e-01 -2.049048263515156787e+00 -4.384595545610697198e-01 4.560869618228249878e-01 4.251419474499849582e-01 -4.349487286840209022e-02 1.146131897266735589e+00 5.230525016652343151e-01 -1.814725722850873968e-01 -6.977609639324329482e-02 2.299545190831472630e-01 -1.186957136454190209e+00 6.498756362545949905e-01 -1.509334627596769784e-01 2.984136517067787486e-01 3.850161318227861562e-01 1.612014215377639115e+00 7.145505068497577661e-02 -7.696790078783004585e-01 -3.047438801617526893e-01 -5.293102501200461218e-02 -8.788764628137061274e-01 7.963153186531399808e-01 -7.276957483428625473e-01 4.131649108716228258e-01 -6.200051589715925848e-01 -8.790399277201516037e-01 1.626419161781680889e-01 -1.817120596490707229e-01 1.457306023085624291e+00 -1.068963515603360781e+00 -1.819914185953131813e+00 -5.888135906085207871e-01 1.131614296236639339e+00 8.871721294948878844e-01 -3.694057608535035453e-02 1.113409132089995479e+00 1.052282900349154504e+00 3.722290609711704779e-01 -1.401656089906870628e+00 3.978965676051028355e-01 1.270957670321696042e+00 -1.926841218900348651e-01 8.589317620905139172e-01 3.240438169943679614e-01 5.781451188337938252e-01 -8.313274370873197094e-01 5.452721043236284926e-01 -1.138845143147544092e-01 -8.304823125418229202e-01 2.368494940235711166e+00 3.830035900457862685e-01 6.117588349719460528e-01 5.192287558357435717e-01 -5.675540898676154633e-01 1.986514730009302898e+00 -3.214952717308004804e+00 -6.789636191748145144e-01 -2.576588220836062981e-01 -2.558046204697439485e-01 4.432640010951396925e-01 1.251745690923309340e-01 1.521715872498401900e+00 -3.388526848222060406e-01 -8.140945408495466884e-01 -1.183791499130476266e-01 -6.049698270567970271e-01 3.043908706607300618e-01 -1.573277103556123935e+00 9.214036542894533666e-01 8.564486094154393214e-01 5.359546459279705688e-02 7.965952418348136721e-01 -8.449857685978554578e-01 -4.725205746149113706e-01 2.160538682982802300e-02 -1.184255346502851580e+00 1.254791192721640192e+00 6.084703107358117036e-01 -1.064814549416755129e+00 1.544723703812064530e-01 -1.393943469709636229e+00 8.325959800344040485e-01 2.040046422066248866e+00 -4.763630928349993909e-01 -3.471954153097552287e-01 -2.829820637927237814e-01 -1.863381171471143682e+00 4.129662514319815680e-01 4.625985231888560950e-02 -1.948314577917658719e+00 1.108504040113175160e+00 5.294525737692711287e-01 -1.093513142793686721e-01 1.053992481927160219e+00 1.974809635190265755e+00 -1.353439035226159382e-01 2.647245135636001612e-01 8.762820482941496847e-01 4.553423887835379436e-01 -8.833758231288058038e-02 -7.061768258750104055e-01 -1.664897464355622470e+00 1.407846603533974061e+00 3.197179483757327523e-01 -4.163198706797296422e-01 3.936909209123660158e-01 -9.901142896018687578e-01 -1.176617186568781198e-01 -5.403355794926053557e-01 -3.863602000646004786e-01 -1.544362913375828317e+00 -5.440110134002410502e-01 9.782961995302873470e-01 4.898440798719808642e-01 3.361425706010264802e-01 1.366200467683914843e-01 -1.679500131527635221e+00 5.934060044350950580e-01 9.845826522713039264e-01 1.158114695497217905e+00 -4.895583161504022951e-01 -8.734122420144208032e-01 -6.243125736479380183e-01 -1.811644907852969943e+00 -2.235644717142174220e-01 -6.399169668181586834e-01 -9.541621257646880627e-01 -7.563143896611430883e-02 -2.100846074625205340e+00 1.069897765112969079e+00 -5.704232850420402068e-01 5.789930037473054458e-01 -3.377907160417966126e-01 -4.055637010556526478e-01 4.395553061212842394e-01 5.049471047866017637e-01 -1.526426393620835764e+00 3.261764064874450586e-01 -1.026238789406040131e-01 1.128825635146185835e+00 4.040396449960296787e-01 1.888668105608187486e-01 5.364805187595131919e-01 1.365732824921767063e-02 9.438472876191922323e-01 -6.912100095788891174e-01 -1.267985779127255852e-01 -4.188887272606262729e-03 -8.539654019970619458e-01 2.156850186025971727e-01 -1.780765718355287741e-01 1.950361816552304006e-01 -5.182454979829777264e-02 -1.934247472001852097e-01 1.763066615706841755e+00 1.445741514506025949e+00 -6.643202579695884902e-01 -9.457707851847698688e-01 -4.826213533408787448e-01 5.826184464328055812e-01 -1.335025796047096591e+00 -9.108336687234080964e-01 -7.646012464792273366e-01 -1.184091600870277761e+00 1.226108377578676301e+00 1.331122619085971293e+00 2.295816563071739844e-03 -2.473316383249966055e-01 1.152122857591026284e+00 3.421356961737624935e-01 -1.112077341286822563e+00 -8.152766069474687294e-02 -3.908429061518763348e-01 7.377256178117798102e-01 -1.059949225086267655e+00 -2.842249974508030408e-01 -2.888066472631681258e-01 5.870310156045417393e-01 4.392698620424531630e-01 4.790238072487945087e-01 -2.067201746049038558e-01 -7.246880248833132976e-01 1.766518590451074955e+00 1.770129782429564314e+00 -7.270823269245358933e-01 -2.438420269469225021e-01 2.350294098630465733e-01 1.646853496752221702e+00 1.109703649990266272e-01 -8.116592447489950901e-01 -7.401660631723496753e-01 8.047910675022363902e-01 -2.522460394296746511e+00 -8.701601457919816429e-01 8.176328329309879850e-01 3.045202827078787866e-01 -9.544838954805364706e-01 5.880341953549017564e-01 -6.809648490911375251e-01 -2.266054802995665640e-01 -1.612959311803145335e+00 -6.020515094533601674e-01 2.560003639613820603e+00 -9.098943066499960430e-01 -4.523536337668756513e-01 -1.066377924974714064e+00 -1.423836586438594898e+00 3.607640727139087566e-01 -2.195142720438368666e+00 -8.619412125421389570e-01 -5.091186708616852741e-01 -1.723411869043314226e-01 9.051155892720158525e-01 -7.839464700905784955e-01 2.297416895529532654e-01 6.572241351804636311e-01 -1.459627975593901894e+00 -5.938607787139416408e-03 2.518956141934677873e-01 6.246293806469535026e-01 -9.813447788027094276e-01 -6.365549847125846761e-02 2.053468865908835983e-01 2.043250343890686160e+00 1.415288102377604273e+00 2.303776621055724672e+00 1.526279152627539215e+00 1.105404389286750222e+00 -8.308918060849623810e-01 -4.924349679591548679e-01 -6.122499882070370214e-01 2.502899879993070731e-01 -3.716509207180389573e-01 1.304375129204071504e+00 -4.437973926498337551e-01 -3.080890628867606895e-01 -2.529775443712136695e-01 2.788189506267092499e-01 1.218254503416400514e+00 -1.819388717688220358e-01 -3.312475280794121568e-01 1.603812136978671754e+00 -2.810391132185030560e-01 8.523538163504489340e-01 -1.702658349065801158e+00 3.927439201713877615e-01 9.701549969930792772e-01 1.794391462854130426e+00 1.196586123489763870e-01 -9.212522658111610419e-01 4.355117715721544269e-01 1.614440225405719298e+00 -1.371152078924128936e+00 -2.567661851073098078e-01 -1.062975547360784923e+00 -5.788824311019512558e-01 6.275758181252161227e-01 -1.318711774228143563e+00 -1.484872815179523464e-01 1.247343102751553578e+00 1.392043922535312728e+00 6.250126085921661190e-01 1.738884777595429698e-01 8.547533996975198445e-01 4.629991696709113702e-01 3.854404588254756181e-01 1.711894821846911274e-02 -5.465191189014043660e-01 -4.856532777882797691e-01 -1.449176131788745492e+00 -6.819342854053944691e-01 -1.463098059999540457e+00 -4.698936495620671672e-02 2.716291172696481571e+00 4.871542454143936718e-01 -1.246007518470184428e+00 1.111834416189629859e+00 -4.746341182931382852e-01 -1.429407356268359020e-01 1.098068160078415456e+00 -2.790566152370286823e-01 7.546374455909328205e-01 -1.301729665219501619e+00 -9.765516276408627849e-01 -4.209546684166530217e-01 3.799551791719548710e-01 -3.506916038417282749e-02 9.171075653217440893e-01 4.068372840430931614e-01 9.940364431454287719e-02 -2.965845415061687529e-01 2.075649567059942580e-01 -2.347861636088557913e-01 2.051553038152169162e+00 1.764256335297793576e-01 7.884648080563106953e-01 -2.622017003071182573e-01 1.436948976100556719e+00 1.125878169579803689e+00 3.481581907303313850e-01 9.645626332808943104e-02 -2.574081172391263217e-01 9.116878313262563038e-01 -3.688607779241342977e-01 -7.561257934348564191e-01 -8.021760230936801905e-01 -2.146146835683260701e+00 -8.445754109427326961e-01 -4.882750018679378468e-02 -6.539001191121510681e-01 5.355310059158501224e-01 4.960433397493561603e-01 -4.492180987273688419e-01 -1.095085144097345475e+00 -3.212066433446322256e-01 1.915059090497525096e-01 7.547959373038983788e-01 1.631998530044422857e+00 -4.137512442859352380e-01 1.366976620833793454e+00 -1.496087126567780201e+00 -8.599975808415311063e-01 -8.883097158368461477e-01 9.571459103988723405e-02 9.668814458525798461e-01 1.076689434175070570e+00 -5.353483047131439854e-01 6.538545115802746333e-01 -4.003534710475722957e-02 1.746448669795902964e+00 -1.703042172012191324e+00 -4.268114368412951887e-01 -4.825330315410018833e-02 -3.917486236184888337e-01 -2.835495310255555790e-01 -3.307609593310766871e-01 -2.103636210858510214e-01 1.254539430987625881e+00 7.655943190057667991e-01 6.893665208972623581e-01 -1.006721874492063212e-01 8.072171633708520311e-01 -4.131634673080710196e-01 7.802583317046506428e-01 -3.019200457918982838e+00 1.027291617182732431e+00 4.976640645217088599e-01 1.579988645482409249e+00 5.350569290154346194e-03 2.204428040660855626e+00 -1.217518172417687561e+00 6.745039539184616295e-01 -5.272761536408006044e-01 -5.222894703553213613e-01 5.482005252808826168e-02 -1.390926767673897890e-01 2.021850609294487122e-02 -3.250845451819972531e+00 -6.733773205654098870e-01 1.989720009482178309e+00 9.097432715248811030e-01 -6.097176145706598854e-02 -9.604130660457115276e-01 -1.616576179338844232e+00 -5.573321409867667553e-01 4.145014540526644753e-01 -1.247661369400690674e-02 -1.107267852544193965e-01 7.612598944327563233e-01 -1.755948818750489249e+00 -8.917374953137348070e-01 3.927177781026603420e-01 4.625529385871229304e-01 -3.009440623438567886e-01 5.683613804029972183e-01 -7.662869581329023738e-02 -1.940692049128771579e+00 9.046623250408371009e-01 9.600674603628279735e-01 9.747581983498396774e-01 -1.156534517382198590e+00 -4.365355776935645471e-01 -1.208470234201798332e+00 -1.111293878684433745e+00 -7.724304090936827683e-01 1.797109014413342254e-01 -7.373421671802591337e-01 -1.972259972561662689e-01 -1.455139214565721817e+00 2.621791011286262463e-01 -1.741360183220526381e-01 2.318973300748974786e+00 9.036467550997144826e-01 -1.655843842828056189e+00 -1.792696655667600725e+00 -1.071165968721667916e+00 -2.529390788485331165e-01 -1.170063530450174749e+00 -1.037254584483983555e+00 -2.091548709507811132e+00 -1.304198501558141710e-01 -5.982039103869551955e-01 7.491477108767238269e-01 2.182216569628165903e-01 -9.997309419170449241e-01 2.392674946383747336e+00 -2.603848654611566893e-01 -1.438201250988256019e+00 -8.230264892238772223e-01 -2.125620420500620611e+00 -5.018293952255450940e-02 3.652494264661128476e+00 8.573627124015406054e-01 1.731554577502705111e-02 -9.484066997559380541e-01 -3.612941528140883873e-01 7.610606579912579384e-02 -2.157672658140845634e-01 2.506316105726624083e-02 -1.914793116130554029e+00 -1.575544405157272454e+00 8.754659863263707098e-02 -7.846469953458278246e-01 4.647459238727646991e-01 -4.691109969039252703e-01 6.452754832405109553e-02 -1.914333491377188667e-01 -9.542317517237886015e-01 -7.359482886532668910e-01 1.018377899964881594e+00 -1.626459802427011159e+00 1.409742025767924678e-01 2.025493835960368028e-01 8.629170724358249667e-02 -1.949458930387037436e-01 -2.880113954124656206e-01 1.789464488139554499e+00 -1.276994922497434626e+00 1.175641440844086949e+00 -9.171089090131216981e-01 -2.726215151572590756e-01 7.472116479496604402e-01 9.270365565464437907e-01 3.325725528135838049e-02 1.599630686246833911e+00 -1.166300988728850435e-01 3.977833324469624010e-01 3.055407146331788337e-01 -1.324304665497542999e+00 1.950455075110509029e-01 9.352265996207217436e-01 -7.101444363357534151e-01 1.012780118524245543e+00 1.159814312527145119e-01 -1.751064838099129162e+00 1.161184421929040006e-01 -4.841049591190675350e-01 1.253930223704596281e-01 9.764243355077399933e-01 -1.072820070005481741e+00 4.856053840819139489e-01 -2.221291876797457654e+00 2.088231129360848537e-02 -1.517296842123271317e+00 3.760416970583586038e-01 1.317343327028028810e+00 1.337947652013482536e+00 1.657809554535507601e+00 -4.876334202529645778e-01 -9.454996310544494520e-01 -6.381033101963422549e-01 1.968615819556015945e+00 -2.672374701450627721e-01 -2.017295509340921167e-01 1.315150943334871148e+00 -5.767254854038000866e-01 -6.730680839230716028e-01 1.772704142094627400e-01 -5.072459840203420445e-01 -4.043283133554572140e-01 1.063121659885124082e+00 -2.156265067113085909e-01 8.115109067138268628e-01 -8.384107867261262337e-01 -1.791855840281796897e-01 -3.787669893794410464e-02 -2.855229182984113656e-01 -1.139763626659685336e+00 -2.170018939660857793e+00 2.212054477753549186e-01 -4.829286222827797181e-01 9.644481944092845316e-01 -4.781588993850051650e-01 1.111590654277072376e+00 -1.276615855410725198e+00 1.216272795731546008e+00 9.994722325913920624e-01 1.548054313966558793e+00 1.927137870078236281e-01 1.023334984026029737e-01 -1.451954086502700081e+00 -4.565828366064634269e-01 1.311354117994722734e-01 8.836015487815361835e-01 6.418192553394128641e-01 -8.131371479251759959e-01 5.697627857855177558e-01 1.760180760697606761e+00 1.987299124328908428e+00 -2.433828080679558414e-01 -2.227823518943547576e+00 -8.608072280442681246e-01 -1.952530727593578264e-01 -5.115228155653375186e-01 -5.354776662168263951e-02 -1.017777428703545262e+00 -8.282127781931262200e-01 3.021835211237923480e-02 -2.275794036222169303e-01 -8.787690397789662544e-01 -1.526808046110493589e+00 -1.782461351349685419e+00 -9.007413197537682548e-01 -4.685216337675784937e-01 7.099532093231434304e-01 2.037831378525391202e+00 2.201055081867002161e-01 2.340707886767718904e-01 -3.911278018990369532e-01 1.659906303392349125e+00 4.358923992411902204e-01 9.756401272859700768e-02 -7.029930566970401529e-01 8.086807446938498734e-01 8.591753719765988784e-01 -1.179171813040319483e-01 -7.710020302124057645e-01 3.175651416336232602e-01 1.305041314813992770e+00 -9.059012668745950458e-01 1.815954720728671257e+00 6.903118598319412103e-01 2.000400074804984829e+00 -2.098640113859706890e-01 -1.560699338208731302e+00 -5.934352131526584584e-01 -3.485107761788157621e-01 -3.876991235928169410e-01 -5.880153492154888140e-01 -9.835024636292256650e-01 -4.987279913914892671e-01 -2.422482981774670696e-01 1.734340622013485350e-02 -9.126638426416950889e-01 3.591488642431791556e-01 1.193278397906664123e+00 -1.255441867084740482e+00 8.469763854124416902e-01 -6.651020003364480626e-01 3.091915472066250059e-01 -4.936236990093069432e-02 3.875462980645246747e-01 6.527797661452278133e-02 1.335198163829662610e+00 -6.934953026284007560e-01 -3.542919093515903284e-01 -1.226097879504161270e+00 7.117185713364651001e-01 1.303864793903143138e+00 -1.029561708052828262e-01 6.576727886566912096e-01 -1.261410031691138744e+00 -3.902662268534743961e-01 -1.259903055501564895e+00 8.966130806749736948e-01 -1.135693475954257403e+00 1.157014174138417006e+00 -1.974258368158165189e-01 -2.996911129649924010e-01 2.142713223620956453e-01 4.056289938299316722e-01 -7.496377262170307310e-01 -8.500611980162232628e-01 1.603795058381958238e-01 -1.028599183329662048e-01 -8.766864547326007617e-01 -6.516229555334058787e-01 -1.126603650271882362e+00 -1.492931974773897552e-01 9.773901951530160614e-01 2.059406164582168464e-01 1.465838045832918990e+00 6.346098881763412303e-01 -1.270556404742440471e+00 1.367499590884534211e+00 -1.226208791519703967e-01 -2.250466663734194128e-01 -1.546550100209041767e-01 -1.262482609230485553e-01 1.025796703342991334e+00 6.270345978268786480e-01 1.024155683014554841e+00 3.849652893840045387e-01 -2.738922050027696731e-01 -1.221799342795129029e+00 2.403896545528895423e+00 7.578959140074384426e-02 1.197161394806981249e+00 1.534754794836940273e-01 1.339974626294015758e+00 -5.917346117127525451e-01 -3.906458134615298783e-01 -1.328230639733444463e+00 -1.594556675943133550e+00 1.077280838241690075e+00 1.738206433080005942e-01 -1.178750129574042793e+00 -3.680986732523890970e-01 -9.990266088731568628e-01 -1.559186040582383637e+00 1.008954586982745649e+00 -2.681080727090950355e-01 4.676549981305292980e-01 1.993711141027713518e+00 5.960080669364475892e-01 -1.326647237903297416e+00 -3.565467163461943922e-01 6.318919206597664040e-01 7.516399702693115081e-01 4.222926773726125571e-01 8.392841413002082307e-01 -6.648966802164517631e-01 -6.570611792907020687e-01 6.529964422944496416e-01 -4.492967002190234038e-01 1.106022396710360400e+00 -4.583529461644934022e-01 -2.459777099197540284e+00 -1.873052131809021525e-01 5.115621648415166201e-01 7.353310759068194535e-01 -3.900431080697645547e-01 -1.179421066699932963e+00 2.661610095100804332e-02 -4.228186120151056215e-01 -2.501932513842815453e+00 -1.233781466114418190e+00 -2.014879165919968962e+00 6.869900950224796521e-01 -3.393427620890449026e-02 -4.577639606917817128e-01 -1.316307798727434530e+00 -1.813161006409218068e+00 4.264988140081668599e-01 -1.256043306993742448e+00 -1.744305370531074595e-01 -1.855464956179827818e-01 6.298910328219871069e-01 1.172596221183634491e+00 -1.410802736453393713e-01 -1.209057824531384773e+00 -1.350390816215228496e+00 4.570095933285296397e-01 3.630921433471614446e-01 -1.043027344298678383e+00 -1.466996558095093328e-01 -1.460347084257438199e+00 -1.016393743884873802e+00 -1.701267352007926448e+00 -5.657997071148767043e-01 -9.412816818693952037e-01 2.797391964416829913e-01 2.195392981782001485e+00 -1.825660602817362088e+00 -1.389857292742253891e+00 -5.652424430992947224e-01 -3.040974549164460888e-02 -1.796511404534715695e+00 -1.488389640093280286e-01 -2.772517680517400329e+00 1.192809994201987633e+00 -1.806590942603934380e+00 -1.602364107319217634e+00 1.013960411534300422e-02 1.791642639289998007e+00 -7.958391820384176363e-01 -6.916105520605964063e-01 -2.516012863509462516e-01 7.960608684228350773e-01 -9.795528552567393799e-02 -1.217948243298610400e+00 -7.495347957178677412e-01 6.276813250200181660e-01 3.775299155994487621e-01 -1.635715296297732380e+00 3.082433914977547595e-02 -3.315749840191892228e-01 -3.546559724725066864e-01 -3.297760991990736357e-01 3.814691492264879469e-01 -1.117587103736499499e+00 -6.694050090973591161e-01 -4.676272185088080624e-01 1.125949887507500469e+00 7.190667910236171745e-02 -5.161915174209339430e-01 -4.537364058116504228e-01 5.965686916499330916e-01 -5.592402147072794705e-02 -2.497787524837970230e-01 -2.695248381125952886e+00 -1.525677659575826572e+00 -4.683272814168189246e-02 -6.224887228922891813e-01 3.531477901418940135e-01 -1.154933754452416972e+00 -1.420514786574285759e+00 6.862577346390508204e-02 -1.059036853864091521e+00 1.730995988596689239e+00 -3.824183082668463629e-01 -5.392728883556690000e-01 9.113281279874653196e-01 3.430946474453136497e-01 -1.547533125653957731e+00 -2.112466189877853229e-01 6.615322189639086803e-01 -1.851122696582485405e+00 3.758540518814418863e-01 7.621543601955155234e-01 4.247059811232848925e-01 -9.372741592747589889e-01 7.462581577617214412e-01 9.701446671060952598e-01 -1.514148032547889988e+00 1.917196492117589246e+00 7.741788637510165216e-01 8.496361107413977765e-01 4.392698982811940045e-01 -4.272310784981205867e-01 -5.542859084933409175e-01 -3.585326340467640982e+00 -3.534404529442966569e-02 -9.466104304953835979e-02 -1.726032438863510377e-01 -2.640372230603157178e+00 -1.523625697967853965e+00 -3.131997595568151382e+00 4.820413305962461537e-01 -1.362866402456755832e+00 1.010411516905994622e+00 -4.002908310380198231e-01 4.503096311312778099e-01 -2.844084818613525911e-01 2.680536616455356236e-01 -2.310702787935072333e+00 6.702234121080841156e-01 3.651749765771576499e-03 8.954370363922946330e-02 -2.358877386269707110e-01 4.216956391001545901e-02 -2.083481398871839918e+00 -1.061146937226621345e+00 1.229827460239180242e-01 1.833316402344027596e+00 7.918090244853807080e-01 6.041364842941495672e-01 -3.770868761027234561e-01 2.080516458214847209e-01 -1.720959612897933422e+00 -7.310728190096804635e-02 -5.194398722070271701e-02 4.868418591457660538e-01 -1.234945964990118161e-01 1.999854071198904973e-02 3.408311873526730373e-01 2.813365260077477226e-01 2.829400023521545515e-01 5.216049792170824873e-01 7.646337494682604596e-01 -8.984757032126882148e-01 5.362683162528161240e-01 9.790933526640535622e-02 3.841673582443462798e-01 5.335052797752650733e-01 -1.483465140247709702e+00 -5.677713658400996843e-01 -2.598647312948627608e-01 7.498254323027441215e-01 -5.171684029696873575e-01 -1.038394012509382458e+00 -1.290254269306369439e+00 -7.317358393675993389e-01 -1.594584523406670229e-01 9.692865494775487756e-01 -7.822766715961728679e-01 -2.276092370114259023e+00 1.114985838892230019e+00 4.460309043850302912e-01 -5.904597449628430361e-01 -4.092250395609652869e-01 9.906624864967411570e-01 -6.288630274108893969e-01 -5.830174445462906752e-01 -6.764742962397032322e-01 -9.017830427033429741e-01 2.964379804852103617e-01 1.571827088212485457e-01 8.883034227401456207e-01 -5.078940418783722821e-01 -1.810084735815583323e-01 7.106638177247783794e-01 4.171370425148754890e-01 1.705438339822785421e-01 -4.266231671910592493e-01 -7.065870771335115430e-01 1.010153400017910208e+00 -7.844968226781785514e-01 4.936288785941089774e-01 1.434807869089824051e+00 -6.237523975564915335e-02 -4.983260840442921280e-01 -1.413941624508158190e+00 -4.600499947624046571e-01 -2.974655310499908500e-01 -9.522405364485998502e-01 -8.782931350115417146e-01 6.253991161941302446e-01 2.353646378967782712e-02 -3.854799007572759506e-01 5.653486611064573175e-01 5.571302641400393413e-02 3.949025356199561410e-01 -2.407357327826168625e+00 7.879446871760427407e-02 -5.130223177294812587e-01 8.418716177145197932e-01 8.714001523967720431e-01 2.299162864535511552e+00 -5.356033990889322860e-01 -1.709466110955438545e+00 -2.051238005871859060e-01 -2.406199468369526195e-01 3.768371637576909405e-01 -1.290411592602524360e+00 -7.390841699287422628e-01 7.960141393226540796e-01 1.113730190809472317e-02 -7.601677916701976567e-01 1.839970477978088548e+00 -9.007513978791890086e-01 -5.449359067619752306e-02 5.407556054641662335e-01 1.287045609149662706e+00 -1.128374776908766863e+00 -1.140333637908530345e-01 -9.611947936342069010e-02 -5.167720779355653438e-01 -1.389951993735514479e+00 8.608451733921284044e-01 1.720690329604102953e+00 -6.595404399650681704e-01 -1.569498050585002025e+00 -4.777035845990970087e-01 4.823434829878812113e-01 -8.695853798672033008e-01 -7.966767459534643825e-01 1.409791405227240446e+00 9.984428537369600953e-02 4.553547605331071946e-01 6.727696542817462877e-01 -1.604730142329084286e+00 7.490117320560212011e-02 7.753631140896033447e-01 -1.499193646768241850e+00 5.942246937969510867e-01 1.059241793831362966e+00 -5.909363101160731713e-01 1.897362126139692240e-01 1.585602924560676419e+00 -1.150795156092483396e+00 5.902861459410003730e-01 1.206623200300252635e-01 -1.033567791166950300e+00 -4.983123450818668920e-02 1.045944730717480287e+00 -8.425384171992310600e-01 -1.808019458794853707e+00 1.168471568667576399e+00 -1.048147448962229111e+00 3.880747283259141332e-03 1.042916469053148720e+00 9.866394099276993845e-01 -1.046516113724045294e+00 5.223675297796239736e-01 -2.222103264734159034e-01 -6.735191120742876070e-01 9.423842426067529088e-01 -1.093781545513820674e+00 -8.287489147986146221e-02 -3.693665212766034656e-01 -1.018269508747322805e+00 1.242409239789956432e+00 5.319431685681452748e-01 -2.308217997596869187e-01 8.380173552662576464e-01 -1.312901137811699204e-01 6.055086950669500562e-02 2.059908914880223818e-01 2.012141109790199500e-01 4.158137428886450326e-01 -7.402968041483654060e-01 -6.154669484474624419e-02 -7.206794350173532093e-01 2.357887309467495973e-01 1.892874287390378940e-01 1.034301324229640606e+00 7.857454683779313553e-01 -2.349223060031521981e-01 2.418647271360176099e+00 8.282230396654692572e-02 3.513710910087927686e-01 -3.295608749923711889e-01 -4.494192729233358885e-01 -3.407257252215531440e-01 5.814646739722925117e-01 6.775930057707431342e-02 5.582029766115109704e-01 -5.595477347034228943e-01 1.102640926260002541e+00 -1.067588613714054446e-01 5.261582856161395316e-01 7.171350112561626355e-01 -1.250742239541409728e-01 -6.089499320261505533e-01 1.195047327169743268e+00 -3.480278782848428287e-01 -2.657315560724155534e-01 6.627182125152829562e-01 3.715221994108814374e-01 -1.362259463580569152e+00 9.238396372827116787e-01 6.912934730682641638e-01 1.509253284798358352e-01 1.609296939970876528e+00 5.884817471881773621e-01 -1.177572116295573013e+00 -5.153840743502945410e-01 1.722372472609135841e+00 8.540883460083432688e-01 4.286439335228459657e-01 3.525749704601008006e+00 7.392894893044979487e-02 3.700127914053331080e-01 -1.595424570935068287e+00 1.463028757389525369e-01 -7.633261938314994666e-01 -1.753997974507746915e-01 5.919146991814964176e-01 -1.363378054912248727e-01 5.297581339003766265e-01 -2.069085607786627978e+00 -9.513993648361166455e-01 -1.230272033526770059e+00 -2.258316216935182918e+00 4.562508933426007718e-01 -4.016118754132109170e-01 7.706573037915410984e-02 -1.761200167949939832e+00 1.539206750557783332e+00 7.467235423714442266e-01 -6.969048913845702353e-01 5.836959766025362484e-01 -1.641229186266452422e-01 1.596643515883070519e-01 -1.095335020462844033e+00 1.908641930837849943e+00 8.654273410430914915e-01 6.725023223270374384e-01 4.408623138639689021e-01 -3.949527672660426703e-01 3.092451271944725577e-01 -1.263112597137806770e+00 -9.514489162934908206e-01 -1.637195635120540782e-01 -2.590034473049126484e-01 -4.401290772213578562e-01 -1.729350163784935557e+00 -7.223780154377269502e-01 2.917403443626193638e-01 -6.810464421779532929e-01 -1.121307194946911556e+00 -3.629542006241160412e-01 1.532453155202734063e+00 7.344861305103629334e-01 -9.555153157784611606e-01 -1.630971710310684109e-01 3.313547768120840287e-01 -1.954364533707368734e+00 9.108625772516899533e-01 -2.091636408299596628e+00 1.232842965996360229e+00 1.373486482169508638e-01 5.538985016395010508e-01 2.313400823722880251e+00 1.969331481303859155e+00 -7.559743785656213022e-02 -7.112226435115331924e-01 3.501587317960958012e-01 3.950411153919953788e-01 -3.380063133592815516e-01 -1.614209676526092430e-01 1.597734515343169237e+00 -1.724526379306232871e+00 1.726607084561804673e+00 -1.489794162446771209e+00 1.429453525534520875e-01 -3.857928045443099752e-01 -3.512274825578585724e-01 3.047533207966874810e-02 -2.214531752091990491e+00 3.999682384162436266e-01 -1.860966039395102634e+00 6.148816879646430422e-01 -1.354063045055348691e-01 2.183244372241173625e+00 -5.806839377089565435e-01 -7.582730428927482169e-01 5.786382489154711095e-01 1.741217845925651542e+00 1.958817714408041200e+00 5.875059739690876581e-01 -5.266304021081094078e-01 3.270972062250318557e-01 3.856158930602870405e-01 1.469197995056284345e+00 5.844531916294342100e-01 -1.382823884572957240e+00 -6.822515515140346043e-01 -1.067681570106962408e+00 -7.175166796805330094e-01 -7.570700627804748395e-01 1.139349025353488143e+00 4.904897452828386184e-01 -1.166367735253682092e+00 -5.382147710777452909e-01 -9.151469983699599131e-02 2.472334551108095191e-01 1.291657802994511384e+00 4.196583612031268284e-01 -5.046271970241121840e-01 -1.441110831658627967e-01 5.037406589769864718e-02 1.122227844476661351e+00 -2.164403999458380579e+00 5.608485109847908268e-01 5.927605819761089245e-01 6.850490051435292882e-01 -1.304248863920050461e+00 1.550317629644209383e+00 6.806514304189833497e-01 -4.379250637249977873e-01 -7.145599598622852655e-01 2.658448338553675572e-01 -8.485773675788372827e-01 -1.522259999826777732e-01 -1.822278824991344193e+00 -1.039372996648584957e+00 9.277240860468247696e-01 8.684698578150724935e-02 -8.993085045140707112e-02 -5.321236692086387388e-01 5.439169932647628380e-01 3.234262851269169015e-01 4.449406837392388403e-01 3.852806418697070079e-01 1.073778065201197229e+00 3.477379658727539069e-02 -9.513426733140337710e-01 1.669659521273628267e+00 -5.572038474540898928e-02 9.925395491313925359e-03 2.402448034032057811e-01 -7.756622711416689964e-02 1.050404198539373279e+00 2.416583300678553758e+00 9.261179596935545932e-01 -1.469364688761344850e-01 7.709639813258793717e-02 3.772324911225924948e-01 1.758790844513863139e+00 7.497344744284604179e-01 -1.067201411420903634e+00 -1.772445169585668001e-01 5.208706961597357743e-02 2.222624039806667451e+00 -3.168264294982898299e+00 -3.601837351109032914e-02 2.007951637228384129e-02 6.106597685390213748e-01 -9.353232496613967939e-01 -1.068797869354605412e+00 -8.743914731961517639e-02 1.225036628950195716e+00 2.693995527748720975e-01 -1.751836410775156949e+00 5.344585748390701108e-01 -8.129332642403427345e-01 3.440987945878026030e-04 -2.500644238043724599e+00 1.801262212515651662e+00 3.185239617606417939e-01 7.529676669741091066e-01 -9.094046885554989135e-02 -8.296832711660474535e-01 -9.034851215609688291e-01 3.534473948653775177e-01 5.900089763563888257e-01 -7.269774894554881239e-01 -1.475572073180543842e-01 -1.324305719246960056e+00 -1.615783935561263263e-01 -7.477635840686427393e-01 -7.888696312015091028e-01 1.104605912714562432e+00 -1.393995250139469677e+00 1.349133600006829081e-01 -4.576241774799526540e-01 6.986316797204744633e-01 -1.244030639696193985e+00 3.606816334760379883e-01 6.369608786681076884e-01 -1.461190738093027353e+00 -5.105093249337604444e-01 -2.230510524743236633e+00 5.382141704970681007e-01 -1.529436597309391299e+00 5.882580524867611071e-01 1.197719053623996555e+00 -1.048593788996424303e+00 -9.476069405538390944e-01 -1.080281482610069704e-01 -1.180272312435405535e+00 -6.361796496241732823e-01 1.132093500257665281e-01 -5.008334862451285785e-01 5.806918694961263894e-01 1.070325238566504966e+00 -1.077823691958621266e+00 6.095312654430563581e-01 8.787725298786627087e-03 1.217068131313771673e+00 2.451949989165639054e-01 -1.066458387436709065e+00 1.137517955811121917e+00 1.615202620704653702e+00 9.759375628501444355e-01 -1.216883899929215085e+00 -1.151935539511853790e+00 -1.140681518802563188e+00 3.971919642188581068e-01 1.202333133551984234e+00 1.188073543592219339e-01 -1.429989731081260151e+00 -4.979557237096313149e-01 2.024751547219282077e+00 -1.661161770457513454e+00 -1.749536093448679663e+00 -3.259282104796077384e-01 -4.937129415073684968e-01 8.393449573428952704e-01 -1.446374807484216707e-01 4.992479985798253805e-01 -1.675039812239859927e-01 -3.265141890497610944e-01 6.335234025162094218e-01 1.029533913372632670e+00 1.910884582986783764e+00 2.160046821207724843e+00 2.620391318896723651e-02 1.697304714656292512e-01 -1.779166062237693413e-01 4.099559731046574784e-01 -3.681097533184209958e-01 -1.910224563506596640e+00 1.022806074727358044e-01 1.688136408123037002e+00 5.913582520643603235e-01 -9.072445472213610529e-01 4.917136419580414031e-01 8.193635501941466392e-01 -5.260669847191400406e-01 2.768159248506908976e-01 1.323863435293043178e+00 5.775657229929928027e-01 -1.842567310017422799e-01 2.149876057079367353e+00 2.933722414313994498e-01 1.026280858949773778e-01 -5.675578234805908062e-01 -6.089932410271499119e-01 -4.172457671551175196e-01 -1.549147425300757996e+00 9.570906029729099318e-01 2.127607381219694810e-02 5.180571371641059519e-01 4.970371224552256328e-01 -5.563094129184475989e-01 -8.219588651045242056e-01 9.204858440448661083e-01 -1.328355538476273523e+00 1.559292680101823370e-01 1.774680519628177189e+00 5.272763751094127205e-01 2.862553780518680036e+00 -1.901262985368482594e-01 4.346741195435482874e-01 1.861839399547554619e+00 3.086854339175760797e-01 -1.928603016685214167e+00 -2.912837158576770391e-01 -2.298571950019663745e+00 -2.032401731493549968e-01 1.071612875856573499e+00 1.873675138294316866e+00 2.289844077937162603e-01 -1.222530376475874814e+00 4.445902250488379392e-01 -1.355868592075148704e-01 6.821147437187382589e-01 -1.032431383548656711e+00 4.009388411550124931e-01 1.936580695270023467e-01 -1.101264128974577039e+00 -1.374916355644261456e-01 -1.513347315684080985e-01 3.604688511090440861e-01 9.695080293446065589e-01 -1.237011019620570140e+00 -1.545735515580344943e+00 -3.122423459417813518e-01 -4.323659496554588810e-01 3.081457968483210935e-02 2.271411119661902234e+00 -3.312763164966444629e-01 1.371360181616188001e-01 -4.172799073606234810e-01 1.270461282181399643e+00 1.673287626531375361e-01 -3.170292346211942003e-01 5.684497870116356211e-01 -8.591645011581993119e-01 -1.609078184393312405e+00 3.862588664436730213e-01 6.897856277992581164e-01 -2.529912234658831527e-01 -4.406468424183800914e-01 1.365494606817873602e-01 6.468931188685907996e-01 1.807618113690357076e+00 5.289560649253920444e-01 -3.670556708581320660e-01 1.000834713383110364e+00 6.018351552020309025e-01 -1.563653122920209526e+00 3.925192096702168065e-01 -1.119296075276382973e+00 3.056975490099035908e-01 -1.322351116685753780e+00 -2.716720389252318957e-01 -5.708419793658562336e-01 -7.645184526910583367e-01 9.367729047996689040e-01 -5.776732487149989215e-01 -3.707862492890287021e-01 -1.132230958091415413e-01 3.991951006324714335e-01 -4.631030056478089435e-02 -6.186071564008356338e-01 5.835820069730552895e-01 -2.862364404898271708e+00 -3.815570951928184962e-01 -1.422690531720733009e+00 5.921144841387030455e-01 1.552384109071740070e+00 1.006245501737009329e+00 1.353613684257843341e-01 -1.709990890643877937e-01 2.033995206751382234e+00 1.278047580648627335e+00 1.564683449090881640e+00 -1.531960311920934403e+00 -2.013739751221482521e+00 -3.869286711812226776e-02 -1.016506000959553235e+00 4.420607019694890449e-01 -6.363141466553582370e-01 -8.782397869945099966e-01 -3.337469290772888675e-01 -8.602591758711448655e-01 2.170050454522558514e-01 7.400657585776174718e-01 -7.310907980993597288e-01 1.389462478599980289e+00 1.144612992920157613e+00 -5.016878176387438160e-01 -1.210594615346924086e-01 -3.310566955651776944e-01 3.796300225273350759e-01 -1.302072948317448464e+00 -2.380641265214486602e+00 6.954890787418526177e-01 1.088698444002451193e+00 -1.271114463536716421e+00 6.766690309060602315e-01 -1.525483915449004968e+00 1.430418886193596473e+00 7.897491947846567717e-01 -2.421235783054694057e-02 -1.014302345715559495e-01 -1.001819519649222112e+00 1.891337699809781503e+00 -1.041916888241344541e+00 5.684643889249553494e-02 1.748677102951225540e-02 1.855368191821631652e-01 5.267399141396494899e-01 -2.125344060113200928e-01 -1.348659120480160567e+00 -6.633340478597845591e-01 3.432388740372325220e-01 1.010789299895365145e+00 -7.648195219155139446e-01 4.476447135000579669e-01 -1.668872480335509501e+00 1.047203885056948724e+00 1.351493565085577275e+00 -1.852036312255348482e-01 -1.330508404883353091e+00 1.825277371808271543e-01 1.283178464367883853e+00 5.679118426240243878e-01 -1.172183388197516551e+00 1.011677546679279782e+00 -9.926400961834476178e-01 -3.862149176397172701e-01 -1.155174046277005484e-01 1.052562593553850956e+00 -1.056776942500129435e+00 4.858744589658956503e-01 2.381639201926467886e-01 1.123814898585649313e+00 3.205820703804929117e-01 -1.384549820376113516e+00 9.051888871262904201e-01 -6.404961296671186632e-01 -7.927129200372268203e-01 -1.389761349779987443e+00 7.127112696566914075e-03 9.609545126625277378e-01 4.525971800133591350e-01 -2.202298257632807899e-01 -6.246934336403828780e-01 -3.920099523733232005e-01 -2.953091657540148907e-01 -5.995087313977809362e-01 1.453740723566069093e+00 -1.130398400695902916e+00 1.566017354676489726e+00 -1.392565132328482891e+00 -1.631073052083330532e+00 -7.023573669148889254e-01 -4.488241461596553794e-01 -4.243307926695280563e-01 -2.618350284213195600e-01 -6.635622732907464627e-01 1.146434596589195998e+00 6.843311960653984949e-01 4.397558993685898310e-01 7.198873498093832923e-01 3.355058058291273126e-01 2.729304402119359541e+00 1.950362713805829706e+00 -2.077814131110267581e+00 5.717086407334711490e-02 7.414499370565663661e-01 5.193417889479953198e-01 4.669462563922403553e-01 6.467886747411315529e-01 7.956734387229024152e-01 1.626672192590131738e-01 2.170901140760136960e-02 2.844232991947889810e-01 -9.976712056972840692e-01 -3.592106450590340505e-01 -2.036536245383600563e-01 1.992644445853038182e-01 1.137937260337412049e+00 -2.213346299875468270e-01 1.459481694655308637e+00 -6.285794650082655588e-01 -8.340565297512325671e-01 -1.196199742944823674e+00 -2.572959584370982933e-01 -2.843917926711013178e-01 -8.612523195362280504e-01 -8.513299292341210264e-04 1.096591324801022171e+00 1.470418850300071245e+00 -1.126870934727371015e-01 -1.907586817633539100e+00 -8.423054924177508784e-01 -1.479207576827115345e+00 -8.712962974851116982e-02 -1.281699951973618024e-01 4.002108509242003898e-01 -2.460777543954406898e-01 8.880205222203395310e-02 -2.547444515742225857e+00 3.143364487097999871e-01 1.398561537504962315e-01 -1.137852226190858539e-02 -6.516229645347618726e-01 6.499074307969721076e-01 1.100254258554847153e+00 -1.862130079718207210e-01 -1.546122689782380544e+00 -6.549407590296086878e-01 5.901671024795852594e-01 4.276133861996449514e-01 4.461827686622389377e-01 8.660680568905668175e-02 1.451612680817371825e-01 -1.458675102352532837e+00 3.294649577891913816e-01 7.850298459380434801e-01 -6.164333311506993152e-01 -7.522113263840317365e-02 1.461930105981365191e+00 6.687307905072198411e-01 -1.448423646523366193e+00 -2.792802705574164435e-01 -1.000023915923922369e+00 -5.363885032284303883e-02 -1.620826439184711143e+00 4.014113770535762127e-01 -4.071240160414145159e-01 -1.180366680220099163e+00 -1.450244945195688917e+00 6.765392054978351943e-01 -3.695323266851978095e-01 -7.306980290539550893e-01 4.148766798753608653e-01 5.516970678254527749e-02 1.113070135543415828e+00 -8.153557013183881930e-01 -4.697027617028605717e-01 2.373821392207980718e+00 1.872296739990357839e-01 1.155745070057800916e+00 -4.882995440136624066e-02 -6.967271323793867710e-01 -9.250962789331020897e-01 -1.317965857561643750e+00 -9.621962283852606435e-01 9.893575646506858057e-01 2.839604594914336033e+00 -3.013792087781487772e-01 2.823681807949564582e-01 5.223338137248744184e-01 1.290009702463972729e+00 -1.988413135117773400e+00 2.715751152567013271e+00 -1.268989787273866687e+00 1.803471459268413124e-01 7.334211698208120689e-01 9.607868472892234779e-01 -1.887273109833404128e+00 4.072337065432853898e-01 2.358050795064281155e-02 1.507985515771048446e+00 -1.971883583677416008e+00 2.524907481567288059e+00 -1.161725283883608073e+00 -2.633574421298279233e-01 1.551883256278116408e+00 -1.259061818664541921e+00 -4.069800618751747701e-01 -6.819908338373569245e-01 -1.310255871294788266e+00 -8.152095805791578220e-01 -6.267407313020308957e-01 2.361006533639445903e-01 1.767119527560367498e+00 5.176721629244921408e-01 1.481773876294419034e+00 4.200433385013014331e-01 -8.750984409220551319e-01 -1.409102909649714019e-01 -2.003790929180937833e-02 8.737786648274588064e-01 5.973141823300812669e-01 1.689468805685564012e+00 9.036368431214296670e-01 1.311151262906735671e+00 1.298045641123613647e+00 -2.876142611561730011e-01 -5.082439010269675927e-01 -3.666347676377884057e-01 -9.077640963073472236e-01 9.642204619361091633e-02 3.245755648681411532e-01 -8.060160180826442256e-01 -4.048391653705207122e-02 3.797956887887479205e-01 8.493708738287270021e-02 1.939899467128269606e-01 9.152449310140242655e-01 1.101752252452677938e-01 -1.960671342211630197e+00 8.340431384662949643e-01 -1.215828126627891637e+00 -1.361443722770096787e-01 -2.053338052283096182e+00 9.511960905940787525e-03 -9.675482339755181460e-02 2.893452584634972902e-01 6.138998177147895335e-02 1.020970900091640710e+00 -7.817097996501143342e-01 -2.094634549097126541e+00 3.535265125718097812e-01 1.321328983737680929e+00 8.837434165653745843e-02 -1.110486193779176289e-01 -7.675818525320273755e-01 5.323364631222883281e-01 3.157106587499265982e-01 7.546277977739904719e-01 -1.801949360341025486e+00 3.850679398038886481e-01 -6.274605027765089993e-01 9.567369711570012925e-01 2.160457012553006262e+00 7.540825495979103232e-01 5.435840594902034972e-01 7.764156941650646182e-01 -9.289204789921909899e-01 -4.632148304725621224e-01 4.867923768514151317e-01 5.375852620767418433e-01 -8.810699560309566136e-01 -3.232755245261426102e-01 1.341970268661722976e+00 -1.412610599232881237e+00 2.949140189654784194e-01 2.196193102152841081e-01 4.337075260482583516e-01 -1.475682927177563997e+00 -3.761190087319288833e-01 -3.486879743655127983e-01 -6.887665815676122794e-01 5.619356104323637302e-01 1.679780712518624597e+00 -8.852196368193768553e-03 1.639636673696143632e+00 -2.702172373735150721e-02 7.229648870760890800e-01 8.872062555920148252e-01 -1.014018368146821114e+00 -4.564245705739751746e-01 3.654819273696431337e-01 -2.156345130669904964e-01 -2.219710893267551333e-02 -1.350264329850409784e+00 -1.922533932027826964e+00 5.114143630991024869e-01 -1.080513888780447518e+00 -8.798782446813192132e-03 -9.057295716890200188e-01 6.318783403561941681e-01 5.734154387197660796e-01 -5.924934666778642889e-01 -8.574761906001299172e-01 2.627148816034742818e-01 1.004395336499922964e+00 7.145922233171118562e-03 -2.432716865663438754e-01 1.397240687791447167e+00 -6.384299830061933578e-01 -6.718929891286904432e-01 7.950223028892141608e-01 5.749411716211820789e-01 5.824893754137063784e-01 -1.540285475077031840e+00 -4.805755074311643948e-01 -3.141660944065283179e-01 -8.528707379544707701e-01 6.303797522554313582e-02 -1.876257161467120849e+00 1.326641466992407814e+00 1.382972933766376311e+00 1.596725470075552211e+00 1.417694388736293831e+00 -2.508204928763984598e-01 -1.542628907716704578e+00 1.823696798434827349e+00 2.007500425925947962e-01 1.622146313490538505e+00 1.229681662962277267e-01 9.815490915824057749e-01 1.730442783356477499e+00 7.332356191471892659e-01 -3.171518528414677962e-01 3.057321318201475235e-01 -4.666500775794286127e-01 1.303204845031163517e+00 3.806939363754013317e-01 -1.621639620035057572e+00 5.121664948656388106e-01 1.750840695463789787e-01 2.668191689022409441e-01 -1.570227040326032941e-01 -7.397403622606970597e-01 -8.595498034373555418e-01 9.278448787873899706e-01 7.869714909015063098e-01 1.037540120314798697e+00 1.057848719293589035e+00 -3.443493447430817644e-01 -2.249691774665824318e-01 1.733115177595902612e+00 -5.497198621209931080e-02 2.331045516707320464e-01 -4.958167066990686322e-01 2.582575908467662495e-01 1.181660291761557957e+00 -2.960638450844783609e+00 -9.251342916478519918e-01 1.710844265588305491e-01 3.721235055895620314e-01 1.311788788129340633e+00 2.122019147085711044e+00 -5.881546827819665868e-01 6.641176263140157188e-01 2.016986140132932093e+00 2.233029493539456567e+00 1.035175894311086836e-01 -1.293617033856617526e+00 -3.958505200177312444e-01 8.966737171317652466e-01 6.230907112216221497e-03 1.209294509389250649e+00 1.510842133071168547e+00 1.130625902683981998e+00 -6.091612189980939451e-01 5.398929864163443115e-01 -4.099941334831961881e-01 1.567179654913480213e+00 6.123076423085726389e-02 -2.837411596688583226e-01 1.308124718922280660e+00 3.694383376113553191e-02 -8.338188866071100103e-02 -6.770884643495375665e-02 4.289966260047850533e-02 -1.764348421975481696e+00 -8.233260323645975876e-02 1.094182826345318160e+00 1.102098171183657938e+00 5.914617847955633279e-01 -2.005567561403160504e+00 4.899464484700772338e-01 3.457734885478082609e-01 9.283319907346663236e-01 -7.289396454547156790e-01 -2.315894946184063677e-02 6.522261555432167235e-01 2.615092627789503688e-01 -1.239235490240864657e+00 -7.149486102932151033e-02 -2.445373989938318893e+00 4.037977706179791959e-02 -4.309494071244103219e-01 -1.346961497004981689e+00 6.744368223903683957e-01 -1.825127089955667636e-01 5.385304311651764042e-01 4.394672170800573152e-02 -1.902488416221403522e+00 -1.478545606317769323e+00 -3.035575438019520456e-01 2.670609679306912843e-01 1.952289853590439411e-02 1.065207343096075565e+00 -6.251744143424622369e-01 4.339943886014639429e-01 3.342747648826991935e-01 5.195332115728416023e-01 1.813095769242343280e+00 2.606007895534970253e-01 5.310513198715434147e-01 -3.584177495920218837e-01 -2.688602017350896767e-01 1.435000046211069025e-01 -1.298379382614550659e-01 -4.761116370320677693e-01 -1.873276240904967471e+00 7.057812040976506607e-01 4.053597695086590957e-01 -7.480700761427842849e-02 -1.484533598389053966e-01 1.987125117353149673e+00 3.746635489442168843e-01 3.111760188835225982e+00 1.097149386406956806e+00 1.796993890106643121e+00 1.113308969766823919e+00 -1.130585394502559238e+00 1.122395454047911301e+00 -2.785763263594216887e+00 7.308618704990036408e-01 8.093701549860258249e-01 8.941627868273600566e-01 -3.728359841191550839e-01 -1.683934238165594621e+00 4.112479749281992003e-01 -1.391305102059180232e+00 2.947668206797570550e-02 6.892824054056345684e-01 -3.250646950423225490e-01 8.602495567730424897e-01 3.469045499345845829e-01 1.576253268655788409e-01 -5.900802116241354867e-01 1.130961675940565847e+00 1.029779712136092568e-01 -1.489080066330622787e-01 -1.457052642117891761e+00 9.478455842737429915e-01 -1.408599503868041891e+00 6.995502689785283446e-01 9.460163743137226522e-01 -8.358726649859290481e-01 9.923785959517325006e-01 -6.394716035107847474e-02 4.847832637588039284e-01 -1.344430643572323669e+00 6.793809372533297086e-01 -5.110764890055781162e-01 1.629505962235844985e+00 -1.204344194187761730e+00 -1.563652538460938990e+00 3.376749847668258364e-01 9.226357856425330128e-01 3.112357208742786568e-02 -9.645884670976934139e-01 1.420796869944271457e+00 -7.329932526307126883e-01 2.255476103934498100e-01 3.761090647557047695e-01 -1.931367789220934106e-01 1.275192762555185377e-01 -1.968719620122623359e+00 1.938189701583701574e-01 9.854821554263780703e-01 6.759985918958413276e-01 -5.196363118351464694e-01 5.327215780162389835e-01 -5.413407000470110697e-01 -4.004761786805135504e-01 -1.032774439437326164e+00 3.237207887357833602e-01 4.392092386636196888e-02 2.487682132106472821e+00 -8.903432090190113168e-01 1.066534637657534645e+00 9.932310253575399317e-01 -9.808042413635211787e-01 1.309284720132293689e+00 -9.518755124271063295e-01 -1.964996820826233337e-01 1.071139673615824073e+00 1.958875768072185775e-01 -6.234710106564722576e-01 1.750941499031432258e+00 3.033838940555235592e-02 -5.190450309877443491e-01 3.911487996803257594e-02 1.555051586811046160e+00 8.343599073270027144e-01 -1.194686702672777212e+00 9.030987532543412188e-02 1.783907059406625306e+00 7.141267362896813742e-01 9.688137271468857392e-01 -1.830943891344299024e+00 -1.550394504046241628e-01 2.095955322998783732e+00 7.080200266522608255e-01 7.875823280868802234e-01 1.436171350764529897e-01 -1.163992110898081522e+00 7.228871181296158133e-01 -1.301079911663292510e+00 -5.034404833452470474e-01 -1.769062679868319693e-02 1.743679188868356489e+00 -5.816756401084625105e-01 8.337333692441062372e-01 7.027175401407791400e-01 1.001120049141752011e+00 -2.188409149411232768e+00 1.660070157990304551e+00 -1.382300563674950244e-01 -1.056136705564454603e+00 2.944488155647350336e+00 4.239012882056610310e-01 -7.855252717636356241e-01 4.121362783492004689e-01 -1.483252054337783621e+00 -7.769319395723207622e-01 1.398441733907552331e+00 -1.809405009794953223e+00 -7.433363933248972044e-01 -3.866526382124193528e-01 4.254376262536780362e-01 -8.569635784671146561e-02 -2.620557800920527147e-01 -7.504634015513279577e-01 1.670893577970463451e+00 -3.781032841282216395e-01 4.620218508256172529e-01 2.966636001678473189e-01 1.963760445782278263e-01 -1.634545585872842488e-01 1.472791896391906219e+00 -1.614640579604854354e-01 4.608829005005944945e-01 -1.657879165478336025e+00 9.700906178005793690e-01 8.171990610938218991e-01 -2.038870917106173075e-01 7.865555181899118731e-01 -4.087072314041302890e-01 -4.412140125720624972e-01 1.604599002648104955e+00 -1.325097395023495661e+00 -8.999113726711520655e-01 1.581340551794101046e+00 2.555095008704263426e-01 -9.528915769337685804e-01 -6.991633272037720559e-01 1.777924836097618755e+00 7.201073909524467742e-02 1.269545425027013841e-01 1.059410821246109302e+00 4.399943734751531887e-01 4.099939728634030001e-01 4.353846598528879341e-01 1.328721492961160988e-01 7.686915650792197630e-01 9.702650294389844055e-01 -2.374791970318227904e-02 5.559325792402916022e-01 -4.046276092310540640e-01 -2.942841242635331755e-01 -5.960308555834444855e-01 8.290282966831301614e-01 -7.544253970935469455e-01 2.735263175567236305e-01 1.840096292913369347e-01 -1.858125348489824691e-01 9.120896347243657720e-01 6.692841164227554263e-01 2.319786910361449073e-01 2.016431511569783730e+00 -1.969688680581520135e+00 -6.858158857373837236e-01 -1.574416314842052689e+00 5.685265163899791974e-01 -2.047042185386301671e+00 1.115843990915165618e+00 2.723227865580108431e-01 1.754148839739649191e+00 -1.237873878398422889e+00 2.794544191257753440e-01 1.118658597177413450e+00 -5.533243157790626032e-01 7.654483773924702916e-01 1.855976422124571978e-01 1.818683762041616081e+00 -1.392229095173471709e+00 -5.782149090281311077e-01 9.874419521932314980e-01 -1.650936890098936849e-01 -7.804964562223462021e-01 2.011036669148913880e+00 1.265151228791244975e+00 5.482607118741207597e-02 -7.184230343303702471e-01 -3.676275575643002114e-01 1.516585151037856682e-01 8.161209354822799300e-01 7.551238728883433171e-02 -4.244063912716083964e-01 1.918223988884216524e+00 4.322059378891741077e-01 7.684057405765435389e-01 -7.283678168963939603e-01 -1.138584446200203271e+00 3.053607977496604065e-01 6.617879779984764399e-01 -6.794348671269770934e-01 -1.304266787224680924e+00 8.822657918263924204e-01 -1.776621818447212675e+00 -4.057788279395519448e-01 9.525433669281252458e-01 -4.074728301605594627e-01 -1.426191100374756715e+00 7.830827607676493773e-01 2.207676243018618922e-01 -3.556471725254293781e-01 -1.286716543778909871e+00 -1.102739163813484691e+00 3.923428553378627837e-01 1.272455200576650736e+00 5.487993088175303208e-02 -6.269558839996023369e-01 1.576422058350104016e-01 -6.613766242458913869e-01 1.838907805401365891e+00 -3.813286647497031168e-01 3.082300199615172764e-01 6.016629568957172491e-01 1.998039090358451730e+00 -1.732895549769349675e+00 -3.709281215264342846e-02 -2.358157685516280022e+00 2.849556316079185914e-01 -2.594018470390473396e+00 -9.902178533283370054e-01 8.940264296938252309e-02 1.444431420037988467e-01 -1.153908533423691374e+00 -1.474908734358667761e+00 -1.052506546033666820e-02 1.508923746125011567e+00 4.084722836439723115e-01 -8.614428991081352072e-01 -1.415154472422316956e-02 3.330793534436375380e-01 1.312792343486815172e+00 -5.788706695200290797e-01 -6.706413844428772419e-01 -5.742249493380296999e-01 4.848853998960470785e-02 -1.297546390163216934e+00 5.896368058882358598e-01 4.218539870096538885e-02 -1.285671346298197015e+00 2.112211896829857771e+00 -8.600787048409145319e-01 8.395437240186665040e-01 -9.986866335977439002e-01 -1.093759938026650946e+00 -2.318551925451252382e-01 -5.706631653152310912e-01 1.073031969263939400e+00 1.768400914683772474e+00 -1.358647843862026861e+00 1.571454038018009092e+00 -8.987611259470633662e-01 -1.884402238073604297e+00 -4.726836258181282835e-01 -9.383673474514699908e-01 9.657216445703113994e-01 -4.657969850432948089e-01 -3.309741258437055578e-01 -3.014329238103178321e-01 -7.923753890607366790e-01 1.077225590380482156e+00 4.038491487484221487e-01 -9.950654882282002900e-01 1.707139999479197201e-01 -2.915021825470765493e-01 -5.188171882933189094e-01 2.223526387194818821e-01 -3.154449974128553658e-01 1.821540418543931450e+00 1.260028986850463717e+00 -8.497230423383139719e-01 1.576461004770028485e+00 -8.630961374976102718e-01 9.077058449270601626e-02 1.316766019644175945e+00 -3.135106597262887762e-01 5.307667165666566378e-01 -6.757058437659605454e-01 7.153053381721408144e-01 -9.249255094934544230e-01 -1.482387091249558253e+00 1.170372729206441642e+00 3.036129892298062294e-01 -2.827784206836154168e-01 1.048827406702787846e+00 -1.120298860984215494e+00 -1.476600981464828211e+00 -6.406429568790062978e-01 7.797838092913073060e-01 4.223655066981679695e-01 4.762297386687790457e-01 1.091436069765087780e+00 -8.918540830014094478e-01 -1.823654360552315890e+00 1.292380119674713779e+00 -1.049883150391780484e+00 -4.084095378703566648e-01 5.333759657262659992e-01 1.292411667006494680e+00 -8.274110917380866903e-02 -1.085262023592265673e-01 2.289809802679993567e+00 -1.417139339357020855e+00 -3.001064871123345079e-01 -3.151618814806938840e+00 1.600818915652918450e-01 -8.410931385586813969e-01 1.203283995290013619e+00 -1.172898642294000204e+00 2.874052061634280175e-01 -1.059772662134412791e-01 7.443473126456510158e-01 1.472218824129482018e+00 9.087471186335842332e-02 9.208018424358976883e-01 1.531637514394450506e-01 -1.682521232075534057e+00 4.310761120927316115e-01 -2.656147881422969981e-01 3.405144772211394222e-01 2.863162694209260284e+00 -1.738547022416296439e+00 1.672670733707623203e+00 -8.086366725830211877e-01 5.658866263759149140e-01 3.878938141949284657e-01 -7.096205860601627335e-02 7.883100142894658990e-01 1.735272979246226255e+00 1.540212769535739934e+00 4.945159959176422676e-02 -6.509950528688763782e-01 -1.084286252771431203e+00 1.350770001437287204e+00 1.228424129579709811e+00 -6.328986830898502003e-01 1.661888226225970433e+00 2.776388039650588002e-01 5.860601622886132955e-02 -1.211658535776033219e+00 -1.271395335640433055e+00 -1.347840338235741564e+00 -3.250130053383371020e-01 1.665469014200676501e+00 2.993687649452887456e-01 8.683933309825098146e-02 6.430319215180645420e-01 8.649609519322304374e-01 1.502680313095415832e-01 7.592092475378111605e-01 -5.740641081758551811e-01 -1.803207613245548346e+00 -1.846084970387360247e-01 -1.781364476773122374e-01 1.187122263194905436e+00 -4.551253025419749187e-01 1.003178435516560496e+00 6.325908479874955415e-01 1.204578330443742684e-01 -5.878175395400755399e-01 1.300005073034131486e+00 -2.457678180388573053e-01 4.708949944951146271e-02 1.427932252124853196e+00 -2.158992118619972589e-01 -4.115974525962729641e-03 -2.051393578294088194e+00 -3.387688555236152976e-01 -1.092295680192198609e-01 8.286341822269518431e-01 8.981867141017768619e-01 2.451474581480161063e+00 7.068698768377429387e-01 -9.957603238673375934e-01 -1.486220703122932196e+00 -4.724620081360996759e-01 -8.347489143400010914e-01 -9.833545651341769611e-01 -7.402447014861601726e-01 -6.940438092273473192e-01 6.401861868878319095e-01 8.051040371371919191e-01 8.277058319132895026e-01 -4.155727919729803460e-02 -1.150571438126889307e-01 8.672086256871289756e-01 2.112912545348385324e-02 -5.851040561537107498e-01 7.670839685746522196e-01 1.462432138659043979e+00 1.907993331152467276e+00 -1.133745287748242569e+00 -4.622147637562790123e-01 -1.104486399097535321e+00 -2.382098905457105953e-01 7.420779958160180767e-01 -5.804770838258827004e-01 8.080706484961481806e-01 1.313315753046994327e+00 -2.861169112701441586e-01 -3.094560123463879417e-02 -6.581788202694385248e-01 -8.883090743712064308e-01 -2.891740990726900384e-01 -6.517470417579918074e-01 6.394482509461549280e-02 2.686694722253739620e-01 -6.451648029783216831e-01 -1.154294208593531629e-01 -2.272943798922484326e+00 8.825507286093068338e-01 -1.947794221042755458e+00 -4.755490740399003768e-01 -3.304475365221419270e-01 -2.866666111941862938e-01 6.906452270061945731e-01 -1.376316840874099556e+00 -6.330169888149483892e-01 -1.425344117813684308e+00 -3.396631509807605531e-01 -1.340938162196792627e+00 -8.049768572760409580e-01 6.972020907001156287e-01 5.499379561001842553e-01 8.663869511695447834e-01 -6.573201726682345036e-01 1.018811795985591795e+00 1.131615806170906818e-01 -1.042622071099792880e+00 1.437925086588661139e-01 1.504199851823205591e+00 -1.310356952732796065e+00 3.494185468216979840e-01 4.533314431866468097e-01 -8.978703175528620489e-03 1.114392414359415939e+00 -9.122582303280867277e-01 -8.146128441222565408e-01 1.687412941544682299e-01 -8.651650120100461416e-01 -8.660985233059012023e-01 3.012761723350390053e-01 -7.317180117398285333e-01 -1.287103193307256976e+00 -2.905222147996522342e-01 -9.692664778035937623e-01 -1.368020322405864686e+00 -3.149447913007720756e-01 -4.941368635703997092e-01 5.430384441615977720e-02 -2.388672008949430103e-01 8.769029644675440105e-01 -1.670558193731802143e+00 -4.835385866860416604e-01 1.092937265124303448e+00 -1.077058132684202141e+00 1.126967885053519636e+00 1.639931630841115373e+00 2.162340418351501106e-02 6.013462376508427187e-01 -2.049379264390233324e+00 -3.692762431200264372e-01 3.820888401268296986e-01 9.563941877466436425e-01 1.716494208557233669e+00 4.665128197816275080e-01 -6.662954420559503987e-02 -1.418739160335624527e+00 1.951818986358077268e+00 -1.911989065359359918e-01 7.498317486767456241e-01 5.666386672664622814e-01 8.766209148878630897e-01 1.267799196906139070e+00 9.375906486795411166e-01 1.596447429633217618e+00 4.103356744684405477e-01 7.526518821940212378e-01 7.779348103483909593e-01 5.777135401138961956e-01 4.457655809051663809e-01 6.106655181972129309e-01 -2.743805758259378336e-01 4.341221746007242754e-01 6.686863576042587076e-02 2.242412503929018808e+00 9.709371953228997931e-01 -3.019333125073250246e-01 1.170297670614719177e-01 -4.379476282779001806e-01 1.421577652984876927e+00 2.976353322549321612e-01 -1.323021367617660760e+00 1.232127057676765322e-02 -9.473865922238418058e-01 1.679115065866653600e+00 1.443682773782839934e+00 -1.551274731765766468e+00 -3.013223978483325904e-01 1.199641870852394820e+00 -4.038128709997005905e-01 -8.542756546232146975e-02 1.620847879850050965e+00 1.061512356898635323e+00 -3.400155463228964337e-01 7.042015108842585303e-01 -1.864571850642037010e+00 2.894364572571980765e-02 4.840197843414265760e-02 -8.002540382972119781e-01 -1.587290822399541612e-01 1.581132390911355046e-01 -2.703012788305208525e-01 -5.627194060379751006e-01 5.698793703836315672e-01 -2.532280548346827614e-02 -1.345962128902359334e+00 6.988466823815623341e-01 3.665874235572744166e-01 9.815281956172023925e-01 -3.714812543026681513e-01 2.069429615926272170e+00 5.904705266114967932e-01 5.760939124606632156e-01 8.799103766911988700e-01 -6.232377540458509946e-02 -2.367809718245265926e-01 -3.491969930788763055e-01 5.873024679105551815e-01 -1.565849750358054788e-03 1.634144217795334919e+00 6.129194121967384001e-01 6.361498461905710222e-01 -4.529034042556253636e-01 8.561480737119994133e-01 -5.573611495850979702e-01 -6.259256765438505621e-01 8.176272704678962944e-01 -5.883209339384343206e-02 1.891198105819794917e-01 1.659438260277733779e+00 5.700912702255945819e-01 1.179299811164827849e+00 -9.825052207162222606e-01 1.123971338219695193e+00 1.341010904960380223e+00 -1.969953407014481517e+00 -5.799764348897670230e-01 8.595855884535309466e-01 2.499886368668166325e-01 -7.102467309419581154e-01 3.500979902514360365e-02 -5.060847842476230429e-01 6.342789654051614878e-01 2.030394735362043568e-01 1.346055558442046607e+00 7.303140691664611328e-01 4.481013560955789954e-01 -2.177179241335651383e-01 -4.778367043989012464e-02 1.192031555196102710e+00 -3.703382286070142637e-01 -3.666417501670327095e-01 2.157039781697933922e-01 7.174826848801810208e-02 -4.784665732626590673e-01 -4.833954711847626151e-01 -1.367237425210579671e+00 1.885208581205132239e+00 2.392590154750274145e+00 -1.586050277475141490e+00 2.351274165048078846e+00 -1.401030040661029652e+00 -8.858924251029489660e-01 -1.289067864082737769e+00 -8.988586914039020659e-02 3.222868177033086923e-01 -1.255774518944202667e+00 7.898373187546797736e-02 8.514409223831033158e-01 2.399658859307649550e-01 7.138968696155458815e-01 -1.114041943339430851e+00 -6.594695389073627068e-01 1.205239954837772354e+00 1.501185555052783338e-01 8.259780523752391357e-01 9.125624354276060668e-01 -4.125423342774396929e-01 9.673056742579072553e-01 2.471030489204427416e-01 1.177304873835768095e+00 -1.973181470071999399e+00 -3.058129004150396679e-01 -5.274191488379218265e-03 -1.366101926791901233e+00 -8.475573017980824186e-01 -9.173465152894623165e-01 -2.482613543107387855e-01 -1.049626085930917690e-01 -1.095727944854156366e+00 1.148577520369039151e+00 -3.586122465847617069e-01 -1.105902156705051764e+00 -1.719533795710108226e+00 1.364494369258382633e+00 -5.638579311643105996e-01 -1.137570148406128023e+00 1.287139958032919029e+00 -1.595218832743847237e+00 4.528893027685335637e-01 -1.229994078052444317e+00 -1.176629129409879626e+00 -1.373330578610014063e+00 6.758247661372517312e-01 1.038979692802365573e+00 6.858582889893838352e-01 -1.649763693703069967e+00 -1.382284791466126928e+00 -1.887630349030088972e+00 -1.750722867702560359e+00 1.591413718806095501e+00 2.894306375508945428e-01 1.265376046268671673e-01 1.297610870888910028e+00 -1.501682119866693643e+00 1.234720310467845028e+00 2.918940480137287019e-01 -5.430677552867901881e-01 -1.901577966993813762e-01 5.505854515732919729e-01 7.511583933969820936e-01 7.142014751163293651e-01 2.457100345502398753e+00 -2.744814817186376765e-01 -1.291364498333381849e+00 -1.425262780469253032e+00 -1.584388433122788209e+00 1.273041454883863388e-01 6.109675660784638085e-01 1.015980460745790293e+00 1.512839398307270988e+00 1.105845432145599716e+00 -9.053105011081311604e-01 2.159785387999230977e-01 8.364228164274701838e-01 -7.547309393842507319e-01 4.564893199727857453e-01 -1.910339338084803495e+00 -6.812836721841432075e-01 -4.964958317817979028e-01 -1.042605884139274020e+00 9.144166138525948728e-01 -8.025481394793533285e-01 4.681120629541102307e-01 1.402405547904568728e+00 1.931242101952286919e-02 -2.068048053004026832e-01 -9.995243952427272927e-01 -1.859399553121358073e+00 -2.950933068543456494e-01 -7.859090504816734768e-01 4.850212271055031610e-01 2.169049830451938110e+00 1.725026119329625907e+00 -1.019071237559756593e+00 -4.723240306963872315e-01 -6.203263261726572608e-01 9.629836518899873576e-01 -4.435478293171470354e-01 -4.984158288955211624e-01 -7.172508296060925437e-01 -1.231381684331454895e+00 -1.541502855803217609e-01 1.415920029447363393e-01 -5.227937520483141309e-01 1.222789734801543737e-01 -1.413854312552151216e+00 -3.224930590366624772e-01 1.567193184828482355e+00 9.376395227676235233e-01 2.150001567968911620e-01 3.398513319680912526e-01 -1.300577845296185253e-01 -7.385211442331738319e-01 -9.346587495936348189e-01 -2.097111328170799815e+00 1.728106942392549694e+00 -1.827166024305393321e+00 9.905749478435911248e-01 -8.568118158843823773e-01 1.770855715286425713e+00 -7.013792905182142379e-01 8.874388719804009451e-01 1.649283302390198269e+00 -5.357502233557311921e-01 1.814820602914901382e-01 1.238050259710682388e+00 6.093784139780008546e-01 1.265103759652342619e-01 -6.803780106644143899e-01 -6.871536861115061789e-01 -4.215179924330917371e-01 -8.970474520263054252e-01 -1.024709436308427479e+00 9.134879317883566607e-02 -7.550962110346770562e-01 -4.958967879553679570e-01 6.262076441439780039e-01 -2.583941849698583315e-01 3.747486043651207521e-01 8.220598520999948811e-01 -2.060677623323276253e-01 6.768931397304831510e-01 1.302065927854421101e+00 1.440756606680920537e+00 2.134400519954263942e+00 6.356480433872614411e-01 -3.046350785085397139e-01 -3.370756878509175714e-01 -1.256923711733649585e+00 1.371918234037245332e+00 -2.023876049840380720e-01 -1.121676193514608011e+00 1.695963338171950330e+00 -1.731276234314269580e-01 -4.093802591807121360e-01 -9.193967904118938161e-01 1.035123704841629744e+00 -1.099711799486618791e+00 1.564206047113552434e-01 -8.511730531888910267e-01 -3.145360546853199213e-01 4.112981157037813862e-01 -6.926874880476572294e-01 -3.239559004462287950e-01 6.434226975465230369e-01 8.571783652388064167e-01 9.497231226564639694e-01 1.370181038147676889e+00 -6.721118005452534350e-01 6.361905086127753531e-03 -9.584617200670682013e-01 1.762894327025344432e-01 1.724952375869291954e+00 -9.073509011764513410e-01 1.471745869296479547e+00 -1.079561393855687390e+00 -5.700220595430258719e-01 1.097677003793004202e-01 4.004043051549610044e-01 4.468813006815919309e-01 5.980839194558096317e-01 3.891953530509187908e-01 -1.829134010660866672e-01 -2.488404454024235601e-01 5.931621769808603784e-02 1.405053865961725101e+00 2.009337501480685351e+00 -2.588346073710761086e-01 -5.567986900023838004e-01 7.525872451892059445e-01 -8.217274763999292686e-01 -1.641218070041289945e+00 1.174034036252395108e+00 -6.264835881269290585e-01 1.742472372287641735e-01 -9.937709640111848097e-01 -1.784810324436851003e-01 -8.921234716527113306e-01 2.604886081979489010e+00 -1.359161468902074565e+00 -1.096516783202140299e+00 -6.878794022525995810e-01 5.719876783945631454e-02 6.877358861351871022e-01 -3.683150409837719352e-01 1.244703535087894553e+00 7.002582999113937667e-01 -7.838060864958005247e-01 -2.399084980370896625e-01 3.289930885348761325e-01 -6.968275036998317074e-02 -6.023657986638363271e-01 2.195312987440897479e-01 -1.059145677770913618e+00 -1.009150287840562488e+00 -3.241676540824405817e-01 -2.799682243244503432e-01 1.251846137629664568e+00 -2.558554839874358500e-01 2.014279210745861456e-02 -3.793666354397564611e-01 1.099499080862961664e+00 -3.494292601505499807e-01 6.806112589750945574e-02 4.249768382283823365e-01 1.203780211020810897e+00 1.194269773537679269e+00 1.805351049534196672e+00 -5.549579034714103437e-02 9.458046672530168175e-02 -1.634222263348661386e-01 1.060373208130968026e+00 -1.210734726056109656e+00 1.395207337838573647e+00 -2.090199413524653771e-01 2.984616002605119389e-01 2.978150661762011403e-02 5.633864754462515334e-01 2.772354451296304423e-01 -5.834867724922193633e-01 8.734798613910863541e-01 -9.728531604311084768e-01 6.457578130244469028e-01 -9.825483763593516329e-02 1.683618980320907399e+00 8.868701861929987329e-01 7.696720765100762973e-01 1.448351684068422740e+00 -1.241675888955446672e+00 1.386456141443995094e+00 -5.574283101979810029e-01 -1.075167759551279856e+00 2.805133989095496827e-01 -3.314381576521669426e-01 -2.169804981361320162e-01 -1.714784901931892536e-01 2.952204145408752756e-01 -1.121000052062212982e+00 6.001526514057149431e-01 1.629415893703931723e-02 9.745154121922693369e-01 1.645140815159866099e+00 -8.108796777263310718e-01 -8.420964778026290842e-01 3.737828798316331080e-02 -4.705257591473739343e-01 -1.405014856869579998e-01 3.051156360051680005e-01 -4.675332520476965237e-01 6.815514118928441833e-01 7.386626780192596664e-01 -4.558932777433667011e-02 -3.211629698320811688e+00 -6.930587689233206339e-01 -8.102814252273190521e-01 1.325515134788143756e+00 1.807811611349896541e+00 -6.008643220659395379e-01 9.530642007279513939e-01 6.535633341891878834e-01 -1.563406941107344572e+00 3.407093041244318998e-01 2.219624125889763655e-01 -1.048815726946947802e+00 -6.323089594895147103e-01 -7.010009119151687784e-01 -5.235323910789552171e-01 1.670246954245377280e+00 -1.747255098251116578e+00 -1.266690028463541839e+00 -1.009636438289126525e+00 7.254695851971731946e-01 2.031492893690443946e+00 1.452055579056438450e+00 1.003116118396610412e+00 5.088036594637490584e-01 2.433295589606035314e+00 2.423368359910902173e-02 -1.223867866868093346e+00 -9.487703935432274527e-01 1.086910286055538633e+00 -7.959612836918227297e-01 -5.069710326736054373e-01 1.569915625186078856e+00 1.197634919894151828e+00 2.293204485761175526e-01 1.369720134911639686e+00 -8.775606441082408615e-01 -2.060927211256010860e+00 2.054846275734646399e-01 -1.745021395709156486e+00 -1.005334722439261697e+00 -1.007915476564359203e+00 3.864297303041115961e-01 1.447265391601149087e-02 -1.576716015777434587e-01 2.296173470589210897e-01 -7.385916667389601231e-02 1.361982491248889371e+00 8.729390125411904400e-01 -2.846471863731932506e-01 -7.896495145985530373e-01 1.198133640274584577e+00 -8.259086666698525203e-01 1.220529551932862500e+00 9.298013993421608281e-02 -1.167194264359242784e+00 -6.600575918282178822e-01 6.845348742188377411e-01 1.117197614908522096e+00 1.501552442711200142e+00 -1.287150918397238275e+00 -1.234067200899270134e+00 -8.323739593326160424e-01 -8.066664426772529595e-01 1.033077456584223563e+00 -1.863441632104496426e+00 4.106615317533102161e-01 -3.850748804033174988e-01 7.907961464542033747
[truncated: 3,620,037 more chars]
