# Supplementary material for: Bayesian inference of kinetic schemes for ion channels by Kalman filtering
Source: eLife. 2022 May 4;11:e62714. doi: 10.7554/eLife.62714 (PMC9342998; doi:10.7554/eLife.62714)
Supplement: Figure 10—source data 2. — The number in the file name indicates the brightness. [file elife-62714-fig10-data2.zip › 05fluor.txt]

-5.985302655723880871e-01 -8.059768959789909148e-01 1.921376116261370171e-01 1.374013709740880218e+00 -1.174150580539586430e+00 -6.709133551689940855e-01 -2.561822446979058476e-01 -8.232053021415224325e-01 -7.991591933958359650e-01 -1.708622099150545859e+00 7.905604127556085103e-01 -4.730753795799808037e-01 -6.339584840460253945e-01 4.233797096883784028e-01 -3.253054208741179565e-01 8.079356908062584885e-01 6.436513333073425880e-01 2.027196769337936466e+00 -1.380728453458186067e+00 -5.721051167725516029e-01 -1.158706260955342682e+00 3.052393979776105715e-01 7.970622786954097982e-01 -7.083872142272867878e-02 7.864292247744881781e-01 -9.314224220220905792e-01 6.475045327702610987e-01 -5.353672470284377427e-01 1.596277136807152219e+00 1.669099972565093459e+00 -4.269309186652163746e-01 1.865693314860522589e-01 1.381065527605017218e+00 -1.579155880822814828e-01 7.649730314324756364e-01 -2.113578261571374406e-01 -5.548199541315979033e-01 3.434894714299337459e-01 1.234567845826187171e-01 -1.011911255046751279e+00 -4.084360121764480933e-01 -5.584980057814896703e-01 -5.013516579740184831e-01 9.807706397598902059e-01 -1.662079764932175241e+00 -5.133179432213960114e-01 -1.152360459000347115e+00 1.042053789362171745e+00 -2.774928721739887694e-01 -1.734819066670142851e+00 4.704587713679879157e-01 -1.074900469723538698e+00 1.563962005518360954e+00 -1.015021254270602746e+00 -1.183964345228741832e+00 1.998189952364619881e-01 2.893223251587939693e-02 -9.585457728499697794e-01 -2.159599005081973278e-01 1.264580018242869475e+00 -6.678106720244116890e-01 -2.043601420826685278e+00 -1.420964748549427226e+00 -8.177439768209500137e-01 3.738194675260693711e-01 2.526162910353586550e-03 -1.158322029222805138e+00 1.229102401299573932e+00 -1.900038323681668029e+00 8.326072744714870799e-01 3.349916819472548504e-03 -1.726687127650044395e+00 6.462575411348628895e-01 -1.084685847070181869e-02 -2.719137592697220412e-02 4.367814115761637916e-01 -1.380141148953742125e-01 2.433548050168793608e+00 -2.137307937032275063e-01 -1.559632807064114335e+00 -2.818759441306836755e-01 -4.931213647922814691e-01 -1.280227648707695121e+00 1.972638885175961976e+00 -6.573635132553434790e-01 1.289292541658089375e+00 -1.803839453298676121e+00 4.126925313998375949e-02 1.127291583152531196e+00 -1.114054152266169995e+00 -1.212466880426040339e+00 -1.020861733920154668e+00 -6.493480925284683680e-01 -7.155216837768517690e-01 -3.533433673762008120e-01 1.561877214707730444e+00 -6.308511798225756584e-01 2.232850577177364626e-01 1.051295528559330839e+00 2.704407201514118508e-01 -8.512581004058622502e-02 -1.244929132007825734e+00 -8.780131373810333428e-02 1.300950316179511068e+00 4.883949226670251664e-01 1.899444179203870486e-01 5.159764382601454979e-01 -1.133888638595241805e+00 1.253269010903718672e-01 -2.769646626079339535e-01 -9.887194268459345015e-01 -9.201738031541601970e-01 1.210061324471532807e+00 9.059428651463981019e-01 9.374273681144097703e-02 -1.040964552186987024e+00 1.089849859925594799e+00 -5.755148645570632437e-01 5.756101487299556396e-01 7.280524112177141904e-02 1.098082579160447159e+00 3.184384165849500903e-01 7.286363301399172675e-03 6.807869231166152613e-02 7.713212710564260055e-01 1.089223764722498794e-01 -4.139803805266098480e-01 1.220380220989630615e+00 2.101752621419490652e-01 1.911860629082411944e-01 -1.035774140034536384e+00 7.198594417367165654e-01 7.748197097123489252e-01 1.486160474304860868e+00 -4.587394416042068768e-01 4.273349780752840887e-01 1.344433034637546376e+00 1.074258213847707477e+00 1.189729085249333629e+00 -1.173034951468994391e+00 4.208177681230721445e-01 8.167074635866030663e-01 -4.132231601701744639e-01 -1.694393416982926670e-01 -7.363070399356526075e-01 -5.762558957689490891e-01 1.120299686832974428e+00 4.225191608350855055e-01 -3.584166302075791899e-01 -6.785063318946631394e-01 8.610741015107173935e-01 -4.722321763619654056e-01 -6.976428430760064359e-01 4.041389710840284644e-02 8.574271790684364625e-01 -1.695330904959674312e-01 1.738187113811239470e+00 4.539827852797813645e-01 1.732371907776430575e+00 -1.299889048755787258e+00 -4.954168478064670533e-01 -8.355593841702099178e-01 6.680655971707095686e-01 1.460388542494741315e-01 1.164231426459226837e+00 -1.840142686669451244e+00 3.106097354556906776e-02 6.936396619064996161e-01 -9.520053248027708914e-01 1.113900168072977370e-01 6.133400654735723379e-01 1.485947309862232668e+00 -8.387588158199618671e-02 2.434301664392973130e+00 2.848555891440815446e-01 -8.908102443257893688e-01 2.457001921580465389e-02 1.315272345442102253e+00 1.081176656888813925e+00 -1.308831985384356189e+00 2.175699368567531322e-01 2.067362255373552705e-03 -1.934826853924000112e+00 9.014041283981563124e-01 1.921698937661996176e+00 -6.731709743104504762e-01 -1.366166156722822267e+00 -9.853871300131155087e-01 1.462600142967457328e-01 -1.593311933997263730e-01 4.676443600309265203e-01 -2.692343246438398396e-01 1.343599157750759776e+00 8.190027807667572823e-02 -1.167830899682205548e+00 5.780256285898346391e-01 3.871762473679172811e-01 -1.838035085516931844e+00 1.232220741192983748e+00 1.070964597335933632e+00 -1.254758726222057419e+00 -1.730446740444292475e+00 -3.719535935049647080e-01 7.425092585460522088e-01 -6.020492919589814917e-01 2.550624748768702599e+00 5.093226961206794856e-01 1.469129090565679308e+00 -2.233439403253237865e-01 1.866600605737657181e-01 -9.584921152313222725e-01 -1.215984607063413936e-01 9.804836524629759742e-01 -4.326591079497227321e-01 2.365045463182106900e-01 -1.078013357361421454e+00 -1.165864227464484371e+00 1.694493567190037131e-01 5.494364320136504443e-01 -4.764337503947568830e-02 2.636145933745404957e+00 -1.517357871967554894e+00 -1.300653320969279880e+00 1.466287923390761749e+00 -6.444551266535438749e-01 -9.524494667812400950e-01 7.921318267051212780e-01 9.468695908321214105e-01 7.217638836155125803e-01 1.501533651676500103e+00 -1.798448992791335799e-01 -3.230897159441040056e+00 -1.106013767448821294e-01 -2.462166010572229169e+00 -6.414513733751696645e-01 1.741067259641443377e+00 1.648577773348276265e+00 -2.346701055906587063e-01 3.789218230320818281e-01 -2.181558730237643379e-02 -3.239079780290800015e-01 1.479639734304129539e-01 -1.921263939931204812e+00 -7.990659111576452478e-01 7.991340774657021973e-01 -2.403571909745557900e+00 2.206563289600884867e-02 8.832403089743015023e-01 2.408110576177093648e-02 9.447687237921585934e-01 -8.602355063955467729e-02 -3.844183342190211627e-01 -1.457482316992394777e-01 1.243704142907606336e+00 9.447421945033823709e-01 -2.239301404508386439e-01 1.123647552013318673e+00 3.737632318426221123e-01 4.394519246819700298e-01 1.141566321190085609e-01 8.274983636687807120e-01 6.279048891632531548e-01 5.016180965420835580e-02 -1.589153705398259397e+00 7.293624444206582291e-01 1.257070826188654733e+00 8.594947489645781147e-01 9.324365029858219245e-01 8.275273000400338308e-01 1.752326671794382174e+00 -4.119745680833836188e-01 -7.647213132013414016e-01 -7.064502566572863351e-01 1.135450836703822963e+00 -6.897111061983008939e-01 7.527859487379202630e-01 1.259016788843149603e+00 -1.320220943093674826e-01 2.177142540167578688e-01 1.207577923908384587e+00 9.601134794617584012e-01 -6.013836107540009301e-01 -1.151781517740886329e+00 4.660029262861384129e-03 8.690979001292420403e-01 -6.486839887920849146e-02 2.007428658339015293e+00 4.819514663512809993e-01 3.778439822720017216e-01 -7.096745820270257132e-01 -5.018238680257396389e-01 -1.288178413339806205e+00 -7.456708692053521936e-01 4.966401966978164495e-01 7.237950424801267157e-01 3.664842393339258764e-01 -4.828553784801017934e-01 -3.386537046276353879e-01 -1.222627709163690346e+00 2.152766525013253274e-01 -1.058454866944399830e+00 2.840501774157425108e-01 -8.718037857865222895e-01 -3.892851432909623099e-01 4.304046953604809822e-01 -6.221555206956814743e-01 2.322203177930686480e-01 -7.700224090238789731e-01 8.204842278373359887e-01 1.056358370207538089e+00 8.611929368188637746e-01 -1.134085725173592241e-01 1.242152133205518316e+00 -9.567089843151451722e-01 -6.886085070399314834e-01 -1.420801560332341125e-02 -2.583680361677294091e-01 1.134386732485329174e+00 5.459398120616738570e-01 2.750542754335175144e-01 4.477131041014519308e-01 -3.483988862233957651e-01 2.226769522048134275e-01 1.021435960951017352e-01 6.026811947163836225e-02 -1.651032652490884434e-01 5.416014087621722206e-01 7.476290422162590321e-01 -1.295761840260366782e+00 1.755836814742063767e+00 1.430358448656187775e+00 4.539228667619134017e-01 -2.018822474799820688e-01 -9.804478626856713008e-01 3.524936607197005634e-01 1.055760962261822478e+00 -5.992556569556217738e-01 1.989228333649799563e+00 -6.259766146752993032e-01 -2.815160483063097185e-01 8.732266269693115257e-01 -5.169407875899663107e-01 1.054687750913791522e+00 -1.843442725893723821e+00 5.599914708954543130e-01 2.592331009491325999e-01 1.295686518375859464e+00 1.452320764628916239e+00 2.233154356599178769e-01 -1.037132314083268447e+00 -2.500186646579602434e-01 4.016708888732054561e-01 4.801791196959566133e-01 -5.784132930910591552e-01 -7.263544105010604213e-01 -1.553295240356901585e+00 -8.086509282592037329e-02 -1.766572310660510015e+00 1.060881649280762673e+00 -3.553837361231276248e-01 -6.608254373434068185e-01 2.619133368563728026e-01 -2.673730824900151792e-01 -4.953758355647082667e-01 -5.513794423494855490e-01 1.351025952610130476e+00 4.832254218799222900e-02 -3.156563020821114840e-01 -1.544117566134552755e+00 -3.540853878045799874e-01 6.782781689561755423e-01 -1.036437506518332219e+00 1.623390292835277693e+00 -2.069039593206815630e-01 -5.105269141779972264e-02 -8.113349027700234029e-01 -1.225667025649656461e+00 8.596225404420040350e-01 3.243205293149981627e-01 6.187186961220336734e-01 3.496161539947982289e-01 4.578800239325393484e-01 -2.599568761834385455e-01 -7.054581531518233639e-01 -6.789355610718801337e-01 -4.048463115993526373e-01 -8.102295177258819203e-01 1.211050901545708935e+00 -3.064687291544729852e-01 1.480599131643780542e-01 -1.401893873257026857e-01 3.017051853722979016e-01 1.286456024889861327e+00 1.042686645233514398e+00 5.063933206538006049e-01 -1.408393921284089467e+00 -3.497890520224739563e-01 8.187579429134111964e-01 4.948601388724777062e-01 -2.038223094843927719e+00 9.247990006226252113e-01 -1.732474582477744773e+00 5.707156489038950342e-01 -8.385520918671388602e-01 6.832007316487660464e-01 5.596285796734065121e-01 -7.338604095003734562e-01 2.074238072477471828e+00 -1.549082664238105034e+00 -5.703869871289278526e-02 -2.247717014944738689e-01 -2.019768383238959686e+00 -1.006582693497429570e+00 2.789880560999541403e-01 -5.097945916598720650e-01 1.329300492827141023e+00 2.579233788773717395e-02 -2.006998849274058694e-01 8.794971731717164953e-01 4.394099676886064065e-01 -2.530046223011797255e-02 -2.703123530798168944e-02 -8.182245843877946623e-01 -9.609007744803439444e-01 7.204725747766157484e-01 1.568173665660770988e+00 7.597489767446882203e-01 -5.565564488387391151e-01 4.844804039064733864e-02 8.719578757892301191e-01 2.686244935059343697e-01 4.927037403647636649e-01 1.456262758460034334e-01 4.851096160447423977e-01 -9.380035708492913404e-02 -1.554476081928714670e+00 -9.867217415141709136e-01 -2.003486521167347767e-01 6.438028116336774742e-01 1.146574393490753518e-01 -1.120197556002242578e+00 4.038587235059949987e-01 -6.083168180742867248e-01 2.818638952283308297e-01 2.518418907193148426e-01 9.506714745096928043e-01 8.449520241466408621e-02 -3.345337412268356014e-01 1.323675109584641074e+00 3.086463899233196084e-01 -2.794833796631837619e-01 8.303132144364522294e-01 1.107883078233159235e+00 -7.886820070339156663e-01 -2.132900366084877763e+00 -8.603852165287455556e-01 -1.729409435227989220e-02 -4.174278440328353934e-01 6.593371538309654722e-01 9.905098900112986327e-01 -1.827311129060804895e-01 2.127754564069632259e+00 9.419555298702482204e-01 -2.287829114670953956e+00 -6.412445797110492007e-01 4.952718274783678987e-01 3.673308649214838129e-01 -3.967615615551867148e-01 5.399781529162216431e-01 -9.749527227956505948e-01 7.688610755811352560e-01 -5.478923068515834625e-03 3.697166784299207309e-01 1.221633117296876681e-01 1.641758122013820542e-01 -1.405517551982800706e+00 -6.254877182725152585e-01 1.095167446440617809e+00 -5.569777660834721589e-01 -9.754851032383157761e-02 7.552946843004695321e-01 1.121900441514626534e+00 1.635153488180541181e+00 5.850702354156797624e-02 -4.105118757547650543e-01 -7.320998192569985741e-02 1.205516273916273251e+00 -7.621570578071045210e-01 -9.217818712521060887e-01 3.554601829960282178e-01 -2.984185678274338671e-01 2.331205818895295268e-01 2.142696406586300228e-01 -9.415202524771382198e-01 5.797913371961774809e-01 -6.066424664458243132e-01 3.211896330572086011e-01 1.379596757497965689e-02 -8.951328426306637276e-01 -3.111338795073366192e-01 1.930353846962225672e+00 -1.588792529545270282e+00 5.305529281411537346e-01 4.058691833427316431e-02 4.211891793183690225e-01 -3.133898724368400224e-01 -1.774357744918899860e+00 7.328470406062361775e-01 2.269636316879507787e-01 3.056857762750455482e-02 1.051827553539002924e+00 1.008603991801547917e+00 -6.734016797917053397e-03 1.384372941534818269e+00 9.410201684103829400e-01 1.445564254700742568e+00 -1.030273839568308092e-01 1.095674074515888829e+00 6.284826190681830349e-01 8.438208083174817409e-01 1.371476232451543653e-01 -2.831678976044810780e-01 7.817547019913461126e-01 -1.923456075298072554e-01 -1.752661119943753620e-01 -3.618263131057364995e-02 -3.771229230493747808e-01 7.880937844948752991e-02 2.846827539488926140e-02 1.528716451089168871e+00 -8.702209747789884098e-01 2.030990094926314604e-01 9.595823655135958807e-01 -3.592406037779947159e-01 6.940935271513573035e-01 6.255796942842034580e-01 5.325791553440995668e-02 -6.608942440279881314e-01 -5.530976547050626690e-01 1.529759317458797785e+00 4.857284231715118250e-01 -2.640179015867348267e-01 2.178712274303076235e+00 -3.231541537949120246e-01 -1.944154955234441706e-01 -1.923104389889030569e-02 -1.173926243096410221e-01 2.796642176609188124e-01 -4.419829410477717213e-02 5.925340019712244111e-01 9.322317019155952345e-01 -1.484953583261260812e+00 1.035379791685761663e+00 7.979300443765194872e-01 -1.178362697447445928e+00 7.168737510101490518e-01 -8.516030788741754121e-01 -9.093890762448499920e-01 7.267862922038506035e-01 -1.637818195169530311e+00 -1.177474055820691312e+00 6.379071987507896058e-01 3.460269887268538902e-01 -6.426235073528496766e-01 1.316305755064535732e-01 9.183730188037984021e-01 -6.612357831515930373e-01 -5.854998901110913812e-01 2.091828631299949282e-01 1.219376875948806754e-01 5.840912418973324138e-01 -6.395125398650653992e-01 3.722913781997778254e-02 2.460518758206280501e-04 5.736390562019669237e-02 3.176695459846480274e-01 -9.594033070021454890e-01 1.654358010901045395e+00 -5.129319621172993005e-01 -6.158149421438288140e-01 -5.400543802894488543e-01 5.479047185840917322e-01 -6.689900827350921120e-02 -1.837188094629629731e+00 4.124213437225993650e-01 2.521902340431838030e-01 1.351108558648699720e+00 9.713517978541027498e-01 -5.517452635967737828e-01 1.101020156048692300e+00 9.515433434465759843e-01 5.112461256225918627e-01 4.414920755382099604e-01 -1.215130653298111429e+00 8.852010164055633679e-01 7.240951017313104199e-01 -2.093864501777553400e-01 -3.469490200496285204e-01 4.691622896321949177e-01 5.590270637872327697e-01 -7.050919972319746876e-01 7.668566967196260853e-01 -1.570743127274446538e-01 -3.078652454037854591e-01 -5.916771595433670816e-01 1.749198795404970919e-01 -2.396923816492887660e+00 -6.334982530108056453e-01 -2.977621591476009022e-01 -2.254290534030388427e-01 -9.038125043222416943e-02 1.589175301850942246e+00 2.903233027108716446e-01 1.155252159742323204e-01 -8.448018216696985272e-01 -4.714062810917281077e-01 -8.685058200716994081e-01 -5.260565247956515700e-01 1.099679423852938820e+00 -5.559045346566465762e-01 7.195948527784652438e-01 2.673140749271795125e-01 -5.803503580592540845e-02 4.713594842374455030e-01 -1.947715690209511630e-01 6.324378823274899586e-02 6.348802656297755087e-01 -4.811879349886289403e-01 1.259646238691701559e+00 1.398200643757922634e+00 -4.278697493217700210e-01 -4.351507816994799605e-01 5.834055581441486282e-01 -1.408617856886363040e-01 -1.139688068332693760e-01 -2.298776962532150803e-01 1.039251971084316079e-01 1.238619949157380440e-01 -1.062887194963953341e+00 -5.722777459839752945e-01 3.126024567856103969e-02 5.540143662410207392e-01 -8.948181246225003216e-01 -4.659409435267727884e-01 -1.660732308171886995e+00 2.176101595203894790e-01 2.422609042260617240e+00 -1.072735339051008374e+00 7.143741215062380245e-01 -4.908709725770185051e-01 5.677524872893784380e-01 1.030217029381111038e+00 -1.285394785857212785e+00 1.697047975795011251e-02 5.906634255722571503e-01 -5.784188789175636058e-01 5.348015863515598323e-01 9.540358586030206478e-01 -1.990025024140024801e+00 -1.975783107968541730e+00 7.468233468935696617e-01 7.723730586852213253e-01 1.909447127441386283e-01 2.512993297418408267e-01 1.132882800230443188e+00 1.514544118665772432e+00 -1.443446018381507878e+00 -1.811337888932418760e+00 1.986020770088106624e-01 -7.973936836168282749e-01 6.106778095660535532e-01 1.511346188978084815e+00 -7.990736122493000693e-01 -9.004863641360694171e-01 1.574538844002120741e-01 4.382450364191400327e-01 -1.401988292622650262e-02 -8.617218876527729110e-01 9.134098438080963389e-02 -9.971694543719910042e-01 8.711581460766483209e-01 2.661120303774728413e+00 1.545440358669157632e+00 4.803333153060707628e-01 -6.986648645934082080e-02 3.636379181846430275e-01 -2.107164834055534619e-01 3.167513940539540829e-01 1.426543350222899409e-01 -4.470337747775206261e-02 1.530490700724467912e+00 1.588753594370088784e+00 2.205670859615331825e+00 -2.841947262788299122e-01 -3.138264039714746406e-02 7.980105244845381307e-01 -6.915443500051580983e-02 -6.162457362008864070e-01 -1.804109405943633837e-01 -1.001734961038794447e+00 -1.138992380515513769e+00 -4.112297677583813260e-01 9.242436514509371204e-01 8.738384837100453273e-02 1.650507389953137227e-01 3.266835440564436754e-01 -2.570831040614862228e+00 6.681371336575673281e-01 -6.918430827239048231e-01 4.027174301392082434e-01 9.577750091507857277e-01 -2.144092558138472049e-01 -7.017372813519203723e-01 -1.253899555506030605e+00 1.357694640381928775e+00 2.831543549566291618e-01 9.755834437911934387e-01 1.179896993722116816e-01 1.244489247617092120e+00 8.780537919362053634e-01 1.577926661180419687e+00 5.929106374915404931e-02 1.288857121703688158e-01 4.186720628227020846e-01 -1.462482367468503630e-01 2.585642891992291581e+00 1.254390013914570279e+00 5.767301682279022401e-01 -4.310928860630501847e-01 -1.888391691670339601e+00 1.052014854966656809e+00 1.330818045755454371e+00 1.914493840301079164e-01 -6.295115262295293557e-02 1.223143348569298294e-01 -5.153783170430370486e-01 1.252170113711364552e+00 -3.911836072008211262e-01 1.162503127008043258e+00 -3.267410163592215699e+00 1.223844722401783214e+00 -1.332853294765938390e+00 1.061114662262318431e+00 -1.177112218595699339e-01 -8.067273220716861815e-01 -8.250293817686044084e-01 1.433582855834620196e+00 -1.159549024631006731e+00 1.648958949462347723e-01 -3.176279706406358594e-01 -5.985919308961858976e-01 -5.646076203833877427e-01 -4.046572346785863306e-01 -7.610740691067798824e-01 -7.178079464693938316e-01 -2.577287602890152018e-01 -1.079162827051396212e+00 2.495238310091087430e-01 -6.990157906143615874e-01 -1.206937794900213579e+00 3.645471250602193569e-01 -5.137150296954064686e-03 -8.652773192027810589e-01 -9.221995166271896860e-01 -2.459507531368125832e-01 -8.542142761954411023e-01 5.075702167097750905e-01 5.062125805684307700e-01 -2.456781570339591769e-01 5.363334898485133673e-01 -1.110630081151791071e-01 -1.640730447820879068e+00 -6.179596440747731068e-01 1.190132095881286795e-01 -4.181428155444676387e-01 -1.614506834493475429e+00 2.875645656205371159e-01 -1.954530220453708056e+00 -2.778555226132845002e-02 1.339484502131155497e-01 -4.710646398762169951e-01 -8.033711273822240484e-01 1.149208637788998955e+00 -7.435236881160097733e-01 1.667356938496409091e+00 5.149414200652026041e-01 -2.295046111385915244e-01 -5.288509320437959627e-01 4.508534708912462219e-01 -6.216508952297922219e-01 -8.502645760994232971e-01 -1.031501041603213764e+00 -2.541212860402476403e-01 2.465398216990939695e-01 -3.221746618838663423e-01 4.514476920366554680e-01 1.144186742660490141e+00 -7.295791664246481512e-01 3.398729601265552125e-01 -9.073597914836295519e-01 1.836598112307660680e+00 -1.526488679027933060e+00 -5.364712954602350869e-01 2.327204730179333936e+00 -6.802386282809380624e-01 1.850169703891100026e+00 5.215367072893313249e-01 1.951542302595952849e+00 1.288022197773952771e+00 -1.378975663199965229e+00 9.682974780880216903e-01 -3.296327082304934541e-01 3.209243756924648472e-01 2.616746952135284299e-01 2.407646594277099705e-01 -1.006177448396964186e-01 9.566560232617933313e-01 1.299823491040792867e+00 -2.084352397428809733e-01 -5.575585873598344344e-01 2.241711164662527345e-01 5.047028948746361543e-01 1.561302089613749167e-01 4.661514949416754039e-01 7.423848704190776360e-01 -1.448062128708156093e+00 5.680276537701626216e-01 -8.072981500657364640e-01 -1.204844822057388853e+00 -1.053977080402020539e+00 -1.242308146330959984e+00 2.011460359927224328e-01 1.185767935998559119e+00 -8.117416441707768771e-01 8.358384447467317457e-01 -7.240533622734477218e-03 1.003387411667100881e+00 1.107661017142905491e-01 -5.108731257994277852e-01 -2.517541060791741447e-01 -1.575183744805065400e-01 1.202413293971324570e+00 3.354348147405440184e+00 1.256103918515617257e-01 9.237512793847065806e-01 -1.668725899904172638e-01 1.142681344772985108e+00 -6.959710141223066637e-01 -4.643654162877511316e-01 1.336349342178970945e+00 9.957441108844615474e-02 9.542079156425655739e-01 -7.586436791496980157e-03 -2.130295676481829825e-01 -3.486237562841662530e-01 -1.704649387248777126e+00 3.295961218713975294e-01 5.180809909868340224e-01 -9.117348838489168772e-01 1.806039248763714467e-01 9.723814909082488800e-01 9.315904709761504421e-01 -6.253730263352286212e-02 -4.479306410056757004e-01 -1.798122562124918167e+00 -2.868819360730567425e+00 -8.710395556154338914e-01 -6.171425102267020790e-01 -7.014967430965416417e-01 3.922467434136232556e-01 -7.449954190312251257e-01 -7.791301729941135790e-01 1.392285704121624390e-01 5.133579912325181294e-01 4.301835496024536409e-01 2.359079675965733425e-01 1.103990802036091123e+00 -1.248188428573478781e+00 9.665844125262284744e-03 -1.059167168268964621e-01 9.126644872274565223e-01 -1.997936855466189376e+00 -2.796803033207498901e-01 -6.514608786991937794e-01 1.138961158592080913e+00 1.174599716099256730e+00 9.136251222266796868e-01 1.430132720211920505e+00 -1.222875540288294482e+00 3.963289275921081378e-01 1.374169038503329165e+00 -1.804113251052996345e-02 6.052302514565589542e-01 -4.728875847277474453e-01 -2.030786818347039446e+00 -8.782055736742937491e-01 -3.956923225314732950e-01 -1.361659729468906566e+00 -1.916965961297982246e-01 -1.532461400861923284e+00 8.321579013502089506e-01 6.145255708314028009e-01 -6.919847977860623667e-01 4.972895590642013863e-02 2.762335141143829720e+00 -1.356530085975037547e+00 -1.061605051795366794e+00 -1.840259703108902967e-01 -8.683933489607653655e-01 2.901075457585944664e-02 1.084563786019555831e+00 1.039727916088543369e-01 -1.993036022707044275e-01 -1.309272259792353121e-01 7.802203517364557639e-01 -1.989852823600299248e+00 8.476682881703438976e-01 6.392606578577153531e-01 -6.309693367189830315e-01 -7.895187724207234359e-01 9.179660981480909365e-01 7.522803818046370772e-01 1.031917122911203827e-01 1.114087295365936425e-01 1.722421733263834742e-01 -7.411081167231560185e-01 -3.464613787136807677e-01 -3.096019169595701781e-01 -8.637920154807178230e-01 1.024494351321040941e+00 4.051727926264991342e-01 -4.285850079432387827e-01 -1.276390452341473081e+00 9.682646678493261883e-01 -1.139942787715424011e+00 -2.902770551641067343e-01 7.398376318050602363e-01 -1.378518349314801883e+00 1.329032089736635891e+00 -5.572010868345901313e-01 -2.580708383639505610e-01 -1.586038786788276367e+00 1.914877229455469232e+00 1.570519900609306019e+00 -2.506110156121170718e+00 -3.427600973250045646e-01 6.113442746874477862e-01 1.237001783909054797e+00 9.026144554971852196e-01 -9.630335151908333557e-01 -1.521365817917478047e+00 -3.304546692923365780e-01 3.147336757553153563e-01 5.831057471349315735e-01 1.524469212796319750e+00 8.890673552029602911e-02 -1.444922566430456357e+00 4.980403372195776890e-02 -8.697516035603118922e-01 -7.552758857372332546e-01 2.892653927008838610e-01 -1.020882487524941151e+00 1.002140472395064874e+00 9.141477415513485361e-02 -2.115390921044966621e+00 -2.890011860336969551e-01 -1.155867113378763467e+00 7.233585244014967275e-01 -7.497759287813019480e-01 1.728836022157357100e+00 2.109774763312934065e-01 -1.631078258719881324e+00 2.757380815984769029e-01 5.375170735060312843e-01 5.498535705440519283e-01 -9.154832005131434691e-01 6.626647709405177888e-01 -8.530232412001118592e-01 5.433343416777021151e-01 -7.844841705588847525e-01 4.865565561256505189e-01 3.549509009145711547e-01 1.135952454697462116e-02 -4.714401344771572688e-01 -5.926109174894693687e-01 3.773442138785904065e-01 -5.911158175915688373e-01 8.837270037777563703e-01 -3.002919927095347497e+00 -5.767749959160851647e-01 4.063042047024897213e-02 -4.771992641736578222e-01 -1.103405103124048825e+00 3.660539113614766360e-01 -3.672845427062301771e-01 2.071934160171809425e-01 1.467924548136894325e+00 -4.709065368750064429e-01 -1.779418394400437975e-01 8.171487765517306823e-01 4.497418978185029559e+00 1.153544448444429094e+01 1.288127406420092314e+01 1.755928690589340135e+01 1.872838368792594821e+01 1.876145471830424682e+01 3.288049433717337422e+01 3.182272250856971496e+01 2.812412127325262645e+01 4.032704253123409899e+01 5.014890771495193178e+01 3.987216491304564414e+01 5.733417920131623902e+01 5.180295637843217804e+01 5.752217650733393128e+01 4.934264372509532848e+01 6.161949062842168701e+01 6.175928927587005290e+01 5.999576645517100104e+01 8.967272994466556213e+01 6.460439834486874133e+01 7.706925224978324707e+01 8.200520133823495428e+01 7.148707685756266983e+01 8.154788292940145311e+01 8.310297737000502138e+01 8.383674071893035773e+01 8.531321004118481710e+01 6.816496202723907061e+01 9.725431352214832259e+01 9.350140838808806620e+01 9.811822166934550182e+01 1.001944674302373812e+02 9.433743405257456516e+01 8.530149471069665879e+01 1.142666935692356844e+02 1.040283293530052902e+02 1.013357314217544740e+02 1.141404161080915571e+02 9.953353258033573070e+01 1.043963456870368560e+02 1.097114832089565510e+02 9.404180702157978544e+01 1.158183183206094782e+02 9.940539325461324438e+01 9.534213107274086951e+01 1.076832670986228209e+02 1.494039232387212621e+02 1.177420109685068184e+02 1.115221276983919552e+02 1.260212218464875207e+02 1.069601170524259572e+02 1.261405476563357979e+02 1.298557422349024364e+02 1.291082226718261268e+02 1.218204448124401154e+02 1.406549446852009453e+02 1.250867442650046542e+02 1.153036883542388864e+02 1.369592128534106905e+02 1.174592480696725687e+02 1.361826611130482831e+02 1.308491351418590511e+02 1.227701456788806382e+02 1.171751367806833315e+02 1.196432223051169075e+02 1.251792644048464780e+02 1.456833579328242649e+02 1.361995773929418476e+02 1.412244653213754759e+02 1.229028950620233900e+02 1.315524492109215657e+02 1.296768679032780653e+02 1.340005690917561196e+02 1.443542016448720631e+02 1.496248761693005349e+02 1.585940945504366368e+02 1.568982194569342710e+02 1.448285296016848633e+02 1.533161689434580239e+02 1.592135134729633990e+02 1.381175059253346262e+02 1.421160949497630384e+02 1.405428971407502843e+02 1.354830522651639342e+02 1.471069185131345307e+02 1.365475904966510825e+02 1.586413125587533273e+02 1.309660091497452754e+02 1.438027496396755964e+02 1.420747992628980683e+02 1.652979843522322483e+02 1.570766609049729823e+02 1.402124489686214588e+02 1.375179183377431684e+02 1.552861468754611565e+02 1.538406805863994862e+02 1.378848961191196167e+02 1.461534927825682360e+02 1.472428598008132496e+02 1.570091597580333769e+02 1.463268523736988413e+02 1.608191523524111233e+02 1.479978631048383590e+02 1.394888646911648777e+02 1.404863213347199178e+02 1.582118688868480092e+02 1.678482613156679122e+02 1.494620649056084289e+02 1.523728375994401745e+02 1.545885782924114551e+02 1.572376888227914549e+02 1.541396758568832013e+02 1.764793784672704078e+02 1.630007102187540227e+02 1.999019642238225742e+02 1.509682449533738406e+02 1.504947083092569073e+02 1.539384734486207549e+02 1.624460292874344987e+02 1.699619533771553108e+02 1.560232602521776926e+02 1.417793983418224855e+02 1.435288420046254885e+02 1.635381858930283272e+02 1.740264218485622791e+02 1.785037598849413314e+02 1.710625351328804697e+02 1.664837338127985049e+02 1.672984121593039504e+02 1.556525292963164304e+02 1.425601990018090817e+02 1.618831477855406149e+02 1.719955678841001259e+02 1.496830655145784874e+02 1.530074520924009960e+02 1.606582384831354773e+02 1.697358775060826304e+02 1.704127213270788559e+02 1.719896099028935623e+02 1.584789283796337145e+02 1.377600321258912857e+02 1.646830873924398873e+02 1.324987865426687961e+02 1.837582700485349960e+02 1.567832678573514613e+02 1.628579904956822020e+02 1.552606159364575831e+02 1.456575466026334880e+02 1.472092903795202119e+02 1.548158836633823228e+02 1.561893825378144243e+02 1.636798807879598030e+02 1.855805684330387919e+02 1.734695713482615531e+02 1.820654373233496415e+02 1.588414366146237171e+02 1.801171225341437037e+02 1.926455097586437262e+02 1.735630271368717956e+02 1.687810650578845184e+02 1.771372305343882658e+02 1.725485211990202856e+02 1.664646676860805314e+02 1.643263932769101814e+02 1.854422163929262979e+02 1.496895821882556561e+02 1.454457514142865193e+02 1.530300726714959296e+02 1.410514312559411110e+02 1.727485545688288653e+02 1.563869450302586301e+02 1.404711080593492056e+02 1.514665484463771747e+02 1.665663314658641525e+02 1.596540066514836553e+02 1.780544475061105913e+02 1.568431154214855496e+02 1.792099285068342169e+02 1.637389387329823478e+02 1.543596187299745850e+02 1.902017061502149033e+02 1.694826375109454943e+02 1.543157496903638162e+02 1.392666596122282954e+02 1.737113428642812494e+02 1.727242568753030412e+02 1.588318772986607144e+02 1.521197111389788290e+02 1.474855704426837235e+02 1.637585376769652896e+02 1.681106140205922372e+02 1.671698877685230400e+02 1.533046257368705767e+02 1.500717998009093321e+02 1.536445864001446182e+02 1.518488777274625363e+02 1.850373725296915381e+02 1.617873280426269673e+02 1.666018544499648613e+02 1.681179155218142967e+02 1.307327160991631274e+02 1.912238729696168207e+02 1.502011927560239997e+02 1.457521527639394492e+02 1.408745451584327384e+02 1.560515281562528571e+02 1.733725302929020700e+02 1.861087795611613558e+02 1.497615144472424333e+02 1.665067940883302242e+02 1.686404701716508043e+02 1.681697077829947204e+02 1.635188641684800075e+02 1.581007828552065462e+02 1.520581010916931746e+02 1.728771355421173439e+02 1.530633460778309427e+02 1.712276279769793916e+02 1.730916768534298740e+02 1.471488207608948073e+02 1.752472263516079352e+02 1.549082432043161930e+02 1.721040236314254059e+02 1.712238738225700558e+02 1.590668880838346411e+02 1.780618059182384059e+02 1.641396087245619810e+02 1.613856749400382853e+02 1.801681775323542354e+02 1.667009833119482494e+02 1.591100007276302790e+02 1.692331524533044274e+02 1.662351756852277163e+02 1.921007356654345983e+02 1.631576235879263095e+02 1.786106374775840493e+02 1.770102141274504675e+02 1.776320511350916149e+02 1.495167924601236962e+02 1.668194519896975692e+02 1.507090643419390403e+02 1.366033883224323802e+02 1.399157041187730215e+02 1.728115970239330181e+02 1.809509217933139951e+02 1.708304877087514058e+02 1.888692868748815670e+02 1.552341972994169623e+02 1.771488233107075416e+02 1.620155121790335215e+02 1.552319698074561245e+02 1.797646446376711253e+02 1.764563964358825388e+02 1.716883195619377034e+02 1.442386409287240667e+02 1.887298702139478053e+02 1.560009834196209226e+02 1.515699859583033913e+02 1.710174233951680947e+02 1.783934173894621722e+02 1.652926337740861129e+02 1.703385352660621948e+02 1.645394394477001754e+02 1.694220686412479608e+02 1.649252779487158023e+02 1.513664255835952304e+02 1.837891353790240885e+02 1.747106965019628433e+02 1.915595598785214406e+02 1.534082619341774603e+02 1.975196132594164453e+02 1.791092421216913237e+02 1.542504320976229906e+02 1.743597327317210386e+02 1.658055983500222794e+02 1.384464427947133345e+02 1.768032875000968716e+02 1.907341296365488859e+02 1.507050854940255817e+02 1.694668132176459778e+02 1.475832070618235434e+02 1.628567204792941823e+02 1.716898878035496807e+02 1.667094352306683902e+02 1.753166179423090796e+02 1.489425933166857874e+02 1.455326976727324109e+02 1.944506880463408720e+02 1.887401710027536694e+02 1.791017316142462050e+02 1.617582807673816490e+02 1.732983366183746341e+02 1.709597295150738319e+02 1.767265420696952845e+02 1.823085239502859736e+02 1.463530307874336529e+02 1.570937992922708872e+02 1.541410291456857919e+02 1.521521952179818697e+02 1.853778428310164088e+02 1.958894854140356756e+02 1.438784504043790946e+02 1.745774894935592556e+02 1.749149868710688338e+02 1.570175426312266893e+02 1.786428914447237162e+02 1.978198350457984134e+02 1.638340085583827204e+02 1.797101340969244632e+02 1.697294799468255633e+02 1.748639335305722398e+02 1.551612826066328239e+02 1.770413273094815736e+02 1.764710336447568864e+02 1.687273360821585584e+02 1.690285222920766728e+02 1.997910238631797029e+02 1.646557515500988131e+02 1.675389170680835491e+02 1.800026168641348647e+02 1.844852447939809394e+02 1.373295303449614835e+02 1.793289816244096073e+02 1.665689001529054281e+02 1.801319888318105029e+02 1.655922131629278624e+02 1.762068351233434953e+02 1.895673673885571304e+02 1.727859217939070504e+02 1.530124614802101917e+02 1.648564818298934256e+02 2.007358950687099366e+02 1.558936146600870529e+02 1.631071218314031341e+02 1.822572878342422484e+02 1.804427802618571661e+02 1.829843813313716225e+02 1.941903055860921938e+02 1.959537767155612187e+02 1.762953035524404015e+02 1.547614516814055889e+02 1.924349133140076162e+02 1.608994119678094421e+02 1.890198216576102652e+02 1.711917881735973879e+02 1.782778990646519901e+02 1.710650262171328109e+02 1.868528583955644251e+02 1.825850610498009985e+02 1.573300576400074533e+02 1.972905900013735447e+02 1.766819502194663301e+02 1.966438644136636071e+02 1.659725901050762786e+02 1.739115581857842017e+02 1.892403942424668912e+02 1.726680428014525717e+02 1.768355864483571338e+02 1.666688596204293731e+02 2.062190442414221536e+02 1.776230296194165703e+02 2.060313034349064765e+02 1.941698507066192860e+02 1.773022318310219703e+02 1.951264984195679233e+02 1.821658898429109286e+02 1.721082817225851329e+02 2.090379078467896932e+02 2.021281615555841427e+02 1.845628898303870926e+02 1.860359424012967793e+02 2.059229178277828964e+02 2.023299212893985271e+02 1.921823369344020307e+02 1.786063038678499879e+02 1.879384899998970866e+02 1.932856655202090792e+02 1.844568693294958166e+02 1.704043458979926697e+02 1.916098825468644407e+02 1.866511130065395605e+02 1.759751431413121736e+02 1.942588756538295343e+02 1.734173602233069005e+02 1.720248763957691551e+02 1.720260281698905942e+02 2.050416352795786850e+02 1.732312346379354153e+02 1.713318878783464072e+02 1.853293585718536747e+02 1.925621555793115931e+02 1.577461953349474868e+02 1.978286064749963487e+02 2.129235929687404507e+02 2.122073511741301388e+02 2.210177124782636326e+02 1.737591954191312880e+02 2.158222779411088084e+02 1.703180733730430063e+02 1.940103770800660925e+02 1.911562591595819640e+02 1.829578740207466012e+02 1.934321763785116843e+02 1.722966085107087792e+02 1.667006763019460323e+02 1.702948444853387855e+02 1.951362246551480268e+02 1.781122200998937046e+02 2.003917098735441300e+02 1.633697849920925478e+02 1.985501605739331978e+02 1.907137981038711700e+02 2.188936076049159851e+02 1.846320820431401444e+02 1.950956559898619389e+02 1.667571487694598886e+02 2.059116680523933383e+02 1.748342160502415652e+02 2.085709083494975573e+02 1.663380886037174378e+02 1.778833884929041744e+02 1.705155394847398327e+02 1.883941376745075900e+02 1.822567700589086144e+02 1.964597812504924264e+02 1.797061485631757591e+02 1.909367119289842378e+02 2.212726580888180763e+02 1.970886445728522176e+02 1.854913261178067785e+02 1.619898807418103956e+02 1.878769405789069253e+02 2.255462753246623038e+02 1.934848858050019373e+02 1.824217662264430260e+02 1.955403750838002566e+02 1.837860391929436048e+02 1.831430967863053070e+02 1.948307129429827853e+02 1.718434170968184560e+02 1.953532156399373889e+02 1.761064383684315828e+02 1.727592475668077157e+02 1.811278931161942012e+02 1.955239530997233999e+02 1.915471600068901807e+02 1.800680879118575035e+02 2.067467948628448369e+02 1.824099083400440406e+02 1.759767648034566037e+02 2.139040827193454106e+02 1.919461190460705780e+02 1.661682865967538021e+02 2.162031235961156312e+02 1.936095265611296270e+02 2.050158338209931514e+02 1.740570712279501606e+02 2.021055919694163094e+02 1.810174947792662863e+02 1.929820022578119847e+02 1.853774471877290182e+02 1.986176605200950576e+02 2.102703065460914047e+02 1.924061609518691398e+02 1.860247186872781811e+02 1.456627590645695420e+02 2.007457913587327312e+02 1.843385502533946578e+02 1.885351419369528401e+02 1.912058819184473464e+02 2.106566185633615191e+02 1.725074728112711284e+02 1.980223765446743585e+02 1.889134678387415249e+02 1.886889164426365824e+02 1.955607518917388745e+02 1.878215623101483516e+02 1.748219642584451208e+02 2.043804318549848347e+02 1.811443158089260521e+02 2.041229174481059374e+02 1.702819222695801784e+02 1.749627555695113301e+02 1.976309220788690197e+02 1.869882325722185499e+02 1.848889228918166907e+02 1.767789347537212166e+02 1.916351284255884480e+02 1.710945615962527597e+02 1.835038531104437709e+02 1.848969230794321561e+02 2.067175476258105959e+02 1.872906902113943204e+02 2.138658949724970455e+02 1.975246276128713703e+02 1.861078790528674745e+02 2.013350137936976694e+02 1.846851673373662663e+02 1.791271550652616895e+02 1.837166247869194819e+02 1.958110809091645592e+02 1.756002497598312004e+02 1.848676200721340308e+02 1.979290904310903443e+02 2.052548163781037260e+02 2.085695104999373655e+02 1.885952689379887772e+02 2.010506462414949169e+02 1.682879690277148939e+02 1.829881981495213381e+02 1.900348105729678423e+02 1.990700930178055899e+02 1.767933907209329618e+02 1.952183780752956750e+02 1.639840141924241266e+02 1.814423021157088840e+02 1.876958141337321990e+02 1.828755805438264304e+02 1.825419962382025858e+02 1.768023008789070900e+02 1.600179165500586294e+02 1.892654707275604267e+02 1.836174586289456840e+02 1.955169953371242855e+02 1.907122932885179409e+02 1.797488488763044927e+02 1.661759969912713473e+02 1.852924666602484081e+02 1.501509444924484455e+02 2.041503280226835386e+02 2.123872374783679504e+02 1.591282107301119595e+02 1.803030274139483993e+02 1.713104647917693057e+02 2.136817087519316374e+02 1.784493473675273378e+02 1.741823332970139120e+02 2.057186338992811159e+02 1.878483930644324573e+02 1.716434356953629390e+02 1.861721195933291426e+02 1.823719525509353900e+02 1.884983112899408013e+02 1.901083819955717900e+02 2.058396109622262031e+02 1.798062626483478539e+02 1.846377305760802585e+02 1.807590522871531675e+02 1.897908417722908894e+02 1.569517542906905305e+02 1.694496278899104311e+02 1.720161564831468581e+02 1.786067906494938882e+02 1.487962205182837181e+02 1.943688097998524427e+02 1.876830409399397013e+02 1.773322014401879869e+02 1.691544674645161024e+02 1.790552529299866933e+02 1.572742020718733613e+02 1.937141998227121746e+02 2.147953836067049735e+02 2.187485764931464018e+02 1.958057128584460713e+02 1.764585528290297702e+02 1.849767028870160743e+02 2.118780474696140743e+02 1.793932693766113289e+02 1.718523173543932216e+02 1.956174603395846532e+02 1.581118773539111828e+02 1.929323617143107583e+02 1.757326377150685062e+02 1.870460002605632042e+02 2.016357384273171931e+02 1.861504399758334785e+02 1.755492449821405785e+02 1.890270626687309914e+02 1.713549271282014672e+02 1.917118514002588938e+02 1.865516044722501192e+02 1.890395136499488160e+02 1.893651915956889979e+02 1.900251499841623115e+02 1.820713163493043396e+02 1.890143320113466530e+02 1.842425103960334525e+02 1.992579539412591032e+02 1.964251053102035485e+02 2.070172040798265414e+02 1.803732800576600539e+02 1.797403841736385743e+02 2.097141214257625563e+02 2.047955679651472849e+02 1.778084055671156989e+02 1.947491811563924102e+02 2.136845396669665718e+02 1.969647352409577650e+02 1.997363150427092933e+02 1.976107821115712966e+02 1.878124885562794191e+02 1.823926956568344053e+02 1.861069897748594144e+02 1.899138928574923568e+02 1.875848733340418164e+02 1.967541769640264988e+02 1.522660900203736105e+02 1.846748724789392782e+02 1.829575616074764639e+02 1.678533457559465489e+02 1.763608911246786874e+02 2.056662755657879700e+02 1.843974565840086086e+02 1.784550803655807556e+02 1.999773154758728992e+02 1.709452487006051911e+02 1.721039147115638457e+02 1.905868848499045214e+02 1.893172326941793528e+02 1.893099332741911383e+02 1.948421960946491254e+02 1.939740279666100946e+02 1.909463688782025201e+02 1.984555105744332195e+02 1.768982186868057340e+02 1.949361266088380091e+02 1.824354387590479405e+02 1.861358441723379542e+02 2.009237985816657783e+02 2.041314658185807502e+02 1.898857438065923873e+02 1.912703370937963427e+02 1.788040719444401248e+02 1.871813860816626232e+02 1.920633910304263452e+02 1.550480285466325370e+02 1.709823011545953477e+02 2.001287759986603589e+02 1.870056589764004116e+02 2.196638793815643567e+02 1.778336050411865870e+02 1.897519010933309858e+02 1.881688610837874194e+02 1.704634966694655418e+02 1.932098858818936264e+02 1.723068544485661846e+02 2.074185543321593741e+02 1.790524588585994934e+02 1.728993450321834473e+02 1.901654461776633980e+02 1.973378000070296139e+02 1.749126634577000630e+02 2.007695997449989989e+02 1.711214537762377290e+02 1.867627998200817103e+02 1.810853325821055080e+02 1.864416285059510585e+02 1.774338727375040037e+02 1.691913852559697204e+02 1.975006119115003287e+02 2.115318938067095758e+02 1.942116207036222022e+02 2.070145618829317300e+02 1.941283618918610330e+02 2.081383861181255384e+02 1.840878399113936155e+02 1.919312614363893204e+02 1.938714581137409141e+02 1.951586173002800990e+02 2.101426094378805089e+02 2.026177944900241528e+02 1.892500606551191709e+02 1.864099180238812892e+02 2.085150034950566180e+02 1.855486893507745094e+02 2.142899137676333794e+02 1.846344116569570417e+02 1.687016970012808770e+02 1.966954014580788623e+02 1.939954390456596229e+02 2.206174405866181303e+02 1.764944776260126105e+02 1.665118469658938807e+02 1.898665512251726284e+02 2.036548806408324594e+02 2.060942562343392410e+02 2.192989048819115681e+02 2.020476991117514558e+02 2.151626258124555875e+02 1.907245635321351926e+02 1.918529774728542066e+02 1.694194394177884817e+02 1.889126949058940852e+02 1.988048607860890797e+02 1.908073658599384714e+02 1.735125785437079173e+02 2.034307590620365147e+02 1.889739836784345641e+02 1.764199269880354848e+02 1.885648087508194806e+02 1.911431401449549128e+02 1.957984817946296232e+02 1.866165638617909508e+02 2.248268958237851507e+02 1.721080499532564829e+02 1.986980525127050043e+02 1.930386206472092283e+02 2.042191225013501992e+02 1.671425801119380878e+02 1.733205921994002381e+02 2.008042102437951826e+02 2.103430960594416206e+02 2.064148660201850873e+02 1.975715483349404451e+02 2.187766625398437839e+02 1.861910627512236545e+02 2.296257279631633139e+02 1.674835195354591235e+02 1.627727129699832176e+02 1.973177839970892649e+02 1.801642214267277780e+02 2.161753147289219044e+02 1.939468891347513591e+02 1.965606378800474943e+02 1.933713476637883275e+02 1.863149740232543081e+02 1.937900403474736777e+02 2.141642018415306552e+02 1.939943803944079832e+02 1.826956685562832376e+02 1.877764566123981638e+02 1.902897991736020913e+02 1.889447136255480473e+02 1.788727419889039822e+02 1.895623868075355176e+02 2.180063952204685904e+02 1.787545687981432536e+02 1.799891054812974005e+02 1.824604631737634008e+02 2.016387528740224866e+02 1.661070683190037300e+02 1.987907013176235864e+02 1.680648221609812651e+02 1.886183221433339270e+02 1.898976472576262893e+02 1.880397351548863014e+02 1.806157401872703190e+02 1.990448646494892273e+02 1.804356857161111805e+02 1.801501932944431132e+02 1.936488227847113137e+02 1.844770881279538060e+02 2.083819594609840067e+02 1.873493799155955344e+02 2.167691682101965114e+02 1.852327938541507422e+02 1.957712842113040779e+02 2.050457105695168423e+02 1.866625430466051512e+02 1.885430182432827166e+02 1.589473088033230397e+02 1.773509513366444708e+02 2.033948940318965128e+02 1.841398382008435703e+02 2.039957921249974788e+02 1.749341858613589693e+02 1.985917264832630735e+02 2.086804951757089555e+02 1.634368234619774114e+02 2.063699314594782663e+02 1.912014853858468655e+02 2.096737920089142051e+02 1.996662701187947562e+02 2.092745534397947154e+02 1.775201126283035080e+02 2.001224705588924451e+02 1.703828737359534955e+02 1.944480303183042054e+02 1.969806317078321456e+02 1.618315994060898788e+02 1.969557508081670392e+02 1.851995682826486416e+02 2.065391542290724090e+02 1.801983716375877691e+02 1.843727568371851930e+02 1.658497187522572744e+02 1.953083489826937580e+02 1.759146392997461419e+02 1.808978978369035815e+02 1.779405644066116849e+02 1.867463758292919920e+02 2.100803817526992532e+02 1.947845197640220647e+02 1.952263525878296946e+02 1.965810568193571441e+02 1.709234236481688640e+02 1.835760136234646041e+02 1.652007634040965911e+02 1.921818200382553243e+02 1.689005895800411565e+02 2.103327693354556231e+02 1.675055649243157632e+02 2.166221587801958606e+02 2.117719633352598123e+02 1.861431416164835753e+02 1.701391481598742530e+02 1.970957989687238125e+02 1.755122691751564332e+02 1.834994845618994077e+02 2.067596925909353445e+02 1.760028833191143178e+02 1.849638682344545657e+02 1.847413629091028042e+02 1.931398567153880776e+02 1.954677311933315309e+02 1.791178784166993410e+02 1.969658082103595405e+02 1.959264991468157007e+02 1.920392771523703459e+02 1.880533584552304944e+02 1.826832524614094382e+02 1.945881557383424649e+02 1.911816373185840234e+02 1.903490419345763769e+02 1.848814081346062608e+02 1.632772033227245458e+02 1.817736377530801803e+02 2.142258378914790740e+02 1.712870968065618058e+02 2.033049840477955854e+02 1.648151030520313611e+02 1.756303386552719985e+02 2.089631269094428490e+02 1.871012945085921615e+02 2.101732228306418051e+02 1.967920406646717026e+02 1.821237464036456970e+02 1.896776905372723832e+02 1.953218990731843121e+02 1.919175811976035675e+02 1.900637897097662119e+02 2.080351023764760043e+02 1.891368099509766125e+02 1.755979877891823264e+02 1.730952384372399138e+02 1.831246114009414896e+02 1.924704376729634703e+02 1.851093476448195361e+02 2.048689730097069912e+02 1.963112231320313015e+02 1.783688878024217388e+02 1.983265588388148331e+02 2.119796344227233931e+02 1.687562359513707975e+02 1.701369166716245616e+02 1.959777258029670577e+02 1.955750745271823519e+02 2.002172070438475089e+02 1.841967143996826621e+02 1.773180256843097595e+02 1.975184352902799390e+02 1.790281650553696977e+02 1.755603548636391054e+02 1.862716131153442518e+02 1.826275303778764965e+02 1.904915590754899881e+02 1.958658790121221500e+02 2.018876138363620214e+02 2.028804889140537853e+02 1.976611331298692846e+02 1.882659762702882631e+02 2.274060757898390079e+02 1.957223216865690176e+02 1.782548130884701152e+02 1.869849660200873984e+02 1.629949963328405147e+02 1.805939645245464646e+02 1.992874952240705682e+02 1.696674125737226007e+02 1.898771133533091700e+02 2.014904871531503829e+02 1.768173717013844453e+02 2.093679511756347722e+02 1.794350870417721637e+02 2.038088778749733478e+02 1.876012530195756369e+02 1.911190396980378239e+02 1.679755715980158470e+02 1.959986040423441409e+02 1.985780296357956445e+02 2.073841269660643150e+02 1.926660093007046726e+02 1.936724674312436889e+02 2.103469421248396429e+02 1.769290969624747447e+02 2.052246431636757507e+02 1.880557698578292332e+02 2.155863105103453563e+02 1.848632617088058794e+02 1.869898461168403401e+02 2.088140797645809812e+02 1.880933547622236404e+02 2.017065062078833080e+02 1.972541334428640027e+02 1.912218664773966168e+02 2.030982365216318897e+02 2.021682868807305340e+02 1.981262524453453295e+02 1.972415910900430447e+02 2.018181134664859826e+02 2.278636950388712989e+02 2.038074148376822166e+02 1.869564586742693280e+02 1.983693956381503369e+02 1.843945686477348431e+02 1.938027021433298955e+02 1.814325957126845026e+02 1.910486542522882871e+02 2.149304200336319752e+02 2.189371180151659075e+02 1.700959113416448929e+02 1.856117877755766870e+02 1.923171526157581184e+02 1.973041123562929329e+02 1.782166146668895124e+02 1.966323087441257371e+02 1.756044154883439603e+02 1.731275960729246322e+02 1.910879583530528691e+02 2.094873776444350710e+02 1.845571965829179817e+02 1.919327044502446427e+02 1.819996730315943978e+02 1.927093456659035837e+02 1.860644979459516719e+02 2.128754915218166275e+02 1.717893276191184668e+02 1.916672366567061090e+02 1.954329333912200752e+02 2.214034668587550243e+02 2.085739378383042038e+02 1.864183989642318977e+02 1.988759826006074434e+02 1.776191397835572161e+02 1.797845369708743704e+02 1.929865556918824723e+02 1.846477220904161243e+02 1.716165508963958928e+02 2.162673868476892096e+02 2.024830248949152463e+02 1.876528884221449971e+02 1.775477258366915407e+02 2.057183279122215538e+02 1.933523718410054926e+02 1.690362737910608075e+02 2.027737855702260106e+02 2.151793760794038803e+02 2.164669602194651077e+02 1.882846482409260886e+02 2.228550569570089408e+02 2.177643141827713862e+02 1.670148725360699302e+02 1.831566593932900844e+02 1.926658268000958572e+02 2.317767530653763401e+02 1.722594478967615430e+02 1.677110044894974124e+02 1.997615155301616028e+02 2.132896734965412975e+02 2.430834122924774476e+02 1.942941282102214018e+02 1.915206238321929959e+02 2.085311864291149107e+02 1.969455562700904068e+02 2.164730989261708487e+02 2.048431771309591909e+02 1.724626806160499939e+02 2.249339155736929854e+02 1.972199126003153253e+02 1.712650424291563809e+02 2.029072294595833910e+02 2.109095782680449815e+02 2.031396179859353879e+02 1.874845415317410584e+02 2.019071411557040108e+02 1.869252018379636411e+02 2.092775276272115264e+02 2.011002489681551140e+02 2.355412490132427479e+02 1.972151633202342680e+02 1.997892899884059261e+02 1.865939458760485934e+02 2.153811536534443007e+02 2.037019202463627039e+02 2.138787080570695593e+02 2.083917266227697951e+02 1.790834338414482261e+02 1.946749527760705405e+02 1.843628085578449145e+02 1.987227007699057424e+02 1.755721258566747167e+02 1.878380774244109261e+02 2.045595352276659185e+02 1.881634300251040202e+02 2.123150665818832863e+02 2.036320245933153501e+02 1.892597455869376688e+02 2.096781283200918153e+02 1.842466875489577660e+02 1.779038763987001346e+02 2.107260253059207287e+02 2.054101455480345919e+02 2.005364092148232942e+02 2.164853444653095380e+02 2.147396957269089341e+02 2.115854110643833224e+02 1.949777693850172682e+02 1.850431583161969229e+02 1.898643227488291245e+02 1.839135811451278926e+02 1.942735956294785069e+02 2.171150785036448951e+02 2.046684172846391334e+02 1.959224531552274868e+02 2.059456959209097988e+02 2.075698334950677122e+02 2.166434991921030075e+02 2.199281481428801328e+02 2.052170518962235519e+02 2.021735673822108765e+02 2.191006827494892093e+02 1.915520677392796642e+02 2.147894738533975669e+02 2.138933016464727359e+02 1.834508096297969360e+02 2.050811061273344365e+02 2.168495769633942132e+02 1.903333830106277844e+02 2.115693982399837410e+02 1.972489244161598663e+02 1.997995454653410548e+02 2.269529981925767572e+02 2.111321092913138671e+02 2.093926421047010535e+02 2.173413427857662157e+02 2.159649473378623838e+02 2.130495148062369992e+02 1.907900231824748687e+02 2.086023775069739941e+02 2.375754481124655797e+02 1.872852310592146807e+02 2.103412156359578944e+02 2.174852608482949563e+02 2.053553286408441636e+02 1.905073134810797910e+02 2.259368113061663905e+02 2.030802438366273464e+02 2.073852808000519587e+02 2.293455871008694089e+02 2.003983308049247114e+02 2.097382144404485302e+02 2.198857634324510286e+02 2.038193992937911787e+02 2.119676442036601713e+02 1.859775519217942019e+02 2.130868787352466995e+02 1.916667083466103350e+02 2.385375787868511281e+02 2.217185230838251471e+02 2.257261251642678417e+02 2.003907418219511669e+02 2.194145515997279858e+02 2.269270273157896156e+02 2.020901373121786264e+02 2.094697158610461543e+02 2.090652537401405198e+02 2.331393027081165314e+02 1.902320153118253643e+02 2.259193102782355709e+02 2.224453870374737221e+02 2.135325006808971580e+02 1.808116346178779565e+02 2.003534711322096484e+02 1.994284937313030355e+02 2.099319916159757895e+02 2.123043369945488053e+02 2.040435869416438663e+02 1.968910877443110223e+02 2.045452380958315644e+02 1.955692849113869443e+02 2.155692149340838739e+02 1.999799698868816051e+02 2.080894213811127429e+02 2.099944651054354665e+02 2.002532567268503669e+02 1.956657106999312248e+02 1.873022335030172485e+02 1.980606878475468307e+02 1.902125096422918489e+02 1.850017580623555773e+02 1.728805691378645690e+02 2.072612884320154194e+02 2.053578554852239506e+02 2.015100084541593333e+02 2.092015395268954592e+02 2.188497690981218398e+02 2.078852744029114206e+02 1.952397364736316092e+02 2.292758721115166054e+02 1.980884338618642460e+02 2.093717071053205530e+02 1.949058916525689256e+02 2.029061533895336709e+02 2.127100901312009569e+02 2.124366133458530328e+02 2.216625067268796840e+02 2.190276260590231345e+02 1.892223537197367307e+02 2.304980255490505954e+02 2.003675318285705487e+02 2.003838540563474169e+02 1.929570567995616841e+02 2.024960796201533526e+02 1.980190315619861963e+02 1.982490600058036989e+02 2.147640591358072299e+02 2.227015041823641468e+02 2.250348176579112192e+02 2.075225388227506755e+02 2.123077514193518880e+02 2.029005027278080888e+02 2.165839218069250194e+02 2.084691640274940028e+02 1.975776400701417970e+02 1.881027614121527165e+02 1.967574861381185940e+02 2.246966843328084167e+02 2.248158067965335647e+02 2.025693180947055225e+02 1.969498913724279419e+02 2.089767448685524869e+02 2.150199293378871914e+02 1.836618024844044612e+02 2.070514615399688694e+02 1.924726621937406605e+02 1.900429408558995306e+02 2.020571564968341818e+02 1.939051579315592733e+02 2.100397213990629837e+02 2.038452783950237688e+02 2.228241415760512041e+02 2.316369581387207859e+02 2.174748864592506834e+02 2.064370813140638177e+02 1.699633833483302396e+02 1.743446653022236319e+02 2.250790003412525948e+02 1.984032914627895252e+02 2.025351982670584619e+02 2.417367933413205208e+02 2.201377618651706314e+02 1.728924465918659621e+02 1.885810511466066828e+02 2.141633650445338617e+02 2.060043635830986091e+02 2.062441310819806688e+02 2.255756266047493170e+02 2.142330215307547121e+02 1.783154281247737458e+02 2.244286013834829419e+02 2.184535070017302019e+02 1.919867526158910778e+02 1.919884993112386553e+02 2.081374766500531166e+02 2.069755928148645125e+02 1.821204610978037124e+02 2.197883417568435789e+02 1.837893379868628756e+02 1.798052127658991708e+02 1.880992199783823651e+02 1.904483165513693450e+02 2.012411708444797682e+02 1.840974284278654522e+02 2.107881356201104097e+02 1.718784737800079085e+02 2.039178292751261665e+02 2.060244101711129758e+02 2.184920952851603033e+02 1.970799132450424054e+02 1.994739973639089499e+02 1.973711621645493324e+02 2.244108093773108692e+02 2.033872170003669453e+02 2.017669118014044045e+02 2.139650632445390102e+02 2.080417488757818205e+02 1.807089320732472117e+02 2.059689690554889125e+02 2.126806435026412885e+02 2.142911345060215638e+02 1.815424508633963683e+02 2.080213750609686940e+02 2.040052576813062899e+02 1.946499070724440230e+02 1.925839337672957186e+02 2.092036803911858556e+02 2.026629859938042557e+02 2.042999394846381449e+02 1.960251822379128157e+02 2.072622738622023917e+02 2.099715404666229119e+02 2.235188230874481121e+02 2.041676143392579945e+02 1.975819211192835780e+02 2.033149232876274084e+02 2.076824517832954484e+02 2.259234797155405943e+02 2.065097567385358559e+02 2.020130017316619160e+02 2.254117623421377630e+02 2.052650638391413338e+02 2.110676216546993373e+02 1.987586822258918460e+02 2.226338745953181331e+02 2.126264426389292908e+02 2.290616134794837535e+02 2.072654320420712679e+02 1.924005205227899182e+02 1.951643298140801903e+02 2.094117167858096309e+02 2.134822144549756615e+02 2.048279194853814715e+02 1.995602382981677465e+02 1.983828517635096489e+02 2.176080339096287446e+02 1.910905634955269363e+02 2.325383541435379584e+02 1.772977399912582257e+02 2.300987175015248454e+02 2.082196682683569975e+02 2.059461626433237313e+02 1.992895903509864297e+02 2.202267518793326531e+02 1.632273206427120726e+02 1.738032719082308120e+02 2.314689723527278886e+02 1.960309592720302021e+02 1.906852930769655643e+02 1.923472370841719510e+02 1.996203068766963327e+02 2.202901134910461565e+02 2.040438713111341258e+02 1.896497294890823468e+02 2.066850016408365889e+02 2.341059861501634884e+02 1.886273047615609357e+02 2.003203462307498057e+02 2.026424438631605938e+02 2.129411769855047112e+02 2.186938555430857605e+02 2.153927115896085240e+02 2.122209328212379091e+02 2.127386980439505351e+02 2.142721705502277985e+02 2.064154648217153749e+02 2.354443643023997765e+02 1.922200829419191166e+02 1.726997099574619483e+02 1.827973221682401856e+02 2.106963800437968644e+02 2.265418074679582503e+02 1.976288214298320156e+02 2.076010040189344181e+02 2.047494828563950477e+02 2.035870377263779005e+02 2.095151617867312837e+02 2.091402443869390879e+02 2.098476826187990980e+02 2.086869589996837533e+02 2.054567770387982080e+02 2.075344342000505549e+02 2.138374512175444124e+02 2.047360780362534172e+02 1.896434399691126771e+02 2.210495906724218571e+02 1.927323597649699423e+02 2.210532371868366397e+02 1.998552003898893759e+02 2.138200708356450832e+02 1.977024591999028758e+02 2.395990039774039531e+02 2.191753371941665023e+02 2.050132444820942226e+02 2.025511413549172062e+02 1.827417389258070273e+02 2.277723239326541318e+02 2.107269606538476694e+02 2.257445620307991305e+02 2.011586388951369884e+02 2.137739630532389015e+02 2.082399254643325719e+02 2.082482313745133524e+02 1.916009409261057499e+02 2.032088665087087804e+02 2.225509679151240618e+02 2.020574410328197814e+02 2.169716474374253039e+02 2.302042184297046958e+02 2.071814683423546342e+02 2.067936934078360878e+02 1.996444448765868174e+02 2.330058112924098452e+02 2.157622790950139233e+02 2.221401793821413264e+02 1.999088907971294873e+02 2.168028861579747968e+02 1.828785889023019990e+02 2.124458720195831631e+02 2.265769764675741555e+02 2.173949110398608298e+02 2.075611619305719273e+02 2.210507302021708824e+02 2.000857261803348877e+02 2.220853818781158395e+02 1.875157005401056551e+02 2.044949362613809001e+02 2.178757926670854488e+02 2.023427122772475002e+02 2.141023889726133689e+02 2.196364180367731080e+02 2.093907735932498895e+02 2.130659326590919704e+02 2.018147641151304015e+02 2.544848542233523290e+02 2.133378610297111777e+02 2.362523644157369631e+02 2.353512073487813439e+02 2.198314518455079281e+02 2.094717654109429077e+02 2.037913208369049300e+02 1.837979610697474016e+02 1.744481387930065921e+02 1.839718415350286591e+02 2.108487770088044897e+02 1.852585339388396335e+02 2.067927803459112965e+02 1.999932900604924271e+02 2.233749299412780545e+02 2.151349209303321572e+02 1.887061919968108157e+02 1.774806405170568269e+02 2.224594562022567743e+02 2.091482710015872044e+02 1.829230251028947976e+02 1.935399754038209039e+02 2.256478482224108859e+02 2.047078767563566828e+02 1.968544301274632176e+02 1.905207878493426108e+02 2.072411748093645087e+02 2.215726012425478473e+02 2.051153735329777987e+02 2.089879798618698032e+02 1.873325502693365081e+02 2.039319755185946690e+02 2.236994102314704378e+02 2.198236319996564418e+02 1.935991573707070188e+02 2.537527624835701943e+02 1.916284220423056297e+02 2.094471036290949542e+02 2.068030682827595115e+02 2.137121867923701757e+02 1.874041202192697995e+02 2.223131268657079715e+02 2.245584979583832421e+02 2.120042794105211783e+02 2.122033835585080794e+02 1.888521054587016579e+02 2.229835301985424110e+02 2.056767003997597101e+02 2.252220898811370375e+02 2.325284337408079978e+02 1.969419913283935557e+02 2.142397978348217578e+02 1.942281319061489171e+02 2.367450679087648950e+02 2.462996064538789085e+02 2.082902393428474284e+02 1.935961670635186067e+02 2.018402028494901970e+02 2.011336842335145150e+02 2.154085253242354554e+02 1.997016055022691603e+02 2.371596884855105429e+02 2.140717801559516715e+02 1.971125438029508530e+02 1.871994854004525735e+02 1.943810172209488769e+02 2.272322890265932358e+02 2.203319098329987469e+02 2.415449873305809945e+02 2.160206196269632812e+02 2.083106679947090925e+02 2.100319119135884876e+02 2.130106261683011439e+02 1.989239769837670622e+02 2.152731293750746033e+02 2.142075425473382211e+02 1.929270792443635401e+02 1.689371054203182894e+02 2.238323597488110295e+02 2.206738634428810428e+02 1.983565327489855008e+02 2.024680053474793908e+02 1.973602040313784300e+02 2.485933686997354073e+02 2.128615033723197882e+02 2.264320387968364514e+02 2.151672877713860714e+02 2.177525677421701289e+02 2.139865258970589821e+02 1.740973728824279760e+02 2.151186616889484071e+02 1.988040354302517869e+02 2.020752001153265951e+02 2.133736188905955089e+02 1.979629919942932190e+02 2.138669643966942715e+02 1.827457259539863514e+02 2.155689803787187202e+02 2.192473541938758217e+02 2.024797694176512834e+02 2.125210054150465169e+02 2.018346988842704661e+02 2.290560087419010529e+02 2.408083760396254718e+02 2.176071643492689134e+02 1.863785975702478765e+02 2.271327205742244359e+02 1.999620147169682411e+02 2.272008785352481937e+02 2.036128921308503834e+02 2.331277180378435219e+02 1.888228756223280698e+02 2.116637231442952611e+02 2.071805211457452742e+02 2.042006705723843254e+02 2.108288035978069388e+02 2.457156133315073703e+02 2.236145960178886867e+02 2.107441926467916460e+02 1.914237453256534138e+02 1.783350102170597040e+02 2.088689208302621978e+02 2.087235032294794621e+02 2.086240980287514901e+02 2.124705749926517910e+02 1.736387238003431719e+02 2.016730050928613025e+02 2.004046796479202328e+02 2.103362232290238296e+02 1.935698835149165689e+02 1.958379989444119929e+02 2.206576589418714889e+02 2.162421721942714044e+02 2.174082054972263336e+02 2.112804120118767344e+02 1.949135819507537519e+02 2.107009625579523231e+02 2.005366393257810955e+02 2.135810685757405167e+02 1.914748934865430954e+02 2.216315950774049099e+02 2.092430401348980240e+02 2.329910464327327020e+02 2.288437548519318341e+02 2.007112835048579029e+02 1.965776463330884951e+02 2.086847626677980827e+02 2.263615430442780507e+02 2.264412647152134070e+02 2.347342567487101803e+02 2.135801703209717459e+02 2.101250846167133943e+02 2.352797047864669651e+02 2.178466990514152712e+02 2.016516860766540447e+02 2.185433440397102913e+02 2.217321781323734626e+02 1.964129347214158656e+02 2.188895339729568263e+02 2.564548155005334138e+02 2.128618154961915252e+02 2.171367570143754904e+02 2.198754013212545715e+02 2.188184463102569168e+02 2.403668970808115830e+02 1.960839661835560435e+02 2.427367149821353394e+02 2.098724099206887672e+02 1.934680422155341546e+02 1.956329140099134634e+02 2.090848766978700155e+02 2.300784659300659882e+02 2.100736935527486651e+02 1.975420687020949799e+02 2.145304501011370064e+02 1.932889158615815859e+02 1.973104307321843862e+02 2.198975484772926450e+02 2.209564888396603806e+02 2.075872529421424417e+02 2.113496876523680044e+02 2.215395748934714106e+02 2.392038774174549758e+02 1.943142409378970683e+02 2.046139040736984782e+02 2.021052577528963354e+02 2.084222864511639273e+02 2.186054552804505988e+02 1.953636610668955882e+02 1.897600371195280218e+02 2.172030075585462328e+02 2.253504413461930653e+02 2.173949962903961080e+02 2.292566630665251353e+02 1.842139846709459619e+02 2.417588373962668413e+02 1.866193879894150314e+02 2.148217437793856277e+02 2.291524162820102219e+02 1.981093138213854843e+02 2.143958125285791994e+02 2.167387780836437230e+02 2.105653665308468021e+02 2.511812083340718118e+02 2.277350796640006081e+02 2.215725140508954780e+02 2.262240106483634179e+02 2.290271196568222649e+02 2.056336398632543876e+02 2.320532266495935971e+02 2.290498903231358270e+02 2.374381850893879005e+02 2.220511896394148721e+02 2.440779908519813262e+02 2.238613446851893798e+02 2.244352080325013503e+02 2.142478121631599493e+02 2.144138576142930788e+02 1.957712564206865693e+02 2.402535774872094407e+02 2.207990772767773535e+02 2.232174655120396665e+02 2.229760133409301091e+02 2.421382305868518756e+02 2.175243513331220981e+02 2.325535250183535823e+02 2.472825757859216935e+02 2.185812643688645664e+02 2.120846444778352975e+02 2.003860147673100300e+02 2.115387396986044166e+02 2.069788315129898137e+02 2.171622507364760963e+02 2.124883438180573876e+02 2.095803262301563734e+02 2.326894323932172597e+02 2.088941143752023493e+02 2.140490876016442883e+02 2.339624087646773489e+02 2.293043735038602620e+02 2.180471222490303660e+02 2.350527588085106174e+02 1.969558404732123904e+02 2.122698767751975026e+02 2.349601941699770293e+02 2.093426554479776200e+02 2.207977997878512610e+02 2.241386467108101783e+02 2.075042840416278409e+02 2.435505011272050240e+02 2.569754350194432391e+02 2.179070502548728996e+02 2.000036266523532049e+02 2.373817668125125238e+02 2.452297919414647538e+02 2.103536894001349822e+02 2.317486913801233754e+02 2.156826028117403382e+02 2.239585572744491628e+02 2.180439518949128228e+02 2.176288165800654042e+02 2.120258736826441179e+02 1.998743278858094925e+02 2.056219789692249265e+02 2.121278108975108694e+02 2.015524311025829149e+02 2.344306962601043551e+02 2.164880053757132146e+02 2.128265279999787083e+02 2.297047112956073533e+02 1.873221882397137108e+02 2.359653509750053786e+02 2.156241283112861993e+02 2.155034704807463868e+02 2.049041894931278307e+02 2.232806170868770153e+02 2.168967259958630507e+02 2.506946730231911147e+02 2.211226431955091698e+02 2.392295436160157749e+02 2.114967263062301583e+02 2.277917418444750126e+02 1.901711072969008569e+02 1.846066711633450268e+02 2.335523832523157353e+02 2.324531531533320106e+02 2.579491452229697757e+02 2.085553977370384757e+02 2.307535057395592730e+02 2.107892359284496422e+02 2.073506821413415366e+02 2.266025837690390574e+02 2.079424994879641986e+02 2.142921782506040245e+02 2.165671888040661770e+02 1.988406634651963998e+02 2.114966711184186465e+02 2.177662359632832647e+02 1.939050727252113688e+02 2.186193946068935645e+02 2.052189015189689201e+02 2.007916670281445306e+02 2.064604280931492042e+02 2.260696642018267539e+02 2.034397313572346491e+02 2.164018081615297149e+02 2.219719074948201865e+02 2.122296827563274917e+02 2.230613133233368330e+02 2.439121399222092634e+02 1.932224828507464167e+02 2.155728553769269809e+02 2.015590785530648077e+02 2.139106294608507142e+02 2.162043958341380119e+02 2.045650451687697284e+02 2.106840889328140349e+02 1.947872694625607437e+02 2.143858043198051746e+02 2.359518814986591337e+02 2.070804769059439536e+02 2.044574506743439883e+02 2.067728054395968513e+02 2.203448657303099196e+02 2.305621763196004679e+02 2.247581534563441608e+02 2.304859415628328350e+02 2.110408115276597130e+02 2.156898197028906452e+02 2.159834551016584214e+02 2.410184403876595525e+02 2.416693472422734885e+02 2.220033648209943919e+02 2.101399854794591704e+02 2.269563083472937990e+02 1.979929224982612652e+02 2.275747690721414074e+02 2.198255794371387708e+02 2.452367527832704752e+02 2.414533288596840350e+02 2.428248078580919582e+02 2.142928501757432116e+02 2.283385033234569619e+02 2.229146702514681806e+02 2.182172971366532579e+02 2.391664931166021972e+02 2.428514195596985985e+02 2.276794760724040145e+02 2.233119701327768780e+02 1.734747927429172591e+02 2.167759725034490259e+02 2.158126192938098313e+02 2.271316633893742676e+02 2.171786694494636549e+02 2.281374924277036769e+02 2.173881099508274417e+02 2.218030410585920151e+02 2.245477055373167161e+02 2.152320686570267867e+02 2.244307625553838648e+02 2.296165577190578801e+02 2.124252235390241026e+02 2.636404435351906272e+02 2.249504999579638707e+02 2.482562124918453037e+02 2.242063576780756193e+02 2.086820455164094597e+02 2.097012711347769311e+02 2.052241492695888496e+02 2.389435151018398642e+02 2.275964630416977172e+02 2.261913250495715602e+02 1.974372965767645667e+02 2.171937222491206967e+02 1.935324784000770819e+02 2.188402079837303518e+02 1.945488371371655205e+02 2.437341409447992078e+02 2.138280329112947413e+02 2.037910216952014650e+02 2.100525357371564610e+02 1.969923296739764851e+02 2.014511440510103171e+02 2.082444472220124396e+02 2.249316190343268147e+02 1.892379578454470561e+02 2.276332374582782734e+02 2.263715481171240071e+02 2.423692706685548046e+02 2.009814102887241347e+02 2.180451263932080224e+02 2.390139127912174786e+02 2.149375610422977729e+02 2.095264913679197036e+02 2.338113942729249857e+02 1.866677201413027944e+02 2.018709137647367413e+02 2.128074542751233196e+02 2.290774779379208326e+02 2.139284535987078186e+02 2.040092194560714347e+02 2.259436282586366076e+02 2.267897640071043384e+02 2.180621198941224179e+02 1.861928857868695673e+02 2.205627461175616020e+02 1.905936773437298655e+02 1.991004456116154415e+02 2.034717084833082481e+02 2.056945753832966943e+02 1.829527595118683791e+02 2.086992742518654609e+02 2.081547628478487866e+02 2.155426524517177995e+02 2.136181170645384952e+02 2.234480275920333554e+02 2.270883461468123130e+02 2.299567392244262862e+02 2.434216723033284779e+02 2.020954799351935094e+02 2.111638747733220214e+02 2.319168682087843081e+02 2.284625425507858836e+02 2.232597469080292001e+02 2.265127887374087834e+02 1.999534444838423326e+02 2.282206415841064313e+02 2.430434056735661272e+02 2.394286161384682146e+02 2.402694882492245370e+02 2.154827598030665285e+02 2.363608802912654028e+02 2.251030203698187506e+02 2.268967628734675372e+02 2.469355594618375562e+02 2.282769917091552259e+02 2.297198476378692078e+02 2.150602331281670843e+02 2.157298543709593162e+02 2.355490640609480124e+02 2.191237493490842212e+02 2.289575857246165640e+02 2.312851517896809526e+02 2.090888279413607904e+02 2.239228364589074829e+02 1.970172746897780200e+02 2.109449922114937692e+02 2.321300871583497951e+02 2.350234571377460213e+02 2.375961304550096713e+02 2.433023489041456742e+02 2.146822373336178202e+02 2.379431120395507833e+02 2.071857331528265433e+02 2.064542934449333700e+02 2.353844097816543979e+02 2.121108061533685429e+02 2.008130901962407222e+02 2.251947352334984203e+02 2.271022432529549633e+02 2.256403568719768771e+02 2.285992896478080922e+02 2.041911210371825121e+02 2.279662328787974843e+02 2.473992798712459660e+02 2.000935060062049047e+02 2.126543906727256967e+02 2.056363395602097057e+02 2.252858670741369735e+02 2.266965917286979106e+02 2.381590032647813757e+02 2.180213791674391075e+02 2.096116831449264168e+02 1.981925447078170919e+02 2.302692012301170053e+02 2.290680783368442519e+02 2.372410470950717070e+02 2.213804327654291058e+02 1.942725132792618012e+02 2.118396754839770324e+02 2.017853935858272791e+02 2.245214863468642363e+02 2.124076240599414120e+02 2.116557797976033442e+02 2.218962792310075258e+02 2.327537648117241531e+02 2.112736045964044251e+02 2.005459060537188236e+02 2.325509886002102178e+02 2.033686633241999004e+02 2.067910024586877569e+02 2.117745410928710044e+02 2.016113781949616168e+02 2.199537058931853721e+02 2.152554368731618695e+02 2.185895812159742491e+02 2.102479730688077382e+02 2.285740064288048927e+02 2.121783552899198071e+02 2.093158123855447172e+02 2.086416819833808916e+02 2.392938887863932962e+02 2.466526521495631528e+02 2.202369087320359711e+02 1.942057942561963273e+02 2.237086840294541616e+02 2.188921232922693036e+02 2.271592335137102907e+02 1.958559286770856147e+02 2.404808186053560917e+02 2.032816114693925442e+02 2.083143942173277310e+02 2.266581119930229136e+02 2.084452103027531678e+02 2.368406704352032079e+02 2.205255315910495995e+02 2.016987564582680648e+02 2.180656424133695737e+02 2.166749252449605194e+02 1.992244759040069937e+02 2.235363188878165772e+02 2.097650956525607739e+02 1.925636731359392115e+02 2.165927765934619913e+02 2.314525811082984887e+02 1.959569729900110815e+02 2.191590747064926461e+02 2.102513110701467838e+02 2.207359751709070110e+02 2.293007234848841165e+02 1.993956567081746414e+02 2.078228209792742120e+02 1.942260617312107911e+02 1.893237866035492516e+02 2.126010630119837685e+02 2.152016959058489647e+02 2.206412950518037519e+02 2.220443852535133260e+02 2.309709918646548203e+02 2.271951322653675618e+02 2.255408615302414148e+02 2.079052135949433193e+02 2.165403706832198623e+02 1.835956528537194004e+02 2.089807257968339229e+02 2.125091304795195128e+02 1.944127735832917949e+02 1.967827538485664149e+02 2.089790610053687487e+02 2.311047987961072749e+02 1.926356072088039184e+02 1.936683372579367415e+02 2.165789468711668917e+02 1.900048350721130248e+02 2.079344848700330317e+02 2.031575588825313332e+02 2.100117047838586473e+02 2.086620232085932685e+02 1.984930221680301941e+02 1.975573976304800965e+02 2.179056622861053256e+02 1.971162895663373433e+02 2.038359369580568057e+02 2.223512987337183802e+02 2.019235545949343305e+02 1.924386491230734180e+02 2.221282377435229307e+02 2.230383686902985971e+02 1.830912961366226170e+02 1.983414387358408248e+02 2.525019616399649465e+02 2.035547407163520006e+02 2.188797879217262050e+02 2.178544674688339740e+02 2.357327622681915216e+02 2.256398797801510341e+02 1.856603741421688198e+02 1.947425404905301320e+02 2.135320158828765216e+02 2.086726680730963324e+02 1.924106795404539980e+02 2.005203978796855324e+02 2.005581204720754158e+02 2.119239096108960325e+02 2.085911597458566291e+02 2.372885240298994063e+02 1.990262106893823955e+02 2.321838365396031918e+02 2.495503519685165372e+02 2.069509080679006843e+02 2.219641218636389794e+02 2.057327501001757923e+02 2.142264019181421304e+02 2.249751900657890360e+02 2.086259122412510010e+02 1.732104285551529586e+02 2.039450022772116711e+02 1.882220282455914742e+02 2.030818662175034319e+02 2.004616465890119912e+02 1.897651517838521613e+02 2.277759701006710884e+02 2.037688414155079215e+02 2.092455980415952865e+02 2.101412494704169944e+02 1.940223029954167657e+02 1.875786617873648368e+02 2.040896912374064414e+02 2.309399464636539960e+02 2.498726893422652324e+02 2.177002940684471639e+02 2.221485750776551242e+02 2.179857838412263789e+02 2.110793179259523811e+02 2.057843474247440270e+02 2.358589015518700762e+02 1.807553174283490875e+02 2.066037352598278289e+02 2.061051976503758283e+02 2.159747832225323236e+02 2.193175066032417817e+02 1.972183038314955752e+02 2.154870811944941522e+02 2.146434892365079463e+02 2.231007845518969077e+02 2.283300797481893483e+02 2.115821775967526150e+02 2.149558593368951733e+02 2.205051763220062924e+02 2.332340864900703252e+02 1.914348966251931472e+02 1.964085730401137369e+02 1.808133618581824749e+02 2.080047377606473447e+02 2.289864048549063966e+02 2.172927661171529792e+02 2.017333736272825888e+02 2.178807542094756968e+02 2.027141807778552334e+02 2.200468108401884137e+02 2.288341064099230948e+02 2.184425586394051493e+02 2.266485169751053377e+02 1.970361443176366549e+02 2.070341458439761197e+02 2.211438291269813874e+02 2.032260910091199833e+02 2.523743433495734507e+02 1.891549488131163912e+02 2.072834849744080543e+02 1.968694559094296892e+02 2.016401412834449616e+02 2.017372892650561198e+02 2.295006087563976394e+02 2.197298480952357806e+02 2.373255074614935154e+02 2.167338798380061178e+02 2.073412963958963928e+02 2.240358540167738965e+02 2.368359673036511879e+02 2.424813994093964880e+02 2.096690447313950756e+02 2.302148582021125094e+02 2.100574179212790682e+02 1.896086213558814393e+02 2.371935342761668437e+02 2.220742995572786356e+02 2.213171277570552604e+02 2.327688427673985814e+02 2.383553658051490061e+02 2.327136271049414233e+02 2.156159576736173165e+02 2.285428353196977014e+02 2.181974261110562736e+02 2.247043858658098259e+02 1.903745212780177667e+02 2.338195943910444328e+02 2.319201617066843824e+02 2.250167790585530838e+02 2.399056405361684483e+02 2.284050164337136835e+02 2.278461832439169257e+02 2.302096094111712716e+02 2.259963360558780892e+02 2.533635666856191335e+02 2.326122331805286194e+02 1.973840316226490756e+02 2.191895129743807047e+02 2.304319058727825222e+02 2.083465491152834659e+02 2.253296391051772503e+02 2.312814839310728132e+02 2.165603916845851415e+02 2.639602756367742131e+02 2.195679978266648220e+02 2.189030712683428987e+02 1.999935201477383089e+02 2.230112374575535057e+02 2.249599618529780685e+02 2.251407757955372517e+02 2.272818404089539115e+02 2.121907148960541178e+02 2.201820485197444839e+02 2.189097832828506967e+02 2.259603635647389979e+02 2.228068075293908521e+02 2.096018691399654301e+02 2.299444172051960891e+02 2.324635373713990134e+02 1.944246065999886639e+02 2.251937579726626382e+02 2.362210505968527912e+02 2.180022568103636047e+02 2.077142254749718973e+02 2.193332010733392110e+02 2.164907847622570785e+02 2.139860888296708197e+02 2.337949250337038904e+02 2.373924251036882538e+02 2.106870803799325813e+02 2.422761600256564520e+02 2.536646215604945382e+02 2.063935624049955209e+02 2.209391157304410171e+02 1.998168781508734924e+02 2.284199979306713715e+02 2.256108282873273652e+02 2.415792473143041263e+02 2.145296208232520883e+02 2.175504254310378087e+02 2.033534353830430916e+02 2.518301244575710029e+02 2.275658743974621530e+02 2.165648955422487916e+02 2.123445801815026925e+02 2.158491976859864678e+02 2.064434194667325357e+02 2.417045965716745854e+02 2.270038282661707001e+02 2.096679710151945528e+02 1.945678482093380239e+02 2.402077464833565159e+02 2.134614497574932273e+02 2.264091056015368792e+02 2.487814332328539990e+02 1.824528618078569480e+02 2.263319752692980558e+02 2.269344562775858378e+02 2.247746404908634474e+02 2.272537005911806318e+02 2.387919305051702281e+02 2.190011188263895576e+02 2.148524976083497506e+02 2.331659985682962599e+02 2.138584667355306692e+02 2.465244814136384832e+02 2.214688091975654345e+02 2.277596713241328530e+02 2.505894099892050519e+02 2.458730185049689112e+02 2.275977642972846127e+02 2.690654420695560134e+02 2.219210552707666011e+02 2.147192111582750442e+02 2.295824655399371466e+02 2.171767976074369813e+02 2.207127015335263707e+02 2.315962573268722906e+02 2.361667834747395034e+02 2.168251940034054144e+02 2.276759120810509103e+02 1.991484578493940774e+02 2.459762046467517678e+02 2.414949692769085630e+02 2.142240266467311187e+02 1.981270711751914178e+02 2.496194439760056980e+02 2.155200721014024907e+02 2.499259323313149252e+02 1.977581336629014004e+02 2.219825734056947226e+02 2.372881233997768220e+02 2.194233725235227439e+02 2.248711043531948235e+02 2.230307425908758034e+02 2.300612414628123759e+02 2.130826300828350099e+02 1.870409584602906818e+02 1.911987761949270919e+02 2.029692993183477938e+02 2.107518354045455169e+02 2.500136432163025404e+02 2.284351494859156446e+02 2.379757857793403275e+02 2.088471446603183779e+02 2.207610904157895959e+02 2.153598420397611619e+02 2.333795874562114534e+02 2.297075345277813767e+02 2.191459869786304751e+02 2.274674154639077983e+02 2.161189007681228702e+02 2.089924938395936351e+02 2.076397004640759576e+02 2.363413627457069310e+02 2.430570832617324015e+02 2.303919419848396046e+02 2.478284913207689897e+02 2.143912103674989567e+02 2.265558402765517769e+02 2.102129552863981417e+02 2.086898648884569525e+02 2.176302752613738392e+02 2.251569802097230877e+02 2.035453466337530699e+02 1.936059017427594142e+02 2.187847506213400948e+02 2.346443098316054829e+02 2.316887776990046461e+02 2.444751670552284395e+02 2.318389616927659631e+02 2.150575412530305925e+02 2.234105985256694851e+02 1.976248528938822346e+02 2.263670652507290697e+02 2.211165974445613358e+02 2.619109971995304704e+02 2.093887753645953467e+02 2.174155611496713902e+02 2.322134192935647263e+02 2.406230792321372860e+02 2.233001965386975485e+02 2.225303513807297406e+02 2.109455056439429086e+02 2.105749703470416136e+02 2.434232175392131126e+02 2.389037424393365256e+02 2.236008932784647243e+02 2.259304704624678664e+02 2.368067175698100471e+02 2.194033818751701972e+02 2.354080236695801034e+02 2.342423790213201755e+02 1.952224565493629029e+02 2.558816413551305970e+02 2.352309629675469012e+02 2.407299374600068234e+02 2.508398083206950844e+02 2.483708426593765353e+02 2.192890394797827014e+02 2.458302754158477512e+02 2.140033089271084634e+02 2.326793032903842402e+02 2.336414404288404967e+02 2.251299044349898963e+02 2.144007046144133142e+02 2.016714558569948963e+02 2.118511748776878960e+02 2.460355724284682992e+02 2.329617898198934540e+02 2.389383786017542946e+02 2.299803775387270548e+02 2.217605287542534995e+02 2.054021200619972092e+02 2.222732452749752383e+02 2.248211600234041612e+02 2.291140001708829459e+02 2.104770528405438768e+02 2.251484240373177101e+02 1.954301963908065147e+02 2.301371326395884012e+02 2.271301736460795553e+02 2.285986073056036787e+02 2.420464665770849422e+02 2.183860727485962059e+02 2.423368622844152753e+02 2.184143018462130499e+02 2.326901045226271947e+02 2.421358794739308848e+02 2.157704693947412125e+02 2.055522036042944478e+02 2.016592134532748162e+02 2.004527087597969626e+02 2.097704489002385628e+02 2.220564669397781472e+02 1.996671592247652711e+02 2.439554063578325724e+02 2.019869022051717877e+02 2.473156885333180810e+02 2.204602215485491001e+02 2.330914835159647112e+02 2.479781614186508136e+02 2.433399149808512050e+02 2.402206762320556663e+02 2.049478771115429652e+02 2.387897876080096751e+02 2.343390328153811026e+02 2.303263101417274754e+02 2.198869047413197961e+02 2.124039022485938517e+02 2.120704612437652088e+02 2.356701809205639790e+02 2.378047541001797072e+02 2.392640259508129930e+02 2.160395823286440589e+02 2.091029067904155738e+02 2.094799399661788186e+02 2.569613219779011501e+02 2.271809413173671146e+02 2.258696600665489598e+02 2.192809269516004917e+02 2.119412414143482408e+02 2.412849292028610364e+02 2.168284886217029737e+02 2.165906760777735087e+02 2.104374357190912121e+02 2.406156446044778932e+02 2.191985245508492426e+02 2.070623759209233015e+02 2.155817885513726822e+02 2.419186881253004628e+02 2.177686948723874423e+02 2.307500735271704002e+02 2.206858808974666886e+02 2.222275917924152395e+02 2.527203736712435216e+02 2.438383884891567845e+02 2.454020641657353679e+02 2.312805018926502498e+02 2.515340611339039185e+02 2.211026071167538305e+02 2.514565940927576264e+02 2.407337412423036653e+02 2.393504915373360973e+02 2.213431775667699810e+02 2.346954274331696126e+02 2.115859034530378153e+02 2.515656508013747725e+02 2.157897976637074464e+02 2.409133491037115391e+02 2.091822023564361359e+02 2.168999040784294721e+02 2.370744895478908916e+02 2.237404441647935869e+02 2.402476325003605098e+02 2.332876520178961073e+02 2.285303057043953174e+02 2.260800505754277481e+02 2.236562662826167411e+02 2.271783538956951247e+02 2.414321326620250829e+02 2.259583594265964450e+02 2.089097482284402929e+02 2.208270438905487083e+02 2.342905975351458494e+02 2.259619551581097312e+02 2.312807658936598614e+02 2.110090607369397446e+02 2.269571071000284803e+02 1.938960519827302278e+02 2.044195420952054860e+02 2.025270432723481520e+02 2.382468167021475551e+02 2.262048649091680375e+02 2.242086167696184589e+02 2.233702139567152187e+02 2.495889581759307987e+02 2.301264686442150946e+02 2.077952926241203500e+02 2.329064152610478402e+02 2.181745692337074729e+02 2.195504147726238386e+02 1.993227512962558308e+02 2.195846813653264462e+02 2.165757000203042253e+02 2.233310543771542882e+02 2.195964020407801911e+02 2.028922903781034677e+02 2.063889496553767628e+02 2.058019477119535168e+02 2.320219818918079682e+02 2.272366814196583107e+02 2.586931858241329678e+02 2.300195600858511682e+02 2.197024714515935102e+02 2.334597577183087935e+02 2.046020167821025666e+02 2.262109609550345795e+02 1.954679499423318987e+02 2.235012795640655838e+02 2.016918054367425839e+02 2.298107208640663544e+02 2.333443722677046139e+02 1.990760028507469031e+02 2.061987615113285699e+02 1.963506342268597678e+02 2.365267089671471865e+02 2.431510580737573832e+02 2.037749506601080327e+02 2.239864519262512204e+02 2.214755555547462791e+02 2.148221211438608975e+02 2.099001967411442422e+02 2.315927945341977647e+02 2.087292952968673774e+02 2.100723839997404241e+02 2.248451294902095583e+02 2.009824020886111953e+02 2.031420534886137261e+02 2.269900998137487989e+02 2.247965162753862387e+02 2.421066621637564822e+02 2.282139627781367039e+02 2.283838011227766458e+02 2.078616550915020866e+02 2.301312656008214219e+02 2.523026501627292078e+02 2.142225656277817336e+02 2.370150124856370439e+02 2.315373697409046940e+02 1.945835305450752344e+02 2.304720357260407297e+02 2.479695999698728883e+02 2.294336624483736102e+02 2.483575583049014028e+02 2.165071230771229409e+02 2.072384702154181184e+02 2.469194230360747042e+02 2.436076033516457642e+02 2.176579981601777263e+02 2.027907000530117330e+02 2.573837274919911806e+02 2.168769541048713165e+02 1.994705076023188610e+02 2.291651220683964993e+02 2.091911687571368361e+02 2.269899331676631675e+02 2.288659710432360725e+02 2.136925399356055095e+02 2.018101079874951722e+02 2.316424246725347302e+02 2.218810395505546182e+02 2.083613131031926855e+02 2.148357300797766527e+02 2.089571609493507367e+02 2.030793632328810929e+02 2.271395529756403562e+02 2.393363912795778390e+02 2.219246844827712266e+02 1.972384242899998981e+02 2.157475425671183586e+02 2.167934049361142002e+02 2.029203311122323612e+02 2.226772256714435514e+02 2.061945383963159202e+02 2.309757520646920455e+02 2.256297743831538867e+02 2.010123928904376953e+02 2.385580273477802962e+02 2.153744247294334286e+02 2.360581236116560149e+02 2.296081153529711685e+02 2.042700015587889766e+02 2.138327854714684690e+02 2.278557762306672885e+02 2.281895557272005419e+02 2.190647686561226521e+02 2.311078255014679428e+02 2.305121328217066150e+02 2.108896419595513407e+02 2.055518399174479498e+02 1.960109279536324607e+02 2.165142145304147903e+02 2.029515992883800379e+02 1.939648262596708150e+02 2.225216333819950023e+02 2.056446453096969265e+02 2.038590529483797127e+02 2.364490484976731750e+02 2.151611820813178042e+02 2.169320374396892532e+02 2.278465852966248804e+02 2.144812336211374770e+02 1.866292171741430082e+02 2.311038199358381746e+02 2.270634343065174505e+02 2.363669219539918913e+02 2.155289419089377247e+02 2.246006423204022724e+02 2.242359423564461736e+02 2.297496344270521149e+02 2.250560553467477405e+02 2.156901178708169482e+02 2.254208503523831837e+02 2.201299907963194755e+02 2.245843895935612125e+02 1.860346939372718964e+02 2.219223569595118306e+02 2.133119267962446770e+02 2.247352655978409928e+02 2.388305466703384923e+02 2.223279410462485259e+02 2.165820769121346245e+02 2.444008674258878386e+02 2.176215546958337086e+02 2.259490943643337175e+02 2.270871597478913770e+02 2.231321118683614486e+02 2.171163186208781042e+02 2.336204240565090231e+02 2.236503441663937792e+02 2.138278658865291391e+02 2.146831724093231628e+02 2.072961996986172721e+02 2.267846267056231682e+02 2.231421403419937803e+02 2.404592665015972841e+02 2.064972292748971086e+02 2.288581602480860795e+02 2.395049875120469096e+02 2.249144275606683436e+02 2.084469117829999050e+02 2.271262919364015431e+02 2.407153935534899745e+02 2.173211185439516271e+02 2.282694114405188088e+02 2.220682997910555514e+02 2.132260444547489158e+02 2.159837857905733074e+02 1.958944915296108888e+02 2.001205065797628606e+02 2.357793169395581572e+02 1.991915083857978743e+02 2.328776044081010923e+02 1.872706502362561878e+02 2.341904442148522776e+02 1.964087091786609562e+02 2.165184411008294489e+02 2.002205692587784540e+02 2.272168547383752184e+02 1.836594929849325695e+02 2.412544307911186934e+02 2.269665300799696865e+02 2.064167756885513256e+02 2.230760025752148579e+02 2.277039129868885823e+02 2.186276189753129984e+02 2.227900456724472065e+02 2.149870375465316386e+02 2.030759255987104552e+02 2.093004493144244975e+02 2.291004788563622299e+02 2.300203810597543850e+02 1.758384452862418357e+02 2.065022985983404169e+02 1.927087019683415292e+02 2.175356666985451284e+02 2.167202656454776388e+02 2.298132636113523120e+02 2.015453031593456501e+02 2.165434197416320501e+02 1.980610188095635351e+02 2.166230904451111030e+02 2.202756173993792572e+02 2.228076967027308228e+02 2.072651516882854139e+02 1.839515721986592496e+02 1.895696244033466371e+02 2.248247330541363738e+02 2.313906586048659904e+02 2.128955101833467154e+02 2.200539759050432735e+02 2.062657892655652176e+02 2.349223247727408079e+02 1.927119308557411159e+02 2.255514602861880178e+02 2.069088776023676814e+02 2.164421602068449033e+02 2.586287667668820518e+02 2.304047594253360955e+02 2.295630261285496658e+02 2.120098832281830141e+02 2.033535695403118382e+02 2.048451098858587329e+02 2.217154158506252486e+02 2.145459354699103187e+02 2.288606827758528084e+02 2.298043094279301499e+02 2.179016191670343687e+02 2.033556812855743203e+02 2.107510530300006621e+02 2.294428472530069882e+02 1.961212429133022113e+02 2.157618705377712445e+02 2.158658740089256014e+02 2.238657400393144599e+02 2.399648878732909338e+02 2.093178263303544497e+02 2.116766400578848391e+02 2.223187186429954352e+02 2.455801387974335626e+02 2.186372649502768866e+02 1.870269887889224094e+02 2.176435020814940628e+02 2.420656921945212048e+02 2.216823601883964159e+02 1.888090071710330449e+02 2.188115780198715754e+02 2.206001122348190222e+02 2.333701250059951349e+02 2.312931534600646160e+02 2.360665310144480031e+02 2.435509730225346914e+02 2.041504268915448392e+02 2.126856361731196330e+02 2.308506356359030462e+02 2.307328247793675473e+02 2.314689626391799493e+02 2.158940464164617765e+02 2.087940923626865128e+02 2.295381224245583098e+02 2.364957573682818293e+02 2.164198385148743284e+02 2.005468939067340841e+02 2.074763424627943209e+02 2.163757077669287128e+02 2.345032741012164195e+02 2.158987062979150267e+02 2.155505424779443331e+02 2.156368288335797558e+02 2.279156526145439443e+02 2.118190342357705163e+02 1.994019150672890532e+02 2.283140511939172370e+02 2.108275076850472374e+02 1.828415024411487479e+02 2.303892651287123385e+02 2.095607946094934562e+02 2.282940000045831823e+02 2.368722057392422187e+02 2.074311824256599834e+02 2.278271433265215933e+02 2.311993156301035697e+02 2.252565818177663459e+02 2.341735641168784525e+02 2.107363274303450851e+02 2.200968600312015440e+02 2.258337806261502294e+02 2.268879872668705389e+02 2.148573950148888230e+02 2.356150912723204556e+02 1.996211871625405081e+02 1.951969266775296887e+02 2.091910403585630434e+02 2.111582931907638567e+02 2.295652340289726965e+02 2.213383275613586250e+02 2.255877517085909574e+02 2.083042733094482912e+02 2.242925440763150391e+02 2.263973335673792633e+02 2.183818324817609664e+02 2.037056996210484101e+02 2.187549032667422466e+02 2.206424798597081178e+02 2.068102959420309048e+02 2.305399814951043993e+02 2.082694653696300975e+02 2.221276950920549780e+02 2.244815548414435114e+02 2.003985496410041378e+02 1.961318218049263180e+02 2.151533753452355597e+02 2.182626498801919297e+02 2.121021718251127481e+02 2.005567562162648869e+02 2.215396481862515259e+02 2.132267011070472336e+02 2.420266774687793259e+02 1.869152482571763016e+02 2.355959057808199759e+02 2.135261781598924244e+02 2.398315658997082380e+02 2.033773098412672482e+02 2.271040100610439367e+02 2.563678574478888663e+02 2.191124136272111684e+02 2.170393926853201378e+02 2.351507133201376405e+02 2.324021387962473852e+02 2.041932629155332108e+02 2.169213299933702217e+02 2.169187033209390734e+02 2.504531487412617707e+02 2.248881759485128669e+02 2.074735010484922668e+02 2.052710207138871965e+02 2.235454221074085694e+02 2.319846030961365386e+02 2.104386227042830342e+02 2.136998897690936587e+02 1.982486975623660328e+02 1.994494151255383940e+02 2.079850888653258210e+02 2.302065036500777637e+02 2.391346823318770589e+02 2.218520294343224180e+02 2.356144788683541833e+02 2.446912974455604797e+02 2.089215525272932439e+02 2.339016203915456060e+02 2.077701852622371064e+02 2.333289383680019000e+02 2.292532072224942397e+02 2.277860500159889625e+02 2.085367114604572691e+02 2.376882843833017205e+02 1.977717423852243428e+02 2.122376889542275364e+02 2.356710315862231653e+02 2.043764994718027594e+02 1.993468731912111309e+02 2.254044876835126558e+02 2.285789676814246434e+02 2.391212993916122400e+02 2.197108866970162637e+02 1.968694939497869143e+02 1.974038845146773156e+02 2.107737596548482202e+02 2.173688396055010514e+02 2.229431067332803309e+02 2.266442603604625106e+02 2.261936271845939359e+02 2.089478686382116450e+02 2.227981879118456732e+02 2.218199029087054157e+02 2.146607585457112179e+02 2.096247064309071959e+02 2.322537347677457831e+02 2.003147156479712123e+02 2.444967555724231545e+02 2.298550598708592929e+02 2.376803741528530054e+02 2.227675320226095721e+02 2.403728193269256224e+02 2.348311045372046806e+02 2.315943772215529464e+02 2.482352851345721660e+02 2.104321301330317056e+02 2.045355011432631898e+02 2.325521421743850965e+02 2.289910894485217057e+02 1.978340924834679129e+02 2.144520305062242755e+02 2.406942690755108458e+02 2.228461500332888647e+02 2.199629973241451353e+02 2.351263245006195177e+02 2.237499119270652841e+02 2.097191911572891172e+02 2.446646384362817059e+02 2.426639050891199929e+02 2.216231687095090024e+02 2.463621100481863948e+02 2.193287034336743488e+02 2.272635109357035219e+02 2.198640738257180942e+02 2.212961973211858435e+02 2.192711126732197897e+02 2.167824698482403107e+02 2.125181037562142023e+02 1.946430750507080916e+02 2.055449166445684455e+02 2.460835793062405514e+02 2.496255732820412732e+02 2.530966958468889345e+02 2.447652934499054709e+02 2.339697462551795581e+02 2.483053668245466952e+02 2.191167881563910100e+02 2.346956030407560263e+02 2.315550613864961349e+02 2.082000615203193661e+02 2.316433146419266507e+02 2.298710613736997743e+02 2.185151465217769839e+02 2.198714707317685395e+02 2.268027509209966581e+02 2.068508446501238609e+02 2.381613921182763249e+02 2.331958468245948950e+02 2.396233761869426644e+02 2.232463858865116606e+02 2.154361771897541757e+02 2.239281083912131862e+02 2.462445579725090568e+02 2.202800390190916460e+02 2.280589235355334097e+02 2.123544905683757804e+02 2.078359765912762498e+02 2.355454099140066830e+02 2.275198726556668873e+02 2.075377968785483915e+02 2.228322737569873482e+02 2.461537259993356201e+02 2.242715106254551927e+02 1.980408534153034452e+02 2.374990338743373002e+02 2.335028519913603304e+02 2.094023787927175420e+02 2.271463283698683142e+02 2.307280096371015361e+02 2.150816650327756179e+02 2.148335003965861745e+02 2.642535116314003290e+02 2.243031640105126030e+02 1.864622911544477688e+02 2.203368994235186449e+02 2.275339165065331883e+02 2.167535494227483071e+02 2.322697632075105219e+02 2.069456575007311301e+02 2.552943442969830414e+02 2.271147828267102682e+02 2.116699708439133474e+02 2.384214287310543625e+02 2.295186952031835688e+02 2.266760353671921280e+02 2.069694505447164090e+02 2.253968445146111605e+02 2.384478425922709732e+02 2.319394829605990935e+02 1.965190467221638926e+02 2.023876518812450058e+02 2.153210594353732290e+02 2.210168829864219333e+02 2.017271153074179324e+02 1.905403559260662973e+02 2.106050971799831757e+02 2.507893585617471217e+02 1.957043119259792263e+02 2.070511808601773680e+02 2.357352963146790046e+02 2.020536108660959087e+02 2.131381617862946598e+02 2.165870328812208356e+02 2.134687604805064041e+02 1.889540133297443845e+02 2.294041472712938514e+02 2.047684588969526374e+02 2.329816623371912101e+02 2.119683268889832846e+02 2.113571198857870570e+02 2.280070305504194152e+02 1.869816459041489622e+02 2.275877213034860063e+02 2.208049896916067780e+02 2.208682881632117585e+02 2.036866327789891500e+02 2.307845552936315983e+02 2.145500814610715281e+02 2.139856677653904740e+02 2.628752628765345776e+02 2.293549064853679624e+02 2.087788008294153030e+02 2.322527051557539721e+02 2.086761637558338691e+02 2.167055467545764884e+02 2.438806387519053942e+02 2.192850073215861926e+02 2.055064010165821458e+02 2.515930824269256334e+02 1.995930366840700572e+02 1.914649970428189079e+02 2.200130937393332147e+02 2.455442346045875865e+02 2.139648996487684940e+02 2.409055517393089474e+02 2.231883705511116887e+02 2.259977595837139575e+02 2.534008466923096989e+02 2.012647419915936666e+02 2.262865154354294646e+02 2.208547721564237918e+02 2.318172964959766489e+02 2.165544303332813172e+02 2.273558573997052861e+02 2.001505503447756098e+02 2.443186819690087930e+02 2.153475501705017336e+02 2.307512262666658387e+02 2.074567011458754280e+02 2.132266769056492706e+02 2.275029544621880007e+02 2.224708836056878454e+02 2.197401853847567850e+02 2.460816288668420100e+02 2.103376999026778833e+02 2.034596850221794568e+02 2.445406830505079085e+02 2.178649735613686858e+02 2.117219452639267843e+02 1.893347354007372871e+02 2.287682585612051582e+02 2.297989676135773607e+02 2.188940635922011779e+02 2.030334653802246123e+02 2.005698709084806524e+02 2.198095017096408128e+02 2.095728381852809434e+02 2.156121396674272717e+02 2.422274623399404447e+02 2.348055950282018500e+02 2.217427819783317489e+02 2.233496508425776881e+02 2.300390726698642254e+02 2.244236845264537692e+02 2.235201465010622144e+02 1.929555087833524851e+02 2.265326555623095715e+02 2.650889070625229351e+02 2.258697867506731711e+02 2.271714503286405886e+02 2.011677601995052385e+02 2.355509204274859485e+02 2.387019190982551038e+02 2.077872067676435393e+02 2.130827623701315758e+02 2.176212969969190567e+02 2.431343759134682045e+02 2.321879266755297806e+02 2.506324865428051112e+02 2.249499837797233397e+02 2.091452344977791427e+02 2.584857432099573771e+02 2.284292163753796672e+02 2.415808640053045906e+02 2.340909395346135966e+02 2.525360661019667816e+02 2.348529981040943539e+02 2.413272570528392009e+02 2.353888525294289309e+02 2.291501197637952600e+02 2.576816359279109747e+02 2.052287093522504620e+02 2.259941676229019833e+02 2.267175216275909122e+02 2.238236292650746861e+02 2.025793891097498545e+02 2.019259399507135413e+02 2.117841107074919194e+02 2.209604226198771642e+02 2.059341385757158776e+02 2.153207022990683583e+02 2.342292105827391140e+02 2.126786022518003847e+02 1.867370040209011393e+02 2.233527094577641208e+02 2.302007073985748491e+02 2.202792717911994771e+02 1.941452483275251950e+02 2.239773570631968767e+02 2.076152049949572813e+02 2.131265373003263619e+02 2.071342918252769607e+02 2.269387410504203615e+02 2.374845996886655541e+02 2.226316937491089050e+02 2.060618568308142073e+02 2.075185615720108103e+02 2.204805551156617298e+02 2.423618782458762837e+02 2.198288463746429215e+02 2.328260543133899603e+02 2.118972954297077820e+02 1.965270713907443962e+02 2.385374588246414476e+02 2.236306856448092617e+02 2.394761250689070380e+02 1.995173336944831419e+02 2.115857598760205178e+02 2.159227236683551325e+02 2.659590974848347855e+02 1.932161932567815938e+02 2.059604359112780969e+02 1.968626783557649560e+02 2.432936697840732734e+02 2.663529830969563932e+02 2.060808602431275460e+02 2.328245075865364697e+02 1.990256546306196981e+02 2.356377108487416479e+02 2.184414617157034684e+02 2.279093419751612828e+02 2.346930158604367307e+02 2.248457819781723686e+02 2.251729258583304443e+02 2.461681298449040867e+02 2.088093327893400897e+02 1.979262548868130125e+02 2.436070180457394940e+02 2.084776497232837471e+02 2.565349392397241672e+02 2.220675763163717136e+02 2.044675286481064234e+02 2.165787370050970253e+02 2.170212315842948385e+02 2.230254378681039498e+02 2.187764636732483723e+02 2.118686262744372755e+02 2.272125335188578958e+02 2.243940967834717526e+02 2.265342213839581120e+02 2.331746736222288234e+02 2.506172475565436173e+02 1.921095087332399487e+02 2.011721015230274361e+02 2.174344928009844011e+02 2.081206262041258128e+02 2.326585270723998065e+02 2.024798341802797381e+02 2.207002671110069514e+02 2.380173878253076793e+02 2.034750858040549986e+02 2.131352975174305300e+02 2.202329426247173387e+02 2.305033284113310685e+02 2.271632193730225424e+02 2.641447119944735960e+02 2.356482652337409718e+02 2.255766843352804756e+02 1.779314964632199008e+02 2.285237751008120881e+02 2.305637332375825395e+02 2.403961981563907671e+02 2.351199958897041427e+02 2.380151926172990215e+02 2.031635658110937470e+02 2.309136463779938708e+02 1.995982375294911719e+02 2.283688774731321018e+02 2.004633071058708822e+02 2.382228149674157294e+02 1.994210464739032602e+02 1.789059719177355987e+02 2.315794974568696318e+02 2.359600936066017880e+02 2.456790454734221214e+02 2.608053428240808671e+02 2.343180852897530428e+02 2.019249663696500079e+02 2.088947042774358636e+02 2.053307059704715414e+02 2.206954724427963583e+02 2.123593295572871398e+02 2.333786817280886225e+02 2.126657918181747675e+02 2.182071123636871732e+02 2.162483282770518258e+02 1.860227091804867428e+02 2.143968099238295224e+02 2.259386078965161460e+02 2.184945032140399803e+02 2.231766401627358789e+02 2.168760639798502723e+02 2.197338539357502896e+02 1.818594037014121341e+02 2.277188915376754892e+02 1.997276045081094082e+02 2.158821075361514374e+02 2.194307128300708598e+02 2.209999361470090378e+02 2.106718746810394407e+02 2.307575489388140682e+02 2.311992946443789094e+02 2.139223987258901616e+02 2.371772333177257792e+02 2.465164574225557601e+02 2.231327323270464547e+02 1.805052511116942355e+02 2.018830711619638407e+02 2.213185053276079088e+02 2.288040622597312392e+02 2.202728428343185101e+02 2.336798672789519173e+02 2.122959787538344187e+02 2.310268006589589902e+02 2.140501445496443012e+02 2.123992643901039230e+02 2.288801617182036239e+02 2.349323086528456201e+02 2.032413840571545336e+02 2.216395861493705297e+02 2.254342786394240363e+02 2.324912621426495605e+02 2.216186419493843687e+02 2.231745401635915300e+02 2.226810327634629800e+02 2.189511182477070577e+02 2.438493707114380129e+02 2.178994778076320245e+02 2.221982703266989745e+02 2.541475775869489269e+02 2.098287828074890342e+02 2.280894445191179329e+02 2.248174240386072711e+02 2.297763620336225188e+02 2.085457790578972208e+02 2.137667957741704470e+02 2.101787258930745850e+02 2.227552247771515681e+02 2.131350825103364457e+02 2.277338200918012490e+02 2.119736659997961681e+02 2.551074630001284334e+02 2.177117286199670616e+02 2.281795744884711610e+02 1.923598375739801156e+02 2.049806997565325446e+02 2.297998779161450216e+02 2.235938469636761567e+02 2.307041499234166508e+02 2.158046549970762555e+02 1.964267206453376957e+02 2.113539114545861537e+02 2.455681020909133565e+02 2.341152188633390665e+02 2.129622052461252792e+02 1.972437784421303775e+02 2.123871994334861313e+02 2.138157201980095863e+02 2.250887151584051082e+02 2.317494750353944823e+02 2.071185398946683733e+02 2.449292267649659323e+02 1.939860282812148569e+02 2.109656144693565523e+02 2.530906046104243785e+02 1.973377894897888041e+02 2.315242231767367400e+02 2.178715951519968428e+02 2.221458467678107809e+02 2.214520548770636026e+02 1.993546318742899359e+02 2.108391218979840573e+02 2.220584100291229959e+02 2.093817656582766631e+02 2.333767005276265536e+02 2.271156485768505604e+02 2.319283077768771761e+02 2.288010455357000410e+02 2.436341482003888927e+02 2.224048122025662053e+02 2.377046710104910971e+02 2.601170802686441448e+02 2.069764886704749642e+02 2.217099942695366224e+02 2.233449762218988042e+02 2.380521417263528576e+02 2.308267219961827834e+02 2.201195272219844981e+02 2.396565140538943695e+02 2.346407213083653289e+02 2.374574314409192652e+02 2.285631490975660256e+02 1.983848846532092978e+02 2.187149023850717242e+02 2.501258696188143062e+02 2.353876926893905761e+02 2.403881259286073089e+02 2.206114297947281671e+02 2.292306013401759515e+02 2.594413732935360031e+02 2.627468505360847644e+02 2.073719838679911618e+02 2.136236209120366141e+02 2.279626420176105626e+02 2.266828817309476563e+02 2.277936020409065634e+02 2.381956620220713887e+02 2.317913824953070048e+02 2.301498446357678063e+02 2.405146553860742245e+02 2.139534196801205042e+02 2.071396797770279079e+02 2.159411704996298624e+02 2.266432795093432446e+02 2.023118241760029719e+02 1.939180692121743448e+02 2.141521031075409667e+02 2.267292042668621832e+02 2.350111897225652910e+02 1.951594351399794220e+02 2.262731885875447233e+02 1.964650524754477487e+02 2.342382806994390592e+02 2.565086462896709349e+02 2.353025863473850734e+02 2.308556138155881570e+02 2.291768441496321032e+02 2.088056163165846328e+02 2.342883324761372137e+02 2.238852688296952635e+02 2.451031842278906936e+02 2.633133195672278930e+02 2.264528605359044207e+02 2.176509267233161324e+02 2.318989793964024102e+02 2.414482598423944637e+02 2.436406908163828859e+02 2.255370103065032197e+02 2.288619591542620242e+02 2.036656741938625430e+02 2.134640943482900752e+02 2.107433314076403121e+02 2.331744387660496898e+02 2.296340665984647842e+02 2.151385169222567413e+02 2.355599543535126656e+02 2.017722205691152908e+02 2.081466233766584821e+02 2.291596270689180415e+02 2.288519882536922694e+02 1.871755956405789334e+02 2.221538487727975166e+02 2.437186273188824828e+02 2.200593669112838882e+02 2.131415645991175438e+02 2.422099647388654091e+02 2.231747251563924976e+02 2.237773058069620902e+02 2.322920199285116780e+02 2.273312617521646928e+02 2.196673148744260970e+02 2.278007459901585037e+02 2.400750272487846928e+02 2.262803217506848910e+02 2.213137635768607936e+02 2.194245082948829690e+02 2.515984608059567620e+02 2.305302945945786632e+02 2.287395990319569421e+02 2.228919540366402146e+02 2.197854638462960679e+02 2.492245959869867988e+02 2.253194101194387997e+02 2.126947267864262585e+02 2.175480833068157835e+02 2.191932462327259259e+02 2.530863420885243897e+02 2.403159988227894246e+02 2.283994798293160500e+02 2.155095221634637426e+02 2.072230570411336430e+02 2.249923976062466693e+02 2.048691130434271770e+02 2.075573932221126086e+02 2.304844539327673658e+02 2.076453217912924742e+02 2.417627729987258931e+02 2.243323356170823502e+02 2.292477517890143872e+02 2.296140645746808957e+02 1.950069939665516472e+02 2.051248546696234598e+02 2.097499530729000696e+02 2.007298302688920444e+02 2.086324560359972224e+02 2.347393620592561660e+02 2.322924606402116581e+02 1.984095677713774535e+02 2.040502730631731652e+02 1.831116463292560468e+02 2.186514352362644900e+02 2.053942776655508453e+02 2.175985934303287763e+02 2.076393435696904533e+02 2.095888340222948614e+02 2.072587815211089719e+02 2.194126237263461690e+02 2.091036756592209258e+02 1.885870593054456776e+02 2.110717860513342998e+02 2.253207344003830315e+02 2.216268726600509069e+02 2.225043333773085976e+02 1.852268287144240162e+02 2.059543597429798183e+02 2.372671692409283821e+02 2.173866117497820767e+02 2.194624248798124881e+02 2.381246107199628455e+02 2.210441425822416477e+02 2.081416414450697800e+02 2.047859724595269881e+02 1.950580827100670263e+02 2.273053767007929480e+02 2.224843408763968569e+02 2.102262610637078808e+02 2.152529759695455027e+02 2.260831378875472808e+02 2.097797273741061304e+02 2.261495688778649082e+02 2.249066632274704034e+02 2.134397141562737090e+02 2.165190268124371471e+02 2.275438591727854032e+02 2.144585520953889102e+02 2.317290832886448868e+02 2.297918332101904468e+02 2.461762312913829476e+02 2.168977571139859322e+02 2.174261791851157852e+02 2.215849074271513928e+02 2.352911928062255527e+02 2.424175135705666833e+02 2.316080616706291551e+02 2.311860951715144381e+02 2.251275328531672244e+02 2.351068703817301184e+02 2.156677251401742694e+02 2.189223121832991694e+02 2.479206979258005106e+02 2.089587073701006545e+02 2.339952286384338151e+02 2.436632133915489931e+02 2.157277545704006059e+02 2.113602521567341626e+02 1.967562377475008191e+02 2.070631390901612008e+02 2.246555327149204686e+02 1.971549852278335493e+02 2.337932576623812508e+02 2.086725240373381496e+02 2.092022546682800339e+02 1.971661994584468971e+02 2.143499386395203885e+02 2.461694489013983400e+02 2.017556773619823218e+02 2.213205467449474497e+02 2.231730003738268238e+02 2.407427249590468818e+02 1.938455513417562202e+02 2.265223701064892623e+02 2.346115459245534396e+02 1.865655074108302358e+02 2.473689671481743062e+02 2.178341361045279712e+02 2.302986193249809617e+02 2.519828011187304355e+02 2.190440577366397292e+02 2.142756688743214113e+02 2.000598756452883435e+02 2.244842660556967360e+02 2.368272430062362730e+02 2.326653508673264525e+02 2.253607812793284495e+02 2.285284067394734109e+02 1.901972114764840569e+02 2.288334301656943524e+02 1.937585615706190083e+02 1.968196520077316052e+02 2.311654307234404371e+02 2.304802116879290281e+02 2.195393024016095467e+02 2.046201892746907731e+02 2.311966872043542480e+02 2.276562323357351545e+02 2.294414273213525348e+02 2.179970896290622875e+02 2.051100450422716222e+02 2.149796876354256767e+02 2.331359083763594526e+02 2.365239672206555213e+02 2.327567565122020596e+02 2.399210363657159917e+02 2.300269754669624263e+02 2.027647627224422422e+02 2.078789170273108198e+02 2.073248860020138409e+02 2.284036535473929348e+02 2.222084349439577977e+02 2.217229166398755638e+02 2.074347709610383390e+02 2.008625171936838854e+02 2.541300486869196789e+02 2.457643286804752734e+02 2.165316841362286482e+02 2.074424301653239695e+02 2.518698273812552202e+02 2.024749763706319925e+02 2.205108045379371049e+02 2.081032460360437710e+02 2.202498144631136370e+02 2.246289234146120180e+02 2.134114235477597390e+02 2.378719596529637954e+02 2.413459467622146235e+02 1.965367199034397743e+02 2.226977176930211897e+02 2.207424829232875538e+02 2.224018757606741019e+02 2.180547938639554673e+02 2.297091819147715910e+02 2.024657741785830467e+02 2.321815527389294971e+02 2.280228288850237561e+02 2.097276087129256439e+02 2.027948427709607415e+02 2.076054782416349838e+02 2.024507429398082650e+02 1.894387955774616898e+02 2.310588076929003307e+02 2.192401733273926823e+02 2.165039799149320174e+02 2.235947721089913216e+02 2.278299528851870264e+02 2.175991277686225658e+02 1.838966673393367728e+02 1.980594563576093492e+02 2.273868662033334829e+02 2.123227652274479453e+02 2.313918022395880030e+02 2.213177530080790234e+02 2.261891612591758758e+02 2.229135558531119727e+02 2.109524563530123942e+02 2.024659285809822791e+02 2.137507639628451273e+02 2.185516405223976903e+02 1.950897748810966732e+02 2.139492159330071672e+02 2.183273483943786459e+02 2.121941512807547952e+02 2.199768431473295323e+02 2.032214059797132393e+02 2.531468567614488450e+02 2.040406164116029402e+02 2.176200581037037125e+02 1.989404294973637377e+02 2.090083671653460158e+02 2.317367282478631694e+02 2.157127156355156217e+02 2.222184118007774032e+02 2.227499052284839252e+02 2.402289705185166326e+02 2.252164893754610375e+02 2.026706472562279373e+02 2.114114119230065398e+02 2.065369419398257094e+02 2.109649615988946607e+02 2.249891008355795350e+02 2.083133111602180350e+02 2.011974917869071930e+02 2.488849873325037834e+02 2.252384700245740987e+02 2.166465954097621989e+02 2.246858046711861618e+02 2.161763677582600280e+02 2.208845591141540865e+02 2.217892086415361064e+02 2.205958246471117548e+02 2.024080741058919557e+02 2.311740417714013631e+02 2.082665829785921972e+02 2.120043786437459232e+02 2.118173080846069922e+02 2.350924702989064770e+02 2.176411541915222472e+02 2.271547617264401424e+02 2.377600753132533953e+02 2.382481203376862879e+02 2.293092372564861989e+02 2.277367115295928102e+02 2.027944556135866492e+02 2.016765301200063334e+02 2.254225684614316947e+02 2.214828140681286186e+02 2.331512757266835081e+02 2.058988608268258247e+02 2.072010666019149028e+02 2.325159399385607912e+02 2.203668433311709407e+02 2.078125683936814880e+02 2.223618456283859359e+02 2.210703893858881486e+02 2.259886794806373302e+02 2.011166308615514708e+02 2.060602172005926320e+02 2.045641972562879118e+02 2.336757471217705131e+02 2.165389145558199289e+02 2.359947642366097398e+02 2.113181532039095316e+02 2.264344021325931919e+02 2.154968091377523081e+02 1.961148993937958096e+02 2.096205192580642915e+02 1.898403345759734577e+02 2.032844677519105971e+02 2.248519120264046478e+02 2.252121788802014919e+02 2.526235341170698803e+02 2.080097419024112355e+02 2.209918039242229213e+02 2.234592835516915557e+02 2.199345606803920816e+02 2.095283812107635981e+02 2.375879837065711229e+02 2.332342823947697070e+02 2.198945120875887653e+02 2.091530516500015722e+02 2.355937102373746370e+02 2.515423261249188158e+02 2.145054644416096323e+02 2.053363184910105019e+02 2.267276514357789381e+02 2.097441997677819927e+02 2.169658351788531263e+02 2.446833888225320948e+02 2.225080625066424318e+02 2.177639422628444947e+02 2.116158610978824299e+02 2.267561722225238441e+02 2.150703688534717344e+02 1.952423411802166129e+02 2.445987893735162686e+02 2.433137721429706630e+02 2.260286538335556088e+02 2.164270790053047904e+02 2.033092315375336057e+02 2.105232371304417995e+02 2.178783249336620145e+02 2.234031156084073757e+02 2.012949685702095621e+02 2.360387806124676899e+02 2.170067107262688637e+02 2.400394961179962650e+02 1.925874275019656068e+02 2.091801398828080210e+02 2.234170341272916005e+02 2.410100917243051981e+02 2.294930354800393673e+02 1.966960964704329058e+02 2.383647166715457786e+02 2.448976532940154414e+02 2.364495064559181969e+02 2.295445176958062348e+02 2.367852450679711183e+02 2.310336783461848711e+02 2.094227861408435842e+02 2.439472972916207141e+02 2.250864833626334871e+02 2.179657854127295593e+02 2.267261839154323866e+02 2.303123310858044590e+02 2.129991468210889138e+02 2.214725915319534124e+02 2.283844510687262641e+02 2.073814007125415060e+02 2.532494099187489098e+02 1.836722236886272981e+02 2.148750832647532150e+02 2.149900110823285502e+02 1.870732769263508999e+02 2.044092550234872476e+02 2.287196835358457747e+02 2.272034096757616339e+02 2.199985100042545696e+02 2.042218065828824081e+02 2.075280033228030732e+02 2.369173298178193647e+02 2.448679462083034650e+02 2.195075319213554224e+02 2.023717705576063395e+02 2.197106761088779194e+02 2.383624587872124891e+02 2.479678811800320659e+02 2.203335084551426633e+02 2.290962129216061953e+02 2.253227680113521103e+02 2.045452777529907848e+02 2.412914587062689975e+02 2.301055941406563932e+02 1.965884998508839203e+02 2.107037339659224244e+02 2.385713118197450058e+02 2.160664868764999653e+02 2.198133220394760770e+02 2.040456238639037849e+02 1.987468719117282205e+02 2.279843020834128993e+02 2.103877279601902330e+02 2.333026420833019472e+02 2.109301643099914259e+02 2.105489711273120008e+02 2.167773791759670416e+02 2.214511681013029545e+02 2.227175043677972894e+02 2.330239859159457012e+02 1.802989070281895465e+02 2.316353719005543326e+02 2.175452266447432521e+02 2.076642972754528387e+02 2.290314588462179586e+02 2.317955729637316153e+02 2.344899936911229759e+02 2.179415236865018528e+02 2.333488042750117586e+02 2.003508457070786335e+02 2.388403200089383063e+02 2.173085186350088520e+02 2.296002489778281870e+02 2.428963522602459193e+02 2.136260702032465417e+02 2.167142244449561304e+02 2.132458041878479094e+02 2.134291676605814700e+02 2.281381337691548481e+02 2.241819896495103137e+02 2.330026238041029103e+02 2.040047003230644691e+02 2.317570362729084934e+02 2.213150875752135960e+02 2.194747173766990898e+02 1.981789629718406331e+02 1.907366498459898594e+02 1.917126376060918176e+02 2.157509364305970507e+02 2.152041620977509808e+02 2.237977767277603505e+02 2.193092982949992518e+02 2.264284569316626801e+02 2.395687094006460711e+02 2.402747781745080147e+02 2.190875083011352729e+02 2.249588416917008544e+02 2.351957010923703422e+02 2.286987927312696911e+02 2.333955583182463442e+02 2.294126758827670756e+02 2.279451643383841883e+02 2.358854203942312324e+02 2.213520953303253123e+02 2.340468435803481952e+02 2.326462280480453160e+02 2.365770527172847437e+02 2.146695666927478783e+02 2.152396430021810829e+02 2.144685681689577450e+02 2.183247904540180286e+02 2.156405026568020560e+02 2.182189100328498625e+02 2.357571731016472825e+02 2.182087050264788957e+02 2.234473441324007297e+02 2.219826972242055660e+02 2.190969352690768233e+02 2.298024094513598357e+02 2.151505675894651972e+02 1.992684815490649157e+02 2.139463918574802790e+02 2.210344235334264340e+02 2.244517578190829568e+02 2.275837635091934885e+02 2.085319927582320361e+02 2.223088530296536760e+02 2.152531222537963060e+02 2.119818977601959773e+02 2.022507932648054521e+02 2.127540773605092852e+02 2.314625801120833728e+02 2.119829307197050809e+02 1.848508450810435306e+02 2.129101831631141408e+02 2.095695338150952125e+02 2.088012725267122960e+02 2.260729656125302824e+02 2.182565945541790029e+02 2.177323393982366611e+02 2.455943649368219042e+02 2.068201793115995315e+02 2.022918913063425919e+02 2.358102337201346188e+02 2.106784224761010478e+02 1.805227304708687939e+02 2.113462455163373477e+02 2.073599336573676624e+02 2.125239896869796894e+02 2.233200718552996022e+02 2.334436281594289824e+02 2.191878134178190294e+02 2.189121062675761493e+02 2.190889649513810866e+02 2.171356890965398918e+02 2.218999849907069688e+02 2.308408943147534842e+02 2.207489249737286343e+02 2.433395455177787312e+02 2.308571439757101871e+02 2.303763172289396834e+02 2.289190600177218471e+02 2.227033688121201465e+02 2.160264902687362110e+02 2.070587756451542987e+02 2.276937170340329715e+02 1.998078604149423256e+02 2.244455494114305054e+02 1.962628201461405411e+02 2.194776024919942472e+02 2.301991285528923186e+02 2.268340562762178649e+02 2.008880938667570604e+02 2.321405486991408509e+02 2.313818662263474266e+02 2.228368019767244164e+02 2.235177109324684750e+02 2.085193467348898082e+02 1.916823073973275484e+02 2.181507277461299168e+02 2.279166913527896270e+02 2.359168378352260049e+02 2.213419522993368105e+02 2.145438391627423300e+02 2.100658727429970440e+02 2.387250220634130642e+02 2.033390836608389804e+02 2.128081945775271322e+02 2.455617583535155859e+02 2.103764412081398518e+02 2.197219374458186678e+02 2.207372876351626587e+02 2.173661518233508616e+02 2.147126819459100773e+02 2.154030462387300702e+02 2.077622581173778542e+02 2.161927811628831932e+02 2.067811912683098114e+02 2.102031935037979054e+02 2.040617069370993306e+02 2.131077419084290909e+02 2.036548667307427820e+02 1.988084019953610664e+02 2.089461151146165889e+02 2.173440297868680773e+02 2.045814293391478316e+02 2.179247479842914288e+02 2.386822482036726853e+02 2.116485158186854676e+02 2.254279205727936244e+02 2.230957762805061009e+02 2.394001062525310601e+02 2.160490646248336759e+02 2.364190469337736715e+02 2.187807666525688433e+02 2.240017808417321703e+02 1.977633723042188478e+02 2.155555442589522954e+02 2.086973953998185891e+02 2.129359323479488921e+02 2.050016735677716326e+02 2.225012705890248697e+02 2.030558388860358434e+02 1.906033874714813976e+02 2.379830025921427250e+02 2.239242601581593988e+02 1.962609048849270152e+02 2.206387175543488581e+02 1.893937053204064966e+02 2.107535248045090555e+02 2.080001499282992938e+02 2.198124268939009767e+02 2.225205146008844679e+02 2.156474179393997019e+02 2.066245173950784988e+02 2.027809298209651843e+02 2.256132102450620209e+02 2.219366646995487429e+02 2.254263283598861847e+02 2.281760644657344415e+02 1.761821830217541844e+02 2.237174949454869193e+02 2.438360149168923954e+02 2.286367066695948722e+02 2.237437461297122354e+02 2.383617943013985609e+02 2.030040624448610060e+02 2.061358364390684699e+02 2.290960652427713740e+02 2.432172782225608785e+02 1.994092020667631573e+02 2.135082788559331846e+02 2.006690585838963443e+02 2.211323315901777278e+02 1.943709200294040329e+02 2.031096429253138922e+02 2.207878970810843384e+02 2.254161353250023865e+02 2.125672513746643233e+02 2.292853325379896035e+02 2.264404295886804164e+02 2.142549822742123524e+02 2.049649630119863275e+02 1.912862421581851891e+02 2.017684617793978816e+02 2.190925983976096632e+02 2.221704150171219112e+02 2.149332421306933441e+02 2.264118247641909250e+02 2.154998339495435573e+02 2.078132863553634593e+02 2.045869737494894594e+02 2.101763520583902221e+02 2.280837845084881792e+02 2.294938272553754928e+02 2.209925650957939354e+02 2.123004549035060791e+02 2.267843024104375615e+02 2.226380364224905861e+02 2.276334819279813928e+02 2.052007351926714023e+02 2.245973018371451815e+02 2.024721481690347957e+02 1.940460002030081625e+02 2.166576080631618311e+02 1.944726966395818977e+02 1.857767678851198525e+02 2.050881338592154464e+02 2.366525877324655482e+02 2.283045697038346589e+02 2.232382064876076413e+02 2.144111813271211417e+02 2.294659041606940946e+02 1.925721350755605101e+02 2.394488354147110272e+02 1.841020307961177593e+02 2.173454206751156050e+02 1.882433945542304343e+02 1.873498952393429704e+02 2.285286202795435315e+02 2.025459161132149575e+02 1.980164556479637383e+02 2.159723778645012260e+02 1.781169219112577764e+02 2.163527153969564552e+02 2.219385534643733138e+02 2.136469855467937293e+02 2.263928916018479924e+02 2.461735192779568422e+02 2.050300857850816101e+02 2.042033048751187891e+02 2.247977218704182292e+02 1.899177243180795074e+02 2.217944466069352529e+02 2.227907981357069787e+02 2.385230157483567837e+02 2.009063161602747130e+02 2.075348092506156945e+02 2.377999024283554377e+02 2.255089160679187614e+02 2.161571799392075093e+02 2.295401771673676308e+02 2.235291672730716073e+02 2.105140759764399263e+02 2.036685825067583835e+02 2.146476268052371665e+02 2.238159865313577086e+02 2.011500798248910087e+02 2.012544740247537050e+02 2.215885371251179947e+02 2.215626943936156010e+02 2.246325413458753246e+02 2.202034033758847329e+02 2.539576389191900319e+02 2.078937878280690654e+02 2.346782736020542757e+02 2.491144234742838819e+02 2.084892359491313414e+02 2.052661198283190345e+02 1.999043195659931769e+02 2.141971825831471961e+02 2.215636728758310312e+02 1.952590074492181031e+02 2.283889828459278135e+02 1.970005163124102410e+02 2.143240756735243906e+02 2.169745648888620337e+02 1.909902241959032096e+02 2.319482123288094044e+02 2.189967106337315386e+02 2.374782501620328787e+02 2.180248859580086389e+02 2.343091396466699621e+02 2.224431588653580434e+02 2.158902654238217451e+02 2.268506996504521283e+02 2.289923386004855388e+02 2.018408868530636369e+02 1.926742313242004059e+02 2.121981876153393216e+02 2.193399899176884560e+02 1.918652752359029421e+02 2.036013693987692363e+02 2.138575786575193831e+02 1.926192468064896275e+02 2.221807035423375964e+02 2.333593708184383786e+02 2.154731802866553494e+02 2.195987895298429464e+02 2.086727321432827864e+02 2.329817363989196508e+02 2.003053133075465837e+02 2.170487926355590389e+02 2.199343579564989000e+02 2.191484133818798625e+02 2.139160548902076755e+02 2.052787789449787397e+02 2.343597234574620529e+02 2.243192943260364984e+02 2.017633841795749277e+02 2.114959138823031424e+02 2.173953773529694899e+02 2.373885431368707088e+02 2.098008388030436606e+02 2.317604451495285787e+02 2.515477996171781285e+02 2.041871679020356396e+02 2.447116247696187656e+02 2.378195752411150181e+02 2.190259259810310652e+02 2.375959732743614836e+02 2.001599454331207539e+02 2.148199217256311613e+02 2.269456052877032732e+02 2.123688129607975839e+02 2.187460012132533222e+02 2.323379778515887892e+02 2.162040521145232788e+02 2.155480099538368393e+02 2.164059477456217166e+02 2.391671878702972265e+02 2.129080048502451916e+02 2.198622039974867448e+02 2.038334605374669195e+02 2.529393734259171538e+02 2.269795570111191694e+02 2.178768017158945156e+02 2.185353634302964849e+02 2.444607041836441397e+02 2.475934943237533901e+02 2.284269630024671187e+02 2.295019711495872343e+02 1.954626752610740539e+02 2.239232308295906648e+02 2.580725967950561426e+02 2.392011962307329895e+02 2.207053796456580415e+02 2.378432752756485513e+02 2.163142251341016618e+02 2.300020290405993535e+02 2.239303174741304474e+02 2.372015608071287431e+02 2.491483560183084478e+02 2.187015673173454218e+02 2.236762661255698106e+02 2.275203823346953982e+02 2.071366460853681133e+02 2.170129093853099675e+02 2.029425330333573356e+02 2.046469865072485277e+02 2.342587017654314536e+02 2.325593418621497221e+02 2.213956373289482258e+02 2.103558610195176755e+02 2.157239193363474214e+02 2.145890230221278614e+02 2.128715578614991273e+02 2.081973438415337512e+02 2.453601140348690990e+02 2.150395544919991835e+02 2.338476933987481914e+02 2.045765347943166432e+02 2.322342084999346810e+02 2.048895331938711308e+02 1.997306519773521245e+02 2.337776840559251355e+02 2.171126396694027676e+02 2.322350759848825135e+02 2.195425391834587572e+02 2.292361429676691102e+02 2.216364712115850750e+02 2.225012437390155071e+02 1.994813319719461333e+02 2.254504450480099820e+02 2.425411875467889331e+02 2.100829762460712118e+02 2.365959134094003105e+02 2.098836928169337455e+02 2.406932366883669943e+02 2.386371370404438039e+02 2.100045311490238475e+02 2.060381356332843836e+02 2.276614366479411160e+02 2.130061432070111209e+02 2.332234623959575117e+02 2.119125748728004055e+02 2.301430957362164804e+02 2.056103506925224735e+02 1.909417836901917838e+02 2.223254900513181269e+02 2.110888284080477320e+02 2.092520471273834630e+02 2.090684034621944249e+02 2.329304015212477736e+02 2.109599258361444925e+02 2.109040247719112813e+02 2.354440464436786442e+02 2.222827487485589586e+02 2.300389542559394442e+02 2.423217723727980228e+02 2.029665453235689938e+02 2.161254114923497696e+02 2.217961580611944328e+02 2.193648406336511414e+02 2.227702901520840157e+02 2.091653035015279443e+02 2.315190038897241891e+02 2.198702845939804718e+02 2.016977410842419829e+02 1.943167345616767818e+02 2.147595925580109508e+02 2.215162044064852864e+02 1.956985306157358195e+02 2.279747301766175269e+02 2.299250761158428418e+02 1.910796154146305526e+02 2.313332161089956855e+02 2.055924561157806636e+02 2.124804970397055399e+02 1.989785756686845843e+02 2.313189786086312552e+02 2.004970041889235119e+02 2.193955309928001896e+02 2.026474241304549651e+02 2.377542360934485259e+02 2.294995691327078191e+02 2.495527205540935540e+02 2.313570643735792487e+02 2.010118321700293791e+02 2.007862473844361375e+02 2.101133258272113267e+02 2.286940359606550999e+02 2.240458041891180301e+02 2.337816774474992201e+02 2.296541486582956679e+02 2.195230525260944887e+02 2.292983786260079171e+02 2.240742013668372579e+02 2.301762593298381887e+02 2.307428412932737558e+02 2.256890706978002470e+02 2.276177243982058656e+02 2.240186108745756428e+02 2.354553891056634427e+02 2.265555198913200741e+02 2.335437537237923209e+02 2.243872090503721211e+02 2.386250048418921494e+02 2.181036722400653787e+02 2.182523101037186279e+02 2.146170857839931898e+02 2.371918563724107116e+02 2.328382093880421451e+02 2.087183193755294894e+02 2.398503126085778092e+02 1.973524628445435098e+02 2.158531274285690245e+02 2.249104693428215569e+02 2.187599195379704327e+02 2.205943106565010225e+02 2.193358159428516103e+02 2.221064287470861700e+02 2.017727126551183687e+02 2.486499218272645635e+02 2.127413715516136392e+02 2.413223716854100473e+02 2.584561107728636102e+02 2.136297167139938153e+02 2.180874263223404057e+02 2.072710062869321348e+02 2.154514104210036862e+02 2.058058703213535239e+02 2.457405257331487860e+02 2.096196559608420102e+02 2.084281532072166669e+02 2.080047071181305398e+02 2.307489472256152112e+02 2.390843179051057916e+02 2.382379761864285967e+02 2.275200140867790140e+02 2.289905878942715844e+02 2.001136361010988196e+02 2.288023149070813815e+02 2.400227120648298467e+02 2.038317401701532106e+02 2.283430193953938101e+02 2.190920874392897701e+02 2.152293212748579379e+02 2.401977328409043366e+02 2.250351420186826203e+02 2.318305951906133657e+02 2.185094490980116291e+02 1.944127157701486510e+02 2.470449529149591967e+02 2.380279925477539109e+02 2.223363910449815535e+02 2.326007731600554393e+02 2.438902482023035247e+02 2.204858396840799344e+02 2.322074243327543854e+02 2.101192662883310049e+02 2.353459933230327863e+02 2.199099359538569729e+02 2.331660577486907471e+02 1.992070093125887524e+02 2.240491881785131341e+02 2.277466818779999755e+02 2.177242205131917672e+02 1.976720407722135349e+02 1.943547582285368094e+02 2.256369043599023030e+02 2.320464509349944251e+02 2.102852119898647913e+02 2.050300759478746500e+02 2.252093539433388401e+02 1.958202017713875307e+02 1.965491451027644132e+02 2.065683136581631913e+02 2.098822382424827993e+02 2.268312664117166264e+02 1.924862540537612858e+02 2.217763451381552784e+02 1.868045284270131390e+02 2.104588267077351418e+02 2.420565697468366295e+02 2.205301058081963106e+02 2.068135981900708771e+02 2.367556248093775650e+02 2.003658284775734444e+02 2.162091471533366018e+02 2.105439312422150522e+02 2.158568188141215956e+02 2.031631437881490001e+02 2.202263190700563484e+02 2.076971862678697107e+02 2.223693790593000585e+02 2.156948649313344504e+02 2.144518282584929239e+02 2.110028347582812103e+02 2.130821385466482809e+02 2.295130857537824340e+02 1.993124036405476431e+02 2.197975578709479691e+02 1.994476469733613158e+02 2.231006508202874556e+02 2.193719285527284626e+02 2.396652930042403398e+02 2.336274911541163419e+02 2.206055423193421063e+02 2.091179733913532175e+02 2.175820850578512875e+02 2.243119288600564971e+02 2.225957159606392111e+02 2.249930991931019832e+02 2.057949574445090661e+02 2.163635247079848227e+02 2.189904924445344818e+02 2.148322777325562924e+02 2.336322705843371921e+02 2.247317687891877540e+02 2.063476860313102463e+02 2.238795977898212186e+02 2.210618458150449612e+02 2.255389890984954206e+02 2.210076169601027232e+02 2.141617093738925348e+02 2.159969361330203412e+02 2.060795890982284106e+02 2.307171937758538149e+02 2.082118470572835065e+02 2.146427428502860835e+02 2.229904075223072084e+02 2.249197840814153153e+02 2.463035776856944779e+02 2.378758488849559001e+02 2.203088467392122141e+02 2.396718935564648802e+02 2.303225378519234994e+02 2.079750480970414799e+02 2.089130604839130854e+02 2.061150408760736070e+02 2.348817041128446022e+02 2.065219330290522919e+02 2.432593331238527696e+02 2.200797200857115570e+02 2.272506977341396350e+02 2.092317314272831652e+02 1.968972306207248835e+02 2.017608191149518575e+02 2.308012439747389237e+02 2.127552270576310889e+02 2.272488904212788441e+02 2.302953589194328003e+02 2.303187789855315941e+02 2.349822213435452056e+02 2.374023135821962001e+02 2.426797789040989244e+02 1.971026507452727969e+02 2.214371919779207474e+02 2.489302251727758346e+02 2.411129614325353145e+02 2.168922155384528310e+02 2.062443011143408853e+02 2.184210130219654502e+02 2.320186332836807992e+02 2.062616769264408561e+02 2.249239567560879038e+02 2.169052208169108837e+02 2.176770572271605317e+02 2.205057013119541978e+02 2.078090703109376136e+02 2.360214844768215698e+02 2.230128930342629019e+02 2.241912154718421846e+02 2.233338268566475335e+02 2.203556872341866892e+02 2.044306479591667483e+02 2.509397110325693916e+02 2.051623751183751381e+02 1.970913339258170254e+02 2.180234177545140142e+02 2.182474145312875748e+02 2.325271453193038838e+02 1.896981737611260996e+02 1.966851817838528405e+02 2.088548553355646220e+02 2.157760543833330473e+02 2.155834998585582412e+02 2.029517054747846885e+02 2.109717978647398695e+02 2.008655691474182845e+02 2.107508562001269183e+02 2.144627014442781956e+02 1.987851085852369408e+02 2.464484951727380633e+02 2.178742696583397844e+02 2.271200856664012235e+02 2.385479098076024513e+02 2.181003791328812724e+02 2.150351410665174683e+02 2.304518955398724529e+02 2.452624062632215214e+02 2.402442733265037873e+02 2.517780150727475927e+02 2.151105185490339977e+02 2.094639600319412693e+02 2.328903748228867130e+02 2.167715277775996867e+02 2.182477097378181554e+02 2.215668659624087695e+02 2.250859389917645785e+02 2.078174745050458512e+02 2.301913595639384198e+02 2.201413736819515634e+02 2.197297213380182086e+02 2.070470642227688529e+02 2.446086183835372196e+02 2.122596074740982601e+02 1.865559371805937587e+02 2.055340002289669883e+02 2.085266367576943765e+02 2.106008761546393941e+02 2.116063310866057918e+02 2.142680990111160213e+02 2.279545611722436149e+02 2.165000335450991145e+02 2.007762133669661750e+02 1.977891032956178492e+02 2.024753272444748404e+02 2.062015887771305245e+02 2.271271742320136013e+02 2.501817564469331501e+02 2.167283493898509903e+02 2.158793175151452886e+02 2.000165756265958237e+02 2.182158607048590682e+02 2.134033288758169817e+02 2.195421305530146583e+02 2.209964110552206478e+02 2.168284518518285324e+02 2.303701150265319200e+02 2.179104437130432927e+02 2.086435723144191172e+02 2.440188218128452604e+02 2.023775319632996457e+02 2.327690760803731393e+02 2.392307003272141515e+02 2.162164022497025258e+02 2.063494671292792191e+02 2.377935158122285202e+02 2.399973381778428632e+02 1.996216509469014113e+02 2.289726626769806899e+02 2.090923182470508550e+02 1.949932961422208848e+02 2.201074983512079086e+02 2.356139108322927882e+02 2.204900601673737128e+02 2.078922430108470110e+02 2.195783998633612839e+02 2.393194683564125853e+02 2.178104638049556456e+02 2.027413610159847224e+02 2.190173340654249614e+02 1.915669591517026902e+02 2.382030538075578647e+02 1.900108274958510890e+02 2.287059229829873459e+02 2.127051780454061998e+02 2.100732251377950490e+02 2.399251827598000659e+02 1.998037574106745069e+02 2.130439416450680881e+02 2.184737636685581492e+02 2.081221360493572945e+02 2.244324655132826649e+02 2.369813549226319367e+02 2.166479729140932022e+02 2.145097679519380733e+02 2.014360498245400208e+02 2.022031094868127639e+02 2.220304553853591187e+02 2.296375574111919491e+02 2.209842861081961018e+02 2.103199292653506518e+02 1.937941181520233158e+02 2.065343303043025855e+02 2.351103419896379876e+02 2.475499407882224432e+02 2.060606924156769537e+02 2.046395064386336742e+02 2.190243693806075669e+02 2.340350942532242300e+02 2.334899269834575080e+02 2.132366558052602556e+02 2.139660454984278601e+02 2.006264824718394664e+02 2.386107560470439921e+02 2.379995991693962765e+02 2.212787879280413676e+02 2.096451673802494042e+02 2.135068187455400448e+02 2.153811670707664803e+02 2.108116338317342127e+02 2.179174413386187155e+02 2.030557924025085299e+02 2.233927375211145545e+02 2.184191558996637070e+02 2.257866706595503103e+02 2.392833450601411585e+02 2.472820443422691881e+02 2.236182461412850841e+02 2.087283574078358015e+02 2.357218046125233286e+02 2.212923911336415017e+02 2.313979503887037765e+02 1.905195990320090687e+02 2.344626130228568286e+02 2.153512890079618671e+02 2.142934525935445151e+02 2.247718371149336747e+02 2.256471012488701149e+02 2.033885705112815572e+02 1.924374443519101305e+02 2.093279708802247683e+02 2.100753285581496357e+02 2.222349680858352485e+02 2.342893488838700478e+02 2.199975249528798997e+02 2.319285149747934440e+02 2.282154699956165587e+02 2.264663864109267308e+02 2.629923854125239018e+02 2.244876276739088041e+02 2.087817063805370879e+02 2.376155095934358883e+02 2.043535943361079035e+02 2.363728413625747748e+02 1.984757450524261913e+02 2.435851613506878834e+02 2.178583035568083517e+02 2.427148342167475050e+02 2.354040464216749342e+02 2.127535154648406888e+02 2.340221134507958425e+02 2.309431519675713105e+02 1.915406357112615581e+02 2.453119252450952672e+02 2.399213941328044939e+02 2.333192363803836997e+02 2.407876302675568070e+02 2.312630754799653516e+02 2.191543180840241405e+02 2.164086621288050480e+02 2.034705738851555168e+02 2.076346054610537522e+02 2.219345616789709084e+02 2.160425395392874748e+02 2.196851447873190182e+02 2.560728506359905055e+02 2.390513024993185525e+02 2.331925809354057151e+02 2.237126159381946593e+02 2.352029782594501341e+02 2.180690357256223706e+02 2.447803468265536821e+02 2.009366299481544615e+02 2.438514789207782485e+02 2.306118104076233521e+02 2.282226449079146846e+02 2.166101289240502581e+02 2.213126062442292152e+02 2.022430860802969619e+02 2.221335101312767222e+02 2.298964915165252307e+02 2.094910474672640817e+02 2.008823593048687997e+02 2.051827820862483520e+02 2.074182601854986956e+02 2.180618492857527144e+02 2.162519518301916150e+02 2.327498018623456915e+02 2.179717897309979833e+02 2.283535167249253846e+02 2.233704165324953692e+02 2.127771075572750590e+02 2.386595621534555391e+02 2.011668503037986682e+02 2.159529392199072788e+02 2.092500010477445187e+02 1.911961033863942419e+02 2.042776502660337030e+02 2.324844831925675237e+02 2.145317131885985305e+02 2.501889854879880488e+02 2.291316162469826736e+02 2.122279862334099505e+02 2.214945329341672959e+02 2.226887453406006898e+02 2.229373437467426982e+02 2.164864090687455302e+02 2.344012132106353761e+02 2.386191476210679241e+02 2.107351086219647129e+02 2.242511986472980823e+02 2.257116048509028587e+02 2.332329930545921570e+02 2.536333869088784922e+02 2.460881949028338624e+02 2.465502754988939103e+02 2.305596718960697444e+02 2.458895011867089124e+02 2.158828377115652302e+02 2.074159809355426773e+02 1.804926606215347249e+02 2.106239330678328940e+02 2.366380388957919081e+02 2.049262370661708133e+02 2.361250274023853137e+02 2.037797677353729284e+02 2.438754562610617143e+02 2.397517037581028205e+02 2.568248107833302356e+02 2.445082256933294502e+02 2.200971557772701601e+02 2.289835853743296354e+02 2.426686153020316681e+02 1.871493742789083683e+02 2.241008450021220142e+02 2.335992825890769211e+02 2.587501083978704628e+02 2.212746059474956724e+02 2.109684347213793671e+02 2.097200139463170956e+02 2.188024322614600123e+02 1.967642073431644008e+02 2.127869430242191697e+02 2.538217246528756448e+02 2.443761790968984826e+02 2.563665647535524386e+02 2.387060623969263702e+02 2.367002196768241902e+02 2.357140242086558430e+02 2.270706463150950469e+02 2.350580294165570479e+02 2.214674799647693249e+02 2.111829979235955363e+02 2.171384096757090845e+02 2.265898788977079050e+02 2.324257283787580661e+02 2.397746139343948073e+02 2.328593135611131117e+02 2.490323277456419078e+02 2.128235165198053664e+02 2.272747673958063785e+02 2.200245568890397294e+02 2.490061626332737887e+02 2.058982696016130376e+02 2.149052232900266404e+02 2.213546822313837481e+02 2.326094897800564638e+02 2.281026301962758964e+02 2.245717126568901278e+02 2.504705411683345062e+02 2.145682106537975073e+02 2.281156625386030328e+02 2.266841600136440604e+02 2.074430687725517259e+02 1.988480597242281931e+02 2.160353421552649991e+02 2.129441870818618554e+02 2.019455894956535076e+02 2.506306932448216855e+02 1.954564764291263259e+02 2.326295605693472339e+02 2.342115180736221589e+02 2.321164723317780272e+02 2.184431039524762355e+02 2.196796159223896439e+02 2.146205147058841760e+02 2.189014908085170816e+02 2.204620017352398236e+02 2.237453121341738438e+02 2.052161322219817805e+02 2.370379385065395752e+02 2.419742049716968779e+02 2.621928723405039818e+02 2.553191375952968656e+02 2.281616237119580717e+02 2.311382773767705885e+02 2.436397386949161898e+02 2.127189278680026803e+02 2.406119267991289803e+02 2.194703572878884472e+02 2.113956672998371289e+02 2.068202056671621278e+02 2.202964464496889434e+02 2.431693893730466982e+02 2.543066212619631870e+02 2.325703473317826138e+02 2.140857597573705959e+02 2.100420228624742265e+02 2.448544724533366832e+02 2.036022316891044568e+02 2.328757696805231490e+02 2.143941967791078866e+02 2.097804054424215110e+02 2.236039204851537647e+02 2.065414175256388774e+02 2.024235604813256941e+02 2.253658527585728280e+02 2.194701262462455702e+02 2.117825075389612550e+02 2.150364277638329895e+02 2.266808733891232635e+02 2.203380793704266409e+02 1.807269518369834316e+02 2.107776519789548217e+02 2.171435114381829408e+02 2.241193345240961037e+02 2.032324506404256397e+02 1.924103831801125182e+02 2.058258678096985079e+02 2.096859261118004554e+02 2.041647299067400354e+02 2.071245758460554214e+02 2.021105054589851306e+02 2.350986665503901065e+02 2.423197785710342487e+02 2.075584599491515405e+02 2.479125578570023265e+02 2.101178031063886635e+02 2.217981595701367894e+02 1.995036331816017992e+02 2.200058321511544079e+02 2.051863822272744642e+02 2.165262050068395752e+02 2.053723208563796732e+02 2.216485835084228881e+02 1.834196626344100594e+02 2.263547875973480359e+02 2.133674460003822446e+02 1.997221096546426224e+02 2.284433057509559433e+02 2.280237186968604988e+02 2.185456041186029381e+02 2.059731916722979577e+02 2.253504564486854918e+02 2.031570405599379683e+02 2.170223841563106646e+02 2.067227458795844086e+02 2.088342564267428543e+02 2.200955397420804616e+02 2.099043572745163715e+02 2.078354288826953677e+02 2.148640123167739659e+02 2.283767885524472945e+02 2.335987690059208433e+02 2.300441950258338863e+02 1.996710200631825671e+02 2.194155008678854131e+02 2.046803521477292236e+02 2.109049623014325050e+02 2.052838211095296401e+02 2.375405004303072189e+02 2.258757518277379006e+02 2.344114885145061749e+02 2.053171246964160446e+02 2.104603632094756165e+02 2.219830755761487069e+02 2.167256629517346198e+02 2.134552383742534118e+02 2.010075709308235616e+02 2.157788339312029677e+02 2.017504193633980947e+02 2.154242928885629169e+02 2.263106503985439133e+02 2.141993275878333804e+02 2.118378648916091151e+02 1.973241490926388337e+02 2.164321203704068921e+02 2.423613655650093790e+02 2.333894347190476424e+02 2.538859909683775129e+02 2.176264393201857104e+02 2.281253287443005320e+02 2.230835684340590888e+02 2.166368959691222642e+02 1.952135935339071864e+02 2.675296537725199073e+02 2.108899495570675242e+02 2.366422000198415390e+02 2.407928651278205336e+02 2.062148093328879668e+02 1.958654761133959141e+02 2.204856944345964109e+02 2.444997051499233862e+02 2.065495465647321964e+02 2.189221316668899249e+02 2.395014480957316891e+02 2.140341012854122482e+02 1.838814497207048078e+02 2.328079593692387732e+02 2.164152305986602869e+02 2.082627456430530231e+02 2.437388984765330520e+02 2.104112789703783903e+02 2.141420175219877251e+02 2.055886924986876068e+02 2.208228213155694561e+02 2.070954509906182182e+02 2.137013025431904509e+02 2.206291935253596250e+02 2.289902413017794345e+02 2.136204660067219834e+02 2.226142473459555617e+02 2.016578316396761181e+02 2.178612314234650569e+02 2.187446159496999485e+02 2.400948381078474370e+02 1.946529081036769639e+02 2.072674475565223702e+02 1.999362459747713388e+02 2.214512071961341633e+02 2.136682701391167143e+02 2.274384135868175463e+02 2.228117268609411781e+02 2.418598080262753456e+02 2.278954964904668259e+02 2.406390823929237683e+02 2.257710607376710641e+02 2.195206551281314376e+02 1.936799709788943744e+02 2.049102317872005585e+02 2.204430559980933424e+02 2.188075912361886139e+02 1.942873885817871837e+02 2.334055380114349418e+02 2.192727165563272536e+02 2.134689060535198735e+02 2.261542878361080398e+02 2.326378149877224928e+02 2.032304793549966746e+02 2.203512784878611228e+02 2.118791353640233410e+02 2.296801545406972593e+02 2.121678020387142567e+02 2.321282289760075628e+02 2.275052036856980919e+02 2.194532982252966633e+02 2.139924610152917808e+02 2.247916378510151674e+02 2.128763686802508346e+02 2.173313949222522581e+02 2.113459760982308069e+02 2.043243368339801407e+02 1.778261636007860318e+02 1.686127033230483221e+02 2.239366808859976175e+02 2.104489716363089258e+02 2.252754925631851393e+02 1.876410555038401071e+02 2.600527863781089195e+02 1.969609109492829191e+02 2.344267136828664206e+02 2.039415791858523619e+02 2.200344400941684739e+02 2.142066666434914737e+02 2.182757430899375493e+02 2.386346003662928581e+02 2.452791294950385179e+02 2.061974565231529084e+02 2.360324803985191409e+02 2.031396092899641985e+02 2.323716337216833665e+02 2.145930515113552133e+02 1.850793853077850031e+02 2.212299096555797746e+02 2.489896662851986662e+02 2.295202415530282281e+02 2.201570525725875882e+02 2.090452683653273027e+02 2.245196138231297311e+02 2.093872241644151302e+02 2.187925287149403459e+02 2.242781588066367249e+02 2.170993857106995506e+02 2.174724571953709074e+02 2.410031791203938667e+02 2.072672079149147635e+02 2.386387378523040752e+02 2.182523208862564275e+02 2.108903176566257400e+02 2.330990376829111312e+02 2.260088259518679479e+02 2.184946995500787921e+02 2.091964014722673539e+02 2.092079850552339622e+02 2.355570619224331779e+02 2.186388928859165333e+02 2.209692862673831257e+02 2.216294923291396515e+02 2.181059077178719861e+02 2.478514847748571412e+02 1.962112900399262116e+02 2.327636834422134768e+02 2.191024748028110025e+02 2.012745076551305488e+02 2.275557274004588635e+02 2.119056807351472855e+02 2.301958271916704462e+02 2.126889074357166578e+02 1.923776680824275616e+02 1.965593099108937167e+02 2.116738348442602842e+02 2.272746694643440719e+02 2.079304837290975740e+02 2.401338139007416430e+02 2.459038675339610052e+02 2.306500023420935861e+02 2.319802651683523891e+02 2.222460819679031943e+02 2.086594848371013882e+02 2.214885746069040522e+02 2.199726225354784788e+02 2.214586337529138973e+02 2.175532976702283747e+02 2.347727197762140463e+02 2.174596075901252163e+02 2.293995110931359989e+02 2.063177506523375371e+02 2.227054533161497716e+02 2.312277285892452312e+02 1.885459384358772752e+02 2.371675278979112989e+02 2.068280053657124711e+02 1.955599773625322655e+02 2.295825380177099646e+02 2.051558798089058655e+02 1.958099070296253501e+02 2.008787148126586430e+02 2.165781247716898861e+02 2.291080668194908014e+02 2.149559636789784349e+02 2.199253877556832606e+02 2.478191179779085473e+02 2.053554402986206355e+02 2.149766271011744152e+02 2.085486500176162963e+02 2.345507491462238363e+02 2.329424039789784615e+02 2.122299499889429626e+02 2.061960396516378751e+02 2.320780308138871249e+02 2.077594966280252322e+02 2.099019782081091137e+02 2.059148188172607945e+02 2.149898714310444063e+02 2.184306226236510895e+02 2.172783879879893050e+02 2.218377836594656003e+02 2.111574025784554749e+02 2.345780847388695918e+02 2.157315626600069436e+02 2.213265072948224486e+02 1.971936632232895477e+02 2.272049070005103601e+02 2.188553191817194374e+02 2.413557983504346680e+02 2.095079109968218347e+02 2.001712332745478307e+02 2.413087011308507499e+02 2.302262829380914866e+02 2.318380821868977364e+02 2.295955979150757003e+02 2.195567517195924836e+02 2.059781530744559461e+02 2.390402894461155086e+02 2.343887408092620319e+02 2.361549748339209600e+02 2.142781071369761889e+02 2.136527131739085519e+02 1.975815672853175045e+02 2.209517551217614084e+02 2.427005561738845074e+02 2.344235371617422459e+02 1.957388317262492876e+02 2.178161279461509992e+02 2.280166212810605657e+02 2.517450896006204744e+02 2.386595881661607166e+02 2.315059536508001941e+02 2.122173053213077196e+02 2.256565021851685628e+02 2.273961085246884011e+02 2.330249015179606999e+02 2.736975530292777989e+02 2.207252962427193381e+02 2.233086933771464828e+02 2.210882544026708558e+02 2.246212233788911590e+02 2.409067255152405096e+02 2.276285194818275102e+02 2.263145277493105425e+02 2.469295819757382731e+02 2.403967725117651639e+02 1.880965956615564778e+02 2.420627536052036817e+02 2.157307844568212545e+02 2.325510927036282567e+02 2.204154451214552921e+02 2.370774501593691923e+02 2.235094569113944658e+02 1.906303131203000873e+02 2.067307676557906291e+02 2.311499789717969122e+02 2.139749974234316312e+02 2.507698342473480864e+02 2.203893457567936025e+02 2.113868317848101981e+02 2.427019650365261896e+02 2.182750693537869893e+02 2.301326200803482038e+02 2.284587386782359317e+02 2.318734712332787069e+02 2.390832122273263849e+02 2.321065034782598957e+02 2.326262532060752051e+02 2.277237313082094090e+02 2.247172514628074964e+02 2.507164809328508852e+02 2.333632857896261612e+02 2.392697680762212258e+02 2.501822723385440668e+02 2.134059584132812688e+02 2.403819465891278924e+02 2.168804684218377758e+02 2.244384585310173748e+02 2.508074997670276787e+02 2.206148533322450476e+02 2.211977121835250841e+02 2.282074782159207018e+02 2.070997568047410766e+02 2.119245385894047047e+02 2.222430725638436400e+02 2.228122026715230106e+02 2.048579384047752114e+02 1.855133053512280696e+02 2.355132291410010055e+02 2.331711735760428610e+02 2.422392140407559964e+02 2.084295387736630403e+02 2.266124207884453199e+02 2.030210041416754905e+02 2.018224636568966730e+02 2.432501079460130597e+02 1.967925495341108899e+02 2.321302184600293401e+02 2.299981638355713187e+02 2.202791942472344431e+02 1.935661633715514256e+02 2.136077883028667657e+02 2.213766602321797166e+02 2.166255431871530845e+02 2.203324131002182753e+02 2.043699009623431380e+02 2.291395338709410510e+02 2.149503786921914354e+02 2.009952670548576634e+02 2.072444249337834776e+02 2.392371586591845869e+02 2.140063721134141304e+02 2.410917468323846151e+02 2.325905874263854685e+02 2.164115427943698649e+02 2.042734144639159695e+02 2.227641378824589822e+02 2.250690038517653022e+02 2.136351070433665313e+02 2.381694208568449653e+02 2.224775093194941178e+02 2.046603094889208876e+02 2.193376537075789088e+02 2.125984449995400780e+02 2.163261644630808007e+02 2.153783501389187620e+02 2.178628646259030290e+02 2.254814764656698571e+02 2.364943791707310083e+02 2.302826346889241620e+02 2.300038847928504140e+02 2.135175999776775768e+02 1.974606897530595404e+02 2.357555291671468751e+02 2.523964770155458837e+02 2.201978226285013420e+02 1.964919437110324623e+02 2.466221469732944627e+02 2.220764789040157723e+02 2.171034116225808646e+02 2.269080973542874062e+02 1.993247253960307148e+02 2.007953523494266221e+02 2.380153880561227879e+02 1.949011018543269529e+02 2.212743820258945391e+02 2.062900303335936201e+02 2.014291705827808983e+02 2.204551083368554600e+02 2.295408543149083869e+02 2.487484106377757200e+02 2.073262607253603562e+02 2.252968757066512353e+02 1.928083908672332996e+02 1.940165205718101618e+02 2.014271573679856715e+02 2.265772601089681189e+02 2.016598215986903426e+02 2.267414434693469900e+02 2.139818045580853152e+02 2.417132149847708149e+02 1.858404732455458657e+02 1.975820248431928121e+02 2.263883896535712665e+02 2.082147600203690558e+02 2.361539551330885160e+02 2.211950989389406743e+02 1.887769165735155923e+02 2.160839898436330202e+02 2.158847120405498572e+02 2.023937936808793268e+02 2.015715335563868962e+02 1.744116732706424671e+02 2.320698463830676417e+02 2.110436479113091082e+02 2.261339831223247359e+02 2.129089322865339682e+02 2.156737014509356527e+02 2.027331578656849160e+02 2.037608132296369661e+02 2.387204577296953971e+02 2.429859744655905160e+02 2.160434406491505683e+02 2.416051316394907076e+02 2.484977932480920231e+02 2.129156054864562009e+02 1.614984568195289114e+02 2.227863505202805925e+02 1.954201712185149518e+02 2.373851569493332647e+02 1.959045077066770659e+02 2.066399426551094791e+02 2.124901579852511873e+02 2.268889555213669098e+02 2.103843145935022960e+02 2.205736254905781948e+02 1.880731615915652526e+02 2.177202149530251916e+02 2.314346644572819969e+02 2.241555877389214118e+02 2.008314825860487360e+02 2.138166625022122673e+02 2.060874498790250584e+02 1.988476372223253463e+02 2.172115518114744361e+02 2.061748455180064354e+02 2.237868415063590248e+02 2.136777577158621284e+02 2.236710744929553982e+02 2.371096700131702164e+02 2.190238205595497334e+02 2.107741541534056466e+02 2.222471014190860785e+02 2.027327208959854374e+02 2.049053266969070251e+02 2.316185608250041525e+02 1.922497948848697717e+02 2.405035481597678881e+02 2.212895855104670773e+02 2.076928200360062533e+02 2.192019131089502935e+02 2.332153046123251841e+02 2.239035965648230331e+02 2.115126381248535381e+02 2.058568938777873711e+02 2.083443617462809527e+02 2.211217722989134700e+02 1.941392240145447090e+02 2.224374090204112804e+02 2.043211847508155188e+02 1.969325234414978070e+02 2.421184056355472194e+02 2.210031732016576029e+02 2.128703262428563221e+02 2.244063280979866590e+02 2.180411140583044869e+02 2.187576018580188872e+02 2.034320731480432869e+02 2.372588400557305874e+02 1.935000618158338170e+02 2.291934593128045208e+02 2.156657414262926977e+02 2.278969994847501255e+02 2.002495262730097636e+02 2.074081543520383661e+02 2.005853552498080035e+02 2.134728989551415737e+02 2.229364006005586702e+02 1.903813706449442122e+02 2.010886888198824067e+02 2.023889241538956583e+02 2.423764862658231038e+02 2.174995365157013225e+02 2.060582495477605107e+02 1.800031067413952997e+02 2.250285511759134351e+02 2.279219184890681333e+02 1.930977559954262404e+02 1.880399145160928072e+02 2.004459856889287437e+02 1.780588770764625508e+02 1.948976252156737132e+02 2.091370339545409820e+02 1.760636752443264186e+02 1.910360565357605083e+02 1.599504018609578395e+02 1.863256158669649665e+02 1.839748118732852049e+02 1.983073449306283180e+02 1.762399949069915408e+02 1.862738299021648061e+02 1.604935255320090164e+02 1.727783349888677549e+02 1.557970164422062567e+02 1.574784602189800466e+02 1.733016952151321277e+02 1.806009656335474460e+02 1.888841928210138690e+02 1.570778079127457545e+02 1.682153718556853335e+02 1.875549105178289722e+02 1.558938045900523548e+02 1.524692309843997009e+02 1.488873049152790031e+02 1.501185866687695238e+02 1.499074532769001564e+02 1.443893520070316754e+02 1.845670326126924010e+02 1.451628201664239555e+02 1.607565847453607262e+02 1.519310137054811776e+02 1.595894421649989567e+02 1.424108701068784910e+02 1.468841911811420573e+02 1.825686872864273198e+02 1.340725030212678632e+02 1.425556501205396103e+02 1.495365917322597511e+02 1.333801334987387293e+02 1.330780121755169603e+02 1.534892009036483955e+02 1.338979204742320519e+02 1.601748865661577668e+02 1.450542359119513378e+02 1.601860530002113592e+02 1.537348516397156004e+02 1.255211631007048823e+02 1.478844638311374524e+02 1.486025474081881441e+02 1.296016984105919505e+02 1.504528711234171965e+02 1.429614086992655473e+02 1.469246091548392883e+02 1.452769440493139825e+02 1.114508418905929545e+02 1.408701463709942061e+02 1.275322564116862765e+02 1.307439981575084573e+02 1.480191382681106802e+02 1.246075757770387611e+02 1.484475350641772025e+02 1.364059750915895961e+02 1.386564363105268285e+02 1.261258770472755799e+02 1.403580735671325499e+02 1.385126028516185102e+02 1.041683106194610531e+02 1.292670679867886463e+02 1.257752619922940198e+02 1.269142286522400980e+02 1.335016098057272131e+02 1.390101062583216560e+02 1.314296382114110031e+02 1.090572116984371860e+02 1.351133504062432849e+02 1.114914313468799776e+02 1.332764466620460837e+02 1.154030122114270824e+02 1.182024744978831023e+02 1.081496873307347499e+02 1.212456092153279599e+02 1.106806539808721226e+02 1.323982524895186543e+02 1.028398565192407546e+02 1.208027741902269838e+02 1.195758556660943555e+02 1.117898803125582248e+02 1.138436185494802544e+02 1.114590840075543809e+02 1.046596926113459887e+02 1.036502963735843110e+02 1.165317891189233563e+02 1.298587212501696513e+02 1.366016969213314951e+02 1.159127737702091707e+02 1.174546833530732215e+02 1.123117022302064072e+02 1.208923942646652279e+02 1.122294055882533570e+02 1.218098786614103659e+02 1.130454532368129605e+02 1.079592647829549890e+02 1.111971577706495822e+02 1.286934094924439762e+02 8.983229309868761447e+01 1.223155181904013631e+02 9.563176943444018718e+01 1.023562803755878292e+02 1.138451103868252829e+02 1.254592614607682464e+02 8.438260541285310978e+01 9.838855686826038038e+01 1.261457053328507385e+02 1.052068959054989108e+02 9.654201617027676718e+01 8.361548562053611988e+01 9.752179034011192016e+01 1.125815532204650822e+02 1.076377249417212596e+02 8.671741730360949418e+01 1.080734418115818158e+02 1.262434822978849809e+02 8.679540548035252812e+01 1.034652984759033387e+02 1.046398722593885964e+02 1.074579469259530669e+02 9.261579276364614088e+01 1.127627098113047595e+02 9.071199460223647293e+01 1.032828096367590831e+02 8.697992709174398840e+01 9.738823195054476400e+01 1.013457796154758483e+02 1.033955864150046011e+02 9.595536730989074670e+01 9.152114002234883117e+01 1.031708121661538087e+02 9.314969249269812224e+01 8.363483680707447832e+01 8.160121902988421994e+01 9.629234994709976547e+01 1.070555899992553321e+02 9.044726315868452104e+01 1.026143204594889653e+02 8.343704492538614659e+01 1.152145088720132975e+02 7.740874141045229351e+01 9.371704378324260176e+01 8.677087517894184998e+01 9.874712732078599231e+01 8.999666669473664626e+01 9.160873741319339558e+01 8.600788255992320330e+01 9.420777087386075266e+01 8.136200539213631089e+01 9.122348500947305183e+01 8.980828535849590821e+01 7.345507206806584577e+01 7.712214847385220651e+01 1.105101661019631081e+02 7.883131412176544472e+01 8.297297689423754719e+01 7.578637578310943468e+01 7.360891599734448221e+01 8.214463602996697489e+01 9.029381195473972355e+01 8.500760865425641555e+01 6.970810275297104397e+01 1.049163905692952170e+02 1.126804728161801137e+02 7.893031847051153704e+01 9.284874814602247284e+01 9.068676876053240221e+01 8.530352667026497215e+01 8.920128800080037479e+01 7.470509688069590482e+01 8.365321269419821704e+01 8.412182220300205415e+01 7.726806312361253504e+01 8.161019619706411277e+01 9.401070825436380574e+01 8.991012600437694857e+01 9.208921046348753237e+01 7.193866369334172362e+01 9.570275111895224995e+01 7.477438356643212103e+01 8.550845901054186982e+01 9.183575965825191645e+01 7.918425801754844429e+01 8.756514083097970058e+01 8.786672349839386698e+01 8.136690141781406282e+01 9.164451631745222926e+01 6.404829176758778431e+01 8.286940175292197353e+01 1.004520734840136669e+02 8.034674503831074333e+01 7.571219647454049095e+01 7.856977730747634325e+01 8.316818448933609886e+01 7.626999334130070451e+01 8.752919227067773988e+01 7.672131216262415876e+01 6.974268546102828736e+01 8.073906477918593794e+01 6.845865263634520659e+01 7.668512816870325821e+01 7.683645340757635722e+01 8.372457837220838428e+01 8.797550630851837639e+01 6.703667508985400048e+01 8.596147325892616209e+01 8.172804231238347938e+01 9.670496942084177761e+01 9.133102258463802059e+01 5.058972468104229137e+01 7.294502226775017562e+01 8.997890973628247480e+01 9.094770378560858148e+01 8.460905829579532167e+01 7.197145940060664770e+01 7.561391295845371019e+01 9.496064358638932390e+01 7.964269101181355381e+01 4.887158196941668109e+01 8.459731843432305709e+01 7.554467684004272598e+01 8.522961175589847471e+01 7.540460370077057917e+01 8.017400659448406941e+01 7.046051808632600455e+01 6.879565108474854185e+01 7.396426494602164325e+01 7.741890500491712146e+01 7.621367087771524496e+01 8.301393346727928702e+01 7.316439190627649225e+01 7.724114193454568067e+01 8.389980410499636321e+01 7.090028694764185957e+01 8.031202802513607253e+01 7.966230835736627114e+01 7.542687258994823196e+01 7.246518448074250784e+01 6.239164687356972649e+01 7.028835815742581872e+01 6.481970043928495784e+01 7.130606820278900670e+01 5.547651309562526478e+01 8.233641370863412590e+01 6.295336017481539415e+01 5.857104995682243498e+01 7.344809109298033434e+01 6.856266110341459807e+01 7.087778585268085862e+01 7.678735789731595673e+01 7.716491119808600274e+01 7.729362555631654175e+01 7.661718099243225311e+01 7.230142702322302739e+01 8.070442486138104243e+01 7.720386010033953994e+01 7.166383848934705725e+01 6.702563498260246888e+01 6.369492554517314886e+01 5.710996979658467865e+01 6.886680511635952939e+01 6.210148382585094140e+01 6.774395421556981489e+01 7.974532376736512163e+01 7.033858496420553763e+01 6.843629786091405265e+01 6.717034969486802254e+01 6.915724903969035608e+01 7.583006412084083081e+01 8.200006063754533159e+01 7.497609382610181683e+01 7.112306006011995407e+01 7.550279370626738284e+01 5.999837079525828898e+01 6.955751411336139256e+01 4.676780501676304169e+01 6.086046128903500119e+01 6.418226335853186981e+01 4.859612196617959512e+01 6.009189255012073971e+01 6.564056500791215853e+01 5.657867608271156712e+01 7.250760908785355241e+01 5.699918023762898400e+01 8.037758092748309480e+01 5.696844166566145162e+01 5.425685869746028800e+01 6.561009324286219169e+01 5.696534038244170972e+01 6.869221376513107202e+01 7.277049737124174555e+01 6.449064169051831641e+01 6.368571333125908751e+01 6.376443457821468286e+01 7.349718782244399051e+01 7.557103464619967781e+01 7.994866797025038352e+01 6.956961584831483947e+01 7.419704071300614601e+01 6.202135301155919223e+01 7.276761594657030230e+01 6.118234586902316607e+01 7.398637255617104813e+01 6.640860196875422616e+01 6.422395349502568251e+01 5.752372406771038271e+01 7.501105150322797499e+01 5.521367716433169193e+01 6.367337545959097156e+01 6.579078367219273105e+01 4.937501196400042147e+01 4.920371100261164088e+01 7.311676401196211827e+01 5.382352731110118782e+01 5.705544021167570889e+01 6.475379638167572693e+01 5.579020387616427001e+01 5.588202676888008114e+01 5.943027652687464979e+01 7.356263142664877819e+01 7.360983903987724375e+01 6.611824438468084963e+01 5.516767448887686953e+01 5.449724430407032116e+01 6.856854244009332433e+01 6.337104299005713415e+01 4.994851291198259702e+01 6.877177896416623071e+01 6.080497704482917243e+01 7.058491530941545022e+01 7.035636932675960509e+01 6.727186798053386951e+01 6.564248322255727430e+01 6.044781186342667922e+01 6.929761082946379247e+01 4.583405514630450739e+01 7.306394410311476406e+01 6.974047388154015437e+01 6.387990017226707806e+01 5.132876699585789737e+01 5.838474809236001306e+01 6.831985985167881381e+01 5.955013241745925967e+01 7.402436269376711664e+01 6.401890123982282432e+01 6.659923665754676847e+01 6.051920370664996085e+01 4.917188395645696630e+01 6.872368582794453573e+01 6.806133736603894135e+01 7.193154478175549116e+01 7.015517815343690700e+01 8.244667522354566813e+01 6.716530705165519066e+01 6.882581948289474383e+01 6.324239142584985274e+01 6.993713226018188323e+01 6.001373876217882497e+01 7.391032329927979561e+01 5.170654079499875877e+01 5.471773628993021532e+01 6.886004337398314590e+01 5.640672330555031522e+01 7.166021557808244324e+01 6.033824720388150098e+01 5.203560760266117313e+01 5.850029711040563996e+01 6.685040917809658367e+01 5.285795024640923145e+01 6.237127572642788209e+01 6.198865446118117006e+01 5.907288596645008738e+01 6.997069935026152621e+01 6.933709558510344095e+01 6.390968820809477791e+01 5.975163170069139795e+01 6.617688936644215403e+01 5.675178078592763597e+01 6.326563941749454045e+01 5.122346522908145516e+01 4.773815875206430093e+01 5.459228164782823711e+01 5.205991718312334626e+01 5.422447581373454284e+01 4.866783920052009194e+01 4.985661501380664617e+01 6.529232272555530869e+01 5.245690386430926111e+01 6.751755617299512835e+01 5.190725623400698652e+01 5.851955464782944460e+01 6.602502317341377136e+01 3.915709905786015810e+01 5.086846379897262693e+01 6.649608480209140282e+01 6.606613932958650537e+01 5.127906363174491844e+01 7.249674849458540393e+01 5.856205066498503697e+01 6.102919874032525627e+01 5.713940011417130904e+01 4.949054827669539236e+01 5.564604068922153601e+01 7.454223811025282487e+01 5.505269851767528877e+01 6.122394953004015861e+01 5.896990315395674997e+01 6.464075435687281868e+01 7.243058955904459140e+01 5.773525419302446693e+01 5.811523351215981137e+01 5.526945475210021641e+01 4.767450483391871074e+01 6.872730064355093305e+01 6.339389623135938479e+01 6.786182352207110569e+01 6.455024255888736207e+01 5.044507848340238354e+01 5.283262230737004472e+01 6.108818403662170482e+01 5.788766611105595672e+01 5.269373686684845381e+01 5.645485904779869912e+01 6.713592564175965549e+01 4.490521873893219862e+01 5.752958278883143350e+01 6.821771153230466211e+01 5.659691249915587719e+01 6.511438430703631752e+01 5.830450515051647642e+01 4.978029403978333534e+01 5.846322684294774774e+01 7.235862814045083269e+01 7.244459119928870905e+01 6.320555449168163165e+01 5.859715711503361746e+01 4.302033852978497208e+01 4.975006057830879058e+01 5.511610421540212457e+01 4.610157412410300282e+01 4.604205593942038632e+01 6.315103855265420663e+01 4.091246066797501157e+01 5.060503256484530965e+01 6.463428179446967192e+01 4.374878115974960480e+01 5.395995582875465146e+01 5.860282283282849392e+01 5.617628098479958965e+01 5.039185177967772944e+01 5.490198957817894865e+01 5.264623564693693680e+01 5.937555027168970412e+01 4.978019629648230193e+01 5.188190366583359037e+01 4.892568714107984107e+01 5.182621197035585681e+01 4.889284095028091315e+01 4.912119633891970949e+01 6.831080866212141700e+01 5.960374158413065260e+01 4.586457546245038230e+01 6.550275844135040870e+01 4.426191213839280181e+01 5.437401668978723279e+01 4.997543315227664351e+01 4.802001291826022822e+01 4.846000195759244633e+01 6.934675918435318920e+01 6.203271996784793174e+01 6.792214236578210773e+01 6.477826485732892081e+01 4.558459024500582046e+01 5.646875994949844113e+01 5.243438133228547571e+01 5.442042084341449026e+01 5.367020928588954831e+01 6.498901910812934091e+01 6.029419020301382659e+01 5.988653712157510256e+01 6.610660010548292576e+01 4.678608095565367364e+01 6.476558776425392239e+01 5.291136659119261054e+01 5.969470611954163530e+01 6.354861472115275944e+01 4.706587686258398406e+01 4.721621659376080515e+01 4.994147246281418262e+01 6.558867690821415408e+01 4.601698199505717923e+01 4.950683974283006705e+01 6.268845044011389689e+01 5.157054564487147985e+01 5.735558658109274432e+01 4.918179250197597696e+01 5.711365209800148790e+01 5.265908594950965238e+01 5.027615141446880642e+01 3.951442035873373726e+01 5.517945409650098298e+01 5.282985851250981568e+01 5.183536547933350391e+01 5.350355221999188871e+01 5.468863729282165309e+01 4.667877981434413925e+01 5.794896406546877898e+01 5.198859362955329999e+01 5.522991038818126697e+01 5.031644697993223758e+01 3.894930729536543623e+01 5.694310147635434305e+01 4.527686577621160069e+01 5.075188234531995590e+01 6.046049205112085900e+01 7.338103619344283857e+01 5.489163999763312063e+01 4.296403751257740566e+01 5.315930231721413435e+01 5.090961319333059976e+01 5.080172516595212784e+01 6.350491210191805180e+01 5.242605939040213769e+01 6.018704785499285492e+01 5.226163620193371173e+01 6.701772404109570402e+01 5.585945526977899789e+01 4.483861818310548131e+01 4.567930312580038077e+01 6.041852005222385458e+01 4.596984454015169064e+01 4.605368723865110780e+01 5.165397389076954227e+01 5.075011082720119049e+01 4.927789546902663176e+01 4.973763923804171583e+01 4.612029349572033254e+01 4.274023455330881660e+01 4.714649375510673224e+01 5.636726406887582641e+01 4.534987379293704635e+01 6.365761381365620508e+01 5.105208352804015703e+01 4.515330270620005848e+01 4.599217875567432401e+01 6.386939101975027455e+01 5.065356880573496312e+01 5.911485349856597082e+01 5.431634229357097610e+01 5.256294466393645592e+01 5.235209891463823340e+01 4.180526725355257156e+01 4.228248430713650663e+01 4.858761997084319972e+01 4.484849425328457073e+01 4.077284958249747149e+01 5.779778802721043718e+01 4.941250769375668739e+01 4.721037234116636228e+01 4.455120911749278179e+01 4.484346251180888032e+01 5.408145511000019923e+01 5.532441478149993941e+01 4.484767101574273340e+01 4.877077369757500946e+01 5.025493161380371276e+01 4.595678402964989573e+01 4.878882851409136379e+01 4.897091540046683633e+01 4.184734415678508412e+01 4.767255387133533162e+01 5.193922951806538890e+01 4.370621904686308312e+01 5.071378876283998238e+01 4.036453268474826928e+01 5.477026859403504488e+01 5.685602977099114241e+01 4.051488370597276401e+01 4.186673117882882877e+01 5.208686463844292547e+01 4.303790186438524046e+01 4.475455923855513873e+01 5.074698735675342931e+01 4.717030212439082248e+01 5.872181605726044751e+01 4.894321670115702005e+01 4.281403968547305539e+01 3.970725455095385570e+01 5.050749335034515752e+01 4.945288360351865009e+01 4.071232244220217922e+01 4.364615018968098070e+01 5.542033068115692629e+01 3.514487106382520665e+01 5.765005442849339090e+01 5.613236411103606116e+01 6.336071609199353816e+01 3.996355752714413967e+01 5.259652360021445361e+01 4.995138509571427221e+01 6.009845722404692481e+01 5.425577937398553985e+01 4.947079841612639228e+01 4.942177783297894678e+01 4.779096065104325675e+01 4.467144061360040297e+01 5.773891023602788408e+01 4.919526918768733736e+01 5.499196113651620266e+01 4.209151445915910017e+01 4.722236771905385666e+01 4.216447857399472809e+01 4.972485387939611456e+01 5.311554933951203594e+01 4.487796907971257809e+01 4.818430689764355179e+01 4.510344012538627823e+01 4.661750577015904895e+01 4.452310882522287727e+01 4.194429490520473536e+01 3.735745010548734513e+01 4.191842688862259081e+01 4.886989372388993047e+01 4.676681924452765315e+01 3.774326015148913882e+01 4.917879056304603580e+01 4.305020896751845072e+01 4.755047668654362525e+01 4.069846028497227053e+01 3.995775333936769869e+01 4.375801746609292309e+01 4.759180962735735676e+01 3.392723184257889102e+01 4.106713688266662388e+01 4.762714006218848795e+01 3.998061496537675907e+01 3.603040747021982781e+01 3.624753767582800634e+01 4.385541787414764769e+01 4.570638861255388008e+01 5.114514077799959324e+01 3.831870897931064945e+01 4.410337703281643229e+01 5.301194483791402945e+01 5.301801462623659944e+01 3.933883931207568452e+01 5.288361844441523374e+01 3.348782329968218363e+01 4.214308312932116962e+01 3.278916178069936649e+01 4.480919638995886345e+01 5.066581468218604556e+01 4.589699872892975918e+01 3.965682192453266453e+01 3.452036102451709354e+01 4.068291850075262772e+01 4.488659408236497228e+01 4.275783809475905883e+01 4.267945518360515678e+01 3.899447160590576544e+01 4.152014014502646688e+01 4.033484735099463592e+01 3.601811664866900031e+01 3.252184584240819021e+01 3.641668198596396877e+01 4.779068647349276233e+01 4.435176021993498807e+01 4.015786960540088302e+01 4.147764705135999463e+01 3.997800127178326335e+01 5.265060624936742784e+01 4.501164570572213108e+01 3.189942525369380277e+01 4.027609285174949605e+01 4.918444061475244666e+01 4.219070201115330576e+01 5.152707551676441966e+01 3.927673762261202484e+01 3.219097681917584453e+01 4.851153602884973282e+01 4.810213007252578166e+01 4.503301796890348641e+01 4.594046035249989757e+01 4.187892405566006460e+01 3.876072190557863451e+01 4.042937648188190991e+01 3.628328811750796490e+01 4.905126371203333235e+01 3.709471066710165132e+01 4.210820986575849645e+01 3.415198166738193208e+01 4.610566385788485633e+01 3.241168465899067286e+01 4.552015092023963660e+01 3.984217620823102379e+01 4.504249983313579264e+01 4.694960484805530854e+01 3.806187275183598473e+01 4.659965076206645307e+01 4.920522844810727747e+01 4.130339807882776171e+01 3.727582535674184072e+01 4.134977573498581194e+01 3.888795786873103566e+01 5.213037187448637866e+01 4.074404753723955253e+01 3.487289668788504571e+01 4.180169029897861321e+01 3.986568268609876498e+01 3.899760298059071317e+01 3.112897229097064411e+01 4.646252575682396468e+01 4.406381425380287453e+01 5.736203291910858582e+01 4.546224523945178220e+01 3.478006478914955579e+01 4.642036460080829130e+01 4.024421249317992988e+01 3.823486179557892939e+01 4.538346671431197166e+01 4.065148144506164840e+01 3.253830384959884015e+01 4.793993263214157707e+01 4.062472883559960479e+01 2.779474077543985899e+01 4.896790653510484503e+01 4.592780246407878764e+01 4.172367705142045224e+01 4.244100719422171153e+01 3.409297890521646934e+01 3.456128034968710239e+01 4.133464146751529711e+01 4.010571365940463551e+01 3.803953394507952623e+01 4.299053886824830073e+01 3.381041510164935460e+01 3.813097217369080028e+01 4.567683060126005756e+01 3.947104840939724824e+01 4.170661273373494993e+01 3.859964604081368833e+01 3.403200781452927970e+01 4.099171789864267623e+01 3.011590159653053789e+01 3.013935348053663787e+01 3.605292227475010236e+01 4.056862439697442113e+01 4.237590213486861757e+01 3.314385820898398549e+01 3.819126415721253665e+01 4.019822973193395654e+01 5.050931883485501572e+01 4.714188667373126407e+01 4.775923909487345043e+01 3.576813765786615562e+01 3.990626591583168903e+01 3.845953533564140514e+01 3.464963080826817787e+01 5.094905651603023244e+01 4.003683428649575404e+01 3.863901724853796082e+01 4.349138930925463598e+01 4.308287703186456241e+01 4.621237460771085637e+01 4.153814425562592305e+01 4.196515250269773389e+01 5.905717990728611255e+01 3.020353409410442680e+01 3.713848750211963790e+01 3.943996011155842751e+01 3.882123684867840296e+01 2.965628744032735753e+01 4.089890163133765810e+01 3.328250791533798747e+01 4.297014256099478047e+01 4.074452385579662206e+01 4.858090423479299602e+01 4.378129186551819885e+01 3.226607747097374812e+01 4.808475052566321040e+01 3.809676607530178671e+01 4.335364573454966575e+01 3.509337263798661866e+01 3.967594351942020836e+01 4.201144476477394818e+01 4.690700048953444679e+01 4.070822487909580900e+01 4.186904866272508485e+01 4.145322778258933738e+01 3.469339484068959933e+01 3.022503419713637385e+01 3.629135312371382582e+01 4.725638719386690667e+01 3.328918915839715709e+01 5.002887081495877908e+01 3.546518579765729129e+01 2.883913534704618442e+01 3.113529075521292100e+01 4.759904793183267202e+01 4.243957618730854620e+01 4.181140823725486655e+01 3.953966760790246582e+01 3.528580356594014944e+01 3.413703355864429767e+01 4.085369368430824011e+01 4.018620282687130185e+01 3.723470995573369891e+01 4.268142873417968275e+01 3.216264972188117355e+01 3.401452426489575487e+01 4.919017871561208466e+01 3.925129626779295933e+01 4.190095112421750656e+01 2.936488966240783327e+01 4.347013186153979802e+01 3.314748691094226984e+01 3.402590102019109963e+01 3.229314594127396987e+01 4.145644510758280177e+01 3.936658663683501658e+01 3.989846563625545883e+01 4.629691948940797630e+01 4.502065918450168169e+01 2.816995562615298354e+01 4.412369251328853892e+01 4.714321954796933056e+01 3.839483572371793940e+01 3.787596444886836622e+01 3.610637865126838619e+01 3.170761899932827532e+01 4.183565572603087901e+01 3.851620668512530443e+01 3.189394687748983159e+01 4.430655838481933273e+01 4.730376936400976007e+01 3.542717235873046633e+01 3.484175171065289334e+01 4.750709663703490548e+01 3.270742828903388499e+01 4.397052301058196377e+01 3.299620465401140024e+01 3.960113064412982453e+01 4.367421997510538745e+01 4.436917131993742913e+01 4.074821420489512747e+01 4.433352779027414670e+01 3.941105940237011396e+01 3.748594969022716583e+01 3.748972641824009600e+01 3.998371828390099836e+01 3.658425723074570612e+01 4.202690230615839795e+01 4.705869638023590085e+01 3.788662910251851912e+01 3.928458526272054741e+01 3.809664507429523894e+01 3.025570931389484031e+01 3.267390107116761300e+01 3.829251839031454097e+01 4.281916246891828592e+01 4.357329848235014680e+01 3.118415312239786630e+01 2.769242787057831023e+01 5.352514586722905676e+01 3.337939734846099782e+01 4.600221526781267301e+01 4.541181489706389129e+01 3.431520438898283487e+01 3.657802717570280748e+01 3.659554858078286088e+01 2.760556361924862756e+01 4.034443196641088036e+01 3.505345751086071004e+01 3.562939119327084114e+01 2.832369158071500337e+01 4.103164070470619151e+01 3.571895129286330928e+01 3.621445667373676258e+01 4.266503527556518804e+01 3.396132510924129377e+01 4.826412701531049976e+01 3.786087743200632616e+01 2.843873479283735506e+01 3.496093808737495578e+01 4.238834420654571034e+01 3.060594537647039459e+01 3.048896859007932392e+01 3.254814195910101660e+01 3.061984561231938073e+01 2.922600056463272367e+01 3.691035119383152363e+01 3.588566706090667680e+01 3.205822592871610510e+01 3.678814478085081419e+01 4.863125503088163271e+01 3.140587241968048104e+01 2.562840028172799833e+01 3.636951334046501927e+01 3.565367312421984991e+01 2.981922781417921797e+01 4.277401441900678947e+01 3.709446952546925758e+01 4.373599202471208969e+01 2.792375993963449687e+01 5.667960102729157512e+01 2.861498802537882469e+01 4.970978233571147342e+01 4.123587493915371027e+01 3.752406088154614139e+01 4.508786633812291456e+01 4.198297011704556780e+01 3.291790495603470390e+01 2.726192582502067907e+01 3.123777036667420148e+01 4.504846168457665812e+01 4.158790121690496733e+01 4.135267314106186376e+01 4.236015827285891078e+01 3.351358883961517421e+01 3.430333348280628059e+01 2.664879864971820211e+01 4.055686819315435088e+01 4.232102611696560501e+01 3.344556351442639652e+01 4.127516098872455075e+01 4.450929650571602991e+01 2.600167290712050061e+01 3.631989414903127766e+01 3.258979152843802751e+01 3.460806949432014790e+01 4.229804915397162546e+01 4.549967595282048904e+01 3.967738556332310651e+01 3.710177330490010661e+01 4.485782857595582840e+01 3.736504156568147295e+01 3.385050231101062934e+01 2.067809450028209639e+01 2.753845212074086035e+01 4.515195403693527965e+01 4.458848684090643388e+01 4.807574132019352220e+01 2.639576661663513235e+01 2.507823713994453740e+01 3.270624807905988263e+01 2.972017071560744483e+01 4.869051454339508211e+01 3.466052450087301651e+01 2.492603620124531361e+01 3.612664580947004822e+01 3.169496201304583494e+01 3.566630755640920114e+01 3.281800026873573728e+01 3.506250395408561360e+01 2.759786948839053267e+01 3.166330814235579183e+01 2.546529159593014668e+01 2.891725608605328190e+01 3.221125920692975342e+01 3.267273013304827600e+01 3.259989163347727725e+01 3.688135765135562849e+01 3.932918304427976608e+01 3.909143455416204205e+01 2.772726253169952670e+01 3.857706663693288363e+01 3.993163823258075951e+01 3.325522871597366503e+01 3.310453118924255023e+01 3.391547518655333704e+01 2.816463347998010391e+01 2.876751592062649721e+01 3.181956059336642539e+01 3.540163319992893065e+01 4.070863967875320100e+01 4.508392365581136119e+01 3.746232657976278091e+01 3.218288350002828224e+01 1.870217056029931513e+01 3.001392609474123319e+01 3.774861754834846295e+01 3.483323857387125599e+01 3.580889266833710849e+01 3.170769657600398261e+01 3.156233960864025079e+01 2.859572705849370067e+01 4.245467933141566164e+01 3.266836735323638408e+01 3.899448184895909719e+01 4.583832421564411419e+01 3.442937190519672441e+01 4.250594622485164820e+01 3.222895335451733700e+01 3.761054185051289522e+01 2.706753238307986109e+01 3.677488214937377364e+01 3.794815415331516562e+01 4.061829988716174000e+01 3.549132942209101316e+01 3.175931781455857106e+01 4.213686408742736944e+01 4.104849236816667002e+01 2.598110644099167743e+01 3.466836215933339105e+01 3.768501145409737774e+01 3.134552263865468191e+01 3.580576554627342745e+01 3.824325786337218602e+01 4.019618458373755487e+01 2.280170139907230720e+01 5.005831531577558025e+01 3.517045572889492888e+01 3.109359626203197635e+01 4.332119183232524051e+01 3.212522925528789841e+01 3.900185052665909780e+01 3.222781977126054187e+01 3.091152950566743129e+01 3.671416233316806199e+01 3.538364237356273634e+01 3.141120293682004316e+01 4.409005664301944449e+01 3.783644994436812681e+01 3.929250238648027960e+01 4.081195082679006703e+01 2.852878520872664225e+01 3.403860652977593304e+01 3.087782757251882870e+01 3.270260642702164233e+01 3.895662775853540438e+01 3.016990848396498137e+01 3.021303353575927986e+01 4.156805170754920908e+01 2.968642935020806561e+01 2.730343223037852241e+01 3.831638330439508167e+01 2.892511267704250599e+01 3.923405305521107067e+01 3.511664867915971655e+01 3.380710678482682852e+01 4.126445216172908204e+01 4.002678647678446566e+01 3.390267584268656265e+01 2.556552476449018840e+01 2.798663337316339650e+01 2.815019069804498741e+01 3.246085801235174984e+01 3.358724532052986689e+01 3.759119176308620780e+01 3.556198384187845818e+01 2.955007535007502639e+01 3.301859500750480692e+01 3.514001139647911032e+01 2.853780636709083041e+01 3.265290394359754345e+01 3.501826391514259740e+01 2.797586306730987715e+01 4.565273142916117166e+01 2.987669532433807618e+01 3.569247969233689588e+01 3.907174936461717607e+01 3.337169149674221558e+01 3.391048231548689529e+01 2.715609420620201320e+01 3.801117022573253479e+01 2.335140584577807488e+01 3.400809079386551304e+01 2.653592907381582222e+01 3.185233817472192541e+01 3.413410235380885638e+01 2.956778242088870456e+01 3.605662800108730437e+01 3.405213173292478501e+01 3.283014217697551373e+01 2.707509732086640852e+01 2.667857419397543239e+01 2.862677433643250424e+01 3.144535897598473895e+01 4.027568299043735323e+01 2.647390770786622838e+01 4.400761435562244372e+01 3.531763244730527873e+01 3.569528235843881703e+01 2.238380810272500199e+01 2.412058412597676238e+01 3.444749486649875081e+01 2.842226881319117382e+01 3.913181483389532644e+01 4.502472458225332730e+01 3.376995587988874803e+01 2.542231633659427814e+01 3.746034668647505583e+01 2.977141002616490795e+01 3.526008769653268615e+01 3.853304272455846302e+01 3.291415502742692922e+01 3.480569734853406771e+01 2.129281429370926659e+01 2.562407707551838598e+01 3.937670093018287787e+01 3.219142634041502049e+01 3.230751531010939459e+01 2.905847892177054703e+01 2.967105647578859262e+01 2.573201462697487329e+01 4.000799295537661493e+01 3.293310786073033114e+01 3.399115362833463649e+01 3.276185240202804749e+01 2.623546715824685549e+01 2.447921766968686796e+01 2.177061510810453271e+01 2.154561309700186555e+01 3.000148880734818135e+01 3.890661677538316354e+01 3.245340456810038177e+01 3.779012175124238837e+01 4.485336777622724469e+01 3.008615503911060429e+01 2.341493530247461052e+01 2.936868666929987626e+01 2.564524015911546329e+01 2.799311966827461262e+01 3.693519777789651926e+01 2.447587787401333870e+01 2.431582668078334919e+01 3.116063359101019969e+01 2.433409851928736600e+01 2.772235789134991180e+01 2.814790475807509296e+01 2.775181912815874696e+01 3.270168137759546312e+01 3.032644784928201886e+01 3.470263029179945846e+01 2.590052542649511835e+01 2.777132907949957286e+01 2.525971324998436529e+01 3.920489838196006360e+01 3.593920391530506464e+01 2.359736089613719656e+01 2.541022669927567534e+01 2.385813240527677337e+01 3.346577867802664485e+01 4.235542538219352338e+01 2.366298611175464828e+01 2.992206941311381385e+01 2.673642561040839638e+01 3.924756408036150646e+01 3.046675724080880343e+01 2.661032893469466742e+01 2.588938238175948925e+01 3.828739897831016492e+01 1.986466556799940975e+01 1.466968774808295350e+01 3.075334125438237365e+01 3.250361969525557271e+01 2.613634489250548754e+01 2.602878762864989426e+01 3.211216491760968950e+01 3.410684270874591562e+01 2.408813282976450765e+01 2.620442371925854630e+01 3.217479372984559660e+01 3.747706291088945818e+01 2.613559591054085374e+01 2.880535546936683033e+01 2.847598920628686159e+01 3.105643244974624650e+01 3.474275568368200595e+01 2.578276794560653329e+01 3.008252198050649895e+01 2.806320097465847496e+01 2.037706530969777674e+01 2.308990307836972988e+01 2.328900213126456009e+01 3.802408379179316000e+01 2.815738724563646755e+01 3.136562382440845553e+01 2.962908579762678940e+01 2.847033772440997978e+01 2.442457391509746500e+01 3.270610100304907775e+01 3.110876923439376540e+01 3.146983965982073883e+01 4.134941084392007582e+01 2.451241185405722689e+01 2.625116478200695980e+01 2.744416338088772989e+01 2.992596968315342210e+01 3.336826978555975387e+01 2.639474226963320902e+01 2.848395472196182610e+01 2.855169918741172452e+01 3.010327822669579945e+01 2.665714300982295626e+01 2.816740874845143594e+01 3.122932756277092636e+01 3.931375339668252877e+01 3.061584397547926173e+01 2.562447187960519912e+01 2.738152523264705707e+01 2.969978837497712476e+01 4.208494841345159188e+01 3.050776675583918873e+01 2.352356733071216510e+01 2.514055923174082707e+01 3.273777376440454390e+01 3.052932748127276597e+01 3.685388814931438617e+01 2.502491393365272998e+01 3.192138269953260732e+01 3.079129146665748351e+01 1.907196100609931833e+01 2.644052739344824587e+01 3.574870788322805026e+01 2.237152156663235658e+01 1.811912901875419379e+01 2.390273653102378759e+01 2.881593817237158106e+01 2.129566702623790775e+01 2.568872357978055732e+01 2.894898006805171065e+01 3.338088568999455674e+01 3.145858470474869151e+01 3.612760998251845024e+01 2.236283367346181450e+01 2.526917195930357352e+01 2.461370195678439998e+01 2.174576441842810226e+01 2.707381260434476289e+01 2.197057028700078973e+01 3.447761930125390961e+01 3.017837889000785623e+01 2.744719940604633024e+01 2.674364964280154311e+01 3.676507051092449530e+01 2.689969163322157897e+01 1.901015264612520994e+01 2.499283043747569977e+01 2.374735217596312964e+01 2.268135373808682687e+01 3.089025400651455655e+01 2.183645705575388263e+01 2.180238912694059294e+01 2.196089343768702307e+01 3.251599673419364933e+01 3.047218205062191743e+01 1.826565581199258759e+01 3.281104577233354291e+01 3.665324954683315894e+01 2.609754329424342245e+01 2.952055281908989315e+01 2.705139539365498180e+01 2.639808176520601535e+01 1.969537916286957113e+01 1.914045515429728184e+01 2.273719699626535728e+01 2.902348163214233878e+01 2.513472679618832828e+01 2.878236936798434442e+01 2.899356662958719610e+01 3.482611607239765306e+01 2.376706501116203540e+01 1.864534140432370179e+01 2.905194166886935747e+01 2.992416475956043698e+01 2.714053856266339437e+01 2.573775093914419543e+01 3.137250242515627363e+01 2.152496801296962659e+01 2.314275288614373949e+01 2.659220449102028994e+01 3.024135451449789258e+01 3.545569529761684890e+01 1.839466761774873405e+01 2.684112325719061332e+01 2.521760962221614832e+01 1.516264094145324570e+01 2.331747721574931020e+01 2.401215778418381674e+01 1.717520963330702699e+01 2.824370359862259505e+01 2.752463068968778970e+01 2.440918895345996376e+01 2.099779593119018273e+01 3.400967360578216869e+01 1.402227429000102177e+01 2.562809012870869196e+01 2.492517991716518111e+01 1.880818830798420294e+01 2.070243153479385967e+01 1.522705090087912261e+01 2.358050631032442723e+01 2.569251965495850598e+01 2.249389028442244864e+01 2.177729024514038869e+01 2.839167474573932992e+01 2.862660921632325994e+01 2.929593182571452203e+01 3.310515724674282012e+01 3.106755877361055340e+01 2.081690800298105160e+01 2.013292104510321678e+01 2.519873640389388569e+01 2.585955321343188018e+01 1.980231625153399833e+01 2.463922311082458094e+01 2.552874126849958003e+01 2.197090289369522154e+01 2.846101505288467948e+01 2.929365360074773150e+01 2.705156688494488293e+01 1.763452525836542861e+01 3.720512327504813754e+01 2.288355733913702394e+01 3.068734121767438339e+01 3.483181535437304888e+01 1.524171219175219782e+01 1.866267644207788123e+01 2.679438462390140785e+01 2.089196485888310661e+01 2.640548378126444717e+01 2.725504259270454099e+01 2.317494621594117277e+01 1.680022588101400771e+01 1.842033177426614898e+01 3.579188449641388559e+01 2.403686984445485919e+01 1.522558703774507727e+01 2.790378571907522343e+01 2.641819615067010929e+01 3.012318127131111822e+01 3.428031786505481193e+01 1.541996669243624751e+01 2.360329076498453915e+01 3.308431919458758586e+01 2.094489181403012523e+01 2.363492280928970501e+01 3.152184959164357991e+01 1.538637948569741276e+01 1.965256756757712608e+01 2.044753374839442017e+01 2.432379989242601681e+01 2.978622280890598617e+01 2.668403620799481146e+01 2.745267276458339722e+01 2.929230706558299602e+01 2.502521739424661362e+01 2.701323714572021117e+01 2.192267191927933112e+01 2.558350122818124817e+01 2.484173371770010519e+01 2.415390836520818141e+01 2.104434303919473948e+01 2.486699322932970802e+01 1.960363014630654632e+01 2.266535706029992170e+01 2.449240165039923411e+01 3.400272881329827612e+01 2.949303341613126506e+01 2.604473452400985423e+01 2.638393063297017349e+01 2.550450762230619617e+01 1.986979880329555215e+01 2.071995313427615315e+01 3.131201867464820410e+01 2.757254255504001605e+01 1.458968002287412347e+01 2.752063488747108266e+01 2.208281299795116581e+01 3.418234923287015192e+01 3.490607700388365231e+01 3.015444971325402079e+01 1.696653192667611521e+01 2.278922842387725467e+01 3.149464169656706147e+01 2.552481163771655659e+01 2.162635491534091869e+01 1.918776261481848167e+01 2.758291853470331034e+01 2.365439764085753183e+01 2.791299061081820554e+01 3.252945141224789438e+01 1.666487537234664273e+01 2.760067987525753708e+01 2.019887958136343542e+01 2.384165122759618782e+01 2.298237458565564140e+01 1.906182210114294762e+01 2.005212414074272687e+01 2.056388258877684905e+01 2.049998304150454942e+01 1.262166320187909463e+01 2.250186762907264182e+01 2.585962072747494389e+01 2.232165449593495765e+01 2.252394549558094639e+01 2.147307638957920517e+01 2.521491448444002970e+01 2.555963615808275335e+01 1.959990934812466534e+01 2.178021680867334808e+01 2.237729709613685358e+01 1.892879931177980168e+01 2.402897247637461575e+01 1.705160253586221586e+01 2.026280846607597041e+01 2.826839140835923203e+01 1.142224620612242525e+01 2.349942707124617769e+01 1.802138577101892380e+01 2.071221321667614745e+01 2.615850627532782013e+01 1.956619246886917551e+01 2.103893215512472636e+01 2.511030492802485270e+01 1.651194888417430917e+01 2.930190819639119226e+01 1.584865868101606701e+01 2.082312728201832286e+01 1.981652918298602373e+01 3.281774404205543760e+01 1.840342598527329088e+01 2.348827350257413826e+01 2.026901249939550453e+01 2.140335817377433258e+01 1.624757789127188090e+01 1.988870653574215908e+01 1.995688843174663418e+01 1.746001088553249403e+01 2.649211682507563381e+01 2.996042379691725444e+01 2.387463327143014524e+01 2.833133100169068541e+01 1.884062012729861380e+01 2.273118274341328515e+01 1.204965376587790438e+01 1.710418318973016838e+01 2.183835432857365433e+01 2.372416729390273460e+01 2.473556202434683016e+01 2.886319908020333713e+01 2.315547687779950081e+01 3.032992682522146310e+01 2.515301025574316895e+01 1.717972180913142211e+01 1.356065443561316819e+01 2.765869896555491536e+01 2.080339075794453407e+01 1.959369281313149003e+01 2.357676894704616544e+01 1.107268258260027061e+01 2.223349938135832105e+01 2.416176031230915555e+01 2.458210805908515439e+01 1.887213309000645012e+01 1.264987278633370593e+01 1.591207033363514967e+01 1.987347251783452151e+01 1.569605287404814575e+01 1.956200211771283293e+01 3.252945115644315166e+01 2.528845604285588067e+01 2.027968395841535454e+01 1.828161295562930988e+01 2.720065474366424496e+01 2.730826964865200424e+01 2.972135337209172334e+01 2.758305596940473237e+01 2.354113068617230553e+01 2.302417492112559927e+01 1.855237551426091969e+01 1.355510858424126752e+01 1.677430206771305521e+01 1.592853280179707021e+01 2.033425850535394019e+01 2.151748938217493645e+01 2.978881451804963376e+01 1.290088731423380253e+01 2.172767693978625658e+01 1.678397436944930377e+01 1.407281321095569737e+01 2.476993664086968394e+01 2.321241103845482101e+01 1.783239033955745256e+01 3.130364387011398364e+01 2.150627717786596094e+01 2.736840000263522654e+01 1.569196356811353610e+01 1.374756685229622022e+01 2.652879608282897905e+01 2.317952206183444019e+01 2.064604723488830018e+01 2.083261850171252405e+01 2.110965752559801700e+01 2.450858238713414394e+01 2.068835042011233227e+01 1.726906613406132607e+01 1.781438729048556624e+01 2.967410637565239995e+01 2.279669432841613741e+01 2.198433206256586558e+01 2.096081379744777706e+01 2.221354638567932582e+01 3.649164716412220599e+01 2.295836933890295839e+01 2.113506281856987457e+01 2.178723469619363939e+01 2.209552628164983545e+01 2.375619266936242369e+01 2.168101627997181069e+01 2.060955764253075273e+01 2.093792889757199305e+01 2.117975713416018735e+01 1.406070264109889756e+01 2.039833851508901930e+01 1.714722511867162780e+01 2.582557835935639901e+01 2.000002468407591749e+01 2.912065607760801456e+01 2.926317014374243541e+01 2.210588244892259269e+01 1.576758814861799074e+01 1.794784529534322459e+01 1.891369888921039433e+01 2.873237037550220307e+01 1.688431927996885307e+01 2.059087031122165001e+01 2.278048074159570291e+01 1.733153626043534601e+01 1.912072992524990411e+01 2.249840170193295208e+01 1.736238336718709618e+01 1.665679178126366367e+01 1.975128790874443752e+01 2.376685288251155370e+01 2.572419822185598548e+01 1.361340054173692415e+01 2.875416497874948263e+01 1.369219748633099343e+01 2.151487717374305575e+01 2.803873662586581617e+01 1.821562263204883081e+01 2.343830428180782732e+01 2.274200233946596228e+01 1.650390499202243433e+01 2.546008988703396625e+01 2.287320042652849494e+01 2.101901617475501993e+01 2.298650667683469706e+01 2.059071828489505407e+01 1.895302574414320063e+01 2.724073448947604348e+01 1.846386161254977765e+01 2.163380294978798446e+01 2.339426871420470633e+01 1.355736748511900913e+01 1.169388323424262666e+01 2.250684178039352545e+01 2.426253566944845019e+01 1.354161982107345708e+01 1.892645189634601621e+01 1.921270840205179553e+01 1.406386140502274351e+01 1.400573356622438936e+01 1.299809461652465536e+01 2.159158185764149351e+01 1.448886918413978719e+01 1.710279875892280188e+01 1.751893472693503639e+01 2.040426141606524624e+01 1.761816032544871291e+01 1.713835809642484520e+01 2.043912509327834215e+01 2.127936089214281878e+01 2.562802799582295776e+01 2.741002278309571594e+01 1.477051727745653942e+01 1.733163625134988450e+01 1.692270761839905902e+01 2.173261219518033371e+01 1.915333607993958154e+01 1.455788140770875394e+01 1.649995944082075994e+01 2.719436063643668433e+01 1.466698065270415263e+01 2.335883847856158368e+01 1.670016632083942199e+01 1.839467255057063255e+01 1.911072440742532663e+01 1.157409017902201498e+01 1.556835902777965686e+01 1.886216998494534991e+01 2.380517834587838877e+01 1.552397439712115101e+01 1.783105071402346198e+01 1.590186033862279658e+01 1.854287094555250448e+01 1.678448458211924788e+01 1.779654155999120491e+01 1.736921454621043992e+01 1.330790260354718590e+01 7.740691933836735039e+00 2.315994720594429523e+01 1.922434185223103142e+01 1.400564721134580992e+01 2.560902733439652224e+01 2.932771839903371003e+01 1.582834803403043544e+01 1.834030714207482404e+01 1.334147871642043981e+01 2.105782067451580275e+01 2.100724993331255419e+01 2.169926312709534955e+01 2.456926697449371488e+01 1.346340470919684407e+01 1.150131894159687107e+01 1.087198014597105278e+01 1.442759069560023022e+01 2.137422512957962439e+01 1.934341726226282532e+01 1.824270082992440578e+01 1.864829081115825105e+01 1.746370525895026304e+01 2.092557044482991557e+01 2.021033094040162226e+01 1.729430044379419940e+01 2.335061152135658702e+01 1.666699281605009375e+01 1.712859973553348425e+01 9.212674814148856584e+00 2.000243640688796276e+01 2.412966689085683214e+01 1.880718333539713782e+01 2.231767000169018544e+01 2.254845218167048415e+01 2.061100635700487516e+01 1.421702802732474957e+01 2.115269870446695677e+01 1.427793773292178869e+01 1.894124364514276948e+01 1.629219402762843671e+01 1.904357450096370385e+01 1.198479177515268113e+01 1.689555334487401694e+01 1.404611406875728363e+01 1.768325547893807226e+01 1.737721932395112745e+01 2.797869649117806290e+01 1.621647399969169001e+01 1.715752577176358784e+01 2.264006973633773256e+01 2.021108980256055787e+01 2.217293315662741904e+01 2.559314649023076882e+01 1.287806840364959804e+01 2.103905319611311953e+01 1.607183843009346802e+01 1.312769073375251416e+01 1.033758924602264706e+01 1.596419615162200678e+01 1.947533046309106908e+01 1.858552463351145079e+01 1.980491746107506756e+01 2.180418390580205212e+01 2.031579920259852656e+01 1.783147510285480308e+01 1.773029126998484628e+01 2.144597299527321965e+01 1.477988939889796427e+01 1.607826150184869363e+01 2.782108822461501774e+01 2.688522980831660902e+01 2.419940109247859183e+01 2.056017124018666564e+01 1.488632898831604656e+01 2.602447517690369594e+01 2.449242532040993581e+01 2.277046627316912364e+01 1.531932083855352644e+01 1.610312534717406763e+01 9.383985128465567982e+00 2.010901059556029580e+01 1.773056266984159279e+01 2.087338638834554416e+01 2.306990902472942295e+01 1.834655856647485805e+01 1.925201905019398296e+01 2.282670545495794912e+01 1.576642974118407103e+01 2.437307841784060614e+01 2.429020747283323800e+01 1.841244009007225912e+01 1.985997231003860009e+01 2.430420296344727404e+01 1.914044487877945855e+01 1.578927748556096589e+01 2.028909378577803579e+01 2.234677431287450844e+01 1.885933552447314909e+01 2.270442352660482044e+01 1.495832021934507061e+01 1.149597642342007653e+01 1.670748057846711276e+01 1.539131423499295259e+01 1.947315075445287391e+01 1.796144586613926464e+01 2.261375283781182333e+01 2.716163147600787653e+01 1.986222987789625094e+01 1.080523750953019402e+01 1.583271601059700373e+01 1.685514612695408587e+01 2.401453863372420017e+01 1.319488440949641372e+01 1.760912399176404008e+01 1.514826486734825650e+01 1.561601934287323523e+01 1.844861352424249290e+01 1.561190219828184311e+01 1.794011126812121404e+01 2.218111893411263935e+01 2.161268340042378711e+01 2.326607520468973078e+01 1.886861946802418899e+01 2.330030570170761095e+01 2.526238231698114234e+01 1.977250083366372735e+01 1.854417661499977754e+01 1.700892834192544356e+01 1.631237013937469271e+01 1.314459857372553842e+01 8.690433797480391576e+00 2.435478996880734215e+01 1.250272814868113969e+01 1.117417728543564159e+01 2.077425949647165027e+01 1.783918855238031398e+01 1.291267720668277619e+01 1.447632761704885596e+01 1.578396270514639710e+01 1.967585911031356005e+01 1.949257138911416476e+01 2.278832204004130446e+01 1.151772986871833737e+01 1.662855940298767266e+01 1.914900969543325004e+01 1.608623591547024390e+01 1.297202881757135984e+01 1.597368398521275878e+01 1.730141643977424692e+01 8.545292887138652205e+00 1.129068290845253486e+01 1.594934048434278573e+01 8.182407168022594490e+00 1.477552774333897112e+01 1.992381518049775835e+01 1.071496866666065273e+01 1.136363080051621921e+01 1.096031572555000722e+01 2.070547953632722127e+01 1.825732186532280465e+01 1.991976574830713886e+01 6.615176602507698789e+00 2.259202005622800513e+01 1.703925999109059575e+01 1.813022040528175438e+01 1.529449875378506540e+01 1.506669960591269231e+01 2.583772804601478867e+01 1.144915593965233569e+01 2.899949690436508476e+01 2.173206684138859046e+01 2.218094951424744465e+01 1.217091807350240629e+01 2.115271819324548375e+01 1.477676653106671445e+01 2.042936906935441499e+01 2.142574045526529503e+01 2.031922515626742509e+01 1.514312483547490551e+01 2.260978653101280145e+01 2.117373604065086568e+01 1.353073695712436120e+01 2.135535276074238098e+01 2.144025977123977356e+01 1.585374992774220360e+01 1.719609765014044100e+01 1.496040614756718234e+01 1.555305461299519720e+01 1.210188319937602053e+01 1.998250850086809649e+01 1.748943008080452799e+01 1.535969335616471909e+01 2.509629254013876576e+01 1.346723804431996641e+01 1.400040939495525372e+01 1.243100805934916764e+01 1.704248527056673979e+01 1.237105565834132470e+01 1.599592984402084639e+01 2.093659852701182444e+01 2.059783908910913297e+01 1.703229202149061550e+01 1.636751787531742508e+01 1.140034675139662212e+01 1.881948541485973081e+01 1.696680547784752591e+01 2.686734763693308992e+01 2.222828093251647985e+01 2.619577572830727163e+01 1.529447060583972728e+01 1.233293241946942764e+01 1.902647728977620645e+01 2.131737408057635008e+01 2.060253553123525450e+01 2.500176989194433830e+01 2.308897660094620008e+01 1.802466122556276673e+01 1.804465558633320654e+01 1.082397564035279913e+01 1.468260283620163165e+01 2.409001004030924520e+01 1.143217386864273699e+01 1.965689886083008986e+01 1.743660173396038715e+01 1.564017018025559480e+01 1.312828493772840766e+01 1.567970186962792312e+01 2.731504336756203344e+01 2.027723767729698778e+01 2.120463065471260222e+01 1.982773268571708414e+01 2.222692323862413843e+01 1.495565747388533140e+01 2.995598130479626775e+01 1.934128282228023821e+01 1.237878285648920240e+01 1.037947908445995537e+01 1.046700359966261651e+01 1.610123071965179875e+01 1.596546730268318903e+01 1.376463105779442309e+01 1.832738166343101582e+01 1.260700707245007379e+01 6.809762942539990149e+00 9.925375966432394392e+00 2.067045279240124600e+01 1.153588009197000197e+01 1.750777951903625507e+01 1.846746639345108676e+01 1.453457216153396914e+01 2.158827425568309621e+01 1.534460861978951840e+01 1.798766367088476770e+01 2.145201180982449429e+01 1.025594791129295125e+01 1.271979050804273292e+01 1.240755010939086311e+01 2.047195696400893183e+01 1.243411402595669202e+01 1.508661885687283544e+01 9.373537151760661601e+00 2.031166554002126290e+01 2.250900702193338532e+01 1.876522166225907995e+01 1.054545161582776380e+01 1.364257707748860682e+01 2.080237731919757849e+01 1.942053971733314910e+01 2.328882296117251371e+01 1.862226279023349917e+01 1.627864238326466406e+01 1.792889666165616447e+01 1.221950213700892185e+01 1.737807550889691655e+01 1.649286118898760733e+01 1.373637629302285923e+01 1.530123162473287657e+01 1.265719387004488183e+01 1.320177304135600949e+01 1.615981773672449862e+01 1.211592837251620303e+01 1.689656122149040129e+01 1.345804205140045795e+01 1.312649917966650648e+01 2.282238044344436645e+01 1.123279733361415467e+01 1.296054854639492504e+01 8.676815398855223904e+00 1.078085731973187755e+01 1.294949935617113823e+01 2.209588278597301070e+01 1.438345776057627390e+01 1.374529513129587244e+01 6.718432045705561961e+00 1.485248881749807737e+01 8.169179746745573567e+00 1.895373336870676440e+01 1.480140642777043958e+01 1.154616087834054916e+01 2.334498678464962040e+01 1.645157758632696954e+01 1.501360921162877915e+01 1.534875135917920019e+01 1.582221052925196503e+01 1.776806928393131813e+01 1.918969410668247733e+01 2.161777448629237242e+01 2.026265508489116129e+01 1.427112054629989224e+01 1.286020640194798403e+01 1.584658744493663107e+01 2.329710057978115145e+01 1.519930105984350277e+01 2.317755722418830189e+01 1.383576265358246538e+01 2.482267413990768645e+01 1.751924262875762039e+01 2.072379021533616594e+01 1.495825981008313654e+01 9.386513986844766677e+00 1.410240706012055867e+01 1.111911151527426433e+01 1.442418204736025267e+01 1.229339441044620429e+01 1.956730346394671827e+01 1.431232353676794133e+01 1.162361748065553968e+01 2.181541308529033429e+01 1.708249487892335239e+01 1.779338084765192818e+01 1.771635948442550301e+01 1.184526505916804773e+01 1.337286730557304715e+01 1.342962490248986818e+01 1.504787399708362727e+01 1.063436593070255576e+01 1.615905697739433222e+01 8.731290281320166713e+00 1.262855443918364884e+01 1.407007890024237007e+01 1.676546575422478114e+01 9.159500910029969134e+00 1.562429332839993990e+01 1.318325652283840732e+01 1.438292048670573919e+01 1.214082836204065430e+01 1.336503684217093380e+01 1.313803397621181546e+01 1.377959514623166370e+01 1.408050460240395019e+01 1.621935615662335195e+01 1.411754389410455701e+01 1.433372294225528165e+01 1.341393894252391839e+01 1.670892221801539534e+01 1.383985280175762433e+01 1.508904894229766036e+01 1.507190018501758466e+01 1.422335132259897250e+01 8.900106120882712801e+00 1.747390998350367042e+01 1.136872954736087671e+01 1.445039908174673471e+01 1.164503041946881012e+01 1.665745084248746721e+01 1.545315716328824074e+01 9.746659755828408933e+00 1.752872172046706467e+01 1.027240392007476366e+01 9.661800295238846203e+00 1.728958146335491008e+01 1.423424477918632647e+01 1.347115459985866082e+01 1.732687722722430479e+01 1.893662292696967597e+01 1.295866979715309064e+01 1.133515672657841122e+01 1.389714341063042546e+01 1.283727498076541806e+01 1.411669206813415123e+01 2.085002156312886967e+01 8.808327460488358795e+00 2.347621073996639751e+01 5.937476459567750275e+00 1.087826279732552059e+01 1.654739023430642675e+01 1.103317884051259412e+01 2.570388407640037087e+01 2.415967930383638773e+01 2.239636490528637225e+01 1.165093298294889479e+01 9.430463058820009792e+00 1.782479982087435744e+01 9.788312483028583699e+00 1.732270983670732534e+01 1.663966276499676766e+01 9.306702498888739683e+00 1.539662674158020472e+01 1.308423403391977402e+01 1.280053859530463534e+01 1.678942777662017249e+01 8.087796385293444246e+00 6.974492816451783206e+00 1.511692610058096342e+01 1.788180717267099595e+01 9.957132219033574927e+00 1.554032470828308909e+01 1.298595484389352528e+01 1.367647189157730025e+01 1.384936789058794737e+01 9.438293863975216524e+00 2.011721719535671227e+01 1.356990232750061587e+01 2.480873540502212649e+01 1.614867443144666836e+01 1.136883396661018963e+01 2.072497362200627435e+01 1.092597849291548684e+01 2.080081503855633329e+01 1.367644854548700550e+01 9.416119365494489912e+00 1.277367216217592194e+01 2.894991339613705605e+01 2.484093703844864720e+01 1.813231170731227948e+01 1.792195780723154286e+01 1.986649438699881642e+01 1.639405125330637247e+01 1.594548009762465490e+01 7.981144879136998327e+00 1.990827800389311619e+01 1.205373984146842403e+01 1.633819085546736360e+01 1.412269775763276058e+01 9.142090164950717579e+00 1.318081017437568825e+01 1.771264309534269898e+01 1.112077994378129553e+01 8.843698615421800469e+00 1.392388843563532141e+01 8.693733385965000338e+00 1.149576836832587112e+01 1.530113717374874938e+01 1.820577168991026085e+01 1.534782564096897417e+01 1.685693597996475646e+01 1.014682711864116627e+01 1.526335789541151655e+01 7.755599006723152833e+00 1.710471189828463068e+01 1.456186895753785038e+01 1.445943132834910827e+01 1.108841600172001485e+01 1.053513619775592680e+01 1.909706753958220915e+01 2.610134033398137632e+01 1.664878754502711189e+01 1.290418220899374013e+01 1.008727509161079716e+01 1.409559195037075341e+01 1.138259366051929433e+01 1.573688539937488606e+01 5.658171288752561701e+00 1.737405475274009703e+01 2.355421621559017353e+01 1.191569264673192308e+01 2.259732786879094135e+01 1.389340292416168410e+01 1.594912233091488929e+01 1.348334336890686558e+01 1.163188204519887492e+01 1.297466758996564451e+01 9.893073299677061172e+00 1.179566284547999189e+01 1.135514384632917206e+01 1.703276705381208345e+01 8.086463498475936262e+00 1.401787053126244231e+01 1.745196445318834577e+01 1.007628299625434032e+01 1.384882421119472085e+01 1.733571353123574710e+01 8.960931566871865428e+00 1.688261774671925508e+01 1.306346624941851964e+01 1.196498024401511806e+01 9.503187459711599061e+00 7.862160412202735316e+00 8.029373843369908670e+00 1.319480238851618381e+01 6.129359232927488854e+00 1.579857031067585105e+01 1.370891891187543443e+01 9.934968551291664340e+00 1.187645825504114150e+01 1.625144182670574367e+01 1.144083212935395899e+01 1.518730903899243323e+01 1.175766960657895588e+01 1.536925535135898002e+01 1.297091292485332303e+01 1.492426637210525975e+01 1.049730600608743991e+01 1.651790400192814445e+01 9.856779014324537513e+00 1.490092046127496417e+01 1.588457435571202048e+01 1.303825572247303555e+01 1.066212940147456578e+01 9.194040300805484733e+00 1.204559208437526152e+01 1.384878026451963251e+01 1.535383967297384267e+01 1.072910673980951302e+01 1.045306418193469078e+01 1.985483824953948329e+01 1.313322977007520365e+01 2.016050585847881038e+01 1.208895528073121106e+01 8.321104250650217082e+00 1.596318640585506898e+01 1.827658628769489724e+01 1.575637948572125957e+01 1.460968836823306738e+01 9.752522202603868706e+00 1.401560867409315669e+01 1.277677120727122961e+01 1.751718721319088701e+01 9.367106448688357290e+00 1.060310174006307804e+01 1.446615545509981793e+01 1.891950629999686484e+01 1.508928387043093444e+01 1.770939741872469497e+01 1.234332582113919585e+01 1.426674062787752639e+01 1.508213124401260607e+01 9.718546947368592370e+00 1.369116178239430504e+01 1.194315783560393740e+01 1.247577880153313679e+01 1.063164312582446058e+01 1.771184109742813817e+01 1.064174369305402479e+01 1.625008594681504448e+01 1.062575681725776633e+01 1.665337077434801216e+01 1.562606224208667349e+01 1.216263446372960999e+01 1.048878583760644645e+01 1.039555667940137162e+01 1.621346092307754461e+01 1.075790289152278945e+01 9.149371346988246501e+00 1.665785196919356892e+01 1.511741633459440592e+01 1.521353134096844961e+01 9.123145239202756329e+00 1.062351632153131753e+01 1.461762755158204996e+01 1.549069110236796298e+01 9.298197339254597793e+00 1.047549321914453024e+01 8.915807699074886017e+00 1.167151020524268823e+01 1.235835973951511413e+01 1.480921886528334497e+01 1.215831284759623543e+01 1.293244004743210951e+01 1.846427996863395649e+01 9.943685453939700380e+00 1.737105339859188291e+01 2.739522080264941195e+01 1.105917957771348092e+01 1.504263856903292051e+01 1.384148581172119918e+01 1.193076569476143511e+01 1.759287413322198290e+01 1.078660279636893726e+01 1.739173419418195721e+01 1.759601904343926648e+01 1.268000226737964198e+01 1.084843927806248232e+01 1.174413630112586659e+01 1.635768058526788593e+01 1.282241692520295295e+01 8.259539815874635593e+00 9.481588479696707594e+00 1.224031244927964579e+01 1.132106768976938937e+01 1.558668733362812908e+01 1.148380493469481323e+01 5.419502742604223045e+00 1.097481266417763912e+01 2.018299879396652585e+01 1.156056258055595443e+01 1.818814458161705261e+01 1.094733981497902242e+01 1.652044824703171599e+01 1.265410779634402161e+01 1.332849588050578404e+01 7.767245610471689155e+00 1.970590937613950189e+01 1.900045605954688455e+01 8.519178311704836304e+00 1.301790228024632157e+01 5.843701352503363644e+00 1.292569668206083655e+01 1.233992875938814748e+01 1.417482272383624675e+01 1.315368135813685946e+01 1.397607370562229434e+01 1.427865676240090664e+01 1.173186190209483115e+01 9.625872757124380286e+00 1.288351866231475817e+01 9.145026340075300908e+00 7.832806191806781726e+00 1.351357711192404487e+01 1.635114483283900455e+01 1.448027861226600876e+01 1.743691332044921438e+01 7.728108930423328360e+00 7.935569457710019314e+00 1.990413656921401753e+01 8.185598987259469439e+00 2.052065469884649929e+01 9.602144950243863164e+00 6.891135988025858694e+00 1.793792108843697264e+01 2.011448499275468649e+01 1.465935123483776792e+01 1.524810966930117040e+01 9.662889449694505473e+00 1.568702919239232862e+01 7.602154188340827901e+00 1.315461181288469561e+01 1.158321632284766700e+01 1.231527536039757109e+01 1.607111332169220930e+01 1.302501400746140270e+01 7.733626717467827483e+00 1.750030443334435404e+01 1.813318790454014362e+01 4.566287429732380332e+00 1.060335928152190732e+01 9.760719783230603852e+00 1.753351776623121694e+01 1.447093956730133968e+01 1.029257452718870880e+01 1.890108750308076679e+01 9.732922540976813863e+00 1.138735266627069542e+01 8.352602348880028060e+00 1.340098190788229005e+01 1.274673135314657024e+01 1.355732890544756764e+01 7.805584354759912635e+00 1.301479735761540724e+01 1.807865491257085466e+01 1.110978066553623300e+01 1.419071496500236051e+01 1.769200335509619038e+01 1.356768804071864487e+01 2.019124946206947513e+01 1.281300174457868479e+01 1.530703430729665016e+01 1.210549004078809787e+01 1.797929924191322471e+01 3.354205478073394531e+00 1.745405032183214189e+01 1.225171031086967943e+01 1.118551346322410822e+01 9.763379523571019902e+00 1.336786600577701734e+01 1.851231920985879142e+01 1.200533180677033940e+01 1.691974020929923128e+01 1.136893278318564526e+01 1.782558299127154200e+01 1.513361889956154549e+01 1.535504153359008228e+01 7.624244671283275210e+00 1.570883993458305206e+01 1.121630496874477068e+01 1.541964940380803206e+01 1.379376697154872211e+01 2.937971487674948090e+00 1.287538833128566296e+01 1.612560224902313877e+01 1.377134403530649287e+01 4.868998615723644896e+00 1.214431364047724671e+01 1.204324859033016359e+01 1.133831364208315762e+01 9.534680291093723170e+00 1.300879958309046991e+01 8.640430117716805469e+00 1.566913431592192296e+01 1.426868557791155823e+01 8.135120087535499422e+00 1.689048522848339218e+01 9.506644927030539094e+00 9.418440093785495293e+00 1.866206360397977448e+01 8.891383215293418019e+00 1.169979541089204389e+01 5.377336637943855635e+00 1.136279948552808072e+01 1.058208102337431278e+01 1.382521863149598751e+01 7.765436305321673949e+00 1.640341038361653858e+01 1.878544967647867026e+01 2.025437276520439767e+01 1.333616815468350758e+01 1.771518610749856393e+01 8.055875443916807654e+00 1.259182781373569071e+01 7.161161912004706309e+00 1.590834928680557603e+01 1.056470245165900401e+01 1.549599268359223458e+01 1.410438739259960883e+01 1.448426502418362638e+01 1.690332295733623980e+01 8.394491299466084300e+00 1.284891824646301828e+01 9.722942049215667737e+00 6.714423717703008165e+00 1.836569314627331195e+01 1.122000635370139676e+01 9.385541644715027942e+00 1.175456933999697462e+01 2.005601641308590288e+01 1.018433732218568188e+01 6.879852012316202803e+00 1.017613941177159020e+01 9.604569412726370103e+00 7.165561396748709733e+00 1.513028346397248214e+01 7.912298684341194210e+00 1.067884343935928371e+01 5.576199700935741355e+00 1.321463879443331635e+01 1.492340708769124547e+01 1.050376266800623704e+01 1.522941415958789868e+01 7.732941766202986678e+00 1.256339966442790157e+01 1.154222834022070288e+01 1.136426009059966979e+01 1.026762449616738948e+01 2.041118737619802914e+01 2.693168017680009463e+00 1.567770381966492188e+01 1.154078692219968616e+01 1.387735335921420088e+01 1.380199713350930146e+01 1.841022595421364016e+01 1.188035130055962263e+01 1.031142523750973439e+01 5.812398227704577813e+00 1.013535363378542975e+01 1.484516567581860258e+01 9.407613156352072181e+00 1.520769688112976681e+01 1.074438981107470248e+01 1.186800758591030025e+01 1.227787174678014637e+01 1.178444539759663101e+01 9.906218828130322507e+00 1.425847975035151549e+01 1.004316481201933264e+01 1.255167588141986990e+01 9.029706082128935662e+00 1.036621598958906176e+01 5.866591509556881689e+00 1.369631843304200025e+01 1.057844845825521318e+01 6.216214451917169370e+00 8.229205928533170677e+00 1.369428162070837729e+01 1.006464289048074257e+01 2.029292885215183162e+01 1.350149869218766696e+01 8.252590307769439804e+00 1.150597905257802900e+01 1.041235911788912816e+01 7.152059785177642404e+00 1.158444152821522799e+01 1.312380950451270145e+01 1.288089632356219205e+01 1.345138395517929020e+01 1.000674593765305254e+01 9.750644777753638692e+00 1.297643782245657995e+01 1.152386361473322296e+01 3.846213608204645862e+00 9.476230702468130929e+00 1.079590678997200293e+01 8.137612739498660375e+00 1.003549753624262486e+01 1.445684012364445614e+01 1.458998251231263055e+01 1.483391060825564800e+01 1.141791267302314772e+01 9.860103410726361872e+00 5.861600729192168124e+00 1.183988602098055409e+01 5.195385516623880484e+00 7.316937673016773225e+00 1.045851614389187390e+01 7.110897650996341746e+00 1.177154211349449930e+01 1.338952900279355873e+01 1.742179256222888384e+01 5.128653477732810551e+00 8.802858171570623114e+00 1.110865945575885938e+01 7.312882297889691685e+00 7.017203601301314819e+00 1.364676276891575668e+01 9.807547382526042412e+00 6.387137862459765891e+00 1.192040222847736075e+01 9.216424474669624445e+00 1.160963417732368619e+01 1.244153119430762189e+01 5.281725433033334305e+00 4.897801279262764318e+00 1.329924308766537955e+01 5.425366302432773402e+00 6.890320623064158490e+00 1.464498768147999286e+01 1.002485629868584560e+01 8.524429397886557069e+00 7.466212963186018570e+00 1.044549406525835344e+01 1.316503553426308848e+01 7.354412211496639706e+00 9.693049306166251711e+00 6.593961584141243115e+00 3.002493674493841525e+00 7.406870313700736119e+00 8.843874217957466755e+00 1.025728480169631496e+01 7.435211984253506046e+00 8.513926110479433262e+00 8.510273534692204933e+00 9.598122866120943897e+00 1.389441920472588343e+01 9.178541781701541780e+00 7.619604076616781185e+00 8.985015749151031628e+00 6.581225600341686466e+00 5.952467507693509852e+00 6.253100821676298438e+00 5.778578257255908568e+00 5.638388838435100858e+00 1.164490467638773197e+01 6.647780125215538405e+00 9.714754126720022143e+00 5.759816128278242076e+00 5.550693857869783976e+00 1.197578188509473129e+01 3.361208647175288000e+00 7.069881767199636791e+00 6.076661591776690408e+00 1.084048199388828415e+01 1.073736749066794971e+01 9.798754519688554154e+00 9.568657322643268515e+00 7.384271397957313354e+00 1.052734766809356337e+01 8.592455217188717853e+00 1.100001766630513345e+01 1.292986299290080510e+01 1.061654530893441084e+01 1.089809107514683895e+01 1.688108848948016671e+01 1.391168605182670781e+01 8.242479390273093287e+00 8.299604052502763452e+00 5.445979633984448398e+00 7.498278875318848513e+00 9.841329419383823662e+00 7.172807263813639977e+00 8.437531262026055856e+00 1.150160943316862650e+01 1.157775523762855485e+01 1.659759717857405059e+00 5.957192572232621330e+00 5.383020562742404813e+00 9.433278604261335687e+00 1.389548999502669524e+01 1.426653795077946363e+01 6.165145693893105516e+00 6.819517111041213830e+00 7.241251546625399271e+00 1.254008319426745643e+01 9.197810776312056902e+00 9.139030660449996901e+00 9.001836220132773292e+00 1.021197217507438459e+01 8.997274129683413335e+00 1.114654534573184641e+01 1.048118608971038768e+01 1.042171191598640689e+01 6.893102673525826063e+00 8.780453304209778764e+00 1.094667373432333335e+01 6.362264174501699010e+00 7.307974160845710720e+00 7.067935322585538138e+00 4.191971891185812815e+00 7.534595673765809742e+00 2.388570125699950975e+00 9.188039101806765530e+00 8.240518887128196468e+00 1.125006370185447047e+01 1.118352985924313714e+01 9.929074498133495297e+00 4.311092465699732479e+00 1.341592536625109666e+01 5.851757618065652089e+00 1.270027292121933371e+01 3.950515768875102918e+00 1.999358807949779049e+01 8.103581995820901440e+00 9.746428453327521169e+00 6.053418023495902744e+00 9.840570786611788634e+00 4.519782682950330255e+00 8.760256046367874916e+00 6.474189046935233449e+00 1.444200348488968899e+01 1.183631082658348177e+01 8.269870871839462012e+00 8.019870935267238821e+00 9.621940088128260626e+00 9.121153968095875086e+00 9.901482051591660394e+00 7.383025295388970122e+00 1.014894450494804801e+01 8.374182624542198639e+00 7.108284832393080954e+00 5.441566677249088713e+00 6.042241008871986452e+00 4.499407209551949727e+00 8.747989666066075642e+00 6.665238363983921666e+00 9.147995853256610133e+00 6.002277650752288807e+00 6.008415103650355249e+00 9.813869612166509881e+00 5.737169905954750071e+00 5.440045205766031344e+00 6.721874184608434888e+00 4.389129109541183738e+00 6.207349795347528065e+00 8.205161771264151582e+00 8.492758553955317424e+00 8.924269679541803058e+00 8.624388661726872130e+00 1.121444284843540729e+01 7.837503751224081050e+00 8.378254974260780585e+00 5.591541238814997428e+00 9.536437779315146912e+00 9.005512968619498793e+00 6.018839865222432195e+00 5.532257434434237453e+00 4.474854866753378957e+00 1.117362309604944670e+01 4.203629792313032354e+00 8.179995160075591798e+00 1.165303556327026335e+01 4.681791281338571586e+00 7.795999078589467501e+00 9.663914911221525017e+00 4.493117243596512544e+00 7.657993179360317981e+00 7.920150370459692724e+00 7.641843261949796684e+00 7.661699981274800564e+00 6.442060461478000377e+00 1.356082524293220182e+01 5.503812664145812050e+00 9.380338161811353714e+00 6.946364470313660888e+00 1.009835642126056143e+01 4.059394530589909067e+00 1.057841019136340321e+01 7.170580466572095801e+00 1.161885115767020693e+01 5.314571554831450051e+00 6.268235191168255227e+00 1.101734086095246035e+01 7.325380977539412974e+00 7.859205444830757337e+00 2.511937699266372448e+00 3.897701221319938014e+00 1.562543418343027035e+01 2.412125668986709215e+00 5.813526530614555377e+00 3.743022150060388409e+00 7.135704751151790148e+00 4.399446241202510599e+00 6.736293173043415017e+00 3.771093967865174257e+00 1.048059766685125105e+01 5.813537329553179589e+00 1.080649837204279429e+01 6.041850435126440821e+00 2.771561643241899020e+00 7.354271898338604174e+00 9.281759312977953869e+00 8.225249305631514574e+00 1.154283292534658223e+00 8.457107422384190443e+00 5.190338534683809790e+00 7.717233970338862825e+00 8.371022827486450879e+00 3.574849047501079014e+00 6.047879812932690058e+00 6.272478633234408463e+00 4.701090175935340731e+00 5.044305209219261954e+00 6.148292023511071847e+00 9.812302860996219067e+00 8.929684216624446336e+00 9.339913608037504034e+00 7.174147602191494499e+00 3.263202758393173308e+00 6.171731438015649829e+00 1.565496938371556901e+00 6.471745449177783271e+00 1.046614417984293155e+01 5.539933941789755067e+00 3.558896886330036757e+00 5.744825359298224576e+00 1.221547593389730402e+01 6.709064738574953779e+00 7.948576133467641469e+00 8.830978467437395452e+00 3.190869609110403182e+00 6.714540249678286443e+00 1.195315652327250078e+01 8.400617662502003924e+00 1.133518697825376087e+01 1.221332737220455833e+01 7.699670567884800754e+00 8.798036491431236783e+00 7.546515970834133391e+00 7.267755571400086545e+00 6.139771313563906041e+00 6.729540032011479767e+00 4.919570194565547006e+00 1.005760674116508113e+01 6.145506697252985262e+00 7.036453735313340729e+00 6.440090410466694060e+00 2.640681483406698948e+00 3.730581958061442549e+00 8.549258704297537648e+00 8.472029473746374606e+00 6.576005766030473154e+00 2.964832952420821677e+00 7.718650712113261037e+00 9.905921156948426898e+00 7.039367980038761630e+00 6.105735300278451128e+00 4.700967179596709400e+00 1.095186042629561740e+01 4.544192124328928273e+00 6.063751661598076659e+00 8.746998454023856340e+00 7.381198116353585803e+00 1.390618169970381146e+01 4.715222664441360401e+00 8.799842686018770621e+00 2.349676696655178976e+00 8.575600023978433128e+00 4.414882181524435012e+00 3.709713702903939758e+00 6.698935135758867787e+00 4.474958591216701365e+00 6.304276903188008596e+00 6.337752440572627322e+00 6.594325126097251299e+00 6.858739829298244217e+00 9.583401910242216104e+00 8.301308699524119206e+00 1.434008991037381886e+00 6.708382999523431423e+00 8.186847202046095617e+00 7.585156213933140101e+00 8.054335340276063349e+00 4.012738482797977291e+00 3.878848477590656874e+00 7.558236049030093717e+00 8.136072557183428700e+00 9.383906596656872878e+00 5.713774415412220087e+00 6.086907408184301538e+00 4.353736343361765293e+00 6.005141968954983867e+00 1.187355551119054731e+01 2.475659149884044563e+00 2.017078196107336296e+00 6.626933765924391651e+00 1.211819821919955587e+01 6.575103887206774189e+00 8.168318665391455013e+00 1.161350665643557178e+01 3.371042437027691907e+00 3.990255288069558315e+00 2.993609232803986053e+00 8.822656605704986887e+00 4.241841139068937672e+00 7.647484506996751197e-01 4.221466805044403969e+00 2.393316594239283668e-01 5.059574601127573956e+00 8.247952459051999696e+00 3.524011821752929041e+00 1.029665861871073496e+01 5.673986415233390979e+00 4.537130849904272623e+00 4.909071417901822443e+00 2.872454310372905439e+00 7.909889118371677519e+00 3.164434172902450548e+00 4.399744064299927260e+00 5.575512002328533612e+00 6.998579043844333825e+00 2.762616656734032006e+00 4.938773628073736432e+00 4.339041886352676514e+00 6.867116750402195713e+00 8.240573352517605699e+00 3.446086323458052547e+00 1.751975743382179207e-01 3.141353850591452890e+00 2.974437346142777550e+00 5.304013392161341045e+00 9.609229857921148366e+00 2.105792704782727398e+00 5.700897616193666195e+00 2.430416866830223288e+00 2.590017788840412560e+00 1.133304099474853466e+01 8.690124188479808609e+00 6.305243270428097624e+00 5.207043639824481929e+00 2.930900764472379461e+00 7.479449938377455531e+00 8.379953607919850000e+00 3.723335895258275574e+00 4.993783752599979309e+00 5.863662162727418803e+00 3.511435628550465093e+00 6.583313323552878238e+00 4.541684416506560851e+00 8.825647472990386433e+00 4.978507039197840989e+00 5.341478308988881096e+00 4.926425934975750209e+00 3.198001101024976922e+00 4.221583917701453359e+00 6.763185551403057438e+00 2.036146394932561776e+00 1.688406274495084070e+00 5.748652995795811016e-02 9.425436881613363127e+00 3.463920493692989933e+00 5.833190414723223860e+00 1.730875126319263879e+00 3.056199787948759905e+00 1.125477111376809614e+00 3.863496628298296542e+00 6.275121856878994819e+00 9.283134502208419292e+00 4.778550774563463222e+00 5.232146463476538223e+00 4.069850512020281030e+00 5.998531416713304587e+00 3.137140065485239049e+00 6.564776114261850815e+00 7.713936952890989573e+00 5.266247901392804742e+00 2.032414222245543023e+00 1.165421307662083095e+01 4.808780619656569222e+00 1.861127937184223757e+00 5.794466090845804551e+00 3.961966686355975931e+00 4.905762065667953031e+00 8.496991532726296370e+00 4.525676740883342042e+00 6.239635474529700687e+00 4.836243187457506032e+00 9.948038903361471341e+00 2.659870313982277246e+00 1.409910949108805100e+00 5.990313766347625801e+00 3.765583265497424392e+00 6.615844562694134012e+00 6.390642366294602361e+00 -9.296461990054714075e-01 7.789957490445042154e+00 -1.286462777902826815e+00 1.312692042139601334e+01 8.760711271027465941e+00 6.960736522418377703e+00 6.306736128094522442e+00 7.159912146777699604e+00 6.046044743491616913e+00 6.057545180957417230e+00 3.208093174390416635e+00 7.656752706038021827e+00 1.537243515431023333e+00 2.472645209359724205e+00 4.554348604511719856e+00 4.724923890622999778e+00 8.602947559981386050e+00 2.795732559603847811e+00 3.377564985108115092e+00 7.989103825458430563e+00 9.330461665497544743e+00 -3.702060157976370114e-01 6.818180106895916914e+00 3.128805057110357168e+00 1.013255388373680077e+01 6.031168931532095989e+00 3.147692520563935226e+00 5.900694859273225568e+00 5.064842547283665120e+00 2.851474965045689647e+00 3.002868603682942616e+00 6.466452182697274509e+00 2.133477536591497081e+00 5.328941412946872624e+00 8.389315577713240657e+00 1.941418304078172730e+00 7.073033174327072459e+00 6.191083897193250252e+00 7.311984377786599154e+00 3.199272969691458801e+00 6.441576692559802808e+00 5.975288494223673474e+00 8.188862824834858500e+00 4.202013257300502680e+00 6.929194550087149906e+00 5.296979815210670850e+00 6.348864540846506976e+00 1.811008198853085283e+00 4.163286812054685981e+00 4.435561361207595255e+00 6.970124008208525623e+00 2.706835324947411969e+00 6.207879509232960835e+00 4.521547715167939074e+00 6.559392267049617864e+00 7.334397089884276966e-01 3.696348022219004825e+00 2.502818804546586229e+00 4.106858521708930176e+00 5.228113472358198344e+00 3.834715884821958909e+00 2.643620538764626549e+00 1.796402722033077826e+00 2.679542339005024143e+00 3.614786902208338315e+00 3.815176856101509362e+00 4.766691226391353453e+00 6.821618755210452356e+00 4.013186874160087569e+00 4.705715774762726511e+00 5.940414439724847284e+00 3.097693810845044027e+00 4.107718008096883366e-02 2.944566712495153116e+00 5.280998897009702375e+00 1.034260593196841382e+00 3.008757924222418279e+00 4.460295712234008114e+00 5.552227520407161165e+00 6.737641016893597623e+00 5.207016828064913838e+00 3.526747028725381039e+00 3.310474530462583331e+00 7.502188297167313280e+00 5.386555842878302691e+00 7.946569005217011927e+00 3.933030094902852714e+00 3.104575998234743395e+00 2.621058452808376682e+00 4.459474174896954857e+00 4.268841139428261044e+00 4.765988705492949506e+00 3.915803950639088260e+00 4.292310874087189809e+00 2.699619019802278697e+00 3.323726656254454070e+00 4.907384507049921574e+00 4.007796094245517637e-01 2.550643443690490564e+00 3.202438678574938358e+00 2.815707359240272378e+00 1.708851173062405193e+00 1.502546038874392975e+00 4.164020174396619645e+00 1.717906204309467055e+00 3.119042947147396383e+00 2.721577869216362799e+00 2.251010033881051253e+00 4.458588515817826448e+00 -2.878306750477034881e-01 1.956561076580737080e+00 3.332104733769358340e+00 5.159470478910203717e+00 3.148357730339622407e+00 1.923904247360871844e+00 3.522542670270510268e+00 3.431715391939655468e+00 1.844142245095474753e+00 4.271970648844775731e+00 7.371225884849546439e+00 5.145658171323859165e+00 2.429850961390002784e+00 4.305554560291642296e+00 4.869131648934892809e+00 1.630836196122079862e+00 4.763547515542194688e+00 2.014218578470877929e+00 9.810353093090571353e-01 6.394609761117360236e+00 5.915967102488711937e+00 1.172633178930315712e+00 4.372934343457583140e+00 8.017850624328508147e+00 2.536482726260951726e+00 4.340020344359784232e+00 4.206407958456171770e+00 1.182807961679945663e+01 5.883200017101629875e+00 1.291454611667503638e+00 2.982921523154425714e+00 6.453880060443425215e+00 6.752609934782667800e+00 7.162490973780536230e+00 1.687601617006168953e+00 1.038158424182327622e+00 5.868764028555175649e+00 2.447096100877653946e+00 5.499860427428333587e+00 2.459150580993150648e+00 2.791180366224256915e+00 3.548586796655551101e+00 5.465186642717590360e+00 4.640791802948441180e+00 5.122790968254236077e+00 3.708350381726075895e+00 2.317273074979475211e+00 5.359457583768421074e+00 5.407907178973752060e+00 4.915823675038785368e+00 5.643253578217781730e+00 1.808312547142911786e+00 9.645536530435372402e-01 4.087757910801272487e+00 4.609760330460884070e+00 6.367596906592603467e+00 5.764968606841192944e+00 7.188901701825340496e+00 4.739595099167506653e+00 5.332787024449130442e+00 3.657990797700588548e+00 1.605103456885147883e+00 5.521418302011825929e+00 5.554552792546205708e+00 6.320380918225468214e+00 4.126790110180139415e+00 7.550034139197583372e+00 2.457242768645523601e+00 3.672568875249028864e+00 2.909700327830720745e+00 -7.778585200787404563e-01 1.452611640003631743e+00 2.015698986961441452e+00 2.809909077534590072e+00 6.709717475041703239e+00 4.123786092332094810e+00 4.000656831566193006e+00 5.987020016016485258e+00 1.885616405714332089e+00 4.227365752085848527e+00 4.865025910599568348e+00 4.651089056893066953e+00 1.896445546061559906e+00 1.928535252340741302e+00 4.611910124336674244e+00 3.212236201257554047e+00 6.718840083095562576e+00 4.580202724652504109e+00 3.633844076641262966e+00 2.505481427412921569e+00 1.493409725879555339e+00 1.121971309108514392e+00 3.234875910722844417e+00 2.610058306208770773e+00 3.343845010882288804e+00 2.250154504075945638e+00 5.763707580906545225e+00 1.675952028002656524e+00 3.528854561928119526e+00 7.480975492769399438e+00 1.900958477771021338e+00 1.959662541909722666e+00 3.719864674609870914e+00 4.783711467650033633e+00 2.533846011134682552e+00 5.748179038125853069e+00 1.654699501476604162e+00 4.227759417735790670e+00 1.963059257779554478e+00 4.414064021590058395e+00 2.563793060881250252e+00 1.995475423066798815e+00 5.383025301342012625e-01 9.681210691204742425e-01 2.245556335400018977e+00 2.692711572717190194e+00 1.837772954715046314e+00 7.251589019921404144e+00 2.667382824561070453e+00 5.093135633770882187e+00 2.437560654341540012e+00 4.960186222158195157e+00 6.648549519349344905e+00 8.031789461225735671e-02 4.392494783763256194e+00 3.499659855072698722e+00 5.259724617719357731e+00 6.685515218927403858e+00 4.672156763894412812e+00 5.184199242454575973e+00 1.792653931757292707e+00 3.129350524794475064e+00 1.679111644060558683e+00 9.414069458940621526e-01 3.880766751129899106e+00 6.603353317071477768e+00 2.526611299007098133e+00 9.033374911253858386e+00 1.081524722823367091e+00 7.024984433174941145e+00 5.676516993003988709e+00 1.019578520664544685e+00 5.085936259015562122e+00 4.672183097348149516e+00 2.576892518760685036e+00 5.107939429633993278e+00 5.663629640331769188e+00 2.030571258306737903e+00 5.019397443002381110e+00 2.472040155573620002e+00 6.303413602227848855e+00 4.669365846904357298e+00 -1.524670071156131179e-02 2.514267266108941357e+00 5.038011551939595378e+00 8.031705555352326442e-01 6.065935683555147229e+00 3.885528245199591502e-01 2.779063812497811536e+00 3.657452666203743874e+00 -3.038287694980299491e-01 7.275294416255546182e+00 3.754809116614763909e+00 1.108236343344890784e+01 3.984392392494640500e+00 4.598337883709810114e+00 5.903600866108203782e+00 1.922556608216703378e+00 1.646653583636986884e+00 9.309975907875389645e-01 3.485903217731066484e+00 1.296211739192896450e+00 1.879620422716020922e+00 6.677782055989800458e-02 6.213928727702291432e-01 4.785520223704901710e+00 3.340001252578360003e+00 3.483306750068866808e+00 6.274113158521030797e+00 5.163748192213672539e+00 1.048846680667796605e+01 4.540509440166042410e+00 4.641848421501683752e+00 2.699732710995308871e+00 7.680299229639198089e-01 4.281645364571920354e+00 6.890808138922888126e+00 6.222668654191902071e+00 3.547868673742830659e+00 3.634581519780133441e+00 8.967406262598758282e-01 6.048837570348192472e+00 1.872890570804459198e+00 3.307402788214784284e+00 7.250086011550305187e+00 4.412324635170601361e+00 2.735247990302360321e+00 2.450329480647500890e+00 3.919789334302078210e+00 5.057852897381263979e+00 3.342454324076724603e+00 3.222317651987382625e+00 3.388797364537954770e+00 5.971554041355583209e+00 1.395542105234728547e+00 3.238977209885561814e-01 3.405160312720161286e+00 2.612400211430483399e+00 5.877571926680370318e+00 6.150338657544061505e+00 8.498794629150950186e+00 3.103947469291456596e+00 2.377383976550474731e+00 3.550879599623061988e+00 6.153851226494948534e+00 5.890718481090993386e+00 2.196233695633984961e+00 7.665217709101147525e-01 3.592667948449811632e+00 7.342147904002689351e+00 -5.068138848744182523e-01 4.675783907115466320e+00 8.074348188916871116e-01 2.074851397183622215e+00 3.943905555978161281e+00 3.359933544732066402e+00 4.188955039803444080e+00 2.512534619946490633e+00 6.302191158545714877e+00 2.114272286862688865e+00 3.221346628897443054e+00 3.320785308424575977e+00 2.912977633140310552e+00 1.715571493710731588e+00 2.468780769066496905e+00 1.706633583289105083e+00 2.147952992547376372e+00 6.821044367213142223e+00 2.098273572770950057e+00 3.220871973838243640e+00 2.069324137620876858e+00 4.895402161268266994e+00 9.773888160750362486e-01 3.166416913068583749e+00 7.991979293747342172e-01 3.647437063502701360e+00 2.825302947073841775e+00 6.376819025651647710e-01 2.404800508395323000e+00 -3.421452101419876213e-01 4.646468635290169402e+00 7.738988803368013869e+00 2.184606440756404311e+00 7.134551137888811567e+00 3.365849918129830698e+00 3.328982901220395085e+00 4.888513340662991702e+00 1.239170847163415523e+00 1.849015264675810233e+00 4.926393895119028699e+00 6.832485505627179379e+00 3.083661634574473176e+00 6.641779780260526955e+00 2.182209471907177623e+00 4.723415913040112990e+00 4.244027956149131420e+00 6.018367909237184676e+00 1.208471054204019346e+00 6.442227787219830581e+00 -1.234420607643293755e+00 2.837835751668114526e+00 2.593957760006452951e+00 3.468339700514640800e+00 5.769395297777982989e+00 2.258659893678462538e+00 1.888149154446439715e+00 3.494516137815522505e+00 3.128312009066946509e+00 5.675205312219580023e+00 1.523336350624902469e+00 2.680226457032873100e+00 7.767140759450050780e-01 5.445239170440399512e+00 8.210519785340345322e+00 2.512712162548909944e+00 8.798464354274257104e+00 1.700546900323041122e+00 3.520288290150551447e+00 5.699021354806768080e-01 5.105675918562408100e+00 -4.348771070641777037e-02 2.847728535579159725e+00 3.245212235769509235e+00 4.985889083144604328e+00 1.206367972807582456e+00 3.230333817071219471e+00 2.457349040082205338e+00 4.798940019474997598e+00 3.839690896263716180e+00 1.533387652331554385e+00 6.803568359421908518e+00 2.431333545580009581e+00 1.346813163717087036e+00 8.208401525952201183e+00 7.191637401678134367e+00 2.424254033448900891e+00 3.694890567437816298e-01 5.944475297809368008e+00 2.321791558819192858e+00 2.272916050989237657e+00 2.324184424790150416e+00 2.295701325492398581e+00 6.556105974220718835e+00 1.208776087892134310e+00 5.326273006401588184e+00 3.433746317115456304e+00 6.350473215510502811e+00 3.036872877834562612e+00 1.356674272187635921e+00 2.766379520080755050e+00 2.443637002194749108e+00 2.118809329499731220e+00 2.717164022658190348e+00 3.186347053306742172e+00 4.829093699160070585e+00 5.618588832619680673e+00 2.064186776885419405e+00 1.714048400856940102e+00 6.218002354102815099e-01 5.334077577592523767e+00 3.327518808877882872e+00 2.849379849576690660e+00 3.856421886851182812e+00 -5.106265192694432464e-01 5.041311632111754371e+00 5.220084742695247471e+00 1.119028373596241632e+00 1.885670982696131315e+00 3.613195676926444388e+00 -4.180751536353093933e-01 2.959369948253660620e+00 3.395150470410739363e+00 2.399611461984125782e+00 2.949087318844795913e+00 5.329480525308091465e+00 1.998575745147754823e+00 1.571210600179048011e+00 -1.416260632978934453e+00 2.778530935949943714e+00 7.029778121740182240e-01 3.829294335281938189e+00 4.974520654107296380e+00 4.716524493775825499e-01 7.348743217121009863e+00 2.102385379313941982e+00 -3.863463660232047125e-02 5.856832513221792880e+00 4.256251113909179651e+00 6.533424001483808752e+00 2.100659041659040049e+00 2.666919777053945229e+00 5.169707527590096774e+00 6.793876169163911571e-01 4.103034934243451559e+00 2.000064128811509079e+00 -2.528047291631791982e-01 4.901185841688553424e+00 4.333428539228345144e+00 -1.161815797098155745e-01 5.526622811135990965e+00 3.507992985885949988e+00 4.537865213451013346e+00 1.163471307274922761e+00 2.244581563335402929e+00 6.424323980907027387e-01 1.941155277903148235e+00 1.534095089451589011e+00 8.383435684676636690e-01 4.398484161539640169e+00 3.487714044502335131e+00 2.203595507547561283e+00 2.993392142281041224e+00 1.350612946438797479e+00 1.365177711006208439e+00 3.209028965387413779e-01 8.207971783869623117e-01 -1.615266356112506019e+00 1.432660694490911713e+00 4.268988808081205732e+00 2.999708432696149174e+00 3.811576551421669734e+00 1.358433701472898658e-01 4.934842123709337613e+00 1.819878689007605299e+00 1.265974987747588099e+00 1.818107890484033318e+00 1.192197014880420181e+00 2.776399441776369770e+00 2.004569627376318941e+00 7.443712216227458267e-01 1.738764600434066887e+00 2.028597304258759948e+00 9.121025480372160210e-01 4.746158792968934392e+00 3.772534599533207356e+00 9.859749094936602898e-01 2.895175568985619119e+00 4.078254356650793611e+00 2.316128325491651374e+00 3.397721544084009615e+00 4.324073752167624463e+00 5.657108717197143477e+00 3.868362692276297476e+00 1.767653526941637576e+00 2.156306013907544283e+00 -8.110850245967027305e-02 6.585248261494143662e+00 7.778375311027123651e-01 5.309602475990493176e+00 3.833341002628253058e+00 2.428336515689526909e+00 8.846880961313985381e-01 1.556746118866904949e+00 2.520901985109133214e+00 5.573456809569987236e+00 1.765704617457714010e+00 9.546630361505976659e-01 3.260190548639995800e+00 3.580170818132948352e+00 -1.019039583742009647e-02 3.132492117487765348e+00 2.677608428922077177e+00 1.276073119449803617e+00 1.098529576649941220e+00 4.709955498440110411e-02 3.041912452294175395e+00 3.914438201610206836e+00 2.269988012436976899e+00 1.137124433731579565e+00 4.378883347190953401e+00 4.049529500123561832e+00 2.909697083828287401e+00 3.399894904278926600e+00 1.603881466251103172e+00 4.699321152013729019e-01 8.534118135287540596e-01 3.611201726602943918e+00 4.727176251607021484e-01 3.131185610850335532e+00 -3.662084184953391386e-01 3.068880807975029157e+00 2.774910856758438182e+00 3.788148090146052027e+00 2.427831982708937630e+00 -7.521049524756527604e-02 2.760760842366467127e+00 2.293188737134381316e+00 1.934464326131669187e+00 3.119869897454896179e+00 2.205326619821598388e+00 4.159934374131744050e+00 4.033620546585491518e+00 3.356315372969045363e+00 1.891831922949332778e+00 4.990554784056565607e-01 2.295863964782510536e+00 4.241274623099312580e-01 2.178767012339113407e+00 -1.146413824621543620e+00 2.183530504955665030e+00 3.571505154170488971e-01 5.462850615062345705e-01 -1.371371571383281029e+00 -7.430504163949478227e-03 1.327817916235397577e+00 -1.290382336306740818e+00 2.827742070512258010e-01 4.803173940026992383e+00 4.541068628488363679e+00 2.947500390170343820e+00 2.379406453028392043e+00 -3.663897678113121614e-01 2.226858420680819073e+00 5.356391041694529009e-02 6.279857677397131521e-01 1.231936376748903772e+00 2.489699120040356206e-01 1.210782120467066347e+00 3.523277968119137959e+00 3.543394573200382425e+00 1.849063925787123974e+00 2.452653261403026530e+00 4.269881007262899431e+00 1.561005645802484354e+00 -9.070935880975791177e-01 3.446309314686571312e+00 3.458031968245781407e+00 3.484902126241763654e+00 1.495837963816465666e-01 2.238374024525630723e+00 -1.904266356005820615e+00 4.047200737802236326e+00 1.963452977966297253e+00 -9.259745206302962828e-01 3.187777498708664226e+00 -1.744428201042837134e+00 4.897492385425771921e+00 2.487591732610312079e+00 1.844300832840427118e+00 2.817853226122025490e+00 2.463637421640375802e+00 1.974585893039806139e+00 2.159415217714391488e+00 -7.287297076023941944e-01 4.896888955730926085e+00 -7.483431981334321970e-01 3.723040448322127105e+00 1.630561074180128411e+00 2.412164678896016046e+00 3.365737917427762405e+00 1.052219271551912971e+00 -1.676846645596426377e+00 3.480310546546787620e-01 2.327125532327001700e+00 1.181323630176266626e+00 1.919501064026447379e+00 4.788406861019941729e+00 -3.409323165440683034e-01 -8.709079745735248679e-02 2.793363584232286811e+00 2.319382776649133060e+00 2.197729389845900272e+00 8.294598351571008665e-01 2.809844600081795818e+00 2.386354802186428259e+00 6.664993872141253828e-01 1.657378396855758051e+00 5.518629907759862174e-01 2.840197153385309869e-01 2.945174296524240454e+00 -5.524077503956571766e-02 9.940077994814098261e-01 4.863256371697535663e+00 3.326666408668791597e+00 1.502433268591049975e+00 2.162925536365511991e+00 3.460104502291218298e-02 4.441717321518301453e+00 1.451189379422240577e+00 2.648554132795112870e-01 3.443935288144592377e+00 1.114875363086452520e+00 8.234571302647935021e-01 -2.403340430454564469e+00 -4.038877251664086399e-01 1.798910456162672034e-01 -7.970018191742012093e-02 1.183239260649776137e+00 1.659834599281874157e+00 5.491093020383444490e+00 2.414790507548822074e+00 4.089468117911632561e+00 1.859933960315436341e-01 9.957087928956473988e-01 1.569837765818997255e+00 -3.320855652813645698e-01 5.558834013432957022e+00 2.401700335904316308e+00 2.690207958672997002e+00 4.504723646536328729e+00 2.440653185726212815e+00 2.425715989840463216e+00 4.940003149429691653e+00 4.984026953761605760e+00 4.364908018743462570e+00 1.463380108224028753e+00 1.261057734381540119e+00 3.629962301496594712e+00 4.474188574702608889e+00 3.533714019870877188e+00 -7.494286139626920029e-01 2.639855845461573300e-02 3.862785935347283761e-01 6.274040882404420927e+00 1.560185569559228824e+00 2.948417940087504796e+00 9.888501776048885805e-01 8.195054471783764782e-01 8.412894437118959567e-01 2.129802486847504728e+00 -1.904189875769229712e+00 -2.023686902779750774e-01 -4.783929582490029087e-01 -1.988350833393320638e+00 2.916066006028289692e+00 2.851182295239084841e+00 3.294243248805768243e-01 3.706450601708873638e+00 5.254796215367897316e-01 3.495679873152111927e+00 4.390065115110879823e+00 6.346536853993911542e-01 2.851904058919215057e+00 3.878287211202676943e+00 2.830991184633204760e+00 2.381750585521325014e+00 5.413702957821372230e+00 1.513616472353091380e+00 -3.364792795860224034e-02 1.693652511737364641e-01 3.808275082991628757e+00 1.821403610134727735e+00 1.755841943313251940e+00 3.182795304089341304e+00 1.207134476097033726e+00 -9.776909852445455629e-01 -8.375635735279843841e-01 3.771786842787880900e+00 1.957489093440022199e+00 4.626741635150232845e+00 1.027664071457329298e+00 2.848654904356084927e+00 -9.072747055700884633e-02 8.059518479561202930e-01 -1.219311166618780362e+00 -1.004292193025535296e+00 2.522993110982416631e+00 -1.538179072802077663e+00 2.205614918027870575e-01 2.886658771252886613e+00 5.989503150798159758e+00 5.282730914298248148e-01 2.141216657422625236e+00 1.008087234319536840e+00 3.738247204334239182e+00 2.565848884327792234e+00 1.103075002740840638e-01 -1.488144760860543592e-02 4.356282662245915205e+00 2.255319229654361379e+00 1.045306046107494335e+00 2.101029206592333942e+00 3.886855782724117692e+00 8.599503303937274801e-01 3.177489553164951630e-01 1.600150011379579240e+00 3.520398151337201798e-01 3.207892027069820351e+00 2.180957880704217366e+00 -7.417992975432330383e-01 3.666327030244492136e+00 1.037563422785027445e+00 7.312476703145127654e-01 -1.952005556117866858e+00 3.841427609104536955e+00 1.237510526134733002e-02 4.364294429735267045e+00 -2.145108326941905563e+00 3.316589426667415186e+00 -1.586674787931954933e+00 5.357087533219144770e-01 5.626979149946988557e+00 7.093339413092230039e-01 3.955665360680004738e+00 2.482383293818042791e+00 2.398774695102050991e+00 1.322302396975227445e+00 7.143326649023573616e-01 7.713613555508804787e-01 2.358740461292309742e+00 2.841926041699039729e+00 2.314927643371192723e+00 2.564036104711186592e+00 1.682797756077137219e+00 5.783025901032033289e+00 9.344320472884396489e-01 -1.200182780916033559e-01 -7.982038470371162209e-01 9.933067240219702887e-01 5.721543270249888069e-01 4.581841897215182868e+00 2.432129115735486291e+00 1.019594612187058713e+00 1.255636243628348137e+00 5.827934955942445150e+00 1.508714673105377990e-01 2.981513186354823652e+00 2.257347877329359598e+00 4.218005779678468681e-02 1.924525139488862946e+00 1.411008710947818434e+00 2.134133978655113895e-01 3.523435672787745609e+00 6.281895702052424646e-01 1.970908651396835465e+00 1.008795254206064529e+00 1.932371264143762257e+00 8.101778313618046568e-01 2.788711411960029807e-01 2.630182189387828551e+00 1.321836317993329679e+00 9.450791527504915912e-01 9.006426808998968525e-01 -1.025708236225912007e+00 3.569420648805976537e+00 3.866817813448662822e+00 1.653534190306440665e+00 1.690794118370942289e+00 1.762657731022634344e+00 2.301354179775083164e+00 1.112201035209660516e+00 4.823074473850304522e-01 3.018976977476062196e+00 -7.338561162189879417e-01 3.663537645853480740e-01 2.411277042268872073e+00 1.153776007132963910e+00 -2.039881078000620462e-01 6.956006260918359274e-01 4.767727724836983705e-01 1.648032571431482074e+00 2.152472687101144366e+00 -5.892370812914187184e-01 -5.588849591558153924e-03 1.534819691785651585e+00 -1.692774583242976361e+00 5.909244193555170943e-01 7.417172148504234119e-01 1.295746274002700149e+00 1.088206781417078162e+00 1.363254809694285807e+00 2.251855961663701944e+00 1.398788937345976091e-01 2.495421360419622925e-01 6.334718121841460547e-01 1.838055505365566944e+00 3.984614272196619345e-01 8.067746593597142635e-01 -2.856412385454809577e-01 9.723272328099370476e-01 1.064595156904983297e-01 2.405819364232671731e+00 -2.502219001333028103e-01 1.650704978154400537e+00 -6.593800631428003989e-01 2.141011503878972988e+00 2.012411580023546254e+00 7.973649951197910868e-01 1.094888504020393505e+00 1.210375768402006669e+00 -6.592925331607557560e-02 7.919301172557003943e-01 1.275769314054006287e+00 2.022397324077982894e+00 2.942398729828646253e+00 5.469937629086041753e+00 2.471040028627272012e+00 3.509758252889016994e-01 -7.107430018209546230e-01 1.164339873400480174e+00 2.369437355278241508e+00 3.318276232843689222e+00 6.911898287586577538e-01 -8.092739146194878330e-01 1.656353749459114955e+00 -1.271934763910383737e+00 -1.465638859797366411e+00 1.409762382003534764e+00 8.335756355683483498e-01 1.310859942590243188e+00 5.131165739124845082e+00 -1.846329638873498921e-02 3.356408280299670643e+00 3.180147557948079573e+00 -5.135869682724464313e-01 1.594364913147310769e+00 2.969177282467278189e+00 4.149783505792909999e-01 1.985035534336224039e+00 2.020458407309322357e+00 1.360857052527912670e+00 1.796680964633303290e+00 1.291743172940729378e+00 4.515289140831250769e+00 3.174084089029681977e+00 -2.044896994804634716e-02 2.948849421191282794e+00 8.083788304172462302e-01 1.787135948561694443e+00 -1.573512027504529565e+00 3.174877464120638315e+00 4.175192880577305310e+00 3.461049432719411900e-01 -5.665963076109958863e-01 1.939751703798539673e+00 -7.577747544926121126e-01 1.420049066448298092e+00 2.671494208106722112e+00 2.361469927968867566e+00 2.953303838913381885e+00 1.160259662359595323e+00 -9.290020881580789425e-01 1.149573775268741382e+00 1.535292078122247661e+00 2.609887930827450742e+00 3.750188339803667836e-01 8.391037727263287449e-01 -9.456317559200178025e-01 -5.636798405246206123e-01 2.048834544186727058e+00 3.556893632009812567e+00 3.562724909210480684e-01 2.012502029626604738e+00 3.668001395725883462e+00 4.086152545872100417e-01 1.620177532591190239e+00 1.411194781819205213e+00 8.606966670295435051e-02 1.122547048170776884e+00 5.399796880524821319e+00 3.528455869381865728e+00 1.776598407132078394e+00 3.180528616981318724e+00 -5.070618692955143336e-01 8.117664784639655462e-01 3.573056065395345371e+00 -1.604594805560484616e+00 2.855437416500075543e+00 2.133323473468935916e+00 2.731893249385048961e+00 2.062340655089903718e-01 2.600379568392901852e+00 2.765736696210839174e+00 1.772563441161125963e+00 2.161803669680522955e+00 -8.459596055030300654e-01 2.071870509667922633e+00 9.407532954672509495e-01 -5.264628256821801688e-01 4.473009335893981531e-01 6.861983335609700418e-02 4.738528329957205187e+00 1.058967838275380879e+00 4.161580553908803992e+00 2.068076124794936188e+00 2.114404551981894365e+00 2.852358333235673449e+00 5.791641347881843593e+00 1.716611634393854224e+00 3.095924482344154960e+00 1.748174756889006698e+00 2.078386479262731346e+00 6.736519467095092306e-01 2.433717517210954195e+00 -5.605127366195685745e-01 6.116133855326626456e-01 1.833765825655488069e+00 -2.942791294713205108e-01 7.988161908444839643e-01 3.378804561721428623e+00 1.821762274944685345e+00 7.038096400381028683e-01 1.975633532306403373e+00 1.729739455199230669e-02 3.952025377030489839e+00 2.372238996733530225e+00 1.432954825349003425e+00 2.291127643833936744e+00 4.671501933214596392e+00 3.901504023479847039e-01 -1.351230380914469897e-02 2.097819194783118402e+00 3.291280337949643808e+00 7.880298003455485922e-01 2.611818706895809861e+00 5.548581699562038505e-01 -1.184487844511202592e+00 2.330664813845643724e-01 9.315534173339051760e-01 -4.730681537596258535e-01 -5.009753088906844232e-01 1.175663562160038200e+00 2.007716482955494985e+00 -8.949975300741135342e-01 1.080753225171406928e+00 3.211683856205795884e+00 3.352683752879193957e+00 2.349067839915881528e+00 1.608202948079884287e-01 2.366272972996204427e+00 2.540384300197219503e+00 5.133700979446702284e-02 2.681080153733440774e+00 3.755729669773316903e+00 1.549051654539606471e+00 1.892314954841143981e+00 3.246242603762178547e+00 -2.806958206971859049e-01 2.949212671160186705e+00 1.361731168596160391e+00 1.817335315229621884e+00 8.146626208776921452e-01 8.602709942328513604e-01 9.013767920217263807e-01 2.303136214014195104e+00 8.983063201202859949e-01 -2.230843689895456450e-01 1.375803392079531173e+00 -6.302153279436455424e-01 4.341243210026162758e-01 2.902282379731447648e+00 1.198228254464267284e+00 2.090676987573734102e+00 9.859632927978988493e-01 1.001206231655052514e+00 1.974078232626585772e+00 -5.011312895226753827e-01 2.169873642180152551e+00 3.679909543778452807e+00 8.014541264904795348e-01 2.851316715360053156e+00 -1.513276232536679977e-01 1.988322498748144707e+00 -1.140797445947733690e+00 -4.062347066044049160e-01 3.438625769415135647e+00 -6.631409903746992018e-01 1.043159284512845675e+00 -3.184637410463709434e-02 3.666844977100033542e+00 2.407462788080985128e+00 7.461755352152011911e-01 -6.098784153539050790e-01 3.807288776541063235e+00 4.498857169610982476e-01 7.959048697328982014e-01 1.947820222632949960e+00 -1.046261762622010094e+00 3.529191363778778179e+00 -5.764977457968619712e-01 3.236372112749509311e-01 9.622615307521206751e-02 3.448661928107401575e+00 1.504199256868602008e+00 2.172068711746626857e+00 1.450284962520747456e+00 1.984440063680580568e+00 6.304765910211798108e-01 1.363085560309995170e+00 1.100599596816104198e+00 2.328393265439301918e-01 -4.851795119037660142e-01 4.084525579697288578e+00 1.155582919287056587e+00 7.723975938356821835e-01 1.475695389812036407e+00 -1.334351719859618868e+00 3.830719836541645051e+00 -8.209283141894299640e-02 -1.684184624931105503e-02 1.588609953594093849e+00 1.773318641751914226e-01 1.555005882619175939e+00 2.138422369872837514e+00 1.769995544542272370e+00 -4.176030816387117373e-01 -1.156720115161623541e+00 3.404871934790698162e+00 -8.926324514200554283e-01 1.006458992099687810e+00 -8.470137969851561088e-01 1.853408878656555903e+00 1.905142899789342925e+00 -1.376072826417507611e-01 -4.636191412112062871e-01 -2.998058040949614367e-01 7.647994738747263543e-01 2.782926018231357990e+00 5.205426375000186123e-01 2.562659672734789451e-01 2.922520556688221749e-01 1.638727335551553033e+00 9.475863724032080881e-01 -9.381086148261307267e-01 1.872735345710277555e+00 7.152338050415075754e-01 1.141186518408908057e+00 1.186322823224733369e+00 1.734388137417955500e+00 5.607340514465084524e-01 -1.211058614422945601e+00 2.553172442241578022e+00 8.302356742166593362e-01 9.517815999390413229e-01 3.571041683548063173e+00 1.025892591677248111e+00 2.675780500506240500e+00 3.739160987073598674e-01 -8.359535103117140542e-01 1.493789153939939496e-02 3.561574173558732070e+00 9.199144212579057900e-03 -2.642159390844065037e+00 2.220281470762947296e-01 3.449852426046188025e+00 8.937060041196598359e-01 1.115997512527845126e-01 8.762696520609573048e-01 6.115929048977435389e-01 5.420127854672551759e-01 -1.010615538503429001e+00 2.786483702879225532e-01 -1.637032523108739035e+00 1.603349577603566445e+00 -8.204470963742028777e-01 9.586814032419662679e-01 -2.207012211353847828e-02 2.536707263092461861e+00 4.481817469424174138e-01 1.644340441764407856e+00 -6.899192639800401095e-01 2.873176576264599991e-01 5.304904006862671828e-01 2.731825663405972549e+00 -3.673986639717737868e-01 1.068319108197299139e+00 -9.827905766094732765e-02 -1.262905256467918291e-01 1.069593928839639663e+00 1.192060538373968859e+00 2.109365700138062308e-02 6.257253974935834684e-01 5.405771512179513572e-01 9.299518843418650427e-01 3.677343035444144981e+00 1.672142992917980298e+00 -4.936921955721695343e-01 2.795006017528125497e+00 2.630462207357370019e+00 9.562794916007938406e-01 1.902052927811400229e+00 4.868372787849872263e-01 -7.919857679792218219e-01 1.057718731077697649e+00 -1.517593539420325488e-01 1.857759728461022997e+00 -9.425984150693609287e-01 3.174459375609155476e+00 3.926596076526599699e+00 -7.324058942475143441e-01 1.478940802520242848e+00 -1.317958379122401713e-01 4.814843414820644263e-01 4.785968037688464460e-01 2.316108792647372461e+00 1.219288284727199079e+00 3.212243990763575585e+00 1.452905765027446616e+00 -4.773541159565668490e-01 3.851102017031862612e+00 3.126540373487554536e+00 9.421192651490664094e-01 2.152648123874063124e+00 9.154546359812010259e-02 -8.218952814447666455e-02 1.010854031034018607e+00 -4.967197261560696298e-01 1.416666928065672515e+00 6.827323135799469034e-01 -3.903872849021361446e-01 -1.860951163026975719e+00 -5.615343190426784759e-01 5.122122224944565261e-01 3.016600311851352245e+00 2.449280394786117032e+00 6.552051799300430135e-01 1.169583593651724707e+00 1.484143403045608434e+00 4.425617407172069417e-01 1.490674323735184714e+00 1.840309231940108869e+00 -7.301419130119959355e-01 3.518849985700192029e+00 2.302282542971576973e+00 -5.000741624405204977e-01 5.259841539754522843e-02 -9.027521202078586660e-01 2.993557395346948535e-01 2.295726885712495058e+00 -8.890646571552524025e-01 1.008769003163104472e+00 1.818980004222054747e+00 8.586114121107006891e-01 2.824194904847343243e-02 5.424184819912241107e-01 -5.935207310319950968e-01 2.858138926759567600e+00 1.533518568463891452e+00 8.084879212602552601e-01 3.715401176465855104e-01 1.557724858005486712e-01 1.646046095122209452e-01 2.957850276372548493e+00 3.107299397098538307e+00 2.679788061448529213e+00 2.160883823123981529e+00 -9.284152659184355949e-01 1.719550819179789802e-01 1.766358278661308789e+00 2.635762494955727231e+00 2.122031271507120564e+00 1.216772111441799531e+00 1.160910471138701050e+00 3.602090027713953813e+00 1.199035087535504251e+00 -1.158739103033262108e+00 2.252532154990174007e+00 -2.134168067138533242e+00 2.625257417252776726e+00 -1.475887540321831580e-02 1.690067812747436449e+00 1.356342200799746323e+00 2.887763520951489582e-01 2.876466014750115319e-01 4.926467000109814975e+00 6.321154681871243852e-01 -1.412456000862578054e-01 4.956071378538375871e-01 3.876288800174074289e+00 -1.987121377417865042e-01 1.290134315507472262e+00 6.436303086983544697e-01 1.026688602435096520e+00 3.520718562570796628e+00 2.366515596210734707e+00 2.926393422998508353e-01 3.475870588470279632e+00 2.709734855611769078e+00 -1.522147045711037316e+00 -4.154041239646021899e-01 4.448390520333382336e-01 1.720621459337850379e+00 2.030536927852791163e+00 2.034487232286017022e+00 -9.580928091639925870e-02 7.890558902802270735e-02 2.154425855631751041e+00 2.032509964476046260e+00 2.519736566606205486e+00 -3.313949321933737924e-01 3.976997779796923593e-01 -1.784378097490864068e-01 -5.354623747973915604e-01 -7.068937720827599136e-02 2.900304449337661961e+00 1.109676055927701466e+00 2.723884045055144032e+00 2.087717361898242530e-01 1.350585133939025795e+00 2.987352606030696522e-01 -7.942619906392162088e-01 -1.370200997651016994e+00 4.902976895044341976e-01 2.716251566326710609e+00 1.286744013989043367e+00 2.729979441827832254e+00 -1.202442558123735100e-01 2.951602448784577670e-01 1.216220598141225073e+00 6.209201874923266917e-01 4.195667067919184312e-01 -1.283611294062961261e-01 2.187383625389723640e+00 9.851929782477069075e-01 -6.054165818988044290e-01 -5.104419489650323660e-01 5.349988138664512061e-01 2.026425534879153112e+00 6.838470304966219881e-01 5.880147369907381405e-01 4.166997952411850559e-01 -1.244251563017616302e+00 2.445370149027103590e+00 4.556699616387663992e-03 1.711447860225681517e+00 3.864646049815958051e+00 -5.055162522107400219e-02 -6.732955933935378390e-01 -1.908717254172595412e+00 1.359758497591443405e+00 6.766958238771969558e-02 -5.789550318336056378e-01 -8.602421599857958956e-01 1.905081672365067647e+00 8.286837102927933074e-01 2.516299982374439193e+00 -3.690237349418308277e-01 6.030879355711449286e-01 2.281331247824428310e+00 1.764693286495181646e+00 2.680293174275932611e+00 2.178412716001037808e+00 1.274994209622267172e-01 9.527960040092107175e-01 -4.442908732521126947e-01 4.425655991295111669e+00 1.868370912089327263e+00 -6.598434966959545456e-01 3.705194638598798829e-01 3.220103787164767528e-01 5.857713105279849231e-01 2.394254098141171294e+00 2.204230476082256196e+00 1.370973348106580669e+00 3.536700491017352732e-02 -3.261532673409093808e-01 4.109991124629808645e+00 4.218357860427657258e-01 2.954640363430649508e-01 5.307762530362074571e-01 2.626627370576231982e-02 2.031015482312116038e+00 3.342292812739975805e+00 -1.299520017194633059e-01 -1.004137818097654344e+00 1.691796031685107948e+00 4.839399802329249489e-01 4.090664010381109827e-01 9.244583150668336247e-01 2.279373645331913556e-01 7.767189765452925387e-01 -8.713608174243742122e-01 3.870043179615215934e+00 2.555908345117198444e+00 8.380494404545180132e-01 -4.953110170049336292e-01 2.355436189349114251e+00 -4.119339175929912500e-01 3.904335105712320342e+00 1.449227231310089348e+00 1.406925775229590059e+00 5.598749042091011319e-01 1.054711543122057060e+00 1.234465595048117370e+00 2.961528695404092471e+00 4.191015768340922154e-01 2.994527834269576985e-02 3.315560231452255868e-01 -8.627707884907772629e-01 2.512480462636718315e+00 -9.371224583590543888e-01 -6.430965099423591180e-01 1.247242407901599348e+00 1.261150007334807865e+00 1.293480025511033027e+00 1.179956995170132195e-01 -2.036416307316226693e-01 -1.175805315396705186e-01 9.484437959460758627e-01 1.653047352120089908e+00 2.694387442105298014e+00 2.535476147584865725e+00 -4.901943457991979614e-01 1.560768642989866173e+00 1.022958445077810419e+00 9.154432355627640794e-01 1.581255611708371811e+00 2.433186720167670902e+00 9.101430837026663889e-01 2.105439381993341463e+00 -2.336799756433562969e-01 1.050423558223957610e+00 -1.438941033971860683e+00 3.949415220979957120e-01 4.754900180814249921e+00 3.481102027943717481e+00 5.375957774478153928e-01 1.146128853935065361e+00 5.479189980374244984e-01 6.790526934827834094e-01 1.059537969847150318e+00 1.609069719611196270e+00 2.296755426888851037e+00 1.688012087985613752e+00 1.936234533832697835e+00 8.721275773959141775e-01 8.090175178176339799e-02 2.255653692788479159e+00 7.614348559778996162e-01 -2.108376196485783893e+00 7.736038814244756701e-01 9.116422210863639464e-01 1.499711379071825945e+00 -3.563085274267378810e-02 -1.435053718461213101e+00 1.439209939299715413e-01 8.302564512209542613e-01 2.503333323685768441e+00 -3.270487914862958423e-01 3.433597244281491601e-01 -1.477451777536738509e-01 -9.922310134226707268e-01 -1.223115033749766489e-02 8.391648056433089753e-01 1.609999541759850050e-01 2.037687755666517830e+00 9.882844042099210302e-01 -8.100640808953689653e-01 -2.485669776099037609e-01 -9.550220497092573035e-01 9.866223835385664609e-01 1.047203172989092934e+00 3.016794814248749734e+00 6.775209267203007313e-01 -1.251755887636485820e+00 2.992952649630165496e+00 1.316745301850693828e+00 -4.066299418420456502e-01 3.125402820101469414e-01 1.422094074819228171e-01 1.929696523459366153e+00 7.625807020344993470e-01 -2.071823833739976362e-01 -6.166048942469375405e-01 -5.612889427444921475e-01 2.952080522872082113e+00 -8.438803239778687182e-01 2.347985092930720441e+00 -2.041378687545153614e+00 -4.683593004265262372e-01 3.012814677098515581e+00 -1.121663997373170574e+00 -5.751692419960970915e-01 1.946235372391279306e+00 -9.548119127732790368e-02 2.587042389978398416e-01 6.152972192706590571e-01 -5.950478366498581639e-01 2.970926306631391234e-01 -4.094468037357017476e-01 -2.954031671939656434e-01 2.288849971988587306e+00 6.274572675505464270e-01 7.580738780671134602e-01 2.385141311588530044e+00 -4.314312190727609408e-01 2.652097722698380178e+00 2.333499456512042602e-01 1.431810740659179348e+00 3.727677046382011028e+00 2.883209640027896370e+00 1.997608383350997219e+00 2.021024054971938266e+00 8.041286426023681877e-02 1.924994487482361571e-01 1.129868671474246078e+00 1.570283478315926740e+00 1.705710274342821409e+00 2.857290712131443366e-01 1.509925503288775062e+00 3.116517186630358260e+00 1.032330169256098912e-01 1.289350924884428595e+00 1.491105420164851036e-01 7.071266218417855687e-02 2.786261326297279517e+00 3.723383775753485558e+00 1.136801629787781653e+00 7.288934347547184611e-01 6.434294221307946815e-01 2.149786945827709239e+00 -2.855046473380808969e-01 2.556168186411611032e+00 7.886381231719412632e-01 -4.178571922091470769e-01 2.401260451738441937e+00 -5.189441089689157405e-01 2.461169528227497683e+00 7.836048545177498603e-01 9.148025840177000934e-01 1.588906879515177006e-01 1.217148687312862965e+00 4.502593361785479087e-01 2.734734295933503034e+00 -3.436605974966234212e-01 2.019126334966835579e+00 4.207538478807113513e-01 1.438941391449157781e+00 9.759261981277504994e-01 3.774207348226544800e-01 1.430341736424265875e+00 -3.651018110994988519e-01 -1.246030651143005263e+00 6.504763560430888436e-01 1.796699269712755509e+00 2.386236887923268490e+00 3.428956151520766937e+00 9.825743779094839869e-01 1.224304760548707849e+00 -1.131784087083343548e+00 1.206250768116853722e+00 1.861277637763484982e+00 -3.960774335327954532e-02 1.232914826166722877e+00 1.049453863116260433e+00 2.494907721520935429e+00 -5.167655471545239410e-01 -1.783621680878961779e-01 1.500475910486612774e+00 -5.406567885489869107e-01 3.727724262760578000e+00 2.131813752821863250e+00 -2.267422252811990280e-01 -1.243303415601880735e+00 1.365829019011336243e+00 1.876049580772793934e+00 -1.607543968868509587e+00 1.815379364791517292e+00 -1.180673994531520332e-01 1.378978818704866161e+00 3.780555918781428382e+00 7.745318397845900593e-01 5.382295926425151311e-01 8.978096555939649726e-01 2.427389595691077151e+00 -1.274984509130970167e+00 2.598876961035431199e-01 1.953937277815250173e+00 3.655065078600985284e-01 -2.987641471401307758e-01 2.233691524985558896e+00 7.240196339047881846e-01 -1.846880202869475296e+00 -4.895023878226911762e-02 7.515418681260188638e-01 1.446446093803006150e+00 4.646423084667888892e-01 8.187099707105488511e-01 -5.790878977027464902e-01 2.060406986608030344e+00 -7.761105615272820835e-01 -3.577115701071227893e-01 4.344616655550155304e-01 4.111702147585011957e+00 2.414883405211825540e+00 9.939962437416268726e-01 2.267319569963359149e-01 1.029500021366900553e+00 3.890106498701829452e+00 2.900346448903172281e+00 -4.364291732983618388e-01 5.358666791826476317e-01 4.299741226869381316e-01 -1.595388307326496946e+00 2.631459215024522624e+00 1.200207359717233579e+00 -3.325240724221856237e-01 1.352330609152451402e+00 -8.123245683550009977e-01 -2.110210458801430045e-01 1.872304517756752107e+00 1.012906681427145683e+00 3.263726494070955386e+00 1.673753914710029642e-02 8.868838960354190615e-01 -1.612733041958929192e+00 -9.640678101475459449e-01 1.249152926992950441e+00 2.677400372678365947e+00 -1.764245348330062413e-02 5.376277205521362568e-01 1.837279215584526115e+00 2.834938640379770280e+00 3.012099211446363167e+00 1.984138438491888534e+00 -5.090728023218783482e-01 1.568089559965098356e+00 2.805168531833698964e+00 1.848566548741936710e-02 -1.170072877046724136e+00 2.637433816954935839e+00 3.211885147569286669e-01 4.802832202505833981e-01 -1.065590630907767400e+00 -5.129909097007194496e-02 -1.975866599657903011e+00 -8.150929696405354585e-01 1.269083854238928222e+00 2.839963474774266139e+00 1.919824427356027430e+00 3.877543562084799778e-01 1.028173178352969952e+00 5.704432547823702349e-01 4.112993817715913103e+00 7.039828704004360560e-01 1.631068325865374202e+00 9.424362366697310867e-01 2.099441099865151372e+00 1.374022177895525942e+00 1.121645125450965397e+00 1.255775954463251409e+00 2.566560901230251490e-01 2.944255617171933181e+00 1.441439505564681145e+00 1.238859374204175579e+00 -6.558519534989610822e-01 2.266087283324324630e+00 -4.437494048397671587e-01 2.250314073066076226e+00 1.012798513941082446e+00 -4.042157914258606155e-01 2.256202492195207299e+00 1.318998836989669021e+00 1.918817621514703475e+00 1.983685826467305846e+00 3.758580845867814713e+00 -7.311352628728085001e-01 -5.224321059266978651e-01 1.126322248440523754e+00 1.393139779956420243e+00 -1.682548198032018938e-02 -2.550255905977372173e-01 2.275297523381665687e+00 -1.459296163997149121e+00 9.679194212716865087e-01 -7.042440952487293293e-01 2.736739827572782335e+00 2.997174994378961621e-01 -4.631211251637812887e-01 1.928620119152523404e+00 2.549262863102412346e+00 -1.355011416791040701e-01 8.482637869621013627e-01 -1.298064396569280188e+00 3.658872136542618225e+00 3.113523720077671975e+00 1.950694713502961086e+00 -3.963591321563478265e-01 1.140182789126029883e+00 3.926515817183841683e+00 6.890384809133452970e-01 3.223549237058972450e-01 7.623843544002075756e-01 -6.366084425712392747e-01 1.261691799421679860e+00 9.235287016957007822e-01 2.478938203124478434e+00 -1.381997970312316415e-01 1.910524360860394566e+00 1.500544721491667621e+00 2.174421877845561735e+00 1.373192912809100275e+00 3.402625141893277139e+00 -6.945185212648168349e-01 5.918635473710784356e-02 3.199610608383952837e+00 -9.092858554063768528e-01 2.068536868640474591e+00 1.194379376708382567e+00 4.290881601579662474e-01 4.752507607494303454e-01 -9.502422695393963892e-01 8.077209808999952223e-02 2.196694236794204946e-01 -9.855645451008812064e-01 -4.201260277626565620e-01 -5.772666877823217496e-02 2.234331487333997224e+00 -5.644062117246696486e-01 1.513802743209895940e+00 -3.229585045380400365e-01 3.270775682573851539e-01 8.070340725330612530e-01 4.515865385660011277e+00 1.116915001469775515e+00 -5.037428359999087668e-01 -1.407788105161026149e+00 2.594627828439739048e+00 3.067874904658780544e-01 2.441242666394120020e-01 -1.253935082142473734e+00 2.088268356121329994e+00 -1.155995435531541382e+00 1.305755623182164094e+00 -7.447963809439673843e-01 5.765457574767602900e-01 1.779678976362875531e+00 1.649443022860265895e+00 9.336108138785816912e-01 8.012662429375627671e-02 6.902237319072100918e-01 2.806660384698631550e-01 1.512912666616073487e+00 2.749106187904411858e+00 1.148202004750376704e+00 3.326223047333694977e-02 5.927099337584673666e-01 -6.749390873815237502e-01 1.116248421263221768e+00 -7.381251274960927145e-01 -2.175541660896705420e-01 3.410363098453402797e-01 2.795071931113168873e+00 -1.190220081540686925e+00 -1.677328009119023244e+00 -3.346707077243251671e-01 7.710403161201025979e-01 -1.299194655090051276e-01 -5.431960945859512502e-02 9.473562886471996736e-01 1.619244941682950190e+00 1.208462970252453195e+00 2.475666972687270206e+00 -7.784834719849644813e-01 6.959934674870592586e-01 -6.594593048957306802e-01 -6.290348455969261288e-01 5.948649099827374442e-01 2.199460071407868256e+00 4.014961334976955842e-01 9.442187380794152540e-01 5.594504977346492769e-02 -7.766225688961477802e-01 1.746497774301359218e+00 2.782765315794118344e+00 1.214938750334155992e+00 1.747615777547425031e+00 3.716011112394184579e+00 -3.529476006068264504e-01 5.192299727091912454e-01 7.395263839815706675e-01 9.955185990957007292e-01 1.671315347585673239e+00 1.919788205680037052e+00 -8.711150148225330625e-01 1.634220806806183923e-01 2.031421190639181251e+00 -1.005743448159911679e+00 1.102716246533848699e+00 -2.505307177845608635e+00 1.539554392990030607e+00 1.320898329877472355e-01 2.787636546876953725e-01 1.619312521335101840e+00 2.374648512272533374e+00 2.089010664334770340e+00 7.446207098356895093e-01 -7.231850178508096860e-01 9.545753317411949102e-01 -1.611210617097657227e+00 2.163968749874242814e+00 1.017009916655053470e+00 -8.727529786269164758e-01 -2.319663729166973276e+00 6.497605917733344505e-01 1.765343464550412356e-01 -3.170402192106276940e-01 1.490915395044868363e+00 7.243140292422703963e-01 3.904770578861346819e-01 -1.199186409392182906e+00 3.305537649353070817e-01 1.535338883690047229e+00 -1.489512464606290942e+00 -2.422737215197353078e-01 5.284392271161906379e-02 4.914729346747803707e-01 1.830327622059522374e+00 8.671680504272860635e-01 1.531199508544684118e+00 1.867453346487194299e+00 1.215006963458095557e+00 2.121285932769333638e+00 -1.054050889861541107e-01 4.824926956793652577e-01 -2.959189148403056357e+00 1.011595558663096694e+00 2.038911921193561072e-01 8.638320906735027505e-01 -1.985295228315169247e-01 -3.760497302560686927e-01 1.326336518031478340e+00 -9.857584761405435714e-02 1.227030740331415126e-01 4.775890854824235698e-01 1.583426738408892254e+00 1.537586925261068549e+00 -1.064762250938761534e+00 -1.211591604157897573e+00 -5.834709135076922987e-02 -3.598734667706069423e-01 1.586297486525454215e-01 1.646196374255327832e+00 5.690167802458719892e-01 -5.413174177284034716e-01 1.117924081492979393e+00 1.708580198032927377e+00 5.828097443763345931e-01 3.070483467214977225e+00 2.815417751698441329e-01 -1.495005201975646569e+00 1.510220579244768269e+00 -5.106550479466901438e-01 2.703315102501363754e+00 3.318677500428958427e-02 2.854203391435585324e+00 -1.438626960012299727e-01 -1.008446186425778768e+00 1.182266882667084129e+00 1.612371678790541107e+00 3.290432841670828168e+00 1.951650426098580915e-01 -1.032335167329813119e+00 -1.122260243381566269e+00 4.610067376233338843e-01 -8.030037925380496544e-01 -5.317126256686408592e-01 -5.062088265132270726e-01 9.314041557443764052e-02 8.163581290115772271e-01 -2.926385813180818030e+00 4.162270124568863694e-01 -1.753114578035277704e+00 -2.280544702285598468e+00 1.778443511661448095e+00 5.082172072009585317e-01 -1.125973293169428846e-01 -6.432322972234425507e-01 1.679608703951855908e-01 -8.931296578033390277e-02 -1.343002374286039746e-01 2.610929280831427723e-01 -1.446245465489261750e-01 1.866419085999282135e-01 1.508345166123196357e+00 -8.935328785938221330e-01 4.097401153988144529e+00 1.601550675946336266e+00 7.524427454434754470e-01 1.227879312823605851e+00 -9.499973922758558897e-01 1.756256164779023410e-01 -2.714375032052595005e-01 6.861747455252871219e-01 6.514335678037775669e-03 -5.213279346347168275e-01 8.743192358993107094e-01 1.166236406707901185e+00 -2.060729025050420660e-01 2.287628720249580638e+00 9.803271669748527817e-01 -9.708899467968667985e-02 7.431219978503541546e-01 -1.121570699076896771e+00 -6.317913876913864302e-01 -1.738823179611657388e-01 1.900759571626434496e+00 -3.095983891834541146e-01 1.021048897565752855e-04 -2.800303448927243255e-01 1.412930924491697660e-01 3.846723507441356382e-01 -5.474742011826347898e-01 -3.344551988862645153e-01 5.299908640330253107e-01 4.873422008233408986e-01 -2.083898064963467522e-01 2.559993612106472582e-01 2.102509206361140581e-01 -6.070548388167728016e-01 -7.643010257187661249e-01 6.318267448591674551e-02 1.935164590301473142e+00 -3.430147806781597142e-01 9.342389627539267050e-01 3.048205179292036160e-01 -8.600774858371194875e-02 -7.152726146751980929e-01 1.031131888204444458e+00 8.453208496198159061e-01 7.816597789406358743e-01 1.228779167480028356e+00 -5.916782771450133094e-01 1.484667125091634787e+00 2.442979767292956073e+00 -6.816644705069968557e-01 -1.976360616183189478e+00 -3.871505728476056785e-01 1.196146537728231207e+00 1.164027483019257181e+00 7.903979811200863015e-01 1.725114822850410512e+00 1.573379668863232439e+00 1.697635661120264094e+00 7.416000369417129479e-01 -3.548805502374821619e-02 7.092465450851437314e-01 1.309647649724222929e-01 -4.682799786551332666e-01 1.620506133754145095e+00 4.492560382858779011e-01 -7.806087469549183311e-01 8.412458091424472872e-01 -3.706666066225394185e-01 7.363721621584791155e-01 1.033888710372899089e+00 -9.437235733316861053e-01 -8.162559132518123484e-01 4.531848143092180314e-01 3.160099544374638247e-01 7.255821594095956950e-02 6.882719222309439111e-01 4.161214388300876199e-01 -1.518947969384386365e+00 -1.438792272458487176e+00 1.160003683503552985e+00 -1.890125017423288090e-01 1.227595127555665133e+00 1.033217702336110211e+00 -8.947264928636311510e-02 6.369034455427696750e-01 -2.439392114480878782e+00 2.982620164497077342e-01 1.124149363687952485e+00 6.211298736565591394e-01 4.394634454089461073e-01 1.269111521683644161e+00 2.124561779568704178e+00 6.631210808029665005e-01 -4.579670306515208344e-01 5.833811863158205879e-01 1.763309119561105254e+00 2.265304134979865047e+00 -2.478697795591172648e-01 -1.547800874425550588e-01 -4.023792457126582622e-01 -8.622439993583644879e-01 -2.735496775117383539e+00 5.726719084657369563e-02 -5.306386098013888830e-01 -3.352650396324483029e-01 -1.693374066633348551e-01 6.667040007068814056e-02 -1.003683707592256891e+00 4.179223315122024829e-01 -3.345516456092877816e-02 2.395175275077149557e+00 1.526080912933723166e+00 2.318061024520695845e+00 -1.179948963463296058e-01 6.616030640355652359e-01 8.186147843120842316e-01 1.889768720560199622e+00 2.419686288846699895e+00 -4.245679744050888660e-01 4.649541007293417350e-01 2.807434685013914799e-01 1.883442162191095948e+00 2.161817023666789517e+00 1.324728999503457239e+00 -7.534695488484488557e-02 2.090930982588862896e+00 2.073140874805831091e-01 -6.878551339441953127e-02 1.814354322305393286e+00 -4.755019208308634143e-02 2.253963749727192933e+00 8.006045836999434173e-02 3.415606014997974338e+00 -4.080064763431463515e-01 -3.240746942300436473e-01 8.318135210113005718e-01 -9.235689781380409524e-01 -1.513043975517643080e-01 5.186231397488338946e-02 1.361653754961612783e+00 3.185846539059907223e-01 7.949924843728618795e-02 9.376923219356804173e-01 -1.815292007290763676e+00 3.392645691775366540e-02 -4.475908635393252011e-01 2.327167138725884724e-02 -9.270993964902515816e-02 -8.874736264628172444e-01 2.791815112432647350e+00 5.058854428206349674e-01 1.831406215260242831e+00 2.307973277261201606e+00 1.558558717259567183e+00 1.438246822489710475e-01 1.730144820587219634e+00 -1.319251476499795794e+00 7.443531467512440880e-01 4.599145817945773929e-02 1.121732937093806948e+00 -7.296279040448993003e-01 -1.329375527733968720e+00 2.509667151073024183e+00 -4.687815809774967951e-02 -1.595017837610831268e+00 1.198323228194398959e+00 1.809918140857261548e+00 1.302258230610995771e+00 -7.514115816775259749e-01 -5.256184180809693185e-01 1.102736030434060321e+00 2.048348515928069435e+00 -1.046833582997262369e+00 1.704117033707553963e+00 5.332790875734303437e-01 -7.887848026678558888e-01 3.233390985948482177e-01 2.995507736499033680e+00 1.742957550722397039e-02 -1.627638221576769961e+00 7.722218371506042178e-01 9.376144017938854436e-01 1.513342184902767062e+00 2.059188426151067119e+00 6.074585030019092891e-01 1.571829411211719041e+00 -5.768584566539990410e-01 1.727458140036231216e+00 1.333215086337408373e+00 -1.587589079065281072e-01 5.530834784203457755e-01 -5.830667216289220356e-01 -3.881917875371886928e-01 5.856158653675915815e-01 -8.573969739746443997e-02 9.958310293534277102e-01 1.505571728912292517e+00 1.625020654215153737e+00 1.027850636273981211e+00 4.382148865493725731e-01 -3.720786087593939279e-02 2.426646493297797136e+00 6.949928406220121091e-02 8.446190512379472271e-01 1.278159552316846526e-01 3.492282551772080690e-01 -8.179145123241350346e-01 1.582378249271352733e+00 -6.035979736173440191e-01 1.442984329005379429e+00 -6.238303378988852010e-01 -1.675996660605608479e+00 -1.881713758584785623e+00 -2.675450851194206003e-01 2.656626455769537376e+00 4.783350127796386908e-01 -1.066874501069952741e+00 -8.356224472506642575e-01 2.120299538472062706e-01 1.716795160669844778e-01 7.648280260553601551e-01 2.976246611570378398e-01 6.361464838670357613e-01 2.083073687723081324e+00 3.944230474380513440e-01 1.670953221890400797e-01 -3.672692280458950131e-01 1.030679595561117434e+00 -5.404162590253423076e-02 2.093291597767955814e+00 1.533663907191348930e+00 5.721591100587848366e-01 6.136953081976572744e-01 1.498969895258988938e+00 1.368228994802647591e+00 9.042822521257291024e-01 8.087755665395379712e-02 -7.055198711324699445e-01 8.905925802429833782e-01 -4.340195384677748569e-01 1.693030759414791753e+00 1.718182508962155242e-01 -1.004861635570529765e+00 -1.292913565059789605e+00 -6.339418098902724896e-01 2.178733590413225452e-01 2.528887570137796637e+00 -2.157417882509586049e-01 1.171892621859342176e+00 -8.173921501988502536e-01 -8.095498869638692030e-01 9.229622316391307146e-01 -1.416511842141825239e+00 1.610795698263604303e-01 1.550959587530001071e+00 -8.397078555098684838e-01 1.290313267419407994e+00 2.041604988210178107e+00 -9.186394594811670977e-01 6.344717537402523311e-01 -1.061980346039461232e+00 2.688184831243070061e+00 1.031947769166464690e+00 4.646867752341727886e-01 -2.393948219334789962e-01 -9.371710732568218072e-01 -9.504342478740431810e-01 1.397994098558309917e+00 8.251281861653799732e-01 -1.582772372214538703e-01 1.428252100249298717e-01 1.820057413009203540e+00 3.101593053571168657e+00 2.016733980627050116e-02 -5.065809901785099933e-01 8.046335270818971708e-01 -4.418339546311260690e-01 -2.654650949900811407e-01 2.331043474779335156e+00 8.482404067670337167e-01 1.788904084852569021e+00 -1.844761116215789754e+00 -8.739234541251087451e-01 -7.494078650529039098e-01 -5.204108910400633281e-01 2.103603253157061204e+00 5.310761902706297999e-01 -6.185380945638627864e-02 1.006312411860662004e-01 6.253927810362136519e-01 -1.132258236742317292e+00 -5.762444085501393642e-01 1.451646645567151832e-02 -7.696839903728529553e-01 -5.593019741319564531e-02 2.738961230047059825e+00 2.037618805829083612e+00 -4.635009378290541049e-01 4.406687789196695459e-01 -1.090679757592423194e-01 -1.067799115972267288e+00 4.661448413560735915e-01 -9.059574389919853310e-01 1.465561142870082656e-01 -2.004926109822734226e+00 -2.248490298140356225e-01 1.367446745299500721e+00 9.210705303376767183e-01 -9.828185149971032653e-01 6.826142853694697754e-01 7.793401366783847539e-02 2.044971325665717377e+00 -1.008390758899786466e+00 1.265521570342945101e-01 1.091003130140667299e+00 7.989701442025143319e-01 2.735359888180388666e-01 -5.767216959272949417e-01 2.577168154187943649e+00 -7.248191790234697063e-01 -8.997181422812217111e-01 -2.561586829810376664e-01 6.973663174812848586e-01 -8.014823883691533091e-01 -8.250495792367211756e-01 2.302209489541818144e+00 -9.120341497636894057e-02 -3.138306223278595208e-01 -2.322927424420135889e-01 2.532210025836120759e-01 3.129806188625814389e-01 -4.006435144091701206e-01 1.261115056257643641e+00 1.064989852065392650e+00 7.721362072640496343e-01 -6.029314582280566048e-01 5.974987548018494410e-01 5.070189096438887377e-01 -1.460161516648496915e+00 -3.374915494864338061e+00 5.800728560231389608e-01 -7.960828200698450985e-01 -7.993390398473463332e-01 2.117165895653573493e+00 1.517767253777509096e+00 4.537648063583125668e-01 -9.627422034906836235e-01 -2.577675667706043061e-01 -8.588225436395923174e-01 8.699165101580459414e-01 -1.140465826068332994e-01 4.249924903145420041e-01 1.111688156106827696e+00 -5.435758631840887922e-01 1.446507045790343726e+00 -2.777564076596185649e-01 4.557729689873957213e-01 7.778662626072959663e-01 1.249714398890774847e+00 2.135920578531589342e+00 9.718117684218896546e-02 8.938124830109651642e-01 -3.427223595208660489e-01 4.571629610496687479e-01 -6.228286382915951824e-01 1.246636418909927047e+00 1.917887276209302438e+00 -4.520011434260373662e-01 1.007030619649947001e+00 -2.543274874903624430e-02 2.069148010020805728e+00 1.456716580238590852e+00 -6.039138561087710189e-01 -1.251359546383043475e-01 6.413444594089268147e-01 -9.279048220051595575e-01 -9.750705547078932778e-01 6.005392698630457327e-01 7.819061162654491470e-01 -2.829736267268807004e-01 2.466003602143032047e-01 1.290556908630074329e+00 1.149126607825174062e+00 -2.802798188338000429e-01 -8.595898743864964775e-01 1.362243148054680608e+00 4.768737759088291228e-01 1.036026102008168248e+00 -5.428824423735925109e-01 -1.670054413301274243e+00 8.434572239504758429e-01 -2.097154280655502578e+00 -1.511463653280934238e+00 4.417522183951668180e-01 -2.358496566752878720e-01 -1.728224057897673749e+00 1.449307559704785531e+00 -8.398523773191749475e-01 9.414217158692952392e-01 6.945554988246784855e-01 2.318936838036281534e-01 5.876504477994212022e-02 -1.168585347375402206e+00 5.191125755301789768e-01 -8.499161206840112337e-01 6.411156899078072069e-01 1.338060174295836680e+00 8.920437754714075629e-01 5.219199921310857526e-01 -1.134528739713365209e+00 -2.460346826252880204e-01 1.613247389359450112e+00 -3.591756682355368158e-01 -5.061509025323805977e-01 -7.995164015502211896e-01 7.593215964830699605e-01 1.180159289910919895e+00 6.748267011125973491e-01 -1.246971906042062539e+00 1.819946804178966371e+00 6.821193812059664907e-01 9.120254467707975543e-01 -7.895429572617869152e-01 1.281254314145382045e+00 1.712055063347186046e+00 -1.362837037951905694e+00 -2.518825224306367461e-01 1.016504841235947643e+00 -1.404099443554574611e+00 9.715427307485181851e-02 4.519349708393467779e-02 5.417606184935268576e-01 -3.457156255328610595e-01 4.169148930065713632e-01 -1.065624747288172573e-02 9.421552303973987907e-01 9.129155295456505836e-01 2.252997113395171225e-01 6.568260696196320803e-01 7.891563105883109275e-01 1.608162821811767396e+00 5.476307496851814394e-01 -2.668330582671717965e-01 1.362837817498283810e+00 2.064203092584102173e+00 -1.147400513673624722e+00 -9.569832212321600640e-01 5.383829067273495500e-02 1.117609724349464123e-01 -1.566945585084431880e-01 -1.364142040671132206e+00 1.346594793214124230e+00 -8.282058490067911727e-01 -7.169110557693292307e-01 7.309477226958134566e-03 -2.206965091939941281e+00 -3.875582585584534390e-01 4.517713992328169226e-02 6.159751076438861883e-01 2.258300259084698169e-01 -1.913311185405115689e+00 -7.401047009910737273e-01 -1.277920360425849555e+00 6.253372950008647679e-01 1.130922878243542762e+00 1.781855684529018991e+00 1.696792056473295895e+00 -5.412762824212810076e-01 7.375375640150871881e-01 1.466649486955268866e+00 1.569239132727982655e+00 -1.563618478593024053e-01 -2.242756642053556904e-01 2.692235112801556474e-01 -1.429265827474084372e+00 -7.644239473979137500e-01 2.112637928560578970e+00 6.913654006933062091e-02 2.560336795341961458e-01 -3.299180015929253917e-01 4.210812295079303103e-01 -4.145232951680422051e-01 6.535164732456399950e-01 -1.832591679480413793e+00 2.898393535165126322e-01 9.373032668443678217e-01 -3.811273333162995547e-01 -2.290828713236028324e+00 8.273287067189550870e-01 -3.978528080313145643e-01 1.486693380313992785e+00 1.199013915322309165e+00 -1.619366113365549475e+00 4.225073725042626238e-01 -1.182551820547414367e+00 1.433764249442334160e+00 3.977106977729369386e-02 -9.882904758594318606e-01 -1.025592208681105122e+00 -2.429462797249271611e-01 3.128875538642260423e+00 -2.932841283544616040e-01 -8.823378363315788064e-01 -8.543181661890862921e-01 1.132064941172171268e+00 9.165530814041390473e-01 -4.229038246985319383e-01 -1.647263060217132979e+00 -6.786481613514612488e-02 2.144277289046677415e-01 -2.458466029991434598e-01 -1.248412621991217497e+00 1.606987699259673885e+00 -6.090335013790592056e-01 -3.068774530031066483e-01 1.231542542836614018e+00 1.727782194303383978e+00 -1.565083593863495937e+00 -1.361689524183046007e+00 -7.698470075085724895e-01 -1.450310075936732446e+00 -7.831363268733447791e-01 -2.363980625137296787e+00 3.611789243550527773e-01 1.946682219410187931e-01 1.329487736769358719e+00 -1.048409811739604125e+00 -9.224424436870954924e-01 -8.534873536797622506e-01 -7.829941734272537479e-01 -4.984038106672563639e-01 -3.748311526579592989e-01 1.029617542935971741e+00 -8.834676578542095815e-02 -5.385461126464821113e-01 1.245963560757887612e+00 -1.151432274111705567e-01 1.323221737112315166e+00 -5.101961491545158323e-01 4.301985372973702315e-01 -5.849810651624945956e-01 -1.823765607353714957e+00 -1.073954693779318598e-01 9.324195964167200090e-01 1.755916731297679778e-01 2.308037394092578576e-01 -3.576234453227098431e-01 -1.659225539408540340e-01 1.110335941749746480e+00 7.973039018149042922e-01 1.052303352723841456e+00 1.670478262433123584e+00 -4.644099606926602175e-01 1.449358974093970298e+00 9.734063054697986161e-02 3.023330073161141773e-01 -2.592422714656426597e-01 8.542294844291826728e-01 -3.506691244293788090e-01 8.569817943345197087e-01 5.779675558972683369e-01 2.353424149009906707e-01 -9.312490034600533484e-01 6.680961635728035475e-01 -4.404031145349875387e-01 1.183653198934731643e+00 -4.488311478388456455e-01 -9.370034395904763835e-01 1.209820090765328038e+00 2.132547713128734868e-01 1.651732515748141616e-02 -1.122661919587696344e+00 3.630694362696823552e-01 1.081621574361312899e+00 1.036202606455428610e+00 -1.738565671425329029e+00 -7.993317497147806039e-02 -2.089280699220627813e-01 -1.150078148315220039e+00 2.150463869992966792e-01 -2.770668290535613920e-01 -6.867124895753166092e-01 -1.393764818548840712e+00 -8.822497988913425848e-01 -1.096969637910885753e+00 1.088691149253362273e-01 -4.565942172326989401e-01 1.682170288816753789e+00 8.536390253993386690e-01 2.123076142806746613e+00 9.798694661747501256e-01 1.433726781581959431e+00 9.176277817075672028e-01 -3.230658180917614364e-01 1.208293360563752250e+00 -6.038321807673295849e-01 3.310056516960418471e-01 -8.036002621279683122e-01 -1.825788126996997329e+00 1.752963902266027607e-01 1.631827488746573004e-02 4.450637933801998569e-01 3.816482115802680153e-01 2.096458913420723658e+00 -1.100537789585066095e+00 -4.376055029893388681e-01 8.503447114269337970e-01 2.475426886523528491e-01 -8.329805693230912800e-02 2.901313410013585045e-02 8.704780577778027384e-01 9.041610637009721563e-01 1.631369771694456183e+00 1.846936635436415397e+00 -4.564325710642301304e-01 -1.521721120186931009e-01 3.415163132254066536e-01 -1.737328152346556964e-01 -1.253888381333994051e+00 -1.351764372889131982e+00 -2.125949715161510767e+00 -1.166053643149199126e-01 -8.743957055684445923e-01 2.342708858317313680e+00 -2.094153454345355214e-01 2.152847257029519845e+00 -6.223265693764724604e-01 -3.410176877638013138e-01 -1.719291422545534909e+00 5.708652291502548382e-01 7.847435949501244679e-01 -1.200191510394424732e+00 1.359283191037291338e+00 2.100040338446224286e+00 -2.618375737572077311e-01 2.959683687047664491e-01 -3.301723857527052997e-01 -9.865814204051521763e-01 -5.406492552407650143e-01 1.039017602591016054e+00 -2.426187100516947304e+00 -1.146465997290984751e+00 6.767105578930090459e-01 1.850349002135297738e+00 1.121131493698295928e-01 1.351518221926136132e+00 1.973802211051294719e+00 -1.005222883037600878e+00 9.082772309565475544e-01 -8.414670687700441798e-01 1.699147410188504903e+00 7.002606893895554352e-01 -5.514201867232219056e-01 5.396703121027479622e-02 4.161419207441621748e-01 9.262019492563172696e-01 1.193360332535874813e+00 1.247564564454337388e+00 6.325223547857641293e-01 6.244283132871494280e-01 -9.887067310060820846e-01 1.294232909038002921e+00 -5.376096567389014869e-01 -6.159394887712421607e-01 -8.092195326347472184e-01 1.154403253390656969e+00 -3.561984357055698602e-01 -7.231886761125330132e-01 -5.266173614156914873e-01 -4.835373976713426281e-01 6.036285584843914531e-01 5.314906594736806822e-01 -7.427819184306753142e-01 4.421259276172794239e-01 -4.730760172842217171e-01 7.623659862339481341e-01 -1.092734735180858063e+00 -1.538056464755380714e-01 1.085160315241701090e+00 -1.418137101178678083e-01 9.547173918492675160e-01 -1.763312978595553471e+00 -4.519374739535204633e-01 -1.169944463127234657e+00 3.831642978614027695e-01 1.492970232768877414e+00 4.066464973758665002e-01 4.172785130742278081e-01 3.345329803378867539e-01 8.744489446998895965e-02 -4.744854954582804901e-02 -1.243673261041574329e-01 1.356011093773116682e+00 6.215560980852069539e-01 3.528018496190059999e-02 9.027370814910166963e-02 -5.881973809278193688e-01 1.911924390336170010e+00 -1.007674939550824433e+00 -1.551029896547175824e+00 8.271498864257970096e-02 -5.025993341942175396e-01 2.669113772093402837e+00 1.248077760322627627e+00 2.195211051804961677e-01 7.802468162243474392e-01 -1.612973252071185692e+00 -1.052023587201967869e+00 2.088741277501114102e-01 1.877937284192423339e+00 1.332289821806520225e+00 5.116186171041958719e-01 1.542687399739047782e+00 8.226653869944838826e-02 -1.447659513848766233e+00 9.032598470072418229e-01 1.492902202860952321e-01 1.658312953524920585e+00 6.119649814734254845e-01 -1.298356333891484526e+00 1.434500585917861892e+00 -1.619129222362412968e+00 1.002742060832662707e+00 9.754298971146647679e-01 4.015239090288654777e-01 -4.759598827349137418e-01 6.135112971977708662e-01 -5.106461528297091546e-01 -1.559851001189634379e-01 -3.865473688341672931e-01 2.564151859609877349e+00 -4.890595399905015572e-01 8.988124145625321360e-01 7.954752437486463101e-01 1.016671357510424006e-01 -9.877890664627964057e-01 7.637461476109262959e-01 -4.416048609838518213e-01 -1.201115521067785130e-01 -2.410195195305344651e-01 1.831146739013763958e-01 8.559504597410352300e-01 -4.955151881644080936e-01 7.665336509325447745e-01 -6.082189721221697987e-02 -3.390299261230638184e-01 -6.593589375540646058e-01 -1.151965014205238003e+00 -2.495942456290537459e-01 -1.955943809622372465e+00 -8.178183724551341127e-02 -7.064539674104373945e-02 1.303537330763983704e+00 -1.804211031861911119e+00 -2.319390382912533688e-01 -1.791937713205076221e+00 1.866955954247210281e-01 -1.467729524870182156e-01 1.249009142128437895e-02 1.450632315307468945e+00 1.526718609601490417e+00 -2.023339326042657982e-01 -7.992329897503517300e-01 2.129144291448600013e-01 7.496244556169767703e-01 -1.133210209278825875e+00 2.738748006578145766e+00 -6.882879886910071576e-01 6.007469958596365345e-01 4.569935738803426739e-01 -6.231322932407349358e-01 1.216750485849395380e+00 -2.063826172958318772e-01 3.255500645093139522e-01 -1.889474812756471334e+00 1.763837463171007203e+00 -2.920742210006359585e-01 -1.530090238810995595e+00 5.964872343192288984e-01 -3.229886182271914485e+00 1.709675340948360489e+00 -2.339791733926177217e-02 7.179085023592604031e-01 9.516486506239130172e-01 1.556436300041910692e-01 6.118845005623797517e-01 1.015361236939986700e+00 6.171497594155359590e-01 7.204373769240847158e-01 6.906163441416860449e-01 9.300626343044757771e-01 8.032620566986641286e-01 7.858736336358207453e-01 -6.953039887843237565e-03 6.854894620889709911e-01 -6.158662747687693173e-01 -1.169992638229544690e+00 -1.995793462035217125e+00 2.749068797117074081e-02 1.057496819595608040e+00 4.899905122903874255e-01 -2.098803195897573026e+00 -4.345863443976674678e-01 1.892655807851242988e+00 5.828924465862166393e-01 -1.653500419299527013e-01 2.195770689828170585e+00 7.573395255258900116e-01 -1.294977208222255260e+00 -2.482917294334524572e-01 7.177209286137414823e-02 1.116538078827917557e+00 8.313946532085906282e-01 -7.521460208926686875e-01 -1.722767231120448939e+00 5.241398546181144091e-01 1.147221926234730793e-01 9.536043274505492384e-01 -2.073974125181255346e+00 -1.390100410261426278e+00 7.655992006202598510e-02 -7.682791422416621052e-02 -2.268376768372600549e-01 6.067789325072171502e-01 2.590001966299230851e+00 -7.506098821295752455e-01 -4.203509455341463141e-01 6.842772559528770282e-01 -6.656906578829624443e-01 4.480844562152390131e-01 1.101283317087701663e+00 -3.075729654410746527e-01 1.030875784209636992e+00 -4.733624541227564320e-02 1.150435449415697864e+00 -6.626101288100059161e-01 2.233305759136353097e-01 -6.293487073493042594e-02 1.681458715304929297e-01 4.805681986351832413e-01 -2.180734440303138566e+00 -1.405640737574110899e+00 3.622396397647570931e-01 -4.791103010822971298e-01 -6.211974369677109031e-01 -2.531052618010331753e-02 7.963251091737627574e-01 -7.874830755161123241e-02 1.127823575149704327e+00 2.374833533298295940e+00 1.621374862650977189e+00 -4.698732385518379351e-01 2.258845869511782317e-02 -1.335092199060919027e+00 -1.453715525363209027e+00 -1.154631862329422942e+00 4.774967142910785389e-02 4.726277747733265699e-01 -5.008975990517393617e-01 -7.695434077703463549e-01 -1.188317998131513509e+00 -2.296925166611713809e-01 -9.547876134453654462e-01 -1.496330863135316991e-01 1.380936722426685526e+00 -4.728739376940470640e-01 2.429071143114055684e-02 -1.511280869511264779e-01 2.185793607844638275e-01 1.360366086162195232e-01 -7.006882321013728765e-01 -1.153639099755575215e+00 -1.384771205400269455e-02 1.055729785592293135e+00 -1.167390325993419298e+00 7.550622499952018840e-01 -2.097558993268400229e+00 1.156727374338951675e+00 -2.793785084928964713e-01 -6.895543725167034566e-02 4.520651054236225486e-01 -1.762925178688173000e+00 2.112613476757152497e-01 -1.859878287486090020e-01 1.312186507785182421e+00 -1.990879196067262713e+00 9.716393402044947170e-01 3.353326240004035341e-01 -3.174911499097590184e-01 -1.106312869840605728e+00 4.494343122582771799e-01 -8.213383735201730262e-01 -9.759598930403984296e-01 1.468072865913479519e-01 1.185326428495400153e+00 1.474067130170447770e+00 -1.167591929970454023e+00 4.457836886484438099e-01 1.277293932145441291e+00 -4.965185803419443489e-01 -6.488213832033286055e-01 -6.262912739234927084e-01 -2.885773097051567704e-01 5.571005293820008308e-01 -4.268826544092084729e-01 -1.819588829624969373e+00 1.541764839597210113e+00 -1.436737842049592873e+00 9.573943588906470570e-01 -1.733109309269860843e+00 -4.002917896749750432e-02 8.208997934646854455e-01 4.306482192015210209e-01 1.000079891955653499e+00 -5.490241232473173083e-01 1.494350295541179818e+00 -1.437949713893422077e+00 9.372212832232731383e-01 -1.107145820568337991e+00 -2.875804754092339821e-01 1.095349699694262657e+00 -1.320281808969976156e+00 1.783866417131541926e+00 5.826266430390198980e-01 -9.921885434740358445e-01 -8.160487706968854171e-01 -1.572081343497368500e-01 1.214142193635143974e+00 -1.319622849076007798e+00 1.366730975775369394e+00 3.297212393331420133e-01 -3.008497157088678084e-02 -4.509622542932597566e-01 1.085605800932039511e+00 9.591860300857871224e-02 7.301035934097691582e-01 -9.370119196706658271e-02 -2.822822716784351704e-01 -8.347260768885548243e-01 1.250862461385059410e-01 -3.903288581040201821e-01 -1.134973246701835192e+00 5.795973160626138876e-01 -5.188138929009851186e-01 2.952019435143058979e-01 1.248105820411878675e+00 1.322415627206106947e+00 1.441988244195614666e+00 -6.063963739938568187e-01 4.148983778960739222e-01 -1.688077580095723507e+00 -5.647776695929451751e-01 1.038084190141751240e+00 1.457968229606938060e+00 -9.828303606147589244e-01 -1.024944225005220699e-01 2.678013400161151081e-01 -1.453796193037747431e+00 -1.020622906326513313e+00 9.824891622307596606e-02 -5.975607245117380284e-01 2.332732846164947693e-01 -3.083855642050007950e-01 -4.579584869293111260e-01 1.171665165682831723e-02 -8.578883795546841107e-01 -8.702173026961265156e-01 -8.669804918459160792e-01 -7.019564228865154965e-01 1.154890699149516253e+00 5.772182109141222872e-01 7.485212115194103122e-01 -2.003427930392546852e+00 -5.360456457547019271e-01 -3.898259533841799129e-01 2.905067977251024058e-01 -4.915108819194374812e-01 -5.185211124571617036e-01 4.080687917173087542e-01 -1.804976361929903558e-02 -7.516738379009072490e-01 -5.894908676382953905e-01 -1.328902723862710467e+00 9.887967864408152563e-01 3.648788602399696823e-01 -6.151362270696921764e-01 -8.066356446483925469e-01 -3.212485183682767698e+00 8.594659330143863407e-01 1.168888110006312875e+00 -1.883174477540536129e+00 1.761010400036219892e+00 3.476426324813537971e-01 -5.430840922435664631e-02 2.297295636791151507e-01 1.324549794504161770e+00 9.882010124529531092e-01 -4.280389533929317425e-01 -1.764137893123744583e+00 -1.297257432321404336e+00 -5.122194689872195950e-01 1.048612499265568099e+00 -1.695327270993682023e-01 2.097501280994094885e-01 3.510941951200582251e-02 -3.858262641650316294e-01 2.410411094268521959e-01 -3.782885591388751578e-01 2.069408636614850916e-01 -1.438606373579077280e+00 6.675711954516133639e-01 -2.473505899895837024e-01 8.619914105454200559e-01 1.031529915257027419e+00 -2.435195518195218400e-01 1.913483578510034588e-01 1.889187758517077709e-01 -1.550945062936300856e-01 2.540788604038970444e-01 -1.110642179650507932e+00 -1.325765545939438628e+00 9.093779293245429773e-02 -5.261260063825891342e-02 -1.001064804823650789e+00 1.700329219093297817e-01 -1.630925400585057750e+00 -1.154402461468100327e+00 8.538106700125764892e-01 -1.262801596435859409e-02 2.629356202295423550e+00 -4.744045189025761222e-01 1.955054853876816878e+00 1.090812191555055932e+00 -5.026197033203201325e-01 1.399419388146218690e+00 -1.726893818546817005e+00 -9.746172080604295629e-02 8.410046058140272507e-01 -8.051864697106300151e-01 -4.794598561399473491e-01 -1.443478725948415642e+00 1.423311054972004885e-01 -1.285379624627277950e+00 2.046229198607978805e+00 -1.090857522617012743e+00 -1.078147486631234164e+00 1.206565847252511814e+00 -8.567206744443494060e-01 2.729166379421568006e-02 1.753613366225642789e+00 8.733703617428140165e-01 -8.466855568845180757e-01 -6.201312671221282935e-01 1.272805896590861741e+00 -2.235245229737094219e-03 -3.834420602601969486e-01 1.238766917471118140e-01 -8.600936571705366518e-01 -6.974686734466932769e-01 -1.853276510265150945e+00 -1.614695594596976980e+00 1.698155866674642134e+00 1.789074071468888250e-01 1.894152778682748617e-01 6.320490185537359640e-01 -9.280555953193094787e-01 8.986981124406032695e-01 -6.947294329477852193e-01 -1.236559042228822403e+00 -1.744870597884577365e-02 4.753882852362847911e-01 -6.931761368520805711e-01 -4.816941087956145284e-01 1.292864670121485648e+00 1.071576887219327867e+00 6.013423562786097687e-01 1.849836835955480652e+00 -1.242336203913066983e+00 -8.103695891597609835e-01 -4.792973499590786890e-01 1.985341395896279337e+00 -6.738035354466266336e-01 -9.719178553093592576e-01 -4.753332200278823638e-01 2.754548520838860370e-01 8.890412718974090023e-01 5.909198230258292522e-02 8.407620369484439804e-01 3.439837849115285340e-01 -4.285796790317956961e-02 7.197463019965518738e-01 1.157261035845966290e+00 7.764705309069568351e-01 7.179811969628827617e-01 -3.249111193417262289e-01 -8.218845209379095351e-01 1.098149439937133653e+00 -5.334867590528573622e-01 1.109758943480377014e-01 9.373332120837459813e-01 1.415329947579907932e+00 -1.345142810579046631e-02 -1.050165668744359238e+00 -2.798193430921238137e-02 9.248368650369073185e-01 -1.924694785149917431e-01 -2.653250184581081306e-01 -1.617484471505165278e+00 1.184479164653381711e-01 1.130254588718594688e-01 -9.361606121720302820e-01 1.462249677047411933e-01 -1.938829029536599802e-01 -9.766255304861026776e-01 6.772186475335942868e-01 1.207234896590308137e+00 -9.058396569307818336e-01 7.103963917446790566e-01 -4.592001641606272555e-01 1.238105984846286756e+00 -7.609064616758894062e-02 -1.727281372220661471e+00 -2.794683588399407004e-01 6.654972372912406620e-01 -1.062040282440373518e-01 -1.253893867673595564e-01 -4.623903527722273976e-01 1.264486256128929620e+00 8.737835259460855486e-01 -5.340425417856876633e-01 -1.146065745304199135e+00 -9.549568004208701779e-04 4.364583650260844272e-01 -8.962134661452973716e-02 -6.095716001678983531e-01 -1.632619124450489789e-01 -5.348695567092800474e-01 -1.042305600975975244e+00 3.505898375069910894e-02 -1.273638920744483372e+00 -6.626483946120815816e-01 -6.993709846593708195e-03 1.532419204079471797e-01 -8.229426814006441937e-01 -2.144290554174127728e+00 -6.907878765317256864e-01 7.501194151017938072e-01 2.118317265668666349e-01 4.340730491893780019e-01 -8.336845358483536972e-02 1.054470229685495752e+00 1.416289358471993776e+00 3.497694725345550371e-01 7.580439523901847387e-01 -6.603388664661447027e-02 -1.148329995236969436e+00 -3.952659781210751677e-01 7.040798943590783621e-01 9.552386857982591017e-01 3.473292573279063156e-01 1.865940928633024742e-01 9.916540083341970346e-01 -9.436140793330102250e-01 -5.463365211881600070e-01 2.051435197885232431e-01 1.407277532931891617e+00 1.063109991030340984e+00 -1.372624241338615603e+00 -9.675514172722976536e-01 1.143662961463720817e+00 -4.500295090330742598e-01 3.412031240017854850e-01 -8.100350679500782913e-01 -7.539409226024228194e-02 1.374402930387628841e+00 1.460154059759798839e+00 1.741581549116369698e-01 -2.098743768960069644e+00 1.464553871200721114e+00 -1.298893746913521108e+00 -7.299204938509034069e-01 -1.021467739144818587e+00 9.482010085348754336e-01 2.113489836302264724e+00 3.260353840506493572e-01 1.433009996171546563e+00 3.803161942288242336e-01 3.237452446605367795e-01 -7.577203944244753631e-01 3.631127202845117474e-01 6.178870158075764341e-01 5.871021395527643155e-02 -8.266251772086157246e-01 4.996128581770771238e-01 -1.128317276373795419e+00 7.774022928744440675e-01 1.207217074219081754e+00 2.474746653956947096e-01 4.069435088061799655e-01 -3.813068236269433475e-01 -6.290295617319359156e-01 -1.770827202782792043e-01 -1.178461476081758663e+00 4.646050915956033700e-01 4.918002357360610755e-01 2.594992624904692402e+00 2.303031500088272010e-01 -3.974626125067162175e-01 -5.973976182873096397e-01 -1.275347394437234216e+00 1.487395044306401903e+00 -1.017575856513654564e+00 4.312868968951074078e-01 -4.973233387257274263e-01 1.970856363574340575e+00 -7.298607051321952532e-01 2.584312517982733315e+00 -2.344369389679555604e-01 1.055817071785108530e+00 -1.784172503444818147e+00 -8.398814632695218441e-01 -2.267192596181756004e-01 5.664039959452034090e-01 1.306712955451449706e-02 6.090627138006597940e-01 -4.786700331952362109e-01 -1.997948316055017104e+00 1.962714951495621307e-01 -8.843780995206800277e-01 1.897402232694059609e+00 -1.906079692271783976e+00 -7.792954034708924338e-01 6.790313855310209368e-01 9.520374603976972105e-01 1.678911595370107535e-01 -2.927959715961312992e-01 -2.779421178815669080e+00 -9.756676263078563061e-01 -9.023522813469513348e-01 5.910108619589339307e-01 2.876906912760238688e-01 1.027896402931981701e+00 -6.042550506675616884e-01 7.749290398081725151e-01 -1.351732886352387197e+00 -3.715648776810396292e-01 -1.265790767684550344e+00 -1.864638486040648413e+00 -2.456972885202146628e-01 3.568511477545616151e-01 -7.010159413881192902e-01 -6.116476632621644649e-01 -3.932510615104641838e-01 2.912939726306084665e-01 -9.495694119107055409e-01 -3.345847436776422379e-01 7.311579226130671127e-01 -4.443967223713758408e-01 5.761456131504706368e-01 4.398176051846682810e-01 -8.749611128376336699e-01 7.589854959218889086e-01 9.295366853434737786e-01 -1.124683605699265676e-01 -5.159301641086748713e-01 1.077868978897506214e+00 8.205249532490814790e-01 -1.023414901846768088e-01 9.376330140745799957e-01 2.829565523084413003e-01 -9.891102658108826828e-01 -2.015612832193244941e+00 6.385467080797883888e-02 -2.752012595323610200e-01 1.588023550194552769e-01 -3.092452206944444892e-01 3.488244814743683420e-01 3.986635677377858844e-01 1.437432979878133565e+00 -4.613024456011404761e-01 5.323037832558294991e-01 -1.456647338825207916e+00 -8.397513720761436984e-01 -3.916758694589931311e-01 9.962260047745508107e-01 -2.244385176431635542e-01 -1.257586199863907739e+00 -4.076008493216866646e-01 5.144216914791197581e-01 2.185980809421092519e-01 5.157469490125538014e-02 -5.699281982389199364e-01 -1.469607947937291881e+00 3.983946168826085210e-01 -1.791083109652581884e+00 7.049249283690242063e-01 -2.431790898003560297e+00 -1.321913479961998927e+00 1.141786373324929382e+00 6.105826821367530410e-01 6.191339624591892798e-01 4.058182964123316361e-01 -1.372382138313798794e-01 -1.545905467161469982e-01 3.128174050376303916e-01 -3.224043501307516379e-01 -1.158476875565622066e+00 4.500963786585082671e-01 -1.050289364505201384e+00 -5.167691910648141151e-01 6.963523732227845375e-01 1.419039998507343858e+00 1.958812855041390522e-01 -5.736218170099551816e-01 5.312322361998627063e-01 -9.569444914568129290e-01 -1.711448447433303155e+00 3.640116660868931042e+00 9.050086021326010366e-01 -6.710264409462979307e-01 1.429520114771075656e+00 3.052667521672160489e-01 -1.431270947311661934e-01 1.975032722954842834e-01 1.294486140831415000e+00 -5.762945483252064349e-01 1.519827351924160519e+00 3.931067546313682937e-01 -9.416436103206116126e-01 -4.917863216242671087e-01 -8.989553854277266831e-01 1.441129563724264706e+00 2.085124337403358452e-01 -1.031425754559555860e-02 8.547324086646973518e-01 1.431742038914394222e+00 -8.527743448316520425e-01 1.815125125204335887e+00 -5.316105385506304792e-02 -2.882521439181990330e-01 -1.794879009072294918e-01 1.946631779515541227e+00 9.433140519396933099e-01 7.617027190765897071e-01 1.188511953517831232e-01 1.291304984914287246e+00 1.389750315948912629e+00 1.798542580897249721e+00 -1.708992183492665795e-01 -1.058044706543094238e+00 3.174419494071452630e-01 1.154887802352892567e+00 -3.521657980281150402e-01 9.527081163673629671e-01 6.645057285712996364e-01 -9.529673039252478661e-03 1.037493497216143590e+00 -1.022305385067924233e+00 1.560223128851817576e+00 -5.043541077488723073e-02 -1.525130437258056526e+00 -5.602622202838174470e-01 1.710816427295987152e+00 -5.634187646337672772e-01 3.430781567027631207e-02 3.499197756815315974e-01 -8.396775429760198195e-01 1.212397429521759884e+00 1.512242192399339213e+00 -4.384639951544576641e-01 -2.786110613153242710e+00 2.265298300749385776e-02 8.713960390443499238e-01 6.764777606295501178e-01 5.259387690700820794e-01 -1.098534492923433525e+00 -5.786493630671730726e-01 -8.236348432772221118e-02 2.272595373557491014e-02 2.289451938372969231e+00 -1.173505635015643644e-01 -1.994781858858912571e+00 3.544447715008566480e+00 -7.167025942481439760e-01 -9.180129732562709588e-01 7.093562989013422193e-01 -1.691629485659512655e+00 1.149520294678930021e+00 8.893750071089102649e-01 -9.606821499815356713e-01 7.772979350774084084e-01 -5.749188987791234995e-01 1.826262837088511448e-01 1.680037420633285761e+00 -1.124644274628949336e+00 -4.058438292334353159e-01 -5.119187904896461278e-02 6.170542745632832948e-02 -5.887956509899269220e-01 9.470589657430171782e-01 1.624410991377307711e+00 -1.998998938441155504e-01 -5.564551928947397003e-02 -5.625336946420607387e-02 -1.382018524401547710e+00 2.329831387612507854e+00 1.551904723829689692e+00 -7.693779129059619137e-01 1.895642779329134997e-01 -1.165102903665636402e+00 4.373936905074512493e-01 8.151017160247323590e-01 4.314111129321525628e-01 -3.538137510548607367e-01 1.577904920375179099e-01 -3.727535666895485100e-01 5.087608086814493502e-01 -8.767847740941018264e-01 5.407494528333058881e-01 -1.857588357413651747e-01 1.482388741652170383e+00 -3.292425136185014312e-01 -8.547314322325164637e-01 1.364423579332629144e+00 -9.651362325269164932e-01 -6.716327977271489003e-01 1.896398274201125167e+00 6.015127059864143755e-01 -2.111005177995380344e-01 -8.398281534274246729e-01 1.691796454085686463e+00 4.533797563403035857e-02 -7.440746646432351286e-01 -7.027108216696252851e-01 7.138870668621505322e-01 -2.963456861865909620e-01 -1.287289053498864300e-01 2.981573880701898771e-01 3.197554823185917439e-01 -9.056308431830914496e-02 -8.803297703621792980e-01 1.404144588221539536e+00 5.247580806218502536e-01 -4.328373343109932492e-01 -6.613779061956512884e-01 7.796084972016409376e-01 -9.084887756341741838e-02 -9.781328837164607881e-01 3.297303184722285563e-01 -1.008459781515878673e+00 1.036489567583910532e+00 3.421293097107113712e-01 4.194186884776496260e-01 -2.284673213433262351e+00 -7.849931436947691354e-01 -1.875851675779423244e+00 1.505020950814712100e+00 6.509070216318182389e-01 -7.300790966556441886e-01 5.528582189415533893e-02 -2.127435225369534930e-02 -3.540970798742074099e-01 3.263685657116332517e-01 3.242580142993542469e-01 -1.116848762756348812e+00 -2.455342348425726060e-02 -2.322866163190575151e+00 -1.304053200655864053e+00 -1.087099502823646979e+00 -6.496793829303214585e-01 2.584593217142594046e+00 9.941842414685002627e-01 2.530546669487032219e+00 1.369109058195851381e+00 -3.146392131694563665e-01 6.257671606967722955e-01 1.070275263917918718e+00 5.170197395508106808e-02 1.971968497555179223e+00 -5.949174839332418419e-01 -3.387014924029111418e-01 -3.753245464123809993e-01 2.287625481232361813e-01 -8.952756220906566559e-03 -1.219923799907929179e-01 -6.101502443261489494e-01 -1.408511136875471303e-01 2.958453258884719550e-01 -2.652184357135866644e-01 -6.623997551375169213e-01 1.059834741827571314e+00 1.286619609516540086e+00 -2.308508584135257613e-01 1.405028819995236100e+00 -6.317665968913633856e-01 -1.769101733463927406e+00 4.688057488101647352e-01 4.042286886962933590e-01 1.852557403065748787e+00 -5.576248391129873250e-01 -2.174549163021755938e+00 -7.147471759011254644e-01 1.188203699375233874e-01 2.576415060380949917e-01 -1.250464827394153655e+00 -3.991685005495697325e-02 -7.403268191901649642e-01 5.573670854788911333e-01 -1.162475051876736165e+00 -6.656152569475011216e-01 1.683015715831349679e-01 -1.438479150464101686e+00 -2.621115211992207650e-01 -1.790151040694046625e+00 1.214074266509425515e+00 -8.843442535813517136e-01 -6.637190773974279701e-01 9.689184955949689537e-02 -2.756678372161276980e-01 -8.513191105635987688e-01 -5.601015158811269989e-01 7.782605457574716390e-02 -5.761143164209826528e-01 -4.631957458937786543e-01 2.539287752506455553e-01 4.720135451286045503e-01 6.738595111945212546e-01 -3.447796163483427545e-01 -9.583236144788657151e-01 -7.207642767834714359e-01 -1.277609058010841236e-01 -1.090714929405207922e-01 1.465489862486939021e+00 -6.128795814753655868e-01 -5.204946440644031558e-01 4.970085678307957222e-01 -2.188373319324914412e-01 -1.078834804955185245e+00 -6.139816527183233896e-01 9.807934293596831665e-01 -3.238471177265003775e-01 -1.427060458142659360e-01 -1.369405794564428014e+00 -9.932897068326651535e-01 9.384110856122304112e-01 1.073127145910921953e+00 -3.968142016358543467e-01 -1.603849675292541577e-01 -1.225272328246932441e+00 4.863483926145065750e-01 -6.968825266789541173e-01 -4.555371861775907028e-01 2.821347599779103765e-01 1.046195958489090083e-01 -9.285673464322342641e-01 8.532017136202372232e-01 2.683149875636737791e-01 -2.678742838345831156e-01 -2.306232937410990669e+00 4.438229925196757741e-01 -1.558301253848913603e+00 -1.227623872033098973e+00 1.125772233778515652e+00 -1.503870444581132115e-01 -3.611071870319827459e-01 1.278485984939293010e-02 -7.790862469462290774e-01 1.054384570119186959e+00 -3.824166497832262590e-01 -1.387557308325483574e-01 -2.633884937332306997e-01 2.117322985297858950e-01 -1.630167572154757938e+00 6.365894658271544770e-01 -7.916634422184903874e-01 -1.118744619981842492e+00 -1.155253651747281340e+00 6.821610516946440272e-01 3.313971506548344936e-01 9.713390603787740440e-01 -8.128312662642732389e-02 -4.733237447215326577e-01 -1.897570608060718200e+00 -4.159266292993058500e-01 9.026592262400726652e-01 -9.021323798758628110e-01 -8.206213015750671858e-01 9.143499169859755638e-01 -2.291146886679847339e-01 -1.088330817977509524e+00 -1.468272735516252148e+00 -9.533286055577325779e-01 -1.611288102238271902e+00 -6.212289586281660725e-01 -4.716223573046598450e-01 3.633519954307667943e-01 -1.271191665947775773e+00 2.221626037286811961e+00 3.978731291475685605e-01 -3.678947777655389717e-01 8.053426592075803025e-01 1.459513286098542473e+00 3.208916552261097399e-01 1.110006844688687710e+00 5.057274294245631685e-01 -3.867974891788082403e-01 -2.152786335264747775e-01 -9.552379461857110066e-01 1.298634505874506073e-01 4.418331019239188362e-01 1.382173957543216147e+00 1.222307609386764360e-01 6.800621766068598584e-02 -3.570435998307353032e-01 -4.187780455292390291e-01 -1.007268373044184928e+00 7.702310463780194238e-01 1.078633437736123080e+00 -8.150986410228899803e-01 -1.037530939653150824e-02 1.482472092957167309e+00 -3.843392487925261225e-01 3.063207757660109110e-01 -2.568450508618716488e-01 7.254863502538952957e-01 1.360779658568631867e-01 -1.331581546424379425e+00 -1.234223875126937431e+00 -1.178896214032982392e+00 4.591486845459972765e-01 1.226269060894003005e+00 2.786562081203750596e-01 -6.066685912152658400e-01 -1.151296404756278147e+00 3.215489496539425396e-01 -6.108878379101216893e-01 1.593891454350234937e+00 7.805667347353492831e-03 -4.184665419777917617e-01 5.103549887389453588e-01 -1.788502801016771171e+00 3.420661073755233428e-01 1.247347440268677943e+00 -4.836087679632186664e-01 -5.927125823028602802e-01 -1.040800220601221460e+00 -1.127546719852346557e+00 1.196851892943780582e+00 -2.494528083790066297e-01 1.338959992617629879e+00 -9.816604815079087443e-01 -2.541719925074934494e-01 -2.238600218007525733e+00 1.304855434009885018e+00 -2.135382817368524921e-01 4.320572850074823612e-01 2.976686008096514624e-01 8.067666845252490226e-01 9.410444589260773263e-02 6.398567276519813163e-01 1.283155612602694395e+00 1.188878082200720776e+00 4.922278072201534682e-01 -1.123334692650283628e+00 1.259281378401681417e+00 2.388100946442729688e-01 1.562763622907553662e-01 -7.450570216544067925e-01 1.772843343282990980e-01 -8.263672786503767353e-01 -8.064031772692099587e-01 -2.905068544194795988e-01 -5.985377841218273570e-02 -2.105617448552106197e-01 1.003206348444506846e+00 3.751728924921979291e-01 -1.089386133931144474e-01 1.648242906600288604e+00 2.567240460338812813e+00 -1.100345949564071724e+00 7.582313726556624278e-01 -1.606638293901796910e+00 -6.708832293725061069e-01 -1.144480487561497117e+00 -1.291166171145828434e+00 -9.241576053259135115e-01 1.078664412853899801e+00 -3.188829070549794586e-01 1.487990784226151719e+00 1.293725409150394690e+00 -8.262015712954567936e-01 -2.144057972894636510e+00 1.836739536686427865e+00 8.010931648224891566e-01 1.356634672554587917e+00 -9.423524093628836695e-01 -8.868286046438123016e-02 2.444646550291108333e+00 3.200690264695872922e-01 1.249910859819658215e+00 -2.123353958244890816e+00 4.367900268325414226e-01 -2.413889459453072150e-01 -3.780055450500220404e-01 -6.109188552791689798e-03 -3.577949406760280171e-01 4.030323247649271745e-01 5.243900929087222940e-01 -1.883648471868259344e+00 3.315095057457193573e-01 -2.701766970708850413e-01 -9.303780421526272049e-01 6.342075700471572208e-01 3.148925406526860149e-01 -1.005810673453240822e+00 -1.739238743370404183e+00 -1.211608042719457989e+00 -2.720774502956277777e-02 -6.001852957143753997e-01 -5.645910707272334683e-01 4.626510747842254578e-01 -4.249873123822032750e-01 -2.817106767832243674e-01 -1.232956604376854032e-01 -1.334754631806534420e+00 -4.400683720098100826e-01 -4.157237079781010980e-01 -8.858213845978926138e-01 2.971730663645729686e-01 -4.830024152579516228e-01 -1.299275096653357053e+00 1.368330373690616331e-01 -1.147069536550504587e+00 5.229192531374987629e-01 6.729203812111684835e-01 9.339531116271025946e-01 4.128131165243036360e-01 -1.003410875593853113e+00 -1.544306054373113524e+00 1.058596684596534665e+00 3.903727498364359949e-01 5.613833664247012134e-01 -5.896195086826457876e-01 -1.334177093191672103e+00 -1.119952507186096513e+00 -1.634423734528533123e-01 2.681570030868987153e-01 -1.644708524109911585e-01 1.024531209497956397e+00 -6.710036393128619991e-01 -1.229521223382570999e-01 2.303241158208059747e-01 -1.004205137451261276e+00 9.853867782567465872e-01 1.109606687524096191e+00 1.698406257847774992e+00 -5.222425999578100830e-01 2.614376388864652512e+00 2.400456778066440977e-01 -2.542768738316826926e+00 4.664323925455109432e-01 -4.843735765816337135e-01 -1.174703455418133341e-01 4.463231693432390124e-01 5.427041560938695303e-03 -1.842523186513307820e+00 -1.208799493737662711e+00 2.385047452870105167e-01 1.112648289015317982e+00 -1.022353675742460055e+00 -1.364180829618518054e+00 -1.174962839086725275e+00 -2.769975321259112722e-01 -6.519697885891329037e-01 1.191958731405001970e+00 -1.339187633343821959e+00 1.384087459928091679e+00 2.243170567947614102e-01 7.505622917281998818e-01 2.075359638042319599e+00 -5.375606402954124716e-03 -6.528364870381443419e-01 6.533379862286883277e-01 -7.830094255199495645e-01 5.586963923599689297e-01 3.285433911667210993e-01 2.348311891029069454e+00 -7.757317402411987306e-01 -4.215343797794341985e-01 7.974042662274875015e-01 6.214552502770513964e-01 9.888341433017457105e-02 8.570423745856891040e-01 -6.747568136671838745e-01 -8.249904720718206352e-01 1.032926445890704148e+00 1.097561808102942127e+00 1.552211757718099827e+00 2.179971321378711968e-01 -5.787918522067063698e-01 1.918612333220938160e-01 2.353379462138242229e+00 4.861286887741091967e-01 -4.914155176019023297e-01 8.056068286755579955e-01 3.498453376519644609e-02 -1.405572411978589065e+00 -3.066969954285548305e-01 -7.415844608126052062e-01 -1.731488936974981407e-01 5.100360978431383446e-02 -1.915571464175578331e-01 -8.719793692932674423e-02 6.718162622950077933e-01 1.092486295343559233e+00 2.313735337154590788e+00 -4.566561326917827901e-01 2.345792420666336642e-01 2.500284088052648901e-01 -1.120330699927944984e+00 -1.314561591805180507e+00 4.309350353754498597e-02 6.808755329241700238e-01 -4.929848891671419486e-01 9.197001313692667601e-01 3.576992552216795573e-01 6.912357897457196421e-01 1.890280662865885253e-01 -4.178720107526927019e-01 -1.404688997411042140e-01 -1.428872383835960713e+00 1.752511015677324924e+00 6.275120264958116145e-01 8.102511756490636818e-01 4.976996545148422713e-01 6.910523050758013985e-01 -5.887658388722640801e-01 1.390236376405180052e-01 -1.638078253012721086e-01 -1.418783464813031969e+00 1.836499260535431333e-01 -1.764469271406222395e-01 4.154644641003370498e-01 1.832811447406689220e-01 1.077798859147676813e+00 7.008668796676854884e-02 2.203060764979414277e-01 -1.151664483426463992e+00 -6.347306526616945943e-01 -1.429103257358874390e-01 7.833958633829446461e-01 -1.383632838223182837e+00 1.216193367733636455e-01 -9.341899769341550641e-01 -1.076924388623031970e+00 9.819028752255762327e-02 -1.118611913369509159e+00 1.345196762912615585e+00 3.229241635477529682e-02 1.317155068606220558e+00 -1.117041312006938764e-01 -7.147128572922564205e-01 -2.906796229106820562e+00 4.358158432881282796e-01 -9.343239782719972575e-02 5.868765087967667826e-01 8.282153385900291598e-01 -1.393481827766933911e-01 -7.069845136926300455e-02 -1.080672709399647324e+00 -5.911990297570672848e-01 1.542207769172582454e-01 5.841335765927987422e-01 2.045235667119285949e+00 -2.959784187910359243e-01 -6.288749000344011630e-01 -7.228291490871046054e-01 -2.476035019231258294e-01 2.297568004373186090e-01 5.470179706319157065e-01 -2.485443009260500657e-01 7.028441603620423361e-01 -3.133685145887021295e-01 -8.394600554917307500e-01 2.721215050126663204e+00 2.357321863628332459e-01 -7.087921531920202689e-01 4.108573789569702206e-01 -1.073255276366263722e+00 6.957130913078987677e-02 -4.142943361476482678e-01 6.401742106698860013e-01 -6.458093244837430635e-01 -9.904394162692102821e-01 1.529471830926908194e+00 -1.214843527107953403e+00 6.131613800338566733e-01 -1.675854061429024267e+00 -7.292223304694897545e-02 -6.509512023012461457e-01 -5.294322593949719602e-01 3.391379238135048269e-01 1.495875136822796936e+00 -1.513856023820824848e-01 -4.106798585404919377e-01 -1.136316785531296253e-01 7.943329284196991302e-02 5.180473350367370555e-01 7.448715957719329595e-01 3.122926929415043018e-01 -1.452501543835133635e+00 1.183944753004963601e+00 -4.151618871911458286e-01 -9.858446963785783002e-01 4.640307798767037140e-01 -8.976241436226857218e-01 -1.303051077451775341e-01 1.600133214345095478e+00 -5.115085750461970671e-01 -8.568221534736499001e-02 -1.311392840205421129e+00 1.039061575112820268e+00 -1.278988968572781992e+00 -1.648050543591788486e+00 -2.674389767995650757e-01 -6.034921084307161010e-01 -8.109108948420611362e-01 -7.678002982952399913e-01 7.045847748820684986e-01 -3.691508263327982764e-01 1.734687447789980685e-01 3.829025908871510619e-01 7.108647036119393192e-01 4.521733117607696917e-01 4.394207323454944747e-02 5.168295388994691431e-01 9.819789343309922591e-01 6.915760871088779682e-01 1.511712948328885808e+00 6.736057656047919617e-02 -1.952161803665267481e+00 -8.880093198009458844e-01 -3.261519079747860483e-01 1.740224224224038718e-01 3.900002041074615566e-01 -1.080820067168028809e+00 1.022029297541217518e+00 -9.105032770217879046e-01 2.146632788337746456e-01 1.133108857571886618e+00 -1.348214583033215952e+00 1.452236106459335076e-02 3.806593168834597196e-01 -7.911415200382927448e-01 6.162210905204467126e-01 7.219724761950384595e-01 8.371647825886069372e-01 -3.749560595149256104e-01 8.186245618442161698e-01 9.386352546628035087e-01 -1.961643751189532159e+00 6.825977040210063906e-01 8.918027576917930688e-01 -1.855229982714246884e+00 1.773856751684019573e+00 -2.172690164521769329e+00 -1.844014419395235138e-01 2.202229073134469306e-01 1.022344975422568192e+00 2.200473349767978704e+00 -8.124415217619445073e-01 -6.317650220650459225e-01 1.045313384168908843e+00 -1.170594212942255963e+00 1.839878153469768352e+00 2.368512722081514088e+00 -7.429176158292609689e-01 -1.177229933816166030e+00 1.071571590278055597e+00 1.226970404468346459e-01 7.367413334798837976e-01 7.715815017113891727e-01 9.327477101607274390e-01 6.437330158109342282e-01 9.260183865570229544e-01 1.307411588092283639e+00 -5.550269292734064663e-01 4.100692746883737305e-01 -1.403894330927412393e-01 -8.118276689648858957e-01 -1.830572192791679598e-01 1.322687067077805034e+00 1.235997306772956689e-01 -1.611429003497712176e-01 1.186157315473251428e+00 -2.053639352560392706e-01 2.580142939711503880e-01 -2.409454954009182082e+00 1.103702901008162929e+00 -4.925211127076685180e-01 2.235193624813364699e-01 5.809559749756664226e-01 -1.213498834038733848e-01 -8.130411569012928608e-01 4.465764574847679858e-01 -7.895348322304049926e-01 -1.776402732980928212e+00 -7.540900345359060619e-01 1.986746100349075839e+00 3.069935449285746132e-01 5.371378209730438558e-01 7.112557546477557002e-01 7.798079010289015178e-01 5.287511362743414489e-01 3.080052909411000184e-01 -7.875982433267327831e-01 -3.915340903838074871e-01 1.822041195888522702e-01 6.078454820285760229e-01 1.383923542691821051e+00 -6.392469992308515980e-01 -1.171290161229094240e+00 1.883792092466441526e+00 -2.539516070095753641e-01 -9.411945908175717301e-01 -2.435912949025782481e-01 1.300606603918296189e-01 4.922374853707862097e-01 1.493022211578697744e+00 -1.722846299667388559e+00 -1.136488631370625280e+00 -1.027470559897895486e+00 1.802380147637588359e-01 -2.224829019910767869e+00 1.914131434640458762e+00 1.089221504582159605e+00 -8.005087122126636201e-01 5.974463994622916108e-01 1.262221945420051616e+00 5.450765994894788413e-01 -5.281870575555610570e-01 1.844240311475254801e-01 7.621325086634232748e-02 8.524551649538749665e-01 -1.317640233116793125e+00 -4.466590685656779969e-01 -5.043944161280888155e-02 8.391881792916677102e-03 -1.099554674558387291e-01 9.334877064109177169e-01 1.917068456910775986e-01 1.083650915802535808e+00 -1.644884167187962432e-01 -6.553397769265175699e-01 -1.122967542570869837e+00 -2.428790465245876939e-01 -8.728031972087093582e-01 -9.677103178899086888e-01 -6.579511717169789220e-01 5.753728589324532683e-01 2.058985315364108004e-01 -1.052989590989724111e-01 1.152618719274798448e-02 5.308242223621461031e-01 -4.193059449910470637e-01 -1.572847964137013888e+00 4.892871446306532590e-01 -4.879340821727727873e-01 1.974754205345755409e+00 6.659982150066161288e-02 -5.316640405430898830e-02 5.625157225510655223e-01 -2.261037390162004557e-01 -1.794646328177114114e+00 2.125373456679390927e+00 -9.114167253206115760e-01 -8.336455045509094663e-02 -1.047832628794690635e+00 5.157647235645479444e-01 1.619811940001744388e-01 1.133422622614556341e-02 5.503568760950334759e-01 5.890990350067986103e-01 5.259022376648765373e-01 -5.410567995264518038e-01 -7.748469821480989950e-01 8.134392734490170085e-01 -7.003377456976347393e-01 -4.386270374348985035e-01 1.429813674046138017e+00 -1.302598845772178215e+00 2.975762996422843809e-01 -1.199516223399955450e+00 -2.527336664179480330e-01 4.946996038620052882e-01 6.317721732920312805e-01 -4.221509445322389475e-01 -8.189356735627050243e-01 1.322780558681873053e+00 -3.228843812618310327e+00 -1.369701785497521973e+00 -9.426860845631776509e-02 -2.706526857863851832e-01 -7.742807390147193880e-01 7.949673972182390580e-01 -1.934759725337226621e+00 -4.525861149210854140e-01 1.401179398090904860e+00 3.493342410161520140e-01 8.548831619305188867e-02 8.083577847725891274e-01 -5.116463193149136668e-01 3.076153108289431670e-01 2.080184017566812038e+00 -1.689639554120139886e+00 -1.262986345247980591e+00 8.170729879977032262e-01 1.571477678577030412e-01 -3.561592473800293535e-01 1.316300462888147838e+00 3.079989118587891928e-01 -2.543967831490712705e-01 -1.497109885997188528e+00 -1.135696946676538088e+00 2.409759842916654737e-01 -1.161747142526765586e+00 -4.472031177432613247e-01 -6.694994319135705307e-01 5.680608880628302826e-01 -2.436624848005906063e-01 3.056847815743869434e-01 1.149595199101088205e+00 2.262303683111082375e-01 1.641706877936076336e-02 -5.204872013011750953e-01 -1.426647383425716509e+00 3.614117936536198616e-01 -9.803974192911180108e-02 -1.181985101807997651e+00 1.374702212532673107e+00 3.083783095670245444e+00 -1.616068039974603021e+00 -9.008891961259611614e-02 2.040585338758889478e+00 -6.328727740884982911e-01 -1.971947891121868246e-01 -1.448807119508185304e+00 1.888502900888265335e-01 2.256809426537010818e-02 -1.635733117152752547e-01 1.715129478701513888e+00 -8.895782920289289075e-01 -6.132196354356029833e-01 4.974772117790812742e-01 9.269008275704471167e-01 3.865200739710109024e-01 -4.188650089702239399e-01 -5.441113314127753453e-01 2.712853735993470128e-01 2.741758966304249645e-01 1.599240405630182549e+00 -2.084988667136788099e+00 -6.940215902361412947e-01 -1.053066206439504660e+00 -5.594042492930179078e-01 -1.586861854425869245e+00 -2.335360450875509031e+00 1.576280590796219627e-01 -1.230517579683022333e+00 -1.119185692523309711e-01 -1.494475293468209287e-01 -2.005500483756188501e-01 3.347646740200734272e-01 -1.672075079815748211e+00 -6.118473411370870529e-01 -3.384354535967763478e-01 -6.894170555616296880e-01 -3.147080018351365860e-01 8.749023690562384159e-01 1.990043744387604230e+00 2.612819448574796311e-01 3.714174265518843110e-01 -3.483220490777111933e-01 1.628395659596256762e-01 -8.009925694709189026e-01 5.047588301584403636e-01 -1.546623297975349143e+00 -8.815277658190433518e-01 -4.212520644415435611e-01 1.291627394877592927e+00 1.463300452904981563e+00 -1.494818522360886526e+00 1.001882701280969318e-01 -3.622198175108342078e-01 -1.153846076744342586e+00 1.449659626709598470e-01 4.498151369954321854e-01 1.627270263437652575e+00 -7.277765881655039459e-01 9.707895588609523063e-01 6.428102777098821941e-01 -6.827347215710585226e-01 -7.717535980948214691e-01 -1.626753974539272285e-01 5.852046304382892972e-01 -1.400898668459716667e+00 5.114100739795615080e-01 1.109527552559415486e+00 -9.533027244329772554e-01 -8.793631033611380987e-01 -1.536994430816850388e+00 2.385523214013759663e+00 -2.822620804564872632e-01 2.338171235809612725e+00 6.248110257761125830e-01 3.933506258355018992e-01 1.766798265185032024e+00 9.104803728710937627e-02 -8.034399794089565061e-01 -6.408924923609177204e-01 1.616084101024516606e+00 -1.147632617813480582e+00 2.868222232139500116e-01 7.678695626506446548e-01 -3.835578245549292609e-02 -2.229253919433269449e+00 -2.987540144472681236e-01 5.482204554347374081e-01 9.247639232754236716e-01 1.718821589630455393e-01 -6.079333500657968514e-01 1.191361614240326716e+00 1.138558828663492895e+00 -6.045400853451039502e-01 -3.495993771106486458e-01 1.346536393476483573e+00 -2.636554708764732302e-01 -1.045266373402791826e+00 9.192671820692998041e-01 -1.090192382682807937e+00 2.359392827430437656e+00 -2.558483067754699358e-01 -2.197138671877918101e-02 9.667236788776583101e-01 1.473084978254515509e-01 -4.714959346411773389e-01 7.349428017346616437e-01 1.430483890147096204e+00 6.535220344484338195e-01 1.244654050304246917e+00 1.904880336430931076e-01 -1.123130761514914866e+00 -2.557014767383985809e+00 8.615095508674007752e-01 -8.039327599537133828e-01 -2.452930203778057316e-02 2.939849954665733067e-01 -7.839946555596286615e-01 -1.231809124801782895e-01 -8.512059995145769831e-01 -1.428425258505619855e+00 -5.520693467627795226e-01 -4.469612615753079665e-01 -9.157270187537867034e-01 8.889744562806882744e-01 2.172466873029291090e+00 6.809079228137356887e-01 6.626945608472075699e-01 -7.126263319938931640e-02 1.304157493442074101e+00 6.496539951041416794e-01 -1.019171620543000811e+00 -6.947890267852664392e-01 -7.198012347759380480e-01 9.442449571920854545e-01 -9.488698589662156735e-01 2.485634795257720686e+00 3.083987856003344574e-01 1.040079060831669677e+00 4.835316161381139066e-01 -1.021896745779618643e+00 1.295348072040877763e-01 3.137307103100782091e-01 7.663972883969989436e-01 6.542810737291954171e-01 1.213294402798934968e+00 1.661646084554907921e+00 1.435552863900417142e+00 -2.206836474842469309e-01 -9.899388058643597832e-01 -9.652771183401100963e-01 -6.435206909075879000e-01 7.408451054582766426e-01 1.527780099585467344e+00 -2.767824195030278017e-02 1.816987458583014803e+00 6.943190027691628075e-01 -8.942953542615170170e-02 6.225831431335229205e-01 -1.513292614742065556e+00 -9.670728397957575329e-01 -2.546315435585513529e-02 1.164043445153992495e+00 -1.473293674213712601e+00 3.181827705614319046e-01 1.009871277288754365e+00 -6.725966920767690871e-01 -1.088577858424162992e+00 4.679733561918186791e-01 -9.646930626131763331e-01 1.543663666902286014e-01 -2.628790346447475515e-02 -1.282339836603855754e-01 -1.228125727894997077e+00 8.172569851993668477e-01 1.491172654169453105e-01 -1.317329177678435492e+00 -1.056450435468375026e+00 -3.864348725544569096e-01 3.009605176424436923e-01 -2.122913807564967836e+00 9.540036987721521866e-01 1.972758940768256197e+00 9.112948414029468092e-01 2.011367113170975163e+00 -2.805790435670602045e-01 -6.007908319025541122e-01 -4.497682652736451070e-01 -1.647942651371592238e-01 3.629358814171974590e-01 -5.787302844044195371e-01 -2.836584834030918545e-01 1.257807469472732587e+00 -5.039576300187900149e-01 4.876450833586706279e-01 2.489575800915227750e-03 -1.005010355326895199e+00 1.427345589952336180e+00 1.923250070126720335e+00 -3.584019922305605593e-02 7.270402161361140259e-01 -9.734434629621824264e-01 -1.077622372077806645e+00 3.073336196791257025e-01 8.787644646479984001e-01 -2.177972719939437474e-02 4.023018439153974724e-01 -1.688917454623229397e-01 -1.926395448853049475e+00 1.619673406449736730e-01 -8.420418380267186143e-02 1.311619126515978451e+00 5.652935810712014231e-01 3.449127838403158730e-01 8.664009904988049238e-01 5.965235197728260275e-01 2.063023183054941256e+00 2.589191900474976382e-01 3.345152082327647602e-01 4.803075609477406860e-01 7.686742171349478792e-01 1.102954274214973940e-01 -1.166706829447832217e+00 8.494341740655945161e-01 -7.061426003154048781e-01 1.469982108072303895e+00 5.508882082756477727e-01 -6.852246045543716191e-01 2.526591099547131902e-01 -2.399292775003668776e+00 8.761767311877450837e-01 3.177856177304222429e-01 -1.411601333996964358e-01 1.068122624837091417e+00 2.885108695021342817e-01 -5.617928413188018055e-01 -3.115616197878103288e-01 6.572147592746164779e-01 4.963422183808477439e-02 1.232860529649309145e+00 -2.334416389460872709e-01 5.233957808131159961e-01 1.359625512396807512e+00 1.124019308769605097e+00 -3.399087593918789785e-01 -1.912753093171376817e-01 -2.463731797777318988e+00 -3.999595905808058238e-01 -1.459356538845936857e+00 1.218712896106729782e-01 3.027349466917141421e-02 3.838955574595141473e-01 9.832717078153704326e-01 -1.014766508737207917e-01 -4.322391996046001661e-01 -3.271763939966385593e-01 -1.666186820495057397e+00 5.901839073636429012e-01 -1.479782045521651712e+00 -7.627356279338116662e-01 5.708072276397643252e-01 -1.442935034507331959e+00 -5.563092358863206410e-01 -1.164555917578911970e+00 5.022420908337412726e-01 1.096061694318004820e+00 -4.056612244949462515e-02 1.491730039684791842e-01 -6.458317600934569969e-01 4.106353038383378506e-01 -9.628401969568304297e-01 3.176059953056551977e-01 -1.835182251849795387e-01 -2.250982263782010384e-01 1.451379406242453152e-01 4.597787954868544635e-01 3.812563291694086032e-01 1.250592168238218171e+00 2.781519764188141175e-01 1.781137834108831086e+00 -3.404450195905562859e-01 5.199319576440886159e-01 1.002564403861197828e+00 1.885868799811670993e+00 5.340447369795723320e-01 7.103656606865826895e-01 -8.846337492683724602e-01 -3.571244127380626687e-01 1.151646496944876974e+00 1.699625502458843140e+00 -3.513476682640100379e-01 -1.430607463580380267e+00 1.116768779693895874e+00 -1.159855713864504478e+00 3.705571433982719071e-02 -1.543600810584147887e+00 1.955852423080950073e-02 -7.411322653808174454e-01 2.535536737532699814e-01 -1.422949178506850654e+00 1.230064682006553944e+00 -4.692892125590769070e-01 -2.422234261090599361e+00 -1.556363930792424854e+00 8.109060035016670831e-01 -5.010943435472949847e-01 5.594906098883490886e-01 -6.742432432539809950e-01 -2.913758329708226458e-01 -2.040149248861833700e-02 7.098630982964421188e-01 5.868362128158558511e-01 -1.024655691807256019e+00 1.117390666869825466e+00 9.968660885036498831e-01 5.083661140531064992e-01 -3.365484733322793853e-01 -7.623625894153180926e-01 5.496714732348753074e-01 -2.527694092054052488e-01 1.431830776207503764e+00 -1.292788729516767543e-01 -4.091019404095385531e-02 4.563368331278304657e-01 -1.997412943024343968e-01 5.615342682343417158e-01 -1.756353432088100242e+00 -1.560544650449940396e-01 1.148675976357882433e+00 8.573469482359274974e-01 -1.868433468528164221e-01 -1.119299599480966245e+00 6.259789098332567692e-01 2.181044914826013315e-01 -4.327931721166259904e-01 -2.087602108811706658e-01 4.581761436573937307e-01 -4.641827008801870380e-01 -6.780475816765116903e-01 6.677722335137981080e-01 -2.226067587025183148e+00 -7.968113041606198488e-01 1.005276637709335841e+00 1.446977291068089588e+00 -2.502959657376058744e-01 -2.107482203627357276e+00 2.990367474968499417e-01 -1.605027474163087886e+00 7.812254767471499273e-01 2.548468908105609443e-01 -1.423754846746535963e+00 -2.014770243831663699e+00 -8.602459922479355203e-02 1.503359818615994103e-01 -6.859044510936621597e-01 7.086998312400746292e-01 1.315427208408609105e-01 -2.318570818549838541e-01 1.458818431747163968e+00 -1.809755495181724294e+00 -7.918900685887888535e-01 1.179998049522396952e+00 -2.081234378088398784e-01 -1.757658597214784235e+00 -2.292332734023424523e-01 -1.108114619525989580e-01 -1.301244567323620316e-01 -1.960776080095070872e+00 -1.261077504530625726e+00 -6.621110956894052935e-01 -8.970459308358675887e-01 1.678112610231845769e+00 -1.401831771137802107e+00 -1.613273139682665835e+00 1.327646101986503568e+00 -2.863520304374829739e-01 -6.404414072882295139e-01 7.311056961444845070e-01 1.013470886961829187e+00 -1.211462394019472144e-01 1.108664433800894633e+00 -1.543697283754225325e+00 5.146061352892518093e-01 -2.210812751241716612e+00 -1.232549316837685760e+00 3.764913101674945833e-02 1.038168713066173199e+00 -9.324787341012776842e-01 -4.370184904262915948e-01 -1.480734270853750756e+00 5.214083566583538332e-01 -6.141595701114579420e-01 1.184355582791989159e+00 -1.098014591331737622e+00 -1.276738951022687640e+00 -8.159483280427759500e-01 2.242122225731024265e+00 1.352183417730140891e-01 -1.564689551443831483e+00 1.168782314857194748e+00 -1.096787114328233059e+00 -9.034368969628853163e-01 1.207863942532102497e+00 -1.428907186462464507e+00 -7.838355924480499004e-01 2.129428080368493681e-01 -4.192802923434691409e-01 -8.495035111036144393e-01 1.011932483396102755e+00 3.114787743106455786e-01 -7.804822529555694999e-01 -1.576614812835920310e+00 -1.366507331780479229e+00 8.762872777086492260e-01 5.932989421414847087e-01 8.404469419824946996e-01 -6.168210235469748781e-01 3.122051600106945934e-01 -3.581888983568679019e-01 1.506133946052945927e+00 1.416454312944315674e+00 -9.808225422643680469e-01 -1.488751292454264519e+00 -1.468031109073732188e-01 1.280347069102202306e+00 -4.250174353547958028e-01 -6.094700152921836978e-01 1.528696150292589984e+00 8.052578582113280037e-01 -6.454409886424475884e-01 -6.486153403630746939e-02 2.561337372734931450e-01 2.517344760574098950e-01 9.037373032810864792e-01 -3.589418060449234282e-01 1.634473427582182614e-01 5.727026521011450155e-01 4.858219296333911030e-01 1.407411169643127291e+00 4.130772549314793429e-01 -1.760845095743035771e-01 1.963746892768418184e-01 -2.438084548386459105e-01 -5.700112410292832443e-01 -1.202339857234902443e+00 1.067253985186088633e-01 -4.207642873310036280e-01 9.735721567598674131e-01 -1.275807295368887262e+00 1.415649053856881778e+00 1.494110282290050107e-01 -1.619280981473154801e+00 1.037356519229436058e+00 -1.894436114031030904e-01 -2.007883578248496892e-02 -2.264542614366314766e+00 8.402049173521249914e-01 1.146546653455605469e+00 -1.103462488031901501e+00 -4.583266465178838511e-01 -5.674833210951989448e-01 -4.458179792569179622e-01 1.391481039729761393e-01 -2.851515892695733467e-01 3.144002089671847910e-01 2.611306274690938234e-01 -1.260797072035272359e+00 3.316700910364329263e-02 -2.608819274046024761e-01 -9.966333615002991309e-01 -2.286142954665269442e-02 -9.400575198210507910e-01 -2.617657566455614537e-01 2.527343886017087704e-01 1.071401488063962459e-01 6.582279502847203367e-02 6.068705961476683619e-01 -1.334037781388253685e-01 2.480460650567292702e-01 -1.345299068574631884e-01 7.490187190649632010e-01 1.827885583001480851e+00 1.872300419440250385e+00 -8.479382630636759233e-01 -1.191869400919988831e+00 -1.162543226777549510e+00 -4.402562352366703458e-01 -2.718111306911258351e-02 7.107796230292415807e-01 5.952912448485066232e-02 8.221890873377686315e-01 -4.347250320351752628e-01 -3.412507127892718262e-01 -1.245563045872911001e+00 -1.706303282874721827e-01 8.374332622726063935e-01 1.164999865962644598e+00 -8.674377950823088934e-01 -1.683108372832521127e+00 -1.585850978704733683e+00 -3.566272450516036474e-01 -7.412396176631601552e-01 7.648351384254287177e-01 5.132231064920150798e-01 -3.484698029420373322e-01 1.099136659004323002e+00 -5.925956807047985109e-01 -5.374445088612701538e-01 -6.909393906045758760e-01 2.642515568992539476e-01 -1.227767685044526935e+00 -2.230958194849224974e+00 6.607421310686506510e-01 -1.520049840218818504e+00 1.698580282469342936e-02 2.807163831170414459e-01 -1.492798176329634297e+00 -4.253345888262861640e-01 -1.737792603964069260e-01 -1.567896400177912208e-01 3.272153464391722860e-02 -8.672175171283649231e-01 8.092545116100695601e-01 7.170182807043459228e-01 -5.447300083144995808e-01 -2.248264135847782619e+00 1.711870151284775377e+00 -7.113921398271174645e-01 -7.033405111775531404e-01 6.367063695878759644e-01 2.295216403674837924e+00 -4.404754994745859187e-01 -6.016803445577283416e-01 -1.834995122988280769e-01 -2.684703386583719431e-01 2.814477861533897673e+00 -1.634270800345194674e+00 1.706844294818288255e+00 -1.121783955016194101e+00 -3.088284049388276831e-01 8.795915359533331701e-01 -6.806155906721389481e-01 -1.092704754514786658e-01 3.366936730461263516e-01 6.358872074328201229e-01 9.200221175983536170e-01 6.820066051984484679e-01 -1.384317304742984645e+00 -1.646692560093049096e+00 2.112231826590400471e-02 1.295760013979287084e+00 6.790541161269950665e-01 -5.277554028081902215e-01 6.874961388186743294e-01 1.027711879107702453e+00 8.921304746467860758e-01 1.574515079983825616e-01 2.162853405579099775e+00 4.700298046914569983e-01 4.225757669290371443e-01 2.717996096554145424e+00 -1.628888518378173833e+00 -1.105231823040772499e+00 -6.601745238274465966e-02 7.002754727817651625e-01 2.097036761957895012e-01 9.786353730643853055e-01 1.942330996139560506e+00 -3.850156127175573539e-01 -1.409919780867652461e+00 -6.494522052540476764e-01 -4.195476239992325107e-01 7.149673497145034862e-01 -9.477954656368776654e-01 -4.666305070302901314e-01 1.071677762655545374e+00 7.584346263731063242e-01 -3.194599462172760251e-01 -4.747520503857282637e-01 -1.001811793603195194e-01 -6.699580852041083778e-01 6.394053249770346170e-01 1.112857195822697237e-01 5.095853472966820341e-01 -4.735895831729569627e-01 -5.948856400401055788e-01 7.120966353475253197e-01 8.571229337481194310e-01 -1.100270979676591043e+00 6.458547647627798094e-01 1.162240979969821481e-01 -5.963687923389210388e-01 9.780929090980658991e-01 1.702802477763975642e+00 5.593282339268749181e-01 -9.434317712461498528e-01 -8.402937255361758728e-02 -8.445472449383841784e-01 -1.419424946606727689e-01 -2.389093620237021098e-01 -6.460878355023631781e-02 -3.824330641228956135e-02 8.349220377675182769e-01 4.502236028541434787e-01 -1.282839350186119942e+00 -5.727107643856903518e-01 -4.280491174739577964e-01 -8.209884828624948172e-01 -3.334962953167766919e+00 4.355182711859457712e-01 8.905808498615369606e-01 1.698512599261303047e+00 1.157370839471869806e+00 1.433566691672961690e+00 2.025650340487687551e+00 -9.555568152343258959e-01 6.620166111537097164e-02 -2.339124939979385920e-01 1.870123709716940308e+00 4.573734491945943836e-02 -2.106742805467484801e-03 -1.563196971884223796e+00 -9.920150987757606620e-01 -1.200716608283973308e+00 -9.290174915881426188e-01 -9.848333112109570742e-01 8.622165052211523406e-01 1.388424881328546301e-01 3.555564518133365048e-01 5.920358342853595524e-01 -1.120807219089402951e+00 -1.913902271525678642e-02 -8.076439741174391562e-01 1.475320000510799590e+00 5.718186089454570936e-02 4.708730691373189114e-01 2.003407633534783905e+00 -1.236094229311074516e-01 1.700925019629227208e-01 7.332354604622371985e-01 -1.043861013608261779e+00 5.931067615005994886e-01 -2.954961613009057242e-01 -7.694488213102130825e-01 2.341543764930295070e-03 -1.405017997630502724e-01 -3.229756125246531495e-02 -2.699730468555181506e-01 7.810985581684576351e-01 -1.464506271221973355e-01 1.046805939917192063e+00 1.658086265405903439e-02 1.548839651747285773e+00 -8.162309206330075062e-01 8.085968704261763396e-01 -1.464993587405201581e+00 1.161122467880032483e+00 -2.870977365523283975e-01 -1.210144308593738227e+00 2.618676085408173648e-01 1.183975866265736254e+00 -2.118293910829148474e-01 1.298180456743917688e+00 8.084595305248400976e-01 4.550526594981048056e-01 -2.794859202963705103e-02 -9.051781600394392946e-01 -1.695020988636476211e+00 1.802413269608265922e-01 7.112617970878594154e-01 3.003817552408729052e-01 -6.942041228068700498e-01 8.454032838712403075e-01 -3.070351386889568213e-01 1.053325113237555621e+00 -1.008860693961286303e+00 3.286961683575263526e-01 3.411712233006831685e-01 6.276900579219131249e-01 1.977151693522554154e-01 2.707084505750781411e-01 8.305451275321694693e-01 9.063752638148454555e-01 3.239822785604557498e-01 -1.559106649880062367e-01 1.114033416864322223e+00 -1.001533395612457022e+00 5.997786943930139003e-01 7.240592010030094672e-01 -4.815151460202112821e-01 3.075803924270452128e-01 3.247520818822084987e-01 -1.546627199578004763e+00 3.380164215439985798e-01 -1.220810017922579371e+00 6.278955323383623721e-01 8.291823245757866390e-02 5.077268730056808677e-01 9.984487456858864851e-02 1.095239258070998423e+00 -4.914584491854520065e-01 -1.637921482172542520e+00 -3.372969563694346307e-01 1.069746159493127236e+00 1.633617845609866837e-01 -5.870993175125586994e-02 -5.663768377551389177e-01 -2.164592488856757591e+00 1.001430633251480184e+00 1.186330384984461833e-01 -1.387104792464048719e+00 8.490934959818483563e-01 -4.333907646929342494e-01 8.502056214584450267e-01 1.360514651840872169e+00 4.532131362780998929e-01 -8.149429757817389097e-01 -1.696982099355563767e+00 -1.565065061233710808e-01 -8.746593059549232496e-01 1.684129304405578564e-01 -2.009403232198465894e-01 4.137005529200084020e-01 -1.736535510827411866e+00 -9.277905981986434014e-01 -1.060332868071116180e-01 -1.155228927718434218e+00 -1.399260057225502285e+00 -1.783056810204602383e-01 6.453328355048236764e-01 -5.265455773192772027e-01 -4.125934733767391838e-01 -6.891572344731576871e-01 5.524907937047318640e-01 3.454349262954682365e-01 1.718537142366458395e-02 8.101812863766061357e-02 1.234010995032637670e+00 6.322373455258691877e-01 3.778485801240482611e-01 2.443332621960357109e-01 2.392583296969920115e-01 2.150111251643700983e-01 -1.026745639368019207e-02 -3.659066175396115672e-01 -2.839474843719271280e-01 -9.106431790101446877e-01 1.485165160582527566e+00 -1.854890561365593715e+00 6.530272018716297699e-01 9.151545048106728419e-01 -9.881725536740479932e-01 -1.392098168078799714e-01 4.923645662866494854e-01 -2.418032376209374501e+00 -1.636651295032274245e-01 5.610913315354844055e-01 1.382801392822374575e+00 -6.369976357338302808e-01 1.842029462830256370e-01 -5.177471618547805354e-01 -9.798176579178442536e-01 1.558469445036770873e+00 3.095692673733805300e-01 -5.755639803484274841e-01 8.268246508973652320e-01 9.832128784725910897e-01 -1.186035531439409291e-01 9.649182957825384044e-01 4.632601481699630264e-01 -9.728305116924771401e-01 1.884297323369405808e+00 2.169907239709182534e+00 -6.965086103653445049e-02 2.391582254191169654e-01 -4.591424782826865614e-01 -3.869639447555967005e-01 -1.284326942605653991e-02 -4.746115832231230236e-01 -3.643468068549090555e-01 3.366671771996141427e-01 -6.682758623227478267e-01 -1.677451251823885547e+00 -1.516487860912449248e+00 9.704384637544403169e-01 8.940080034167290357e-01 1.577359747812878910e+00 -2.183796905640393582e-01 6.330594526078524575e-01 7.943877589495098590e-01 1.149367104391259664e+00 -3.042281287092150066e-01 1.025973525577628248e-01 -5.622898335536593573e-01 -9.334609589953520858e-01 -1.340698506287391734e+00 -1.812970420178733610e-01 6.956773436663626908e-02 -3.962275953845085796e-01 -1.874717304280877572e+00 2.445463753202568924e+00 -1.047911948534388182e+00 -8.385674854243145848e-01 -9.353983450938169186e-01 -5.070635837465395923e-01 1.103708934991852984e-02 -9.309603075703705155e-01 6.035584543124637991e-01 3.022772628222302749e-01 8.257366923357568611e-01 6.442028022512943375e-01 7.858331970948827516e-01 1.226366055112040332e+00 -7.679297047941077148e-01 1.443893063441958002e+00 1.109219541500924500e+00 7.214549602099313841e-01 1.910107021263677041e+00 4.497419708092226798e-01 7.005538882250409438e-01 -6.167244496752858351e-01 8.660846870286899035e-01 -7.442174204129883286e-01 8.146536219319621130e-01 4.968378830206464647e-01 4.015914169136673012e-02 -2.705194212916852553e-02 1.110727002244584094e+00 -6.055587791414310805e-01 -9.039117487116355987e-01 -1.959474973306312817e+00 -1.891817473384896697e+00 2.350506680869035858e-01 7.362809444379366797e-01 3.740808353142603404e-01 6.719727842844653853e-01 5.254376363863010324e-01 -8.208188618242974188e-01 2.330928753163779288e-01 1.119152107593907042e+00 1.151562159850143541e+00 1.959663460159993820e+00 -3.131686805341720170e-01 -2.614246057351253261e-01 -4.483345511887814605e-01 -3.821116575669163962e-01 -2.309716168650916002e-01 -4.366993043281653386e-01 1.625863519300351778e-01 -1.182161263455661082e+00 1.402515448398150344e+00 -1.126141068642136922e+00 -2.329214686813062957e-02 8.021146770575079410e-01 -3.242614938770035926e-01 5.161894885309773473e-01 -9.830890316608847934e-01 8.300360560544872701e-01 5.835627413636550465e-01 5.173629151470098275e-01 1.631505333965024493e-02 7.747668250985297878e-01 1.090848062468477542e+00 2.899872310573902157e-01 1.123187320129596239e-02 -5.077351539828477422e-01 -1.092427699448508926e+00 2.852391218215933888e-01 -1.192436373470795008e+00 1.864729580480903592e-01 -9.589891740859808333e-01 -8.684050317078210179e-01 4.209295232873235815e-01 2.598764621967217595e-02 -2.339750643502287175e-01 -8.771094387965480688e-02 -7.233257898350463622e-01 4.199402577413605814e-02 1.018400924165183685e+00 -1.261575043802796170e+00 4.776929068865519157e-01 3.481042025803149920e-01 1.787914343413909146e-01 7.668845417289141819e-01 -8.026959549801738758e-01 -4.863632613949716577e-01 -1.139269906338594707e-01 -2.169665137093323148e-01 -2.559588906866581137e-01 1.151950843007026437e+00 -1.950740795017728457e+00 7.604263198069188823e-01 -9.797786897770248693e-01 -3.175130651966427409e-01 7.727603771494440110e-01 3.948946098963151963e-01 -7.029223135407810519e-01 -1.779033868956346742e-01 4.783016251782111761e-01 1.641696514879098734e+00 1.021489409290026407e+00 -2.612772170105092662e-01 -1.174775998576807590e+00 1.212752314033028966e+00 -1.343724773280395635e+00 -5.400218934465006448e-01 -1.196756880082360530e-01 1.497346216172189326e+00 -6.082064126358280864e-01 -9.082662558746550097e-02 2.054997983508407566e-01 -1.635091769046294941e+00 5.057848941034562840e-01 1.536614135397049163e-01 -7.433426599700450055e-01 4.349026774728743105e-01 -2.403152347944511047e-01 -1.492166226942423179e+00 3.172827273778646151e-01 -3.023227047977733450e-01 3.136398122897697538e-02 1.581666508203750376e-01 -3.976854363710156104e-01 6.084431120261509646e-02 -1.263252265290950360e+00 4.321109542786361057e-01 -2.077185352902284787e+00 1.358376443237805598e+00 -1.891265408094497058e+00 -8.147473600349692813e-01 9.027200797348040595e-01 8.014093121406793419e-01 2.237070770956441024e+00 1.349105320670398012e+00 1.489389375883922173e-01 1.588948184829092947e+00 1.503940172106432160e-01 -3.830619721439686431e-01 -5.946773536556303474e-01 -1.385493411055326973e+00 1.304157157931903566e+00 1.184668408224052616e+00 8.292657914267420605e-01 -1.107003496314430624e+00 -6.270459703716412259e-01 -6.010960379175527279e-01 -3.092551690239295215e-01 1.421506211794388852e+00 1.121240998156151969e+00 3.861832231522489833e-02 3.283515921254281933e-01 1.181406524198901575e+00 2.512169707992648049e-01 1.205942161707461713e+00 9.832078177964979071e-01 -2.407194011601532235e-01 -3.579306700019539988e-01 4.689319548792040410e-02 5.618213032881458346e-01 -1.543774446994587990e+00 1.157386021870182358e+00 -1.874940154069628939e-01 -2.210250986550911900e+00 9.740135338112871910e-01 -1.452438743574170132e+00 -3.803215656659097998e-01 6.194299364358487603e-01 -1.136688670794397726e+00 4.765570000977709109e-01 8.106798125774145047e-01 9.079876796159931374e-01 -1.851334833504437172e-01 -2.380616953747475950e+00 1.248065053597872565e+00 -1.311489849185364820e+00 -3.364544822819855868e-02 8.668569344175014457e-01 -7.638777253211781471e-01 -1.002878496772386052e+00 -1.239818793931122043e+00 7.622948085843798127e-01 7.975376353572098953e-01 9.745507872957204221e-01 -3.034031781825358154e-01 -3.584107037027707277e-01 2.788943994594348386e+00 -6.488732605693040556e-01 -2.396099081539061260e+00 5.940494529282467351e-01 -1.363710540379070801e+00 7.197131199582869066e-01 1.513136330492530046e+00 2.142664300358707863e-01 -6.752439108326653283e-01 -6.375048513101233549e-01 1.195635997110421345e+00 1.118671754144866304e+00 3.016257162134073355e-01 1.363369799049717335e+00 1.002187821114450594e+00 4.428098535818855153e-01 -4.668530592907685906e-01 7.621501586617797086e-01 -1.420119355311735054e+00 1.531505942179025359e+00 1.980145701257695512e+00 -5.457366700723145225e-01 -4.827518978411548534e-01 -4.327868458784107225e-02 -1.267154648904069481e+00 2.892791954559632006e-01 -1.880740774690119688e+00 1.156441827110340270e+00 -7.616461685215292210e-01 -2.314128839553885597e-01 1.306691407522766024e+00 1.591531235395799104e+00 -3.932043843991255005e-02 -8.497687197709948848e-01 5.297063718948088473e-01 5.652023019049846608e-01 1.547092945580581524e-01 1.659972628780928439e+00 6.514427942531312299e-01 -6.362913675843784311e-01 -2.636416100604133117e-01 1.381337302512813059e+00 7.547441249147687214e-01 -9.046177263193490026e-01 -9.321367330017124031e-01 8.380070610178463886e-01 -1.889961527945748454e+00 -1.632461961416861618e+00 6.522570125491854443e-01 -1.783095911387344579e-01 -5.750084340729123555e-01 -4.675415702730885692e-01 -7.831449649879219654e-01 -1.024639925477390578e+00 3.050641170020351733e-01 -1.231348875807402043e+00 1.677464650299140270e-01 -1.145565325856110622e-02 3.930007414836917401e-01 -1.314361116516788552e+00 -1.006849539469765631e+00 5.364029158881082893e-01 9.017800643406901351e-01 3.075640725248919294e-01 3.345651396278058742e-01 -8.903647324430341570e-02 -4.056379651819869148e-01 -1.273398650392133069e+00 -6.117167139258653519e-01 2.004477093699256418e+00 2.764924264017848063e-02 -7.014067785479037413e-03 -8.160140354479140656e-01 -1.030073321534927810e+00 2.976447132138032026e-01 1.722590093403332689e+00 2.224572934403678648e+00 -8.233287014923518221e-01 -5.145375956288169572e-01 6.516109727897357873e-01 7.226894122986776692e-01 -1.665352640318061628e+00 -1.676141140334700685e-01 -7.040933624938241486e-01 -5.952314567412578805e-01 8.157927520871721683e-01 3.072483729772441663e-01 6.728045602878399700e-01 -2.070153042816750499e+00 4.441269940366308067e-01 5.156003610314945362e-01 1.354981214651208798e+00 1.060616346144576783e+00 4.655181394573097431e-01 -1.158194725055465835e+00 -1.416512400320603771e+00 2.004642850965086431e+00 -3.172560542413033757e-01 -1.804177635061280149e+00 1.290525497841220171e+00 -3.411877766947365442e-01 -1.157559130251468726e-01 7.186775522626231982e-01 2.517703306549854858e+00 3.759130172871089776e-02 9.341646245489723666e-02 1.229072215230928355e+00 1.048167861365948639e+00 -8.494190447075566919e-02 3.659449761713029492e-01 4.080772436659138580e-01 -2.617030332318677210e-01 -3.027150452256636148e-01 -1.996134233307514938e-01 -2.768206174467344183e-01 6.190806183419840236e-01 1.189961204540775697e+00 -5.873340721538204967e-01 -3.696379851705028363e-01 -1.820083471785818308e+00 4.762594872811027336e-01 -5.460490763957022153e-01 -9.634885668974126072e-02 -2.210521428967364976e-01 -2.059391966831083665e-01 5.862252565940352378e-01 -2.573811074202563276e-01 -6.617376090217710338e-01 -5.286596509261087817e-01 -1.605233777027646580e+00 5.896584054430982214e-01 -1.034391826196980890e+00 -6.782245714910750678e-01 -1.469191107112818750e+00 -1.158891909811926579e+00 -6.486019790187739220e-01 -1.013866969846014543e+00 1.355585995463013393e+00 -6.600182368724785142e-01 7.988023989406152214e-01 2.005378610459149336e+00 4.187917557806782320e-01 -9.101878005452961329e-01 2.104569594958392909e+00 -6.343098225765355647e-01 -2.075618745313699165e+00 1.352871104095187738e+00 1.300012989748121406e+00 -1.769006088018571177e+00 -3.289363520685082420e-01 1.292592983028544203e-02 1.202193247821647382e-01 5.972066088462377742e-01 3.108009434482895128e-01 -2.693355420050003168e-01 4.956856691268896054e-01 -1.194468027960139400e+00 -8.565705876778976213e-01 -1.845850134891203087e+00 -1.156312271390559143e+00 -1.480111101590173561e-01 1.490174964800652146e+00 5.652448634893358914e-01 1.583251727380966312e+00 1.688507383565627240e+00 -8.606514272805765309e-02 -1.775887983922378455e-01 1.336721186903476744e+00 1.597512518146448623e-01 9.093394580800397142e-02 1.837850324203637253e+00 -7.128548909280093548e-01 6.730747949019181275e-01 1.917383999988506726e+00 -1.303471753307981373e+00 2.522039313761894053e-01 -6.519567343944305815e-01 3.831166270579984268e-01 1.530560653591834575e+00 -6.897973979673978073e-01 9.187707820205316400e-01 8.734528897346113263e-01 -2.510539075464317094e+00 -1.623857722317730179e+00 -9.947042362943506189e-02 6.408612947211469457e-01 -9.142211069597240558e-02 -4.947488132273114569e-01 2.495287868282823340e-01 -5.304131179946910413e-01 1.568028599008812973e+00 2.067641036568223178e+00 -8.935100306555846528e-01 -7.482011481634694983e-01 -1.940509837369294166e-01 -1.250452884329261161e-01 1.048030291274860470e+00 -2.733224743026201886e-01 8.388824559621267385e-01 -1.433547967675321777e+00 -1.606578267691434636e+00 7.117716209462031651e-01 -8.011634095207227357e-01 8.430761949628354790e-01 1.705961042175976994e+00 -1.154950381627176670e-01 -1.730515977791938775e-01 4.442629714232801397e-01 3.705504854161800199e-01 -8.809057595350360259e-01 -4.587991025258351674e-01 1.022546307827370438e+00 3.706094979422384916e-02 1.254442118501754466e+00 -6.250245126449379685e-01 8.049733253519363307e-01 4.154269836437145536e-01 -9.568941528413186237e-01 -1.441936186455315738e+00 1.256341019387150704e+00 -6.349801986583829549e-01 -1.034704878194151245e+00 4.477009452656795507e-01 -7.948621652894674039e-01 -1.372033133435200059e+00 1.089616673610877134e-01 1.740381307877855832e+00 -1.725214082052583808e-01 1.372732576565029339e+00 -6.960052263045043430e-01 -1.192650315288418250e+00 4.873024576885164327e-01 -2.227317812546680820e+00 1.327565810957167303e+00 -1.556013682999974446e+00 1.892081467549063145e+00 1.367783796430831755e-01 -9.754660526302918466e-01 1.550806047038309821e+00 1.028465902118506525e+00 -1.104603943655908749e+00 4.904929625245525449e-01 -3.892196918212625922e-01 -1.544880904107194031e+00 2.745453416350614351e+00 3.711874118917274368e-01 -1.151357616959198804e+00 -1.263021546600216594e+00 1.213196087972202353e+00 2.072042430163426596e-01 9.906496766931252029e-01 1.232189827810123539e+00 -8.340537094382445282e-01 6.953215705863822205e-01 -1.415178518401857044e+00 1.625234729560899871e-01 -5.359329939771659834e-01 -4.748104878371175452e-01 -1.208424521510317096e+00 -4.312879527097466803e-01 4.793385036241955000e-01 -1.279501820939069057e-01 -6.146554580155377812e-01 -4.997106346434400104e-01 -9.384002436613819720e-02 -4.951204624840454538e-01 1.951658957668892747e+00 -4.448800345243000137e-02 -7.292193478235594606e-01 2.353122041083712812e+00 6.999039852753972113e-01 6.565283211088978055e-01 -1.572233965612343187e+00 -1.199442422445752721e+00 -5.122107522224186305e-01 3.575489148955902918e-02 -5.765864346977737087e-01 -4.017186109758568713e-01 6.386534380890231954e-01 -3.437148396925059357e-01 -4.474779292072484371e-01 -3.966202582660035558e-01 6.193137844544840398e-01 -3.510593187169071872e+00 4.191246970383430970e-01 -1.207405515379009975e+00 -8.058920851068059887e-01 1.390436031548750506e+00 -1.538509179741488708e+00 -1.469072525495394244e+00 1.819182977829899295e-01 9.517194414954780468e-01 -2.231238921722770385e+00 8.998971544656859667e-01 7.651203182986658913e-01 5.939027617258050284e-01 -5.518431933415171020e-01 2.687853056300979038e+00 -1.899043550455811191e+00 1.558163477805845742e+00 -7.109088411337726177e-01 3.099454056388019074e-01 8.425574231887241750e-01 7.919223198699416877e-02 -5.098781531014443535e-01 -7.914043888087591849e-01 1.326423611688750670e+00 -3.028925882975189721e-01 2.906185250658981922e-01 -2.737730109440306703e-01 -4.693126350504880362e-01 -2.746653718286413692e-01 5.275867356015474519e-01 -1.905555655035319762e-01 8.366127946134667148e-01 -6.459732849398767129e-01 2.625191209988571917e+00 7.060712561294777423e-01 4.550166118826493578e-01 -1.934906882126187222e+00 1.139376867732013299e+00 8.329817070549554447e-01 -9.758152232724870423e-01 -3.526866846312964876e-01 1.391729704603784867e+00 -1.218686174917698484e+00 -3.291053337984847227e-01 1.452329776697482089e+00 2.454745968640162090e-01 5.321011101264504495e-01 -2.236606299256050645e-01 1.281369949423404764e+00 -4.991331883097733235e-01 -1.115648701811331883e-01 -3.490437288794411286e-01 -1.119623703424058592e+00 5.091370335839358052e-01 -3.188075254372144118e-01 1.077626947789726841e-02 1.436281836115193222e+00 -9.418440251957742593e-01 1.192752069316170394e+00 -1.255300348615814965e+00 -6.329740943150535815e-01 2.802328866956116382e-01 -8.424048784872465445e-01 5.224690318375051212e-02 7.030919053489185222e-01 -1.875103244298524707e+00 6.934584511268689910e-01 4.739429866955915949e-01 -8.636864113665048137e-01 -1.941400772029789445e+00 -1.099072478889777882e+00 2.257794522572561524e-01 -2.138058729886588294e-01 2.958411985249748133e-01 -2.552966435154063740e-02 2.893501252926695688e-01 9.478834322653821864e-01 7.683273563424873887e-01 -1.468291355645622298e-01 -1.190078892622146167e-01 -9.731322666811647037e-01 -2.357699622762345903e-01 5.648679559804131722e-01 1.276668789392122028e+00 -3.231637529440022139e+00 -3.919860847881592031e-02 1.067823072526574296e-01 -2.255587028052681853e-01 -1.824325185898926893e+00 1.207974312356821622e+00 1.052425288298938444e+00 -1.405082973860233009e-01 2.394312677952507573e-01 -4.243904447504743271e-01 -7.900962890966803376e-02 2.900574638040117059e-01 -1.050094298949802107e+00 6.694209314543849709e-01 -4.841812153109425476e-01 -1.654260142300548520e+00 -7.325282099463609198e-01 -7.511923854158383262e-01 1.132086165352849338e+00 1.770755367548382697e+00 -1.640801302768519999e-03 1.627566326740067293e+00 -7.994918503823397193e-01 4.593455805208740417e-01 2.563053772700325084e+00 1.140559939610758411e+00 -4.741530371675554134e-01 1.242430739409153606e+00 -1.243678735738234176e+00 2.120627971905629128e+00 1.550154493584809112e-01 -5.558357758427046047e-01 -1.482415005643955563e+00 5.063873233794042861e-01 -1.162698749626191130e+00 -1.297526759640646121e+00 -7.975772247374348645e-01 2.557306959474970220e+00 -5.983028534546001032e-01 5.803588122910290359e-01 -1.379770332768492647e-01 -7.404421956305508035e-01 -8.152558965162554072e-01 1.928329007167218501e-01 -6.829479134750806590e-01 -2.854382424365654813e+00 -4.873248975021698404e-01 2.754549679282913277e-01 1.592086767212687715e+00 1.407254177281019647e+00 -6.629776618916463082e-01 1.610879925799142687e-01 -5.669251909264768630e-01 1.692745308940049945e-02 4.868775020260943664e-01 -7.537400284954673957e-01 5.248793936217276412e-01 1.627414536094498598e-01 -5.354547167037656541e-01 6.687786115807569098e-01 7.417523568245978360e-01 9.060560378392197300e-01 2.276997926349122459e-02 -1.580421669274273855e+00 3.830781649898168384e-01 1.380103953605035016e+00 -1.357845089156066054e+00 -7.019297591455537777e-01 1.952716342440804775e-01 -2.750828040445336131e-01 -6.526846467764050308e-01 -4.908406639507215119e-01 1.179960320311057131e+00 1.045962331259425060e+00 -1.065635345258332034e+00 -1.540127202668372552e+00 -2.118651468548267969e-01 1.092106520993729291e+00 -3.246921704921248431e-01 -5.599514704086772099e-01 5.020797877945969434e-01 6.601316559359801106e-01 -5.931901204116680759e-01 1.307223963383004506e+00 1.039544665479024577e+00 6.203255469943373956e-01 5.635190125867203248e-01 1.227615809320689699e+00 -9.673223399492067998e-01 1.003388050684613564e+00 1.170326658507112150e+00 -9.033823359069284020e-01 6.061131659066505417e-01 7.372873176404926010e-02 -4.353242119795018295e-01 1.590757547499425106e+00 -4.658387352460820474e-01 1.459610552039427800e+00 -7.752337599124914380e-01 -6.562719376734013066e-01 -5.651624972604178954e-01 -1.029916368391654791e+00 -2.330878577649461991e-01 1.679848873491525341e+00 1.528035220868569022e+00 -5.863832012029057683e-03 7.041348842089631410e-02 -1.365240981258848629e+00 8.394315715139067935e-01 -8.722893844396649443e-02 4.449829519003236089e-01 2.049677329163254458e-01 9.878484668848765970e-01 -7.702202373827702342e-01 -3.932342901138923263e-01 -1.622293790191781937e-01 6.532127883876344132e-01 1.426577640755480436e+00 -1.085174109413268168e-01 2.634778064893729121e-01 -1.565479618364705949e+00 -3.130732474020065381e-01 -1.896520167425677528e+00 1.709619395349637472e-01 -5.679801003016499150e-01 2.272871560970686211e+00 -9.709412578693439322e-01 5.708128593805795736e-01 6.927048268499409467e-01 -1.212993563802847286e+00 2.314066534388409924e+00 -5.774400219903644826e-01 1.042713135915398270e+00 -6.118053803457746964e-01 5.660425299190238180e-01 -9.837297093194325992e-01 1.069330941835293203e+00 -5.414468798637775970e-01 1.600500711274572829e+00 -6.893155030183061305e-01 1.770582586104989753e+00 7.577747325427748315e-01 2.348564357492202159e+00 7.005733551541119819e-02 -8.365787011533429851e-01 1.453420336662789358e+00 -1.621565611363706250e+00 -1.013634538569500032e-01 2.187602564581873299e+00 -9.337026074014845300e-02 2.594935849637041922e-02 -7.844463379738999542e-01 -2.579380211005540824e-01 1.261964448425538510e-01 2.776923495900441297e-01 1.421804331910588193e+00 1.772179258427650561e+00 -8.433981250987473421e-01 1.507621463302437403e+00 -8.424828491583248313e-01 -1.210088289912897963e+00 -2.953793935710223306e-01 -3.942141432093297926e-01 2.200138526580100173e-01 -4.808846689149836595e-01 1.690529229515288057e+00 -1.511531061919417995e+00 -1.741115346941621567e-01 -3.205023452514588200e-01 3.267548755126373217e-02 6.998617207178562394e-01 2.124172375110648103e-01 1.841951718980797958e-01 9.561628413802800708e-01 7.154502024247003655e-01 -1.926680988721548804e+00 -1.413803403944409620e+00 4.491636681674524567e-01 -7.430514579761458016e-01 -1.453101867451610962e+00 -6.224263649384397246e-01 1.029630683775729638e+00 1.331329826645941239e+00 1.871145030177023272e-01 -1.126620503158687614e-01 3.103322788915370278e-01 9.908027554104210932e-02 -6.041599393476110302e-01 -3.312458415031280801e-01 -9.699610060647330112e-01 -1.361249808039455500e+00 1.172881200407550395e+00 -8.463909557789530691e-01 2.046090916609699106e-01 -9.906936966694469549e-01 7.951728780170296274e-01 9.110608900038473512e-02 4.105362761267167260e-01 1.400453632988159391e+00 1.248466046012709718e+00 -8.324163389187613227e-01 2.025701446711585696e+00 -6.865293146284170422e-01 -3.833763415772752370e-01 1.701063496873932879e+00 5.192253288013624068e-01 -6.438139723812108528e-01 -4.724073749563992286e-01 -3.474271686678497284e-01 -3.565096260230751213e-01 -2.251785236223297626e-01 4.834570592117100052e-01 -9.729496662965445575e-01 -1.526555475726075084e+00 -1.204431999582701085e+00 3.495936052766133728e-01 5.079707800841255505e-01 7.726273759175725786e-01 3.442584315539082840e-01 -2.326123721681359502e+00 8.536610655520442403e-01 -6.976855104279812148e-01 2.457980268410368652e+00 -1.439350180724321415e+00 -2.105279870093313743e+00 -9.351790279382625748e-01 -1.724330335265342518e+00 -1.689464765336158747e+00 -1.375114594540444823e+00 -2.044102709254157491e-01 -4.030468673742616526e-01 3.362473981204902596e-02 4.589351097294332438e-01 1.116458098383851461e+00 1.643313778916997148e+00 6.860219924033912342e-01 8.377142005304781813e-01 -4.166786214441152159e-01 2.103635631846600518e+00 1.586373145715001265e-01 -2.190155547122605295e+00 5.510032961608669622e-01 1.319628234774978814e-01 2.548602704074277803e+00 -2.931936070226425373e-03 -6.795707902600696126e-01 5.041586652542444646e-01 -3.889712406659048827e-01 5.450635200243293399e-01 -2.988442872419092011e-02 9.161698471331639615e-01 1.652132977681727510e+00 3.515470654138403428e-01 -3.270711441253750240e-01 -7.719627269527135072e-01 1.292447123421001542e+00 1.775798877445676105e+00 9.102764831378283850e-01 1.269255301599190533e+00 -1.150672152265186154e+00 -1.789235777356316337e+00 9.481667207918001994e-01 1.468833687951443867e+00 1.179805545401737765e+00 1.048597916355365145e+00 3.265086576115660000e-01 -1.358426062694893410e+00 2.028043073140659569e+00 -7.786892518239683925e-02 2.112773358872019447e+00 1.663353202482130255e+00 -1.429169960984321364e+00 6.173410670550434354e-01 8.984735088872592979e-01 -1.173651507657875959e+00 -1.194495810441593475e+00 1.112242820409300670e+00 1.623273270593396378e-02 -3.638168399700397737e-02 -1.526042013355596527e+00 7.408842156047251715e-01 2.758180886621218186e-01 5.758848525951186792e-01 -1.593766600636825070e-01 -1.528918247538709085e+00 7.737731580887097227e-01 1.493067477090723960e+00 -1.483757199639766267e+00 1.013911881577916008e+00 6.757416663931106182e-01 4.359881587978567397e-01 -5.467702337861327644e-01 3.955363010867647966e-01 5.603837071522952407e-01 1.519778063955802505e+00 -2.556956168138255214e-02 -6.505664488281630575e-01 -1.316896752929055614e+00 2.028321788718359997e+00 -4.573846178008409979e-01 1.612893227812100871e+00 8.340870365659660557e-01 1.529367430598296940e+00 -4.407275764418557840e-01 -2.026203006730740164e+00 2.132507493372613805e+00 1.166828319720777829e+00 -5.513698342330773938e-01 1.105097556376271273e+00 -4.620670747412087276e-01 -1.436278396305697980e+00 -2.288914396618947134e+00 -9.050457656218352520e-01 1.686411123941550239e+00 -1.424708093121473118e-01 -6.374419085492279979e-01 1.891148617014963562e-01 -7.677129523030197245e-01 -8.031034497008657791e-01 5.907149189178061421e-01 -2.273893369302514011e-01 3.298576917009808929e-01 -3.764924622272167176e-01 1.836838645149731830e+00 -5.552171847027611573e-01 9.965512149862351121e-01 1.335004671813807553e+00 -1.185672262216993733e+00 8.250319658187802441e-01 1.067087891953294454e+00 -1.207131056321175455e+00 6.058509408223221593e-01 1.037648006981849669e+00 7.011718914505110645e-01 -8.825249161395815056e-01 -1.280086290868068799e+00 -2.783439255670145385e-01 -1.738007066134245715e+00 1.829937862966881101e-01 2.353986775603742476e+00 1.040308874107770259e-01 9.993410087624239324e-01 -4.560094122956775409e-01 -1.689368354508131442e-01 -2.054096787921383171e+00 8.134665292784579727e-01 -4.170701929561981131e-02 9.414769465457638320e-02 1.098039412549953964e+00 -3.154177117658117369e-01 3.195181063986660686e-01 -6.844699312431008764e-02 2.366547223647333109e-01 9.932464332124835149e-02 2.749768885987873723e+00 -1.212213836843600179e+00 1.255841339103177967e+00 -4.357610296661716398e-01 -1.167665399446304042e-01 1.236582089609707114e-01 2.090935054506118038e-02 -5.904940417240064354e-01 6.673266036176994653e-01 -5.181899315304800968e-01 -1.752708476703054519e+00 1.534271240993532182e+00 -2.792184649156148266e-02 1.046902231542994471e-01 -1.619188638483245901e+00 -2.069883192445583497e-01 -1.991051459842469784e+00 1.215083346919956370e-01 -2.079635244750082546e+00 -3.114909713707522676e-01 -2.829365917897953775e+00 -9.656266687252396119e-02 1.933198411500826719e+00 -5.303455225401901840e-01 1.497703192127834981e+00 -7.698199970525965163e-01 1.002151087450387612e+00 1.272309374160232043e+00 -1.991039669043757732e+00 -1.307908924443488052e+00 7.769767745277382787e-01 4.781790393799315586e-01 -4.831433676540048960e-01 -4.337506202549371026e-01 -2.800055791360483770e+00 1.130295567443659444e+00 8.211378488156574340e-01 -1.036652925305133310e+00 -5.267085388393109024e-01 1.207725929656893848e+00 -8.403079413848519863e-01 1.219325888100503796e+00 7.102815567464919599e-01 1.152319803605088983e-01 -4.513147444534570396e-01 9.353770108945351769e-01 -1.368786688487888537e-01 -2.784323666008525322e+00 9.238028556593479435e-01 -4.245704295070525935e-01 -4.006091431234717337e-01 1.399834580784959370e-01 -1.015848511132447340e+00 -1.222256847974637628e-01 -2.679797552154574158e-01 7.340958792038729253e-02 1.205932550245613494e-01 1.873151997522109757e-01 5.887601852253615542e-01 3.922010280043873309e-01 -8.046330252520734333e-03 4.914952998085087010e-01 -6.824638459597716089e-01 2.347073004719475720e-01 -1.132441448458552324e+00 -4.453330186878094454e-01 -3.587123957433132060e-01 -9.947818671805180868e-01 1.096311868802233747e+00 -7.892620423147184150e-01 8.991561586888531243e-01 -4.481856592293113062e-01 6.301695087003432727e-01 1.576505265728662009e+00 -4.673786653711796690e-01 -1.141069537018170710e+00 1.196198926098522186e+00 -1.670620060720918509e+00 4.734847656522097048e-01 -4.037788370242107461e-01 2.622843069894625345e-01 -1.526550372903690223e+00 2.553622474801179876e-01 4.234018483136575695e-02 1.967881291048133141e+00 5.995301111912548775e-01 1.371535185358499831e+00 -1.493609696328413172e-01 4.833270747836178605e-01 -1.175126817651255484e+00 -6.537160962178411028e-01 -2.565040486234524408e-01 9.990417466613084330e-02 -1.375922536487650838e+00 2.546866424180467270e-01 -2.684587596729089976e-01 1.405344243926488768e-01 5.638728262198571262e-01 -9.370437928599181232e-01 1.364472754869180848e+00 -1.022243772595269329e+00 4.856804126943615740e-01 4.523684099830349026e-01 2.041518497103782526e+00 -9.562023880226942774e-02 -3.226741474410980137e-01 -2.011389508354420208e+00 7.484611057861741967e-01 6.435363251345480040e-02 -3.717799538124565428e-01 -1.238368630474672827e+00 -1.130169839279116933e-01 2.347299862421511341e-01 -5.962316346738892880e-01 -3.288605753982427604e-01 1.555952363151813733e+00 8.488028749312624965e-01 -1.648685123563009114e+00 2.079385913643177375e+00 -7.105973778945123831e-01 -6.008264917090874180e-01 1.411809247739930662e+00 -7.721948140170673547e-01 3.289094688760338392e-02 2.643595408265668120e-02 2.051936213353561023e+00 -9.323222179737511439e-01 9.400155238420789816e-01 -2.101610550887453299e-01 -2.494208939282149123e-02 4.673028140589157720e-01 2.324802273471274106e+00 1.060132781250193945e+00 1.470851591388172119e+00 6.027190956933957677e-01 -7.243672568333892059e-01 7.685441369857141103e-01 1.425780788527261922e-01 5.964950727730761182e-01 -9.479301755814518726e-01 2.441007025762189087e-01 -6.508337550976511787e-01 -5.188419104621011524e-02 -1.301521700686501193e+00 -1.732193411297511254e+00 -1.122877480796999672e+00 -2.910549280505655423e-01 1.110405000145863408e+00 2.677734195103871964e-02 -7.445618706577804558e-01 1.486475441373391382e+00 2.230258691162544604e+00 1.769546748832451777e-01 6.262126285827461780e-01 -1.226322227868019477e+00 6.072593619981649926e-01 2.467869012970812292e+00 1.751803425849109086e+00 2.561915984103547150e-01 -1.039042457523665641e+00 -1.722100012994208340e+00 1.006498378711444319e+00 6.193104722959426045e-01 -8.189088950339515893e-01 -2.093480897515702654e-01 -1.654677038130225597e-01 -6.641582082806124498e-01 1.919687647909097850e+00 2.188653549558535472e-01 -1.577121068574568741e-01 8.258018390823921306e-01 -6.745381865195718696e-01 7.839229274000562020e-01 -4.769192175224858388e-01 4.828469075185567311e-02 3.613355359869702133e-01 4.450647361188690976e-01 1.306808431802812587e+00 7.112406819156338877e-02 -8.056432038222198500e-02 5.276905561307529968e-01 7.190953962626975282e-02 -1.773388555850365644e-01 -5.515501963066707924e-01 2.073575229628774053e-01 9.628891454915594617e-01 1.311556201993439863e-01 5.147048614488417689e-02 -6.200091389352059279e-01 -8.560065159389794731e-01 1.675702980624455829e-01 7.946987120498372192e-01 1.313549181194508586e+00 2.280480747427409582e+00 8.300031303505210900e-01 -4.331216817062114588e-01 5.895445456838970255e-01 -1.293625554219297369e+00 -1.132130475665784619e+00 -6.691298048033040846e-01 1.074027341819843162e+00 -8.686697618461454440e-02 -7.736449949853338448e-02 -1.393171945753978624e+00 -1.220980764994117118e+00 -1.270058024529254315e+00 -2.918679973591700172e+00 -1.490270756176374833e+00 6.273431557924663560e-01 -7.435068847848074203e-01 -9.520697784004186204e-01 4.472172322451322124e-01 1.560859600563301031e-01 5.348134283970780167e-01 1.653322489877948054e-01 1.824807734096216993e+00 2.407431515857984206e+00 2.713879006427522347e-02 -5.853925983851210324e-01 -1.527229154402906408e+00 3.514877243086286795e-01 -6.253889922413500280e-01 -2.123227030416156846e-01 1.687976591447788666e+00 8.965833995452463512e-01 9.937534641757560239e-02 1.713992797188984563e-02 8.598279259603776037e-01 -1.381787081944269580e-01 3.360175728599770761e-01 5.597068601940212718e-01 1.222813234180889053e+00 -6.236153047833935537e-01 1.151231933452199874e+00 -1.284027213161806458e+00 2.591232345572554441e-01 7.962792201257962166e-01 6.462876802508028540e-01 -5.334633543077944573e-01 3.725654755426047737e-01 1.029095085726917658e+00 -2.068321662474595257e+00 -8.637725169843750717e-01 1.263986410740624899e+00 -9.541083280061599670e-01 2.869797008913672065e-01 1.369170740516048479e+00 7.256746179888201587e-01 1.854223660557843267e+00 -1.735412241214450424e-01 1.353171093147176984e+00 -7.798693586207074147e-02 4.219141070930058635e-01 -1.793029525809586577e-01 4.761098076524881151e-01 3.729467180678918692e-01 4.556326455815846166e-01 9.708653713694236354e-01 -3.367282588717911973e-01 5.543075048876198174e-01 -7.444988181759003565e-01 1.956562505689315445e+00 -5.105449914174386983e-01 1.107289232382053346e+00 7.762474266510091536e-02 -4.742133477010955778e-01 1.077632308774110426e+00 6.087713667110365989e-01 6.166909055381376570e-01 1.179582505953100879e+00 1.538986161016412946e-01 6.257665907235453462e-01 5.834486264824833013e-01 8.787884849079288241e-01 -1.039633671616808641e+00 2.445131083793218973e+00 1.642856979781478932e+00 -2.514640205450435761e-01 -2.138833095675934715e+00 -1.683658752788792790e-01 -1.130241716299501986e+00 -5.940932996122328946e-01 -2.932973586999799154e-01 1.378094702856665910e+00 -3.905484902254500734e-01 6.247675022855937454e-01 1.431971936116201327e+00 6.411975035097540465e-02 1.573682586894090241e+00 -1.395315798025017262e+00 -2.496555795580873705e-01 -5.473670103264139941e-01 -1.024596515957037157e+00 -7.740315120882377276e-01 -7.181025211881764125e-01 -3.619756007465400605e-01 -9.361763855036566717e-01 -5.026465993002456889e-01 -6.454106421870343946e-02 1.050632366424139486e+00 -4.497497386091887650e-01 -3.185001882544059026e-01 1.029491977945379451e-02 1.994954617834530375e-01 1.234129131491357612e+00 6.083351304711416274e-01 2.244310061293513847e+00 5.627440155326068894e-01 7.806056846279152417e-01 6.239636031117639092e-01 5.775280148778433320e-01 -1.483617595920777132e+00 3.009438805129048600e+00 -1.538042860288146574e-01 4.202882600640349131e-01 -4.536709568906665546e-01 2.847856526197008797e+00 -5.849879865889455743e-01 -5.677514416885220960e-01 3.821697253473863021e-01 6.636023814765429352e-02 8.470999814982755893e-01 -2.141586753266847776e+00 -6.242518506146528257e-01 -1.088477304217981168e+00 6.028545500456192752e-01 -1.892315619758501155e+00 -2.885277964881033164e+00 1.073324973558002382e+00 -1.132915703593147416e+00 8.875917257591139364e-01 1.496963829330142381e+00 -4.910172664300861967e-01 -1.377699675736138440e-01 -2.789879849419533708e-01 -8.313671961695823232e-01 -3.921939830144753336e-01 1.921562660231759256e-01 -1.359894406394945021e-01 -6.375481254141077692e-01 -1.001420082455787286e-01 -1.145897618574597043e+00 -1.577496956887040058e+00 9.429686418192877451e-01 2.661003348800536697e-02 -9.338369533789799004e-02 1.368735452788488516e+00 -8.708445164677889316e-01 1.289423292167154678e+00 -2.858333362703545655e-01 -1.639848259863157520e-01 -4.047097123712727340e-01 -4.893181191795885066e-01 -4.866317965480387309e-01 1.029810378233432022e+00 6.304570052615071640e-01 -1.856875460062534344e+00 -7.145598083278513757e-01 1.003021295270062119e+00 -4.595600592860185629e-01 1.351107780771080291e+00 -1.666159135170298011e+00 -1.944185909197495565e-01 -4.443167493022286973e-01 5.003567118631444544e-01 -6.890156385478779510e-01 -1.262178733523740881e+00 5.321133828596175119e-01 6.795327094491412367e-01 9.479088720665764800e-01 -1.122489554369668463e+00 -2.681999274258766164e-01 -1.728599244071234775e+00 -5.656364328531947594e-01 2.961211915835389452e-01 -9.941173630259874106e-01 1.462465316212790079e+00 9.939874555690704216e-01 4.403585308360554174e-01 -1.298562221384571780e+00 1.851363267109628064e-01 4.295468588692686815e-03 -5.359489956299061664e-01 -7.864200846230756659e-01 -1.646228575964970853e+00 -1.485994118337468306e+00 -2.628519394694553424e-01 -1.024947935591813186e+00 -1.044249740476690513e-03 -1.204599129188340667e+00 1.387788115640808284e+00 6.432127439033804572e-01 1.650377051473847168e+00 5.612937303715836990e-01 -1.445356882853787051e+00 1.628932252135007364e+00 1.420875571719123265e+00 6.333522468425747398e-01 -6.856764257555167941e-01 1.885622826899816307e+00 6.974931447153865927e-01 3.663218884131689834e-01 2.832805337381494870e-01 3.447418501566711924e-01 1.088343145456771799e+00 -3.739504713724102203e-01 1.649301049471207037e+00 4.870437329107721869e-01 6.797330551844328328e-01 -1.369056741572475033e+00 -1.409470322949984977e-01 -2.739065112646182562e-02 1.501275383670487226e-02 -2.291658993499941510e-01 9.783475554861705836e-01 -5.762598305486656969e-01 6.852192856161114509e-01 2.395738724882062520e+00 4.335013658699004568e-01 -1.446544011291747367e+00 1.213304468464948688e-01 -7.018930089886180612e-01 -2.312940301512655394e-01 -1.547655932533551271e+00 1.173393589794983205e+00 1.689542680658099982e+00 -1.233941094775780289e+00 3.470815985580346652e-01 -1.349866494758600100e+00 -3.004758532514037461e-01 8.172302074975070774e-01 -5.489142494492293967e-01 1.225996427988806925e-01 -9.259834079745274393e-02 3.495884503382518105e-01 -1.711525383013476689e-02 6.621515768737634700e-01 -5.807525592232974931e-01 1.039478692411902827e+00 -3.406522711931017078e-01 -6.156028714093975118e-01 7.014481564695154714e-02 6.377112828641193776e-01 4.057309827537836644e-01 7.900791266380309263e-01 -1.118196583093637564e+00 8.717746689642721369e-01 -3.217387423620846620e-01 -8.824019955758731493e-02 -5.302947492634071391e-01 -3.234710941075671919e-01 -9.116890477449967056e-01 -1.596999160952872754e-01 -7.278506764481709190e-01 -8.326802550209788656e-01 1.259068989670442340e+00 9.942335204858993025e-01 8.416687659838401059e-01 -9.052477174678112692e-02 -4.904588510160033943e-01 -2.666686065331178579e-01 3.742587534344191114e-01 -4.973102620305288601e-01 8.322691328137596378e-02 -9.050204096805033460e-01 -6.031243243419003308e-01 -7.433027831835185006e-01 1.947552052517324550e-01 4.545951608578697178e-01 -9.577549759912957761e-01 7.108526612193523109e-01 -1.232675491082496633e+00 -2.437736671229908392e-01 -5.608190327570702349e-01 -1.355087111283426737e-01 8.709415560438139581e-01 1.447548341786467407e+00 9.524629323989250995e-01 1.269518347856174734e-01 -1.783598618696956850e-01 1.098406583210536080e-01 8.489208639773668241e-02 1.308438329756710150e+00 9.358006840207555577e-01 -5.866629660922528799e-01 -7.824832290625095554e-01 -1.153269753835251210e+00 1.294277497608702365e-01 -4.864785031374874169e-01 -1.400256560863214483e+00 -1.113706527435585292e+00 1.298746067888809086e-01 6.964857485571230855e-01 -8.845690373316339450e-01 -1.834335189333333727e-01 -2.332948891483141718e-01 -2.365030454116524017e-01 -5.502810529342898604e-01 -4.258187361061311349e-01 1.114010765630615990e-01 -4.953075602114118681e-01 2.089012986768764013e-01 -3.502105792949486984e-01 -1.683293671190705942e-01 4.515686002008216793e-01 4.679091461246387973e-01 -6.814021259492426819e-02 -4.376175949550616812e-02 -8.813700241179558414e-01 2.426351238938415089e-01 6.859889199071441679e-01 -1.017887364613075718e+00 -5.893319003252772692e-01 1.517647365260751835e+00 -8.552528424143428509e-01 1.036530065528763478e+00 1.916171523172810753e-01 5.843395302959770721e-01 -3.466335465363289819e-02 1.447899118773886773e+00 1.634242876992100024e+00 -1.311269180095299136e+00 -2.631624125510692025e+00 -3.768440691484887251e-01 6.681864279068303603e-01 -3.613292987189533068e-01 2.360626030914963758e-01 1.161550762753233323e+00 -9.446373324451737830e-01 5.396577078164409569e-01 1.207865919486946327e+00 1.333488473562888688e+00 -8.898133128454276397e-01 6.330316731647239736e-01 4.656728095755311436e-01 -9.993271729473066078e-02 -4.297293672528244013e-01 2.252186753368760730e+00 2.410030874449899385e-01 1.674346225706956764e-02 3.471841386532857343e-01 4.435304334475627663e-01 1.726245321217732887e+00 -7.829167947167277042e-01 -1.343886319272876051e+00 1.983044277137294253e+00 9.959416349371216781e-02 2.078444796432048047e+00 -1.228377447053790039e+00 9.479794612961153222e-01 -1.065838048421890116e+00 -3.675180053530985314e-01 1.675429027800657833e+00 -1.978261512605065595e-02 8.364604690165471368e-01 1.231590419331956898e+00 8.830838114888210910e-01 8.608913894637452158e-01 7.381181235799439966e-01 1.145794504671229452e+00 -1.739812673255029196e+00 -9.809008803389889231e-01 -2.265432857581939005e-02 -1.577111228994821701e+00 8.027399860846372581e-01 5.611535059292332983e-01 -7.686628614426223027e-01 1.058682715934768093e-02 -1.067184718546635436e+00 -1.738108782225765925e+00 3.892858481812573879e-01 -1.834779824319046626e-02 5.575899610162643460e-01 4.512860153036281630e-01 4.107902779477043409e-01 -1.347053082711105354e+00 5.677547618835699916e-01 5.662872860773193739e-01 -1.957665713602726676e+00 1.275219646148262886e-01 3.411370188582191904e-02 -8.618545217938748670e-02 8.367669735077284399e-01 4.681805138419865009e-01 6.033567579937718639e-01 -4.254803072614345427e-01 -9.365118600417760009e-01 7.032113711072403017e-01 -6.116175224072559757e-01 -1.530806256836990120e-01 -2.822443500736421473e+00 -9.733162701558956131e-01 -2.434512750737890252e-01 3.828850774683564273e-01 7.841873655863265125e-01 5.005750787729161821e-01 -5.763780002943559300e-01 3.973310888151505571e-01 4.725161763074496313e-01 -6.104973535395370465e-01 -3.004782555726703275e-01 1.622564319692169632e-01 -8.234996105620741025e-01 -2.479603270240299806e-01 -2.275054744133752360e-01 2.728122767665862036e-01 4.869152691380927434e-01 -6.179272913979869108e-02 -1.223980806152958234e+00 7.352603831408491830e-01 -1.147335418677107866e+00 -6.894951687289917475e-01 -1.406953695757692691e+00 8.262884896140626489e-02 -2.197437528022052167e+00 -2.358336537232845753e-01 -1.961656868039687029e-01 7.864911813719872580e-01 5.989997972973105655e-01 -1.714092892593284345e+00 -1.861761416406738229e-02 -1.430806801694690211e+00 -4.581389995141988414e-01 3.043397945218892856e-02 -4.862985638130279953e-01 -1.598241492752508486e-01 1.194848053341913685e-01 2.122033460263598403e+00 -1.825885259770419489e-01 5.906914786957014885e-01 -1.244291241036936668e+00 -2.376412777796886033e-01 -5.539164393975956960e-03 -1.136741074324743028e+00 1.876711376663917075e-02 -1.338468852893685890e+00 4.584187898226566721e-02 -5.866467056928527379e-02 9.242358407521764629e-01 -1.279105309408720803e+00 4.468311917135648903e-01 4.062652541182237842e-01 4.242356415140152714e-01 1.579606970768389740e+00 -5.246601965848713967e-01 -9.833475799386911520e-01 -6.005202949972303639e-01 -1.318040646708673380e+00 -4.040780298201415016e-02 -2.727679891138046764e-01 2.421813900382621565e+00 -3.099905531431375594e-01 -6.310645122721217914e-01 1.175581000439121393e+00 8.354738363049082350e-01 -9.064429526612943766e-01 -6.862180781746446412e-01 -3.152329260087531893e-01 -2.361159267098059678e-01 4.879978625731252739e-01 7.829570655899860121e-01 7.093856558029241199e-01 1.436990870685806998e+00 -1.292293673359088957e-01 3.336848356564899309e-01 4.214311511543754052e-01 -1.052420317673325556e+00 -1.412294554762698606e+00 4.662186659331619132e-01 -7.777167448103465830e-01 8.761418410124913736e-01 -2.820601932524674504e-01 -1.303185892021965664e+00 -4.442663823872999296e-01 -1.398316451277231420e-01 -1.745611606668837079e-01 -4.640661803595497736e-01 4.925680619444099406e-01 1.388034676415147439e+00 1.437879826880178458e+00 3.944291749021113791e-01 -6.051691044929889962e-01 -1.455087746129108128e-01 -1.054751005751498605e+00 -3.369903016205132440e-01 1.842157210821957214e-01 2.822649414316477645e-01 3.391056006958203528e-01 4.824980729627262321e-01 -1.704935724720272328e-01 -1.518396871594325903e+00 -7.063939796776006474e-01 3.337725783288633674e-01 -5.174208222416413205e-01 -3.028134785034642396e-01 -2.389473357733149506e+00 -1.333093874696496428e+00 4.644223340011706391e-02 -1.057101776919599612e+00 -5.100077738736309430e-01 9.671914948702354797e-01 3.566817468130468738e-01 1.810665572591433570e+00 -2.363813817633411973e-01 -6.710939552831877153e-01 -1.677373650038291863e-01 -5.943425909730470913e-01 -9.142383883861778804e-01 5.829581614360253017e-01 -3.028760707919770923e-01 2.984894274475028975e-01 9.988862235194286843e-01 5.974959829347880058e-01 1.028853141530752385e-01 1.050342867067487029e+00 -1.602758612127826998e+00 2.024745369886126412e+00 -4.917631488357195324e-01 1.260814614288693347e-01 1.324315955625178454e+00 -5.281561492123975077e-01 1.861287227477956385e+00 2.914684472458445863e-01 1.492743455100600025e+00 -1.059969468195858910e+00 6.662822395470994197e-01 -3.618876722224380060e-01 -7.427327974186543891e-01 1.199612372220557610e+00 2.425301017162956596e-01 -5.560493103376221713e-01 -1.084815376014472532e+00 -1.301639387428294548e+00 1.016825642540371222e+00 -1.126803893509556120e+00 -1.054374653923044081e+00 -1.277791982126253410e-02 -1.088856408257098396e+00 9.492201483140246809e-01 -1.033344547941219993e+00 -2.572154454012056224e+00 -4.453844861661984122e-01 5.494110211785864228e-01 -1.369808637109353189e+00 -1.305665448781997195e+00 -1.044112076770258080e+00 -5.976653976250112521e-01 -3.578661387678930828e-01 9.689458875238068369e-01 -3.588324934572802438e-01 5.673438262601347981e-01 6.681079155782804202e-01 9.580585881500220946e-01 -6.442517666311296798e-02 1.973513910622385792e+00 2.466189392803701086e+00 4.520792855969696933e-01 -9.263450433339394108e-01 1.183665092402722552e+00 -1.459403961878895373e-01 -5.970916987654825148e-01 2.152852170377824059e+00 -5.866030339008622141e-01 -1.084433490014596879e+00 -8.522596435054609065e-01 -9.955339302603116725e-01 -1.393179839293314515e-01 3.914383552425985124e-01 4.795525689163422367e-01 -4.356089565477056502e-01 8.967293892836701863e-01 4.663480306257083291e-02 3.942674527029216835e-01 1.633555699206726830e+00 6.897197494937906681e-01 -2.012117562676967175e+00 -4.029864314729032504e-01 -1.634568610258581023e+00 8.173603415193546606e-01 -7.871456185814441620e-01 6.135106126554823458e-02 9.987244477681047616e-01 1.047100425362335496e+00 -1.274619302678203336e+00 5.502110372567057262e-01 7.387680644609559977e-01 1.184162416172693799e+00 1.221703886606090084e+00 -8.402573399248990382e-01 2.191143354965658097e-01 1.560108201224059687e+00 -8.661066845500219324e-01 1.552626204309802693e+00 1.073159020966204802e-01 -8.805728077914976026e-01 3.592157403305250990e-02 3.066478724271372025e-01 -1.967155351022221166e-01 -2.073504000987087981e+00 4.290345193288217507e-01 -4.277538892687484107e-01 6.105101764106439788e-01 -3.730777322052303835e-01 -9.786688090028010656e-01 -2.070458295554081507e-01 -4.605066670303982757e-01 5.698376053152568455e-01 1.082544331300994367e+00 -2.365680118547286992e-01 7.392618726659324624e-01 -7.855476910270978719e-01 3.226486548359682183e-01 -6.186858545879968529e-01 -3.353936102831968080e-01 1.820474544017966489e-01 -7.424712508536299715e-01 8.670434375763658164e-01 -1.338228531619816974e-01 -1.715038433866347800e+00 -1.171927151866701822e-01 -5.480416791195076298e-01 -8.901979149770338218e-01 -7.204172427002240031e-01 -8.482123974740743977e-01 4.428510230866386510e-01 -5.648799246973392751e-01 -1.989838399252104040e+00 -2.804756993631397077e-01 -7.474873814928680027e-02 -1.069818930176933858e+00 2.080056196690012182e+00 5.609414722644436857e-01 4.163668967273836952e-01 9.686473405710991358e-01 -2.878952991533647449e-02 3.280276693874325522e-01 6.764316579144007413e-01 -3.770207953189390060e-01 6.015175232522355087e-01 -1.830996060022769489e+00 -1.486703111070135863e+00 1.286621506275834603e+00 -1.062038062568700231e-01 4.112085051037696060e-01 3.891899662924779291e-01 -1.078111949108709444e+00 -1.511625904285831268e-01 3.071334211374464607e-01 1.827266190472535690e-01 -7.308490269168052000e-01 -1.642313474643063653e+00 8.222850594778963185e-01 1.324476707815036292e-01 2.836951902549318949e-01 7.774466195753318987e-01 7.285248013233679432e-01 1.171981243895398705e+00 -6.707348904553432911e-01 -1.116611530286840459e+00 -1.233832709932920491e+00 -1.990457487513666301e-01 -1.608597749870242233e-01 -5.248796845149255041e-01 2.611238953193494305e-01 -1.332045652609225694e+00 -6.865051602338502201e-01 1.430172814737801001e+00 3.239537797303784772e-02 -1.508760969136817343e+00 3.824792399539062582e-01 6.627055880508977426e-01 3.896373795163210474e-01 -1.056424684881993370e+00 -4.228706087474370379e-01 2.372302632999705008e+00 -4.502575176762845799e-01 2.306377495287119217e+00 -3.132217932659782655e-01 -2.197549520170506199e+00 7.738668027780229997e-01 -1.647141233574729080e+00 8.571670651531680951e-01 7.450510349450999437e-01 8.949918291363673228e-01 9.817824191593050864e-01 1.481581580593250180e+00 -2.000292335240786701e-01 -2.030292629941337357e-01 -9.428065623940985740e-02 -3.545041554912582438e-01 -2.827992833693714902e-01 2.130237553501546921e-01 -1.457284392696399422e+00 7.556551329911038728e-01 -1.088441181692259674e+00 -3.232969636254436063e-02 -4.312362197073839609e-01 7.792676882923517123e-01 -8.772516061910154983e-01 2.601625520119332791e+00 1.621878047145413504e+00 8.031000399510732635e-01 -1.274981325114590558e-01 -5.176031963955288751e-01 1.039500247856249393e+00 -1.441910181645064126e-01 -3.206585041348719578e-01 -1.313006850215276744e+00 -3.818175603133855955e-01 1.702018766734516131e+00 7.876876157660070987e-01 4.625721278153129279e-01 5.442862731547388755e-01 2.429312185939046298e+00 1.395329428794405358e+00 1.054311103179037090e+00 -5.491663385937525232e-01 8.527818571457462804e-02 -2.933924108599100244e-01 6.845477585352891525e-01 3.472237044819365681e-01 9.260620557551472176e-01 8.876234530068396467e-01 6.398056098591065055e-01 -8.227012701741596157e-01 -6.801887078257662367e-01 -2.204666361134715591e-01 4.104898300082769347e-01 3.960038986818187334e-02 1.650348198304387171e-01 -1.332230016316891641e+00 -6.219111136383221883e-01 -1.432264755510569663e-02 -9.517407023781926378e-02 -5.944685112407915861e-01 -1.512060908454435082e-01 -5.869562233550430497e-01 2.020430028360091779e+00 -1.123825111252521491e+00 5.926892778233026071e-01 7.888697499996537577e-01 7.653293005128821713e-01 -2.309951053568109813e+00 7.396663893473419682e-01 -2.798794397728752714e-01 -5.729921389755409100e-01 -1.152535042226511486e+00 -4.605988214029178573e-01 -8.765589862151518252e-01 2.259882488317748461e-01 -1.285528393140337178e+00 -9.774384106702186381e-01 -2.112014047573929909e-01 3.188661698916829268e-01 -1.524767130727877174e+00 2.076647498513082557e-01 3.321591053320291365e-01 -1.352288129133726591e-01 4.133739801942414305e-01 3.504083341500354720e-01 8.036080131283949157e-01 -2.173557144156183174e+00 -5.660670887996966938e-01 1.142506990476837458e+00 -4.509365095789015232e-01 8.208585468402317398e-01 2.298092467653209126e-01 -5.192719244454491179e-01 5.636053323659256931e-01 1.851476863273836981e+00 -4.590165683291452803e-01 4.372897820678380010e-02 -6.065073874468558390e-01 -7.118813167579859935e-02 -1.566466387670780946e+00 -1.236578541440079837e+00 -7.516438589467384634e-01 -2.949858816363207792e-01 3.935744798791780963e-01 2.551535386366510783e-01 -9.357542859167972127e-01 -2.492961009604130751e-01 -5.285672857038522521e-01 1.629914006475109201e+00 2.124600206749894249e-01 8.991558978667878455e-01 1.164682162533674958e+00 1.552986808471138680e+00 -1.475529458574078301e-01 -7.065064359377444259e-01 -1.796420299345712623e-01 1.107515930073170174e-01 1.904947263958471249e+00 5.744898972261758968e-03 8.398019743485469757e-01 -2.338545434994607486e-01 8.071267915743614019e-01 1.077877867566836123e+00 8.999522714044893776e-03 1.643023334070772501e+00 -2.671202845796860070e-01 -9.770006789452178042e-01 2.580046119884707445e-01 -1.087666122327745483e-01 -2.636330574029857043e-01 7.140756244676430553e-01 1.257206103692811938e+00 7.761499853507495272e-01 1.513242499177207323e+00 -5.560047125602355367e-01 1.166505355246701292e+00 -5.258999384562472734e-01 -1.779512748932855715e+00 2.045994766910335105e-01 1.267466681500709624e-01 -1.526972051934579189e-01 -6.696124962547991277e-01 2.437677933072225980e-02 9.344709799164022668e-01 1.019233497628258212e+00 -2.384982252672716463e+00 -8.428329897489807987e-01 2.393889713692325394e-01 -6.874819237978286868e-01 -1.330089888249504249e+00 2.321973091802011169e+00 -3.812644602594839061e-01 -3.126704407001877351e-01 1.214787524640602134e+00 -5.236110382137203478e-01 -1.149666395633211602e+00 1.102999159552100261e+00 8.762341096156998077e-01 9.437155353697986859e-01 -9.471190729849424672e-01 -5.874354019512972869e-01 2.983709800385493938e-01 1.593248215296562353e+00 -1.864474895776062402e+00 -2.742208352056003218e+00 4.913009354929117056e-01 6.304591422845090554e-01 2.663944065005571238e-01 -1.853743753154280804e-01 -2.847631058926380215e-02 3.679149217732302635e-01 3.644432868717563667e-01 1.079151281261482853e-01 -8.436851136597051104e-01 1.320162227319857662e-01 3.946669225096596234e-01 -3.918381967978463165e-01 2.149328301754198367e-01 5.728384551139786840e-01 -2.533781212508177116e+00 1.061373893264000667e+00 3.800860016645101758e-01 -6.886970517425190508e-01 8.132337750617260053e-01 -1.123737774181294613e+00 1.191558994058020543e-01 -7.961880095293848436e-01 -8.843188601988150391e-03 1.924944380064324223e+00 -1.641295315639329788e-01 -1.419104553777894018e-01 -2.834636855863841731e+00 -5.392564359357795434e-01 1.745093834030116420e-01 2.826480921139569794e-02 1.094193180125580867e+00 7.596080738385923015e-01 6.579492802671607077e-01 -1.084327543614790113e+00 3.775447680903254999e-01 -2.517015796357615631e+00 2.932448638582569878e-01 2.821863581096002993e-01 1.278062023144169723e+00 2.779162363723231000e-01 1.506211057158679978e+00 1.547210026598885013e-01 -5.757052424783342115e-01 8.275269316011192311e-01 -6.508488298289689666e-01 -1.049014824339283392e+00 -1.077209503255587508e+00 -4.405921908742624349e-01 -1.016081085509896509e+00 1.043248864230392758e+00 1.009678005012155655e+00 1.651388597804755776e+00 -7.521190469469092310e-01 -5.004015075419626646e-01 9.212515879313818434e-01 -1.289999588915549555e+00 5.926677274619807090e-01 3.745712450561022866e-01 2.538910300069383563e-01 -4.300128896782125509e-01 -6.345388130282112460e-01 1.365569803153518225e-01 1.938469108529335738e+00 -1.429573332925425433e+00 -2.096959398375157213e-01 -1.133649041164215276e+00 -8.531430627233675956e-01 -8.610873655504333035e-01 -2.253511882126318699e+00 8.389691654017265021e-01 2.025273115168997329e-01 -6.130774592257914879e-01 -1.142942844182823769e+00 1.614329848870386330e+00 3.910962472375301702e-01 -4.237099599355934054e-01 -4.609488680782277137e-01 1.745832021182893157e-01 1.456883567413565395e+00 4.827550557924047137e-02 3.633794357008661158e-01 -3.694310406780532130e-01 -3.092308342044212677e-01 -2.131770685421597797e-03 8.595274878741214764e-01 -3.007432303590891198e-01 -1.190914521530511916e+00 9.085648169481532754e-01 -3.945407990820999355e-01 -1.907112938605294572e-01 7.276857979079865979e-01 -3.302394007471371129e+00 1.175052361761067310e+00 -9.892356137146733897e-01 -1.762729413560358907e-02 7.019953280189993317e-01 4.242760494932916737e-01 8.922384799112189624e-01 -4.583441026755014636e-01 -7.506088221270806882e-01 1.132097915606101513e+00 3.936164316094029614e-01 -1.453042335635495785e+00 6.782271724468782459e-01 -1.270383570161017994e+00 5.163236784346353359e-01 9.706808115634861511e-02 -2.223798430662148107e+00 3.067534912444686568e-01 -8.151093895275424162e-01 -8.738599967174791594e-01 -1.188944840759669441e+00 8.933002085274819315e-01 -1.094247035369832366e+00 4.988713874220933146e-03 4.917100042467753562e-01 5.648139388839983066e-02 -2.508906296240452360e-01 -1.185521066460178297e+00 -1.753323065006888726e-01 1.894715589238922471e+00 -9.417083642398828003e-01 2.521734578255740988e-01 -1.535487235824558372e+00 -8.104715164642185554e-01 3.585323855700893736e-01 -1.363524194478055174e+00 6.045891792963370426e-01 5.949821488831238403e-01 9.559132402007068652e-02 -8.945125631556605228e-01 -7.148036262005641461e-01 2.364618287052349555e+00 1.063923465555121961e+00 1.434175264073848099e-01 -1.702407345906147285e-01 1.118706670222167965e+00 1.380381824771907073e+00 1.017303948342850317e+00 -3.101741094013352532e-02 -2.434429159846077884e+00 3.885717486159477874e-01 -1.143991617834328123e+00 3.541321597325092774e-01 4.481753037114571958e-01 9.145601142895095625e-01 8.960664732288248224e-02 1.247779591204543292e+00 -1.456263016587478587e+00 -1.699726644606739390e+00 -1.059439440317226470e-02 -3.062680577270402438e-01 1.094457017516111463e+00 5.728466900986990407e-01 -4.555318917624207736e-02 -6.203552745729448148e-01 -3.779129184382188922e-01 9.054021062813244480e-02 1.122227383407246926e+00 -6.583013715305616742e-01 1.787274285646625938e+00 4.532460431739854800e-01 1.483635170884470611e+00 3.764878159988817030e-01 -6.947734447633993060e-01 -2.572302395631014815e-01 5.384982756325102926e-01 1.195824660872468526e+00 2.434123524796163451e+00 -1.110168643859485021e-01 -1.050995535626180200e+00 -4.940474331818055509e-01 1.372900485447226204e+00 -1.017611826817695686e+00 -1.088932728305351677e-01 1.925565192343515475e-01 -5.106249906424010776e-01 -4.858863243295944989e-01 2.817071025771504256e-01 1.411220392643765642e+00 -7.963499212235626290e-01 1.723117142840903948e-01 -2.690885862215443680e+00 1.765269273759803026e-01 -9.846325916700650049e-01 7.862224584728765286e-01 -1.475467518411911934e-02 -4.391147654414522816e-01 -6.807284099332210348e-01 1.114124707011650894e+00 2.615243552531057336e+00 5.911606746884863206e-01 -7.477357817484396874e-01 3.069236126596712744e-01 -6.066406034512605329e-03 1.835454122527200083e+00 1.962307230414965575e+00 -1.481391641765802625e+00 -1.308345141408488121e+00 -2.066951929168942825e-01 8.437450176705534322e-01 -1.083626739750327195e+00 4.413379113324834013e-01 -3.164733333344800781e-01 2.847922629748055878e-01 -1.555921852813828277e-02 1.059241346298706032e+00 -9.818204903945394746e-03 -1.496674781625848272e-01 1.332992062791794385e+00 5.299140793867981314e-01 5.556802939716372070e-01 1.050008314424566436e+00 -8.471652952550687843e-01 3.458674981685383454e-01 9.019337333599628526e-01 1.146382225634059671e+00 -7.200968901945294931e-01 9.693297985064104338e-01 -1.251600277631850222e+00 -1.610105445509028010e+00 -1.562758676684923520e+00 1.832692537522093712e+00 -4.663311263084606306e-01 -6.582086332478319646e-01 -1.061599234927008917e+00 -4.089066933026349604e-01 9.002267812600902586e-01 -3.244473374632196871e-01 -7.294581098103597450e-01 2.959202744674894192e-01 -1.196887507471028761e-01 -1.469234865105767118e-01 -7.725568447916111303e-01 -3.186092672218930333e-01 -1.397821996123787658e+00 -5.615706581761540361e-01 -2.632964695661096588e+00 -4.787980584125163253e-01 6.715980866116691983e-01 2.656311178064447165e-01 9.995583382212350765e-01 -2.502531108342862520e+00 -3.133036387468304818e-01 -1.286669955537819883e-02 -5.632088847022550526e-01 9.870403730187106150e-01 -6.195313332942390533e-02 4.549231678517566824e-01 8.016041035852253804e-01 -1.235563329614614014e+00 -8.302766372066339162e-01 -1.223988830175579468e+00 1.828798837581206427e-01 -9.251909218459003492e-01 4.637453474131312814e-01 -3.100344595390657765e-01 1.138451901271838596e+00 -3.787421484493296298e-01 6.029294311220316782e-01 -1.085309452162093846e+00 -8.911158335313915657e-01 -7.608268049480425566e-01 -5.997277125569755452e-01 2.207565835140302968e-02 -1.688404220177899706e+00 9.458521726464999002e-01 4.315491120605456365e-01 -9.289835274259968800e-01 -3.358020227979819361e-01 -1.081775646826146353e-01 -1.270228779928151974e-01 5.789185239079234213e-01 -5.463724963468018503e-01 -6.669754809058645595e-01 4.522426612749746305e-02 -2.557957543247790788e-01 -1.730693487788434570e+00 -2.190507742699685068e+00 6.560976914812131910e-02 -2.424515318427395427e-01 -9.125689525371162292e-01 -1.743521502557057179e+00 2.804518109836474649e-01 -1.125250041993519412e+00 1.787473732951816663e+00 -1.075238357582323917e-01 2.594516815547667776e-01 3.470667198696191780e-01 4.785833469253492622e-01 -7.797531551557835838e-01 -1.068132782110397194e+00 -5.554107443064746352e-01 -7.208819478869880060e-01 -2.825764501055175737e-01 -6.307301603082350328e-01 4.186566343225063269e-01 -1.270629296178232004e-01 -1.011788925914993698e+00 2.692566706158530110e-01 4.431528970559085734e-02 5.598148216375808950e-
[truncated: 3,623,899 more chars]
