# Supplementary material for: Bayesian inference of kinetic schemes for ion channels by Kalman filtering
Source: eLife. 2022 May 4;11:e62714. doi: 10.7554/eLife.62714 (PMC9342998; doi:10.7554/eLife.62714)
Supplement: Figure 10—source data 2. — The number in the file name indicates the brightness. [file elife-62714-fig10-data2.zip › 06current.txt]

-3.245811751579998350e-01 -7.653377904396208020e-01 -5.757995953158117075e-01 -8.682799411791706223e-01 -4.187270821928960607e-01 -1.679100172483175557e+00 7.146654895068759172e-01 -4.999712581552170909e-01 8.092760740363391658e-01 1.552877768018642968e+00 -1.220713707230439038e+00 -1.274311831145833684e+00 -2.307879272674890486e-02 1.838475597201390199e+00 2.039592240377844368e-01 2.092263517642367343e-01 1.669121089583220030e+00 4.634642412280108939e-03 -1.095458928445915525e+00 -3.852209726743472396e-01 5.679027360398142266e-01 2.930260323153921487e-01 1.170386891451357991e+00 7.230167136509453307e-01 2.257236930099387084e+00 -8.233902852743084366e-02 1.873721421751224289e-02 -7.205403408750020722e-01 2.235239427558743941e+00 8.429245262547810924e-01 -1.009892497153027785e-01 -3.267851836057715786e-01 9.343085740018851615e-01 7.780272394100229416e-01 -4.394813641861004538e-01 1.024064630685184829e+00 9.286043355865990501e-01 -2.786475592593949321e-02 -1.537308606248847465e+00 -1.685203673612738484e+00 -4.169365871465596229e-01 2.127378167388165320e+00 1.376910000587612481e+00 -7.677169671704494602e-01 4.384727967650710601e-01 -2.368683206097815241e-01 8.805782739121206792e-02 -4.200635549889494835e-01 2.429991030278440180e-03 2.170586016316312650e-01 -2.423500738886459338e-01 -2.483040345522701031e+00 -3.715299743546626177e-01 -6.028925713161449318e-01 -6.222639317355018740e-01 -3.299976459502849957e-02 -2.916307576402705770e-01 -3.052201024700627596e-01 1.431322309350336608e-01 1.091394485110719348e+00 2.465334688838231592e-01 3.235968089788512914e-01 6.791648839601360788e-01 -1.166775551966565683e-01 4.137004209429792079e-01 5.009153272303387139e-01 5.806726455325480485e-01 -3.077222173395332550e-01 -3.473973798962064485e-01 2.686372580027354129e-01 8.530889940049803943e-01 -3.345930163096839105e-01 -1.166317170793407021e+00 3.594725309266100233e-02 -2.025336419499745855e+00 4.201965690887219940e-01 5.054674377117636119e-01 -4.785302549895151802e-01 -5.314776718104975428e-01 8.578166849438377817e-01 -2.066914340241338965e-01 -5.019107125905680755e-01 5.576250918305956095e-01 -1.602490789715029507e-01 5.239842989296701337e-01 2.890514625488390110e-01 -1.374814734440301445e+00 5.090500935450549269e-01 -1.366680610777140648e-01 1.035727786018030949e+00 9.566196301289242587e-01 5.002413343398194323e-01 -7.098155935753209800e-01 -2.877423430254256953e+00 -8.595820226264643260e-01 -6.154812220256675181e-02 2.171440827425682660e-02 -1.179783484081445399e+00 -2.776460352689821054e+00 1.210992350200546408e+00 2.494093410598703098e-01 -8.230631997476021144e-01 2.985894308555882004e-01 -1.128345695028088347e+00 -3.370393871934814212e-01 2.166523161371112671e+00 5.814399825803435312e-02 -1.148437707530632013e+00 4.294544949519777943e-01 5.616532034667488515e-01 -7.372524075705669810e-01 -2.989964345895161357e-01 -7.724299894266339894e-01 6.635630550333039279e-01 5.150387675658352205e-01 -9.938230094539739490e-01 -1.496841734815204994e+00 -1.492211861888863123e+00 9.777397914756761343e-01 -1.511841154071375870e+00 6.991242027325539343e-01 2.297887269989935977e+00 -1.209491304908620668e+00 2.768059791501588651e-01 -6.531692455398500075e-01 6.411549827244137356e-01 6.466887550937945317e-01 -6.969527998924524015e-01 -5.511869753408602524e-01 1.088442442011469669e-01 2.872752000839340347e-01 4.924969984484079411e-01 -3.979978437238742422e-02 9.103284170833441102e-01 1.517105965506905463e+00 -1.264417369972928307e-02 1.715451541836909621e+00 9.338825654662292752e-01 -1.247459970105893712e+00 -1.207838707958253099e+00 1.887459309412292008e+00 -8.574642894754348765e-02 4.648318035496797340e-01 1.726186332829318104e+00 8.567469777963304667e-01 1.550596511285164070e+00 1.163195340454039606e+00 1.937422042327666682e+00 -7.552696462827309665e-01 -1.408633119203171802e+00 -8.590012750320100698e-01 2.276697470628278042e-01 -1.032928336255938717e+00 -9.597078224801102175e-01 -1.150739843967790943e+00 6.921073858931630074e-01 8.660293173782778187e-01 1.122223377281224010e-01 1.178296458291106630e+00 1.004704770081906590e-01 4.699827775201600999e-01 -1.203191381850593489e+00 -6.958871760878233559e-01 -8.000562648759070861e-01 -4.874324601603591267e-01 2.443289634963085322e-01 -5.934436841773016447e-01 6.242755264349458127e-03 5.061658085951060704e-01 8.204310127554630405e-01 -7.071968554267549223e-02 1.484694273700799094e+00 7.547185603636830109e-01 -2.154328896584798703e-01 -3.790994006110475767e-01 -7.492187310093464392e-01 3.063967272546931631e-02 -7.872825191873894513e-01 3.597781872463758912e-01 -4.696005520884964923e-01 -8.396832534181341012e-01 1.111684281950398923e+00 5.558879653823409761e-01 4.775943270595668921e-01 1.570163250780123976e+00 -6.337238200517912867e-01 1.289780450930505307e+00 1.134660337908169669e+00 4.809964556384575540e-01 -7.113009860889593083e-01 -3.276549218059819357e-01 -4.843885485845049743e-01 1.246525351978925444e+00 -6.595497922919474343e-01 -1.184528533499987546e+00 -6.700462673078981801e-01 -3.532197065963336713e-01 -2.658242285827625007e-01 2.679904993032740657e-01 -3.685450537694525130e-01 -1.141083075105860267e+00 7.832264891926455919e-01 -3.852520248271178449e-01 1.142643404776169991e+00 -5.704222034132966357e-01 -8.823710235896814469e-01 1.629266644040157086e+00 3.922901792973261248e-01 -5.613082562774840412e-01 -9.424412444840406522e-01 -1.074861093160503905e-01 -6.223761141332851965e-01 1.382043312600084617e+00 -1.016226858340787187e+00 1.636429195655779933e+00 -2.074570518130343724e-02 -4.822728779994041662e-03 -1.615236184928092733e+00 4.137351293352039550e-01 6.848567821397857358e-01 -2.104080452397930845e+00 1.340152316367809071e+00 -1.440471372771978953e-01 4.538040608992225944e-01 2.940225505657204086e-01 -1.402192438548272468e+00 -1.465582269746378508e+00 -9.843305785124524254e-01 4.919442823692638522e-01 -8.573932689202146129e-01 -7.252603763327397646e-01 5.199670484150693550e-01 4.111116887523437735e-01 2.199957132488416789e-01 -8.213071150037718482e-01 -1.311982332178022626e+00 5.404475562519693854e-01 1.702704957588074830e-01 -4.461456038418216696e-01 -1.063626470275406355e+00 -3.946562350919142759e-01 -8.298263188823392644e-01 -1.850887558696012070e+00 -2.546549205362017343e+00 -2.663263386997172799e-01 -6.247460321716803433e-01 2.668460541871180425e-01 5.507801879316825966e-01 7.264099488690571871e-01 -1.820232765703696076e+00 -8.949752056036712755e-01 -5.776318445905218590e-01 1.584064821315108174e-01 5.757204652407195145e-01 4.830291970862989337e-01 -1.677957016433422321e-01 -4.974421923311888039e-01 3.568724542584991721e-01 -1.528327091063243826e+00 1.489378723918219016e+00 -1.715822407238218217e+00 3.436668887172008358e+00 -5.588473465676619956e-01 4.073731193905640868e-01 4.118351092088632370e-01 3.588430115922573438e-01 -3.099112898756848367e-01 -6.296091361895626848e-02 -2.835562917911233494e-01 1.041066440505725943e+00 5.273399439524932841e-01 -2.530691671145711696e-01 1.813419620618765382e+00 1.231669917935228620e+00 2.934469068870941277e-01 -6.842375700758083212e-01 -1.239267043179225869e+00 -9.096111736249355983e-01 4.183927847937711775e-01 1.744193474468099359e+00 -1.120860123405127196e+00 -6.879468416286881327e-01 -3.965247823370557367e-01 1.250469410529930492e-01 2.044545525763097782e+00 -2.438400842350607889e-01 1.880127437241629451e+00 1.284354527662815215e+00 -6.149998270360406138e-01 -1.328380318949891059e+00 4.133924539945270649e-01 3.705591751949078305e-01 1.156071344298372106e+00 -1.133266125539485802e+00 1.524156145233207305e+00 3.607298596144662972e-01 -1.530240306472574474e+00 9.076187046732028252e-01 8.819564874704431956e-01 3.607594588094094057e-01 1.701149903634329719e-01 2.039102685102474055e+00 -1.866267599342188666e+00 -4.668626884537828703e-01 -1.838646799300840406e-01 8.551171166276364533e-01 -6.650593484612172812e-01 6.595192529400909498e-01 -1.683794407496368439e+00 2.825923407761283257e-01 3.844019202287830318e-03 -9.000414230777957769e-01 -8.863058672769860147e-01 8.304174136947451990e-01 1.616457576776626048e+00 -5.227597202227323159e-01 3.435686197976502987e-01 1.036927030256991344e-01 3.905815043533775732e-01 -1.728834822570171736e+00 1.790840240564123498e+00 -1.658385631222978995e+00 -1.260738284880857485e+00 -8.620323575215973477e-01 -6.370352127135887610e-01 -3.372884406944750002e-01 2.280994275730449328e+00 -5.000489092051615264e-02 -1.943461984750050942e+00 -9.072017649110097892e-01 -1.039632496199692557e+00 -1.195525680625824760e+00 1.169289334688260018e+00 -5.662430153625225282e-01 5.307506984217522650e-01 -1.636146981438910408e-01 -5.125980575335760125e-01 -1.793847147820905319e-01 1.318468791350180025e+00 -5.780097358663724982e-01 -3.600643239043071486e-01 -6.432688560652732868e-01 -7.350497598192747839e-01 9.926101550531372109e-01 -4.120084463761758409e-01 -1.197974027287711379e-01 -7.242482349698271538e-01 5.094324498485215402e-01 1.705906862385315526e+00 1.084709352782892433e-01 -1.073765691372406739e+00 1.369431876388419900e+00 1.367940058372078660e+00 -9.544107734196136672e-01 1.374767115885900115e-01 -6.909487747856044582e-01 -1.258649318615238988e+00 4.442591186128492797e-01 4.228577022700384380e-01 1.371903340668290783e+00 8.348416256990905948e-01 7.892977165349148727e-01 2.395457629265593524e-01 6.135725039746738746e-02 -1.063024540578386024e+00 5.203672532844083598e-01 1.021755108039769377e-01 -7.129896916358288705e-02 -1.682222620604509444e+00 4.729279317461190790e-01 9.307460337450593757e-01 -5.164701638592158472e-01 -3.979330879264889043e-01 2.347166092747085264e-01 1.866253064460501321e-01 1.154316125624005041e-01 1.237346282458139518e-01 8.062358258782912346e-01 1.061735959925782513e+00 -2.301288001690849683e+00 -3.882395000693435461e-01 -4.115799492222051159e-02 1.062453999648532044e+00 -1.427778388467503545e-01 7.728630203404645016e-01 1.957991515117811221e-01 -5.236016429527549920e-02 -6.860961743833260407e-02 -1.658397230553135815e+00 1.572647926117476669e-01 -8.576565775825141236e-01 -3.115651255842238898e-01 -3.069504925079472590e-01 5.046924724922252636e-01 2.137446658270458766e+00 -4.961977256752522214e-01 1.027592898478918659e+00 -5.997631410880469582e-01 -2.016145770468181997e+00 -6.437678195210219112e-01 -1.193622192763134970e+00 5.650158435653648281e-01 1.989746804873014030e+00 3.914677273354867371e-01 -7.521026201058316207e-01 -1.688402894062708715e+00 -8.355473528828214480e-01 -2.978319006550376180e-01 9.623791831864202118e-02 1.489194734857827163e+00 -1.300836041874436688e+00 -1.123016518867793412e+00 1.750996122735011706e+00 2.067733464085782291e+00 2.205546655683349400e+00 -8.781704052475995947e-01 -1.053531587269722847e+00 -3.231529818413063637e-01 -4.623607822338471340e-01 -6.349557023990769489e-01 -2.094476226779191208e+00 -1.896518035468781616e+00 -1.416712388649099819e-01 -8.791870323032567880e-01 -1.683745017487281670e+00 -3.586377436059161594e-01 -1.126688200283371799e+00 -2.414520338314786407e+00 4.040132076796523752e-01 8.467180317851218385e-01 -6.667369623273542434e-01 3.630775725680356891e-01 -1.818957011621244180e-01 -1.019871607546916747e+00 2.671935825192641167e-01 -7.290023947098990265e-01 -4.278147434034462737e-01 -5.176528853439943401e-01 -8.773406097678575488e-01 5.113684680575784208e-02 -1.201780128532068392e+00 1.459757784472290210e+00 5.662086715482381738e-01 -2.111276292035358104e-01 5.792402153700033640e-01 6.811819137780465994e-01 7.845126991797412019e-01 -1.057270891108802235e+00 -1.670940354098116865e-01 -8.072091876107049258e-01 -1.212916725467151124e+00 -1.513637513207930052e+00 -4.030717721416048754e-02 -1.028715668940817896e+00 1.579800704016021962e-01 -8.256942279377363914e-01 3.695548834440658958e-01 -1.745937290170290979e+00 -6.612176528071110893e-01 1.823513269541476300e-01 7.999892204950319607e-01 -1.270731260196821921e+00 -7.191151651849393422e-01 3.386747531727008487e-01 1.074114102138324922e+00 7.583107498018055725e-01 -3.881674707890290787e-01 -1.016465874529036251e+00 2.996159491626892435e-01 -3.734402868983253687e-01 -8.530912256758181877e-01 -1.520761801079244524e+00 -2.023250573513735606e+00 1.043484859957884314e+00 2.409616693285181466e-01 1.002087303864477308e+00 2.393995749392746619e-01 -6.456490331594580967e-01 4.391027931814604074e-02 2.729881626068632050e-01 7.792057267626351091e-01 2.627898256577116398e-01 -8.637792862749560374e-01 -5.630286950398066814e-01 -2.440538984744204110e-01 -7.315673579912289615e-01 -5.783047542488309878e-01 1.644307961579652977e-01 1.157605424417631035e+00 -5.866687821670145686e-01 -1.749227163678790831e+00 -1.296586044121448511e+00 5.405719563068948075e-01 2.299570984360075621e-01 -5.360215629197457865e-01 -1.204348609453205876e+00 1.065652204084633015e+00 7.982961702813550220e-01 5.465926226501078844e-01 -2.923285673300689558e-01 -1.658240432250472907e+00 1.362371061293651930e+00 7.065424623031807405e-01 8.787034829474365052e-03 -7.999463132819402411e-02 7.713510102593585938e-01 -4.434835353632521904e-01 2.534517128881842440e-01 -2.107380319555076653e+00 8.021460401021213160e-01 2.116696555051840178e-01 -5.012675613140340491e-01 2.013124951377537331e-01 -8.457233209942294216e-01 -2.694220883525250132e-01 5.507405609499821386e-01 1.047948467814336482e+00 6.157027506391182792e-01 4.635791643156215169e-01 1.033513465080760474e+00 -3.493878188233839888e-01 -1.151652541431889443e+00 6.507021030664561501e-01 -7.469887769352670515e-02 9.789505345032899486e-01 1.544446895037688838e-01 9.084974076054035397e-01 2.108601060783625580e-01 8.161686911856377291e-01 -1.334487497870892492e+00 1.874936817091182428e+00 1.319420052505622554e+00 -1.732303155735947175e+00 -6.523768198395949458e-01 -7.721172402880938090e-01 1.642457937521868416e-01 -8.876568177178592034e-01 1.067032008538026711e+00 1.500902039939111754e+00 6.633372014206704304e-01 -1.848087973952282359e-02 2.636047809364329808e+00 -3.051754259265770930e-01 1.045128378607755426e+00 -5.571314601836976355e-01 1.194068779298262273e+00 1.563818383228709585e+00 -1.351327879181346781e+00 1.909915819444031326e-01 -5.518912947227212484e-01 -4.777839946809021576e-01 1.332522921013985284e+00 -2.922035596557772674e-01 -5.962800333321360835e-01 1.163110238470119295e+00 1.052559533016028809e-01 1.827201225273987761e-01 2.568033498055988240e-01 -7.442219910001928174e-01 -1.545829722311272691e+00 -1.521635770823870804e+00 -7.818549490195224605e-01 -2.269029076752482887e-01 7.066933817147266206e-01 3.585311328365438088e-01 -1.310925361363462827e+00 -3.387283981614230277e-01 1.466909826142560325e-01 -3.486097552890027318e-01 2.393338377795204974e-01 -9.522255344910945940e-01 -5.648880027810549986e-01 1.303287657638411812e+00 -7.468625569106789319e-01 -1.489192110762141974e+00 -3.035549853136336115e-02 4.811304992691688986e-01 2.936941966078316479e+00 3.564702568184381637e-02 -4.771301617185990662e-01 -1.087964765990240057e+00 2.154050694501642438e-01 1.958117660601735033e-01 3.284696799336157824e-02 -6.527396086428948196e-01 -8.190220180939479233e-01 5.842604622673833736e-01 -4.815103676013994805e-01 5.874431092706354773e-01 1.931772967752895420e+00 -7.335044120808758006e-01 7.106330302514792807e-01 -7.690246145335405403e-01 -1.918758463964147232e-01 -2.641656673351174156e+00 1.442603263384089507e+00 -7.579005169545680598e-01 -5.149835958486966847e-01 -6.593185300995637599e-01 -1.201550568085173187e-02 -3.051692974652512880e-01 7.963660774585789026e-01 6.565212693657550558e-01 -1.439093714033011340e+00 -1.147866080783239040e+00 -1.211447251865537034e+00 1.895440753253223864e-01 6.367039215446705924e-01 -4.683769112022422854e-01 -1.881208595906640246e+00 2.062665934472768470e+00 1.693772900778199864e+00 -9.549905689206950044e-02 1.695933703824863414e+00 5.798692962538678497e-01 1.385081263036754828e+00 1.200193691099760596e+00 -5.219139839927154911e-01 -2.173915354391291466e-01 4.038643049620987968e-01 8.703545547478299671e-01 -1.099450325864892997e-01 -1.160198170074854929e+00 1.298458728464464418e+00 -4.814616120398105825e-01 4.014120048431982779e-01 1.201878237431652785e+00 -2.592678518097317752e-01 8.600744592110745046e-01 5.686983421786520054e-01 -5.637915116968620355e-01 -3.354260606487773078e-02 1.568345649278131804e+00 3.245718728114877633e-02 1.429275338570711595e-01 -9.816553935480534232e-01 4.545459796354885396e-01 -1.304778949241091057e+00 5.668874160042201016e-01 1.276197234936846003e+00 -2.365912491017889419e-01 1.174510749935754550e+00 3.340505750068274993e-01 1.217770446919384186e+00 1.362518230424777599e+00 7.481236930037655775e-01 -7.743032817573212157e-01 6.199547625758902170e-01 9.264212423459183832e-01 -1.300462510758732815e-01 -1.148920209124426828e+00 -9.837777579629256586e-01 -1.007645808096318429e+00 -1.771928479165848502e+00 9.022209581764385478e-01 8.466110356277176674e-01 -6.689024922408141893e-02 -8.225878935899515187e-02 -5.094185698882704866e-02 -1.576966867904865399e-01 5.115009561223913259e-01 -1.590540642119862458e+00 -4.134778924300366865e-01 -5.819164810526826770e-01 -8.775907309668304901e-01 -5.899888718872496884e-01 -1.186398377699841689e+00 8.774559397114716219e-01 -1.518127497435526885e-01 -1.219921355599263180e+00 4.434537188014288367e-02 7.825878053017423230e-01 -3.814604671920027168e-01 -2.640074064407014198e-01 -1.507814076806060499e-01 -2.080834612659224758e-01 -2.150215609636459968e-01 -1.516184873721739379e+00 -3.910869637622134409e-02 -4.590638175998217885e-01 -3.944527070303012750e-01 9.662765654406011429e-01 1.554311194318137579e-01 -5.453059277751924894e-01 7.984710423237171284e-01 -1.848215875932720520e+00 5.518378215702997996e-02 -1.198483325800794530e+00 -9.126294297661227684e-02 -2.548454892075132650e-01 4.715199006847534124e-01 5.365848745026052802e-01 -1.182094623808100486e+00 -2.154686312636767020e+00 2.545867004192714500e-01 1.926890350453697165e+00 8.384064995309310486e-01 1.435031281694075789e-01 -9.828302197058155221e-01 -1.396565651349841897e+00 -3.858165961845050895e-01 5.218595610961228592e-01 3.259513748084825746e-01 -1.246060807269500526e+00 -2.588565345177200605e-01 1.265489499959584485e+00 3.047033121730378658e-01 1.134816750594614287e+00 -4.139115832748438417e-01 -5.410361231957420136e-01 -4.101539177181061091e-01 -3.508433618822086597e-01 -5.732164423758129290e-01 -3.319159889869838231e-02 -1.101958314304576497e-01 -1.071061751463548317e+00 1.582174378093188061e+00 -9.123568294489555752e-01 -3.010317737761654677e-01 1.271303095755263346e+00 -1.877938135024013189e+00 -5.908441861385427263e-01 -2.597065251226243099e+00 -2.575520512972411247e-01 1.021604351347130235e+00 1.399838019819579005e+00 -4.770574456914639105e-01 -3.471905632635345351e-01 1.341830214924579767e+00 1.067207913184502699e+00 1.136819544252500425e+00 -8.732440902767930613e-01 6.540002846803713021e-01 -1.747211067412555607e+00 2.521553225802873610e-02 -1.368212362865149023e+00 -2.664472347990651802e-01 -6.129730146094838905e-02 8.522262074636408613e-01 -1.457490302808101212e+00 1.436424793860507254e+00 2.227553254567107011e-01 4.273140035767024614e-01 -2.637689119141110525e-02 4.698404490720646254e-01 1.343626852178588571e+00 -1.145198463920358289e+00 1.293012006506364386e+00 -5.061772328756997119e-01 7.188704291505162436e-01 9.035335280551016757e-01 5.416284648910177912e-01 4.662043877821822058e-01 -2.493778163388333358e+00 4.723688525392283344e-01 1.237961696956468849e+00 -4.340436785369929801e-02 2.882169743751570867e-01 -3.663599222206309625e-01 4.105588157852868014e-01 7.101148888594593922e-01 -1.686255849354998615e+00 -1.569593371064244902e+00 1.062938532534324354e+00 9.693409323676955847e-01 -7.772908435691727735e-01 8.405150993246247593e-01 1.653651011855651554e+00 4.982708220111461972e-01 -2.072577715901873785e-01 3.547964410023753817e-02 -8.277009108377885171e-01 2.780868483815186476e+00 1.308683792714907534e+00 -6.344160692562202941e-01 -1.088915554547431164e+00 -1.017963014205753414e+00 -5.025806769353764469e-01 4.621559346350067599e-01 -1.555771683432151997e+00 7.510837252502238215e-01 -7.298284290012277964e-01 1.298622781616059485e-01 6.998945306898228802e-01 -1.136116135509623204e+00 4.758665143180741408e-01 9.068948629710342768e-01 -4.605241302820609062e-01 2.739267659327371818e-01 -1.411421382008145597e+00 4.628091778894390940e-01 -6.440973771846961737e-01 6.839518882570262415e-01 2.860291485740407702e-01 -1.018035760956533586e+00 7.298031449433822759e-01 -1.577174465705119877e+00 3.368798724688524815e-01 5.801214662888191931e-02 -2.036986452170871598e+00 -5.611353438066197796e-01 -1.094118095764514242e+00 -2.868063417747369614e-01 -8.282012583923322735e-01 -3.245937910667880399e-01 1.290055431466120561e+00 -6.148252163424050565e-01 -8.181454035739551545e-01 6.802953457037168306e-02 -3.543131551519565492e-01 -1.301848528777170610e+00 1.524248047410217355e+00 -1.991280358180938848e+00 -8.504350185148872310e-01 -6.641654655974349453e-01 7.415266896818337172e-02 1.125343728270197463e+00 -1.487954358192013382e+00 1.700508964250720401e-01 1.315497699689526678e+00 1.215351602051036317e-01 -1.298493031542889087e+00 1.876973455632104049e+00 -7.768739684780958665e-01 1.183567162669916462e+00 -9.933196560172569134e-01 -1.406487005035877980e+00 1.205372331618886017e+00 -4.723300662948256567e-01 6.532002332451074533e-01 -5.127190467145110730e-01 7.534527591626476450e-01 -2.715663648078125991e-01 -8.782943616845863000e-01 -1.632192090627984926e-01 1.644127232515369741e+00 8.464260951379921627e-01 1.242760046175840349e+00 -1.427817642193355052e+00 -2.828404172154916005e-02 -5.394968267740362089e-01 6.764810100618418032e-01 -7.163323839839623730e-01 -1.218701779312520439e-01 8.120971604786750841e-01 -2.180813973500821401e+00 -5.269790241258754948e-01 -1.203332037354464257e+00 5.568366069036581045e-01 3.164731569825355306e-01 2.069794856014175455e+00 -1.441016808736509835e+00 4.499969207285642869e-01 3.548161185137412299e-01 8.218703264278507392e-01 -1.172646014556320226e+00 -1.091130936976463683e+00 -2.157198498845057433e+00 -8.682257293352794170e-01 -2.032795170583545363e-01 1.935882141402423873e+00 -1.634373110346196256e+00 -1.784669224612600136e+00 -2.143539201803741800e+00 3.225484189023448689e-01 2.775687232367219370e-01 4.094970634368294005e-01 -1.623648367854204633e+00 5.714614716497228297e-01 -1.292339538096765272e+00 -7.659061119741203960e-01 8.021585754977144100e-01 -1.720686978917326915e+00 2.101675431035391339e-01 3.187467391063273370e-01 1.548183070556627516e+00 2.586314010787367224e-01 1.931673456758568941e+00 1.555357898526977145e+00 1.217619338665332451e+00 -1.420575074420546313e+00 -9.095757459438305603e-02 3.300683172489039530e-01 -7.003529504538540118e-02 5.415201047555540104e-01 -2.151881219668140055e+00 7.293247966373644919e-01 7.976171564497357425e-01 1.893673605142797811e+00 -1.849805541694690803e+00 1.425087049828126506e+00 -1.767086062296843618e+00 -7.526824545506394237e-01 -2.822669653896024873e-03 3.629884409411779922e-01 -5.365466200300480493e-01 1.175296336401656511e-01 2.982184749282562608e-01 -2.082387267813534115e-01 -1.683512536420689321e+00 -1.838008928101310335e+00 -1.045425246295705657e+00 -6.447234073391927556e-01 1.173382859986695920e-01 -1.287440266062245708e+00 -1.945732504737036850e+00 1.646537950092863412e+00 -6.497847002164838237e-01 2.220909376991135886e-01 1.207192318001699904e+00 8.535794374063483403e-01 2.017296054275842465e+00 -1.105344682280023472e+00 1.975289825239196162e+00 5.700160506516663839e-01 4.908022908678489338e-01 7.500515666053503283e-01 1.682582877654388298e+00 -1.126643238726239948e+00 -6.070613357709609970e-01 -1.473451696304155512e+00 2.638109887254606600e-01 9.660132528273831509e-01 -2.250533320819758654e+00 9.766806954516831230e-01 8.193161008125425526e-02 2.163175440920699355e+00 -7.327692120789431884e-01 -6.323583036583683148e-01 2.533365302645580908e+00 -2.834281346966167625e-01 -2.142296743152118654e-01 9.632578680500920587e-01 -3.586217683080512586e-01 6.362275142480117163e-01 2.214730799533508598e+00 -9.941547973930331406e-01 -1.880192437714256481e-01 -1.657805040172295463e+00 1.899068700155450429e-01 -3.661134423496218426e-01 2.845224446586170908e-01 -9.939536028979711890e-01 -6.764990856825140453e-01 -4.458633174839726765e-01 3.113201243323446624e-02 8.032570369500824370e-01 -1.683500526200144287e-01 -2.610057481774106791e-01 3.487262607077513121e-01 -8.877910948804627056e-01 -2.642790283699116283e-01 1.256760406010544728e-01 7.771213144338693368e-01 1.219183127344308781e+00 -8.308364632977377484e-01 -1.731199156968624919e+00 4.983443600954863550e-02 1.256493874562243818e+00 1.242582939279107013e+00 -5.495946174004104345e-03 1.822969844843235876e+00 -2.563830550506217554e-01 7.104047768337769762e-03 7.332161853208709612e-01 9.448843891609692847e-01 7.994318826965227109e-02 -2.166479871794858347e+00 -2.228170077873087018e-01 3.605585801842947635e-01 8.245097897298901968e-01 -7.809362599617606371e-01 1.184933798419513185e+00 1.225732406437618494e+00 -3.006870592560846878e-01 -1.041888386719662940e-01 -2.460270719155728814e-01 1.392802756998527680e-02 -1.734144256491865876e+00 7.200091314267245135e-01 -2.595574613967644231e-02 7.040550111168000780e-02 -6.738065380273952076e-01 2.451250320745794298e+00 1.114886479200343672e+00 1.229698836419487851e+00 9.990171237725058440e-01 -1.897243969202172975e+00 6.259432943516188841e-01 -2.333046823334816722e+00 -5.277180072108327291e-01 8.950179719640672937e-01 -1.470781619370962412e+00 -1.819338947719944810e-01 -8.385815808674541572e-01 3.210756844870673032e-01 1.255988093128800331e+00 2.640255295897478760e+00 9.324278514819047681e-01 4.578724185974988869e-02 -3.936867547122932520e-02 9.283840609799804966e-01 7.623863488470281613e-01 -6.544670504601233230e-01 9.643810392933914732e-01 -2.028825066668721033e-01 -8.219150294255751776e-02 6.439092907055905535e-01 -1.198619628379761437e+00 -7.875327645710916702e-02 7.186158722946949240e-01 1.345522180449725491e+00 -4.963606436568928637e-01 1.316020728542965923e-01 1.286915001840990946e+00 1.287686081638952373e+00 -5.045985267997336182e-02 7.335624386528986074e-01 -3.008093955354095295e-01 2.052684486935246078e+00 1.656800288534540311e+00 1.441117236491598730e+00 2.662026219556392181e+00 -6.376857416836950732e-02 3.127113159085722627e-01 2.608156211312372630e+00 1.480713173056387832e+00 1.298945489232944173e+00 3.834101660102672060e+00 1.701072792790968347e+00 2.930100089188417911e+00 6.624350182611579152e-01 1.054935141608970839e-01 1.976746111592478483e+00 2.172721688039069399e+00 1.183345877174420968e+00 2.866450429798307997e+00 1.232542691550933822e-01 3.509377989650672269e+00 1.636758432835445420e+00 3.892580051918856920e+00 5.273872930507997658e+00 3.313477961901917901e+00 4.079283740374826550e+00 4.563378018207502329e+00 4.331029930553624396e+00 3.630837806192095396e+00 5.157388303606450286e+00 4.172703271562767213e+00 7.321354014354565010e+00 4.663506720537148098e+00 4.081645355262428332e+00 3.088458003840349519e+00 3.128156634231940902e+00 3.204112346761546437e+00 2.593500848233756706e+00 5.957612072143709803e+00 5.033848749763273567e+00 4.503561998685260193e+00 3.726764870182290856e+00 5.203537203043912207e+00 4.562854207494801528e+00 5.321998417110002322e+00 6.298105351675189034e+00 6.943391307009073365e+00 7.780974158609534896e+00 7.687742191055829899e+00 9.204596350241491365e+00 6.172030852746965834e+00 6.859263331557316157e+00 6.679866072099335028e+00 6.438360817830351301e+00 7.842638251828826235e+00 7.379105610676093718e+00 7.057915609565854176e+00 7.147652053477755452e+00 8.730616132494640524e+00 8.831300279345905224e+00 1.023133127496881301e+01 9.695493622639911990e+00 1.155743171072893816e+01 1.113224549383305551e+01 1.021234709987748701e+01 9.633406104491797350e+00 9.813195444677226931e+00 9.321987231471529967e+00 9.752657459461373080e+00 1.070764793008976135e+01 1.200641237853330701e+01 1.118971749624550149e+01 1.179061708808433551e+01 8.242842574786354959e+00 1.109328892291734370e+01 1.063072398044961986e+01 1.100161357457274569e+01 1.040015954810839816e+01 1.111267780785490089e+01 9.650558711260135425e+00 1.019920717765528018e+01 1.056382690465685137e+01 1.001327182664565463e+01 8.751473263830051863e+00 1.172698112623199229e+01 1.234118857093586286e+01 1.108906242827806388e+01 1.355998998898034102e+01 1.077844191554146569e+01 1.249478565194075941e+01 1.073076815888014757e+01 1.205393224443124645e+01 1.360499668873389467e+01 1.362369334095533269e+01 1.284481155456460932e+01 1.342463553725314185e+01 1.349020627188691712e+01 1.393679388053641688e+01 1.219589048982935964e+01 1.417194566227316521e+01 1.309228478072015633e+01 1.127286177520959143e+01 1.279949853811276306e+01 1.265671523167999268e+01 1.167247610033603067e+01 1.347464650847963696e+01 1.311559026613420187e+01 1.341095612238238211e+01 1.357249687975077990e+01 1.456058082853675728e+01 1.386621836315387846e+01 1.421625813847941799e+01 1.190444508758033848e+01 1.148415809146136546e+01 1.373407014013992899e+01 1.395373196163160401e+01 1.277307836915437989e+01 1.467505772903028927e+01 1.246498611946499047e+01 1.546915708017961499e+01 1.566991523786880691e+01 1.655808573647970761e+01 1.699804538865268100e+01 1.347310355855452535e+01 1.441958292286775034e+01 1.530170550356456438e+01 1.378123980212980193e+01 1.428959450558344102e+01 1.436897398058857256e+01 1.594978654861505163e+01 1.490511166760481920e+01 1.453219484690294117e+01 1.576973375206610939e+01 1.857225162409994823e+01 1.815227201605090457e+01 1.774601770767877085e+01 1.821502447491810628e+01 1.662355999678925045e+01 1.691297284729646577e+01 1.718749205117392975e+01 1.634151916283871131e+01 1.657213507316462753e+01 1.503587323565088596e+01 1.698292639024853301e+01 1.727110968004144453e+01 2.026875346277006429e+01 1.761789247407162406e+01 1.862780832272195397e+01 1.950639894838574406e+01 1.835365145341217286e+01 1.697612818386151901e+01 1.851367404388026827e+01 1.734530350423245082e+01 1.840525072307817567e+01 1.917918734201579767e+01 1.793689779765908199e+01 1.580955182356772681e+01 1.500074392450937744e+01 1.675765184513113937e+01 1.722692136545249042e+01 1.753201404113970341e+01 1.838401798818382815e+01 1.704646780514025295e+01 2.096868902944320823e+01 1.958038885892611347e+01 1.984833437859435890e+01 1.881865189553456119e+01 1.768835291550457711e+01 1.916681669222029782e+01 1.878560554648511882e+01 1.830777933616863962e+01 1.821597666720033715e+01 1.780241605959782447e+01 1.897100911077115271e+01 2.105702950592284495e+01 1.805293612023348260e+01 1.923550714943712237e+01 2.038208763069010843e+01 1.882537099685202620e+01 1.699609715547292765e+01 1.780367404588400149e+01 1.853918039898249859e+01 1.773417861689589259e+01 1.892883328143466315e+01 1.685430382236563318e+01 1.806639638915659418e+01 1.828919905018163305e+01 1.917914461646903490e+01 2.003519446334724918e+01 1.774141835826063485e+01 2.000870314524613391e+01 1.925037854641934487e+01 1.956843989445455634e+01 1.988277038995821400e+01 1.996144753775773495e+01 2.134865784213486251e+01 2.089549345249736234e+01 1.969833477330443117e+01 1.845621320736231397e+01 2.099293107027306249e+01 2.103243680273278926e+01 2.087861170434359792e+01 2.025740346003894032e+01 1.985904142884572110e+01 1.804908810462798741e+01 1.978396307359265194e+01 1.676924614974004868e+01 1.997439067556742742e+01 2.014782501674556414e+01 2.132165713347193403e+01 2.169875847443079309e+01 2.243211339674283877e+01 2.309296267930812263e+01 2.160726172655623145e+01 2.128005966500932900e+01 2.340244858718328658e+01 2.300077744467956009e+01 2.351238193438716806e+01 2.542898909630089932e+01 2.636571424010452347e+01 2.596688601913787764e+01 2.774553440446901931e+01 2.454112213267188736e+01 2.525592842291059625e+01 2.566304111658405773e+01 2.646863182160438299e+01 2.572707784039634404e+01 2.470598295561027413e+01 2.530201103806134455e+01 2.627269338368644469e+01 2.584055011035591676e+01 2.612549482956710634e+01 2.600808027954341739e+01 2.639909317556914559e+01 2.775009633298063250e+01 2.631825632444082075e+01 2.617948548952895038e+01 2.722199601501556998e+01 2.753953511813163502e+01 2.775939844810706347e+01 2.633118005486889857e+01 2.858099450897081795e+01 2.756885681134780697e+01 2.781438562915199242e+01 2.903643866111367799e+01 3.046570680836824252e+01 2.686731961337913788e+01 2.874982577266311168e+01 2.659827736598682790e+01 2.697538212729136120e+01 2.574541804528571021e+01 2.841874062684637181e+01 2.859838055286011027e+01 2.846954587867805486e+01 2.900772629402355918e+01 3.059715382079636115e+01 3.111495003311553376e+01 2.677671732994188503e+01 2.954922638635373033e+01 3.012144078399549940e+01 3.072706293843152636e+01 2.866151084036271968e+01 3.095174239093883983e+01 3.321433910728096350e+01 3.067839048510826316e+01 3.346928006610900042e+01 3.331009016373992893e+01 3.301314740182557017e+01 3.275807832013625642e+01 3.538820369335545735e+01 3.386359291973848684e+01 3.256985405894555896e+01 3.401710869774610302e+01 3.358254634351391132e+01 3.248833236419375936e+01 3.323472411412112137e+01 3.454157816078018328e+01 3.338065851040447285e+01 3.323871431006778465e+01 3.381341319712792171e+01 3.283656847787709410e+01 3.579447684259846341e+01 3.362048229831893309e+01 3.267672203878925785e+01 3.591789342613935787e+01 3.441045792254049474e+01 3.462219904090722622e+01 3.397351560151465577e+01 3.421679160570280231e+01 3.470594027440727558e+01 3.272121727438067040e+01 3.389876581559425262e+01 3.782892308417311256e+01 3.515525566930809731e+01 3.498841762893869145e+01 3.532793615724182246e+01 3.747162774594737300e+01 3.682876755714048045e+01 3.524567803810702316e+01 3.616929562128864717e+01 3.643445189863086142e+01 3.465097728637326924e+01 3.675317075578017523e+01 3.790476315239537541e+01 3.448272136754536632e+01 3.656881118800830421e+01 3.594156499468780197e+01 3.705290686744266537e+01 3.808913865568832335e+01 3.731064225062523576e+01 3.746557488307602313e+01 3.625573929460044553e+01 3.594721820428149783e+01 3.805256137013682860e+01 3.983547787964171505e+01 3.827543045504531705e+01 3.826511983284372320e+01 3.789503192725610603e+01 3.741113208138875734e+01 3.835167026686956149e+01 3.675126436374086580e+01 3.873148420614431586e+01 3.797632047466604632e+01 3.823392026837843360e+01 3.913342306454622843e+01 3.823057535108351601e+01 3.859346154857162503e+01 3.963211469475237436e+01 3.872786687336990497e+01 3.886729569731626555e+01 3.968341066365803016e+01 3.914684681725599802e+01 3.856152695329980418e+01 3.835368865748866085e+01 3.774008634727458400e+01 4.013866021895654512e+01 4.036214667764609487e+01 4.068933476725694476e+01 4.179182871739627814e+01 4.026441981161303119e+01 4.209364370316442461e+01 4.329824905064940310e+01 4.207907466009451980e+01 4.516241773320680153e+01 4.419488135416079899e+01 4.387225477100768956e+01 4.344720671116397881e+01 4.538973668282398677e+01 4.574781983151215314e+01 4.744527688450654068e+01 4.522516490887452534e+01 4.386742111357492746e+01 4.528754926753984478e+01 4.742727277153098697e+01 4.759899432506504269e+01 4.942370705463272884e+01 4.475132134900857039e+01 4.848736490938383525e+01 4.781967655375549953e+01 4.840178506565717953e+01 4.740488516160746002e+01 4.721192159336784044e+01 5.109913445458588654e+01 4.922964841325918428e+01 4.838449017353051573e+01 4.793488424486688615e+01 4.907417425211888684e+01 4.793989635786630998e+01 4.541962698415638044e+01 4.770349673025459225e+01 5.185234499973926603e+01 5.102178746613179783e+01 4.942171510763017750e+01 4.994524003606647966e+01 4.955949725942168271e+01 4.954899842333775695e+01 5.266845600506479741e+01 5.154801143953978482e+01 5.130387896426286432e+01 5.084526709155339574e+01 5.097326743350472356e+01 5.046644120292701530e+01 4.913864518569901207e+01 5.215070631652634603e+01 5.165109362292680117e+01 5.160557748815102741e+01 5.070936417240341854e+01 5.408884183005701374e+01 4.997509757604250069e+01 5.119007472095203326e+01 5.433035555453370335e+01 5.566445322937754270e+01 5.399933985685983373e+01 5.274814724890677553e+01 5.538980672766507496e+01 5.436593476642262601e+01 5.563418261000561671e+01 5.428528180579948526e+01 5.600834355949523058e+01 5.487928057398885073e+01 5.580432870449520522e+01 5.549082495367587597e+01 5.660700395783607775e+01 5.636732385678921986e+01 5.536521258621549180e+01 5.636680406810604183e+01 5.723091860259935970e+01 5.751448550113138225e+01 5.608576398294786003e+01 5.816375728112274146e+01 5.755420192089933806e+01 5.512037725176525527e+01 5.603596193788038704e+01 5.320213171872836710e+01 5.955490726627800768e+01 5.742216169978247109e+01 5.643862473894962761e+01 5.760059218619387877e+01 5.752565724338912645e+01 5.856808181369910926e+01 5.761350558395108123e+01 5.968852631712637447e+01 6.097087586180202123e+01 5.929270514997611485e+01 6.060176556162636530e+01 5.979869953316089948e+01 6.028347551554462314e+01 6.209937739825500103e+01 6.294328944973917572e+01 6.263287117368165013e+01 6.689712059717122372e+01 6.834773779520540415e+01 6.720959303955872599e+01 6.497495170029500855e+01 6.510597242787056871e+01 6.645524161140116348e+01 6.529108350348305123e+01 6.786701814460923288e+01 6.789668583754837528e+01 6.705308778150435955e+01 6.486695815254144293e+01 6.753996279588884022e+01 6.816401601093980389e+01 6.453343376277710775e+01 6.477530402216308403e+01 6.570148056313402662e+01 6.551647565951590479e+01 6.638184335608552544e+01 6.623568079997332347e+01 6.761929252765358456e+01 6.870868153913232845e+01 6.718161947400456313e+01 6.565212025796682838e+01 6.733425843833371971e+01 6.548409484407909531e+01 6.431656748579706573e+01 6.364717367335207143e+01 6.405264574062950089e+01 6.635317103890849921e+01 6.651317132463948667e+01 6.379906274872340788e+01 6.260422111685322477e+01 6.915993397733141990e+01 6.632689798584709706e+01 6.679166716590253827e+01 6.640951347500043767e+01 6.524818470938546966e+01 6.370316787064909647e+01 6.676147297965890459e+01 6.471202792474619514e+01 6.288144187616065039e+01 6.363078538881805457e+01 6.194188108087121236e+01 6.517922044962421069e+01 6.372120322261447711e+01 6.186092532521898590e+01 6.223603271692289240e+01 6.347826045091483849e+01 6.157405467132015531e+01 6.396963913449493333e+01 6.138367737657920742e+01 6.316132169945623076e+01 6.473459277640650100e+01 6.288349949934473671e+01 6.312922883407633634e+01 6.632652306980095602e+01 6.538221508474467214e+01 6.343240064345237528e+01 6.365354473844858774e+01 6.251881306361075019e+01 6.367561551377861662e+01 6.326670333795841827e+01 6.402980360950436989e+01 6.576382218526141799e+01 6.456643209593043764e+01 6.478423235136628477e+01 6.483133189363279314e+01 6.654505423796214814e+01 6.448674582166691494e+01 6.241698659374739577e+01 6.330104042485935878e+01 6.163374519951014463e+01 6.348975404392004407e+01 6.272119875483776497e+01 6.318780400544562781e+01 6.418601633740129841e+01 6.395229984589813199e+01 6.563711484699653909e+01 6.175927633184773669e+01 6.275792144901055281e+01 6.396574139500312839e+01 6.507826220879202594e+01 6.534773982089210165e+01 6.508813516052913428e+01 6.285572899568991545e+01 6.721015335623177123e+01 6.308078435255137606e+01 6.482255347639339504e+01 6.443706509053814102e+01 6.487314393109072341e+01 6.482379442485230925e+01 6.626638731089727230e+01 6.667777824446928037e+01 6.868337474012398047e+01 6.409962256078252096e+01 6.617607580660273925e+01 6.487146749834269599e+01 6.383833211085254078e+01 6.686989711702163675e+01 6.541290079154148884e+01 6.731232952669191150e+01 6.644071514454238070e+01 6.696771419545184756e+01 6.727203315465479250e+01 6.671511870753208484e+01 7.252090654612986498e+01 6.848375013495667929e+01 6.767074277744893607e+01 6.767718355684814924e+01 6.895348183832179245e+01 6.770275683738373118e+01 6.723347699372918385e+01 6.714234198734750692e+01 6.963264758502333507e+01 6.806292307851167322e+01 6.736933582708095969e+01 6.791837753051110838e+01 6.931146991431093340e+01 6.958634296928137530e+01 7.022019426416721899e+01 6.930282580088513100e+01 6.889599218252730850e+01 6.894992239547890733e+01 7.103516543819110041e+01 6.728815773918712750e+01 7.072251765325108863e+01 6.920155124386997159e+01 7.298265608249340630e+01 7.089280711706365423e+01 6.831755573095431089e+01 6.796696946728060595e+01 6.852099032484174757e+01 6.923612665519462439e+01 7.050791429197241200e+01 7.154515690599666300e+01 7.020141628382015142e+01 7.218353558085119914e+01 7.454581230789170831e+01 6.972332005268961552e+01 7.387517102782285860e+01 7.325093488518069762e+01 7.220795775048333098e+01 7.230920557247797831e+01 7.282306533583511055e+01 7.201376900188411412e+01 7.497809858713921471e+01 7.385886774650526831e+01 7.472585713102442639e+01 7.484781329322152033e+01 7.341374082569160464e+01 7.394603063077602201e+01 7.366950987867087974e+01 7.517712095643243231e+01 7.295556064751964698e+01 7.264984300498282721e+01 7.510670938971303201e+01 7.229468740166711882e+01 7.446156379376499501e+01 7.743171238421641078e+01 7.315096349288531030e+01 7.439162853295680122e+01 7.289217741813718021e+01 7.412708417296201446e+01 7.403772717496619293e+01 7.342200973161972399e+01 7.075496361862106198e+01 7.612833694118481276e+01 7.060625297743439432e+01 7.254945191028585327e+01 7.304363114306235616e+01 7.529002619348311498e+01 7.776830723340687257e+01 7.570727838894961792e+01 7.630585939397612094e+01 7.722669625355702294e+01 7.681034068857877628e+01 7.911343189011250843e+01 7.919715253003417388e+01 7.629485431962510233e+01 7.786557706529721656e+01 7.828356819913815912e+01 7.594044674972916198e+01 7.572095684504688506e+01 7.888433261788875939e+01 7.594787274039069302e+01 7.699241026264314769e+01 7.735546776354108545e+01 7.780751677671386801e+01 8.167870057565424702e+01 7.513105499567544143e+01 7.798462836090881467e+01 7.921068815654896866e+01 7.928804269980906838e+01 7.942689406861555312e+01 8.003679580440984864e+01 7.880995041368653631e+01 7.788995959528845958e+01 8.036775692272168214e+01 7.762783228215505460e+01 7.774352316225302673e+01 7.996163231782115588e+01 7.946693205879678601e+01 8.105443009768308116e+01 7.773485741733762211e+01 7.643178339615603534e+01 7.945515319059221326e+01 7.643258719026165693e+01 7.731322739287108448e+01 7.913272949016553071e+01 7.681460043034772411e+01 8.074401129458003368e+01 7.851305377959893406e+01 7.982447163678025959e+01 7.874991610794056385e+01 7.903277554357102019e+01 7.815404776982475710e+01 7.958936115790235988e+01 7.812552309800801709e+01 7.822855434346934089e+01 7.855691256941608458e+01 8.207086887617461457e+01 8.003517875107797863e+01 7.578507041562434665e+01 8.105368997838004930e+01 8.039386127746887212e+01 8.098806385966622656e+01 8.174143271997452587e+01 8.324577295713399394e+01 8.180137123673270594e+01 8.087712925281296350e+01 8.054131319244929443e+01 8.308299036578316077e+01 8.264796487071149045e+01 8.393403175821013917e+01 8.432074553617422907e+01 8.009324954820485232e+01 8.174637013260158369e+01 8.113649304092331249e+01 8.242791532908816521e+01 8.387969512959423923e+01 8.203417737204171090e+01 8.041596585325044089e+01 8.101689180303017679e+01 8.067716732213739306e+01 7.746151433439517575e+01 7.798591903920615209e+01 8.219434692575789825e+01 7.862206133318409229e+01 7.903689102069618855e+01 7.988917093863854291e+01 7.879288735777920749e+01 7.897659327220719661e+01 7.844858413130350527e+01 7.905187609609868105e+01 8.107620384764611288e+01 8.182805502401177478e+01 8.275731025913567862e+01 8.193779029990524521e+01 8.420493575494126048e+01 8.393681454413800225e+01 8.302646755539979040e+01 8.242686003748227108e+01 8.189321335955563086e+01 8.267321590224894123e+01 8.333066637825423584e+01 8.448966261280922652e+01 8.281490158075281727e+01 8.304702177738226965e+01 8.516703276881494844e+01 8.292467689878587578e+01 8.325060120330053337e+01 8.054977591420703220e+01 8.179902112916396106e+01 8.222467332086600322e+01 8.133185541490681203e+01 8.200576975202653784e+01 7.936219324964994826e+01 8.239288780582347727e+01 8.111376099258421846e+01 8.067745575215955967e+01 8.162469448191798449e+01 8.348360197998285059e+01 8.294834767261407649e+01 8.002436457076473175e+01 8.200569615312775795e+01 8.142560769878325289e+01 8.601837416135978742e+01 8.399742508129931196e+01 8.380794769063531646e+01 8.474546693027727429e+01 8.181451795705395114e+01 8.314431173015424292e+01 8.311593765755293362e+01 8.180875881890173673e+01 8.475079307964423947e+01 8.329257992105083019e+01 8.211376970348294435e+01 8.382790764984882514e+01 8.469433368398620132e+01 8.293928624933052163e+01 8.521779852512361231e+01 8.392389151112219281e+01 8.542268719076085404e+01 8.587294275945038180e+01 8.618313348729269308e+01 8.850322304183258382e+01 8.519070268972937754e+01 8.487199898792432862e+01 8.584184417255880817e+01 8.528082966036237167e+01 8.404746752156765410e+01 8.383667953223411473e+01 8.296438165693369626e+01 8.374724414178115239e+01 8.416664244876827183e+01 8.395292084168313806e+01 8.164938179400320450e+01 8.596675290461499230e+01 8.602939513843389818e+01 8.570547172814463011e+01 8.728807370276493316e+01 8.531163129958706293e+01 8.647819443529444072e+01 8.497162784326621932e+01 8.318916144485970676e+01 8.325569462932062947e+01 8.422456002609581560e+01 8.422328259532852712e+01 8.603114214528142156e+01 8.435840538780846032e+01 8.634631226059036635e+01 8.563033357010819202e+01 8.905831771150988629e+01 8.680993410385914899e+01 8.627751656621543930e+01 8.825506447987423542e+01 8.579526051141058929e+01 8.853088672897789024e+01 8.609027310561846491e+01 8.785904125293340883e+01 8.626603859947105946e+01 8.879713839671974540e+01 8.814626572271535565e+01 8.498089589944507338e+01 8.493752586117216197e+01 8.518637258390694456e+01 8.685455042189543917e+01 8.753650102445122627e+01 8.743321244804600667e+01 8.780346036864196435e+01 8.823168877238606456e+01 8.801743179979563081e+01 9.115829828666178969e+01 9.038003733665863138e+01 9.007025767987055076e+01 8.944573821553568393e+01 9.048272107121904639e+01 8.699789923088441412e+01 8.928072409908430984e+01 8.873027666184043483e+01 8.754506706704214025e+01 8.546722345545340715e+01 8.805711708166982987e+01 8.713712903066037541e+01 8.804445043267567428e+01 9.109095852390662174e+01 8.953399442854694712e+01 8.898372250977058684e+01 8.785588903566947749e+01 8.749676928977204682e+01 8.636041231036639942e+01 9.039077218545267556e+01 9.088969558831510653e+01 9.031624040396985720e+01 9.025486048532421535e+01 8.955150140256256464e+01 8.877933041550919313e+01 8.822227348144878079e+01 9.122325592866118882e+01 9.314294762499577018e+01 9.000606409461303770e+01 9.175995710489438295e+01 9.283027298706433328e+01 9.062964320635720128e+01 9.170832897243394655e+01 9.340370329839937824e+01 8.849282885564775825e+01 9.286885479087814588e+01 9.174109593688930886e+01 9.287810778403984102e+01 9.288313898920452516e+01 9.314349160363212832e+01 9.097850607181138116e+01 9.268715491903010673e+01 9.157915479712772822e+01 9.308169431636619606e+01 9.161668153828622962e+01 9.405650213533445481e+01 9.320160894004908414e+01 9.270786252950492212e+01 9.179710295135990350e+01 9.075347836129553514e+01 9.178620622390708661e+01 9.176388050800883889e+01 9.049282473907973667e+01 8.982611264951421504e+01 9.062682400100808877e+01 9.222993919354044579e+01 9.093803243626311428e+01 9.370262313808943588e+01 9.336459197617328698e+01 9.041678255160364586e+01 9.035649634020929000e+01 9.164571379125976591e+01 9.243755023975111840e+01 9.138963744479246998e+01 9.172043782415464364e+01 9.210900833740906535e+01 9.120452541936312230e+01 9.251991404769179894e+01 9.024670558621166094e+01 9.058817645534278995e+01 9.165501680120094363e+01 8.949767110990035235e+01 9.139991892845139887e+01 9.417817950004825889e+01 9.035941740430305913e+01 8.964477487611077322e+01 8.971511293674969068e+01 9.050367145815768311e+01 9.000252838927430332e+01 8.939845512723280763e+01 9.378098457025853918e+01 9.183552599537513572e+01 8.940453564620450777e+01 8.954358555063684832e+01 8.869381283257608573e+01 8.758154341598610415e+01 8.702669908913892982e+01 8.795279892678826172e+01 8.972608994871708887e+01 8.838272518702443392e+01 8.738263479358248276e+01 8.918395548037554477e+01 8.879480774459997861e+01 9.051075381559373056e+01 9.140725343739958930e+01 8.829702599194337154e+01 8.846668413619322280e+01 9.106047015382775101e+01 8.834490283994765036e+01 9.169523223621426666e+01 8.981335927840525812e+01 8.932248551462299702e+01 9.178158820269945295e+01 9.102794860075036354e+01 8.838617814713532539e+01 9.102358866131554294e+01 9.062380525254062036e+01 8.843116579266347799e+01 9.256755779166041975e+01 9.036228232527804494e+01 8.996294985249369347e+01 8.905170784304387155e+01 8.999886457535860984e+01 8.997420217821775168e+01 9.464012852095288508e+01 9.037281143654641369e+01 9.232063875051868251e+01 9.260220322660728698e+01 9.068163849099009610e+01 9.143984250193548746e+01 9.307200887462285266e+01 9.383381199725766919e+01 9.155620879256244393e+01 9.104866652944606642e+01 9.384017767570121293e+01 9.399781040089617079e+01 9.464632405316683617e+01 9.425034049139017611e+01 9.466284500702370508e+01 9.553730112396320351e+01 9.434990606409819236e+01 9.463899333102908429e+01 9.407130745654225734e+01 9.571230067682711251e+01 9.630163281823118382e+01 9.494710184989486379e+01 9.470224845818832193e+01 9.550227407634315568e+01 9.734679453544842431e+01 9.724602207489304817e+01 9.767667975561907667e+01 9.879954936593846071e+01 9.816711901633286175e+01 9.775784959433534027e+01 9.662050509619373884e+01 1.009688483575467899e+02 9.521095864615895721e+01 9.771967913438095366e+01 9.894888929319672854e+01 9.909864259690405675e+01 9.856463481191335063e+01 9.830015520859718947e+01 1.010612617807804980e+02 9.986087642361488292e+01 1.005728979245494656e+02 1.014023260223109730e+02 1.012845100889437049e+02 1.011356329053535319e+02 1.005411608799518461e+02 1.018292707218328417e+02 9.922249182212868845e+01 1.009922468055078468e+02 9.951723033492579873e+01 9.973317453109511632e+01 1.011966339932858006e+02 1.015992812413818172e+02 9.931828333031765510e+01 1.023929781331173245e+02 9.921431233163521313e+01 9.864673021648796691e+01 1.024551777578471814e+02 1.007905675198842204e+02 1.029032328807389973e+02 1.028229564929153952e+02 1.011640758131883757e+02 1.025455204954422328e+02 1.031691952274529882e+02 1.023638297343379264e+02 1.006737880128259519e+02 9.825103173316497873e+01 1.009104854338561381e+02 1.001219415027314028e+02 1.044144688563307284e+02 9.975770904873756706e+01 1.013393180143886383e+02 1.011581244205186607e+02 1.033293039120710546e+02 1.032632562661483746e+02 1.039048703802695712e+02 1.021856170674434168e+02 1.048473919897620448e+02 1.031803015552318357e+02 1.000595080234104302e+02 1.035880698629841277e+02 1.009951615178345321e+02 1.024671253796123693e+02 1.046279656296571403e+02 9.961295113436486304e+01 1.040890355240243679e+02 1.042707053924446399e+02 1.022349670897443872e+02 1.038472615222271287e+02 1.035203502331627305e+02 1.039479031885358751e+02 1.038206144975023761e+02 1.067208762744922552e+02 1.042162759598871702e+02 1.080498700526271705e+02 1.073789051593873580e+02 1.065615221186904051e+02 1.082321302094444064e+02 1.075702370844001337e+02 1.080054027826272574e+02 1.088050770407392775e+02 1.081518511445691075e+02 1.051590950139345750e+02 1.095673120330398120e+02 1.067088426624636526e+02 1.097206918408166842e+02 1.099091177383587450e+02 1.087002857705811039e+02 1.099516613288952129e+02 1.094500007356739104e+02 1.098307629722478111e+02 1.089895344138885207e+02 1.091331810418830344e+02 1.113829060350601878e+02 1.076054357542886919e+02 1.084948017289308240e+02 1.115691840820853713e+02 1.112197641712822218e+02 1.108991777411125668e+02 1.092414498309887421e+02 1.113958873774864742e+02 1.121374184141331369e+02 1.068029048495243103e+02 1.127193475089545700e+02 1.107658033258782808e+02 1.133787531025022872e+02 1.138971734865851602e+02 1.117956589327108361e+02 1.135531951628229734e+02 1.127693195812462079e+02 1.124987586505857706e+02 1.075938581494331601e+02 1.103886981283904447e+02 1.093603206487816806e+02 1.088974514594152652e+02 1.127145480767025418e+02 1.097869845219212266e+02 1.108481600280498327e+02 1.118520387512946144e+02 1.116603352289081386e+02 1.119841362447543816e+02 1.132513393729966822e+02 1.103534230872898405e+02 1.114884972632033993e+02 1.112810931188548409e+02 1.101740637944180747e+02 1.124402415732098603e+02 1.099094138053056184e+02 1.134993075624117438e+02 1.116127613135434160e+02 1.106149216816706371e+02 1.132936259137568840e+02 1.117430255997294779e+02 1.137204024836140803e+02 1.116488183025217893e+02 1.117715152647136705e+02 1.100977242841263148e+02 1.149110502624788950e+02 1.152446160886604076e+02 1.135979285849096811e+02 1.136676772092947658e+02 1.163861350770742291e+02 1.170838107549678426e+02 1.159982296219736213e+02 1.136330926208316612e+02 1.176158539767231588e+02 1.176694190001211950e+02 1.161395306020858129e+02 1.158497043897597081e+02 1.163159192613188537e+02 1.162771702376835634e+02 1.144772809801402502e+02 1.148277821534377523e+02 1.173769728877016263e+02 1.174622898084639928e+02 1.182062874082878920e+02 1.185149010528653832e+02 1.174840120402351005e+02 1.171716911146713045e+02 1.184039234015408084e+02 1.184569021676245200e+02 1.192594827198580134e+02 1.199115977416049788e+02 1.181509759403974158e+02 1.223038625640050441e+02 1.227257086713068617e+02 1.179004938091176626e+02 1.201480835127834013e+02 1.184697234419559919e+02 1.180347081521437929e+02 1.189302948641547033e+02 1.207826947508064706e+02 1.178548524193687257e+02 1.173292972858002656e+02 1.216673708571433821e+02 1.204784755847139337e+02 1.212587300950963112e+02 1.242057790789103393e+02 1.206117199998496261e+02 1.198244807041322844e+02 1.221966505215654166e+02 1.198039630280410677e+02 1.259697924899955410e+02 1.244317507965201912e+02 1.226838443297343417e+02 1.215821840428599927e+02 1.219770483420545446e+02 1.230015711869365731e+02 1.225048723734954024e+02 1.226801893760543578e+02 1.236311924469747368e+02 1.253794467259346277e+02 1.240444361219753517e+02 1.217617587076698555e+02 1.200920101311385082e+02 1.250933622585131673e+02 1.272696534748724275e+02 1.258299133958460487e+02 1.247244945051378977e+02 1.242916529350151080e+02 1.239036575362877812e+02 1.300110831472169650e+02 1.281113390536986003e+02 1.283219154046000483e+02 1.283244297714728361e+02 1.284580704607992629e+02 1.287147715505581971e+02 1.264516127366730842e+02 1.259891614483671276e+02 1.290538977282845110e+02 1.288596059304561550e+02 1.281765471780882990e+02 1.276811646516660659e+02 1.295221062084636685e+02 1.280406895569165613e+02 1.257158119212558063e+02 1.287380619357886928e+02 1.289457760017097314e+02 1.301274942766713707e+02 1.299298443369937388e+02 1.295429675384363577e+02 1.302840671933574868e+02 1.303966534234203323e+02 1.283158824141543732e+02 1.323209846218026655e+02 1.295113161756336240e+02 1.300531728060680052e+02 1.328002053949069534e+02 1.339699572571441877e+02 1.348722621934139738e+02 1.320835384698781070e+02 1.330036640092432947e+02 1.302750644541314387e+02 1.337927115696789997e+02 1.328966196525646808e+02 1.346129517976819159e+02 1.321947994830365758e+02 1.315368404397106872e+02 1.277702212814652825e+02 1.305100800436784141e+02 1.318455286650462597e+02 1.306102835614747733e+02 1.350722314326265234e+02 1.304096580190543762e+02 1.319694684084702203e+02 1.327749497137732533e+02 1.331918863145297678e+02 1.315775184683157875e+02 1.316976527176870491e+02 1.321033725369996716e+02 1.319058270307511407e+02 1.328815463972036071e+02 1.283109220475632810e+02 1.303650066242345247e+02 1.333763609267318770e+02 1.314373017263830832e+02 1.331607724720888939e+02 1.320962216568198642e+02 1.314848805487179391e+02 1.325259941873598564e+02 1.313618284619066117e+02 1.306735906847809758e+02 1.317129202526602967e+02 1.335998367384555934e+02 1.320780274318902912e+02 1.327809913876784549e+02 1.333425868614136220e+02 1.332522689274511833e+02 1.309820664783779023e+02 1.315214293096052245e+02 1.297223137745392876e+02 1.321859261933392702e+02 1.323309216631493257e+02 1.332915601328183755e+02 1.321796276322460528e+02 1.355458195072548051e+02 1.349266352977577412e+02 1.327555362872591331e+02 1.350107283127997277e+02 1.306406130798563652e+02 1.336778524553093064e+02 1.328653968349085517e+02 1.353543721714438846e+02 1.331477340101139646e+02 1.360618728963948740e+02 1.360014676931787676e+02 1.353494835598356190e+02 1.349606073341535080e+02 1.340935214290867350e+02 1.351733042695698259e+02 1.327517666395369815e+02 1.361650311445604018e+02 1.350175563740257587e+02 1.330307616724855393e+02 1.388803496720244084e+02 1.360930470427014427e+02 1.350326141414385575e+02 1.342903112681021014e+02 1.350669852500347190e+02 1.353250484646618190e+02 1.360129724461941976e+02 1.382792446062220506e+02 1.379669180933742894e+02 1.373251491877310002e+02 1.360740358433645838e+02 1.352592302987040966e+02 1.344028952086711683e+02 1.344904732027429759e+02 1.360645373198333345e+02 1.329881204090684719e+02 1.328720179902860252e+02 1.332969236989782473e+02 1.341423013368649038e+02 1.361050265980134952e+02 1.341559434629408258e+02 1.367589487534448836e+02 1.333607872540791845e+02 1.334868794927494093e+02 1.332027170729525949e+02 1.345577829753252956e+02 1.362319726922326595e+02 1.340288353217045767e+02 1.361647072307193298e+02 1.352439332147558559e+02 1.373076553665428889e+02 1.380198489073817996e+02 1.358197531904076811e+02 1.369907449734501483e+02 1.347546546785591488e+02 1.395293286929295107e+02 1.372994944742108601e+02 1.368312113169717463e+02 1.387893195142037541e+02 1.382529261909265017e+02 1.353827446288375427e+02 1.343099453903187452e+02 1.345997824224700992e+02 1.355396760501721758e+02 1.356679162634955560e+02 1.341656010418154494e+02 1.358106946440149727e+02 1.365619412897304414e+02 1.357863667969235451e+02 1.356024605161834131e+02 1.347206467035723279e+02 1.352480888476063114e+02 1.387003317854130273e+02 1.359016339858115714e+02 1.339401776946438929e+02 1.326861274821654888e+02 1.374878390240816657e+02 1.343067683691726302e+02 1.364792160164080030e+02 1.364210628282227447e+02 1.380773909025955959e+02 1.369292672919830807e+02 1.362466705164890470e+02 1.325971593077667876e+02 1.359267821849721258e+02 1.363935120852929970e+02 1.355340287371369925e+02 1.309294795672955445e+02 1.316091316189206566e+02 1.343916680663244847e+02 1.331159109595878647e+02 1.328250258049330625e+02 1.331817550179318630e+02 1.318514649323287813e+02 1.327345182912785333e+02 1.353436299057851215e+02 1.315552000357152451e+02 1.317072331366195215e+02 1.358750552088689005e+02 1.329628991193949048e+02 1.334987715001774689e+02 1.367262320919571721e+02 1.374747418781011561e+02 1.342143340813447310e+02 1.351934172970319423e+02 1.369625360396529459e+02 1.379842501069439322e+02 1.376468292393733179e+02 1.359021844214129828e+02 1.344835021456269146e+02 1.345750210725254306e+02 1.378016382309125163e+02 1.370072972773710092e+02 1.343391160163415066e+02 1.347768340159760498e+02 1.367477776810297030e+02 1.374859070681727360e+02 1.348710794878285242e+02 1.333052824730246186e+02 1.356407526136331683e+02 1.367414500441714722e+02 1.374297533658285886e+02 1.335642661228824579e+02 1.367873883821691265e+02 1.366574172482739584e+02 1.351767282303887896e+02 1.374869996235682095e+02 1.369988166415824082e+02 1.352105832340844529e+02 1.365171068074876644e+02 1.362362866076482817e+02 1.375589630521772619e+02 1.395392714760941999e+02 1.407051666133483820e+02 1.359390305784370128e+02 1.419199015819663146e+02 1.376752701322069186e+02 1.406740361010856759e+02 1.429607219875135229e+02 1.414279823080378264e+02 1.434796610760521958e+02 1.411953359099824468e+02 1.424600217303139686e+02 1.409748891776659434e+02 1.430325428744896499e+02 1.395263353206684656e+02 1.421296713080581640e+02 1.405064702964774312e+02 1.430124431056964056e+02 1.429666495473667567e+02 1.410902036649216882e+02 1.447989222447944258e+02 1.454008029786857605e+02 1.430533112914358469e+02 1.418315030214284604e+02 1.427353846446265777e+02 1.432845791175729744e+02 1.475263539076581765e+02 1.439854299897295675e+02 1.412355875456404988e+02 1.439873723158868302e+02 1.424094284860501602e+02 1.453058662847101346e+02 1.422001398221556485e+02 1.435239420627081870e+02 1.408521174750051159e+02 1.436180559597938498e+02 1.480009869005081100e+02 1.457012416050598915e+02 1.416976089687870797e+02 1.451723623843571715e+02 1.459994303552561519e+02 1.410326599681291668e+02 1.447317030951163304e+02 1.445296983139709255e+02 1.415944966145595743e+02 1.465995460171982927e+02 1.447001171088328704e+02 1.474398859851638406e+02 1.435848472712875434e+02 1.497780656042954490e+02 1.433265275568245158e+02 1.475603713967138049e+02 1.439580198441999528e+02 1.480330049434687680e+02 1.489800953672422850e+02 1.474171259750900447e+02 1.459690388324277421e+02 1.462395637846726686e+02 1.468237002732194298e+02 1.469019526789376471e+02 1.489464523448922648e+02 1.479103743827634503e+02 1.460230750380276561e+02 1.485587666569638259e+02 1.488418680973776418e+02 1.497173037985633073e+02 1.499491614715242349e+02 1.461574719975709229e+02 1.477301716533692968e+02 1.502000664926569584e+02 1.505069766089801817e+02 1.493448067566614839e+02 1.483088664251641831e+02 1.466481039917034366e+02 1.501650616916680292e+02 1.548334858060762542e+02 1.522903253385827043e+02 1.529510376752672585e+02 1.506377233347889444e+02 1.524017114850890664e+02 1.511840274987312114e+02 1.528016480065698772e+02 1.516070271120011625e+02 1.538573138760543770e+02 1.505695742717968244e+02 1.516169039160074306e+02 1.508339150881880641e+02 1.500264227341242531e+02 1.496128944659720617e+02 1.504643816131654148e+02 1.522136096849746991e+02 1.499608898547513718e+02 1.533849337128884542e+02 1.498667293725302727e+02 1.513157434383209932e+02 1.504126372183889941e+02 1.501235682672927965e+02 1.526703622756620291e+02 1.531176594860418163e+02 1.515260471536254272e+02 1.543037409746645210e+02 1.550632110349212098e+02 1.529947903176879720e+02 1.516448877577592498e+02 1.580044292468357980e+02 1.563397617686916874e+02 1.528660315382292367e+02 1.526300429267931236e+02 1.552999786073896757e+02 1.556802829632884766e+02 1.550433912563591434e+02 1.504870785816955845e+02 1.534605965908400265e+02 1.538296484397418737e+02 1.536028246287895342e+02 1.534985151893309876e+02 1.532640034199964987e+02 1.538477039658586989e+02 1.559877880318063887e+02 1.562652265557477733e+02 1.548566914590806505e+02 1.559632140271038168e+02 1.512639064858545623e+02 1.516414105157545293e+02 1.527996224828591778e+02 1.515580242166962250e+02 1.531601841212636543e+02 1.545972157133372207e+02 1.558455922632463739e+02 1.564271780588941851e+02 1.521853536458552583e+02 1.539053253003251598e+02 1.511367379244117899e+02 1.509175533015840927e+02 1.513983316644750801e+02 1.539466150303596237e+02 1.512022562604288396e+02 1.550979623868190345e+02 1.535134093786006417e+02 1.530821279225043270e+02 1.575426578610362469e+02 1.568218948511010069e+02 1.564190670994233585e+02 1.554621290550734045e+02 1.582564736704915731e+02 1.558540986366492689e+02 1.527773567549401719e+02 1.565798055791959769e+02 1.541554059532795122e+02 1.564697505464951348e+02 1.541012021899201159e+02 1.541504676818202597e+02 1.569237743873327702e+02 1.535351787739487577e+02 1.539302518990927524e+02 1.561236315051141048e+02 1.547337430269326148e+02 1.517505381405061087e+02 1.525420368455808386e+02 1.535548463200779281e+02 1.522906144981512284e+02 1.527961811496388123e+02 1.531816167358653047e+02 1.552027835744250694e+02 1.533671250204559726e+02 1.537713663237099126e+02 1.534318839411915292e+02 1.536466409770794428e+02 1.526749960940278754e+02 1.524594973289962923e+02 1.529989955500609540e+02 1.534910930226485277e+02 1.540089405602461170e+02 1.551230819159819134e+02 1.541084740776119872e+02 1.502512190168394284e+02 1.542713237797663908e+02 1.534476269331208584e+02 1.513615166875275975e+02 1.528655405593129899e+02 1.527702161800727936e+02 1.546861108716938702e+02 1.513339049833889476e+02 1.551747853037218192e+02 1.558815269849528136e+02 1.547208781899470580e+02 1.542903833370306188e+02 1.552807624565669187e+02 1.565677882284058740e+02 1.550126440249193536e+02 1.546256193455896266e+02 1.539010913023880676e+02 1.556203082055744744e+02 1.541499199639825122e+02 1.545454435350356732e+02 1.564136220135663109e+02 1.550288446186404201e+02 1.522281229355785399e+02 1.545670279210996796e+02 1.510727722956725927e+02 1.523165506864840495e+02 1.511183084263660987e+02 1.536437988221660191e+02 1.562586555097776966e+02 1.540029678514867157e+02 1.564123165166136573e+02 1.556621936523557110e+02 1.526233886337236356e+02 1.529972103869260422e+02 1.575469654954451926e+02 1.534635632981344031e+02 1.516466545077832961e+02 1.489131512191635238e+02 1.504836268520034253e+02 1.509829864179178003e+02 1.515665054757330381e+02 1.501969075477324225e+02 1.511641204262026861e+02 1.514147400655421620e+02 1.502701492320000511e+02 1.505762508615071908e+02 1.485132679595504612e+02 1.493044663130820311e+02 1.524714979559050221e+02 1.480703790787269156e+02 1.513807796239741776e+02 1.524811771980526771e+02 1.518104779452498292e+02 1.477459617071302773e+02 1.510075949977563425e+02 1.490388026294672841e+02 1.514119401986318678e+02 1.483640323246363550e+02 1.501352264355565751e+02 1.500475268779990756e+02 1.484841713183195679e+02 1.478497328687138292e+02 1.491202855242225382e+02 1.508088946656638143e+02 1.481009658188604590e+02 1.527100864185032947e+02 1.502864005744405063e+02 1.496942352257270556e+02 1.516768995156384108e+02 1.502127198765454636e+02 1.532308263467210736e+02 1.502856659199588591e+02 1.529747593764977580e+02 1.522466129583987993e+02 1.498112774424231191e+02 1.493146512957382583e+02 1.552913261532988543e+02 1.514966404603327987e+02 1.506087247532453262e+02 1.510735503723283273e+02 1.522343150918711387e+02 1.502674385337739977e+02 1.508326273065241026e+02 1.511039129374990466e+02 1.486637027082138616e+02 1.531498979246500483e+02 1.514183715473798770e+02 1.516657620876481474e+02 1.494309312948506943e+02 1.530644589217908731e+02 1.516046704778190986e+02 1.507990983176012776e+02 1.526215012875002230e+02 1.516849987878953527e+02 1.529425798489245665e+02 1.527619490491439933e+02 1.530290561979117001e+02 1.525846428198321405e+02 1.536018554981824309e+02 1.548203121813280063e+02 1.528255865932940765e+02 1.536766613074512406e+02 1.531947408010837535e+02 1.527363537981575519e+02 1.513029949122748690e+02 1.498495475989167858e+02 1.529187273640920921e+02 1.533544216217678411e+02 1.549602867986836543e+02 1.510865771607579404e+02 1.523844280334639620e+02 1.489589212710072843e+02 1.506916277431087678e+02 1.516540638935121308e+02 1.543493635693124872e+02 1.512849341134169663e+02 1.493289277672141964e+02 1.516141609186465473e+02 1.554320471394328536e+02 1.535023175478852124e+02 1.541840296625781548e+02 1.534329094366364927e+02 1.555776008442280443e+02 1.562678398812297758e+02 1.536351063106508548e+02 1.543119190165047314e+02 1.551398114395405798e+02 1.555242758615777916e+02 1.526088630273551985e+02 1.583578089253875589e+02 1.557798814987233698e+02 1.567486539180493139e+02 1.542111169723902151e+02 1.526116506426389492e+02 1.566692373125717097e+02 1.550899267524951028e+02 1.540661627936559341e+02 1.554884155606705463e+02 1.556496088448447495e+02 1.560689605150146804e+02 1.571929789985055095e+02 1.548168933668748650e+02 1.561205605767386260e+02 1.547342076407121283e+02 1.578067792414365442e+02 1.582451328003254218e+02 1.566717475626105909e+02 1.566677824061497404e+02 1.569948201781783723e+02 1.514524709158177416e+02 1.554837574904392739e+02 1.560797559826616521e+02 1.538730241017343587e+02 1.548798753016219507e+02 1.557336341623681903e+02 1.559539289082329674e+02 1.541039884574288976e+02 1.568198753650366370e+02 1.570230340254951216e+02 1.542809092153125903e+02 1.583427545150141782e+02 1.545085276137247661e+02 1.570530170166664163e+02 1.572286312767036236e+02 1.585592431395797917e+02 1.545985033917754379e+02 1.559714090946125964e+02 1.571601495785020006e+02 1.552158657644957884e+02 1.572851302762755665e+02 1.563898610955556023e+02 1.541341307059705059e+02 1.552886673981425361e+02 1.563943484767354448e+02 1.568430610768133135e+02 1.596725254139930428e+02 1.584596026651600482e+02 1.577824756244689297e+02 1.548897770582330509e+02 1.585697664180300421e+02 1.611802887942906182e+02 1.587929844569252964e+02 1.599046353496543418e+02 1.563894258393395376e+02 1.595329143069957354e+02 1.595072042295089716e+02 1.574239053677592892e+02 1.588854661144374347e+02 1.622123882673907644e+02 1.623049263415458086e+02 1.611245641607617074e+02 1.599630664232893196e+02 1.618656936946198641e+02 1.588136691495372190e+02 1.593848238157832213e+02 1.589895395360522059e+02 1.598140698985140489e+02 1.597863816033002422e+02 1.596064913958159366e+02 1.624945187440583254e+02 1.609965291813579711e+02 1.609780353069857028e+02 1.584922118623236145e+02 1.616216790269921546e+02 1.611897635862708285e+02 1.637136817534796762e+02 1.579096952336969935e+02 1.621604011888713046e+02 1.591729490999069299e+02 1.608476692752926169e+02 1.618807166532897952e+02 1.607557060632203729e+02 1.607381919756659840e+02 1.632167877557160409e+02 1.613901401850559694e+02 1.625666184243299313e+02 1.632774507800197910e+02 1.651401909485595638e+02 1.662761771725854771e+02 1.615715464952416482e+02 1.625648756924909151e+02 1.641436877288227549e+02 1.617151608738048481e+02 1.634309714789491750e+02 1.617192315113264556e+02 1.686065726341014397e+02 1.640839006480992737e+02 1.648887704809038723e+02 1.652385097229315249e+02 1.646559981552213117e+02 1.680266386406039203e+02 1.664768069935981316e+02 1.669295467178209265e+02 1.662334864297999388e+02 1.657734188343861490e+02 1.671319445124020149e+02 1.665708330384552482e+02 1.712246450775535038e+02 1.671149679574255913e+02 1.684475749214732048e+02 1.699629531100782174e+02 1.643217709931025183e+02 1.679079978080160913e+02 1.694760074341931784e+02 1.694228527676648639e+02 1.671244157536393686e+02 1.700155764861902128e+02 1.669177268060501831e+02 1.691466185008816012e+02 1.686463167310104438e+02 1.699470604835323968e+02 1.678424982866527557e+02 1.701373879901330497e+02 1.704375897229292320e+02 1.704977039457908461e+02 1.682074253397615280e+02 1.687525802017336503e+02 1.668883484881289974e+02 1.686553253915232915e+02 1.663553857767912234e+02 1.682149660927142918e+02 1.662038727310986985e+02 1.659363037256447910e+02 1.646197124184608924e+02 1.653683251035624835e+02 1.680026053991614958e+02 1.691562218990073916e+02 1.651988396278449898e+02 1.666400956945599034e+02 1.687569431783530547e+02 1.652501608902971952e+02 1.645526892105559682e+02 1.679515884772137611e+02 1.662984243627029173e+02 1.651793465063790620e+02 1.693250908048232759e+02 1.688754901884175297e+02 1.700799703008451331e+02 1.660802478265325988e+02 1.672580410145320684e+02 1.672603555172719609e+02 1.667339900612984422e+02 1.647764058703688477e+02 1.676900440730009905e+02 1.656697927243992012e+02 1.648968006646229583e+02 1.641070850030188240e+02 1.649035098630094183e+02 1.660132843468215924e+02 1.675167022013392568e+02 1.657666271373197162e+02 1.647271261819188339e+02 1.659428456287521385e+02 1.663229856366129695e+02 1.653842582700904984e+02 1.653933071790978317e+02 1.630727294991938834e+02 1.644449432415311207e+02 1.636271405847314497e+02 1.653460793094745611e+02 1.623965305322840607e+02 1.612818848596882049e+02 1.641838131447726994e+02 1.611200874583307723e+02 1.612204789587719063e+02 1.601771109260734249e+02 1.633339489606479447e+02 1.619929504969662162e+02 1.628510170574409699e+02 1.608962798090564945e+02 1.591613612164520646e+02 1.625377295035301017e+02 1.599546130084224842e+02 1.606232158613814249e+02 1.590076132638458546e+02 1.594717944791223658e+02 1.601852627591116800e+02 1.640395153594783437e+02 1.615957479437848292e+02 1.642263122728141411e+02 1.617428477077257014e+02 1.649363996678920046e+02 1.649913496531890189e+02 1.599954971818443425e+02 1.626600563810459619e+02 1.627160683264422119e+02 1.617986868031535153e+02 1.646909003439458843e+02 1.614131509538566149e+02 1.589265582603602809e+02 1.576425061507788143e+02 1.584829570077445737e+02 1.621722400821691110e+02 1.596208551907866422e+02 1.609296029617756574e+02 1.614083330928861812e+02 1.627499020513806443e+02 1.592261796547444703e+02 1.612129062015398517e+02 1.640206315086247741e+02 1.619248327511788546e+02 1.589000328276889320e+02 1.640163165420495091e+02 1.593586381183880576e+02 1.621885666551089571e+02 1.611024690810352240e+02 1.617008002027921520e+02 1.627583440200182565e+02 1.584340980902205445e+02 1.606558287532544966e+02 1.600911873177186919e+02 1.601490410256915879e+02 1.579085729345468678e+02 1.616872054369352441e+02 1.627003978746968471e+02 1.617250148624528094e+02 1.589244101425090605e+02 1.602084967099396238e+02 1.591048456554563018e+02 1.580577159190462453e+02 1.557075188521931750e+02 1.601804706418835735e+02 1.630202818019469646e+02 1.575941286923575433e+02 1.603046244695456153e+02 1.620909230634719052e+02 1.622084105275636432e+02 1.637049848281949949e+02 1.611298696177817646e+02 1.606967976596578751e+02 1.623005061663088497e+02 1.614659951363353230e+02 1.610844817914714895e+02 1.638120885935002491e+02 1.627858865558029606e+02 1.623226035036523740e+02 1.636620025305945205e+02 1.587951491630612679e+02 1.610882118018079439e+02 1.609255420602578113e+02 1.627565219226971465e+02 1.636989294104676276e+02 1.604890537261996144e+02 1.575309349353220512e+02 1.619946908215670192e+02 1.650202991097897609e+02 1.593259074442803183e+02 1.595172438573023328e+02 1.636322842733691516e+02 1.645957073172175740e+02 1.616017961900025455e+02 1.648954719998472456e+02 1.632299941509119776e+02 1.586902532993327100e+02 1.590981564489944446e+02 1.598756250802497050e+02 1.564151489013088678e+02 1.555941099197837900e+02 1.585629415516282847e+02 1.571081170425262030e+02 1.613813501632240843e+02 1.589765913184798478e+02 1.581907226515088780e+02 1.576196874959387912e+02 1.586752520702664810e+02 1.564438254066061234e+02 1.560713024082108120e+02 1.586116825686314087e+02 1.552010168815331212e+02 1.546901162931787610e+02 1.559093776290070252e+02 1.562821045028144056e+02 1.557543611550063929e+02 1.578560781859295048e+02 1.561130536019564374e+02 1.565368442965947224e+02 1.577117225656598976e+02 1.554779149893999772e+02 1.565739935900673458e+02 1.544029891726838457e+02 1.558702445056501631e+02 1.578216011229307014e+02 1.556393773448729974e+02 1.557780672677541531e+02 1.538515507115011758e+02 1.551303640937084083e+02 1.511630740647250946e+02 1.581009442920964716e+02 1.550180532636804571e+02 1.552427536510961943e+02 1.549669984392961339e+02 1.560538886084787293e+02 1.594797343469857651e+02 1.551732479237304290e+02 1.584774918073636059e+02 1.562483438856298505e+02 1.544351883298369046e+02 1.586900534931557161e+02 1.574354882949751868e+02 1.567544096338032489e+02 1.559501617947351804e+02 1.605876860332651859e+02 1.579763100657941379e+02 1.615380549213445249e+02 1.610991110361105427e+02 1.606342016626474276e+02 1.606072586515182081e+02 1.604018585761944280e+02 1.600543643740634820e+02 1.580661803185907388e+02 1.599692681441463549e+02 1.593059941638414614e+02 1.599332362931349394e+02 1.601281373018904617e+02 1.586521131748597497e+02 1.579366382760524061e+02 1.582773643953974556e+02 1.619802342320475077e+02 1.604746113396780345e+02 1.608407689656148136e+02 1.613901828394957079e+02 1.626746054823636314e+02 1.609907675280012427e+02 1.606826997483673551e+02 1.575781716068822220e+02 1.601041149094700415e+02 1.626311563077762514e+02 1.594571240229480793e+02 1.624064965716311235e+02 1.606485955842119324e+02 1.593807041943169622e+02 1.618547762206888194e+02 1.600098823743881269e+02 1.574839784394393405e+02 1.590345348523321150e+02 1.588681760144926045e+02 1.584478403378911651e+02 1.611467898447910727e+02 1.581164898260128950e+02 1.583451552491932830e+02 1.608803504308654055e+02 1.588263616884936198e+02 1.584143764131104035e+02 1.583905437132464726e+02 1.575763174129565698e+02 1.558920437410612863e+02 1.620038836936940640e+02 1.546679396744373491e+02 1.565742995909866977e+02 1.578312607217060304e+02 1.568078465503020311e+02 1.578463449553875932e+02 1.585389727814773551e+02 1.594022053225159254e+02 1.600315280380647209e+02 1.589752728125389183e+02 1.560318094978012482e+02 1.591291276039261504e+02 1.592741952568250383e+02 1.613107005488504626e+02 1.600918246544635508e+02 1.597531854830534712e+02 1.609233376089560750e+02 1.600994959366140051e+02 1.600683618688738363e+02 1.585848604343140096e+02 1.625608543678251010e+02 1.628705297287138762e+02 1.608055519730859828e+02 1.630229306397802702e+02 1.644614641933823691e+02 1.622985970126931079e+02 1.635288204417421980e+02 1.628364144342274358e+02 1.642388457629621996e+02 1.678863528402143572e+02 1.657192331046912557e+02 1.633408581274310905e+02 1.668184450963554184e+02 1.650490287040766475e+02 1.671416874165289528e+02 1.659174622142128044e+02 1.666911662832086165e+02 1.649110938971124938e+02 1.641881809747212060e+02 1.673238240939011234e+02 1.666644546083350633e+02 1.669995571736629358e+02 1.722836972403725895e+02 1.678569197370317170e+02 1.669998423460567096e+02 1.685491471516090201e+02 1.657843495905663360e+02 1.674586603328445733e+02 1.699654507781039001e+02 1.682965070206617213e+02 1.711590047594254713e+02 1.697903446083388985e+02 1.683011030044222025e+02 1.688935228150213561e+02 1.706879024565183727e+02 1.742296842077397798e+02 1.707220774068007643e+02 1.702708936599174194e+02 1.717668938034384212e+02 1.713921861175315087e+02 1.723213625479199891e+02 1.710560813685092114e+02 1.729408711313571700e+02 1.704328980673441549e+02 1.713334948463732985e+02 1.699742255420170238e+02 1.670248118305640901e+02 1.699769185675939980e+02 1.677721479587039255e+02 1.669203045123452398e+02 1.658934026028926780e+02 1.676470141199572481e+02 1.662989827198271939e+02 1.654615890225093437e+02 1.635742912457887144e+02 1.633543078288977313e+02 1.638507099702862320e+02 1.677942156643175622e+02 1.674858602404391945e+02 1.673528395949058734e+02 1.661920277294393031e+02 1.652939141677866530e+02 1.677591626515462622e+02 1.657517539606137404e+02 1.662470083992618015e+02 1.666429032735626379e+02 1.631432768472458292e+02 1.652723395836877387e+02 1.675818556260298067e+02 1.655945501727268265e+02 1.664217267583139233e+02 1.681695324951668056e+02 1.663302323085853516e+02 1.706015186299097479e+02 1.695767937553856370e+02 1.693303662749844989e+02 1.703671591208338896e+02 1.709034931736180454e+02 1.705106132948947959e+02 1.721701046143819553e+02 1.719946075248268187e+02 1.707637720389368212e+02 1.746828151804284346e+02 1.730734645215595719e+02 1.706626251354720694e+02 1.764182876378804963e+02 1.752045487439585258e+02 1.722314623057670815e+02 1.712838022339217332e+02 1.724866941522272725e+02 1.710322117171172920e+02 1.742057865198356978e+02 1.728276533867167473e+02 1.751251241790988900e+02 1.757624670615939806e+02 1.727315961380924989e+02 1.746294915316055096e+02 1.765043457760645538e+02 1.751236783895786289e+02 1.734148705858580399e+02 1.747398790257027485e+02 1.750880783621828698e+02 1.729884160691388786e+02 1.732925110298210427e+02 1.735791736029055983e+02 1.740561712858032593e+02 1.756977043886354295e+02 1.736803705488161427e+02 1.733307452593340372e+02 1.754979062872105260e+02 1.746612889496186654e+02 1.725147353327328119e+02 1.755062899151915587e+02 1.741629355171206157e+02 1.725806038606312143e+02 1.761780372577641458e+02 1.739616901821301838e+02 1.744895022185208404e+02 1.754388515302061649e+02 1.728332620609904211e+02 1.749423041030609340e+02 1.719428341598366217e+02 1.735805622254721357e+02 1.739087022384611885e+02 1.760470780785081217e+02 1.738397722120622859e+02 1.684696917596741912e+02 1.704948837748445669e+02 1.702236349351460376e+02 1.719013964439307074e+02 1.721707229324682373e+02 1.743072965664668175e+02 1.731283793246034293e+02 1.709175113076180992e+02 1.752232039070529481e+02 1.772903108022492802e+02 1.715507762094024145e+02 1.720140579934085849e+02 1.761362959131205059e+02 1.720591002749280847e+02 1.720354138104416393e+02 1.698908909316454867e+02 1.723142527214321262e+02 1.708354495416384680e+02 1.699085316758945510e+02 1.712934433729679711e+02 1.691811168529863210e+02 1.697862771981859851e+02 1.680373086538383518e+02 1.711641418536051731e+02 1.732470314708404544e+02 1.710971504525574289e+02 1.717693825189456049e+02 1.705309903950487183e+02 1.726079106170639079e+02 1.717966140540457900e+02 1.727413183801380399e+02 1.752701960918103907e+02 1.733165215849376750e+02 1.709109754611293681e+02 1.699799271933842988e+02 1.715266763529832303e+02 1.710310867991068449e+02 1.693667852551963904e+02 1.736596251263399040e+02 1.760943671513453523e+02 1.709609445724117620e+02 1.721850860755868098e+02 1.711280052668660971e+02 1.703092397355837591e+02 1.722190611852190898e+02 1.708921399240691414e+02 1.729932354795005267e+02 1.724060109544510908e+02 1.710498945454019974e+02 1.731193939591552464e+02 1.732556779918385530e+02 1.732940501167373952e+02 1.704280206764979084e+02 1.714094842335361761e+02 1.740110848973507416e+02 1.735418890162831644e+02 1.719613093243073365e+02 1.708194831311233202e+02 1.717383665164737181e+02 1.711630203653602678e+02 1.699254668690572316e+02 1.733254347246781322e+02 1.761696979193755510e+02 1.746769475892733681e+02 1.725521641499669556e+02 1.727103535874906299e+02 1.734645595629431796e+02 1.730818914844776373e+02 1.735462124954315470e+02 1.719493683089431784e+02 1.697825788219460890e+02 1.739155243134816260e+02 1.749714137987593858e+02 1.743939409385262422e+02 1.764620715544992322e+02 1.766626096324180821e+02 1.771968691014788533e+02 1.778351421064540148e+02 1.783068622259420124e+02 1.751127517936171785e+02 1.746448495938155361e+02 1.779270049179774276e+02 1.775711859744736216e+02 1.789625614462590306e+02 1.790127378549206298e+02 1.760830703757283686e+02 1.782441227267443651e+02 1.812625368780689428e+02 1.818399658352367112e+02 1.803298817924368507e+02 1.807138597004542646e+02 1.785662375148595231e+02 1.785283675988307550e+02 1.812809130386198149e+02 1.809131738237525155e+02 1.800198213264852143e+02 1.790919017728373888e+02 1.789831070084495650e+02 1.805534242318676093e+02 1.800233757918040283e+02 1.828057141785495219e+02 1.794754596462460654e+02 1.777493441894759769e+02 1.784884750734218812e+02 1.804245322172705244e+02 1.820621559433538437e+02 1.785218633618048045e+02 1.802529632355764022e+02 1.816568913509747460e+02 1.791214043377479186e+02 1.775896384044119429e+02 1.755167870236312524e+02 1.780014392639719176e+02 1.800692302011304662e+02 1.782258054747721019e+02 1.767333339605767719e+02 1.775381793590513553e+02 1.754112257907181061e+02 1.746422858153998448e+02 1.743421628333759656e+02 1.766929267011751392e+02 1.769628537689069390e+02 1.760771522797527098e+02 1.786723060205953288e+02 1.773076416010482035e+02 1.774184101288273325e+02 1.759195731616577518e+02 1.766551731001780752e+02 1.760084493387558666e+02 1.782900428609894732e+02 1.762294905199588868e+02 1.753586394038207459e+02 1.714209513651062764e+02 1.723255856499777110e+02 1.749802492205429871e+02 1.727099605613847189e+02 1.722789494201543619e+02 1.731641589305610864e+02 1.740303256889493753e+02 1.740178988084564651e+02 1.765136719204427038e+02 1.764079389454010425e+02 1.736540323823842868e+02 1.736748097495706418e+02 1.732572683980846193e+02 1.723411125024127841e+02 1.724686596330541875e+02 1.728531538016624154e+02 1.720081770852615364e+02 1.739364690606132910e+02 1.769164574649025212e+02 1.722325807225480503e+02 1.767841526984638563e+02 1.732484830525049233e+02 1.748224513635249480e+02 1.758148082479054040e+02 1.728123023576974049e+02 1.783083731773178897e+02 1.732940322645961544e+02 1.736541726278774433e+02 1.772203082077782881e+02 1.774189005244779196e+02 1.766448935607065778e+02 1.729858804746322676e+02 1.785904483383555430e+02 1.764956162488017526e+02 1.757355807358766810e+02 1.750548840082307436e+02 1.747384179027977780e+02 1.784440936997321501e+02 1.747455634195479490e+02 1.734475967112243779e+02 1.734107127897467819e+02 1.764189358956258786e+02 1.764699083395969978e+02 1.733911656154779450e+02 1.747775520555996422e+02 1.747228432645026146e+02 1.733211363846637312e+02 1.776281649233477822e+02 1.738241165369495320e+02 1.739475721262527088e+02 1.741873217481235088e+02 1.736423613807314723e+02 1.740336743161873585e+02 1.744863087567181594e+02 1.725028208274420081e+02 1.733898753843715212e+02 1.740685234471538934e+02 1.699458148060228098e+02 1.761427270462383206e+02 1.749805539900250437e+02 1.736821548377647844e+02 1.757345509792075404e+02 1.738951541493260891e+02 1.773991653472528753e+02 1.719894722493754387e+02 1.789001534184050968e+02 1.767479099048072442e+02 1.740540754763248401e+02 1.743936596062040394e+02 1.763561699022137361e+02 1.748419855470451125e+02 1.748139745768531554e+02 1.764753853490413746e+02 1.772865355838616210e+02 1.757449560774932991e+02 1.744792854952960397e+02 1.763207859320992270e+02 1.788323221045063178e+02 1.777441067096224288e+02 1.779592114161672214e+02 1.798524130981948588e+02 1.772199838121623543e+02 1.803409737811400078e+02 1.810663749685420214e+02 1.768694272878442462e+02 1.793653041189093642e+02 1.772339608596358858e+02 1.798685033354921927e+02 1.761724855425009650e+02 1.780766297345514886e+02 1.786301224830753824e+02 1.751359634352167518e+02 1.791607221663404346e+02 1.793009629047968758e+02 1.758623736915336337e+02 1.763528074346391179e+02 1.781762420490501881e+02 1.782970981088977567e+02 1.769788711765412188e+02 1.797375720448791014e+02 1.772102708425184971e+02 1.760596283111009370e+02 1.760402911579784302e+02 1.763261014882323252e+02 1.753304042949775976e+02 1.744828874185406278e+02 1.742848620194793057e+02 1.783791498933784965e+02 1.770917356621988574e+02 1.756229559936780902e+02 1.740452902850084058e+02 1.741540828042606393e+02 1.765054352350639704e+02 1.742312597478155851e+02 1.768660669558556719e+02 1.744016908916829323e+02 1.769012040137471899e+02 1.758176869287943589e+02 1.767353299331460335e+02 1.777637386695282373e+02 1.745885285737031438e+02 1.780392014906068425e+02 1.783041438478211376e+02 1.783648652702613049e+02 1.775061629846132405e+02 1.741226372724769078e+02 1.795710422625288629e+02 1.784563165153292061e+02 1.789112004372214244e+02 1.751217886123138214e+02 1.751834987777138792e+02 1.772530897746545975e+02 1.790355981212190954e+02 1.762411589975044137e+02 1.780083633313209646e+02 1.812239126420876971e+02 1.792378879943006211e+02 1.789952896878999127e+02 1.780414002718578956e+02 1.781141162969912841e+02 1.759567848557084631e+02 1.760618116262586454e+02 1.769781443165794030e+02 1.801819824194359683e+02 1.778734699942564532e+02 1.777134820690015999e+02 1.767494498109691108e+02 1.759486574640482957e+02 1.794035756060592632e+02 1.822029418779803223e+02 1.802787978016475279e+02 1.774795521798450011e+02 1.796928813581607187e+02 1.800258402221212464e+02 1.775130055042365314e+02 1.780830751479076071e+02 1.786357051273704428e+02 1.793348572243154138e+02 1.790237052136562852e+02 1.766754432753252786e+02 1.784787667770707742e+02 1.743016449898414351e+02 1.796109747556841683e+02 1.772268458645339138e+02 1.790601881686708055e+02 1.814142273999840143e+02 1.776670672905777622e+02 1.813406729728793607e+02 1.805841266711795754e+02 1.782123987095494897e+02 1.784468195642737953e+02 1.759047489771237167e+02 1.762913885991766563e+02 1.778955102017474701e+02 1.778167603997363244e+02 1.796750359627318403e+02 1.775100808792209364e+02 1.776498575502734809e+02 1.761243880891393587e+02 1.758021078995112134e+02 1.787072810817914501e+02 1.772391823186413831e+02 1.807190575663063328e+02 1.769480321848671451e+02 1.761273786355998254e+02 1.769009797625703868e+02 1.783487859632145671e+02 1.780481554555445030e+02 1.795933545640863258e+02 1.800627666906744082e+02 1.784494057252820483e+02 1.776615040581700953e+02 1.781501861504047213e+02 1.735577359100620640e+02 1.808594284583780336e+02 1.778997809079182844e+02 1.800766944561172807e+02 1.750090309404338598e+02 1.732408740248839081e+02 1.765459867723167235e+02 1.759421767736361915e+02 1.762790541123733306e+02 1.697595102629606743e+02 1.723255226776022369e+02 1.718099877870721173e+02 1.729587844454264882e+02 1.750292417922325683e+02 1.732980766604161715e+02 1.740768650982865040e+02 1.759938749768554374e+02 1.757727048418953473e+02 1.746530372115184377e+02 1.759037849096691843e+02 1.742645530822716182e+02 1.772937540310378779e+02 1.754167168842075171e+02 1.741593994909523531e+02 1.770982133191432979e+02 1.741003261175960972e+02 1.797340874664420767e+02 1.753329709528720457e+02 1.749407939794229492e+02 1.743337025097377477e+02 1.758312083094178888e+02 1.750469608663390204e+02 1.710905887960891505e+02 1.754264595192706793e+02 1.735448305811078740e+02 1.765625042777075464e+02 1.764450028245165925e+02 1.726907452178428741e+02 1.746689848824183002e+02 1.757331300366646190e+02 1.775616620232979130e+02 1.777060160549415855e+02 1.762159631787725402e+02 1.754477480959638456e+02 1.750482335534988181e+02 1.772996060137697327e+02 1.770820806860319578e+02 1.789787053624518762e+02 1.766140838591005036e+02 1.784400557599689137e+02 1.814986771250708273e+02 1.792430916450793461e+02 1.791047099796502096e+02 1.829860507804685028e+02 1.811121807025091357e+02 1.830933110664646222e+02 1.791403873522145034e+02 1.831197457463346154e+02 1.822767333036743764e+02 1.848143419913826051e+02 1.827076900997680013e+02 1.810106114814727505e+02 1.804455507344210048e+02 1.841905348672610216e+02 1.828607952385478370e+02 1.797058984808371349e+02 1.782743171491762268e+02 1.783725363078604857e+02 1.785006323654848757e+02 1.784163107028664967e+02 1.778390001372864901e+02 1.793301182111552805e+02 1.786017185111550418e+02 1.761697833723259805e+02 1.751492837786583721e+02 1.763678975357428271e+02 1.789880555634330790e+02 1.770417830195566751e+02 1.767814259953737803e+02 1.777520225610983857e+02 1.763735683420304383e+02 1.783582006030077025e+02 1.780574376135302259e+02 1.785091922588528917e+02 1.788126841561196443e+02 1.816819132926479483e+02 1.797153042218898236e+02 1.760006898203921821e+02 1.798326592803777260e+02 1.776058158465749273e+02 1.813129986583961397e+02 1.809777246286118384e+02 1.797328553490235947e+02 1.825217332911374513e+02 1.825109656065951924e+02 1.792871380422242851e+02 1.771669738739237800e+02 1.771654937010369508e+02 1.812432290377130926e+02 1.796546161786029074e+02 1.778013162657479427e+02 1.775676773661055847e+02 1.764213154841301900e+02 1.758592492187225389e+02 1.741359353686499105e+02 1.776926626401191243e+02 1.755907389115370165e+02 1.810403820595811055e+02 1.782622570276936926e+02 1.775189033538316039e+02 1.729101826319181896e+02 1.755408670447509394e+02 1.762703392791774775e+02 1.805595111831139263e+02 1.792377671137885500e+02 1.786476382392728226e+02 1.789150881172959657e+02 1.769143940303497118e+02 1.797352393044914720e+02 1.765924011758893926e+02 1.776201648000530895e+02 1.774425628522446914e+02 1.753571164123460733e+02 1.757741018232822228e+02 1.747241666352582286e+02 1.751521116493367742e+02 1.765392928543881794e+02 1.735972402143599140e+02 1.724658144434858116e+02 1.713268121193442255e+02 1.711929275925861589e+02 1.723794564106015059e+02 1.725638192243517040e+02 1.730814853591479903e+02 1.740163281811358900e+02 1.733111740494017567e+02 1.748101360957595318e+02 1.724209396967063697e+02 1.718216653945111432e+02 1.721313355143141450e+02 1.685962317045216707e+02 1.729608607064177193e+02 1.704868112593472915e+02 1.761473163572026408e+02 1.732653970049072996e+02 1.736335066213021605e+02 1.727602996044491874e+02 1.717069164508160952e+02 1.726233295844259885e+02 1.752156555503038362e+02 1.766155634263365641e+02 1.741937061298639833e+02 1.725958258954475184e+02 1.748377268782581098e+02 1.743624673737156741e+02 1.741543120346687488e+02 1.728036502014783480e+02 1.755106174698223924e+02 1.766325961841185404e+02 1.723880417918666410e+02 1.717894973114488266e+02 1.724346917672936570e+02 1.730776034184833634e+02 1.734592144830075426e+02 1.738519712375228323e+02 1.724340102993622850e+02 1.749808291453600759e+02 1.712801698506532944e+02 1.724102379912880565e+02 1.741974418575586867e+02 1.730681708869379918e+02 1.719011869208836458e+02 1.704165759695219720e+02 1.733301237031137703e+02 1.761077585850625553e+02 1.721183224379871888e+02 1.720854627820027645e+02 1.715853500919251928e+02 1.727566297368541655e+02 1.725365787688372450e+02 1.733146782213437405e+02 1.746521154121119821e+02 1.757616415988744336e+02 1.762845893643585384e+02 1.755025130219202083e+02 1.735193375701219622e+02 1.747030558115250187e+02 1.758322582069366433e+02 1.737519315794693000e+02 1.734299648661793185e+02 1.754980400844226267e+02 1.750526393672866732e+02 1.748109350117925658e+02 1.762050833557973135e+02 1.769682538014933471e+02 1.754935855215204299e+02 1.782996271231938863e+02 1.773734836986526489e+02 1.762182562739091622e+02 1.750770210962733131e+02 1.785459452234107118e+02 1.766869446238424359e+02 1.784870270263175200e+02 1.729020268567976757e+02 1.750169242195990762e+02 1.774404209331039226e+02 1.792278043743586124e+02 1.748313683194358248e+02 1.737398926025940398e+02 1.735564556712096476e+02 1.759882862947849276e+02 1.748056009468512570e+02 1.771379549784548999e+02 1.756982919067199020e+02 1.760112400737750704e+02 1.790570489008512993e+02 1.802010450942563295e+02 1.799851554648512320e+02 1.813836484733703855e+02 1.753777515343995788e+02 1.771799220365602139e+02 1.766493120704327850e+02 1.744807654093579856e+02 1.809663643990629112e+02 1.789519184469701258e+02 1.792993226971764216e+02 1.802037860388746253e+02 1.794431357751961684e+02 1.772551210681961606e+02 1.791138188880553344e+02 1.772062461521952628e+02 1.790920443913009876e+02 1.781715311545805207e+02 1.780942908567132577e+02 1.809334130160529526e+02 1.771232136254349996e+02 1.759172948009992012e+02 1.792531348413438366e+02 1.783954944447702360e+02 1.799718311029040478e+02 1.802649387538552901e+02 1.780933800349302487e+02 1.758914218770754303e+02 1.753012909503890171e+02 1.749893831082402187e+02 1.763819779276142015e+02 1.781932340260123055e+02 1.756699805203203084e+02 1.747524130472435786e+02 1.754802662977631655e+02 1.757669132021238454e+02 1.753130243013224572e+02 1.749928508131213789e+02 1.761903597835207052e+02 1.769307317079268387e+02 1.766143100980795282e+02 1.770437690259421402e+02 1.742449542794557260e+02 1.752606919883438934e+02 1.743585436976963194e+02 1.770284485408485580e+02 1.771811012370611991e+02 1.767661696257077324e+02 1.770008479697507937e+02 1.764172428181390444e+02 1.755067097376394543e+02 1.748121701584324228e+02 1.779675827735849509e+02 1.746951548899918123e+02 1.735485152530342816e+02 1.731226735897998310e+02 1.730416250935388121e+02 1.750961860596526094e+02 1.740450270057558271e+02 1.761637904328947570e+02 1.779293738436367960e+02 1.774364613316990074e+02 1.764615993412832893e+02 1.738286746764084967e+02 1.777179959252789274e+02 1.767244754337272070e+02 1.752510312401249166e+02 1.755615779221472792e+02 1.703550845243248659e+02 1.718905271062768350e+02 1.716058121763576594e+02 1.704982786333011120e+02 1.705494319539586741e+02 1.757753328648821878e+02 1.714213490144718719e+02 1.714143386978231263e+02 1.708215685582144658e+02 1.740248587907760509e+02 1.768620300687802285e+02 1.741721861509080327e+02 1.728626503020561813e+02 1.744236310509064651e+02 1.701600435839338274e+02 1.739095084442494965e+02 1.709366568952046919e+02 1.712134221352820305e+02 1.703530956975310460e+02 1.738479261301727092e+02 1.751510181893241054e+02 1.764878915256437040e+02 1.753124339946318173e+02 1.766785436270469916e+02 1.782350284292724041e+02 1.778718920610055534e+02 1.757057211461011264e+02 1.753266868870828432e+02 1.787915003508780956e+02 1.768478407045206495e+02 1.747889138946210608e+02 1.741328251903521220e+02 1.742613835758488108e+02 1.752474001909709500e+02 1.762095416214063732e+02 1.738903518924025775e+02 1.788678230159487441e+02 1.766888731407821922e+02 1.735014511370250432e+02 1.752462722592499915e+02 1.770831845147933166e+02 1.762726999375784089e+02 1.751187674122797944e+02 1.778960605162375259e+02 1.766851937656841471e+02 1.716173545422393261e+02 1.713374356226494228e+02 1.748381973024093270e+02 1.710962408096450815e+02 1.711326169683407272e+02 1.715799861049989090e+02 1.699653676719302666e+02 1.708547381671584731e+02 1.704811404044704659e+02 1.721903210053855275e+02 1.720829367805332311e+02 1.716359187364900833e+02 1.703127428450036120e+02 1.723985042675533350e+02 1.718521481357686582e+02 1.728128416187148275e+02 1.736432108057620951e+02 1.754617651702379817e+02 1.733216247021311744e+02 1.711439178027711421e+02 1.723756077046321309e+02 1.732665864661415185e+02 1.760126427273281138e+02 1.690481423249630666e+02 1.738866059460895315e+02 1.727034545924898623e+02 1.736704631741096136e+02 1.737642415639299145e+02 1.736375025208587033e+02 1.730232480209706978e+02 1.771968712913325703e+02 1.761829395805492311e+02 1.754003559776627128e+02 1.763006368307424054e+02 1.738579390209720543e+02 1.733229316758454388e+02 1.767783401923057909e+02 1.775260702261810479e+02 1.746909677945050134e+02 1.797167058239768380e+02 1.781074388518512137e+02 1.766653625460670582e+02 1.794799172816351245e+02 1.797250274042027058e+02 1.792634441684788555e+02 1.797821620761182828e+02 1.763102244777866474e+02 1.790092324916969915e+02 1.792892672175912026e+02 1.776489643100552200e+02 1.785441515493257896e+02 1.795716867627298825e+02 1.797539730690242834e+02 1.778120300253400785e+02 1.801598020639443121e+02 1.791103739057098778e+02 1.787366883030321105e+02 1.764100209389814893e+02 1.799587416297646314e+02 1.799369346795451747e+02 1.809198742340632009e+02 1.789923426012317975e+02 1.771674020195416119e+02 1.775728947871723449e+02 1.764639873482734629e+02 1.780797421271286396e+02 1.778539196275926884e+02 1.807924325442337761e+02 1.790473871754928155e+02 1.804095274479412296e+02 1.779658757392050461e+02 1.778039887796708172e+02 1.814398067087102504e+02 1.807425094153764462e+02 1.776170613505511824e+02 1.798826879673349879e+02 1.806530667594430213e+02 1.784709960319006825e+02 1.781333996672056514e+02 1.741116295213602996e+02 1.761660853566696687e+02 1.763203047736405438e+02 1.772005211068961330e+02 1.793082735147280005e+02 1.790290305661474974e+02 1.817249143162500786e+02 1.776290689090944284e+02 1.773876982408719130e+02 1.777790845820275933e+02 1.779373632619694945e+02 1.737245083473099498e+02 1.760252930052652403e+02 1.771847740699797384e+02 1.798926357081482763e+02 1.763382104508217196e+02 1.770020063850080305e+02 1.793968873559432495e+02 1.769054933717457345e+02 1.766763515199326093e+02 1.762496522383485171e+02 1.794132089758404618e+02 1.740586791565297347e+02 1.773242450416057920e+02 1.776607743563120323e+02 1.768406330716134107e+02 1.779621762617529726e+02 1.742077672330347013e+02 1.746365427371504211e+02 1.774879131807687713e+02 1.753690690532393148e+02 1.787014063947341356e+02 1.775359482389901302e+02 1.740814606690892674e+02 1.785987674256887203e+02 1.739061805532217591e+02 1.782500005265084155e+02 1.765132090539149488e+02 1.760403487213816618e+02 1.713690656089378308e+02 1.760687813579727106e+02 1.745236248280823190e+02 1.739128821848721032e+02 1.731498118231839669e+02 1.736090557023739223e+02 1.733839673528699450e+02 1.735217716615146344e+02 1.741412927587542185e+02 1.715624291115196058e+02 1.741414655022162208e+02 1.743290643048403581e+02 1.733327778502444687e+02 1.712485227434331705e+02 1.705757438772182013e+02 1.758381470753606379e+02 1.743489623909375723e+02 1.674978619485739557e+02 1.741442655707252243e+02 1.705217237681761162e+02 1.698867121098827511e+02 1.703378768595419501e+02 1.689491927767922164e+02 1.687647790380005404e+02 1.729166438081817603e+02 1.753386339985958671e+02 1.749575974567117385e+02 1.740241382852504159e+02 1.717694848256145974e+02 1.715078113261393185e+02 1.746422892922279289e+02 1.747335262473696105e+02 1.739584767520352671e+02 1.723457065719475736e+02 1.729297026087834581e+02 1.737454149168481194e+02 1.723500061977297264e+02 1.715426983902475513e+02 1.732619716018502629e+02 1.741751568885299548e+02 1.761591904894793572e+02 1.707546808048926721e+02 1.744263723587752395e+02 1.705195513487214498e+02 1.750535150660051045e+02 1.746073576158422611e+02 1.750740019988269580e+02 1.722472803355327642e+02 1.707144563924020986e+02 1.731830334884743650e+02 1.697438353440496712e+02 1.748438478179235176e+02 1.721575121083787963e+02 1.745602642501890500e+02 1.716493898355369367e+02 1.735660046682634174e+02 1.709847487045936418e+02 1.726564719419899632e+02 1.698618903298109331e+02 1.747336964352453492e+02 1.719071252418091831e+02 1.740768370675360472e+02 1.711361050842216116e+02 1.732697922610691421e+02 1.726760991938734833e+02 1.724375745283809067e+02 1.738417420815429750e+02 1.696067789462800306e+02 1.725344339763970538e+02 1.755312810845019271e+02 1.707285585833928963e+02 1.709442332842899361e+02 1.726157201186908026e+02 1.716519996870594298e+02 1.740560535172245409e+02 1.726669911213213879e+02 1.742885125492866223e+02 1.730999230343031172e+02 1.703769623198321028e+02 1.748652922774196554e+02 1.733308645632359628e+02 1.701498931095043758e+02 1.745175428832153841e+02 1.713269533589006812e+02 1.708084484640543224e+02 1.722686900994502253e+02 1.733963544848204492e+02 1.681268436328559517e+02 1.657815269322790641e+02 1.694394234333137774e+02 1.679579175923984735e+02 1.704089769617694401e+02 1.691443864782636410e+02 1.676909067814019068e+02 1.676412030701935123e+02 1.674179936717169142e+02 1.664841215732402020e+02 1.664497835089796354e+02 1.646576935064823317e+02 1.647081548190130036e+02 1.659120411371959847e+02 1.655547768112292601e+02 1.652221522295102716e+02 1.655839242967776386e+02 1.675269787879589671e+02 1.647249216704070705e+02 1.662968248522336125e+02 1.628292602090629373e+02 1.647316479298819729e+02 1.666555446215100744e+02 1.669447670514939261e+02 1.636474710066016485e+02 1.667246938498237796e+02 1.633182498057352632e+02 1.625482178598217615e+02 1.643453843080822878e+02 1.655257126865904524e+02 1.643779396444861902e+02 1.653196484959126167e+02 1.686934082229174123e+02 1.672765307769912511e+02 1.691833275963811332e+02 1.661395377482330389e+02 1.686935733199794925e+02 1.672245455824308067e+02 1.685631650074690242e+02 1.706512142944960431e+02 1.697181038137148619e+02 1.680951304146957739e+02 1.710291256647083173e+02 1.707182058778006990e+02 1.693703785635676979e+02 1.711531405976015492e+02 1.730105170780860249e+02 1.730734173015117392e+02 1.721820181653055215e+02 1.718318493356473198e+02 1.723384771140965768e+02 1.734597338365393853e+02 1.742490508139270844e+02 1.736603389523378667e+02 1.707047212420742994e+02 1.747260437572766421e+02 1.738663889470697370e+02 1.715154441082212600e+02 1.749297763637138416e+02 1.753089491392730110e+02 1.724372290520141746e+02 1.754984907298007499e+02 1.745632312526682881e+02 1.762309446340723298e+02 1.747311016145638405e+02 1.760947294794850677e+02 1.749691572354312825e+02 1.723036386587368725e+02 1.725477493250631937e+02 1.736327412148730502e+02 1.714157622439542763e+02 1.721346299298375015e+02 1.733678736025696594e+02 1.765145976138408628e+02 1.733321635169434956e+02 1.732711522403849926e+02 1.754001711465291180e+02 1.709225103532954790e+02 1.762662215597306954e+02 1.744097728794705233e+02 1.752043461994735196e+02 1.766205886745106000e+02 1.784294532633713288e+02 1.742465700158487323e+02 1.748703315711852042e+02 1.748132532125218859e+02 1.719966460091673923e+02 1.757799751722081680e+02 1.757077162015361864e+02 1.743666020619980941e+02 1.746538427647794549e+02 1.737363607309126792e+02 1.701324092063177034e+02 1.731551561156985031e+02 1.746470353784478107e+02 1.752177880366207603e+02 1.753063489089847451e+02 1.732476815050397363e+02 1.755240703068602954e+02 1.757586554718498064e+02 1.731918682712015709e+02 1.711835959213005367e+02 1.754793274469141977e+02 1.725351862871576429e+02 1.735326603483544545e+02 1.753795848393785946e+02 1.761197659691836748e+02 1.736544808102115383e+02 1.756037451107445975e+02 1.710121408818639850e+02 1.740948575390219446e+02 1.735813581831795602e+02 1.733229221528787605e+02 1.733198095075107688e+02 1.758859518337528129e+02 1.692824601970536662e+02 1.710987614519430622e+02 1.696282570196335655e+02 1.720831994665166746e+02 1.695750205182536092e+02 1.717420868129262601e+02 1.719747239774469278e+02 1.728213936601007674e+02 1.758614543533116716e+02 1.745813538785607477e+02 1.708446635075423785e+02 1.714834493734444436e+02 1.741918542795763756e+02 1.733716899864801633e+02 1.739898565733993507e+02 1.740260652208556849e+02 1.742582956557572800e+02 1.733303230515219298e+02 1.730844341274010389e+02 1.750385840015867984e+02 1.747322536615100717e+02 1.742461707225687348e+02 1.750943764479974334e+02 1.709334749437760479e+02 1.740782032880986776e+02 1.751274980056944344e+02 1.716185439796185790e+02 1.717344362106146605e+02 1.739304003681493498e+02 1.709683978185675528e+02 1.722271479928085967e+02 1.726531247805044700e+02 1.764773555379317997e+02 1.728699128165401078e+02 1.721113618519277111e+02 1.744378037939378601e+02 1.749398094956077898e+02 1.713484590772360718e+02 1.726850999495196675e+02 1.755356476209277616e+02 1.718413769277543111e+02 1.735959634305805253e+02 1.710719312402364665e+02 1.733459114015248304e+02 1.735356053273989119e+02 1.732334271799671228e+02 1.714933572749826567e+02 1.725383776786295016e+02 1.720800558393983124e+02 1.710285831079364982e+02 1.767043857833410527e+02 1.763010013108304008e+02 1.752148879731902582e+02 1.740748808726752088e+02 1.734906568168387935e+02 1.773886024900896246e+02 1.770039578527088793e+02 1.756799635426758357e+02 1.762817545501052621e+02 1.732128686103393989e+02 1.735905510111454930e+02 1.768733307089073037e+02 1.790658647759638598e+02 1.772485162029936703e+02 1.736541911628201831e+02 1.734055278210355482e+02 1.718264333746804766e+02 1.725363581584311987e+02 1.722804724896274706e+02 1.747153375787708853e+02 1.742517861297271793e+02 1.747946247694855515e+02 1.733077004444899387e+02 1.747494265343744075e+02 1.743413084095684269e+02 1.751199276258557518e+02 1.770742486530546955e+02 1.737678834091445310e+02 1.739285834024092310e+02 1.719500691736557201e+02 1.726341537820557335e+02 1.716316383542082633e+02 1.715372978647932314e+02 1.700227888677457884e+02 1.728711650510571758e+02 1.717178408600347268e+02 1.741696425489668343e+02 1.722334930917554061e+02 1.709004379200497681e+02 1.722444657493639113e+02 1.706048990438591488e+02 1.705410356046302240e+02 1.721392650016627783e+02 1.729059653961851382e+02 1.723032809719310592e+02 1.712853786213919420e+02 1.732006293584009882e+02 1.700402938923784006e+02 1.738578619041803108e+02 1.728597186732680484e+02 1.720807127266851921e+02 1.744975372107308260e+02 1.699303567729089082e+02 1.741180233866449214e+02 1.728105392994451108e+02 1.715733394661326656e+02 1.705072404156848620e+02 1.750063722338545631e+02 1.718047064504416710e+02 1.689001779600605460e+02 1.667830187893780476e+02 1.668213428523415303e+02 1.668087330876998351e+02 1.661138442121657590e+02 1.660742077388523228e+02 1.634581122107406088e+02 1.633567966731550314e+02 1.680793027528977177e+02 1.654392648097077370e+02 1.677944954301349298e+02 1.652437119259071210e+02 1.658066771684035245e+02 1.660707689166344210e+02 1.641287241054891979e+02 1.676561405846601360e+02 1.659947458627603680e+02 1.682345656261357760e+02 1.671390847810638718e+02 1.670383231610194059e+02 1.711781947994477093e+02 1.663721729217540712e+02 1.674954169942980116e+02 1.686664131619196780e+02 1.717471801797877617e+02 1.708831916072307422e+02 1.693513254425343177e+02 1.689425699762043678e+02 1.700034354053339882e+02 1.681484192391208126e+02 1.690630342735037743e+02 1.691283502806951162e+02 1.678307591006482369e+02 1.658447504303988467e+02 1.667689525461038329e+02 1.686714459959952137e+02 1.705580064592748784e+02 1.701687935287377798e+02 1.675129261409039714e+02 1.683288432265171650e+02 1.662967328149659352e+02 1.659923166996881889e+02 1.690932616646541362e+02 1.676426747060632181e+02 1.674636743074546814e+02 1.709274373422185818e+02 1.667489854933176048e+02 1.692762166520124936e+02 1.695579318136127540e+02 1.690101606897764839e+02 1.669076016405616656e+02 1.668432610489857666e+02 1.696628608535947365e+02 1.679193904591906517e+02 1.703249991489346655e+02 1.679901553565271684e+02 1.720752470017627616e+02 1.693754233170625980e+02 1.682060155131680403e+02 1.664193439867747486e+02 1.673174633503322184e+02 1.687837073597342794e+02 1.658808691098629708e+02 1.659501742168350518e+02 1.656161733074332005e+02 1.656017272598216721e+02 1.682558156465972559e+02 1.662365425679429336e+02 1.640426577060162288e+02 1.654464511790840504e+02 1.638047235566479287e+02 1.672520680556209527e+02 1.653515095783339461e+02 1.670995932713025240e+02 1.658014210067829879e+02 1.669724329749063543e+02 1.652046224444179927e+02 1.638376149438207960e+02 1.652792278855297639e+02 1.657024466468216986e+02 1.642685417267443029e+02 1.633015484400656021e+02 1.638085721929743670e+02 1.646424455243741249e+02 1.678492008250686922e+02 1.713815845554171062e+02 1.680105680889122084e+02 1.687302003326694830e+02 1.700036986859810497e+02 1.666446179444926656e+02 1.683154565347990115e+02 1.681547670641056698e+02 1.667818793560389565e+02 1.653423827409499438e+02 1.684916194128055338e+02 1.699421975919604506e+02 1.699529322995333303e+02 1.670676689854971073e+02 1.686476141895907404e+02 1.659454211797570053e+02 1.691904035213746340e+02 1.704479505364105592e+02 1.672850491649373055e+02 1.696515529739809551e+02 1.633992502074033268e+02 1.700089340560559208e+02 1.671621659921762273e+02 1.661656459557373182e+02 1.667166141736302052e+02 1.646601787131081096e+02 1.629953645480316879e+02 1.625917108475823056e+02 1.596698010211752319e+02 1.630180400598094650e+02 1.651874962165387615e+02 1.660279622811887066e+02 1.700559978415924149e+02 1.640031866867965675e+02 1.626339046746484769e+02 1.652039271098821018e+02 1.653904274322421202e+02 1.668319795020823619e+02 1.657371084985192624e+02 1.683503697123720997e+02 1.660678986875610121e+02 1.663295272655155657e+02 1.634182061148470098e+02 1.633906754070729619e+02 1.625938610109950844e+02 1.670837440156718401e+02 1.630528145701190397e+02 1.660538069421201612e+02 1.647333883600239233e+02 1.653502394064242083e+02 1.673065751597480073e+02 1.642914401474153294e+02 1.666487726683617723e+02 1.676575432400835837e+02 1.682547762580317681e+02 1.649302503008901795e+02 1.687604360556842380e+02 1.692307108699791343e+02 1.666866940566380038e+02 1.717744840911144593e+02 1.684457334771991270e+02 1.699640969760163500e+02 1.683387862085778295e+02 1.678879351690750923e+02 1.689511689346975061e+02 1.701107053577873387e+02 1.653496152833992312e+02 1.707604449700584155e+02 1.674607046247438120e+02 1.686785318447165025e+02 1.684101281770518597e+02 1.698057471904049862e+02 1.682948562139577575e+02 1.693585382802851882e+02 1.673936588936475403e+02 1.661956179268576932e+02 1.683930677302653578e+02 1.666591892439049616e+02 1.662628634292518370e+02 1.669994655875602803e+02 1.664971465283620091e+02 1.644492430705438437e+02 1.633015492246740052e+02 1.653835410743095622e+02 1.631226281103512861e+02 1.638442013462006912e+02 1.615976885240898469e+02 1.636625352705225680e+02 1.624764733809882387e+02 1.670698973717423996e+02 1.648194728572113092e+02 1.648447419418341724e+02 1.639207675022002775e+02 1.654543386831162195e+02 1.616427884521554006e+02 1.641387913507534506e+02 1.665253548468359384e+02 1.636418415916096194e+02 1.648548982916548482e+02 1.651605204535352414e+02 1.645278532781251499e+02 1.637398391994087490e+02 1.631833087351143092e+02 1.618868546684884393e+02 1.622053088554651197e+02 1.662437623842197354e+02 1.611964549587054876e+02 1.626495207130494975e+02 1.611208004534484814e+02 1.590522179531404845e+02 1.620367039441329666e+02 1.648442659413383922e+02 1.598086046666006155e+02 1.620160160310600759e+02 1.581783214027790336e+02 1.613878277184204251e+02 1.636248891050565817e+02 1.625428195531368090e+02 1.615169344302700836e+02 1.604737126542524379e+02 1.585552944432058098e+02 1.634412390259901997e+02 1.574081424642277511e+02 1.635825358263842588e+02 1.637283056733893147e+02 1.630223654379555853e+02 1.593704303025440652e+02 1.629474150993638943e+02 1.631915351343148757e+02 1.640569018162372288e+02 1.598180477682948037e+02 1.622575592225987862e+02 1.603605023994684302e+02 1.599680633363921629e+02 1.615302116865954360e+02 1.599728641524463626e+02 1.602253051982330021e+02 1.591871381348134378e+02 1.589393042409075747e+02 1.606972549429488026e+02 1.588564418128357261e+02 1.616473861516986972e+02 1.609669555193733288e+02 1.591798444396189041e+02 1.630072575359227187e+02 1.600230247415916551e+02 1.618890862169156719e+02 1.638953019256904042e+02 1.599592055329861751e+02 1.604268032944878541e+02 1.641048913710272075e+02 1.608221981932412348e+02 1.641892798957614445e+02 1.614280059019328917e+02 1.655323264797678178e+02 1.633758682459375109e+02 1.658685727005106116e+02 1.673555092184777493e+02 1.646418804474266437e+02 1.633098232832918484e+02 1.636544451867265479e+02 1.649913615569354022e+02 1.667321622071688410e+02 1.662228163556542881e+02 1.647047531749767870e+02 1.640159044036391833e+02 1.665516467977460877e+02 1.667949678287333199e+02 1.657865974029840856e+02 1.650440277567849705e+02 1.641366752303075600e+02 1.632875273281115938e+02 1.655540276207094337e+02 1.643489151568040825e+02 1.660828174574561160e+02 1.656613978277546266e+02 1.605065314739163114e+02 1.609020770777442522e+02 1.634100227254340041e+02 1.639464425126823528e+02 1.648587968724158657e+02 1.640011227597533718e+02 1.648598179323824127e+02 1.663597211373541143e+02 1.658157729313236359e+02 1.636530391046723878e+02 1.648105085343444500e+02 1.682630324832463486e+02 1.648767876940669339e+02 1.627635670265741226e+02 1.663735871423155004e+02 1.652009391551314366e+02 1.615157835876654531e+02 1.624855860622198804e+02 1.635220397311541376e+02 1.635870408663521118e+02 1.654607393376187474e+02 1.636694042322207281e+02 1.627890266415508336e+02 1.652992640568463969e+02 1.672361710116734059e+02 1.628960033098293536e+02 1.662963770653077518e+02 1.657256444018622972e+02 1.616507983298029956e+02 1.651564965865959209e+02 1.633504746160125762e+02 1.640493416557475825e+02 1.653678284364298463e+02 1.656455972491697537e+02 1.639880030404739273e+02 1.659826694929357984e+02 1.672320720409533124e+02 1.681448739996900201e+02 1.651072350665939155e+02 1.655702530819444291e+02 1.637036501417059355e+02 1.656172190928359385e+02 1.638723453936191561e+02 1.649715782585866748e+02 1.632602609171742074e+02 1.628128149782245089e+02 1.632137190145839156e+02 1.644762851415986233e+02 1.663290156122873782e+02 1.617381495866157195e+02 1.651959456702135469e+02 1.646823587608968467e+02 1.621272672480056940e+02 1.649353218104341465e+02 1.624867926019013566e+02 1.637665304976703737e+02 1.609543849247298510e+02 1.635058022655787795e+02 1.631754739871962840e+02 1.620607150717740979e+02 1.621806787599846018e+02 1.624047282019819534e+02 1.621810094879048734e+02 1.640586700283891730e+02 1.601152045889664350e+02 1.673394688525287961e+02 1.640240093444328124e+02 1.659675526959390197e+02 1.636507802073860773e+02 1.662760174468919558e+02 1.683497582634824425e+02 1.682494841760200472e+02 1.649778330138339015e+02 1.672094367095775738e+02 1.623301673140288415e+02 1.647520708187700222e+02 1.662228280929148241e+02 1.609292468574003294e+02 1.644449045415248918e+02 1.626510062727435866e+02 1.617565668033068675e+02 1.609682899967285152e+02 1.593099915875224042e+02 1.623139244378990611e+02 1.619455578744837965e+02 1.612998868885042327e+02 1.617106772864518121e+02 1.610227728501793649e+02 1.644159681139483666e+02 1.658518676525948763e+02 1.635817367986705051e+02 1.637265231095114473e+02 1.641635443344457315e+02 1.671039512479299844e+02 1.649576201130251718e+02 1.654175976279645113e+02 1.626596303595200652e+02 1.635976374829503470e+02 1.643440626884180347e+02 1.637589045564184005e+02 1.638909379986964154e+02 1.648482069149750942e+02 1.649926452537412445e+02 1.613971809389998384e+02 1.649814323512518968e+02 1.654482589997195703e+02 1.661133774109146941e+02 1.610403052813796592e+02 1.623531556960187174e+02 1.626659486526885701e+02 1.645531284841827926e+02 1.640308240048300377e+02 1.630896082731446768e+02 1.613632668851831795e+02 1.606028706666604364e+02 1.584873569608822663e+02 1.600661777665107195e+02 1.595460852905241893e+02 1.608190593593924689e+02 1.577266207499269228e+02 1.551081853670953592e+02 1.612198733884010835e+02 1.560424724142526998e+02 1.596740243850048273e+02 1.579489163533231419e+02 1.578636420095510289e+02 1.615472400943258435e+02 1.604333805824827550e+02 1.600335640104315758e+02 1.594279184458210921e+02 1.585026071405143284e+02 1.580079803052136640e+02 1.606889156277417214e+02 1.632376303801967481e+02 1.602262409656596844e+02 1.580335628769175571e+02 1.540386567610665054e+02 1.547402042644386313e+02 1.565739236078658223e+02 1.593235707269320471e+02 1.541405956301546780e+02 1.571864451075097406e+02 1.542039505456175164e+02 1.583020686331268507e+02 1.577059096566875667e+02 1.567272312157026306e+02 1.600368225401849998e+02 1.581896366085860564e+02 1.562278155691009829e+02 1.572820220336645320e+02 1.576526777085888398e+02 1.560524157834430525e+02 1.578169531320461942e+02 1.581620749920176365e+02 1.593727584900490228e+02 1.545609048264111891e+02 1.541217932391227805e+02 1.544681954613756716e+02 1.543635637071218696e+02 1.575005570731982516e+02 1.591224562686420825e+02 1.530386342488185676e+02 1.525475291068070476e+02 1.557569843919336847e+02 1.503484975422946945e+02 1.552431774222388299e+02 1.591701856764333627e+02 1.571118057070996770e+02 1.562792770875615247e+02 1.547102863563174537e+02 1.591640472456474242e+02 1.570308138732350471e+02 1.560074512681210308e+02 1.538804686689536254e+02 1.540200727258441304e+02 1.533962743872344845e+02 1.542692092462287690e+02 1.555791825878767725e+02 1.577567064093119598e+02 1.558854619437692008e+02 1.550334527734076175e+02 1.564964569298433048e+02 1.570687289960323767e+02 1.566997948583647542e+02 1.555131936209721744e+02 1.571493885379724134e+02 1.559124982693687969e+02 1.577105599991589884e+02 1.596095193137257127e+02 1.576063725703637033e+02 1.556357259197270366e+02 1.571521266787108857e+02 1.576913846883720396e+02 1.574991905109825439e+02 1.542451513599344537e+02 1.587403792925870505e+02 1.554070946844163359e+02 1.561008471434724356e+02 1.544272456796216488e+02 1.543514986909622166e+02 1.588409684915741877e+02 1.576607333892073655e+02 1.562465458140122223e+02 1.569462539573241884e+02 1.571852567931339308e+02 1.575590346243409101e+02 1.546013113955656877e+02 1.568961539722909322e+02 1.556266963150332572e+02 1.576469575287990779e+02 1.560757748593805729e+02 1.553752872578264714e+02 1.557810442511051576e+02 1.574036751204814664e+02 1.586388145774153031e+02 1.571920674124859829e+02 1.580011105822920285e+02 1.573991828515038094e+02 1.566907668965663731e+02 1.545624072718484854e+02 1.562635595578436778e+02 1.562870469379828080e+02 1.563883035077835757e+02 1.556935487952702033e+02 1.569790786738197994e+02 1.571107907689400349e+02 1.575626977726609823e+02 1.588085998949529483e+02 1.563298088334167346e+02 1.541181098004401520e+02 1.565939458947295861e+02 1.562094351535082524e+02 1.580692600600709454e+02 1.577491848811278601e+02 1.588997529219841738e+02 1.594317291704935542e+02 1.580688429171794098e+02 1.574959249215316106e+02 1.572120384996863152e+02 1.594974342109758254e+02 1.595175629638060002e+02 1.609349670385120703e+02 1.596413906663753153e+02 1.571371451281195561e+02 1.587245575366378318e+02 1.555160786605475778e+02 1.566075876650504881e+02 1.606432636117143602e+02 1.584292553295161952e+02 1.595536812105317210e+02 1.591853383556969561e+02 1.587928349730526634e+02 1.601620587257366140e+02 1.582989782677290691e+02 1.600272135725911653e+02 1.591003528944285677e+02 1.567267197281135793e+02 1.583194909722817556e+02 1.576795397647082382e+02 1.609882514243736864e+02 1.619095899610287290e+02 1.578356149349345685e+02 1.627125651498834031e+02 1.620171732825494644e+02 1.607236613743675662e+02 1.603055802584199228e+02 1.577043162900159530e+02 1.577011653359951140e+02 1.563332509285386038e+02 1.552224115753525382e+02 1.555136744929298516e+02 1.613086238139231909e+02 1.556138162787446788e+02 1.573938624493040948e+02 1.564504027076585544e+02 1.589867142319042443e+02 1.549328849217852735e+02 1.564272644491792619e+02 1.537629495571900975e+02 1.555933288654939020e+02 1.547266368779194750e+02 1.531222745918067858e+02 1.540183754537362972e+02 1.535545591091690483e+02 1.560214122809024389e+02 1.551238298765009915e+02 1.531093493768596261e+02 1.548325638492538872e+02 1.564920418102642827e+02 1.551801123806767180e+02 1.545392787600153497e+02 1.539177738043859165e+02 1.546413778428064916e+02 1.561268102489989360e+02 1.531584881299465337e+02 1.536713179390040693e+02 1.545577442499879908e+02 1.518883525108940944e+02 1.541103363815352338e+02 1.512250614508363924e+02 1.515079607074602848e+02 1.539942063694123817e+02 1.526789205270499110e+02 1.540883167784495527e+02 1.558088286057065659e+02 1.527920965828159865e+02 1.552322878384274816e+02 1.531214884919236852e+02 1.558632658240977378e+02 1.585946875712194242e+02 1.555838761430969726e+02 1.577359751502033021e+02 1.537851499134314111e+02 1.571747976430095832e+02 1.585794029512216241e+02 1.589096071893061719e+02 1.576145590754012460e+02 1.570476661785141062e+02 1.565184385155243945e+02 1.575594531646089536e+02 1.588131624634424099e+02 1.588761404095691887e+02 1.569923901188981858e+02 1.602369806694376280e+02 1.573521319418688620e+02 1.592934175778030124e+02 1.623670887895949022e+02 1.582023324887584010e+02 1.645316681079670786e+02 1.614879386133416688e+02 1.625706077072339326e+02 1.634136934082674202e+02 1.637372088108642458e+02 1.620565481323282597e+02 1.629864517941760198e+02 1.624085038957091740e+02 1.618657652366600814e+02 1.622699927279892904e+02 1.620548187243844040e+02 1.615064539719189440e+02 1.643782012659015095e+02 1.643901611662284665e+02 1.653224908914842501e+02 1.670229802584138099e+02 1.622221736192459787e+02 1.653528342741834365e+02 1.646357023793767382e+02 1.633876069032934311e+02 1.629033804723240166e+02 1.656957591424986163e+02 1.629300126021331607e+02 1.636477382863833157e+02 1.637901572767553375e+02 1.656464790020930025e+02 1.630403138555763007e+02 1.624555569042531715e+02 1.617024347713102941e+02 1.637803754970449006e+02 1.590349303759245174e+02 1.631898320183543944e+02 1.623596927296432000e+02 1.632698714405583473e+02 1.624367228789201079e+02 1.659817491384635844e+02 1.622542394370972261e+02 1.623708472166363208e+02 1.635685544100939239e+02 1.645053779205215392e+02 1.666760261671697947e+02 1.644890777802532114e+02 1.628328298865069712e+02 1.620096023393571159e+02 1.654360815744827278e+02 1.615211287497471631e+02 1.652547010676301511e+02 1.643106415836735437e+02 1.628713183056839284e+02 1.645737869517679428e+02 1.598205181606872998e+02 1.636448941674137814e+02 1.612364223334425901e+02 1.585174192803117421e+02 1.611291257769275660e+02 1.621615763297951389e+02 1.589666231820052928e+02 1.589940155935625512e+02 1.596413293558511270e+02 1.601036020383057235e+02 1.582562272581517675e+02 1.574673282712055027e+02 1.607135010605280172e+02 1.590712546189629393e+02 1.625490665066060387e+02 1.587275788259341596e+02 1.596487132124441075e+02 1.569732740727869214e+02 1.591371987566593873e+02 1.545263807407816046e+02 1.593596047802347471e+02 1.594023380666817218e+02 1.587004241086258389e+02 1.600475661593625887e+02 1.588727409545315368e+02 1.606601263175572001e+02 1.583068794405989763e+02 1.581267701340253495e+02 1.605923645507785125e+02 1.565208936706325744e+02 1.563054058512233553e+02 1.573958935565515560e+02 1.565451887497887355e+02 1.564135349119812872e+02 1.545291306132262434e+02 1.560533868890545932e+02 1.554289336572101661e+02 1.595329955179451815e+02 1.549115114600168681e+02 1.603487852389230852e+02 1.577352775902926680e+02 1.577936138978000145e+02 1.542293681208116709e+02 1.563101008268535566e+02 1.587280879450885038e+02 1.561871397689552055e+02 1.549254576245377280e+02 1.564341728453125597e+02 1.575755308074523100e+02 1.606466466921199299e+02 1.580761661019407995e+02 1.584888646282651905e+02 1.594985889311518008e+02 1.583901211328492593e+02 1.554168817087809202e+02 1.580725865096454754e+02 1.597289554460507759e+02 1.614444113410241357e+02 1.621172798622568223e+02 1.591908242679741932e+02 1.639810074605380521e+02 1.629903669969929467e+02 1.622533153183847219e+02 1.628647630350640725e+02 1.575281435230735383e+02 1.555511638142987181e+02 1.593684473229527896e+02 1.584074215481145700e+02 1.589535334428400972e+02 1.589719368546326166e+02 1.583558488781814901e+02 1.553158970082084522e+02 1.539529234880288868e+02 1.540275852788798545e+02 1.556182250634744548e+02 1.565546510596915084e+02 1.578986547024485674e+02 1.574916939791004324e+02 1.558414040715562123e+02 1.570023501996870152e+02 1.578255800844159182e+02 1.592846124430283226e+02 1.587270731677031677e+02 1.598814918863298544e+02 1.579073098953865610e+02 1.582479293670752440e+02 1.586146465543829436e+02 1.622207232142766316e+02 1.608379807827471666e+02 1.600535798710872371e+02 1.636403370747923987e+02 1.605752834890303120e+02 1.618309113149035170e+02 1.620260613368578788e+02 1.618821063051620683e+02 1.617608981398521451e+02 1.641351667073819272e+02 1.646570823730864959e+02 1.655148712657804708e+02 1.656174567708274026e+02 1.672800730754124174e+02 1.604747767388793704e+02 1.621193253715353535e+02 1.606848144161179448e+02 1.643531000367473496e+02 1.613595294690822755e+02 1.596229224097611450e+02 1.615326913155446960e+02 1.622721830229106104e+02 1.629304545351812408e+02 1.620738899336358259e+02 1.629719262901015213e+02 1.595098202628822150e+02 1.604194168624576662e+02 1.597789249955747550e+02 1.590690093417463515e+02 1.604602950060524336e+02 1.571361057875783160e+02 1.604867472935372064e+02 1.608609150534276750e+02 1.628862219171464005e+02 1.594492703289287761e+02 1.618198617936253925e+02 1.620909675275410109e+02 1.637093224163037348e+02 1.608390570550344592e+02 1.616300178829410754e+02 1.622921523008870111e+02 1.590629782954538882e+02 1.599937337476562789e+02 1.569093686009235569e+02 1.616866364006467904e+02 1.597134713814620000e+02 1.582844124072105103e+02 1.592684958664199826e+02 1.610138738673952901e+02 1.578342009252330911e+02 1.617508848499648479e+02 1.607011546573828014e+02 1.618116366274983875e+02 1.603678724129412672e+02 1.650983337314324899e+02 1.632966686566390138e+02 1.648046642021609216e+02 1.608591833933693351e+02 1.603590984698271313e+02 1.590507306607503892e+02 1.563225081994473271e+02 1.588123302313071576e+02 1.583185289569252348e+02 1.619538681607021999e+02 1.583351020033710199e+02 1.604647088399843824e+02 1.591426044202966636e+02 1.600108252292092175e+02 1.608156778979064256e+02 1.570224330646153987e+02 1.588723331197228958e+02 1.638055594463738203e+02 1.602721386688322980e+02 1.616404357512083720e+02 1.599532727463837887e+02 1.601040780282363585e+02 1.587102399316971741e+02 1.608433792699522655e+02 1.576015789668033165e+02 1.589593874518666894e+02 1.615434212474638969e+02 1.594509782799524942e+02 1.610248685059735863e+02 1.630269912864326045e+02 1.633237931681172199e+02 1.663021490513754941e+02 1.632304720197410859e+02 1.660068358113688589e+02 1.632171690409445830e+02 1.618545751789766314e+02 1.632825806963939783e+02 1.614565882060047954e+02 1.640095949376249393e+02 1.651540663372231847e+02 1.605115593132287870e+02 1.642220091682062275e+02 1.617393763960554622e+02 1.622348506323771176e+02 1.644001067833535501e+02 1.647565046432072506e+02 1.625348237226062906e+02 1.620409813690875183e+02 1.624519041411361400e+02 1.608444514050792975e+02 1.629478182290217489e+02 1.623347070190285990e+02 1.601059176137150928e+02 1.585690346591088371e+02 1.607936252737632117e+02 1.612696791879143632e+02 1.619868366059744744e+02 1.592500893246526061e+02 1.626484109849704396e+02 1.629376143327894511e+02 1.619308966546638260e+02 1.651921037311810494e+02 1.606900727187251334e+02 1.610769449839185086e+02 1.601401178964429732e+02 1.589106537329587638e+02 1.581310561409405295e+02 1.594567488348187965e+02 1.580046812678723995e+02 1.605761085618335642e+02 1.596764613570376241e+02 1.618917387633192959e+02 1.587528030001153638e+02 1.598557846238447837e+02 1.576226364722840856e+02 1.602464792615171234e+02 1.638218190753993042e+02 1.591343182941032808e+02 1.639576123994717420e+02 1.594236856881917674e+02 1.616295130370509696e+02 1.623280518186367090e+02 1.607717500306430622e+02 1.608256594029915334e+02 1.615222487407918948e+02 1.600503780556950915e+02 1.629309329989732475e+02 1.624602341459226977e+02 1.628008152339840535e+02 1.617682533636873359e+02 1.613591148260327941e+02 1.611945014100469393e+02 1.647343865192714816e+02 1.648627316498099447e+02 1.604360220346787855e+02 1.628221219177233365e+02 1.638367267722974532e+02 1.625490277083047204e+02 1.607849605582451318e+02 1.622730904446486591e+02 1.602057577977916765e+02 1.585962631812543009e+02 1.602025392495766880e+02 1.582197182113874590e+02 1.625933244087892717e+02 1.616466775825190894e+02 1.630432501522000450e+02 1.650018806621169460e+02 1.605881460316751088e+02 1.616540473920345278e+02 1.651422251496996125e+02 1.620866562519970557e+02 1.621562620894545148e+02 1.599715843888703262e+02 1.611494111842336281e+02 1.643156111034813307e+02 1.619907212716068159e+02 1.626719176245513836e+02 1.578289625666806728e+02 1.614525861526495589e+02 1.617774172791310434e+02 1.629256717689935385e+02 1.603464091526010691e+02 1.623333636589172499e+02 1.585028428929462336e+02 1.601354547203388847e+02 1.630108814125448760e+02 1.600351729507082155e+02 1.585179020555174816e+02 1.617073917574546442e+02 1.598712702038968700e+02 1.596576985870337921e+02 1.576765023667712455e+02 1.621883066484984113e+02 1.623374099293853021e+02 1.636484690174538628e+02 1.626162694521759420e+02 1.629010501838687048e+02 1.624026409909795632e+02 1.619278398699440231e+02 1.631956742517851922e+02 1.610581962655288635e+02 1.619656421187851265e+02 1.614009733345700681e+02 1.602897568563313087e+02 1.600601643303880621e+02 1.600028426291078745e+02 1.600070705157316695e+02 1.617058954505372981e+02 1.604757951505699793e+02 1.584561827822587645e+02 1.576450116824816803e+02 1.604454441619593297e+02 1.609959092004563672e+02 1.620707516731941382e+02 1.592894910954615000e+02 1.606655828468549885e+02 1.609959974262672517e+02 1.620535115106787600e+02 1.637820847243981461e+02 1.631111421543762106e+02 1.619227211624615848e+02 1.648967904068358905e+02 1.654824539139441413e+02 1.633119353480612119e+02 1.624094798266623343e+02 1.615982747685892207e+02 1.621187742829893352e+02 1.636078137444555409e+02 1.627440984692053689e+02 1.633525305567967223e+02 1.622943087893952168e+02 1.625488710539172814e+02 1.627403492955067748e+02 1.603953124295099428e+02 1.625328274143446095e+02 1.637105677117970686e+02 1.630105265361420948e+02 1.629543142572796341e+02 1.615072058565848465e+02 1.632265203209079516e+02 1.636422870059403465e+02 1.648518003558205578e+02 1.632525180449335664e+02 1.626507066983619723e+02 1.643806104540824435e+02 1.625712863367698731e+02 1.636488926199976106e+02 1.616377479736158875e+02 1.646960478182870986e+02 1.654295064467508780e+02 1.597200331804647817e+02 1.633943130185298855e+02 1.613602734741139386e+02 1.600022718900009693e+02 1.605229336888174885e+02 1.641330982514050447e+02 1.602951281742800802e+02 1.625118960796549175e+02 1.638698587702759255e+02 1.605004115297143983e+02 1.612856005779172506e+02 1.614367773761186413e+02 1.640476632627905929e+02 1.614057237820446460e+02 1.648510147323986246e+02 1.592276584918423623e+02 1.612582162637835950e+02 1.645059168319892819e+02 1.648103380348447047e+02 1.635915999413487611e+02 1.605916920983134730e+02 1.607114178882068245e+02 1.620475370075553769e+02 1.593019497512501630e+02 1.619998606412589481e+02 1.608933906602572392e+02 1.598596207184708931e+02 1.611259918313220396e+02 1.587814021657611363e+02 1.607397004180096474e+02 1.640375765637069776e+02 1.630640506092709074e+02 1.610608597384175482e+02 1.595517007019842026e+02 1.585465981013328758e+02 1.615799160369277274e+02 1.612752685253463483e+02 1.607238819169702424e+02 1.586065030144552566e+02 1.591816110413532783e+02 1.593343361175520840e+02 1.585502750536438157e+02 1.576981013025580012e+02 1.579277924252522212e+02 1.578788050089940782e+02 1.594826130382110705e+02 1.561741969825995682e+02 1.581537937275581669e+02 1.575166765281019536e+02 1.558493070700327223e+02 1.568488096266745799e+02 1.590362184664195411e+02 1.567338100387396764e+02 1.585761968669548025e+02 1.567333057264294212e+02 1.576092715881289905e+02 1.594626968048452795e+02 1.567967624338187420e+02 1.611081573471176966e+02 1.590340649143669793e+02 1.593298544774866912e+02 1.622321257068351770e+02 1.566313830005563545e+02 1.573223203429022305e+02 1.600273062354022500e+02 1.598444029488156275e+02 1.587220429391311427e+02 1.573331643880058834e+02 1.595305262784309264e+02 1.601242522209270476e+02 1.585667224700189024e+02 1.585179669370007218e+02 1.547818778102680710e+02 1.581590389653638908e+02 1.571590805021044162e+02 1.572794376965122467e+02 1.616628859113753833e+02 1.629012665895271539e+02 1.639089043042775984e+02 1.637275084983753572e+02 1.630687654709085166e+02 1.604610617198029843e+02 1.610029058089873217e+02 1.595720863014129804e+02 1.613732178323250253e+02 1.629034004445813650e+02 1.623914249246147392e+02 1.595319214992235857e+02 1.645208151991932652e+02 1.620189837624257052e+02 1.630719367572095848e+02 1.630087094678073925e+02 1.662904948927741486e+02 1.648276046734105478e+02 1.684265680688126281e+02 1.670450586146199043e+02 1.681472526922093209e+02 1.643095531210228160e+02 1.642896958592087913e+02 1.629712528409629329e+02 1.652739182541011473e+02 1.660574171919174660e+02 1.691163060171024881e+02 1.669086450881216876e+02 1.638517188316541535e+02 1.645526115765101167e+02 1.661328564211741821e+02 1.634152162914972450e+02 1.683361184015244305e+02 1.671544701799423081e+02 1.624434715338235264e+02 1.661185538574518432e+02 1.654985490960481798e+02 1.632533438415203761e+02 1.604888284380815549e+02 1.642295372910646734e+02 1.658615077455919788e+02 1.634107030596301229e+02 1.611346132004258038e+02 1.591864278741049930e+02 1.646800650430931228e+02 1.654318756684649259e+02 1.611431941237599972e+02 1.615722449205309772e+02 1.592149273273333279e+02 1.611490993694542624e+02 1.600521189398501463e+02 1.603413379548004798e+02 1.601731637162790207e+02 1.615246518528825561e+02 1.611152922967657446e+02 1.619365288226343296e+02 1.570471962432535804e+02 1.564213934111837432e+02 1.608335448951677336e+02 1.622430650151124780e+02 1.587401219515228377e+02 1.607194745968884035e+02 1.603098038222550485e+02 1.627022217085329885e+02 1.612578598157989234e+02 1.609336901000224316e+02 1.637787623200681821e+02 1.627343298751709426e+02 1.609389347511393851e+02 1.638455605278095959e+02 1.630684114590183071e+02 1.632223292531912193e+02 1.643037540418038702e+02 1.621843656065472317e+02 1.651151471407584950e+02 1.661069342100138897e+02 1.662252241868483793e+02 1.707011197588126379e+02 1.690849349069733307e+02 1.722196875886719738e+02 1.690200383777410877e+02 1.675131339557937906e+02 1.649849491134600896e+02 1.655902995981832078e+02 1.662848436756607384e+02 1.671659060474370619e+02 1.667576646948003827e+02 1.678521371579816730e+02 1.680518558453889852e+02 1.644635940451275928e+02 1.643850497944396523e+02 1.657695303667568965e+02 1.659489967125690839e+02 1.667022751393117801e+02 1.675248830710309846e+02 1.627180628048844540e+02 1.655274129219448298e+02 1.626035248494300163e+02 1.630019433732108212e+02 1.623638112558867590e+02 1.659492164832286392e+02 1.650454574483394197e+02 1.668754365535056934e+02 1.679266913568592656e+02 1.652079608597881588e+02 1.645040934614802950e+02 1.626937791897276782e+02 1.648900574649181294e+02 1.612614697239342547e+02 1.603759394598202448e+02 1.632306291258901751e+02 1.634044053100413123e+02 1.643724494828270792e+02 1.629349318157726145e+02 1.601169371427505723e+02 1.645419955003201835e+02 1.670453036391710100e+02 1.659152542385024560e+02 1.653063725855704433e+02 1.663185548322344971e+02 1.654661516766156240e+02 1.667021935809455044e+02 1.631496554187616255e+02 1.659799675312577278e+02 1.628634084745678763e+02 1.637210398106048785e+02 1.637104329776620659e+02 1.630602823861140678e+02 1.640818289435665918e+02 1.648113861718228748e+02 1.640807869282303386e+02 1.644413114328010295e+02 1.662898639674634182e+02 1.655744050786699972e+02 1.634716268168158990e+02 1.675416314378339564e+02 1.664402909715191754e+02 1.683002656980394249e+02 1.656604652831832141e+02 1.694767450433742795e+02 1.639748463652029500e+02 1.677770250893860293e+02 1.693337436130516949e+02 1.677717452786885701e+02 1.694471867114904740e+02 1.679213037441619463e+02 1.675051264086878575e+02 1.673148427901554101e+02 1.703622343207669871e+02 1.664931648003942541e+02 1.647258701497626134e+02 1.653904666282428195e+02 1.625866261098543077e+02 1.622401094915472584e+02 1.636185890389696738e+02 1.634999329297689599e+02 1.630232926317184479e+02 1.641314431009110990e+02 1.633302741147508073e+02 1.622857270822136400e+02 1.641904049247681598e+02 1.633545114681371331e+02 1.628791387761135923e+02 1.627295304803305953e+02 1.652357557322048649e+02 1.632495682987602947e+02 1.640039225792010882e+02 1.655956650939871508e+02 1.638994027071364030e+02 1.658628563102625151e+02 1.606854159930682329e+02 1.609809142642305346e+02 1.629349787038859461e+02 1.608460620120615090e+02 1.600363191830500966e+02 1.630512954608686300e+02 1.597167847939121259e+02 1.613054351333938996e+02 1.612724349722103625e+02 1.589688317372502979e+02 1.590225425089181783e+02 1.608948788860296304e+02 1.643684063380061389e+02 1.592902031873641704e+02 1.631630994396263077e+02 1.629558533565420930e+02 1.628058497519671732e+02 1.622816360244918599e+02 1.584984524023480503e+02 1.633034796940021636e+02 1.640395165279648211e+02 1.641668967914587540e+02 1.655941247461422563e+02 1.671305029995438076e+02 1.623924091498894597e+02 1.633682336250589344e+02 1.667741115165214296e+02 1.618037672634966100e+02 1.593083586092276107e+02 1.632172026386739105e+02 1.633480599491424812e+02 1.607930152569506390e+02 1.645796165556874939e+02 1.664944910635200017e+02 1.620146466368966003e+02 1.613031068413275761e+02 1.641041123429976949e+02 1.641219911513566103e+02 1.624590744490467955e+02 1.659985342831263608e+02 1.648736886077203678e+02 1.626095641821719937e+02 1.599251557954838461e+02 1.609034155880854371e+02 1.629204362132213362e+02 1.629002540184954171e+02 1.615674066160428026e+02 1.613021385331041415e+02 1.603560902679004414e+02 1.601918493807749257e+02 1.674439758392367992e+02 1.618288668020167620e+02 1.586601129864853306e+02 1.627079340329142099e+02 1.629566431287408079e+02 1.579472209512645691e+02 1.617095578454435838e+02 1.622818051751275732e+02 1.624445822092830554e+02 1.652134739863695074e+02 1.652507706675241650e+02 1.623741255619431740e+02 1.638179272278015617e+02 1.643222537473060640e+02 1.675422861653264022e+02 1.659815231516029996e+02 1.652010808361318936e+02 1.633897005391600601e+02 1.637048770893020730e+02 1.664275240089327781e+02 1.641772808110640085e+02 1.647696098911384865e+02 1.649492709120810048e+02 1.635298497363382637e+02 1.654311134083397405e+02 1.636910646072329598e+02 1.631173970755383777e+02 1.637707120477388969e+02 1.650341294175440510e+02 1.635347454129201594e+02 1.661841322458776347e+02 1.657836744055825022e+02 1.629160931714021103e+02 1.676048742966789007e+02 1.658004662148076420e+02 1.660941242696491145e+02 1.633860930719505973e+02 1.652015285874372807e+02 1.680327942372164500e+02 1.653597970260796899e+02 1.634919830646637706e+02 1.596031096943861485e+02 1.616880917877878403e+02 1.633575997604768020e+02 1.658467857437600799e+02 1.633432534753629852e+02 1.638459782959511983e+02 1.616583353029669468e+02 1.638145151549809384e+02 1.637236759755404307e+02 1.599888131165391485e+02 1.645038079006384066e+02 1.640451945436078915e+02 1.632113244230266957e+02 1.662151219156493482e+02 1.644894632083158967e+02 1.623896632149274240e+02 1.622008385457406519e+02 1.617275682771440870e+02 1.633381348696480018e+02 1.623151616267365114e+02 1.616651702423050381e+02 1.614904475240020929e+02 1.633022640988622527e+02 1.642248082381869665e+02 1.667672409032451810e+02 1.649521225596072895e+02 1.655612733789476181e+02 1.644243053604949978e+02 1.599400715451951669e+02 1.618212498740755052e+02 1.613035838295218412e+02 1.607996734788038111e+02 1.578455882662521503e+02 1.601286824301573972e+02 1.617276099824744620e+02 1.621170364394256183e+02 1.621895702346673716e+02 1.624127194988805343e+02 1.623070209647320894e+02 1.635487547410500611e+02 1.656542593132167838e+02 1.658479703065460455e+02 1.624966830693266786e+02 1.636144464200847040e+02 1.637716961440981436e+02 1.649204571318659873e+02 1.664296238014755431e+02 1.629965100036012018e+02 1.666536296503430208e+02 1.635290919593038552e+02 1.644038299077746501e+02 1.624997124573474991e+02 1.623900420802729911e+02 1.639258247744740231e+02 1.595893251599167115e+02 1.632327002388749406e+02 1.647370325623148801e+02 1.631998781925597370e+02 1.623681639620800752e+02 1.639294179678157661e+02 1.621707354206802165e+02 1.637757112717767143e+02 1.633511348579060041e+02 1.642105690546594303e+02 1.634308262032787127e+02 1.625161165094353350e+02 1.630304752014121448e+02 1.582208694688766002e+02 1.596450907592287081e+02 1.627298785757422763e+02 1.612610646846717088e+02 1.618953399007648670e+02 1.601777748961365262e+02 1.611407862644446993e+02 1.592443499208466164e+02 1.592470925844338865e+02 1.620012774916257001e+02 1.605063598310532598e+02 1.618868912585874682e+02 1.615986326721310604e+02 1.620424487320000537e+02 1.636076861503604789e+02 1.633965159677126451e+02 1.641888012716304104e+02 1.612165644725357652e+02 1.589171227521074741e+02 1.612272822166585797e+02 1.652520965661746573e+02 1.651014851302290367e+02 1.639361250688262146e+02 1.642165238273966281e+02 1.648996716637568341e+02 1.643916568167624632e+02 1.649132100032977633e+02 1.617098888605052878e+02 1.614103014059985242e+02 1.632446214649644389e+02 1.638364881700449587e+02 1.630231339716641799e+02 1.606866168786388869e+02 1.597415601304054462e+02 1.600244001311804993e+02 1.621515523193734793e+02 1.578965306565932849e+02 1.635898089775479320e+02 1.645036248739437781e+02 1.622372443380020286e+02 1.645283666217106884e+02 1.649830100804492474e+02 1.626642077307554928e+02 1.610819867107390451e+02 1.625093218447204038e+02 1.613256872471633301e+02 1.626980604146073119e+02 1.638063361234271156e+02 1.622458849758177450e+02 1.621932671452736940e+02 1.639862223686921254e+02 1.619302274061172113e+02 1.624708607361890813e+02 1.616698501047929994e+02 1.622307056144838668e+02 1.664792573034779082e+02 1.643026134799264639e+02 1.616374773421862585e+02 1.626205152710651873e+02 1.619049203141445616e+02 1.632631075812556674e+02 1.630136375162936133e+02 1.598977493530156835e+02 1.607538883338818039e+02 1.626997084200746713e+02 1.598728207449417198e+02 1.619876405873240799e+02 1.592485160874423684e+02 1.621128432885534210e+02 1.598817200317931224e+02 1.587497703002797493e+02 1.585434947845513420e+02 1.583326303984973435e+02 1.606125363750500981e+02 1.582756235138603529e+02 1.627775227265512967e+02 1.592792466217763092e+02 1.603091267335759369e+02 1.628294653767182183e+02 1.638950130395041924e+02 1.598641695540177352e+02 1.582736288810898770e+02 1.638500757998791642e+02 1.619640466283446187e+02 1.626700079764861755e+02 1.629126933528294217e+02 1.605313097149768851e+02 1.629853792008565563e+02 1.630846122503747040e+02 1.615695455600437356e+02 1.636552990459790919e+02 1.636719708415608068e+02 1.614107332477879879e+02 1.633683031436277133e+02 1.640049324970285340e+02 1.621487351942734847e+02 1.597154531862860551e+02 1.605934107028176925e+02 1.595633806611295995e+02 1.608618347660303698e+02 1.585698739042942407e+02 1.639902839780584429e+02 1.611942989764832532e+02 1.627248128923002639e+02 1.604378458618683112e+02 1.636590621092482536e+02 1.619268231936851521e+02 1.618460290423532797e+02 1.614469098245348277e+02 1.610686245696769276e+02 1.589768679771275970e+02 1.579724056675893564e+02 1.575339891029601915e+02 1.595881583302030435e+02 1.614892554929546407e+02 1.650294022269881680e+02 1.601973280223711527e+02 1.613530394073414129e+02 1.641644080004168984e+02 1.635933129415486462e+02 1.635813519045656506e+02 1.620975892846284978e+02 1.626601287406939775e+02 1.619515800477252583e+02 1.622988493744709899e+02 1.618337782869130024e+02 1.659231113601560423e+02 1.654757494196816197e+02 1.685331597943539350e+02 1.650599880894250191e+02 1.624150960241270241e+02 1.639442301525889718e+02 1.626228791927829604e+02 1.692997032699151134e+02 1.650467927548571083e+02 1.648411246905327516e+02 1.668418578064290045e+02 1.643518004999077391e+02 1.663086069637917319e+02 1.660355979798508770e+02 1.662588861741003257e+02 1.634403063243837551e+02 1.635543245651905124e+02 1.645084342848651602e+02 1.645404989598792156e+02 1.634518197160664101e+02 1.642784874421223549e+02 1.640603924936114311e+02 1.638449887050220752e+02 1.634232942644399316e+02 1.656382693721804458e+02 1.657222586579314907e+02 1.653406859823841160e+02 1.672106632359810874e+02 1.653945358381515405e+02 1.665143267251396253e+02 1.673458708166348003e+02 1.652823533131677891e+02 1.693189203270231076e+02 1.693931822562033460e+02 1.683223710553824048e+02 1.679767252948831810e+02 1.657720890442266182e+02 1.679278873503339184e+02 1.684957937524624469e+02 1.681880738914511824e+02 1.643326173045357734e+02 1.655058516206765376e+02 1.658657432011792707e+02 1.654974912905778979e+02 1.655498613808457833e+02 1.649409411220489119e+02 1.667624661018066945e+02 1.670386624874865333e+02 1.673599055534125739e+02 1.651903000052816992e+02 1.659621529862401417e+02 1.648202186100708388e+02 1.630720048138079790e+02 1.634110609683864084e+02 1.681688614601688414e+02 1.676846051303719491e+02 1.649327441128783391e+02 1.659595660489865452e+02 1.626565495863684419e+02 1.645180081262459737e+02 1.630709528552362144e+02 1.647775763760025143e+02 1.624527855039800102e+02 1.644118126273912992e+02 1.645464838468826940e+02 1.615524425398766084e+02 1.628984232150829996e+02 1.659460185335844358e+02 1.654858442161381333e+02 1.652695151152517212e+02 1.633100195490653732e+02 1.644598476596238186e+02 1.614969004181955938e+02 1.639645508060259829e+02 1.612687079747075813e+02 1.652723283553967519e+02 1.655222320195434236e+02 1.667639076017939601e+02 1.659298061605917951e+02 1.655375116818086667e+02 1.637873563311017335e+02 1.648819652576447652e+02 1.684074991321253663e+02 1.659049574107645810e+02 1.648698598139638420e+02 1.635498647843423612e+02 1.660848716878498124e+02 1.639867894219686946e+02 1.653766097098460648e+02 1.665078626340579149e+02 1.632803171191440583e+02 1.645125739447668138e+02 1.650223992228417274e+02 1.655841811196124524e+02 1.660930624286853856e+02 1.640585428676468780e+02 1.629049478451085520e+02 1.643787102705294103e+02 1.651425313115954339e+02 1.640961898958720155e+02 1.626968659974742479e+02 1.650053311781453544e+02 1.653039676641814992e+02 1.622417228217390743e+02 1.631994794921006928e+02 1.622663165839507826e+02 1.589080597303301658e+02 1.616140206321325650e+02 1.632656748646207348e+02 1.611355507815014789e+02 1.627899491234461777e+02 1.639055571908690752e+02 1.603512835965610748e+02 1.625689010927055165e+02 1.609554567381684365e+02 1.629935740895449214e+02 1.650873754310316031e+02 1.659592344726125077e+02 1.653293610750766049e+02 1.635823446317637604e+02 1.644429066243023385e+02 1.653230694242109280e+02 1.646833418315860058e+02 1.662106659449903248e+02 1.655561621349362440e+02 1.664071311902977470e+02 1.677665269135656843e+02 1.671895771441423904e+02 1.685828009891394288e+02 1.647918004848675935e+02 1.662275233084734793e+02 1.715200239674641409e+02 1.661773833111498107e+02 1.658379344163281246e+02 1.642911933027542091e+02 1.622514192302874392e+02 1.657666721353068056e+02 1.652536964438693303e+02 1.658942527038572621e+02 1.652024723116604150e+02 1.622145849588160900e+02 1.656757696923570506e+02 1.638511594210964688e+02 1.647539672795793706e+02 1.637552835568898502e+02 1.640416561194964231e+02 1.628499199422355161e+02 1.625733050350859514e+02 1.630656053110184587e+02 1.612947069474129194e+02 1.604239535443988984e+02 1.620974778607736937e+02 1.602462831676672010e+02 1.608584200076583386e+02 1.640830550018391705e+02 1.595931857677065295e+02 1.617386227264935314e+02 1.621716956072843914e+02 1.625735216783781425e+02 1.646517634939666266e+02 1.611871427165410751e+02 1.625638339092859610e+02 1.632893236555398744e+02 1.608296826897186804e+02 1.601749255046202336e+02 1.588082808880562311e+02 1.605696318623617458e+02 1.634832981558349161e+02 1.641299697458330229e+02 1.655422110664897559e+02 1.618944002398395980e+02 1.609576957179246222e+02 1.647067999687828603e+02 1.588812653011358123e+02 1.623820406562403207e+02 1.627942900816130134e+02 1.583737092368812114e+02 1.626468673764923665e+02 1.615737767057908059e+02 1.627962406113611280e+02 1.592533711437084492e+02 1.579358206912180265e+02 1.599969438441970624e+02 1.617807057192404159e+02 1.627833733820480973e+02 1.634556268399401233e+02 1.603620862580528126e+02 1.625360178974726750e+02 1.630603048316463912e+02 1.622888413015827211e+02 1.627701548337033159e+02 1.627476890961131630e+02 1.649706847141845572e+02 1.600424475436037426e+02 1.630059731137764345e+02 1.620767178520762002e+02 1.572940213504458029e+02 1.594852147335744803e+02 1.606448284154858186e+02 1.593413062587469824e+02 1.626960876881998672e+02 1.596980413119628111e+02 1.602774950719270635e+02 1.602245328869866796e+02 1.636191971784748205e+02 1.621844879445237098e+02 1.640230937164396323e+02 1.618061493436593423e+02 1.639979910669437402e+02 1.602966970887906371e+02 1.637478476095972155e+02 1.617901659261310101e+02 1.635762295605494501e+02 1.610927508130146464e+02 1.609074089358225592e+02 1.619448266841327779e+02 1.612565452460200675e+02 1.611153362318250117e+02 1.627815271392780687e+02 1.600600160140322714e+02 1.613893026832271858e+02 1.622312273831668108e+02 1.614920998919440080e+02 1.585409775735742244e+02 1.620244997647824334e+02 1.619377683726888506e+02 1.590860299595840672e+02 1.628090297168736527e+02 1.588969783442806545e+02 1.582976941036045844e+02 1.621134253784747727e+02 1.581572124237540891e+02 1.608126800726182069e+02 1.598387348063796765e+02 1.595769984730925444e+02 1.607095153019244265e+02 1.601358043849620856e+02 1.609077910325074185e+02 1.607938675823014023e+02 1.628051247028642194e+02 1.620257308646467891e+02 1.657588804577486030e+02 1.626530664496360714e+02 1.646975433750535558e+02 1.624034362542644772e+02 1.642050233276701192e+02 1.632339060950645262e+02 1.657296440364053467e+02 1.614773975422166359e+02 1.608414024218680822e+02 1.613440507227568901e+02 1.640498304774908434e+02 1.631284221792267033e+02 1.631552963898826079e+02 1.574873134429467143e+02 1.595326480606538553e+02 1.623412427730190757e+02 1.634556975059907700e+02 1.617282278221125580e+02 1.640283714701434121e+02 1.601582564481771840e+02 1.626850501108120000e+02 1.623379842757263702e+02 1.620239913746196692e+02 1.604729049071354439e+02 1.581400120587463505e+02 1.632513496190364606e+02 1.575239603626968403e+02 1.628069842337503133e+02 1.629572457844913913e+02 1.597378595280241029e+02 1.616077760180711493e+02 1.636043424528663479e+02 1.613058072635419080e+02 1.576361208016613205e+02 1.590261225400150522e+02 1.600773931073992458e+02 1.592261944291766724e+02 1.575918023072971437e+02 1.567781514109050249e+02 1.584428475207579652e+02 1.587169385551719358e+02 1.608395201499768632e+02 1.576751979758097377e+02 1.581521563007773068e+02 1.562816537703277788e+02 1.577529702508728917e+02 1.565384850118665270e+02 1.571955617848013560e+02 1.562692922004665093e+02 1.567615498217323307e+02 1.567711770384208592e+02 1.584361807529090811e+02 1.577387012816709557e+02 1.556300621673679530e+02 1.550102095875884629e+02 1.578687357165470075e+02 1.568351731177803288e+02 1.556898557727703860e+02 1.576103994297127997e+02 1.589409447863773153e+02 1.572052792090415778e+02 1.563710637404213628e+02 1.538002699180072455e+02 1.567877611790362380e+02 1.583410593780971567e+02 1.590647237592148997e+02 1.581035689987107844e+02 1.579903028309046817e+02 1.587065657573414796e+02 1.549429178855598934e+02 1.580288460953589436e+02 1.561324180072566890e+02 1.551494100879667428e+02 1.585273067681338262e+02 1.551924236264444801e+02 1.542855414581666764e+02 1.549659673134879370e+02 1.537094484169233795e+02 1.535262021411626279e+02 1.547479084254679833e+02 1.566479178430686545e+02 1.527568460830073889e+02 1.534126633160293238e+02 1.530051853746202539e+02 1.535119965674390698e+02 1.546724127027363807e+02 1.513355112618945952e+02 1.516286000509046517e+02 1.524952953801351896e+02 1.518095335536257835e+02 1.488140492629962921e+02 1.512631509131017253e+02 1.497760225873821582e+02 1.495400010595106437e+02 1.498197829725530710e+02 1.506976726213580946e+02 1.458392370492144323e+02 1.499678463173585783e+02 1.500342394856392332e+02 1.511329362821672646e+02 1.509743282616909710e+02 1.489072567982991302e+02 1.466670629005636499e+02 1.476294347571372043e+02 1.476453951062312910e+02 1.479218077462453209e+02 1.486955843271414892e+02 1.484305730116941788e+02 1.499912054815570741e+02 1.468625798943947984e+02 1.482480558021661636e+02 1.514968436794401612e+02 1.476570007267191045e+02 1.475953873829545842e+02 1.471733893192095195e+02 1.486803949338019777e+02 1.449612771936238289e+02 1.487935380963951957e+02 1.487881040966299508e+02 1.475953627950164844e+02 1.455562141870420305e+02 1.467427395408249140e+02 1.470461313032472219e+02 1.476620228854108632e+02 1.430677034556717047e+02 1.437897391218376413e+02 1.452036130354271677e+02 1.483978432862543855e+02 1.438776456761754048e+02 1.469202111787183469e+02 1.453428053007046401e+02 1.443920523800112790e+02 1.468291629494712822e+02 1.468564304800114257e+02 1.467130674970846087e+02 1.465235549378776341e+02 1.454354418738318770e+02 1.457634642622632839e+02 1.421487654865930494e+02 1.445040913712841473e+02 1.459585603453621445e+02 1.466272982791007848e+02 1.437481532557412436e+02 1.455321499049113640e+02 1.450800741954077751e+02 1.419412693225149269e+02 1.426780904049334140e+02 1.458055885309104269e+02 1.428383378576245093e+02 1.458958428130218579e+02 1.434387473752106246e+02 1.423209335455479732e+02 1.406627283404082789e+02 1.441917911622094834e+02 1.433934235453882877e+02 1.446672826899143445e+02 1.444075289533964508e+02 1.434701155197869298e+02 1.425981670793983085e+02 1.419322498694128569e+02 1.420965619261048971e+02 1.425317851445549309e+02 1.405055993959216210e+02 1.403393187656662064e+02 1.396966350553088319e+02 1.384894415093741600e+02 1.412570974963246613e+02 1.414102828258421027e+02 1.367317133296624263e+02 1.374637534796705722e+02 1.394306680083586230e+02 1.384663712636824755e+02 1.390614569635977489e+02 1.339441977692780767e+02 1.387587558926383338e+02 1.342311696700244568e+02 1.374717826164397252e+02 1.384923460734515288e+02 1.367972911348659579e+02 1.398641250533594302e+02 1.375219496814838180e+02 1.373807861602929279e+02 1.350501538939975035e+02 1.399630292443177098e+02 1.370428534158673415e+02 1.374739839367871923e+02 1.388014928887224642e+02 1.382445384557282182e+02 1.392423438905395585e+02 1.354255621159881855e+02 1.414433322667194659e+02 1.353697161958525044e+02 1.370929856713176491e+02 1.382597100116690569e+02 1.385622563755826775e+02 1.393546789882883559e+02 1.407163025738649935e+02 1.362624829159592252e+02 1.353682926068118775e+02 1.358173862760258430e+02 1.320881572894731164e+02 1.370866346471763393e+02 1.344971158195584451e+02 1.361902994011041699e+02 1.374161993976084943e+02 1.357029127867841112e+02 1.342756162654601439e+02 1.360464395421542179e+02 1.333629312799789943e+02 1.367539854662476841e+02 1.358035026663174847e+02 1.385994715257443772e+02 1.371986410331116417e+02 1.371055973350948136e+02 1.324528846949081924e+02 1.345209207342070954e+02 1.361445039579291745e+02 1.365320427183493450e+02 1.333178424372242148e+02 1.342044722966767551e+02 1.324601827778251106e+02 1.318347504864104280e+02 1.330271578031089348e+02 1.312394466674206512e+02 1.309690991487459542e+02 1.289396357457512465e+02 1.311991959003409249e+02 1.322885755861769610e+02 1.333490079528309877e+02 1.304425216128593661e+02 1.305918068656747266e+02 1.294582596720852052e+02 1.286945116303670886e+02 1.287434277152830191e+02 1.307224201059058544e+02 1.298204606939702330e+02 1.296717259358559602e+02 1.307157626612397792e+02 1.299477383581349557e+02 1.290284386627380968e+02 1.272050040625437362e+02 1.325258045399499167e+02 1.306369860529168250e+02 1.294843904891864668e+02 1.284427021886892533e+02 1.302025676916582029e+02 1.308956666492182990e+02 1.311034173431408760e+02 1.295746205607059380e+02 1.297936915038041263e+02 1.296677735295798186e+02 1.320590739405180045e+02 1.311129207336322793e+02 1.314161794018483533e+02 1.303452552190084930e+02 1.276582935166195512e+02 1.292521731314162423e+02 1.281042407355169246e+02 1.289984683950552835e+02 1.294534337725502837e+02 1.270360294481223491e+02 1.258796801444634923e+02 1.259243293440755309e+02 1.250486189116557085e+02 1.245153760201753812e+02 1.245721722454521512e+02 1.231739136593665478e+02 1.240910255737395858e+02 1.242883038541131242e+02 1.256835953398697399e+02 1.250468797205798381e+02 1.253792334630992826e+02 1.230870061799799942e+02 1.247566575306377956e+02 1.228623658131380836e+02 1.245544206467134529e+02 1.239431172582509930e+02 1.217178039620242629e+02 1.230903301184910816e+02 1.222035593827158522e+02 1.205088170691098384e+02 1.219007696503257563e+02 1.231474271340393329e+02 1.241157797772114719e+02 1.246156811655525303e+02 1.202756662637605416e+02 1.197901033585180528e+02 1.197257025383266438e+02 1.218546851102754260e+02 1.214458942995116359e+02 1.206578135093987214e+02 1.183817185017321663e+02 1.184141903434738765e+02 1.210390754326767251e+02 1.193085905347749645e+02 1.173912950480553263e+02 1.205163422565294695e+02 1.198164868037769537e+02 1.195453055575362100e+02 1.188174157277417464e+02 1.218790405594771471e+02 1.211751007332735526e+02 1.205564058465825497e+02 1.191760163216937656e+02 1.182718565181189518e+02 1.191751423903395022e+02 1.222516932281862694e+02 1.166379097653529300e+02 1.207916155861809102e+02 1.209151043073998579e+02 1.186531612627369157e+02 1.200789981455245652e+02 1.189668283774145294e+02 1.177339867326380300e+02 1.184648655308072165e+02 1.204825402114079651e+02 1.162063266706642253e+02 1.183965111578596208e+02 1.177675758211280908e+02 1.174080983491160595e+02 1.158543985087255948e+02 1.198051892771891431e+02 1.166633831283467941e+02 1.161110605098262170e+02 1.181354365450989974e+02 1.174192800876386400e+02 1.164958804228170521e+02 1.151897048643415076e+02 1.163304737121441121e+02 1.138674453191970457e+02 1.149533668132970092e+02 1.146264471996621666e+02 1.168575266741187733e+02 1.169526996623185937e+02 1.181373779147680949e+02 1.135519008810403960e+02 1.167211923811028527e+02 1.157066702847985340e+02 1.164241139781472043e+02 1.148005923733842764e+02 1.145431709941405387e+02 1.156609189853595012e+02 1.152012907159793258e+02 1.136781378334252963e+02 1.152527368651855397e+02 1.137288276282677799e+02 1.159739789615513530e+02 1.147599758324935380e+02 1.147658398630418901e+02 1.135152189772895497e+02 1.178643111483686141e+02 1.164193506214043481e+02 1.157548021270384169e+02 1.153515659412180128e+02 1.152691046757502136e+02 1.163961090855584786e+02 1.166736834878002753e+02 1.111240332904354773e+02 1.136340025986350071e+02 1.118269890491677216e+02 1.153189467909209895e+02 1.134259032292963951e+02 1.147714307280511861e+02 1.101662723151591052e+02 1.138277064389965432e+02 1.150324409560099497e+02 1.102297891742851306e+02 1.120305921966980236e+02 1.154158762630785446e+02 1.130959566585443099e+02 1.146376841585338298e+02 1.138161242345104682e+02 1.128963055704338814e+02 1.148401612757021155e+02 1.142047604033752322e+02 1.149850390782526404e+02 1.135807199935514689e+02 1.138206300798931068e+02 1.147998542624091698e+02 1.165542996774038045e+02 1.134075565300252322e+02 1.111543579362498519e+02 1.127206530303890304e+02 1.118578899064378191e+02 1.113439997793645801e+02 1.122846605326932945e+02 1.145824535732788831e+02 1.115938821552908706e+02 1.130372513578097085e+02 1.114271062135619133e+02 1.138862202435987143e+02 1.128305353481657534e+02 1.136806602028094488e+02 1.097782271793409166e+02 1.116352456270831937e+02 1.132924368155846935e+02 1.112920122202343407e+02 1.117840008975044839e+02 1.132531222414945660e+02 1.140498399275437009e+02 1.121600657549709723e+02 1.125459025227237504e+02 1.091504614466857674e+02 1.104961956822525480e+02 1.111585829171031179e+02 1.108420831570150540e+02 1.144111527116937310e+02 1.131649101454959947e+02 1.137058438549080392e+02 1.110779706459056797e+02 1.079387338973781283e+02 1.098244167995768947e+02 1.107899487792719100e+02 1.090892796557754139e+02 1.088466371482727340e+02 1.131287630902463377e+02 1.090251531009738812e+02 1.109539723686385457e+02 1.090148415564053579e+02 1.093359498048887417e+02 1.079150587983876477e+02 1.118953362809062071e+02 1.087983521461055147e+02 1.108155284699577265e+02 1.093043259390004778e+02 1.077746843662835659e+02 1.131428952954110798e+02 1.097690264074048088e+02 1.080079607332534692e+02 1.085490953716477662e+02 1.079231052227819987e+02 1.069079183977154912e+02 1.071698543375195243e+02 1.043178917746198664e+02 1.074810901743485658e+02 1.068787578710427226e+02 1.080687576557322700e+02 1.058663213857162475e+02 1.054196140702087519e+02 1.066497799721282576e+02 1.065509929938826303e+02 1.075764577781545057e+02 1.069116793792939575e+02 1.073788353539337805e+02 1.077735761452407672e+02 1.062357993971724710e+02 1.051904364655496096e+02 1.076545677883257781e+02 1.070237516913842057e+02 1.051656602304884416e+02 1.059508402918237664e+02 1.061444657691716031e+02 1.040090208832902761e+02 1.060133207601586349e+02 1.079391398907322213e+02 1.058035600297068441e+02 1.055740151014644965e+02 1.029177135528983058e+02 1.029322361626938971e+02 1.050948069843947223e+02 1.077949901556485912e+02 1.030487664165170116e+02 1.044240542623021923e+02 1.061205299090990906e+02 1.057380629143241606e+02 1.038976409766457891e+02 1.058450567766549000e+02 1.046229992666508082e+02 1.035003030970928393e+02 1.045118293196677968e+02 1.062916233887598452e+02 1.059772386407310876e+02 1.041955966650662759e+02 1.069849072606864979e+02 1.070336735204382705e+02 1.045578848676659334e+02 1.037738829536794469e+02 1.070428512166072323e+02 1.045598499262922729e+02 1.039311388134569398e+02 1.060379096959017460e+02 1.037386374621100629e+02 1.022186772053406685e+02 1.058160316428146075e+02 1.045715210537158129e+02 1.031395786182493026e+02 1.038716136406683859e+02 1.030609669126316419e+02 1.031898095573333762e+02 1.031655359372094978e+02 1.031988233912218789e+02 1.037455131506619921e+02 1.011871065626426258e+02 1.031858673632751078e+02 1.041642571858042032e+02 1.034832940681341427e+02 1.014574246687991490e+02 1.048600352553799127e+02 1.019742221872085253e+02 1.031368596893680376e+02 1.043060180063444022e+02 1.033927839437903913e+02 1.029316521115132872e+02 1.027765720636222397e+02 9.948526839411341882e+01 1.016451987371969921e+02 1.029496926027219246e+02 1.000910296872860528e+02 9.873844728828484563e+01 1.049836526877676448e+02 1.027699567624635364e+02 1.001774423201117941e+02 1.035352594120267611e+02 1.003580945505365065e+02 1.002385728306023935e+02 1.032795803035233178e+02 1.023328618632720577e+02 1.004889943223294608e+02 1.013635332940943954e+02 1.016208227968973148e+02 1.026628966580887550e+02 1.016131676237172599e+02 1.056339005934456310e+02 1.026724589029911385e+02 1.018412718744668979e+02 1.003416134431109299e+02 1.014814701884590846e+02 1.017622935367516845e+02 9.959033141411380541e+01 1.007045007854604108e+02 1.020044983109722381e+02 1.022598385317210443e+02 1.001974481474499612e+02 1.020990455017706751e+02 1.014189738364158160e+02 1.005443807832210865e+02 1.011554222374142711e+02 1.033262672555011079e+02 9.992592340219718494e+01 1.033712832557712602e+02 1.003342222899171787e+02 1.002752424442738572e+02 9.942509248861487947e+01 9.900391880502051833e+01 1.024869503696471611e+02 9.941238273682945703e+01 1.014798882432779550e+02 9.986045648734753399e+01 1.020645242009409372e+02 9.991158876780788489e+01 9.978331675368821152e+01 1.001998448653901335e+02 9.871223887992439927e+01 1.012998095661504152e+02 9.998861505292829577e+01 9.988063291567144120e+01 9.791143570828958786e+01 9.862366090840215804e+01 9.920468088530832063e+01 9.844623112804796961e+01 9.794720585551128522e+01 9.889033943152844586e+01 9.866964525674835329e+01 9.833420474655018495e+01 9.767379923370135941e+01 9.975975461922604381e+01 1.008484988030279368e+02 1.000705561974046844e+02 9.866671441113476249e+01 9.806310083318498982e+01 9.858884543020016622e+01 1.003662824014211452e+02 9.891582331276985940e+01 9.975147772967075355e+01 9.901446744734813876e+01 9.924892110766096209e+01 9.814751364140347789e+01 9.937693801932775273e+01 9.803082502615485794e+01 9.570284014415879881e+01 9.750854982550474404e+01 9.855158968557658739e+01 9.890733036582207660e+01 9.723453088428361468e+01 9.941085382741491117e+01 9.744815004702151384e+01 9.683370618493756865e+01 9.504916154899871117e+01 9.641800967841183478e+01 9.760219448331947945e+01 9.669238379259492433e+01 9.643708958736912962e+01 9.886809605162407877e+01 9.859190555040918014e+01 9.787123065526931498e+01 9.646358863366783964e+01 9.500379563698164986e+01 9.703307411126925786e+01 9.879838517619984373e+01 9.387924757977695833e+01 9.468891978668222009e+01 9.593046077916974923e+01 9.398218589251153787e+01 9.350196481106959823e+01 9.624094063184945469e+01 9.248909400928147306e+01 9.294987074003519467e+01 9.372132298130431138e+01 9.257232487508993302e+01 9.382527244647340581e+01 9.373621331366054221e+01 9.284997834958494423e+01 9.316022294841928897e+01 9.220254879977272822e+01 9.298286944072522431e+01 8.994097320794163863e+01 8.886638919744065390e+01 9.185124862087555186e+01 9.011209585752153828e+01 8.866360860221215034e+01 8.878438048755242562e+01 9.105205139733024566e+01 8.975312899272742584e+01 9.060272633427867106e+01 9.292321123823336393e+01 8.847294708939340069e+01 9.099035382946443917e+01 9.117967500603376152e+01 9.063983346563631471e+01 9.029201359794524251e+01 9.060804627622771079e+01 8.968768986487798145e+01 9.168178228077988479e+01 9.153242362139650368e+01 9.104774734975876527e+01 9.147305754352358065e+01 9.001261460803598879e+01 9.042445131126466151e+01 8.958651219034643987e+01 9.062812075597102535e+01 8.748924901469686688e+01 9.126502458216519642e+01 9.205979839263447673e+01 8.774235819285162563e+01 8.752904787552827770e+01 8.650448973883153769e+01 8.694736357234586421e+01 9.009236820418733771e+01 8.909939057263270001e+01 8.987587413822585347e+01 9.022499530855715477e+01 8.928945273011883899e+01 9.073841022160431180e+01 8.936758890125418020e+01 8.894063372885544538e+01 8.878070861505173639e+01 8.818777885251529369e+01 8.536248136955798316e+01 8.680553643628779525e+01 8.564099813136407136e+01 8.655467091657513379e+01 8.719366284935138367e+01 8.685933747524080673e+01 8.577464013738672577e+01 8.650649412897575985e+01 8.576257882503878704e+01 8.686419417956749101e+01 8.635905000605255566e+01 8.686915630343868600e+01 8.458217803439357851e+01 8.706092983564307985e+01 8.838567821457264984e+01 8.609172121974791025e+01 8.627589160595495343e+01 8.771327073204226110e+01 8.791720150126182887e+01 8.671933845658065820e+01 8.891999026859795663e+01 8.555519659722718018e+01 8.469308132308073311e+01 8.757500934965011652e+01 8.657486166910820202e+01 8.530088426179058558e+01 8.527828137028929234e+01 8.413368228283933092e+01 8.345150406928473785e+01 8.265814100202456416e+01 8.492317602779229446e+01 8.603890296360791012e+01 8.536357762594575149e+01 8.500193004913360539e+01 8.623172012774261930e+01 8.431682096469418752e+01 8.518791220511118922e+01 8.430422415456207830e+01 8.744885909045156325e+01 8.233553399572519993e+01 8.134046978243623016e+01 8.154160154836377217e+01 8.392184850236046145e+01 8.329789164943325375e+01 8.156896576031402901e+01 8.498642512787424153e+01 8.395561616811427541e+01 8.421472179806990255e+01 8.591748774055857041e+01 8.435061649602656075e+01 8.519356681341352555e+01 8.424765262010258482e+01 8.515459566557063908e+01 8.640868896750703243e+01 8.512260927632780749e+01 8.530913069567061768e+01 8.226257260124603476e+01 8.527678586981333808e+01 8.549772144756474290e+01 8.480320695658812724e+01 8.497977064936503666e+01 8.508403893374486415e+01 8.707129351565191655e+01 8.211384472954432567e+01 8.267984377670883589e+01 8.431706417086058991e+01 8.448765299467696366e+01 8.526846894564104673e+01 8.222236410246141247e+01 8.351833925542763382e+01 8.569689289768626850e+01 7.999549892540142082e+01 8.548045807247594041e+01 8.428156645214171760e+01 8.217568315917608857e+01 8.633376879807457271e+01 8.360521362900634301e+01 8.611725732473922790e+01 8.363404004513505186e+01 8.650665603764180389e+01 8.380447273936901809e+01 8.331269539653787604e+01 8.322573715160787344e+01 8.389813687201409209e+01 8.433423260422965484e+01 8.492646094875314589e+01 8.273006125979797787e+01 8.513670187014143664e+01 8.405387197209968519e+01 8.333101343869559230e+01 8.104657804646697628e+01 8.345247378657170145e+01 8.289454848157645017e+01 8.190056412652806728e+01 8.060587579868909813e+01 8.048945653273013079e+01 8.105660673892570856e+01 8.258530308563354083e+01 8.321673531110955935e+01 8.180931148007243792e+01 8.362728792655759946e+01 8.091805870096843023e+01 7.928835556952633112e+01 8.092599294132033094e+01 8.344102131728328686e+01 7.845922885154493542e+01 8.121561236767627179e+01 7.861671743181932470e+01 8.140071830884735959e+01 7.911893692505577746e+01 8.175789809931991670e+01 8.301021298588858599e+01 7.823893211421606964e+01 7.595272825027731756e+01 7.593428415207276316e+01 7.782930629916695864e+01 7.798860526549280792e+01 8.037481291846447107e+01 7.987332887699980688e+01 7.820905716834317900e+01 7.905186708404620788e+01 7.667149632627742051e+01 7.506614447104273324e+01 7.669590611537978475e+01 7.744529230739901493e+01 7.794026612319350988e+01 7.769670141138448116e+01 7.982791523428267055e+01 7.913874183934009920e+01 8.043523342454665226e+01 7.716587336652708018e+01 7.676165643001090189e+01 7.742837262813283417e+01 7.640364876018607276e+01 7.563634078686784790e+01 7.813195690817846639e+01 7.777314708532131249e+01 7.905426928433645628e+01 8.046367638349492779e+01 7.591769265737494266e+01 7.810241077934598763e+01 7.837495855517080656e+01 7.662353167557844813e+01 7.653638843459069108e+01 7.820840620288774403e+01 7.810019158854869659e+01 7.944165341968506766e+01 7.676639933301652263e+01 7.728474061980796250e+01 7.596786966620450698e+01 7.785637676738744517e+01 7.691620852792668472e+01 7.661420767355882333e+01 7.612106026473827569e+01 7.904076521808580935e+01 7.717826894287397010e+01 7.578646563304478434e+01 7.818203093400529724e+01 7.710797171650771986e+01 7.607122902936460207e+01 7.560071236072883494e+01 7.536035764002872384e+01 7.750019554451151294e+01 7.475035236622490231e+01 7.707673156327614095e+01 7.547112595697342385e+01 7.281996261987960395e+01 7.521621325774455613e+01 7.390175099135983317e+01 7.662424433189237050e+01 7.440222061411391508e+01 7.479313774205475340e+01 7.569780682004011396e+01 7.481266465241166941e+01 7.418621535035586589e+01 7.504838656703857680e+01 7.341136282493260978e+01 7.403584533155124348e+01 7.385069891092028627e+01 7.571553333569973177e+01 7.291967379157439666e+01 7.497751166966534697e+01 7.372418273554492885e+01 7.217995759837933178e+01 7.259899575971525110e+01 7.191041075437729546e+01 7.353170360115966275e+01 7.511643019002374899e+01 7.313728766489693101e+01 7.385417061797480187e+01 7.193689015607154147e+01 7.309431092345499792e+01 7.081500775738545883e+01 7.320792949259822535e+01 6.907979640072544214e+01 7.331246559248951655e+01 6.941672286511844447e+01 7.010770230889509946e+01 7.332567064955061653e+01 7.108933795714841608e+01 7.146480265231093654e+01 7.016884794838139783e+01 7.147731100879616406e+01 7.012678904945897784e+01 6.964882620094063270e+01 7.252667516715483487e+01 7.074020317877779007e+01 7.540869837652419960e+01 7.040966369975589600e+01 7.015809543893254840e+01 7.003746373480004195e+01 7.215847896470739897e+01 7.333004522452021945e+01 6.953429988155124875e+01 7.151458675382076535e+01 6.957641056487122455e+01 7.382860020098972598e+01 7.062497834910421091e+01 7.102748159544115936e+01 6.937648010975249235e+01 7.093893908633188516e+01 7.040987360767668690e+01 7.077516622227302889e+01 6.991114897635696934e+01 7.176536195049841638e+01 6.659170439146345188e+01 7.016180517774240855e+01 7.327370569179322501e+01 7.011177075140831505e+01 6.849686754498333130e+01 7.084297053242291042e+01 7.088017379801462425e+01 6.977403806830425026e+01 7.148690891362591060e+01 7.025715736779083898e+01 6.857128907961626396e+01 7.009203740918842129e+01 6.861202097559682045e+01 7.227215330649913483e+01 7.134954271229447897e+01 7.220149536264402457e+01 7.082751281005928945e+01 6.999476509304277272e+01 6.958627211923950995e+01 6.944951918303594596e+01 6.987956354332119702e+01 7.087083162572349693e+01 6.957358882498533603e+01 6.807673044481407487e+01 7.067589372754736132e+01 6.955112942188127079e+01 6.933922123811069582e+01 7.047892574563401524e+01 6.906826351551826804e+01 7.042772851497944941e+01 6.756663034405309531e+01 7.031681405297321419e+01 7.102932086473883544e+01 6.919840027668767846e+01 6.948361635094489941e+01 7.103995268436267452e+01 7.006516355410187202e+01 7.229695346460430017e+01 6.840048990799353135e+01 6.845643626667283854e+01 7.114947020270010114e+01 7.140120164532395108e+01 7.204021952203399337e+01 7.005902036708151570e+01 7.099887507581649970e+01 7.127555394960617718e+01 6.674438764287944537e+01 6.812330074154566262e+01 7.290208880559458748e+01 7.039855724091890465e+01 6.844003294983983210e+01 6.830431683107295271e+01 7.124155669145521586e+01 6.830283706661099075e+01 7.052034168507255174e+01 6.866722338525816838e+01 6.860592352715525521e+01 6.914896490502538029e+01 7.052236723087382586e+01 6.737264310361493358e+01 6.666344162365493276e+01 6.967710932105198651e+01 7.020578451076602278e+01 7.043242606360470859e+01 7.086320550075419078e+01 6.967423921260547104e+01 7.124445825318612435e+01 6.966759318179512661e+01 7.042644210175953390e+01 7.005546491987368540e+01 6.738517345239226586e+01 7.121745499908722365e+01 6.785955291249919696e+01 6.760910887990053197e+01 6.799258924518875347e+01 6.918251644052972438e+01 7.035892502372625756e+01 6.905653580970437133e+01 6.947207917183966686e+01 6.930026829545083444e+01 6.869516205128076081e+01 6.836614167704973966e+01 7.126036232369763468e+01 6.954620282973745304e+01 7.054054865262783380e+01 6.627711691093008994e+01 6.959143567470795233e+01 6.847244702883119771e+01 7.008448624126742743e+01 6.860178163970553555e+01 6.559430926106225002e+01 7.023581194914936532e+01 6.854295552783733569e+01 6.570178130209768597e+01 6.952702795731093488e+01 6.678650948533784515e+01 6.824112872493678594e+01 6.734626248314349084e+01 6.434566558494459798e+01 6.591438669274455719e+01 6.658524582919042700e+01 6.672113358907350289e+01 6.609853784920275643e+01 6.566018721279628778e+01 6.376870143899388665e+01 6.763517578467701696e+01 6.510008385718637669e+01 6.653691060006345026e+01 6.523519393259660148e+01 6.578033469855949988e+01 6.544446538280791970e+01 6.194841625714264666e+01 6.354907284197490469e+01 6.657706605966251345e+01 6.438281019625090096e+01 6.501195710099534608e+01 6.551891650131648248e+01 6.489996128612048665e+01 6.467843817126033912e+01 6.363314760700171036e+01 6.347684140372422945e+01 6.469426598226644387e+01 6.675506320363186319e+01 6.272574707557805596e+01 6.444418272325445685e+01 6.443341068670041238e+01 6.501249966985082551e+01 6.360381160019921509e+01 6.408400530319353550e+01 6.444304487261676684e+01 6.232656047181193770e+01 6.239704146670489848e+01 6.240133106132106633e+01 6.502886755627100968e+01 6.577760997938926835e+01 6.281446690065224914e+01 6.340914962190566229e+01 6.559298510377291791e+01 6.437842051593327142e+01 6.314734704226004425e+01 6.314953936543088986e+01 6.440396065813703785e+01 6.531321791198305959e+01 6.504047109424507767e+01 6.455238784883182745e+01 6.344274623209179254e+01 6.385746455056266058e+01 6.382872596673704635e+01 6.339381373487667304e+01 6.222978493562363411e+01 6.581421271819475294e+01 6.337549454944392124e+01 6.255717872530897949e+01 6.248889934662482659e+01 6.700723091797055986e+01 6.364062650071159766e+01 6.253194580647813439e+01 6.136973045427076556e+01 6.398422548808409971e+01 6.376641216828295455e+01 6.282306822206008690e+01 6.281630402331879282e+01 6.118770215337417540e+01 6.301879963049007216e+01 6.254664646221020519e+01 6.171310120411223465e+01 6.069802518130239122e+01 6.493099807463329398e+01 6.347233015220126617e+01 6.443867159752242912e+01 6.345865984314814057e+01 6.004672608174402626e+01 6.377880431806319450e+01 6.223496816889013417e+01 6.362657287584364951e+01 6.124747513972847202e+01 6.249196624560097746e+01 6.141481394719632902e+01 6.386095727422587487e+01 6.481581504040131847e+01 6.104998964249273286e+01 6.368649337939976363e+01 6.060094720772756460e+01 6.022299319809707185e+01 6.013681571329979647e+01 5.874826471950115803e+01 6.335674401848037718e+01 6.060867093175900777e+01 5.961456947629397263e+01 5.822932156815578963e+01 5.909888377424238826e+01 6.104693268482972712e+01 5.994378537695045139e+01 5.959478083776312474e+01 5.966183016056564270e+01 5.995435412703459832e+01 5.737161416069456266e+01 6.180880026574754282e+01 6.238930533445065407e+01 5.918391019114197604e+01 6.068724558314870166e+01 6.051052053455185131e+01 6.042371861739127326e+01 6.125991438573385750e+01 6.157062693938000564e+01 5.905385814584394666e+01 6.118137478729062195e+01 5.950982934753037767e+01 5.961183153123684519e+01 6.166030800665391354e+01 5.849146218862629354e+01 6.337393362568641209e+01 5.877602735373196907e+01 6.110629330497067002e+01 6.035561732464153550e+01 6.176810545047382561e+01 6.308557449779553394e+01 6.081779314437865480e+01 6.297481826433421048e+01 6.369138205043854839e+01 6.067263446505987901e+01 6.072904863065268444e+01 6.099544151456038321e+01 5.953398093659578194e+01 5.895717756683067279e+01 5.993348979443943847e+01 5.962232371737966474e+01 5.806464715085089523e+01 5.938051460489339206e+01 5.944478557931285678e+01 5.995089563061806359e+01 5.895864450527601264e+01 5.837925841001182192e+01 6.046821843272057606e+01 6.230409333764271196e+01 6.263664859482922509e+01 6.078100224235236482e+01 6.122581607908313828e+01 6.668420088338933738e+01 6.267829667833562013e+01 5.955912898639530795e+01 6.073147007439779799e+01 6.079242476165535436e+01 6.042356221951365569e+01 5.878083909618536040e+01 6.108281457469706766e+01 6.074196037207837406e+01 5.996570257687782401e+01 5.832787529809825600e+01 5.698008479504087376e+01 5.822317216148805130e+01 5.792329363679836973e+01 5.849006375605731023e+01 5.882769041143711775e+01 5.783781528398966998e+01 5.796541927956681661e+01 5.810449054765486920e+01 5.903182150199606326e+01 5.902319982034932622e+01 5.508773602295787697e+01 5.993222440294556463e+01 5.893651180932705813e+01 5.786276995030486603e+01 5.868186606007405715e+01 5.863304945874332930e+01 5.832979407922529447e+01 5.901204442177119347e+01 5.490574450582663246e+01 5.844609000035688240e+01 5.482459174066634944e+01 5.521787767589707840e+01 5.757261134052352247e+01 5.545629928152133914e+01 5.484130395679375880e+01 5.538475315349116102e+01 5.647043232335853702e+01 5.393999509095103662e+01 5.419941871373232090e+01 5.496398842390080119e+01 5.535650454688241240e+01 5.510850894360869034e+01 5.500400127031196007e+01 5.380470544958714640e+01 5.589844683083391175e+01 5.598142575766711815e+01 5.425180413235203503e+01 5.601564873704914049e+01 5.811362677653823283e+01 5.536253142033504560e+01 5.515917062560829720e+01 5.391204232074586855e+01 5.685635748436712333e+01 5.321763572095436245e+01 5.433050609912294959e+01 5.313006906921589234e+01 5.772586696887257318e+01 5.332723514000955589e+01 5.548428209451167703e+01 5.611831957963401862e+01 5.508719295199689014e+01 5.549891467995791317e+01 5.468859234243437584e+01 5.595853744445231825e+01 5.411262065518178588e+01 5.321625449029993149e+01 5.433295955153946721e+01 5.494099494390977156e+01 5.334404230112667733e+01 5.377381461520914741e+01 5.278173954921778233e+01 5.467144595487193470e+01 5.475921461090259612e+01 5.327838759159195803e+01 5.183299977038360140e+01 5.292502710263830323e+01 5.451193118709978336e+01 5.119395227250161895e+01 5.497450164483012003e+01 5.310677653812438592e+01 5.532609429365065523e+01 5.590323963494858361e+01 5.362422844144104772e+01 5.294553536019328277e+01 5.276766181782367227e+01 5.308744942587513549e+01 5.309327406533722638e+01 5.340521015398275040e+01 5.405344324553748692e+01 5.564114195238888527e+01 5.385149205949002749e+01 5.470232239456493772e+01 5.468315064191505570e+01 5.447867505105826069e+01 5.465670598504448918e+01 5.293654554635676845e+01 5.221154853965212794e+01 5.420141543984394872e+01 5.599763192637416864e+01 5.409739186084514984e+01 5.370325940084119054e+01 5.321181261548100849e+01 5.404278087166512989e+01 5.347340225144979087e+01 5.453102676143374339e+01 5.431145998458379864e+01 5.570803045143549781e+01 5.434244831259697861e+01 5.313358278621149822e+01 5.264293123439716737e+01 5.631537112133347023e+01 5.366838627253331850e+01 5.512306193191422210e+01 5.315006418482828821e+01 5.544506553101238211e+01 5.650112140257809301e+01 5.380635718132365497e+01 5.260835662541052216e+01 5.314127555635569422e+01 5.304170801319158812e+01 5.375497705222369405e+01 5.347132901091564605e+01 5.016878148698613415e+01 5.266091091547369984e+01 5.297662502467568402e+01 5.116433376765211705e+01 5.246704059518056340e+01 5.451623513483467320e+01 5.073246977532370749e+01 5.298101433724655607e+01 5.340134253159885702e+01 5.345413271105096698e+01 5.319055960925066273e+01 5.284009317585575616e+01 5.282313278718191185e+01 4.970861757159829608e+01 5.354750532605466873e+01 5.129047756751922549e+01 4.876985692722011123e+01 5.096610539270469076e+01 5.162000636529606368e+01 5.208781491297971655e+01 5.183833079519779830e+01 5.044475758792118114e+01 5.004871904771033542e+01 4.912269183954654750e+01 5.056781241307945862e+01 4.958046907206193765e+01 4.986982568000645699e+01 4.962959650983582804e+01 4.804477030060991893e+01 5.181476119758164600e+01 5.059352161030388118e+01 4.846442671850603290e+01 5.032026490291473664e+01 5.051014061771405039e+01 5.032656600641093547e+01 5.046669679206274139e+01 4.934491054450898417e+01 4.785288689368032067e+01 4.997528132473436102e+01 5.172493310072384531e+01 4.956295874317216743e+01 5.186387956977941371e+01 5.113345764320755649e+01 4.984401926769538704e+01 4.957838221005722090e+01 5.114546049081295109e+01 5.010398351303683029e+01 5.063669759549852500e+01 5.056467727993092609e+01 5.131570882447206827e+01 4.936388908315308299e+01 5.037350261820130015e+01 5.233971594827765017e+01 4.906079842593798901e+01 5.189268275453832757e+01 5.090773905661382059e+01 4.834052356480491852e+01 4.965122849671127625e+01 4.882891586204167567e+01 4.996052005251411288e+01 4.926859745177472405e+01 4.959134351890774894e+01 4.922624341868920084e+01 5.026859043778094360e+01 4.757548114198501565e+01 4.864626872933591528e+01 4.862053374252502635e+01 4.879499437048849586e+01 4.773028405581173672e+01 4.736704914662998789e+01 4.771842540874288829e+01 4.794649174152412741e+01 4.904148145467932096e+01 4.999246538829477515e+01 4.984264122361039284e+01 4.923971447810266255e+01 4.952860136978417671e+01 4.798672886252980163e+01 4.987141487809002172e+01 4.773642470574093011e+01 4.712652732890420282e+01 4.813696762722072009e+01 4.871838217668125282e+01 4.902142238764999149e+01 5.154215672369888068e+01 4.781076805103095495e+01 4.803950466093061777e+01 5.027081917475867812e+01 5.120881699227090422e+01 4.877883426072279605e+01 4.998444880814676594e+01 4.741243301788536968e+01 5.018372922337695741e+01 4.959932639303954005e+01 4.746641571688214611e+01 5.077973563724816586e+01 4.831510860362469373e+01 4.777803489430674944e+01 5.026175980956008971e+01 4.919497655182402696e+01 5.084362853326123854e+01 4.934126910773643004e+01 4.836836462319232055e+01 4.863864871789021294e+01 4.841351542772503791e+01 4.833347036280179765e+01 4.883411158622725878e+01 4.973837007630686458e+01 5.039519889872623537e+01 4.789453964419508480e+01 4.709896219059115907e+01 4.915110137557604020e+01 4.968398267039668070e+01 4.767914805898159614e+01 4.824131705799177183e+01 4.796570365932925029e+01 4.903295647735628648e+01 5.203215143268920428e+01 5.099464743396917044e+01 4.696049485074997420e+01 4.932353611127854975e+01 4.698441686445084997e+01 4.924623483450445605e+01 5.076174579168152690e+01 4.842576341244937765e+01 5.081746030324951136e+01 4.836584752590000846e+01 4.841488186493607770e+01 5.007027120212432436e+01 4.902742055659933840e+01 4.614691987841288778e+01 4.786964170187854961e+01 4.733471686998765904e+01 4.921945667480384401e+01 4.681928474716128363e+01 4.673339408650308968e+01 4.945532615062589343e+01 4.747912845753000965e+01 4.757431743408587010e+01 4.904440290298689575e+01 4.996551566465873861e+01 4.800724934007951106e+01 4.784874285907488911e+01 4.708847308824780242e+01 4.768552401718699230e+01 4.596028665555020609e+01 4.652970775294561889e+01 4.579582558978121654e+01 4.405967071410189106e+01 4.502664734923041578e+01 4.701020208263017253e+01 4.674406085440990921e+01 4.743518977015107652e+01 4.602976324656300022e+01 4.605224989743774699e+01 4.553283527189309154e+01 4.842620116479029946e+01 4.576783685748593200e+01 4.798798186313836567e+01 4.624426858536126161e+01 4.423326557848827889e+01 4.308067363321885068e+01 4.617435927523228401e+01 4.254970507002160929e+01 4.559578502151904900e+01 4.444063856073903196e+01 4.216361732816364594e+01 4.388052707880213887e+01 4.323848171256470607e+01 4.280858751016887709e+01 4.379255019106595626e+01 4.123806916938571021e+01 4.332476612583864295e+01 4.110774511390732755e+01 4.332290284110395362e+01 4.412016242512335396e+01 4.514976595480722921e+01 4.358508174307477390e+01 4.240942799807694996e+01 4.312091908229132287e+01 4.277198922949629178e+01 4.433044080222560979e+01 4.326292262838782676e+01 4.065487074625233532e+01 3.987736292037805441e+01 4.255807202956196988e+01 4.199109025601816114e+01 4.290290390292282297e+01 4.342733809318308857e+01 4.150607329489960762e+01 4.477840298440253974e+01 4.398247333675061554e+01 4.156046445906081033e+01 4.189700565306453228e+01 4.143965562524433466e+01 3.959624993336485232e+01 4.298234203505562334e+01 4.388247428994401389e+01 4.203860395655477333e+01 4.060198745851054980e+01 4.193710774844582545e+01 3.949330431650906093e+01 4.092916713435906217e+01 4.167347722077364125e+01 4.127666752841403763e+01 4.017417697229407025e+01 4.225435793257552319e+01 4.218690471122479124e+01 4.249514789395801273e+01 4.275665759731702309e+01 4.146223486961270055e+01 4.012816605717473095e+01 4.023775270485553790e+01 4.027943329277717766e+01 4.077358536700717195e+01 4.216646630475360524e+01 3.931607744168773166e+01 3.963609390185133208e+01 4.148909544468998689e+01 3.971230483996537686e+01 4.180336466115948468e+01 4.048284358938315819e+01 4.217643137553045563e+01 4.177471674638506727e+01 4.195737019289468606e+01 3.979594390410370863e+01 4.192604745376053188e+01 3.977053837032494954e+01 4.221436575147290426e+01 4.242449915135472338e+01 4.105674498982677534e+01 4.120766132358658496e+01 4.330691788111533214e+01 3.810556715790195170e+01 4.101169700833726495e+01 4.148603430956887195e+01 4.118735520407925321e+01 4.056487969943982108e+01 4.246938080680597949e+01 4.098980171594534738e+01 4.265802020202319511e+01 4.179564997483026900e+01 3.952841742742406694e+01 4.069966897272040995e+01 3.895110435864279452e+01 4.117058988047056545e+01 4.050571774124937718e+01 4.234432392142314683e+01 3.986223435648765445e+01 4.188445519467637723e+01 4.245348577312699945e+01 4.032721424024852297e+01 4.160781561766862779e+01 4.085519749967574654e+01 4.180706595638430656e+01 4.133373100604223538e+01 4.173899462607015920e+01 4.219820479181043993e+01 4.224956847675633043e+01 4.083836820606918394e+01 4.031238785350281262e+01 3.954482521581063281e+01 4.271174934208988105e+01 4.122591342091040900e+01 4.233818301270628837e+01 4.217675661841752088e+01 4.185811543994605444e+01 3.913019550301289229e+01 4.032415846751644040e+01 4.137688637733191399e+01 4.058400118698562409e+01 4.097129523802613704e+01 4.089663540195674329e+01 4.037620804978558908e+01 4.218931716574881818e+01 4.268840002106067288e+01 4.016600126484485145e+01 4.087807277714619403e+01 3.970864443036059299e+01 3.991604983865589418e+01 4.107559456774785644e+01 3.969098130897432242e+01 4.187473860556945482e+01 3.894365305650565290e+01 3.975959056709866957e+01 4.148463566547399495e+01 4.118570678062945944e+01 4.007522840957216204e+01 3.961061090824547648e+01 4.173385424885547224e+01 4.070582321382801894e+01 3.795400909025778446e+01 4.075762490394082960e+01 4.137490913148181448e+01 3.873029926206917395e+01 3.961435819042318940e+01 3.968975137361678662e+01 4.063244883304913913e+01 4.028956786608796392e+01 4.073336351103647957e+01 3.898923479282717608e+01 3.996515329416772744e+01 3.933136803888446309e+01 4.112474608421558031e+01 4.215548941117810955e+01 3.790785108213866295e+01 3.979417643706750596e+01 4.176840803627473520e+01 3.988487330003437137e+01 3.851213465926560531e+01 3.815338822120042295e+01 3.899058295652270800e+01 3.867008135165136906e+01 3.993008207944768628e+01 3.986691408920219004e+01 3.715652295443150877e+01 4.019596168137252334e+01 3.774094176763426844e+01 3.910673437991282242e+01 3.641988406734322581e+01 3.755474945870841452e+01 3.882757839549554291e+01 3.933591670962558595e+01 4.088143381611384086e+01 3.845775376339721419e+01 3.904878817718844175e+01 3.920649169925439281e+01 3.946069082946883100e+01 3.972328737535205079e+01 3.915955650682074918e+01 4.068912173989647840e+01 3.899123516711657089e+01 3.964058304503732444e+01 3.828748598619691279e+01 3.755612902998981895e+01 4.011067330404507203e+01 3.911169671031645834e+01 3.635933090359474562e+01 3.710447680207184362e+01 3.738047042782889662e+01 3.909992113234763877e+01 3.674643235612743553e+01 3.759844831432967283e+01 3.713811260456507313e+01 3.659422154067483035e+01 3.608084272078691868e+01 3.852988566641795387e+01 3.651823736611247284e+01 3.596358018888969355e+01 3.693949561263882941e+01 3.681922991579880744e+01 3.699813681710198665e+01 3.772862597618757263e+01 3.784207604882642784e+01 3.762517925912295169e+01 3.819826303808545021e+01 3.878332556070700576e+01 3.645541120494977605e+01 3.628583192810982894e+01 3.812712817315123459e+01 3.523622922983740580e+01 3.736518445368502483e+01 3.718031397301413676e+01 3.800681522249048783e+01 3.798249020420674071e+01 3.722443840628518075e+01 3.526975213403567722e+01 3.657363728561043104e+01 3.508980183224049654e+01 3.650579780214457060e+01 3.676876016589114471e+01 3.446778130287745512e+01 3.489927383077585432e+01 3.739808288247827761e+01 3.521672675313437395e+01 3.593289825011337513e+01 3.593099597498831344e+01 3.428333777339738475e+01 3.501295873098058564e+01 3.771844282635013457e+01 3.586415305786715635e+01 3.638715593045269969e+01 3.506093017123327371e+01 3.677814370563867641e+01 3.641364481300745126e+01 3.455044903045897087e+01 3.672955306733770442e+01 3.743499696730298609e+01 3.750181013360482041e+01 3.578908535961409854e+01 3.616725397274074538e+01 3.549384034892009510e+01 3.904470958868670039e+01 3.677827513636870549e+01 3.635038392660974438e+01 3.604272365023243907e+01 3.688097529254346085e+01 3.459927668381288868e+01 3.432169630948078520e+01 3.327530609127706640e+01 3.422785653474882395e+01 3.479105963554179937e+01 3.573331031533277979e+01 3.473226211130698005e+01 3.429238672061560322e+01 3.296042974013868587e+01 3.435427658750751334e+01 3.690657192353165783e+01 3.500814075818893656e+01 3.578978921774434241e+01 3.448353183713278014e+01 3.403950065562993643e+01 3.318866266020560829e+01 3.472503979733352963e+01 3.599054489767256371e+01 3.576889755553010275e+01 3.588180432851812895e+01 3.584084833045936591e+01 3.461104922220229696e+01 3.341255176665561777e+01 3.460252726630075415e+01 3.390383725416880623e+01 3.284698091163726019e+01 3.303771097528065326e+01 3.495364907959068290e+01 3.453293471099853917e+01 3.508648857212548222e+01 3.480198076245859085e+01 3.397935999030389809e+01 3.418983049256437567e+01 3.698177310399407247e+01 3.582246830808244198e+01 3.536767983833910733e+01 3.608482128188129678e+01 3.619307705751000981e+01 3.386612726837912390e+01 3.694023448482358418e+01 3.390010684479504022e+01 3.431119277016665592e+01 3.578835449997107787e+01 3.591303273345504010e+01 3.554653277385819621e+01 3.798651180141094130e+01 3.431464322745942752e+01 3.644989487312217591e+01 3.472664083417822667e+01 3.543735033704592041e+01 3.637060910765552535e+01 3.475803967462115907e+01 3.484048833112054666e+01 3.435971832841023144e+01 3.621955174218386020e+01 3.541793797161489010e+01 3.628085876008397292e+01 3.494047605542605339e+01 3.458470891289194071e+01 3.476598668579471507e+01 3.519082185720271383e+01 3.657864846971748563e+01 3.535601154226987575e+01 3.387617047402304848e+01 3.293505761881343119e+01 3.362160886273792215e+01 3.403357150714440849e+01 3.630242790030524702e+01 3.166397628749369630e+01 3.316913462301659621e+01 3.382146561671697071e+01 3.153434559825749872e+01 3.180723432313986976e+01 3.270215481546136971e+01 3.380407023090350549e+01 3.315125720816915589e+01 3.369079295298816135e+01 3.191613577924777800e+01 3.206930202526604745e+01 3.240583163733459315e+01 3.195015609357509589e+01 3.237852131828761060e+01 3.348655878801705654e+01 3.239771200987892286e+01 3.310602908609173056e+01 3.322562336705748010e+01 3.078932461602953907e+01 3.353526642980396133e+01 3.265480579294911934e+01 3.127617760953675230e+01 3.117832920227729332e+01 3.159518231576062774e+01 3.146061334372722484e+01 3.227795986479767976e+01 3.172840902760035675e+01 3.401334207378647534e+01 3.284801773591424734e+01 3.580660021773837798e+01 3.262876347212833394e+01 3.333602681996328698e+01 3.391481454404964779e+01 3.126971078318382169e+01 3.246958175411746339e+01 3.281235478626857116e+01 3.376495685239963507e+01 3.212285317399661011e+01 3.510635089847017554e+01 3.518067642072472268e+01 3.281268855137042095e+01 3.408721041447038402e+01 3.313985142235853942e+01 3.410430496556393365e+01 3.323198864072236347e+01 3.316075013483498424e+01 3.414489546597486225e+01 3.351310703793704704e+01 3.396487415311560198e+01 3.543467672137952462e+01 3.223815140350804853e+01 3.118240157456170536e+01 3.142853261497242556e+01 3.509442102720157663e+01 3.190142214607250537e+01 3.300354650078892860e+01 3.245965080707035355e+01 3.165323123280997919e+01 3.205798803075656878e+01 3.255445363252577096e+01 3.283445291456074244e+01 3.269944464935492334e+01 3.301429894454535940e+01 3.285151379239710678e+01 3.219962329214060048e+01 3.302419822712834474e+01 3.251953020741771638e+01 3.470138318499832053e+01 3.129192300891421752e+01 3.380659572262049295e+01 3.271756053426781108e+01 3.331025787211787303e+01 3.313928226846647362e+01 3.103493442735121732e+01 3.171061805030370451e+01 3.297175128665838884e+01 3.173377802345623877e+01 3.372034156594978072e+01 3.143275135738093695e+01 3.126975566626727598e+01 3.074312227116230289e+01 3.177476396374223810e+01 3.236588695069790589e+01 3.128591674484524887e+01 3.241438846588278722e+01 3.302205471331060238e+01 3.194628830840921552e+01 3.333093723167880995e+01 3.190190068760941244e+01 3.230780266152473246e+01 3.195713984586252110e+01 3.126276002844290502e+01 3.103491263623076435e+01 3.292183762826289950e+01 3.288938986738305204e+01 3.353065471135290210e+01 3.355498394922142325e+01 3.355040610442216575e+01 3.337577879955006921e+01 3.134539425234942911e+01 3.285638881547208712e+01 3.231748321298103122e+01 3.247491581558386997e+01 3.202352318204123094e+01 3.340384201521347762e+01 3.079556566872412660e+01 3.101373261099141132e+01 3.344822907644171295e+01 3.268314791029963118e+01 3.074352947854007212e+01 3.254226967135905824e+01 3.343645837461480141e+01 3.198073980550827144e+01 3.231756874274710611e+01 3.104141982242068565e+01 3.056888583366266587e+01 3.153815215838155694e+01 3.199715456900166188e+01 3.246599450801794262e+01 3.433205025805251864e+01 3.217393978180284364e+01 3.036908680346634171e+01 2.956214410500037104e+01 3.224201840061700608e+01 3.249052325132502261e+01 3.287328573569830326e+01 3.347999518915301564e+01 3.124614346652903762e+01 3.140989587754809875e+01 3.380644675420316503e+01 3.279462448320452239e+01 3.228051170304590300e+01 3.260197235254157988e+01 3.073436063240338356e+01 3.053898454190486333e+01 2.806010935297413411e+01 3.142448807243193087e+01 3.286211439401521517e+01 3.098933167911521025e+01 3.173504781181226164e+01 3.406464811744345411e+01 3.096186582287064226e+01 3.422422691815940965e+01 3.098367096697190348e+01 3.439801740341913217e+01 3.167679795579768864e+01 3.083840241450208097e+01 3.195863628721448535e+01 3.081796026623575102e+01 3.165617972952155057e+01 3.103484484829522927e+01 3.313901335096414869e+01 3.199219623897279163e+01 3.052537438329225239e+01 3.132204189580964382e+01 3.057952914993167326e+01 3.195376738881384782e+01 3.185096876133534138e+01 3.107114019171624619e+01 3.102880497146126970e+01 3.130532504244716563e+01 3.174527565723322198e+01 3.120360709029989366e+01 3.180215210520265856e+01 3.191149250644620139e+01 3.058219537815228506e+01 3.318379706447462496e+01 3.053776677417056007e+01 3.330946641917262241e+01 3.185141698987942505e+01 3.003649540294430409e+01 3.387419387558732353e+01 3.192894848160140242e+01 3.096434096522584767e+01 3.037679807656862252e+01 3.193176278391603873e+01 3.201500208190660146e+01 3.121096908716681284e+01 3.117821557055463799e+01 3.287010374544200175e+01 3.055832514969963754e+01 3.052868387150385843e+01 3.121477704246816387e+01 2.965837609324607271e+01 3.078615393783618615e+01 3.110020931965659585e+01 3.258557622987829916e+01 3.243813397614878369e+01 3.290634852382275000e+01 3.062583988324723805e+01 3.169002160464560092e+01 3.174528000373807402e+01 2.991723701501592103e+01 3.165217702594371829e+01 3.187218911689425127e+01 3.293054335727917703e+01 2.824785923113595487e+01 3.230507320568479201e+01 3.046834126278848487e+01 2.970851092612691602e+01 2.997645359366693896e+01 2.877746555772620596e+01 2.927474759513797764e+01 2.909759227120781588e+01 2.973802473615558029e+01 2.835488778186321213e+01 2.879004638852453013e+01 3.080862503567452038e+01 2.804352627886923344e+01 2.924295112849337741e+01 2.939130536139246885e+01 2.816433734895171170e+01 2.897820579343648362e+01 2.690081311336982139e+01 2.889474973058410967e+01 2.636618561221128587e+01 2.831396964324293819e+01 2.810651363957373405e+01 2.995893943829690187e+01 3.016041644323335902e+01 2.889885681912376825e+01 3.180998094291874878e+01 3.041958575339765503e+01 3.009587682955904953e+01 3.104376475843723071e+01 2.941995984397140518e+01 3.152195929717814593e+01 3.193866622136665612e+01 2.911154640036263430e+01 2.883542185587418771e+01 3.057271857687933192e+01 2.987634560887928004e+01 2.865126883428755278e+01 3.211435519066699840e+01 2.922954922919384657e+01 2.966105527353015958e+01 2.911567386137893720e+01 2.898740449851465684e+01 3.002974069451509820e+01 3.174347069159055934e+01 3.005057550838666458e+01 3.128814314139171060e+01 3.234456829807654543e+01 2.903710754590095888e+01 2.993735547462541291e+01 3.037109771157405547e+01 2.901451060247354974e+01 2.883837731155199435e+01 2.897044000816612197e+01 2.759569241767700021e+01 2.837651183181917247e+01 3.096920047562458223e+01 2.959181059263787716e+01 2.803875384282691741e+01 2.959423019027699198e+01 2.612275611459023139e+01 2.993496844965279990e+01 2.749453479258152910e+01 2.753754792626550341e+01 2.721037670701501199e+01 2.895842247258089586e+01 3.008624104252272247e+01 2.928021364713793417e+01 2.939657556983230435e+01 2.945391410991930670e+01 2.932179345625008438e+01 3.049898112531109007e+01 3.112924172911189657e+01 3.033089991453685741e+01 2.903235164741204599e+01 2.809709813489546448e+01 2.888739497964001757e+01 2.932693208344033664e+01 2.745918449749902379e+01 2.784479983273021730e+01 2.922757724644352706e+01 2.746327269976130481e+01 2.609311467037638010e+01 2.684427224456371874e+01 2.883789621057204045e+01 2.806241336924775709e+01 2.798362146553929364e+01 2.935819169114534333e+01 2.691753448372478985e+01 2.807067368548986153e+01 2.829919206085914141e+01 2.632290082499691763e+01 2.873863196808855847e+01 2.971091728295795420e+01 2.792510529125501861e+01 2.733983364523985671e+01 2.806731704534691474e+01 2.890195846609430319e+01 2.632615008277345936e+01 2.563153084093881162e+01 2.765254931663972116e+01 2.930567659097164324e+01 2.700942856659292701e+01 2.719846298899160075e+01 2.903378074420206545e+01 2.747837288587827942e+01 2.760826760110342804e+01 2.873095050924830574e+01 2.914898464373967713e+01 2.671546665957134437e+01 2.692749018554667373e+01 2.636092145761138994e+01 2.910274401660547028e+01 2.767949858905335248e+01 2.886539840723858674e+01 2.613362105711918204e+01 2.817183627386422629e+01 2.616425085695743036e+01 2.834423862151152562e+01 2.818476097896526511e+01 2.763725247883739655e+01 2.768404451419107559e+01 2.826158033694869331e+01 2.485831956170958534e+01 2.758012328105985489e+01 2.566158811108488180e+01 2.784995391607903059e+01 2.856834673160587101e+01 3.096347722467266905e+01 2.887027787340871399e+01 2.718119618543221705e+01 2.566018897031377577e+01 2.765351266062373981e+01 2.862353370041794065e+01 2.459954770996292339e+01 2.504607716102660930e+01 2.616078373383578892e+01 2.592782345634511998e+01 2.692171400624375721e+01 2.659789272759763534e+01 2.583875066822798416e+01 2.359872923081005069e+01 2.613717803464320966e+01 2.596146800813345124e+01 2.575693683872552242e+01 2.566507462942096751e+01 2.522473088688179388e+01 2.598309407697326279e+01 2.427754612671474632e+01 2.534646684815822582e+01 2.800733622716757054e+01 2.542274393979777614e+01 2.510494834873461656e+01 2.654405418380613213e+01 2.610323475968050388e+01 2.604330624574019026e+01 2.633805191322935357e+01 2.626575597109202675e+01 2.690467484898552541e+01 2.642160428189466259e+01 2.382199903128109142e+01 2.566938662064230314e+01 2.406451659378068086e+01 2.720857935115550674e+01 2.574463193569271624e+01 2.631875639077508922e+01 2.709642882498424399e+01 2.450517963141890476e+01 2.476379128869121260e+01 2.429551383070301895e+01 2.594679236133498179e+01 2.881601056340722167e+01 2.787179809969025257e+01 2.594450946197565600e+01 2.798413162848214597e+01 2.810284511819396158e+01 2.871467698240238064e+01 2.425087690177409172e+01 2.841678536842308134e+01 2.535531280764195827e+01 2.722598736070013814e+01 2.477870306085156571e+01 2.770667593232187542e+01 2.709112619934593269e+01 2.502630515031856362e+01 2.553735530285987210e+01 2.683273472307089236e+01 2.664848029265250062e+01 2.699678987885605252e+01 2.646358974058205504e+01 2.790942328800596073e+01 2.770428414297204966e+01 2.826330355566434704e+01 2.694708679563431275e+01 2.521960958386701890e+01 2.681168440600901448e+01 2.547734862960769320e+01 2.696646149570032236e+01 2.794336865766953082e+01 2.615912436406854269e+01 2.544569188391517045e+01 2.625914541577312988e+01 2.703500570975981887e+01 2.582622848342521849e+01 2.631254380028024542e+01 2.785124415465696757e+01 2.642390464697731289e+01 2.738486142140505564e+01 2.576265883867732498e+01 2.645771979931065232e+01 2.748064433682188223e+01 2.659866849421737456e+01 2.483891119550443705e+01 2.578418581106666352e+01 2.420906969404712328e+01 2.540948445476526274e+01 2.463837768031842756e+01 2.629272081661999039e+01 2.470823181079585851e+01 2.436433696415196692e+01 2.598702629389875440e+01 2.426690073435452177e+01 2.576435176930442594e+01 2.480511017922653494e+01 2.634695101188134814e+01 2.601811740878717316e+01 2.634778856956697979e+01 2.414963524067869116e+01 2.558940454581978585e+01 2.562182895189729592e+01 2.421043744937468389e+01 2.489512735141423860e+01 2.479442085903916748e+01 2.443566590674516803e+01 2.454118706518122295e+01 2.500936148686118443e+01 2.364853859499710964e+01 2.592035359784462756e+01 2.582741517094635597e+01 2.394370684276791295e+01 2.482744148910212090e+01 2.384910429178315994e+01 2.370192781007407135e+01 2.478200774689327801e+01 2.525319322982506876e+01 2.696330153541164165e+01 2.490898789820504433e+01 2.443956868444249153e+01 2.325984640372685774e+01 2.494181398138604777e+01 2.468669101610439043e+01 2.596733885787075735e+01 2.357511473744220609e+01 2.441855197819574741e+01 2.639904088472290411e+01 2.539375144974362186e+01 2.533092547623911628e+01 2.482060774905923850e+01 2.514718987313308318e+01 2.392932118105881401e+01 2.478542527326026956e+01 2.594404046386043561e+01 2.414488375690880773e+01 2.415236901790054702e+01 2.367323134568793463e+01 2.794942860508427529e+01 2.603455783511921240e+01 2.460247849424828104e+01 2.732454020685739948e+01 2.477982238474702115e+01 2.386291446734288968e+01 2.123568538332431288e+01 2.401838086997722499e+01 2.592461240366659325e+01 2.478613228963372350e+01 2.491955968509427777e+01 2.421740154055766681e+01 2.536492248363520829e+01 2.584534552600447910e+01 2.618214220154389693e+01 2.645029633646041844e+01 2.534364984171309487e+01 2.560926639855589571e+01 2.638368126858834017e+01 2.518206682016510811e+01 2.725294634359473989e+01 2.642218706604981548e+01 2.377606161224136372e+01 2.424445646164905455e+01 2.658758352891468846e+01 2.607405692102301487e+01 2.472809048640700524e+01 2.655783170590390441e+01 2.568738965668947216e+01 2.551561954858274461e+01 2.415509691645182144e+01 2.589497336012790996e+01 2.428393935058061714e+01 2.486095442836530367e+01 2.293700444882720646e+01 2.566701282810496565e+01 2.538679736726120595e+01 2.643114153826339319e+01 2.667781644123270723e+01 2.568132032087124728e+01 2.425814916311312430e+01 2.469160230486334484e+01 2.725373045435856056e+01 2.524603327172173550e+01 2.512885278411307510e+01 2.293516283466150085e+01 2.503555799377534896e+01 2.463717295378199523e+01 2.402269884801860300e+01 2.450693613325596942e+01 2.397361035506642324e+01 2.421138090132980736e+01 2.387731153424723729e+01 2.406133696923733467e+01 2.645256877013518704e+01 2.431501746310484435e+01 2.555917429791328033e+01 2.313209347270609584e+01 2.414620452518717997e+01 2.346165179011939728e+01 2.427542879711865709e+01 2.441834042431253948e+01 2.573071829922045595e+01 2.538729519315138816e+01 2.487930970860412216e+01 2.447657564904884708e+01 2.639304069976774159e+01 2.455842623544232239e+01 2.649978999754415554e+01 2.478811870473652235e+01 2.302233544480855443e+01 2.610642627694593187e+01 2.371951671362293368e+01 2.441425057616956451e+01 2.491539792365810513e+01 2.322094291920524256e+01 2.344127250788339367e+01 2.400301060634954098e+01 2.303196718333955317e+01 2.575078958102456284e+01 2.364604398014973796e+01 2.808272751722214622e+01 2.207491443159608124e+01 2.517927410330768012e+01 2.494415614008138604e+01 2.481353994138178010e+01 2.606586321328468259e+01 2.427629239889679624e+01 2.401376972754551531e+01 2.557925994848055495e+01 2.351963154465900985e+01 2.367253596001908278e+01 2.306932298762223610e+01 2.318664880367913383e+01 2.444114973006491098e+01 2.312459925054277932e+01 2.194126471403200185e+01 2.606084288947548444e+01 2.519783058014991894e+01 2.549934832026816522e+01 2.484222061101846535e+01 2.400822033818421986e+01 2.507400897004412244e+01 2.169826372714352303e+01 2.369733856041481346e+01 2.321390168898913942e+01 2.341098124881210296e+01 2.325809779623284967e+01 2.186083399281635309e+01 2.366684343528648782e+01 2.270064101557832714e+01 2.328263960511270270e+01 2.524717640719901368e+01 2.518823804358797602e+01 2.448629083672449624e+01 2.380644837750900322e+01 2.438008063326903851e+01 2.310976744822963980e+01 2.461409042614475240e+01 2.360340807986499101e+01 2.537598145207074651e+01 2.159378129202571017e+01 2.353216731794964289e+01 2.428592805566549373e+01 2.371186385910023020e+01 2.283827340307215081e+01 2.370796693586164849e+01 2.067449648773042981e+01 2.216164965710484225e+01 2.417563053191992850e+01 2.350532539091188511e+01 2.475634815205432204e+01 2.290400417623679630e+01 2.373556519796043318e+01 2.308450246203209488e+01 2.303659235808707351e+01 2.281357634621613073e+01 2.370156653614243325e+01 2.319606685389146250e+01 2.167979564496762634e+01 2.269635834516483186e+01 2.255643952331359969e+01 2.316196741260379000e+01 2.195566875944478369e+01 2.369936765366334441e+01 2.070745341558921382e+01 2.282184995903658020e+01 2.030400254223354040e+01 2.051220392736249565e+01 2.159161748450074114e+01 2.223521794403083618e+01 2.330685115970462817e+01 2.040006114321172248e+01 2.066892174977055419e+01 2.193021174951077512e+01 2.274349476545812365e+01 2.450549039113363747e+01 2.082426796369874822e+01 2.300930659152713531e+01 2.195348773568118972e+01 2.308450398951381644e+01 2.090228361036706772e+01 2.051895506636199684e+01 2.209446585557360621e+01 2.049789316079380797e+01 2.107164455991472352e+01 2.277493031394658729e+01 2.266499479497707625e+01 2.298908935437952650e+01 1.947479116297429513e+01 2.184343104075032826e+01 2.194897119307238498e+01 2.306413505743514136e+01 2.376656154293189260e+01 2.319798393200817088e+01 2.493210945183679428e+01 2.259112915825060952e+01 2.282015323094966419e+01 2.295589304733866598e+01 2.271761557464716930e+01 2.248820695822337967e+01 2.220686529768523698e+01 2.272726389276488135e+01 2.475031599630567314e+01 2.297123058410770469e+01 2.208532278710663377e+01 2.119967315808153074e+01 2.218256156576043026e+01 2.302313154939920636e+01 2.043067948254521227e+01 2.241676650121170766e+01 1.974987641511389214e+01 2.213134516163685461e+01 2.107438767711964545e+01 2.016788479267941625e+01 2.099317285129636446e+01 2.250973313968954059e+01 2.269459453655646186e+01 2.133676147504900555e+01 2.078357176695820385e+01 2.201118392738783669e+01 2.074686892216634604e+01 2.198090945093235504e+01 2.211327788692800667e+01 2.113453732501226767e+01 2.157973734734815352e+01 2.285559734092406359e+01 2.314649005658861824e+01 2.282346660434817665e+01 2.168237498335370717e+01 2.113478021931856787e+01 2.321043122517533774e+01 2.228743905920210366e+01 2.241160731286266738e+01 2.274684427446681667e+01 2.289187519067155563e+01 2.374657973077681916e+01 2.229071235586137689e+01 2.082899618699600097e+01 2.036479975996421032e+01 2.256117933757518301e+01 2.160234989384408522e+01 2.225875961066939013e+01 2.196865204894593049e+01 2.107327056711019608e+01 2.248073623280946620e+01 2.029056493495521707e+01 2.071438141957603918e+01 2.268160620814393624e+01 2.194678991496697407e+01 2.307152068999527827e+01 2.173157550124681592e+01 2.165573306008907295e+01 2.418476116734336046e+01 2.200812625262481248e+01 1.969703665824799543e+01 2.196753454404371553e+01 2.130134550551466432e+01 2.220913700620002373e+01 2.343174231308958610e+01 2.244258650239973107e+01 2.389198675008741191e+01 2.185612484611308659e+01 2.361604900326920387e+01 2.049864123971925167e+01 2.336466889352517384e+01 2.336324184343042631e+01 2.261220136858787555e+01 2.359530757200026230e+01 2.198135465607107975e+01 2.246045294027919681e+01 2.216498880737054833e+01 2.442077730849327821e+01 2.245214907100393731e+01 2.265635528204781579e+01 2.095348545912072069e+01 2.066986978422923471e+01 2.094236089300724402e+01 2.311220683366932960e+01 2.327348510575976448e+01 2.203823224380142420e+01 2.191497118077919737e+01 2.127237505368764658e+01 2.116058821024405034e+01 2.277393923996924485e+01 2.382619608945659451e+01 2.011722650589310035e+01 2.125254171526246338e+01 2.134823741625970683e+01 2.228174187158736785e+01 2.116449927327959202e+01 2.046954723428787659e+01 1.972424976552343168e+01 1.943520715963795809e+01 2.347888566352709816e+01 2.203901149661694703e+01 2.103464600081191094e+01 2.132777787162917349e+01 2.043736163503934833e+01 2.102502338805497928e+01 2.064942795765386307e+01 2.075608738145975707e+01 1.764275933004066843e+01 2.076000683580880235e+01 2.158008146229339985e+01 2.168139729002246341e+01 2.139634722072667472e+01 1.999027735965136898e+01 1.951170189446209946e+01 2.142349215561241493e+01 1.954446463854760907e+01 2.003924521911677203e+01 2.078721082209546367e+01 2.071532181705448750e+01 1.925825764044581589e+01 2.159311929200572422e+01 1.756143068613036462e+01 1.946835944400156748e+01 1.818442613728300472e+01 2.032392452737704147e+01 1.928914419009294079e+01 1.817021393094510628e+01 2.142221277434447302e+01 1.852123145950537975e+01 1.706861811623428338e+01 2.007037391757165423e+01 1.873447808111228952e+01 1.832711102354481270e+01 1.795774088233635979e+01 1.909735556561819791e+01 1.684963789141010793e+01 1.903579685247838427e+01 1.843997651307663332e+01 1.790222584061967481e+01 1.818689060760724630e+01 1.568010615126186202e+01 1.610895508660843944e+01 1.670927146721907164e+01 1.737575208777851543e+01 1.844075703763127194e+01 1.920235692756024548e+01 1.777702013747073551e+01 1.662222962138896776e+01 1.951814123988234329e+01 1.863892958819921830e+01 1.660640164075448766e+01 1.661555988205287804e+01 1.842629737431867198e+01 1.764264357504238134e+01 1.929909980733018315e+01 1.819444365965510002e+01 1.806738994649864338e+01 1.749460766908332232e+01 1.712059004644759241e+01 1.672375306338361156e+01 1.707348587750382407e+01 1.596813997703799792e+01 1.512240252481223202e+01 1.676461163692164646e+01 1.801758283134384442e+01 1.624389508098495227e+01 1.578609684863155316e+01 1.848752605186215447e+01 1.709594139275851532e+01 1.665677518425345127e+01 1.672636473782602806e+01 1.625309101670623591e+01 1.692750512251710759e+01 1.716398398177381068e+01 1.535818736021422026e+01 1.726435130509888083e+01 1.723018059831195714e+01 1.903748088092890356e+01 1.832576218760623377e+01 1.760829428720638390e+01 1.732688676524491811e+01 1.947474268646780970e+01 1.773388461963588369e+01 1.842836916843452144e+01 1.771089510570311987e+01 1.675993530065184700e+01 1.633196610668756676e+01 1.882388277045463099e+01 1.728082723584426006e+01 1.770736204122823665e+01 1.656774050282260902e+01 1.743021661320201687e+01 1.608274863440142965e+01 1.767572252122785414e+01 1.736114609936205966e+01 1.453874526392883659e+01 1.684719179838360148e+01 1.753700674550291438e+01 1.633844101546758765e+01 1.725557797551973849e+01 1.291884890963460997e+01 1.586854695696460205e+01 1.670376665849475373e+01 1.598442156347492293e+01 1.435070328727333511e+01 1.661416833373683843e+01 1.748312744006880948e+01 1.633347079313381656e+01 1.724913250713224144e+01 1.422235975718667156e+01 1.533977266626188474e+01 1.595310476024667956e+01 1.511914091528453596e+01 1.459336176432352872e+01 1.480804577785134413e+01 1.395417709971855125e+01 1.604690766112285161e+01 1.494379806236767294e+01 1.514531315876968698e+01 1.431001524504855027e+01 1.616578060347108448e+01 1.757345851616205579e+01 1.536995623472075145e+01 1.688597549935190401e+01 1.532968669918983373e+01 1.698465223714213579e+01 1.566693296511600764e+01 1.771673544182752380e+01 1.491330122899128519e+01 1.675704495002856476e+01 1.317849113180516163e+01 1.625688006794090867e+01 1.559412607357895020e+01 1.504992645192725043e+01 1.559106331552133717e+01 1.240268480757038816e+01 1.580327876565012346e+01 1.672207274401305455e+01 1.466253317289733005e+01 1.506644923175603523e+01 1.386186716226502469e+01 1.617212817599321539e+01 1.452457940708603346e+01 1.608386030014136026e+01 1.340134277857402267e+01 1.427789014645649601e+01 1.494076557504137881e+01 1.277212030161506817e+01 1.573022867160507410e+01 1.466318015568836408e+01 1.367544275112756758e+01 1.515573909815894993e+01 1.292634558674305723e+01 1.415026303975775512e+01 1.305275808634524282e+01 1.413159623978854817e+01 1.209784721448265543e+01 1.299547382694934150e+01 1.531106964983224650e+01 1.511382373735840901e+01 1.303094455972793142e+01 1.462477679552492305e+01 1.608642121848107465e+01 1.318082062682700872e+01 1.244435407545144479e+01 1.332008739232890804e+01 1.277002702249850330e+01 1.357514650649250854e+01 1.366456094699448087e+01 1.220082662282069919e+01 1.259616721080605473e+01 1.334228667280644842e+01 1.240595647629917941e+01 1.221446754940277657e+01 1.423169510753088751e+01 1.243715620635187058e+01 1.355619712201612082e+01 1.126300253986366151e+01 1.308214758577395465e+01 1.322283090122712856e+01 1.283644853499523286e+01 1.366776448999176985e+01 1.413632374236752831e+01 1.396776056556011802e+01 1.204800711522366363e+01 1.309952992726183929e+01 1.482355345596187846e+01 1.333606939520078072e+01 1.138719116465331105e+01 1.122661999788850729e+01 1.052179460815687762e+01 1.300383806160454014e+01 1.257799189375053572e+01 1.281997842337190541e+01 1.268875679682184199e+01 1.304809787995329984e+01 1.338031316991177633e+01 1.188634216166981794e+01 1.289689400132747465e+01 1.224062298076905364e+01 1.440777911114870946e+01 1.400301739834721637e+01 1.269596798274343108e+01 1.353360410550854986e+01 1.241105954067683648e+01 1.252008515765487928e+01 1.380399337639482304e+01 1.367571544517328164e+01 1.444144316447008691e+01 1.269986710307620648e+01 1.365721026964105533e+01 1.186331022748626474e+01 1.299895785958162442e+01 1.175122917433630576e+01 1.209497376837325611e+01 1.368290516839994453e+01 1.294245547685404674e+01 1.105658245453756550e+01 1.520925688133509368e+01 1.296884955428497399e+01 1.450475061935273757e+01 1.274607997115102975e+01 1.171351783282621994e+01 1.436225245756689972e+01 1.277840507747083443e+01 1.343618281295986527e+01 1.251946711796096068e+01 1.295838831567463068e+01 1.224280895108449130e+01 1.449072196942029755e+01 1.457303548040661489e+01 1.219729682534985926e+01 1.498365709566293802e+01 1.526341678686947922e+01 1.433083806545776895e+01 1.299089397311640148e+01 1.273923932891892008e+01 1.344045618576469536e+01 1.314997465746317573e+01 1.218026936730526977e+01 1.327732271684144294e+01 1.411007012952017270e+01 1.302399848222659529e+01 1.243910298698099659e+01 1.281177548733633742e+01 1.308941515194441862e+01 1.236249132054109090e+01 1.383850550613912844e+01 1.397424324732122969e+01 1.311882787846094445e+01 1.507864711756954001e+01 1.099077956218960495e+01 1.403285280023213488e+01 1.247539860664913292e+01 1.231185988806504916e+01 1.359155259887432265e+01 1.471245916642334528e+01 1.303918022002019939e+01 1.292287492164559559e+01 1.321689656630276488e+01 1.398379630229075232e+01 1.233223135160590900e+01 1.129804682431872465e+01 1.144724227455622767e+01 1.062055920285391686e+01 1.172726741859559674e+01 1.014781198526153894e+01 1.070095297786936506e+01 1.157301028467610493e+01 1.199047618124154013e+01 9.960545189060962201e+00 1.159170112236127004e+01 9.737463081269440934e+00 8.637915717383798153e+00 1.066025649757468763e+01 1.144155515005975410e+01 1.077240815969849486e+01 1.093540490704766199e+01 1.050526567410503986e+01 1.186095656193033854e+01 1.144745706060225920e+01 9.678492737307228921e+00 8.452509041145276569e+00 1.177259162072726006e+01 1.208530077097679190e+01 9.568438962875566389e+00 9.523706439330862139e+00 1.074818093050659584e+01 1.117218596361147220e+01 8.304539609701105718e+00 9.253403975631217193e+00 7.824293413897817295e+00 1.074798641751705119e+01 9.213734022449605376e+00 1.076462839094059554e+01 1.230640338848676407e+01 1.163535601958535359e+01 1.061985732129045346e+01 9.136415201886240567e+00 9.658376019006306379e+00 8.525859251745909972e+00 1.088229723559988216e+01 1.039107088080602104e+01 8.376727164650326074e+00 1.037743688625365834e+01 1.004291129841871033e+01 9.626249235876144894e+00 9.812243739345339222e+00 8.153827187486747619e+00 7.235428922387714401e+00 9.510110450512707203e+00 8.433331786024538701e+00 9.393853836895075915e+00 8.004353910848378106e+00 8.571732259630062245e+00 1.083011943934261190e+01 9.063040678547029216e+00 9.961407507783452076e+00 7.864767456817564728e+00 9.962780776439613462e+00 8.580057538974241282e+00 8.802911756923016640e+00 7.600962225281906015e+00 8.279800769250277526e+00 8.318802303018269839e+00 8.430283874450141823e+00 9.186307120365873047e+00 8.925912059795864550e+00 8.248610681548447232e+00 8.299407847402514804e+00 8.064740622763684641e+00 8.310712157707550674e+00 8.021750102799810378e+00 8.147090495661691634e+00 7.264298288507875512e+00 8.774629538797995565e+00 6.541994213548534276e+00 8.156172635959920925e+00 8.014520201116084763e+00 7.470789503819031729e+00 7.879395729026156481e+00 8.819151979711060463e+00 7.955112668372866125e+00 7.611695041000754003e+00 9.006130052930947372e+00 9.762375409715591701e+00 9.561841311057444059e+00 8.052285347286616712e+00 7.918880740415850106e+00 8.571922091484010409e+00 8.352012392965647791e+00 9.071942385492908656e+00 8.335512818237267751e+00 7.726962477550788577e+00 7.893059064727165008e+00 8.727626591942296841e+00 7.959467605748246299e+00 7.762544570825253842e+00 8.739849646636308478e+00 7.839298998173600985e+00 9.193914050391283510e+00 6.066783971894313510e+00 8.214707840388872029e+00 7.959954673111460544e+00 8.278168785387547857e+00 8.066269038041127715e+00 8.626104462704384801e+00 8.203504054000232415e+00 9.364555989403008596e+00 8.060816930157660209e+00 9.355901832066255253e+00 8.847319333519322981e+00 8.104066721770003312e+00 6.814992920280952937e+00 9.481347824059074725e+00 8.399816205388109580e+00 7.725546008234048578e+00 8.771419658765449157e+00 6.817342120849510856e+00 9.426057151255442079e+00 6.897189889162441467e+00 7.397812555098999709e+00 7.325220461682915740e+00 8.363734250870352938e+00 9.202849585095128404e+00 7.268036621082852200e+00 8.795297422709646540e+00 8.470596128768560718e+00 9.197643293606851955e+00 8.464676681608876763e+00 7.817088283085915634e+00 7.451813284360254919e+00 6.797334606027400028e+00 9.211444600471033084e+00 7.088486173617241981e+00 8.127331793852771824e+00 8.924924658649230125e+00 8.069795145363206856e+00 8.874315760537578868e+00 9.450020661704265024e+00 7.975683892031787181e+00 7.952653011447399223e+00 9.125250747774119375e+00 7.970190721982191917e+00 8.991274521464653446e+00 7.938815820852447303e+00 6.459228029724019216e+00 7.640128957204395554e+00 6.243218269116170838e+00 9.074844528552175049e+00 8.497506628963011011e+00 6.553785049633895632e+00 9.131429607588669839e+00 7.671215630657096440e+00 7.050762929676396951e+00 8.583079433121275414e+00 7.735265040644528689e+00 9.041812231626035867e+00 8.863179428398758830e+00 8.842424810646635436e+00 8.190076827320556418e+00 8.335958219511651279e+00 7.074472995651855278e+00 7.683528477273896762e+00 6.082480414760694565e+00 7.536401431852949528e+00 7.709178624220355935e+00 7.314767298401717355e+00 7.921956924532809197e+00 7.196417369601061154e+00 7.126997384333241925e+00 8.585360490754851526e+00 7.590261164943084893e+00 8.454091858955926853e+00 7.996286784863706032e+00 8.099476153045388926e+00 8.257941667751595105e+00 7.369620746583127158e+00 8.372216542708292408e+00 8.926605169551095287e+00 6.601551137207708919e+00 6.228948687946213703e+00 6.429732540061613655e+00 9.967396633356903735e+00 7.968151788875029062e+00 8.874794709363992951e+00 6.696564346411480351e+00 7.860874090689791593e+00 9.160816794469035074e+00 9.239929693681869338e+00 8.180406713833269450e+00 6.301659811281224322e+00 5.733156038832516899e+00 7.179168996130832703e+00 7.028506722333977663e+00 8.546234546815847821e+00 8.261243170266899583e+00 7.344717292648842211e+00 8.328763156484759733e+00 7.128444929755826998e+00 9.333136928682973732e+00 9.465212165074520456e+00 6.846021284719995492e+00 9.816604157652225382e+00 9.130257397033698652e+00 6.923795795687233579e+00 9.344965048574605859e+00 7.992248644306583216e+00 8.270982294994851713e+00 1.047961533157394776e+01 9.781993825309321267e+00 6.987850693200344132e+00 8.789634185651758358e+00 8.218154144622710433e+00 8.142063608318267143e+00 7.947078596474524304e+00 8.456057630738222031e+00 9.630246144773474626e+00 6.654810445251314377e+00 9.222949411518744256e+00 8.204235723835425986e+00 7.326839395523315979e+00 6.785255136983104229e+00 9.136964475823365461e+00 9.954959600282251131e+00 9.181610881292700199e+00 7.223592597384112857e+00 8.104752567419119202e+00 8.236539036762890120e+00 8.307994378685322090e+00 6.258469128921414715e+00 7.566139561260165181e+00 1.020369712287321562e+01 8.098362346197387041e+00 7.716296044841203461e+00 7.576489469623662210e+00 8.781722061049608286e+00 7.250087508798416458e+00 9.885315016195361792e+00 9.319075562545133806e+00 6.648644224584776552e+00 8.039104751642181412e+00 8.162282648358891279e+00 1.054815052839482448e+01 9.046655386152981038e+00 9.440366104101121536e+00 1.014303996780868822e+01 8.281632289591485119e+00 9.294909508099593154e+00 7.658104743472463838e+00 8.996151012112715506e+00 7.087854192866319458e+00 6.867115875224976129e+00 8.118790281927134700e+00 9.510156091274442502e+00 7.473056142365754440e+00 7.901089633672651935e+00 6.586315887791133861e+00 5.977358794589943791e+00 9.236298652001078580e+00 7.003813025863777852e+00 8.832161780986380606e+00 6.734926047197976828e+00 8.022050785179732912e+00 7.368782639581773708e+00 8.361309819206715233e+00 7.024763405256035043e+00 8.963597302499572095e+00 8.553514908192083155e+00 7.720523937546313498e+00 6.991878390077704175e+00 7.031888902119552753e+00 6.976699967063895613e+00 8.774697256988114091e+00 6.257062555173996010e+00 6.486677055860649688e+00 7.974011547410335687e+00 7.651113366502198865e+00 7.478839714841289066e+00 7.019403719560656008e+00 6.192275201012822805e+00 7.084997402462540173e+00 7.855231318194069168e+00 8.109752678171746609e+00 7.397027399799026348e+00 7.215174222461628872e+00 7.482302563526224581e+00 6.304966568421243700e+00 5.749291422713329602e+00 7.453877040645901175e+00 7.807044375122339730e+00 6.714237169338302280e+00 7.968063198588755114e+00 8.085391404449994823e+00 7.430323209694595477e+00 7.273865416842309806e+00 7.885500523186530053e+00 7.863557161421035779e+00 9.504616940238948430e+00 7.301424495331675146e+00 5.830020424289849679e+00 7.060444928279908439e+00 4.698980524694651884e+00 6.975041571091771253e+00 8.398177502836396968e+00 7.879555142082769414e+00 8.774376411741128479e+00 4.791649117512561951e+00 7.077511467036406323e+00 6.898946985133847853e+00 5.369821461420823283e+00 7.707597843197016019e+00 6.566784577318912852e+00 6.394089505535544227e+00 9.988110497960677847e+00 5.758641129257206615e+00 6.931577493204811091e+00 5.404114335368045197e+00 6.222104518543797091e+00 8.938682115465580225e+00 7.077532513678930215e+00 7.136723006091490795e+00 8.528643844011000397e+00 7.271890619430786629e+00 7.684549324131338288e+00 6.836595979607370310e+00 7.905445513980628114e+00 7.973402990193577011e+00 7.690158315594615601e+00 8.026537843034617481e+00 6.436209252331970276e+00 8.743035447487995881e+00 8.254747178346024228e+00 5.820457931732908818e+00 8.419348942895121368e+00 6.712447459120100213e+00 7.569896921687418789e+00 7.403377334027883450e+00 6.895453870897608084e+00 7.160390274940614752e+00 7.084497138026980778e+00 5.700593658513829709e+00 8.122838503019160328e+00 7.391832864733501651e+00 7.821186451628327596e+00 8.638974174584785004e+00 6.651756770540560026e+00 5.282608040760317536e+00 7.840989398126163579e+00 7.563921831327819589e+00 6.313977592100408209e+00 5.577260256583159048e+00 6.915573322715125038e+00 7.237626925362043551e+00 5.171099618511635576e+00 7.247476327791498640e+00 7.758515544517486262e+00 9.126066861210379244e+00 4.847741887813796779e+00 7.826559935993054218e+00 9.385592152553082101e+00 5.897323624538523212e+00 7.794663565117028625e+00 6.819128492618681925e+00 5.023227313799885962e+00 8.857778720058254507e+00 6.555896577864229080e+00 5.870056030782369483e+00 5.499747161429784370e+00 7.124693664974195428e+00 7.697991410400645940e+00 5.910508076794103616e+00 9.853465406670428806e+00 7.482222686881208951e+00 7.832179048068556249e+00 8.651269440749675965e+00 7.873933100162314069e+00 6.845263502456814919e+00 5.332485852374241553e+00 8.511946992852445604e+00 6.381862561059378436e+00 7.401098992927574116e+00 6.577691870521950257e+00 6.781361851485336878e+00 8.571029522889942243e+00 6.838021796202093050e+00 7.533689434495664194e+00 8.339207629685573053e+00 6.962699396931347984e+00 6.909963399287756936e+00 8.539594447510456376e+00 9.193233281997342132e+00 7.323340781225621043e+00 6.553162143454052568e+00 7.146699561902032372e+00 8.572774952822339145e+00 5.907330915625029100e+00 6.662917649520186281e+00 6.528892818355795491e+00 8.948306307928010739e+00 5.290364179283113977e+00 6.692690553206047888e+00 6.048377448061383888e+00 6.117880992276491625e+00 7.119086474265495568e+00 8.662650571272859423e+00 6.137496221385642770e+00 5.979255272168226831e+00 7.786263736374100297e+00 7.623503194274326766e+00 6.783790761599349572e+00 7.564649396778279744e+00 6.969400068108663859e+00 6.151874109125728296e+00 7.643266271966274950e+00 6.314870691177114637e+00 5.346004234365020480e+00 6.462346520564627994e+00 8.534910200479471243e+00 5.442176739124259477e+00 7.723672479838511684e+00 7.641204564036827129e+00 7.207659984978860734e+00 7.871688435535904915e+00 6.217597352322130178e+00 8.513365826581516416e+00 5.695307262944258930e+00 6.923607695970558140e+00 6.866982830468072230e+00 5.920653657234945300e+00 8.474857990556643017e+00 7.344376884950564843e+00 7.444831760898655837e+00 7.187950606357613736e+00 7.502790054593236668e+00 6.348678665357038398e+00 5.546146453902700557e+00 9.034106941047115313e+00 5.797565040104466050e+00 8.364920445073348532e+00 8.655705202744790938e+00 6.163622268152640693e+00 7.703951862725712196e+00 6.146457811022004059e+00 5.896857498342674475e+00 7.574293586193057592e+00 6.733224097924745521e+00 6.995742109817142840e+00 7.255585614707888098e+00 7.173653025253794446e+00 6.960200712237377019e+00 6.858930789473602019e+00 7.268006674535869571e+00 6.220826487693482676e+00 5.914586568803799516e+00 8.126035496989418405e+00 6.916946482070332358e+00 8.326912215052690414e+00 6.541993320943287671e+00 8.531130389208046338e+00 4.772798483107335343e+00 6.133109011461121085e+00 8.204423552596855629e+00 8.846297667970221212e+00 7.336560407853819576e+00 7.439897676184873632e+00 6.330667557378204080e+00 8.107297422400163711e+00 6.776771784115265262e+00 6.089244357272835195e+00 8.644393583207074627e+00 7.418714719886597031e+00 6.711938652983802100e+00 7.105066961687613869e+00 7.318894489359101918e+00 6.490000429186259190e+00 5.896565219518262069e+00 7.086366465705415507e+00 6.351807252283991900e+00 6.062438382859923536e+00 6.382806161948198387e+00 6.511015885251464574e+00 7.701744381740958545e+00 6.967698433995295204e+00 4.735664455744314161e+00 6.877001370787876766e+00 6.152466814863694289e+00 6.935570737630462723e+00 4.291717656102238543e+00 6.370272628775524915e+00 6.446947552776834733e+00 4.959999581403103264e+00 5.585648657295537944e+00 7.338993146486109787e+00 6.626001778720853608e+00 5.317733368776931258e+00 5.862550208763709136e+00 6.222024481672359109e+00 4.883417434097295562e+00 6.617479749924753740e+00 6.481092777135798677e+00 7.322314903840053013e+00 5.574473892232384209e+00 6.968644256228799350e+00 6.747866276385630968e+00 4.641848108686766672e+00 6.562234131969487017e+00 6.158106212810882774e+00 4.835202460435511718e+00 5.473045019183471638e+00 5.461723364750522336e+00 5.997764027465731118e+00 4.697494891940269923e+00 5.906943068308529554e+00 5.581002283042342249e+00 6.327151034894064274e+00 5.092289036472654296e+00 6.307516207883515413e+00 7.653147287690599931e+00 5.807897106575352630e+00 4.533115018363885085e+00 6.303337624089640379e+00 5.266902884879093527e+00 6.801191554777055615e+00 6.146071414573864189e+00 7.247384114147889633e+00 4.822914440727693375e+00 4.317701259858709228e+00 6.010524862806099655e+00 7.420332560553086765e+00 6.045091630907618807e+00 5.524862807824810318e+00 5.791714770222493591e+00 6.345975213849460950e+00 7.611604346084992478e+00 5.924133995833997801e+00 4.995326254042841363e+00 5.977460145962736782e+00 6.518848552495128068e+00 6.747829792729609366e+00 5.878323706279930505e+00 6.319477684416899166e+00 4.948842304139484227e+00 5.902605216058463000e+00 5.085396205478744491e+00 7.676454387795847545e+00 5.795458745893735220e+00 4.685933832803963917e+00 7.704391579784419797e+00 5.012684606535245280e+00 6.194058116697232386e+00 6.383158626849358086e+00 6.424832087727862628e+00 6.789896701618543418e+00 5.966399829838458402e+00 6.601937298053663916e+00 7.514370927322280735e+00 6.090049067622048007e+00 6.435568048315486678e+00 4.576736759843923252e+00 5.794063490803886829e+00 5.503356551479122061e+00 5.555222000722737974e+00 5.273996024842887209e+00 5.820625276038255080e+00 7.537194381953015387e+00 6.568325271390333953e+00 6.627097024953811477e+00 7.159696512872936403e+00 3.560770518196229251e+00 4.586101888337638322e+00 2.543626760540464549e+00 4.314728556696245221e+00 3.359182765446685259e+00 5.351140381089592779e+00 3.669998004190643037e+00 2.562312385290483441e+00 5.062478158769404324e+00 3.788735633025336558e+00 4.181712807655365793e+00 5.408064217067924062e+00 5.002104226650069485e+00 4.923682594266057144e+00 4.517512280980097827e+00 4.197708429845807387e+00 4.381665102382828358e+00 5.547336543654975749e+00 2.492614125507238931e+00 3.181695974818342876e+00 3.696906916775759999e+00 3.662869121196198563e+00 3.893901155692282678e+00 5.537237427224620312e+00 3.531205593007135768e+00 5.036693887078923737e+00 3.370646047023643899e+00 4.938820751100798212e+00 4.726915858643521595e+00 6.114326120102163920e+00 5.457909054766986401e+00 4.235951026553685494e+00 5.125050305420066898e+00 3.357192576622272107e+00 6.357964644720925484e+00 4.587316067703424594e+00 6.433896519552229520e+00 5.713433900262936405e+00 5.748289641943296502e+00 4.647619372658446046e+00 2.886571004097383319e+00 1.706696579385000856e+00 4.273115697340943875e+00 4.918793582860760516e+00 7.110516892804183975e+00 5.326932444007833389e+00 2.178622531906193149e+00 7.236673259058357566e+00 2.850521655221840867e+00 5.771154104008821228e+00 3.007443449959360748e+00 6.367637908087444565e+00 6.106126372679779202e+00 4.280684925063079405e+00 6.597839155665916167e+00 5.574314395092939911e+00 4.566339007196552835e+00 5.857627483433510918e+00 3.695587408388258943e+00 4.606377533777743949e+00 2.544638827217040600e+00 3.647122014408612056e+00 5.812031873056240805e+00 4.327274085822439886e+00 6.423848628075189637e+00 4.095155595756782674e+00 5.390142870604387682e+00 4.947262569542110633e+00 6.037314836534005913e+00 6.008743238880137838e+00 6.074526566433879893e+00 4.080236565758488254e+00 5.486196612187376864e+00 5.548242652591678592e+00 5.357119766618803958e+00 5.130395040674146756e+00 4.970223698222502762e+00 5.660290974768343197e+00 3.801125633550733074e+00 5.783802525900593849e+00 5.730838954090881288e+00 5.921771756720722202e+00 4.550470714927332239e+00 5.460117543914222438e+00 3.868097876733333162e+00 4.538832542201836517e+00 5.200567723510893359e+00 5.027144073577184180e+00 6.906786735018203949e+00 4.421381403043518787e+00 5.035684478563903888e+00 5.837518528168845755e+00 3.122520828165278317e+00 5.750005673008251605e+00 6.108543043854732346e+00 2.994445988809531833e+00 3.479520790604734071e+00 4.232606457895585095e+00 4.979442430122542618e+00 4.409325986598243929e+00 4.133211457601629668e+00 4.751428817637833646e+00 4.543697268864546501e+00 3.510114311607479554e+00 5.991815915787030100e+00 5.757114710947439207e+00 2.349812265354550789e+00 5.183025032596772164e+00 2.962606381098380925e+00 5.080358250964533973e+00 3.584353490248861629e+00 5.281732462967617003e+00 6.482947778893970892e+00 3.252601055441958433e+00 1.584457526303762354e+00 4.356991379539199905e+00 1.394168716305021816e+00 4.078680373972884077e+00 2.387527330660338620e+00 4.506929052105088651e+00 5.271099634778273924e+00 3.835730626048192704e+00 2.756708033903006339e+00 5.759696371994260211e+00 4.779973290275641773e+00 4.023607431629457665e+00 4.618860496583129027e+00 5.199520175010819756e+00 2.607435121501535225e+00 3.941796294273472334e+00 4.661460134059860039e+00 2.794103154290981106e+00 3.518217976517014733e+00 3.554250838541692659e+00 4.723473041207487455e+00 3.838217604239157144e+00 3.406113616100481689e+00 4.204282118617276964e+00 4.539399771851228671e+00 4.478158820961358089e+00 7.409412632405605770e+00 3.209726982593908318e+00 2.668542523807431177e+00 4.381623424548214629e+00 5.093466834030809132e+00 5.417602674698869691e+00 2.617753837697014863e+00 4.505745100172529050e+00 4.104250322074840085e+00 6.774167328331047955e+00 3.547855461260065457e+00 3.097130183820429039e+00 3.192082810042229379e+00 4.478547016940975567e+00 1.774737466854904744e+00 3.159204275941257301e+00 4.565288569954927489e+00 3.316523876777307756e+00 7.413979583317114042e+00 4.746723744001587697e+00 2.416896785924406821e+00 4.214105442693861114e+00 5.234070327614056772e+00 3.574242482152648837e+00 4.296218756953419593e+00 4.203102220983799597e+00 3.738420030249524295e+00 3.099242664885386578e+00 4.657625096512203022e+00 3.895898274355550139e+00 2.747789878447120415e+00 2.750176990070343219e+00 4.195080133960170876e+00 5.188467547433604388e+00 4.792467874348530721e+00 4.265729385091443504e+00 3.636341807626500611e+00 3.280078443056521742e+00 5.310115885822234816e+00 3.963524970248357704e+00 5.384371656990452948e+00 5.420198831725825173e+00 3.550396802097096849e+00 1.334185494521816340e+00 2.484360096742220581e+00 2.923927769468734894e+00 3.647934629789632233e+00 4.076713710784583888e+00 3.198108276720351917e+00 3.572846229734142121e+00 5.697562291459635553e+00 3.474809490648156363e+00 3.107937531905079709e+00 4.866846605630079203e+00 4.117487080565002344e+00 4.156541543162079577e+00 4.644307975532988131e+00 2.771129578437906193e+00 3.459864617842848489e+00 3.586903745759766782e+00 2.915221162599189952e+00 3.487526337318121339e+00 2.650273242601397516e+00 3.272131980270920781e+00 2.075886560872860720e+00 3.669173979688022946e+00 3.458967621376931589e+00 4.138985642312324131e+00 4.025763237754194535e+00 4.283485994751324633e+00 3.084994907067002412e+00 5.637508130846951460e+00 3.651314179864976417e+00 3.283276238729891272e+00 4.841142285589793204e+00 4.938252794142958813e+00 5.796965313157238064e+00 2.820129816057626027e+00 5.201981932034581035e+00 2.279517586446023536e+00 4.763644051151832315e+00 4.448071950726117940e+00 5.351013385812675160e+00 3.853520961588218441e+00 3.527760401853845984e+00 4.266855718036940637e+00 4.862027515511336162e+00 5.056411518653929349e+00 1.015112304410442423e+00 5.061655956120060473e+00 5.103728973952701864e+00 3.701198233843795649e+00 4.730586561746300767e+00 4.046909121027780998e+00 4.502440292988659110e+00 3.747023396129840922e+00 3.182586107267274311e+00 3.300285602738517010e+00 3.764176824203217642e+00 4.995148497764560602e+00 2.477430494289726948e+00 2.217072462448126835e+00 4.189435980545838767e+00 3.053122302020095269e+00 4.618225338750569620e+00 5.431735754084393797e+00 3.675567235122808807e+00 4.123436621048410800e+00 3.323755968119342707e+00 2.950309698326583963e+00 4.842672169670715121e+00 3.939205668979412600e+00 1.345367715446419199e+00 1.961141856367949909e+00 5.253479892325652933e+00 1.939042920006992743e+00 4.190281150445258618e+00 3.241043118685165592e+00 3.932098497348645250e+00 3.718071072921368181e+00 3.599797883851018732e+00 2.989688218770722994e+00 4.341104175906871809e+00 4.656125512059241522e+00 4.233152496126336928e+00 4.577683207341386229e+00 4.683204536938210261e+00 4.501945970109177964e+00 4.502457233227659117e+00 3.673329782844922953e+00 6.314274758876165627e+00 2.018834479724332720e+00 3.782337968693685770e+00 3.657204260314975919e+00 4.755742717595262015e+00 4.490852000782629361e+00 3.759605823324550400e+00 5.016728205473504509e+00 2.872259608315491874e+00 5.109496197689498587e+00 2.618600511332975778e+00 4.957595253447831141e+00 3.497752491176086664e+00 1.701414950170192286e+00 2.291846206206324066e+00 2.149537731948141239e+00 3.587011837372204859e+00 1.523226949790365436e+00 2.521084912610014328e+00 4.067367171704689532e+00 4.238583647336789717e+00 3.788516495212971069e+00 2.026824287274759495e+00 3.605015421543556364e+00 4.517422960050253344e+00 3.244423203257312149e+00 1.564704608051703527e+00 2.862336737623363714e+00 3.458558600815886841e+00 2.766656026761494136e+00 2.224137644130327107e+00 1.641708053986294935e+00 1.811047198706087435e+00 1.100606244040868376e+00 4.626693809690859638e+00 2.994577794642682811e+00 1.358018891641372905e+00 2.063458853674425164e+00 4.566903003805909300e+00 1.349466328878875743e+00 3.573533280804236600e+00 3.344035693349661997e+00 2.561646321485639977e+00 1.663214290308563603e+00 3.052200130381780063e+00 3.540832104300663641e+00 1.946474407035215126e+00 3.483929746053066712e+00 2.640860483362502453e+00 1.520670783949086946e+00 1.798250692138100515e+00 3.705760223435166534e+00 2.746019545056157085e+00 3.431998241538143812e+00 2.772510859119666993e+00 2.546933377913224383e+00 4.325042463495825551e+00 8.585598831453937763e-01 3.885557355320547579e+00 1.787348380284873750e+00 8.848794883862999283e-01 3.392406360950628308e+00 3.392816943447362732e+00 2.124356029150718861e+00 4.166550905487600431e+00 1.629602651360037457e+00 2.039352587768126224e+00 1.724209378137264936e+00 3.153144950198122132e+00 3.252511471571831958e+00 2.209504708554127728e+00 2.489440811776463924e+00 4.014993119054638626e+00 2.906654547861162730e+00 3.446177925781836571e+00 4.370960128262226796e+00 4.014449765867294850e+00 3.787346602605937917e+00 2.831190955877343818e+00 3.557840438134873384e+00 2.610957711859591246e+00 6.699735267603383893e-01 2.718991491658486748e+00 2.931098895165396012e+00 3.870359335689188995e+00 3.487917062519727995e+00 1.726384056512470622e+00 2.663159289998843438e+00 4.313003063066596532e+00 4.706715512011840019e+00 3.200194981569032038e+00 3.645268002806410834e+00 3.860703565739741716e+00 3.262144458599565588e+00 2.445642663411998541e+00 3.372536435632288665e+00 3.924448942892668768e+00 1.492149707378621848e+00 1.843296426629079887e+00 3.313838962658892218e+00 3.001647996019422671e+00 4.480058377643582723e+00 3.876411360663750028e+00 2.882855463090496784e+00 2.813463917889802879e+00 3.450337307337155046e+00 2.488959117095201456e+00 2.677957356556475599e+00 2.470275953335931973e+00 2.541774501141534692e+00 3.577720076078009459e+00 3.586506458886586479e+00 4.095551804655747752e+00 2.675220241196031967e+00 2.326276498209580268e+00 2.626623846636853443e+00 3.871630342887858678e+00 4.000637953813056313e+00 2.020290937868362224e+00 3.405123941814763189e+00 2.349994629675336899e+00 2.686950939090803736e+00 2.633327821245230904e+00 1.221248721333894949e+00 4.965611845661603851e+00 1.736546549830894515e+00 3.941694520261409540e+00 4.174897212902905608e+00 2.552160120000215748e+00 3.434160557327053720e+00 3.168784594654441733e+00 2.354013632402712108e+00 2.798325780788166739e+00 3.509944691927971760e+00 3.867303068785141296e+00 2.860245800147540596e+00 3.888404142635865313e+00 4.315837374587323083e+00 2.659873096625843480e+00 2.203889563059228784e+00 4.297926909857063826e+00 3.562107853478386765e+00 2.446038386021399447e+00 4.673885133179733309e+00 2.837657030492995780e+00 2.515366637127240068e+00 1.596010703106345519e+00 3.953034085232266737e+00 3.282056249792373315e+00 2.817937059509364683e+00 2.664998780414379986e+00 3.783327939200258339e+00 3.609924060740733687e+00 2.468922856373569008e+00 1.263257052562232641e+00 3.978970139061679401e+00 3.554849605131712664e+00 1.275301782981733467e+00 2.816465361159076419e+00 3.854811758875921424e+00 2.599776188671395705e+00 2.761896631978317806e+00 4.117741121307189722e+00 2.969711075250827559e+00 4.472400111457616845e+00 2.667933676134553345e+00 2.750800185265640518e+00 1.916000608136316563e+00 3.034247167508957954e+00 1.264548674679375928e+00 2.050892486367845269e+00 2.338627345793696133e+00 8.098343231431561762e-01 1.913936888687120419e+00 1.360806914306060600e+00 2.445359232802663207e+00 1.763192109366503058e+00 3.411475212076012120e+00 3.058037975027968702e+00 3.992413420301857307e+00 4.597179267921519319e+00 1.108548471599807961e+00 2.697277305235900702e+00 2.841067489929435919e+00 2.206200829358943682e+00 2.583942895020133079e+00 3.783441107674410553e+00 4.812159193000757895e+00 2.968098118407016095e+00 2.576258379551999766e+00 3.797993201640464722e+00 2.417407814867035931e+00 2.939269538118601588e+00 1.736369125403561142e+00 2.121286088115756030e+00 3.765718135522399646e+00 3.908216070760079486e+00 3.624090030328892098e+00 3.548920035736876422e+00 1.650793563316626633e+00 2.678383410050455549e+00 2.119789706745540236e+00 3.622413803334479265e+00 1.058275621007927825e+00 1.734188956745732035e+00 2.825837872223352143e+00 2.577050693707807039e+00 1.836928740942754601e+00 2.534029255752000331e+00 1.602442748226213132e+00 2.378006603761949389e+00 2.941837130972756231e+00 1.414063550594738095e+00 1.898806953838489076e+00 3.095411700172975067e+00 4.430737656502336641e+00 4.246838550403521317e+00 3.530688023630367045e+00 1.298441900402339977e+00 1.686725852907563938e+00 4.710451998319681977e+00 3.412859138842938123e+00 4.812455743379884687e+00 3.547166873509906004e+00 2.259759778770219718e+00 5.433213394379206918e+00 3.497218465075001337e+00 4.623099622137212705e+00 3.059000601437544375e+00 4.149826447907253524e+00 2.268795427559353595e+00 4.542826274137110154e+00 2.871528422137534786e+00 1.615186071960681202e+00 2.572300477224116921e+00 3.456625190804380132e+00 2.637315755234644676e+00 4.285499179417997517e+00 3.498951666747637468e+00 3.809960802746270581e+00 2.741703703608496578e+00 2.536708045124424160e+00 4.346895283439931035e+00 4.233423057440369952e+00 4.608995035883505231e+00 1.607557901571337489e+00 2.636909305218622546e+00 2.952924986648866934e+00 3.180432682395749833e+00 2.310806522455179479e+00 4.129180242496207853e+00 3.510645680167447491e+00 3.413198744576373400e+00 3.150946552651142429e+00 4.233972561517439281e+00 4.106452951403550600e+00 5.151667539664653184e+00 3.047074541061189468e+00 3.195331361708998674e+00 2.599738459735200458e+00 3.207785975707606152e+00 3.003316135735472514e+00 1.136904363134974005e+00 4.196982178182736334e+00 3.279329111972049571e+00 1.918022988551341346e+00 2.768810462933903871e+00 5.376209203274172843e+00 3.844145292440383166e+00 3.992819236531596427e+00 3.459391238961379678e+00 3.326227218001686303e+00 3.755299322958659758e+00 2.929903226260730520e+00 2.404184457531753250e+00 3.420459192935029868e+00 2.773695092295616504e+00 3.139866725621573540e+00 2.960577690794029326e+00 3.467300599779125747e+00 2.955509099838121934e+00 2.207323274445527339e+00 1.546601711823859970e+00 3.995163776738207773e+00 2.407009037833363951e+00 2.041330435735697613e+00 2.949811104645458482e+00 2.706544499315485908e+00 2.331400400875782708e+00 1.698382505985117863e+00 3.347989578430507152e+00 4.713298474981553632e+00 4.802132575605741138e+00 4.575702683291875239e+00 2.060570340596336703e+00 1.645196510596572015e+00 3.568005207536186774e+00 1.153663265491562395e+00 2.418789030914834992e+00 3.445014749731629244e+00 3.088416791431129571e+00 3.528004630258742669e+00 1.523522874171163277e+00 2.005303279715219489e+00 4.165286205359921112e+00 2.816305969374335749e+00 3.041059688865587418e+00 6.441339604269586960e-01 2.667594152517462902e+00 4.506452772076324997e+00 2.784628345833711549e+00 3.082065267123278662e+00 3.032668883514325397e+00 2.843608363180278431e+00 3.973983654805897103e+00 3.874338595543652009e+00 2.834193722176757024e+00 1.106246098355681662e+00 2.455257064172644554e+00 4.520055611536388795e+00 2.136533459579435856e+00 1.748960898312802215e+00 2.495999447027791973e+00 2.666429120483237991e+00 2.200356094870826063e+00 7.889809252100726811e-01 1.839800586760749646e+00 1.337128049413577546e+00 2.025950800097578774e+00 8.115163268330652935e-01 1.347199568614555920e+00 2.629865326774802448e+00 1.278405338697625515e+00 2.069303983736793917e+00 1.967861668552639109e+00 3.762540920670403466e+00 2.390921345801903630e+00 2.023014239310882090e+00 3.323265501856399240e+00 1.232850232404312685e+00 2.194313110774234854e+00 5.993269245304964077e-01 3.074985222292501597e+00 1.512598510701801846e+00 1.800882443636972585e+00 3.766968783386485331e+00 2.422447759123133704e+00 1.643049073833905416e+00 1.559482246718941312e+00 6.144137175407132778e-01 3.157292619740654338e+00 2.540195776551353202e+00 2.579836750289866920e+00 2.049218011889162305e+00 1.571543249918563090e+00 3.091426234497455461e+00 2.449632531350444786e+00 2.308552202153215216e+00 -2.227613743618886422e-01 2.283329726262758097e+00 1.077163838104016502e+00 2.419363842757118910e+00 1.344907031851084289e+00 2.952373484757192301e+00 2.796770485129886463e+00 2.976929411167128947e+00 1.897231366281702636e+00 1.383202757595184629e+00 2.053278676386287582e+00 1.945521355309102196e+00 3.365259703329595009e+00 2.499706630929450224e+00 1.776037887489619216e+00 1.598769121518491598e+00 5.423579381703518276e-01 2.118638469872289765e+00 1.597814711908814633e+00 1.592644801861412773e+00 3.562834800618484010e+00 4.435240759171509284e-01 6.752815133437491957e-01 2.140109352530661813e+00 3.490144906494023314e+00 2.089112044687425840e+00 1.680550394965861338e+00 8.854187878010379986e-01 3.189777341001968747e+00 1.983369714529626959e+00 1.863142561387901353e+00 3.191011423693442151e+00 3.204717576204847429e+00 2.179810343965671748e+00 7.157276882671839147e-01 3.150665558809877531e-01 3.238863680313356586e+00 3.469767916502241700e+00 2.284375787465464935e-01 1.491752171314332021e+00 -3.268388416232826943e-01 2.202189249909089597e+00 4.536254118604047925e+00 2.713125904492437179e+00 3.531196992966648462e+00 2.761591625923388804e+00 2.755128183741836434e+00 1.658090462755719585e+00 2.188670853927884963e+00 2.851817874927224494e+00 2.406686750951371856e+00 3.204084256873632075e+00 4.079765962329859441e+00 1.565480798463255496e+00 2.176190868429527026e+00 3.679544533637051362e+00 2.029439657516497686e+00 1.171415825784090536e+00 2.363518125204674636e+00 2.623906555471071211e+00 1.681030076940387197e+00 3.255834381446788273e-01 7.416664805120267712e-01 1.452003430039137344e+00 1.561165392127213947e+00 3.369363925122760062e+00 3.012015428678930018e+00 2.751579628840518765e+00 1.435072683943563909e+00 3.070143998908680061e+00 1.788502512901288588e+00 2.561769961915500549e+00 2.594089164586726781e+00 6.909633534462098492e-01 1.533974471914428150e+00 3.802982089346364614e+00 2.462994427786957985e+00 2.699573694456443462e+00 2.113832508859105008e+00 1.599221851248211923e+00 2.779996442317936634e+00 2.889895311245722631e+00 1.055805562692734290e+00 1.603768185505718202e+00 1.798260056168992982e+00 2.874723716415712893e+00 2.501731225578761819e+00 1.312076725234260666e+00 1.086003222527495815e+00 1.550118948407771535e+00 3.043715399617360262e+00 3.232837486481462186e+00 1.093163337617932343e-02 3.662392559300643446e-01 4.148635660283225834e-01 2.599460556253764931e+00 5.242974338733555895e-01 2.458083891461671389e+00 9.318236458856268278e-01 1.993475611579031082e+00 3.538123723251213715e+00 1.176446989769025508e+00 1.033501485448281132e+00 1.778280558661766042e+00 1.675519881889266260e+00 7.204249086237332067e-01 1.748649771511415096e+00 2.747095836457722040e+00 3.503974643181435589e-01 2.747628420336203803e+00 2.359648087433217523e+00 2.974941305686694903e+00 2.710009878376576253e+00 2.998361735241472203e+00 1.161118121074944609e+00 1.939186849939051438e+00 1.484951771718545643e+00 3.276511184392257192e+00 3.022161542626264019e+00 2.293848552785542783e+00 1.449367991892655860e+00 3.978577848698801933e+00 4.024636204531615746e+00 3.172736586639171463e+00 3.201234789870332165e+00 3.374653923194345095e-01 9.445510233957508106e-01 1.409118327290588057e+00 4.736995910413241972e+00 2.726913130231344518e+00 1.711753139884791386e+00 2.917641857708162867e+00 1.157930030021470547e+00 2.107838496445990195e+00 2.623664329161660369e+00 1.940889690398711842e+00 3.240259961462767180e+00 1.939903881508843630e+00 2.466807242137127876e+00 2.592554813446096507e+00 6.750133893041392330e-01 4.638459271747472079e-01 2.011182361614130831e-01 2.460408576721718976e+00 1.726721431633231996e+00 7.997909350309018173e-01 1.456433117691422030e+00 2.181882193407207016e+00 7.558624444295775069e-01 -8.695900738071422609e-01 3.072537174120510972e+00 2.205355026959519904e+00 5.085301585927278767e-01 2.521530546149659990e+00 -3.635636581905065112e-01 1.109236763429075179e+00 9.074724261894568933e-01 2.416325468192628723e+00 2.443673204374991137e+00 6.036847499011794849e-01 3.046466431276918740e+00 3.021282813765260755e+00 3.390900623312936180e+00 1.181300609285577563e+00 2.368125203475433427e+00 4.892047947306732425e-01 7.671336542743347753e-01 3.555323844398688427e-01 2.959284722342482077e+00 1.276356522769002577e+00 1.379435257474928900e+00 1.802845133171864234e+00 1.724779058121759023e+00 1.313819019447380665e+00 2.628203845526522642e+00 1.088156778703101235e+00 1.478829178417078394e+00 1.591466827326671218e+00 1.352093059306250789e+00 1.279629099123398950e+00 6.469707185913049496e-01 8.825895498957712082e-01 1.815347587267251761e+00 2.292695912068290376e+00 1.441040668190462171e+00 2.288118407208236338e+00 4.473862114201147544e-01 9.290581848217446259e-01 1.483184293831181222e+00 1.062534054484789992e-01 9.262054372181117712e-01 2.740003210648148446e+00 1.105670250683992384e+00 -9.065189910739608337e-01 1.087793546093584141e+00 2.774314414148045582e+00 1.588859608016808034e+00 1.082455485742627843e+00 2.714772785374963693e+00 -7.895378503952370508e-01 1.304223546500466124e+00 2.388674494169877427e+00 1.851340987172914176e-02 2.228357696141771704e+00 1.394000944805737552e+00 -5.154327184496523273e-01 2.230962462889308551e+00 2.241927769935819548e+00 1.712849042554050127e+00 5.763799102963683696e-01 7.450720678366494765e-01 2.412482063054358417e+00 1.860996140875176286e+00 9.553204280271777593e-01 1.465210228346985666e+00 2.604497877364702951e+00 2.135384639753583613e+00 9.762447213454441552e-01 3.420285763367710619e+00 1.412390727199001939e+00 1.558800705715809531e+00 2.747544083127583914e+00 2.130740323473601538e+00 8.065899546429792233e-01 3.034874430369298715e+00 1.934447041115818333e+00 1.546226387461061114e+00 1.251575932992431417e+00 1.541023026019364917e+00 2.623399828419011204e+00 2.106433786343758108e+00 3.394282486057394355e+00 1.651004400970803365e+00 1.486507464200963691e+00 8.036066076675759673e-01 1.103723341230499422e+00 2.144140904396484970e+00 2.286818675656559385e+00 2.620838137413977087e+00 2.310333404989775019e+00 7.346015470045874629e-01 1.179095604720378665e+00 7.329962156758392799e-01 3.150312418113942137e+00 1.743510867813808374e-01 2.395607974842667076e+00 1.392915998635598340e+00 5.826609742671877701e-01 6.968737119454809781e-01 1.889080355141512291e+00 1.790304869621132333e+00 1.143188296608836696e+00 2.207287779567913333e+00 1.600800854423939157e+00 9.129018679227136612e-01 2.607445680572041180e+00 2.377169618632235082e+00 2.863219732271402584e+00 1.638345629897560496e+00 2.013101595467208682e+00 1.039061076408572148e+00 2.082036639487397700e+00 3.022882030780468021e+00 2.307108519384788003e+00 2.058163058361830444e-01 3.138535077257592842e+00 2.645670138644865776e+00 2.784817188086253559e+00 1.165883368914089058e+00 2.191715214835562975e+00 1.403077004082534662e+00 3.669882560787860459e+00 1.056114481084402978e+00 2.210580742045722413e+00 1.880727777750293761e+00 3.455643906961893830e+00 1.978507195549333186e+00 2.850382262516689913e+00 3.856804815054236890e+00 1.902878703579743203e+00 1.492963372369500386e+00 1.739571214385873255e+00 1.831777079181711620e+00 2.549351243136222411e+00 1.908921025856350484e+00 1.532382130258363562e+00 1.980149000992040831e+00 1.938853284814430866e+00 3.980483983690081828e+00 6.629892264903769483e-01 2.103436925916490452e+00 2.571565448117222541e+00 2.106397388296910922e+00 3.282599693592922474e+00 2.813365731467537767e+00 2.692857327813026558e+00 5.628087921858128118e-01 1.165332002152255297e+00 -4.990948384150256101e-01 2.147313815626102684e+00 3.239557092603297050e+00 2.185289286167589218e+00 3.214072185208047383e+00 1.810190965196561530e+00 1.834811802924698698e+00 9.936913934269280269e-01 2.268057205656579089e+00 3.917610981872634568e+00 1.361544407296937376e+00 2.338050939001202089e+00 2.857505007056814872e+00 1.773002257079907329e+00 2.686915760937418796e+00 7.686686178100872180e-01 2.186243690574634524e+00 1.768153634729608514e+00 2.051040112570253982e+00 1.488172177913476224e+00 1.529239804900940358e+00 2.314794728284881753e+00 2.329174973947547578e+00 9.412654865080906097e-01 9.382608939589047736e-01 1.854037337848930100e+00 3.989938439149069982e+00 4.137173738478971963e+00 1.217425087984727483e+00 2.746489375135547917e+00 1.245458985705064858e+00 3.076681980504941016e+00 2.800162454721647265e+00 8.198297587618624815e-01 1.672197694655772338e-01 2.354321018591772674e+00 3.109269413151967587e+00 1.533892493795620204e+00 2.838992459769980492e+00 4.642647832780387729e-01 2.967549961665230551e+00 1.419089365816372517e-01 2.194753597866690775e+00 1.416468876291159251e+00 1.414538718798758143e+00 3.103002068369874245e+00 1.961870645241545308e+00 1.071395676676841990e+00 1.110169134769845467e+00 2.058702639403427348e+00 2.282609603232471418e+00 7.358739181128381990e-01 2.150516561450506625e+00 2.586251114897059278e+00 5.931234954558117778e-01 2.158521787549811943e+00 1.800807676929816470e+00 1.772305064276377795e+00 3.296780532065358482e+00 1.016004108399268802e+00 3.132608923858661854e+00 1.891846183728035147e+00 2.378190273944920996e+00 3.130846862425167743e+00 1.066074892669943486e+00 1.218007635303802960e+00 3.091820950019924741e+00 1.765700378144406724e+00 2.826221233839120384e+00 1.262011360273413763e+00 3.259777736474328336e+00 1.811519520946414774e+00 2.914774351426407062e+00 1.903887726930797997e-01 1.469437049993706168e+00 1.577803572445333424e+00 3.654232366449506664e+00 2.986986094975856876e+00 2.763939794359010271e+00 1.995024026329443201e+00 2.143593098123151020e+00 1.963790956552271760e+00 1.028225427005361681e+00 1.383551218425312257e+00 2.830524176909934742e+00 1.857197909889314102e+00 2.768572591171415631e+00 2.342185525671194757e+00 3.356359039738099348e+00 1.745074047621561375e+00 2.166115800472536712e+00 2.119333315801605444e+00 1.544996092606553351e+00 5.534194884864032105e-01 1.287524434912453053e+00 2.853661501719511495e+00 1.616093942667249816e+00 2.476598089539869374e+00 2.288829302240320551e+00 2.597739774539506996e+00 8.595485868373363703e-01 2.667339466332682818e+00 2.897568122042397221e+00 3.026580953218470427e+00 1.509150372572033216e+00 1.165051438325960254e+00 3.231542261028713003e+00 2.518183062517914905e+00 4.541433347825559741e-01 1.230934592048384735e+00 1.827562620902367208e+00 1.706411671948805830e+00 2.936482668367208948e+00 1.494557819195707182e+00 2.910098970782923455e+00 7.312701585869740839e-01 2.530505690295101751e+00 2.365364075402952349e+00 2.075303114528430193e+00 3.735218576168608973e+00 6.824099572835127248e-01 1.118059663836414863e+00 3.524885357431989164e+00 1.012265892896768493e+00 1.510863980295992226e+00 1.990239428160150759e+00 1.704690438400086494e+00 1.536865774816639441e+00 2.320325654005978677e+00 2.968916354075111119e+00 1.518250662489070146e+00 2.155792375821611540e+00 1.378979177582031701e+00 5.459779117093218614e-01 1.922202917990267101e+00 2.232768643865446823e+00 1.413972424494515101e+00 2.031900529432414171e+00 1.849985985646109388e+00 1.252412162039000965e+00 9.547646857677490884e-01 1.003262191648341073e+00 2.334540372301099787e+00 3.351400529013608409e+00 8.666694831277069744e-01 8.815966396177706832e-01 1.771414170757202422e+00 1.604678397888124053e+00 7.000874103202707754e-01 2.579238786947803064e+00 1.319018466240433618e+00 4.655772169452739306e-01 6.580824547245698319e-01 -6.571029294420241418e-02 1.172027966002620269e+00 3.483058427283002079e+00 3.064400732646615833e+00 5.248327822687188782e-01 1.914040844533879682e+00 2.348800816677560466e+00 1.621538712442442742e+00 2.574000367656613886e+00 2.662163831466153319e+00 2.881641631490774902e+00 3.422511258655444699e+00 5.683337400834307385e-01 2.430895007304938016e+00 1.422309053951454461e+00 1.330570332668385092e+00 4.346961475742372016e+00 2.629398801045278677e+00 1.971112039804897353e+00 2.504882173803024692e+00 1.259772925257712117e+00 2.605441878912897913e+00 4.188792716789103920e+00 8.841875177060560809e-01 2.257465273486290780e+00 1.718659173032515586e+00 4.741042888588624660e-01 3.085398328203526663e+00 2.562527572962390199e+00 1.423140332633754390e+00 3.471729324477985212e+00 3.244646389694929134e+00 1.012195412064812672e+00 1.712434770493847402e+00 5.060851387314473371e-01 1.690384430131764093e+00 1.747116923149808265e+00 2.176027662205279434e+00 8.888852746753935774e-01 3.218891648087921720e+00 1.716868568682990537e+00 1.967503273288013776e+00 3.723503872192416964e+00 1.294927825360471463e+00 1.820680709741319792e+00 -2.729922595934651808e-01 3.494850981901406417e+00 3.554053484777767835e+00 2.142006081442473064e+00 3.356983089743254656e+00 2.798011530801700175e+00 3.337761871024453431e+00 3.160398247256508975e-01 1.690834113209425338e+00 2.112740715890451870e+00 1.590254365704889539e+00 1.843249291163691295e+00 3.324153881941418032e+00 4.194021280504784954e-01 1.911604320603379481e+00 1.674341304211084402e+00 8.794834324247895463e-01 1.949998966796775868e+00 1.729164061272314701e+00 2.454469779459498735e+00 2.711233408061190175e+00 6.459283739256755918e-01 1.549443136627213446e+00 1.443464298755626984e+00 1.699863033677972091e+00 3.329698570879702224e+00 8.655432524829433927e-01 2.290625657187857378e+00 1.689686445741827026e+00 2.639322428269703646e+00 4.185523630097469194e+00 9.026629335300346835e-01 2.443657744640034934e+00 1.122120867509882158e+00 1.243806989042162359e+00 1.652570819733815366e+00 2.821618976262004086e+00 2.330412025951992039e+00 8.019446682016407868e-01 2.161002883752248582e+00 1.389094891852617142e+00 3.087422485837107988e+00 3.255889845307121444e+00 -2.870992964064865705e-01 2.317089195611146568e+00 2.402604009537675722e+00 2.093837415557144421e+00 2.257181518329674397e+00 3.603622216038297577e+00 -5.834246255624471467e-02 1.380457957372166256e+00 2.221117850114803893e+00 1.144098540933881913e-01 2.935824967368314109e+00 1.781603974491437370e+00 1.757486317550188915e+00 1.428886102877301889e+00 2.111766693193418476e+00 2.414112897824360005e+00 7.157629868869225254e-01 1.483527573317627413e+00 2.907660566862994678e+00 1.473990383270537219e+00 2.013268707241765654e+00 7.831787251546789008e-01 2.199763821848494949e+00 4.527256796717688658e+00 2.991210059271116162e+00 5.259589418443771924e-01 3.799920917760159167e+00 2.424986671548870376e+00 1.896628864400016656e+00 1.666192853589247846e+00 2.057625051720644915e+00 3.655106373483684834e+00 1.888198353046684819e+00 3.012352027734663817e+00 1.043466172685527216e+00 -6.191632982778298988e-01 6.408428037639417596e-01 7.178909137815225883e-01 1.924196291653119451e+00 2.282521720318162028e+00 1.897304786588601910e+00 3.103926424009083362e+00 8.225672637967282874e-01 2.926294675634555809e+00 1.337597021259194552e+00 1.112194191704189983e+00 3.060301200871490823e-01 2.214065043299521918e+00 7.763181780912846719e-01 2.235470909151874963e+00 1.962517521583248881e+00 1.765541392860642045e+00 2.350759764007198438e+00 1.060359396397119403e+00 2.467047747330429974e+00 2.488950448803135540e+00 4.213205122280196058e+00 1.466261889714195910e+00 3.988862851448328417e+00 1.100308407402460276e+00 1.384919985744292426e+00 2.127724844438743546e+00 2.649901249852769869e+00 5.602459155061562113e-01 2.705133869836707117e+00 9.359581559454650534e-01 2.097058997926990465e+00 3.844047432297570399e+00 2.409350372070250046e+00 1.915377277227530373e+00 2.042395937433880704e-01 1.493228975036489992e+00 3.579828034692117189e+00 1.982234289221168844e+00 2.368893768633939079e+00 2.884487154717016999e+00 2.985654453525965479e+00 1.151678435871592354e+00 4.994726622048759057e-01 2.023182294554844329e+00 8.211728252402107353e-01 2.171781906667558992e+00 1.506650329448266490e+00 9.121524266971223760e-01 -4.779680408606986480e-02 1.038432576149196596e+00 2.506419383132515666e+00 1.792419544937990050e+00 2.528123352984148475e+00 8.361238215079527247e-01 1.939299435903263924e-01 1.872986405346628747e+00 2.394654153014531328e+00 1.489711228010023980e+00 3.907211124926189161e+00 1.827965548137849172e+00 5.898623887682014066e-01 5.567335400989112948e-01 -7.063291602007892855e-01 1.375099557176846066e+00 9.327400681392075121e-01 6.405257354139592962e-01 2.690833451678010135e+00 1.783044305225956805e+00 3.143867027962868210e+00 1.379167124828783342e+00 1.034371281361278871e+00 3.671793692173806745e-02 5.773936321747005218e-01 6.952832501990464653e-01 6.358272069212232980e-01 1.527089299150006241e+00 -2.579572433812226673e-01 2.163314316286310657e+00 9.181012892005664394e-01 1.741178941925360490e+00 1.175466294981836857e+00 8.162472314034789900e-01 1.019504692933848322e-01 -6.763312347673166025e-01 1.237562907968317694e+00 2.087412923290142608e+00 5.078117307214806697e-01 1.811623897481009049e+00 1.945734651808895155e+00 2.189166494415381248e+00 1.921121151459205034e+00 1.660301390244505182e+00 1.634056086864694057e+00 2.036218692331961844e+00 1.414931257880903015e+00 1.103041855355808343e+00 1.425501324667608705e+00 1.070446875289984723e+00 1.435396586690867116e+00 3.189257295858553665e+00 1.172864943360716616e-01 1.050850700659152481e-01 1.529279077087299377e-01 2.096632661579470591e-01 2.387725316192182756e+00 1.403585377029337389e+00 2.020139085852340699e+00 8.475038024594742092e-01 2.304317653376613428e+00 -1.841051828083685171e-01 2.201249670337226405e+00 1.771406427543676276e+00 1.932493450987740502e+00 1.097711528475623810e+00 1.317273301662460483e+00 1.617040934562949062e+00 9.506891973205550128e-02 1.037478499328900128e+00 1.574217703439754423e+00 1.382297767265437960e+00 1.025870653855335490e+00 3.816006113198937011e-01 1.603428246615395070e+00 -6.332091311098184683e-01 1.914573959218477617e+00 2.495733908864829764e-01 6.211732718991467284e-01 7.892125204077442557e-01 6.567233100385848621e-01 1.075661295748559843e+00 2.004665754262148880e+00 3.591139390537506637e-01 1.664361387129974057e+00 -7.833294247275230937e-01 4.098337528863444379e-01 2.255971524464303268e+00 -1.935721635998232770e+00 3.351357512867374044e+00 2.597560916864383729e-01 3.896715116033137027e-01 5.111185637477124732e-01 9.968495364451754881e-01 -3.108145387148902872e-01 -1.276936431291297858e+00 -4.276466987451227886e-01 1.435215650138375709e+00 -1.080039944729999535e+00 -1.997006107292740307e-01 8.529486175940736992e-03 1.002683392911126736e+00 -1.346497691319684109e-02 2.522692892244308371e+00 -9.288751398864742992e-01 -3.672007369210600336e-01 -5.583522378492811189e-01 9.201813058409491486e-01 1.925075889762540182e+00 5.123079094264296751e-01 6.142996741308000969e-02 2.025397144920066062e+00 5.591135732218548426e-01 8.530632441842878055e-02 1.562998250594962224e+00 -1.234921912996750637e-01 2.104762259737067875e+00 -2.435439455910550777e-01 -1.512561580852065379e+00 -7.909084395357501851e-02 1.881452804225384190e+00 3.857415286139513622e-02 1.004058465569084069e+00 1.025453075903155042e+00 -3.378127363358035540e-02 2.758855620276688736e+00 8.115477840490415984e-01 -6.471894113325751263e-01 1.163768185092905583e+00 -8.506338282112100302e-01 2.121659913370326667e+00 1.354948274435036515e+00 2.258482652839675531e+00 1.624957963479868539e+00 2.087203145271110838e+00 -1.357851434500507048e+00 6.577786818173099181e-01 1.970640778288860417e+00 4.430899251820163420e-01 2.387585795575108971e+00 3.771406111133486228e-01 8.040900190683109017e-01 1.062344939949144029e+00 3.519950332219805578e-01 8.062059107277679271e-01 -2.829297960905317044e-01 1.461741954976688129e+00 1.145258851320322124e+00 4.090799798706190593e-01 5.041596885841905795e-01 1.697598154572652840e+00 6.997601694225951130e-01 4.197145114007637678e-01 1.132659967161363745e+00 -4.601507742325776640e-01 1.191838434710306593e+00 1.947577765825291074e+00 7.563415610873031047e-01 1.265980721448390023e+00 1.269012598560628202e+00 9.637261951370903468e-01 9.169119114019161909e-01 2.581428501366322514e+00 -1.151715135173098370e-01 1.024465313131878386e+00 -2.470046288885770491e-01 6.568787051197783056e-02 2.156315070260479416e+00 1.789251052340234405e-01 5.134562492871940220e-01 7.374529290383513569e-01 1.904450819068431278e+00 2.095845332673461847e+00 9.448552697116037180e-01 -3.767896677563131735e-01 1.669851049688050759e+00 1.776195351700019742e+00 9.363513192891219639e-01 1.009928215952928143e+00 1.995589062454519169e+00 8.159020671351124854e-02 4.763045226203609372e-01 -1.778117381322938062e+00 2.390819849346036419e-01 1.532057755877597183e+00 2.823648942827797215e-02 1.703277208981796242e+00 1.671763177401664802e+00 -6.603628573635995647e-01 2.173378710315687190e+00 1.324333461703126602e+00 1.205568662788615297e+00 1.821963683495578801e+00 -5.103786228547543269e-01 9.617542937445637818e-01 2.972034144801333433e+00 2.754718292568277604e+00 2.411462587337513508e+00 2.059367464606744580e+00 2.178817683191352828e+00 4.226638721155707157e-01 1.683748737306959731e+00 9.041053364062027198e-01 2.652929931146822407e-01 2.069496399928221209e+00 4.755560412107727175e-01 2.105727103584381421e+00 1.274946074587345546e+00 6.057316261608137742e-01 1.166653538237777399e+00 6.218649990889651979e-01 9.627854897467773565e-01 1.413086914839238872e+00 1.696557790208423899e+00 1.937913228436100921e+00 1.235488458273983792e+00 1.028157673740832223e+00 7.038420376114788990e-01 2.580095596019791326e-01 1.627466502348915656e+00 9.882204010844622966e-01 9.778757117359622164e-01 2.264064319016505955e+00 2.254564618285127775e+00 5.727838587791715952e-01 1.777374878023472160e-01 2.145467687941748913e+00 9.052817092755655048e-01 1.969341140463475526e+00 1.276793242152248098e+00 3.409472743476075207e-01 7.653263261722322852e-01 1.173601680631594757e+00 6.964255314774892014e-02 -2.044901023862405187e-01 2.041838218026173379e+00 1.849095298346287386e+00 7.093729062322102763e-01 1.444514431591947812e+00 -1.461504917715409357e+00 1.893342793013035541e+00 2.189218442036802603e+00 1.919297350173584826e+00 1.504533486437751311e+00 -5.437136055680654584e-02 1.020974005987619115e+00 1.028741755492946552e+00 2.388407886598719720e+00 1.451395009574747874e+00 8.361889314693421449e-02 8.505694499974283396e-01 1.334273232868140369e+00 9.143231997897920404e-01 -1.749582029059825461e-01 2.243984653998541301e+00 1.903627980826986255e+00 1.870751439514399816e+00 7.743216534615430247e-01 -7.450371867228374745e-01 6.165178966106010794e-01 7.296379139883213405e-01 1.202374567134450123e+00 8.398010052353259702e-01 8.857423638999161186e-01 5.588418035142821427e-01 5.283911387284939698e-01 1.379053634758095614e-01 5.127550865936920665e-01 1.095531503616547497e-01 7.029058568341595148e-01 2.272356879202952040e+00 7.331726110877826441e-01 -3.069236486836444122e-01 1.751031931677755615e+00 4.467062959724523274e+00 2.569690965767997604e+00 -3.063265548055302268e-01 -6.151039150409440825e-01 1.198426944097587654e+00 2.510851513432849735e+00 2.187618378008215902e+00 9.474725584673967527e-01 -1.030655775171934518e+00 1.014524927721290437e+00 1.191910248237261438e+00 -2.179077119715940591e-01 1.703013439218349134e+00 1.746513561439249962e+00 -4.149385662984697021e-01 1.719834873177304324e+00 5.035919121621570405e-01 1.354644987510402743e+00 1.228649215240406489e+00 6.784407897541187005e-01 3.509051912639895576e-01 1.406054971763223804e+00 4.145197807214830443e-01 1.861911803013886590e+00 4.337975246144641361e-01 1.398425366850243545e+00 4.116519375325889962e-01 2.156799045033262807e+00 2.502115881594970670e+00 1.760175266736626165e+00 1.269005566842374422e-01 -6.807876619099089144e-01 4.082305195272990517e-01 5.803601637302783223e-01 -1.818180546812697418e-01 3.241302139161907014e+00 1.373604771963019999e+00 9.907234093625461036e-02 6.295498008425484682e-02 1.938284869672044719e+00 2.391087467287039026e+00 3.658370975189783048e-01 1.395301493921851321e+00 2.100352053218235593e+00 -3.578390803509064466e-01 -9.035507692680417868e-01 4.881955843067308232e-01 2.594428875000237333e+00 7.219300380674247009e-02 1.290145358674591236e+00 -6.146588261930731045e-01 2.981290290659377895e+00 7.787058507660357676e-02 2.449558813625847264e+00 1.567842309972394821e+00 5.246608507651824294e-01 5.147804568299264583e-01 1.492392974871877553e-01 5.771093717346035268e-01 4.348871070152730001e-01 -4.902305543484882788e-01 2.699225479655626980e-01 1.526523236090523650e+00 9.062994747197672396e-01 1.019239812895084141e+00 1.088113250177960900e+00 2.354537235585846489e+00 8.113378694983892636e-01 4.071791326861547433e-01 1.345367804806866241e+00 1.910931345491645894e+00 1.783371056202780247e+00 1.907445647130197930e+00 5.343491540528153561e-01 -9.371156695792949576e-02 3.386212317562433127e-01 4.300187444825767091e-01 1.088007362765882835e+00 2.049255482817497587e+00 8.004429126417151458e-03 -1.430194165434158116e+00 3.215673430339835992e-01 -1.454331833478522240e+00 3.257852959782472357e-01 5.425463870929335686e-01 1.043721782050087032e+00 -5.122140357397876320e-01 -1.150959991697841217e-01 -1.584474081296951831e-01 -1.870636454091715972e+00 -4.095553724279582530e-01 1.796386828437897210e+00 7.483459295405908707e-02 -3.012497594627538966e-01 8.253638773763265490e-01 -3.273883974396767371e-01 3.133554142388464414e-01 9.018264182138155949e-01 -9.644289679931151715e-01 5.954357797289024923e-01 -1.905568284471910734e-01 -2.215761101083183610e-02 -2.488954269950107573e-02 5.686568649642893547e-01 -2.159662581297593142e+00 6.640659358657856615e-01 4.507267642594800505e-02 -1.639876309876749094e-01 -4.402768293315531545e-01 -1.478675177173576438e+00 1.716514689787797865e+00 -1.293390910574142127e+00 -1.704395630369406778e+00 -5.047963002207465216e-02 7.760469774631072459e-01 -2.664017011997407702e-01 8.776339128007540902e-01 1.125580440842522512e+00 2.572693181811978924e+00 -4.921997599065963125e-01 -1.487162937439061361e+00 1.576731272177399612e+00 1.902800282643777041e-01 1.085738076183808465e+00 9.297107954900971638e-01 4.077110337417388930e-01 -8.413209388915089681e-02 -2.355734352278465060e+00 9.126788406150558863e-01 -6.598864840427874912e-01 1.369919443152205041e+00 -1.518936552923750183e+00 1.607706601452684736e-01 -7.308197394638786815e-01 2.393732566481709678e-01 -1.740954250347391596e+00 9.632346581352438375e-02 -3.495468261478572036e-01 -5.912822673877826674e-01 9.318723099450851866e-01 -1.744656127536173162e+00 -1.218120681276565476e+00 -8.586572181977208951e-01 4.046245123770679519e-02 -7.166988229496294993e-01 4.864477418968891215e-02 4.861526182677145536e-01 1.128265910391326621e+00 3.717234884954809249e-01 2.347350058203149015e+00 -1.703271673442655176e+00 -2.485544907163883543e+00 -7.926810137554567426e-01 -2.120190206936968025e+00 -5.286561019337631118e-01 1.107304742842378786e+00 -1.641178831380750713e-01 -1.535735265567782282e+00 9.375451367096548916e-01 1.113152565409745859e-01 -6.395903590674683059e-01 1.014598715318803412e+00 -1.198210607594287769e+00 -1.944994384563187406e+00 -1.587655765359829996e+00 -3.574590603897951913e-01 -8.189394016476370108e-02 2.906273816824562761e+00 6.948325366079977083e-01 -7.122379856783129792e-01 2.079972870759937642e+00 -2.499014752237240511e-01 -1.283420778711230392e+00 -1.132866064348114245e-02 -3.043943054218506417e-01 -1.903561171803588303e+00 3.591179523406559104e-01 -4.978565174420379602e-01 -2.633309069078140219e+00 -1.021265216263989029e+00 1.085851699294733408e-01 -1.947283319145982627e+00 2.061119681209411802e-01 -1.678973829015388275e-01 -9.371417987137242722e-01 4.988615315752755741e-01 -5.411179247730061315e-01 1.338903941364476990e+00 3.128814809476626602e-01 8.053491558948084883e-01 -5.737508569100058936e-02 3.954690429468327717e-01 -1.355248884611839566e+00 -1.948126785166036934e-01 1.022514949594216072e+00 7.358298568978584031e-01 -2.035966374841671755e-01 -2.669365745060434669e-01 -3.855047902047709640e-01 -1.011841427227736290e+00 -7.875524631574085666e-01 1.056100480590995483e+00 6.188062937426342947e-01 -1.036835677536944278e+00 2.263613826017722430e-01 -1.051124005991354915e+00 7.386688132258697470e-01 2.782146682697514417e-01 -1.259889885786741770e+00 3.763406816231422685e-03 -8.143484425751491562e-01 5.029751047072619219e-01 -6.835836097451224447e-01 -2.043292375291955454e-01 -1.555782903738054390e+00 -1.672785768970375342e+00 -9.472661720094744942e-01 1.091375417433379180e+00 -2.276252718786023532e+00 -1.486005720383042072e-01 1.230225352856807675e+00 -2.431471707391840709e-01 -2.933935381401144016e-02 -1.909005505684525428e+00 2.475070433299441375e-01 -1.408422528611183777e+00 2.988708832990166209e-01 -4.015562377112186776e-01 1.764558080125613770e+00 2.308533375859114223e-01 -9.279532575575649700e-01 1.272498395216522971e+00 -9.465513285696300905e-01 -1.874102791593056816e+00 5.476014540161648902e-01 6.177955819090277245e-01 -1.526905416940264604e-01 2.974696606817129885e-01 3.000974005648413545e-01 -3.563398329284789279e-02 3.108870458141531068e-01 -6.775110052090634050e-02 -2.638535608921012132e-01 6.310959142964414070e-01 -4.739394764999078635e-01 -3.243432347289503803e-01 1.398302411287418279e+00 -4.525621455411360516e-01 2.104643473408734644e-01 1.231472768530080808e+00 1.312057308918684662e+00 -6.284779134633718956e-01 1.644870687668111175e+00 -6.112559109919073475e-01 5.207266250231418203e-01 -1.404364904944452208e+00 -5.703535256708682777e-01 -7.588943001652320719e-01 1.159485287740875004e+00 1.016205435518377387e+00 6.822526982564718068e-02 3.293382292387586618e-01 -1.281411136492827341e+00 -5.106352174574296798e-01 1.152692875090873592e+00 -5.685318914838050075e-01 8.155753634217448589e-01 -1.203302134806632617e+00 -5.152552245751071958e-01 -5.418167924844184968e-01 -3.150954012565355677e-01 2.291505617536678530e-01 1.541861719409268972e+00 -9.683315080878337477e-01 1.427780134965854986e+00 -4.649304077074962738e-01 -7.769603309603101415e-01 2.491784192235308559e+00 -4.868265108396154228e-01 6.567738778668179289e-02 9.060039672766824481e-02 4.693095470552604009e-01 -1.561284131390369589e+00 -6.758634543816375295e-01 -3.662612564494931444e-01 -5.956142514178320857e-01 -3.392993768412616018e-01 -1.208241886743494781e-02 -5.090158303034534315e-01 -1.559137503900185073e-01 -9.297740395396236757e-01 9.054913185058683922e-01 -1.169760348185266752e+00 1.653300396734193323e-01 -2.558358498990115915e-01 9.987394966325409129e-01 9.258564134485349761e-01 1.022023689324840223e+00 3.089078553708501929e-01 3.567108667864946764e-02 3.668675235120056888e-01 4.701908594985595991e-01 -7.360659315729177754e-01 -7.513244848829014888e-01 4.338150560226998742e-01 9.328937790445440692e-02 -4.586194305382926273e-01 4.502343748637168686e-01 1.837278578140390528e-01 -3.876774831030610491e-01 5.888906609219650701e-01 -1.322829238390963169e-01 -8.230240620747482083e-01 -2.323510102200150307e+00 -1.793852560431673515e-01 -5.986111933082081948e-02 -1.271076409869961177e+00 6.235593102240114538e-01 -3.995216969831982268e-01 2.749596977033320622e-01 4.096143712984149921e-01 1.043582052334696808e+00 1.374026769911184331e+00 -1.225064580206311593e+00 4.470486126831120233e-01 8.948358860934280123e-01 -1.563570605044412920e+00 -3.623436449343301891e-01 1.228774540755181333e+00 -2.838096397264600057e-01 1.206651073303082855e+00 6.468116941204614667e-01 7.951125415137287877e-01 8.842589204322112706e-02 -8.082297659325375916e-01 -1.155871158163009005e+00 6.877801990094674078e-01 1.964817943413804668e+00 5.021094514298707345e-01 8.154596119375097096e-01 8.082924619078875328e-02 6.087066315715611298e-01 1.279188484247023361e+00 7.384186840610983404e-01 5.034299182447453669e-01 1.099479641856155432e+00 5.537975997135952122e-01 -7.343823477344825212e-01 6.740628469413453283e-01 1.389531438355791348e-01 6.669094611971606579e-01 6.535951688664062287e-01 -1.633854513335514458e+00 -1.843093203213842957e+00 7.595916803431057573e-01 -2.182359977079160462e-01 -1.664521731910602598e-01 -6.298945783879935645e-01 2.431290005604123117e-01 7.743457335513359574e-01 -1.744505442606612278e-01 -3.435837931742965479e-01 1.331035460783008828e+00 -7.958424448561672859e-01 -1.840915793036310921e+00 -2.214321548921218685e+00 1.506313571873086898e+00 6.085585112474027891e-01 2.321550217979375386e-01 -2.726176169173936681e-01 -6.763129888449875837e-01 -1.256854822059637167e+00 4.493875761686096787e-02 1.466759848665106558e+00 1.897693259296005797e-02 1.218548409976098812e+00 3.866560097405339347e-01 -1.004995917336204553e-01 -1.388951752411700324e+00 -5.290842710355272427e-01 1.108275165889727187e+00 -6.924708188143731125e-01 -3.497361672323053838e-01 -8.706895424536302552e-02 -1.181811297525493742e+00 -6.268168374985250146e-01 1.769814131737697638e+00 4.078418619284727153e-01 -4.415128322713679498e-01 -9.242472403076190668e-01 1.201115046512539752e+00 -2.447250892993161342e-01 1.234545878630409321e+00 -7.286482681804528072e-01 1.167215959521240576e+00 1.557013636991747274e-01 -6.470899455941269141e-01 2.345047129756565152e+00 3.359917101732351474e-01 5.227682751334162825e-01 -1.072760627720446891e+00 -2.103631855072530144e+00 -2.114997422751221379e+00 5.579469691824741062e-01 -5.653829212765023593e-01 1.518328106322737625e+00 7.327284479647148963e-02 3.785486719202980632e-01 -2.786850699825336730e-01 -2.069429719713281379e+00 -1.016453639966210742e+00 -2.663097454313233303e+00 1.129741179434209819e+00 -1.355115779175193103e+00 -5.331173018466882352e-02 3.836458852871333924e-01 -4.916771211923672280e-01 1.315820386627130745e+00 1.252477777697940775e+00 -1.240289705578021318e+00 -4.709123898150752718e-01 1.340467428550387918e+00 9.174319080818669203e-01 5.931064812344861714e-01 6.601883960533200257e-01 1.676463986623533686e-01 -6.802286047575575312e-01 -1.542369334621922938e+00 1.091049699751466928e+00 8.250701591571861504e-02 1.551578437766678309e-01 -9.546201622032473022e-01 1.502950828697332541e-01 1.683030733956360214e-02 1.630426482535705102e+00 1.180443422030629019e+00 4.848963432207617497e-01 1.347464679654163611e+00 1.513927532904467466e+00 -2.671872774771791859e-01 9.565878880066770451e-01 -9.489805010944849517e-01 4.062528722584393126e-01 -7.389893007581359585e-01 1.976071140988522767e+00 -3.659972696574537721e-01 -7.589746996855759598e-01 1.190896696672620464e-01 2.435149533216149464e+00 6.614057392964532989e-01 -1.900749944319114926e+00 2.491357941368176898e-01 4.571356710617287544e-01 7.104075432214518315e-01 1.218031210869751746e+00 -1.393082036842922200e+00 -8.049242904515647723e-01 -1.903651660820305569e+00 9.278489305206470694e-02 -4.352810362554795920e-01 -1.226986848518612394e+00 -2.129488916607382154e-01 1.991930439510874451e-01 -8.680172438051672046e-01 1.239617499002535261e+00 6.296773259872255890e-01 5.296863284913033709e-01 1.032883659853618408e+00 -2.100817453319045569e+00 6.348061666513744594e-01 2.304246260312886319e-01 1.352797900051586177e+00 -2.639035357776546228e-02 -1.153899890436573150e+00 -1.300136023214246705e+00 6.567854195122077021e-01 1.574289471082928937e+00 -3.496636531903039025e-01 -7.955168080009764608e-01 1.556222186767167170e-01 -8.346057602031431433e-01 5.815321807990637692e-01 -1.044261694752373959e+00 4.345412245318422406e-02 3.806806441820049236e-01 -5.256021159319805847e-01 2.466658054863159755e-01 -2.058201378980004659e-01 -8.875453215459327971e-01 1.319893567073398888e+00 5.575188756805566914e-01 1.319825633216961780e+00 4.491219127316617432e-01 7.492061224925498919e-02 5.284581812726814043e-01 -2.887652195421182455e+00 -1.249344547556046070e+00 4.198241081111536710e-01 -1.556430182489390246e+00 -9.639660623295838449e-02 8.443812398180997603e-01 4.085579261556497310e-01 -2.844867825857324117e+00 -1.441123818132129308e+00 -1.920797114065785072e-01 -1.420226222616292278e+00 3.803036331587059671e-01 1.216927236578302512e-01 -4.412609961419028393e-01 -6.652094635230582087e-01 1.270871783461325011e+00 1.070936554212729708e-01 1.678295918645619889e+00 -1.329960611798660930e-01 1.352153105334199745e+00 -1.621011491845873120e+00 9.220850630286665517e-01 -1.323975189897824478e+00 9.539530004531281138e-02 -4.686888274640958751e-02 2.171845004540676971e+00 -1.220478010625540566e-01 -5.183201796004250905e-01 -5.973282584343969637e-01 1.230547846404857815e+00 3.189950883470590859e-01 -9.341958252268958152e-01 4.919337306247444919e-01 5.991553839248486835e-01 6.332680278737545798e-01 -5.203304131992088875e-03 1.576441038662379779e-01 1.030988004745539144e-01 -1.969265293653291171e-01 5.988202120581664900e-01 1.206908447679825525e+00 -9.107278240890122056e-01 1.406360352794941759e+00 -4.528693789831960692e-01 2.502430922617652764e-01 1.225985431647764468e-01 -4.128562990349831652e-01 1.420463580843191798e+00 3.172763490605332026e-01 -1.576870854868282157e+00 -5.209802352949668425e-01 5.528258969179877802e-01 -2.446804892966015776e-01 -1.396567323111500336e+00 6.163522148103749432e-01 5.351933847726751958e-01 1.021458495612479478e+00 4.985323471327502420e-01 -3.490649720114001320e-01 6.523614272329510966e-01 7.591518556951145635e-01 5.811186645601755796e-01 1.321024305346060634e+00 -1.729328360898512440e-01 9.509619124476271779e-01 2.660448449913773161e-01 -1.821863782893885286e+00 8.123140344168739979e-01 -5.600387209769462915e-01 -1.804302580043723181e-01 5.312650953167046275e-01 -1.684672226533527883e-01 1.332584219073238430e+00 3.539045994108580562e-01 -3.121695624801947844e-01 -8.113664776296306558e-01 4.671991945313565542e-01 3.116056279636629234e-01 -8.289234527452702395e-01 -7.383458370446796537e-02 -2.096179411745175525e+00 -1.521897522857454943e+00 -2.505170838974920322e+00 -2.270157416125090366e-01 5.062438720426758465e-01 1.450684999624790361e+00 3.097722397064459621e-01 -1.945643572261726295e-01 -3.390643990990901968e-01 -8.221174368951355005e-01 2.551125992716679058e-01 8.026583853166040505e-01 -4.699919684922231056e-02 1.430891362183726923e+00 -1.065885116994237825e+00 3.239457953740423890e-01 1.537587374375019911e+00 -1.500745006197331088e+00 -7.173815260637045332e-01 -1.063033002933281734e+00 -4.564859473332373851e-01 6.322917104638249297e-01 -1.156901786603650617e+00 2.304340035801094033e-01 -3.308649436254836318e-01 -4.263311525680097552e-02 -3.335480884315191186e-01 1.118159589964977219e+00 5.956775508907458105e-01 1.968203871023710416e+00 6.348825044580035382e-01 1.190792471732390778e+00 5.880608887375649019e-01 -1.581712027868311887e+00 -1.353482303192552472e+00 1.788631751843517748e+00 1.678664908478368356e-01 -2.295288676452152732e+00 -1.668875159805045083e+00 -4.663959970033012548e-01 1.619679071316959984e+00 1.423810579003104704e-01 -3.332613798042236009e-01 -1.434184189102130080e-01 -7.854615347475063514e-01 -1.996514230606287188e-01 1.760578198339363576e+00 8.860889966739882162e-02 -2.290867940861905996e-02 -2.305950958763413883e-01 8.158386642155029955e-01 1.866381301050715535e+00 3.625020611541828197e-01 2.163742596464690138e+00 8.681200407395031071e-01 -2.548723546473553592e-01 3.017277052674658955e-01 5.455957639911190871e-01 1.731268778011385914e-02 1.249659273210468768e+00 8.412132546079774675e-01 -5.879259042222940712e-01 -4.029453710072476991e-01 -1.340930029698954584e-01 8.653164172321559100e-01 -1.726141345917810987e+00 1.436840414304181301e-01 9.998266740206768199e-01 1.194142173770818216e+00 2.299310958394335191e+00 -1.320314393149495669e-01 1.036103877339973556e+00 1.378167941158360499e+00 1.987063176667618059e-01 -5.058316455154149294e-01 -1.280984305549487612e+00 3.854108728940729423e-01 -3.782320805162350114e-02 1.342702956568475159e+00 -9.447171604413182600e-01 -4.878433367830016243e-01 1.240393126418651848e+00 1.229418692838507798e+00 -1.271861651833731566e+00 5.771449851727162850e-01 -7.479938011913083162e-01 6.141968413836661478e-01 1.715757835836251521e+00 7.598625888120718042e-01 -5.866033362175442356e-01 -1.855492650549523115e-01 1.375400068991439850e+00 1.631959294799287530e-01 1.357420004932115898e+00 4.611672388065456429e-01 -3.202922227560602408e+00 9.461231260322366943e-01 -6.379355818590670690e-01 -1.170487139763580098e+00 -4.646867543067487172e-01 -5.380090807961667165e-01 6.039351535249765091e-01 1.367054298793676792e-01 2.124971699567302252e+00 -1.948426895703178063e-01 4.302181874753425311e-02 1.698805973884245923e-01 -1.790346190205971688e-01 -5.063822376063925601e-01 1.275370649037292692e+00 -5.016999324330051468e-01 3.456760155704899917e-01 1.142335432458304156e+00 -9.183067981882332698e-02 1.374941003040649201e-01 -2.374570416527499006e+00 -1.322258005598569097e+00 8.369779397983053704e-01 3.108442314271213092e-01 -7.396539262466222953e-01 1.314368444180828543e+00 1.421200362795279615e+00 -9.228534008513804565e-01 6.274000350337030074e-01 2.030758047210296513e-01 -2.567917698856782227e+00 -7.619781055021109806e-01 1.510974349166611386e-01 -4.478138982673367074e+00 2.283655336351871679e+00 -1.385418997899914573e-01 -1.046922255383025746e+00 7.184132991932817847e-01 1.712233902087798354e+00 8.408190038138630973e-01 -7.292148277733049300e-01 1.384031287086757156e-01 7.998897243274392110e-01 -4.213155333489843057e-01 -1.386536408611271920e+00 -6.591454551363559178e-01 1.242964057970898040e+00 7.772232857092898906e-01 -1.353902921565609319e+00 -4.830151153402355568e-01 3.328908114601661916e-01 4.659219170663287390e-01 -2.763795543913761810e-01 2.732311445819680662e-01 1.353202833342699973e+00 5.421306822776209566e-01 1.504468283006508145e-01 7.300620604190972696e-01 -1.311578185728850543e-01 -8.309084699860042056e-01 -6.096430868813151882e-01 7.012932837620878823e-01 -2.046511327502317901e+00 1.477916063317383122e+00 3.819315648011003539e-01 1.345097309515489448e-01 3.401229274764384636e-01 6.974376643689278454e-01 -1.104599912109259785e+00 -7.702673525394441167e-01 1.286245841190911898e+00 1.052081682879506264e-01 -1.091271494139414377e+00 6.719959912319286577e-01 -3.474288079865839318e-02 -1.225266649505087679e+00 2.908376320880449728e-01 -1.418359088164355963e+00 2.009246221539977562e+00 4.274108819136295256e-01 -1.919847125916045893e+00 -6.366573366387555666e-01 1.756283757145007174e+00 1.078225479549816290e+00 1.462501616809063654e+00 -2.202218939364804839e+00 1.039511802920564110e+00 1.245337345885129121e+00 5.776461313192605695e-01 -8.407484372643862780e-02 2.322288548033432931e-01 2.539639729897466669e+00 -8.914723066530717832e-02 1.115152599541260336e+00 -2.407026349271967458e+00 -3.660081640162887173e-01 5.332823706562964672e-01 -1.549470376976834984e+00 6.914621245803829197e-01 -7.935506288372107253e-01 -8.762606230265485019e-01 -1.516327718575510852e-01 -1.283634909775436261e+00 5.318558833752285997e-01 -7.048276321664946886e-01 1.459484427308334498e+00 -6.220803260046796623e-01 -4.240967050036904551e-01 8.990032173067670496e-02 7.988896812872584574e-01 -9.366797597546167031e-01 -7.701411823248208721e-01 -1.885472489071081226e+00 8.931006890877999371e-01 6.127881339272837069e-01 -1.815952178997140676e+00 -1.918038202525711722e-01 -2.256607754702353752e+00 6.138849209253901540e-01 2.140833068823402741e+00 -1.300164661617402191e-02 3.440264659532846769e-01 -8.095913519060634611e-01 2.032199844827455859e-01 3.978999234392459061e-01 -3.585924070685252985e-01 1.521442101637257460e+00 9.679907446732228804e-01 -6.649283271376804638e-01 4.702689990274329657e-01 5.695466352870284243e-01 -1.270744284630321630e+00 -9.036987917632609557e-01 6.212010076723858409e-01 -1.815714230114191252e-01 -1.925920706155731743e+00 -7.762752879018017804e-01 8.977351754851491394e-01 -7.296673726960495321e-01 -1.049699888080884991e+00 -1.549486592212175662e+00 5.177043717248522858e-01 -1.678636947510364352e-01 4.172857921748733823e-01 -7.081206389516031541e-01 -7.342337811861355812e-01 -1.201780829135654205e+00 -7.224496842082753778e-01 -3.134972176241188624e-01 1.661148114329145775e+00 1.984111050103858354e-01 1.115459367188538359e-01 6.489731213162408530e-01 6.148680262562190579e-01 8.832106178361763815e-01 1.611969986815020794e+00 4.046722985732230105e-01 -4.473902478049584519e-01 5.197241002280867939e-01 -1.731079737936112473e+00 -9.495928386387706421e-01 4.383929544066288431e-01 -1.004725489740779354e+00 1.464866741745263656e+00 -2.998419650604374542e+00 3.671582122922107394e-01 -1.806047479659893096e+00 -6.466094197377868502e-01 4.468208922255864080e-01 1.877779623905684092e+00 -5.346458822059910743e-01 1.054734424880802851e-01 -7.622831126470508423e-01 -6.465847671029253396e-01 4.305264686651543576e-02 6.814126938462569116e-01 1.353301385519245059e+00 -3.835464449934070652e-01 -2.194462894151698151e+00 7.412178056559609596e-01 3.393998976443831084e-01 5.560370849162216134e-01 -8.145786800669957417e-01 -1.807895356445318402e+00 7.143432175016142804e-02 3.223394113663529681e-01 -6.640579275855127417e-01 -1.928403848448804192e+00 -4.148398513059947668e-01 1.308606107412126018e+00 9.085086582428015811e-01 -5.345221623013006740e-01 -6.363608494271870697e-01 -4.506255355504918958e-01 -3.470520124004143891e-01 6.919061338847599663e-01 -1.676359091959675141e+00 4.298624541098580165e-01 -7.061171824066560243e-02 -3.696259472088993941e-02 2.370295739359639942e-01 -1.216591390640633596e+00 -6.912957383495311747e-01 -1.399825763987787353e+00 -1.543216211628417600e-01 -2.511708663504405026e-01 -5.928184651245278491e-01 2.555802377440069550e-01 -5.717437377524405007e-02 2.509238003196839206e-01 1.924572447858215796e+00 -8.899722030267872563e-01 -2.372280048396464558e-01 2.065668665658686454e+00 9.596689254278141235e-01 9.933996898203421022e-01 -2.436299387307435185e-02 1.279875159435029719e+00 -1.882627079052206609e+00 7.739922828507197518e-03 5.015342885953991692e-01 -8.146045892344309092e-01 -4.409541982477781508e-01 -1.381797117596051061e+00 1.049021788471115713e+00 -4.753267920807458524e-01 -4.724614846310087324e-01 -1.767068085082200979e-01 8.146754777046392171e-01 -1.728358284078397755e+00 8.244142024568811289e-01 1.897351586998752504e+00 4.703854287708643389e-02 2.365533081167125462e-01 3.967554939127710401e-01 -2.068547064899503851e-01 1.016522935213247436e+00 2.222232407201107485e+00 -2.635862952840993589e+00 -3.974433321446695921e-01 -1.037630141634227288e+00 2.721461422464714452e+00 -1.299703041559207017e+00 -8.726213731792825667e-01 -5.053697822982424759e-01 -2.175866751404707422e+00 1.441749143530017374e+00 5.873577279800765161e-02 4.304657521231520234e-01 9.345200770252923839e-01 6.884216452182281287e-01 1.537421182775756456e+00 6.188023189406647306e-01 -8.861172119334785879e-01 -1.031914158863370012e+00 -1.645896336302432594e+00 6.546627910541925610e-01 1.786283283592746240e+00 -4.026466170053506766e-02 -1.033902993709479023e+00 -1.597837324528558409e-02 -1.590551018188774979e+00 -1.838370078311877487e+00 -5.261094860385083782e-01 -1.565242502870113572e+00 7.113671611815831630e-01 5.485845579758478197e-01 1.473137807931539367e-01 5.676725216034373966e-01 2.175554878379174287e-02 -9.756033927080648427e-01 3.500996466991450062e-01 -5.499704459991296979e-01 1.166553111909666818e+00 -1.168439634808841499e+00 -5.870004371279459177e-01 1.994648064276980826e+00 5.800904685452727971e-01 -8.465753332381340535e-01 1.974532658330120094e-01 -5.547435120985017010e-01 -4.799254184970191406e-01 8.536862666322904136e-01 -4.844440206355767886e-01 4.334883809822678291e-01 -7.258480416303081384e-01 9.272149569370645439e-02 -2.211019252537119173e-01 3.897964008879089559e-01 7.145030942538591612e-01 3.184766688142078861e-01 2.905471618617084251e-01 -2.158572778653433388e-01 -6.569915484547104167e-01 6.169723429160125505e-01 1.385805573724159911e+00 -6.103090436641925853e-01 1.705712278046817465e+00 6.839677516908947430e-01 -1.708931337997921407e+00 4.457793860964877619e-01 -1.310040431899770486e+00 2.216927739024323163e+00 -3.620971407190241159e-02 2.598100220257008597e-01 3.642909350094881926e+00 2.189098450368494486e+00 -5.978494153862744520e-01 -5.791534484683348305e-01 -1.287194130387535607e+00 -1.078006459511910542e+00 1.268191233060673717e-01 -2.735806327055252396e-01 1.775190419984902512e-01 -9.534838697015369791e-01 -1.236529722440504603e-01 1.346917257089017328e+00 5.467242380340046060e-01 1.478498493040997230e+00 -1.707363659340677575e+00 -1.006271873462422951e-02 2.926500400450379180e-01 -8.154802126971287812e-01 4.435610045400434354e-01 3.021810682969315598e-02 -2.015679821395682247e-01 -1.687195258595088454e+00 -1.458889380405769876e+00 -4.075711595149520972e-01 1.801669156378126191e+00 -3.788461966753297050e-01 6.362405533559043098e-03 5.024435130597456611e-01 -3.551043376485852332e-01 2.270232800536979012e-01 4.691056401066293654e-04 -3.208944345266616649e-01 -1.869863263842105883e-01 -6.296983047163292602e-01 7.358747010240647146e-01 -3.023099387150094408e+00 1.768150203095895101e+00 1.338856976565742318e+00 -1.044496610947278636e-01 1.295668194573520005e+00 5.640801420048476844e-01 -1.670960800431316118e+00 -7.960996560317390447e-01 -4.881343858736655189e-02 -1.761227634117905338e-02 7.960626295725812263e-01 1.011862605795764924e+00 1.779976896950033582e+00 1.248880905457212975e+00 -3.156601776246366620e-01 -9.623609432359737648e-01 6.894119940471606922e-01 1.900945176006202608e+00 1.772314306530684336e+00 -1.847033953664699357e+00 -1.760561725085222906e-01 1.762798622408146443e+00 7.389209638166931438e-01 1.145103931082089410e+00 -9.598165568026679750e-01 1.122168507577137486e+00 3.055654146421183937e-01 2.848772400534574922e-01 1.000005702891297643e+00 4.633148056071661469e-01 2.464059238796236298e-02 1.748126115893075871e+00 2.639876410989241418e-01 -4.249193470842280163e-01 1.465624582399676745e+00 -6.004111649612171170e-02 1.572584223991664309e+00 -1.802054854088019686e+00 -5.689435478280471248e-01 1.007453592449383706e+00 -8.771794666246036654e-01 -4.637842547409050109e-01 1.507529565579380781e+00 -4.046034197640739905e-01 -2.906004462630215612e-01 -5.878298914524645591e-01 1.369985196044590792e+00 5.616234086691114236e-01 -6.463831028764939202e-01 9.133566112751383137e-02 1.680591078236462810e+00 -2.480214937660760732e-01 3.396572239114768466e-01 1.000553275140256160e+00 -1.871123279347299162e+00 8.492353157304395328e-01 1.956295302914196732e+00 1.396821003747067191e+00 1.566070664684773295e+00 -8.868657207827898015e-01 5.904224377448855643e-01 1.224145855044464160e+00 -2.375631690561627041e-01 1.630831051181998337e+00 -1.235177532384420518e+00 -3.500798021863542053e-01 -8.610381966099812656e-01 3.980986220425761918e-02 9.728202842738585820e-01 -4.353417627056602179e-01 -2.291512411342427669e+00 -7.272250382251828071e-01 -1.095375992962870360e+00 -7.806320471766073910e-01 -1.495682305398302381e+00 -6.517248649150405582e-01 9.084572345061731058e-01 1.701461832532558782e+00 4.077825057672212691e-03 -5.016737089339423639e-01 5.185145624249675178e-01 3.993920118736019598e-01 -1.580060550825165278e+00 2.182781457209924392e-02 -6.301594023606250927e-02 -3.514123376634185614e-01 -6.804416066581688849e-01 1.611741256377326570e+00 -6.323375303315623697e-01 1.415972610689003153e+00 7.191477128945296116e-01 -1.884502752304612061e-01 1.211602519442818826e+00 1.689729020133742821e-01 4.146921926369752098e-01 -6.118367761638947577e-01 -2.477817793669839230e-01 -5.676859957084168240e-01 1.774796399292994709e+00 -2.032990609516082958e-01 1.574157307152704577e-01 2.110149144784359554e-01 -3.226486871614642760e-01 5.406540390280069053e-01 -1.758932576893047217e-01 -2.076791089191865058e+00 4.825425747490516004e-01 1.034172447172538645e+00 -7.301747705299671543e-01 -1.491388004437609549e+00 2.056616388797478379e-01 5.321174706219604644e-01 1.064600950687885961e+00 -8.491483326934460285e-01 -7.876952587511627524e-01 -5.726326436739057751e-02 -3.393186446467559292e-01 -3.500176980505987356e-01 6.479050221003778143e-01 2.164190665427934146e+00 1.661032212154981869e+00 7.576317829027575668e-01 5.180086674283431725e-01 -2.085499620951570154e+00 1.333556730532949208e+00 2.411053308324538347e-01 1.281195374437166690e+00 -2.831063267012682294e-01 2.391254236611691231e-01 4.451153745502439141e-01 2.557926502053779402e-02 -6.745509967288206843e-01 -1.306415843036000224e+00 -2.237862180984760418e-01 2.205682438420967895e+00 4.158010701487367400e-01 -2.996150245911882726e-01 1.225592770270941712e+00 -4.882131655727699471e-01 -1.086846167894301773e+00 1.287596124565218991e+00 -1.968177079833809962e-01 1.270580956993032196e+00 -1.402286901040696643e+00 4.542144037486811614e-01 3.075288188582471771e-01 -1.352026997376224005e+00 -8.871631328299167674e-02 -1.242751455484537138e+00 -9.651452728408755899e-01 -8.216206546544302380e-01 1.670703395424454563e+00 -2.259854326706186856e-01 2.408809785261784853e-01 7.811761196670463647e-01 8.843571262271352484e-01 -6.715873557172760133e-01 5.919798530571255268e-01 2.408680279218422537e+00 2.296651535928939392e-01 -1.608754800966414877e-01 -1.119648884965346314e-01 3.026142628059627082e-01 -4.047717145945878836e-01 2.805296743894278300e-01 -1.265977915947014698e-01 5.779198771158767789e-01 -2.198754602650036527e-01 -4.209161193839118797e-01 -2.502805191880044244e+00 4.314914769109114978e-01 -6.822723390915013120e-01 2.919263402603519131e-01 1.203448345810914167e-03 1.652044311428056744e+00 -6.170260914048434353e-01 8.249328120840150325e-01 6.570188247867860820e-01 7.009286647513802704e-01 9.625964721888408127e-01 -1.603681441907709893e+00 5.807526913490790310e-01 -4.588438476601876537e-01 4.808486527537839117e-01 -2.257985755340027045e-01 1.321195388825703532e+00 8.570830619064571110e-01 -1.863921646210043581e-01 1.536910381235799150e+00 -6.691883451083494583e-01 -3.767474113349528753e-01 1.721113661270963768e-01 1.283822540372036025e+00 -1.410467300311869954e+00 -1.043754640894142938e+00 -8.671303691713959372e-02 9.821394385904486102e-01 -6.366520278528614574e-01 -1.988799315789109290e+00 -1.006815176684159735e-01 3.966790592795754189e-01 9.592093964184924548e-01 -7.619042359514698326e-01 6.470939839213075695e-01 -2.344095020478823788e+00 9.428852060966531612e-01 8.535462199566030694e-01 -1.221659265372152969e+00 -7.104709500226447094e-01 -1.542211208474011830e+00 -5.659170564974820294e-01 -7.317404685021399180e-01 -3.515608537606565998e-01 9.334198494867209650e-01 -4.662705984062134323e-01 1.240078449507754366e+00 6.382771145506118196e-03 -4.434956078557131254e-01 1.325262747753886972e-01 1.267499736935342236e+00 -4.875376054512624568e-01 7.212978003570527097e-01 1.286207265351065887e+00 -1.178811149141695713e+00 -1.647756160816123305e+00 3.492261052004990152e-01 2.517058451048114209e-01 3.442711745919266320e-01 1.081625822368389001e+00 -1.806338616040971679e-01 -5.551512964819333984e-01 8.659765501096235996e-01 4.281682694937783556e-02 1.748857430116327050e-01 1.461209761895497561e+00 -1.838796776189982607e-01 1.422481482072733616e+00 -9.536031346382144447e-01 1.416897839993091157e+00 -6.585312204937723290e-01 1.003185776429264653e+00 7.994439374386403951e-01 -9.143301623734063632e-01 -1.221897843412078410e+00 3.816784053563075374e-01 1.051649033693508262e+00 5.751562166275153015e-02 4.043641668100710074e-02 1.209141397666990470e+00 -8.869334077420593099e-01 3.562330804536068540e-01 -7.665994446724084810e-01 2.378711700825102415e-01 -2.598477214776754307e-01 -1.374681364408588801e-03 -8.453704212820165598e-01 -4.482529803905899168e-01 1.923862012522913612e-01 3.826078439386217944e-01 5.986562200360222991e-02 -1.488751272831619454e+00 5.345414118793195835e-01 1.014735446591874757e+00 8.516799669315674448e-01 8.422202751316071323e-01 -9.465803460604130803e-01 1.102692397312051265e+00 9.575254949403301241e-01 -9.478885518182428305e-01 6.913767256522810323e-01 -4.401260057997972708e-01 3.329843076372013266e-01 -3.582897006890037872e-01 4.030532427584105903e-01 4.740499486610877389e-01 2.928051975358840209e-01 -3.856357190554782766e-01 -7.636707909896839341e-01 8.928899903584831543e-01 -1.120900643110435357e+00 8.825350124639241844e-01 8.395818351607255980e-01 -1.318679120878472333e-01 4.508781637503092576e-01 -7.650355926956361463e-01 -1.615178495543095005e+00 9.980147035395546817e-01 -8.386296846191336751e-01 -6.309731068174914137e-01 -4.858378458639684983e-01 2.597216307227108723e-01 -6.099666335311692000e-01 6.862467917243358917e-02 5.281805488434702933e-02 -7.931304952845096290e-01 -7.518963529057689499e-01 5.335131265449086779e-01 7.074854225472788638e-01 -1.150680442445181084e+00 -5.486222086564725986e-01 -4.519530049614047251e-01 -1.532994916927628293e-01 -9.498968021222223834e-01 1.115696348128861759e+00 -8.371413349359275724e-01 -9.328234391045990836e-01 1.862883205150696497e+00 7.237385134817710952e-01 -1.947337437372781865e+00 -2.532709789998954797e-01 3.586444236319140111e-01 1.713452992264937969e+00 6.110063948074402340e-01 -1.038783647731782889e+00 -2.651422163250172215e-01 5.357725846560325023e-01 8.513608880202525597e-01 -1.694815069985330824e+00 -5.376536969163652202e-01 1.319820580515128405e+00 1.120996167481821182e+00 -1.472679711623714915e+00 -2.122514078985970054e-01 -9.262213010415049075e-01 1.428939598664899613e+00 -1.001324340428829451e+00 -6.007688503156838333e-01 5.648421916122275954e-01 4.984924333094180038e-01 -1.397356882532506228e+00 -2.246813136285019219e+00 -1.112145031825136909e-01 3.044785608716682468e-01 -5.545155065571066855e-01 7.870614579406896849e-02 2.020921453516795641e+00 1.875770272594403654e-01 2.219035108557272096e-01 -1.496947905428162917e+00 2.992519480305331769e-01 -9.523009824817606495e-01 -1.257976143783711143e-01 2.109504000286332448e-01 3.597002844779276232e-01 9.345989135250629132e-02 -2.207960883844270139e+00 -1.309767231479411986e+00 -9.655283507995220393e-01 7.326323302977004459e-02 -1.432779233767439875e+00 3.599487579565668338e-01 -4.944657890526710231e-01 -1.461053804768200903e+00 7.758665181938372291e-01 6.212309818334244005e-01 -8.531945757857831159e-03 8.747183843395683889e-01 -1.164312776793337445e+00 1.859412760353083449e+00 -1.228692379139835061e-01 1.007254514681375168e+00 -7.802666173749772671e-01 -2.072720956782782675e+00 7.168532554487795361e-01 -1.744581248792355543e+00 -5.191177682252192671e-01 2.502041903218865659e-01 -7.342074658406360088e-01 6.069062883857928581e-01 -1.972369802384834170e+00 1.958437927926864053e-01 9.533767486308365458e-01 -1.787632885378380443e-01 7.883554720415883454e-02 -9.743669017316143321e-01 -5.170562212751759201e-01 6.768709744851296728e-01 6.620581447894110516e-01 6.036691127123926526e-01 1.396690603312722156e-01 1.409783993604966090e+00 -1.319263561513924543e+00 3.576691267295399879e-01 6.130930425250307181e-01 3.002933058645364944e-02 -3.109056396416776669e-01 -7.470206258197001903e-01 -8.389054841890288827e-01 -1.601067363323936288e+00 -8.664456961147626313e-02 8.969310179782247205e-01 1.732834556871070797e+00 -1.143072762189509151e+00 -1.532360091131830249e+00 7.976886862795096178e-01 -2.129113480469051911e+00 -6.979167419821774576e-01 8.194133664497070813e-01 5.123314523840145629e-01 3.270048665266168664e-01 1.153063910578094875e+00 -5.410660001913319278e-02 1.379503973412376183e+00 -1.013080824890105536e+00 8.806535273510820439e-01 7.528909567347784604e-01 3.105791910517778365e-01 3.159115778912436334e-01 -9.111792641143922067e-01 -2.048731174218449080e+00 -8.156789347477607643e-01 3.594534866287046881e-01 -6.761713430403164526e-01 5.336637352093364095e-01 -1.025636510640612231e+00 2.367738399599333132e-01 6.763759833410805111e-01 -1.990204714353076276e-01 9.808304182384720848e-02 -1.016906473393535792e+00 -6.705242784014452395e-01 -1.484348256872278782e+00 1.110207406293847621e+00 -1.023267557154020624e+00 1.315770432075571206e+00 -8.713340088295167263e-01 9.672201314944536277e-01 -1.282897353943075913e+00 -1.832622806205184141e+00 -6.872272915786602210e-02 -9.403200727882994325e-01 9.332599947351991609e-01 -5.039684366057336495e-01 -8.182123208696683303e-01 -1.230602491538130283e-01 -9.132370693700657405e-02 7.756792692971016256e-01 3.489687527901321196e-01 1.504972763926397450e+00 -4.036605332993926099e-01 4.765839234458176255e-01 5.366906427450508499e-01 -1.081035189986542910e+00 5.569823098113337867e-01 2.547428516690854572e+00 -1.529574066467347171e+00 -1.429441058104248485e+00 -4.360767253263306831e-01 -1.177452789072706008e+00 1.150284495992061951e+00 -4.673515778185401981e-01 -1.137388289429498212e+00 9.727230005358671328e-01 -5.248915819460752141e-01 -1.950615580019856798e+00 -2.693846823960528991e-01 1.017034286264987486e+00 1.118306952462281956e+00 8.935411740969028127e-01 -1.147693367753911398e+00 7.141317736226129309e-01 -1.226039186680919491e+00 -2.082553947367285829e+00 4.207310879968136352e-01 -6.218248298827911968e-01 1.384447839752759868e-01 3.545328852865398672e-01 -2.323857308262878285e-01 1.151737940544615535e+00 -1.655493334916442461e+00 -6.341061649503014763e-01 5.288617789138974068e-01 3.583696011030765849e-01 1.127969346330926159e+00 1.870659365437700172e-01 -3.756209648016134994e-01 1.046454848717524255e+00 -5.187862199380022243e-01 7.079747699334195676e-01 8.117086429534493552e-01 -2.411326977275561056e-01 -2.484721217044174868e-01 -3.294524116570718419e-01 7.653545476112330048e-01 -7.258164171588747937e-01 -1.356787722976350086e+00 -6.855119231899449439e-02 -1.435808489320986370e+00 1.820240554009031342e-01 -1.397304873514774393e+00 5.354532209609672577e-01 1.924772336733305389e+00 -1.007175658191315826e+00 1.118370932319852212e-01 -3.930793252754121725e-01 5.576098732730292440e-01 2.589683812434051546e-01 4.327418987375457049e-01 -3.047239034657561185e-01 8.594187336138932043e-01 9.718801907523069161e-01 1.314851396311293996e+00 5.635432698815446839e-01 -4.307733571064928935e-01 1.192636066827065910e+00 7.684924196654251416e-01 -1.277994206548292100e+00 4.375681154898105052e-01 -1.367005878658304807e+00 -1.537174375354885436e+00 -5.289597443282270661e-02 -2.500573419700291011e-01 2.165685903706979498e-01 4.677514383490373184e-01 -5.571122385010124356e-01 -1.189404558402795242e+00 -4.366021905085110122e-01 -1.018439571818224865e+00 -1.582663639469244821e+00 1.329370017568672235e+00 -4.236672223763542355e-01 -1.347091128596413334e+00 1.547341462225220621e+00 -2.106991910897082487e+00 3.705977157722570303e-01 -2.776557148358388960e-01 1.044895477795107164e+00 -8.041205407266449612e-01 -7.862213178849541961e-01 2.386870126939919234e-01 1.577115522286671512e+00 -9.281217115948759977e-01 -1.032624124872952409e+00 9.111036671290458910e-01 -2.592787552457310324e-02 -9.808968861495751534e-01 2.590653015430281411e-02 -1.128037086945699041e+00 -1.800395302134800035e+00 -4.281424714219610878e-02 -6.321092965533695596e-01 -7.573356169517322378e-01 -4.295743971906395009e-01 7.552100463314125323e-01 5.131319386587794851e-01 -1.642516267307299938e+00 -3.299880172045611681e-01 2.873337420331056324e-01 7.608453580875608191e-01 -8.918783943323095320e-01 -1.805677136055496401e+00 -1.606950009524408696e+00 -8.645008530225498644e-01 -6.714613980360434331e-01 1.031038605997857682e-01 -4.879151032075735861e-01 -4.757552168715628027e-01 2.475757250204524418e-01 -1.143710639070718127e+00 2.565252322168230514e-01 -7.327491335851088472e-01 -4.017966304639020159e-01 -9.710373494899880997e-01 -2.455343369694132638e-01 -5.754416989365132018e-01 -4.778827557569991641e-02 -1.059292794609965060e+00 -1.809070324372096250e-01 -1.854503041994084889e+00 -2.020344893015821874e+00 2.809742464351258628e-01 -1.811068426560139111e+00 6.444689005785638747e-01 2.006192462214621663e+00 -4.264734406533620126e-01 9.333391037262327439e-01 5.849702518021552278e-01 -1.675385072076088777e-01 7.003936295669453971e-01 5.851249228483199616e-01 4.107424234126229590e-01 3.593772829589583773e-01 -6.131405243106614611e-01 6.255866371436440421e-01 -2.145428808224267847e-01 -5.209240324698428681e-01 -2.289425717486756051e-01 -2.760614436737740540e+00 1.255426950336648195e+00 4.983489715090609895e-01 6.463450980743431495e-01 -7.482238255724601439e-01 1.098520498584907301e+00 -2.077547120012855908e-01 -1.385054449172576252e+00 3.785418133489943937e-01 -2.220806649654058218e-01 -3.116902269790937652e-01 9.405957596370952134e-02 1.727626287070039846e-01 -1.121002775236759508e+00 7.952406914026209916e-01 -2.373062541306167894e+00 2.625432552579214374e+00 -2.293581838935626616e-01 7.957189359915952664e-01 8.512602552395450717e-01 -1.737102642663139740e+00 -8.448087699537873974e-01 1.290755258518156312e+00 -1.406447006278484402e+00 -5.768021311847646437e-01 -1.537635555395208575e+00 -1.893179894991124268e+00 5.761195055045825741e-01 1.216555836628056886e+00 9.205599687301403711e-02 1.274283349341823302e+00 -5.752395615361071135e-01 -7.239873522599998834e-01 -2.422828759882515115e+00 9.652453100457912549e-02 -9.480280366801634440e-01 -6.294783674368373827e-01 -4.012850728576508597e-01 -1.484878074280621796e+00 -1.114410752205036603e+00 -4.257205004400718695e-01 -8.045919310781933786e-01 -7.908104486509444087e-01 -8.103697042099066161e-01 -4.382282657621324184e-01 -1.479324720916276314e-01 -1.215287893708066669e+00 1.750212865158182085e+00 9.100339272827646653e-01 -3.111001680452083473e+00 2.495612602642024669e+00 -2.193131176875367239e-01 1.208822910885070101e+00 -9.582802663503793283e-01 -5.120656792181021988e-01 1.000259558427012418e+00 5.140891321126934699e-01 1.620278484882784475e+00 2.901829718760535193e-01 2.523762822920443849e+00 3.103384536276948547e-01 -1.478808412736184498e-02 -1.100861477534782029e+00 -2.384273934429988473e-01 4.711812334701956373e-02 6.914015103858949240e-01 4.460712907344611677e-01 -8.809238388312656820e-01 -2.032204973269443882e-01 -8.608618568388913539e-02 -1.019334259678667642e+00 -2.509518507331469084e-01 3.553401336552369560e+00 2.069526735168966958e-01 -2.690381775948139098e-01 -1.954159170711857463e-01 6.290922136639722773e-01 -4.174560732000026642e-01 -1.006716625859378933e+00 -1.117580264092941089e+00 -7.670095170551355368e-01 -5.203575650545483322e-01 1.694444794182091707e-01 -1.132532221495669289e-01 1.607147870080560814e+00 9.901434947956773147e-01 -1.282989799949473486e+00 -9.350830109931742573e-01 1.218460204785790868e+00 -3.010462052351280948e-01 -2.960692256505980668e-01 1.640599855090638215e+00 1.284202526482117745e-01 1.066287011601870088e-01 -2.138349389325610694e+00 -1.740809209323388895e+00 -2.222683032708416828e+00 1.256354730132276387e+00 6.923305003484314657e-01 -4.400032459311584154e-01 1.325415826340782532e-01 2.329224803957860246e+00 -5.879024239521163375e-01 3.128703108614743766e-01 1.177818421418554307e+00 -6.990498814696141094e-01 -6.327517067565674447e-01 -7.147296678564297734e-01 6.655061033754237076e-01 -2.872033432887977078e-01 -1.146717360672918185e+00 -5.933667510966534886e-01 -1.994428529611186107e+00 1.322373300963812115e+00 -5.411941908705278359e-02 -6.719998318682546268e-01 -1.071758704104147641e+00 -1.932882931144520589e-01 -1.042151469402622793e-01 6.964438674982754707e-01 -1.328253267858151343e+00 3.120212799083911248e-01 9.953303390676957463e-01 8.751092016244128580e-01 1.631182132616128211e+00 -3.295142957285500662e-01 1.318740307840746417e-01 3.067465050380639990e-01 -1.511363817822253486e+00 5.949734695618948133e-02 1.222428926741993882e+00 1.956067003807594462e+00 -1.158772487161505937e+00 5.926990200132329356e-01 1.070009174341739033e+00 1.223185599739314622e+00 8.012852437457000931e-01 2.604724063350581931e-01 -5.987948973939524744e-02 6.676608933448108241e-01 -7.955177004594143897e-01 3.683315519561578544e-01 8.225153261401292326e-01 -4.577094595548619749e-01 -1.004153206084822836e+00 -7.321084656889084163e-01 9.131362702475792625e-01 1.515093726884865877e+00 2.647061241612317595e+00 1.679853594640502656e+00 6.229503147268162788e-01 1.330172000462197246e-01 -4.093390895960933307e-01 1.939021634258017157e-01 1.453889402551831189e+00 -1.726934881054577930e+00 -7.678936724504532574e-01 -1.039591121626706860e+00 1.547230554958318516e+00 6.651423601276079678e-01 -8.721927150395086814e-01 7.354463650467132352e-01 -4.629112053580786146e-01 7.678922533818646756e-02 5.839172734038483581e-01 2.586322656515107621e-01 6.789286528161355694e-01 8.133989183154982650e-01 -9.426946926563389839e-01 1.041257577820057456e+00 -7.614413096462040176e-02 8.757732263978378340e-01 -2.012350808341164310e+00 9.801185412061363955e-01 -7.067076286471131175e-01 -9.144583311782991109e-01 -3.120080759929835246e+00 2.482592097845564838e-01 3.056732048458794537e-01 -8.613454129971442885e-01 -1.155547987448453551e+00 -6.212207359936222639e-01 -2.810115126535330354e+00 1.191988679211073987e-01 2.557309264388673564e-01 -1.101673804990236788e-01 2.901645970423736842e-01 4.269106228204165299e-01 2.081560617446199524e-01 -5.852091033420957489e-01 -3.722169030906228859e-01 -4.910279906053893195e-01 -7.683116376623043420e-02 3.584205662209684617e-01 -4.721578600070737708e-01 -1.351047011461850578e-01 6.745573618200260135e-01 3.809939077865895918e-01 5.355456953039209322e-01 1.127871264768995019e+00 -6.886307065113367321e-01 -8.700677376285282927e-01 2.146589616631000119e+00 7.088624954752019702e-01 -1.560434479019696896e+00 -6.101299476167935110e-01 -4.898863316926623801e-01 -3.392695086406363192e-01 -5.298619027091938660e-01 -4.590137696313823512e-01 1.242218630747970787e+00 1.777759744532666275e+00 6.680194746132747108e-01 -1.657125518261377994e+00 6.586985403919530802e-01 8.458287013064474946e-01 -2.135781528239498808e-02 -3.093447323616108635e-01 2.698741101276100687e-02 -6.474395117667999244e-01 -1.977203732662037972e+00 2.619159392237201178e+00 1.133558722047230738e+00 -1.043572019059136213e+00 3.321632215850841008e-01 1.452708428412437192e+00 -7.734033013542498392e-01 1.294351527303918337e+00 1.186862648137512188e+00 -8.472178016020728286e-01 -2.341668248379971395e-01 2.335464366056846597e+00 -8.561121518408848496e-01 -1.810734956981733923e+00 4.618798469330371859e-01 5.942028190112583763e-01 6.905074420073904484e-01 1.457640722821542112e-01 1.315316263853486101e+00 -9.095575219723524008e-01 6.233294148085910535e-01 2.086457142532798514e-01 -3.169744041516738275e-01 -4.658995515687748834e-01 -1.179717204436991018e+00 -7.719424112953165995e-01 -1.225550052032864101e-01 -4.301824261603856003e-01 1.634651801991842124e+00 7.622347223604662991e-01 -2.802370120227422046e-01 1.572012036727414297e-01 8.638087188106400305e-01 1.498551024936358056e+00 -8.558484669803797518e-01 8.885259420129147934e-01 -1.379665538147692161e-01 -3.286903504078778071e-01 2.758263414277717818e+00 9.330609096579745021e-01 7.742651110274358928e-01 -8.738876122871473973e-01 1.623187253104778627e+00 4.705937487992307156e-01 1.735904293061066583e-01 8.366588619026592566e-01 -1.973928378097884045e-02 2.260299972764714838e+00 1.493649775753950748e-01 1.772857903140997227e+00 5.753100211255941510e-01 -1.523942662671836645e-01 6.728558490664036107e-01 -9.636588060967519187e-01 1.053025716390782796e+00 3.166287803092118769e-01 -1.881888343230807781e+00 6.308402952436897859e-01 1.240086948935622324e+00 6.933605135817000331e-01 -7.119856198513300205e-01 8.582919359916713065e-01 7.394248635282026916e-01 -1.657834149096638066e-01 -5.869691253141414711e-01 -9.448354338348003978e-01 5.526751644693586041e-01 6.710852871519475960e-01 -4.463303119651731987e-01 -2.450262572973186392e-01 1.200978519964524205e+00 -7.442996610991224893e-01 -3.150989753720142006e-01 1.178804540181964233e+00 -7.660624696005228218e-01 1.379717326533594912e+00 8.609283831847616142e-01 9.993457593296316555e-01 -9.036413831342539060e-01 -1.249550867687354572e+00 7.924650534960516746e-01 3.835094491109171666e-01 2.383777384827756307e-01 2.228758743871275705e+00 -6.360013897909311265e-01 -1.434147143733275787e+00 -3.900335648041769465e-01 2.469518388737915182e-02 7.295040765481669576e-01 1.560949021157065575e+00 6.955000737485232953e-01 -1.358618674575214458e+00 -8.947670679344754685e-01 9.370799584925429970e-01 4.038090036433567009e-01 5.500347294652286889e-01 2.188429058338627886e-01 -1.816478850924152288e+00 -2.809148968720934780e-01 -6.281181206834951514e-01 7.267205787804368322e-01 -2.771904929093458314e-01 -1.503414113183270784e+00 -6.056144009890637031e-02 -4.002241191755994132e-01 7.785857580334998307e-01 2.436014503817773846e-01 2.237426777122679400e-01 -2.666821229647525215e-01 8.314018414417530256e-02 1.222688668020744940e+00 -4.577137505452610888e-02 -9.213219338355312926e-01 3.136209483815100563e-01 -1.464197518890653749e+00 -3.925702453304493189e-01 -1.959669321248503349e-01 -7.253829189817924128e-01 -4.733988870311018893e-01 -1.684647325878748658e+00 -7.491477125910578350e-02 1.854769152390539855e+00 -1.193513108958153650e-02 2.828671131905203806e-01 2.319392818954246205e-01 4.558087331956085508e-01 -1.743428666528483939e+00 6.594963594023688369e-01 -1.155262961637623098e+00 -2.787232137225584272e-01 -8.342680112347809762e-03 -7.689158266076147052e-01 6.996920468679443394e-02 1.127338393301579256e+00 -2.271398088085340439e-01 5.622377157010759879e-02 5.084877947310024321e-02 5.511742482252455222e-01 1.483765532856938796e+00 -2.035665211272952746e+00 2.051659659454426743e-01 7.538770691088048093e-01 -8.659154427933766218e-01 2.003658221065077183e-01 -1.901538248032963674e+00 9.688824999025854590e-01 -2.687594644172163205e-01 9.240520239317384643e-01 9.143936650466539806e-01 1.264196484693997702e+00 8.052224929611531135e-01 -1.980611101177253586e+00 2.323364677978700943e-01 1.116428076575830985e+00 3.442279444232627106e-01 3.624700848307649825e-01 8.846201827959766506e-01 -1.991626721160405955e+00 -2.342024657195827864e+00 5.611852135491972593e-01 -9.356984684848154155e-01 -3.675118765199897330e-01 -8.495297581283676180e-01 3.892039849521168882e-01 -6.271815361800411326e-01 -5.080573639433768607e-01 -1.087498946057743332e+00 -4.717888865702902779e-01 -2.189545571492340414e+00 3.289560659705101364e-01 -3.584900605120605044e-01 -1.789438321824073919e-01 -9.157512350599065210e-01 -5.031693197142632634e-01 7.518441454073496732e-01 1.686804974951403024e-02 -5.104815491338123845e-01 9.205801022438216963e-01 -9.222215274468000823e-01 -7.690892445306131142e-01 -4.281138590435331071e-01 1.008992044422746925e+00 -1.377757187080544066e+00 -7.767369445724461308e-01 1.681852202749381853e+00 -1.974178086047280178e+00 -1.314880549403764975e+00 1.422203861785408252e-01 8.502396586333894613e-01 -9.133009244218558420e-01 -2.100847393883402692e+00 -1.434964307824509344e+00 -7.012280674424535842e-01 -1.098286191578245363e+00 9.555999575849417893e-02 7.855450522134731495e-01 7.398368696503848652e-01 -4.000152493954616251e-01 1.581493168657997828e+00 4.276528285616894576e-01 -1.597986680061502573e+00 1.808472131207975453e+00 9.548802702386904873e-01 5.750062169280126950e-02 9.897040847474040115e-01 1.456123300986007091e-02 -1.430780727967318144e+00 -1.452021612104649195e+00 1.208972933122607119e+00 4.669315726174771974e-01 -9.948206367127624405e-01 -3.644873466861346945e-01 -5.874898718425994870e-01 -5.523950200684709655e-01 -6.105881624536655533e-02 -3.332298027675754670e-01 3.562936127659377950e-01 -6.191663018872015645e-01 1.737135010694975223e+00 -7.145449863127041334e-01 1.109532273496853128e+00 -5.451684728785096690e-01 -8.242003235245433101e-01 -6.532272020793650213e-01 -4.530432476241241790e-02 -7.390091696958514533e-02 1.979286199224511433e+00 6.895806721833208641e-01 -1.345825757710024106e+00 2.289984552681982033e-01 3.167996437047670977e+00 -7.255551186297478639e-01 -6.968176054735669700e-01 -5.811776742836670673e-01 -4.192184003000916093e-01 3.696196082447559816e-01 2.551610054281522877e-01 -7.029851308671767329e-01 -3.609189405626168634e-01 1.740374338489684591e+00 -7.208522590906478733e-01 -6.643108339796927053e-01 -9.393695071587603307e-01 4.002502432714157843e-01 1.882633687490535834e+00 -3.916014205962033978e-01 3.636859301479158924e-01 -1.169575662013463191e+00 -1.205306548659144245e-01 1.541227566626831025e-01 2.429023907746167277e-01 -3.023939432716347686e-01 -1.324615988892544172e+00 3.763664512839786647e-01 -1.436822795319068757e-01 -9.250862339533857392e-01 7.460842838556080991e-01 -7.175451031077448860e-01 6.048320898603242179e-01 1.710283123284667139e-01 8.085286905041274563e-01 -1.135442703064429848e+00 -2.289759585385301666e+00 -1.208791430595944849e+00 7.329493373232062181e-01 3.372609374654695902e-01 -9.646499208916962109e-01 -4.728243448244396907e-01 1.635897619560523930e+00 4.435620904033656942e-01 1.942828701799353519e+00 -2.286079840656434770e-01 -6.040148548722433508e-02 1.486764278463014177e+00 -3.615598315783917216e-01 1.272065337809637819e+00 -9.353956836050051349e-01 -2.085270352619742695e+00 -1.321621508700636438e+00 -1.937213813521068695e-02 -4.695155259535915837e-01 6.597432448739183608e-02 -7.120155288251163173e-01 7.219030629847182634e-02 6.026375941649211310e-01 -5.606772701937695613e-01 -3.012050030096066200e-01 9.396938054343904057e-01 -8.371190887927021373e-01 -1.064211781285534508e+00 -2.130156109508570594e+00 -4.911181282551816962e-01 -1.024492829297545926e+00 6.444321512855859524e-01 -7.697357481217516062e-01 -1.729689482171358761e-01 -3.109591176467660367e-02 1.178419247242660672e+00 -5.909097102250134848e-01 -6.939836443494848961e-01 7.795065725215758468e-01 4.254998958375521001e-01 -4.442380791319041067e-01 -1.338254945940166918e+00 1.293116086244848195e-01 -3.504107279323689372e-01 1.940086501532406194e-01 8.789142064376819219e-01 1.527061499638329600e+00 -1.682903766072428420e+00 -1.355772706976296149e+00 1.298886659921433706e+00 -8.431122005333906433e-01 4.405827368577285297e-01 6.084590638383704508e-01 -1.600061716446297355e+00 7.673012824864962056e-01 3.851797758733439547e-01 1.920422924293740730e+00 -1.452129731326454509e+00 1.277426575554520827e-01 3.923422860604006135e-01 5.470782550652958376e-02 -4.307973439959495443e-01 -4.508854164756542215e-01 -4.540513120706991534e-01 -9.916069452599433065e-01 4.223749771192821245e-01 1.767252444341102180e+00 -3.877310639553252503e-01 1.226475079251486022e+00 -1.313883252266300428e+00 -1.434639166937311749e+00 -1.127829344123276067e+00 -6.244586965898210051e-01 1.707627446317147302e-01 1.967978949071454986e-01 7.844592671676372531e-01 -1.422047288336389936e+00 4.365025831889006724e-01 2.923843981250237034e-01 -1.748785318397135802e-01 3.688291095494428129e-01 1.163271000417213763e+00 -2.955550138589878029e-01 -1.408455573305439579e+00 2.370563824990568891e-01 3.779822427375597593e-01 1.532051409668270026e+00 2.422228363891221647e+00 -3.046783915874035076e-01 -5.333704175486890797e-01 2.651637972426059697e-01 1.685546729138044153e+00 -2.316919988820587695e-01 1.567660326199026843e-01 -5.157113177138542559e-01 -2.780103155323205288e-01 8.652690741016895171e-01 5.420538873930070833e-01 7.174973949437341014e-01 6.055961507051923487e-01 -2.125049761278694049e+00 6.739856745784656988e-01 2.176914656073308141e+00 -5.839224097946043024e-01 9.950404210532598492e-01 5.454750043880669530e-01 -9.018768561021622832e-02 1.887599625883833046e-03 -6.669481032849046143e-01 1.041074927864040545e+00 1.993937440319891452e-01 -7.564568814599259561e-01 2.806119548003038755e-01 1.561610143386223670e-01 -2.377887466186701937e-01 -1.102239874192467051e+00 1.887929647384287479e+00 -2.963291232544605913e-01 -6.959024045981205830e-01 5.543879695137230446e-01 8.622498962235254361e-01 -1.359580335105462279e+00 9.799548232033608031e-01 4.426305417757362415e-01 -9.961874904112957285e-01 -1.067064189794653117e+00 2.776494570184465105e-01 1.788279384989520382e-01 1.337450815794716918e+00 1.234680311593577828e-01 7.200819559897905231e-01 3.063542948490088902e-01 -4.517106131786992607e-01 6.990456258087329733e-01 -1.977626900256851616e+00 -1.760023449860905753e+00 2.504564436177902031e+00 -9.167457330976461760e-01 7.507734576292152129e-02 4.517518765191551045e-01 -1.274549824667511988e+00 -8.790168967659915955e-01 3.327417484941047054e-01 8.579525664216873793e-01 2.473356766475311552e+00 -5.017083684102591201e-01 1.022880264095562319e+00 -2.378501786697861498e+00 -4.392363982400895317e-01 -2.400777809378077943e-01 -1.077522012715866007e+00 -1.756843361696047490e+00 -8.820319179491659112e-01 -4.532203622551130295e-01 -1.988034225768534169e+00 1.960937308772153997e+00 4.800451291981880364e-01 1.623860179736002829e+00 -8.668000723048638889e-01 5.577243007198237068e-01 -5.155302921739933764e-01 -9.707967673862655245e-01 -6.385525154071813869e-01 -3.256589077733180737e-01 1.053110992591328454e+00 9.829409271509413903e-01 1.240359362696678236e+00 -2.071744994683491381e+00 1.720084922091790425e+00 -3.481860778051895089e-01 -7.479610847379430938e-01 7.405563682739217946e-01 1.911108269881530042e+00 -1.240924897731173759e+00 -1.011480240365703720e+00 -2.911752918640823982e-04 -1.647671001730968976e-01 1.773074696430963826e+00 3.825181227825353303e-01 4.581105924427291698e-01 3.965957428066866908e-01 2.841788116434212919e-01 -1.595961480900844220e+00 2.879210710753827285e-01 1.160775905892305726e+00 -2.923710196938967831e-01 1.431277672155503833e+00 1.910500263471976545e+00 -9.592636065734222450e-01 1.535928338411047256e-01 4.849870524799517746e-01 -1.585979967612935138e+00 -1.733770945786039172e-02 4.892115095244624623e-01 -3.978882736658602148e-01 -1.050069167503607792e+00 1.062174507755151209e+00 1.047031912226225714e+00 5.061398595868367434e-02 -1.059457123721041782e-01 -6.773207083701671127e-01 -2.637056140442571861e-01 -1.434019494228255254e-01 -3.736759429443042291e-01 -1.176680270184844029e-01 -1.285261503184554455e+00 9.201773124681568161e-01 3.679092591689969161e-01 1.737094276785212221e+00 1.418370572794694029e+00 1.380492996054647925e+00 1.085759849967773860e+00 -1.632065429799138545e-01 -7.375512621967462712e-01 -1.827800422127149549e+00 -8.956647342840098336e-01 3.738872739239419984e-01 9.470861503340062271e-01 7.154156644927454067e-01 1.142201737900492509e+00 -8.423534070533587048e-01 3.184755391618721010e-01 1.263806098253922761e+00 9.605028996300022381e-01 7.827552939178871183e-01 3.704603745148681293e-01 5.254715670857429410e-01 -9.802885484544058281e-01 3.132037661087483382e-01 -3.956696870795040066e-01 -9.233410958894392451e-01 1.007978207045875929e-02 1.714074526631495621e+00 1.262399513224318426e+00 3.200262847629801732e-01 1.440508138764738932e+00 6.644918739297274446e-02 -6.945975900966221833e-03 1.943930577750435873e+00 3.158310855864818190e-01 -2.229595906692147800e-01 2.909807677768642131e-01 -2.132897174355418146e-01 7.135476412313132011e-01 -1.005056556985814753e+00 5.682336819541818906e-01 -1.592155720186304857e-01 5.956814172947831887e-01 -7.877509402968805308e-01 -2.900080270452132236e-01 -1.488040173686795420e+00 1.451612767621973221e+00 1.163002796404877914e+00 7.235963957528237511e-01 -4.431796936125187991e-01 5.101896917862115410e-01 1.239223371947861585e+00 1.957540607678766309e-01 -4.345907487945130931e-01 1.205888771680339033e+00 -7.292796916587037659e-01 8.709354372656120669e-01 1.816279461876492585e+00 5.975170796034846576e-01 -4.857707315039708207e-01 -1.291743292091684259e+00 -4.592654673690974021e-01 1.230948615683609804e+00 -9.182596212039673134e-01 -4.153553258080531219e-01 1.224883410818607521e+00 3.766476019262236630e+00 -2.705582012725274987e-01 2.369514770315672703e-01 3.889963254909067358e-01 -1.680228251064719069e+00 1.333818963005367841e+00 1.632946933998489003e+00 -1.317475346952570625e+00 4.220122304287234893e-01 -1.326013289408947415e-01 -2.968691955366753454e-01 -1.969230033364028465e+00 8.375486562190979922e-02 1.934591643832337837e+00 -1.068519168721433349e-01 -2.485363727423818059e+00 8.216965642351844457e-01 -1.457291235481014136e+00 1.002492607562780885e-01 -1.493735256228723718e-01 6.300653960879144533e-01 -5.272992190081117470e-02 -3.354727752963944098e-01 4.413058060123991599e-01 -6.889736919495808021e-01 1.899506497621078482e-01 7.897522585634061398e-01 -1.179319710214677075e+00 -7.041574667634949991e-01 -1.869201959497083676e+00 8.684045878688285702e-01 7.676352842272046728e-02 2.884769581263088578e-01 -1.212793937014542411e+00 -1.107686140849833689e-01 3.956247871164751961e-01 9.723992746302276835e-01 -1.894245202094374081e+00 -1.815734130927007417e+00 4.097597145124854401e-01 -1.532656663114141171e+00 -7.705392542534228451e-01 -5.716994775264170325e-01 1.928512354263562127e-03 1.522014941803921495e+00 -2.362982520681450094e+00 -3.710765385507857061e-01 7.452801292757523788e-01 1.529135671571717703e+00 -9.698609257419229523e-01 5.208940363693053133e-01 7.715794504388445718e-01 9.708011598754519023e-01 -1.102712765436729761e-02 -1.285889502662459938e+00 6.153925502547399340e-01 -8.608718748643183760e-01 -3.675610360179414338e-01 -1.582957710089617775e-01 4.305575118595521555e-01 -4.273511529748327264e-01 5.211775305104134753e-03 2.505658381785913047e+00 7.540816113233802520e-01 5.189196947657256365e-01 -8.867487116939651859e-01 -1.546268020353604777e+00 -2.234155283645626322e-01 -1.305471445776147821e+00 3.165800466200797136e-01 -5.940666138835082322e-01 1.085483611650537750e+00 6.998258105149488539e-01 -9.172387849751048039e-01 -6.891044474556232702e-01 -7.188744557089882248e-01 1.293020479030357661e+00 1.533171988805743569e+00 -7.719416705116531885e-01 -7.169109491521475919e-01 1.586709164383654835e+00 -3.569985060279138311e-01 8.819855592380523301e-01 -1.128389952960135861e-01 7.525192262202007321e-01 1.356150183822523614e+00 1.033468949269830128e+00 -1.012981819663398175e+00 9.201345926928672370e-01 9.081081420549049765e-01 -8.508496556542517464e-01 4.470154146853377169e-03 1.591007297215248639e-01 1.006564313828642587e-01 -5.478465571697592740e-01 8.157152793646275102e-01 1.327497379733246219e-01 9.673962208730448875e-01 -1.328652572131054921e+00 -8.451257592089109760e-01 -1.009094916167329936e+00 -2.126402247011685565e-01 -8.347088883413288363e-01 1.288323915558645671e+00 4.759610079311276665e-01 1.790619557873961210e+00 3.880210231097357410e-01 4.808647916034771153e-01 -1.577455803784546043e-02 1.423714696813977998e-01 -1.217341573795589632e-01 -1.866833772209725684e+00 8.966957694253306632e-02 8.033349512905234580e-01 9.698861598752784863e-01 1.071426688957732853e+00 -5.335817254260294407e-01 6.018631420621073369e-01 -5.216605767116400116e-01 -4.870128627974529834e-01 -1.037413408812449367e+00 -8.625328728266732359e-01 -2.316345933791382983e+00 -9.065192818449938628e-01 6.613940404390067362e-01 1.310608747253114270e+00 -1.428044977198599019e+00 -3.281368503589778829e-01 6.508806445765225046e-01 3.347894834583669404e-02 -1.134299127692558917e+00 5.163202703818961514e-02 9.877023170928197482e-01 -3.207583004302706764e-02 -1.792375773553329443e+00 5.284033883030504752e-02 -1.495753624343403587e-01 -1.671783081306518648e+00 5.986515726636594259e-01 -7.280571164872469136e-01 1.651030712500961339e+00 -3.048533638796107614e-01 -1.416016109745141804e-01 -1.492861647679853299e+00 8.774303668962180058e-01 1.458788753648704306e+00 6.581182398823397506e-01 -4.514599753163543450e-01 -1.081427914138507029e+00 -5.886476008815495486e-01 -5.865624039938677203e-01 1.768119493047714430e+00 -8.498346939043235904e-02 3.616151352319799117e-01 -2.411999775450617833e-01 1.412241741262319161e+00 -6.361140680524922653e-01 5.888514173086821790e-01 1.013539686156490705e+00 1.554682831998325687e+00 -1.410629686259728954e+00 -5.906320426273541369e-01 1.123796346505017141e+00 -5.046042355789547296e-01 -1.293793461664212996e-01 -1.263144847863898468e+00 1.524501396188386204e+00 -2.220447681475993473e+00 -1.532234140549697532e+00 -7.124121125876218263e-01 -1.486816296734376486e-01 2.192124421997977413e-01 -5.463728415691665452e-01 1.506265930379388163e+00 -1.201370044848268259e+00 -2.314067768138643899e+00 -5.496666245925133781e-02 -4.375123143582291263e+00 3.321546468499713134e-01 2.505599011927550634e-01 1.003274384374648109e+00 2.042215300412786039e-01 -1.070406722422486911e+00 6.094202610168578671e-01 6.250638916194641848e-01 1.053867375537618667e+00 1.033754077117932324e+00 -3.715482926670159447e-01 3.739906781564947963e-02 1.749591989144330562e+00 5.449291918999790152e-01 8.050738773225465938e-02 -9.467506140174599683e-01 -8.994106442250553446e-01 1.204238556687358026e-02 -2.344006897798158462e-01 -6.715080218188033134e-01 2.113012141084062989e+00 6.088015478836643624e-01 -2.767835007356993504e-01 -1.951038832340770135e-01 -3.286251731005139787e-01 -1.096539455552891784e+00 -1.398226700726761251e+00 1.296372718320624839e+00 1.256749782366439971e+00 1.106739509456159620e+00 -2.093602183596953825e+00 -1.613694390057959893e+00 1.622290633917924829e+00 -1.342104616791895688e-01 1.219990380368473071e-01 -6.195337886233834995e-02 4.135193555702716961e-01 -3.169598802505841362e-01 1.688378703514339829e+00 -1.859334375041760801e+00 -1.769422651551386227e+00 -4.369453345286360979e-01 1.699095082357504616e+00 8.349423450247093204e-01 8.298431751222791197e-01 -6.125859088042339140e-01 1.069068688605964157e+00 4.917724724276292814e-01 1.424170413792514023e-01 9.627916975481050077e-01 8.780100324178778948e-01 -1.873094620237202301e+00 9.424573955607652431e-01 -4.876965285375173820e-01 7.328570647837926444e-01 -9.937021823254295061e-01 1.662499218140834456e+00 1.433863778152292046e+00 3.384569731268546877e-01 3.930261794827729638e-01 1.719010460973193766e-01 -1.613380844152025873e-01 -2.103623959052393078e-01 1.261102944690343675e+00 1.317998892303546610e+00 -2.570083010899724130e-01 5.802211189600912089e-01 8.672580856658190784e-01 -3.719447615324179054e-03 9.354046089314672630e-01 4.521754177802809194e-01 5.792007407495297633e-02 -1.203536083408608404e+00 8.429395773979394546e-01 1.608217452946842707e+00 -4.094191304661524700e-01 2.405126915007047117e+00 -1.026277741087711970e+00 -3.349999746734791395e-01 -3.133618682082289220e-01 7.379952055745327977e-01 7.256589828890379623e-01 -8.273559312817215794e-01 -5.195077437174139973e-02 1.133814379835116348e+00 7.723747258368823809e-01 -9.307125971856371471e-01 -1.386469878379668508e+00 -1.821375978385267047e-01 -8.270784340686941627e-02 1.291235232025565338e+00 6.540916406997935306e-01 -2.351750407536472021e-01 3.789752671113190696e-01 -6.169899693949233710e-02 -1.355157354011275184e-01 -5.432026784591583723e-01 -1.458711486253167378e+00 7.318511371814748201e-02 -8.515165799068920016e-01 5.246733613549943165e-01 5.863708441548403094e-01 9.796468181128608066e-01 7.256557157969015237e-02 7.490418641350644613e-01 1.518329031136602225e+00 -4.944011316729704508e-01 -1.759139339106536859e+00 -8.066905581376507817e-01 7.020374902860684330e-01 -3.665610109177104836e-01 -4.084144473251262730e-01 1.590189587446116048e+00 -1.558218603645321609e+00 -1.328132057975549341e+00 6.021565447448279373e-01 -1.994764179373620383e-01 -7.236060662314829361e-01 2.821326638096981476e-01 -2.211674632463861645e+00 1.145762165596419635e+00 -1.532342220511995867e+00 -5.411765933569502307e-01 -7.056971897424698659e-01 1.921787310471910759e-01 1.042370697678266234e-01 -1.339386220249554560e+00 1.231418502223690981e+00 -3.497037781943757584e-01 1.933310297811834166e+00 -6.861679896167754977e-01 -1.279225660556406428e-02 9.590024323641351822e-01 7.377504773420887063e-02 3.583354608218570769e-01 -9.778321425180586113e-01 -3.551860271244982603e-01 -9.331651679665468047e-01 1.677706481893768697e-01 -7.305642744897159480e-01 4.318850623684760692e-01 -2.253892261152115883e-01 3.890600727456417496e-01 9.320450774484078105e-01 -1.444363752120926270e-01 -1.407143288550313009e+00 4.049374900327568638e-01 7.703726320561139485e-01 1.125783818935566671e+00 2.319361278348473776e-01 -5.152515156658198370e-01 -2.802541705649212456e-01 5.808428759316980328e-01 5.642689501097021276e-01 -3.209111502906475955e-01 5.048131949184655465e-01 1.745634013059734091e+00 1.598608921817016304e+00 8.802112520589806532e-01 -1.036246759831923603e+00 -9.548961618575774191e-01 1.091685435669138338e+00 2.699392223270239421e-01 -2.154142133815700522e+00 -4.534815863623652965e-01 -1.009948416247007152e+00 -1.132555217647096768e+00 -1.686552918955183555e+00 9.932165214538786202e-01 -6.160508680314820129e-01 6.014540181346593739e-01 9.366616171939169677e-02 -1.585223849878714342e+00 -4.134403823929657107e-01 -1.214219435533604674e+00 2.116075823410074330e-01 6.297931206134818050e-01 -1.943236601613908432e+00 -6.018851306429842118e-01 -1.368374037344413097e-01 1.450306114716719108e+00 -1.657128039789258267e+00 1.041872720449209117e-01 5.601094422820883656e-01 2.974550735717421124e-01 -8.862031086354765774e-01 -2.944519962865940199e-01 6.165285132852096339e-01 -7.416953080814500110e-01 -2.610164130745872280e-01 1.249572855385868264e+00 6.511921139247311974e-01 -7.324162223057623100e-01 4.703572875340354953e-01 -8.928961514935217503e-01 -3.848059357384218115e-01 1.450607749241051403e+00 -2.049612834230152281e+00 1.489852981562506951e-01 -5.515083533405608085e-01 6.214668488291718446e-02 2.170863817725496303e-01 -5.232459184004248920e-01 -9.401120471201601658e-01 2.967345528593763326e+00 1.808844349526216089e+00 -7.453731120607651750e-01 -9.287816867243564589e-01 -7.059265063273895136e-01 -5.649021845186349422e-01 -5.464484812717230744e-01 -1.347072174839263059e-01 -2.676173139368628551e+00 -1.007899161084969020e+00 7.512729757929190733e-01 1.089180813989478525e+00 -6.026059993607876808e-02 -3.314426736864115597e-01 7.358195220319514451e-01 1.541354935426477057e+00 -1.313125965138983942e+00 -1.892727074116634878e+00 -5.915245988091791807e-01 -4.476844912380311681e-01 -6.797368163940187280e-01 1.335439944182605698e+00 1.635565937524165792e+00 1.560420068757086554e-01 1.386728738188545806e+00 8.392539116762253804e-04 -1.298619406439723623e+00 -2.881561531715275404e-01 -2.923476321350940155e-01 -3.511401017495242582e-01 1.048922080582139538e+00 -5.595443591445458109e-01 3.112262702422503025e-01 -5.139443478523142428e-01 1.934985747320857152e+00 1.290531647389447034e+00 2.976728824335181378e-01 -2.110955540709833211e-01 5.249252518036988668e-01 -8.989102038956694463e-01 2.751692981478596867e+00 -4.282565145487755576e-01 -2.777557103351147472e+00 7.917441713417845417e-01 -4.926839321471240124e-02 6.938448546677431494e-01 -1.032593169129161881e+00 -1.664110320125044007e-01 -8.633467185989501802e-01 -9.786358105117540784e-01 -4.457996204565063958e-01 1.527246480517124305e-01 2.164335720028258692e+00 -1.058147655334339188e+00 2.009210976239034441e+00 1.827951500197444235e+00 -5.361900490578939138e-01 -3.440884130433301547e-01 1.137171963740956082e+00 -9.296220467235569718e-01 6.695836888215768168e-01 4.859928269923233790e-01 -2.086917092346542990e+00 1.333028357566090838e+00 1.186208125375757261e+00 1.461960987794711231e-01 1.796217684983096863e+00 -2.168467714985987671e-01 5.182866802920718108e-01 1.349186717728119378e+00 -1.128514602994771243e+00 1.416481161168183345e+00 1.754081369958239378e+00 -5.195047899648462530e-02 -1.109471326926347201e+00 7.586778073616725626e-01 -1.458209640916138916e+00 6.777843765598144943e-01 -6.421856136244217250e-01 1.145779752781297844e+00 1.556305354710143307e+00 -8.539456828522753451e-01 4.678529690542121422e-01 -1.692107764249344504e+00 -1.016968352803654829e+00 -1.011858551100609654e-01 -6.739998308954185946e-01 2.269640719029750731e-01 1.640393350037635756e+00 5.781089532497460937e-01 -1.247599424775630128e+00 4.600098827267408153e-01 -7.117794817931153428e-01 -3.948834315763893321e-01 -4.373189974717104356e-01 -7.823839136673265138e-01 -8.118437767517376891e-01 1.672403347700942289e-01 1.355565888515305017e+00 -9.970066600798406231e-01 9.772304515451586404e-01 -3.084471667675982576e-01 -1.719520892644847310e+00 7.177183512584047742e-01 3.879828695159650565e-01 1.010942579868599200e-01 9.984479560359782457e-01 9.133723511033333686e-01 1.516749521790297373e-01 2.747548519504933728e-01 -2.083018577810764049e-01 -1.078062978639431124e+00 -1.256374794893955649e+00 -9.091334248161087039e-01 -6.578766345519833081e-01 3.998108765766181794e-01 1.548286254534083417e+00 -5.071174977915140492e-01 8.172690365776047461e-01 9.180179463959864394e-01 3.181620811426176809e-01 4.236412281156075599e-01 -8.255152454788963201e-01 -4.337579734132921971e-01 1.746800942231444109e+00 -5.873307994089802531e-01 -1.177595270969258756e+00 -1.823034121707622690e+00 7.849021824861749375e-01 1.117872873392526945e+00 -1.456295423910765496e+00 9.668544172908347667e-01 -4.872341548238903197e-01 -4.058261025445583647e-01 -6.301621369340606460e-01 6.355389783636017365e-01 -2.012624093445978701e+00 1.303053087556353962e-01 6.849264432662012236e-01 -6.964834325973129348e-01 7.405961587761797360e-02 6.691610410727845126e-01 -1.860601529088512729e+00 2.841223278693971177e-01 -1.698249324357202772e+00 -2.373551990644575116e-01 -1.779959049738275789e+00 -8.015840894967409813e-01 -8.592259847715387755e-01 9.853859791517767253e-01 8.570348154000151375e-02 7.271012280220818802e-01 -7.699455262930914312e-01 -6.900564430656336290e-02 2.515091461381309679e-01 2.643190424561325108e-02 -1.133965209254908624e+00 3.196183157935753028e-01 -1.650812082329850661e+00 5.937970042642717328e-01 1.530664733926884007e-02 2.517217591952021216e-01 -1.208508637612152103e+00 2.767610616424455827e+00 5.183433354823017147e-01 -2.697420070183010332e-01 6.962920033664784514e-01 -1.864211876946497037e+00 8.977041592585660590e-02 2.339980476670752818e+00 -1.345533391936717393e+00 -5.095626806367942185e-01 -1.402338873326563817e+00 -1.959813558756171359e+00 7.520951723664031086e-01 -1.269605005517542962e+00 1.391319828560467542e+00 -2.727736845627170004e-01 1.491019590147767138e-01 2.182265034480808552e+00 9.241187271737576481e-01 1.186338245724952722e-01 3.354130237874005660e-01 7.743241162204268502e-01 -1.932854093989349042e+00 -2.105663296997291933e+00 -2.328758787455585733e+00 3.858948232947989609e-01 2.222388271545932881e+00 -1.947356251980827624e+00 -1.653620419611574688e+00 -9.026868647967976056e-01 -6.765016785763876550e-01 7.239629423961700949e-01 5.909765467055233534e-01 8.736782558607958382e-01 -6.383940114198564109e-01 -2.108426438172935402e+00 3.961750633939294386e-01 4.638535366616007294e-01 -4.507293196282998182e-01 -2.147352903711913008e+00 8.552399734237431383e-01 1.235317438184755590e+00 2.545816396453348118e-01 9.560037108662072791e-02 -1.106516029400055334e+00 2.004573628807984953e+00 -7.220445286502464866e-01 4.698628609758780383e-01 1.478061744425821722e+00 -6.295866273953859560e-01 6.565044329692008018e-01 -8.270218581836737970e-01 8.408428356341091092e-01 1.352784386285467377e+00 1.315807666471012327e+00 -2.170606240822751776e+00 -2.679684916387961024e-01 5.149300750923794245e-01 2.362917639999535802e-02 -2.602046184126839967e-01 -1.832520309759895494e-01 -1.274367166883765057e+00 1.318111938082694667e+00 -1.762354103562577157e+00 -2.195604441555910058e-01 -1.244536646757453902e+00 1.996712256239388528e-01 -1.504088766995263837e+00 1.273023706545683087e+00 4.522973928573064128e-01 9.412719685196838659e-01 -2.025376129972824124e+00 1.327090825772464733e+00 3.627871455737003981e-01 9.234369852164620029e-01 3.284327166539925957e-01 -3.740554785396476012e-01 1.153127388872002612e+00 -3.467120600596073493e-02 1.187547985908032455e+00 2.988132695944527017e-01 -6.439480753129498414e-01 6.399051646320402797e-01 1.028890275127384735e+00 5.171069814307990287e-01 -3.713085193707117981e-01 -9.584818549054699988e-01 -1.069225682433318225e-01 1.700284903974193851e+00 -1.745543287578601888e+00 2.440777045524112066e-01 -7.023195961141250054e-02 -2.607365389543934708e-01 -3.074988589129168948e-01 -5.452406044343992564e-01 -1.727366440410285309e+00 3.665730190524253418e-01 -1.137259342158067232e+00 -7.589839925529849873e-01 4.514153543604370600e-01 -2.959685775342241892e-02 1.075729020054680518e+00 1.849981089504542653e-01 1.958067716016531179e+00 -8.563890487372691762e-01 -1.010889595897995097e+00 -7.624331838859556010e-01 9.250382578882547779e-01 -1.352552026837417376e+00 3.996389671789782883e-01 -8.161614439451759795e-01 3.585812085754485068e-01 2.043414434762589771e+00 -4.859229432570644214e-01 -1.405308239229735023e-01 -1.219774391728485202e-01 -9.051116143814312842e-01 -2.047469620842971239e+00 3.225048006561165859e-01 1.789462619947001176e+00 -1.204914735415860250e+00 1.223581188481785764e+00 1.376626713547353553e+00 -6.443298679006445040e-01 -6.061570184039540843e-01 -9.006669539547831338e-01 -1.834501356582014450e-02 7.601662059114732140e-01 1.159566532255030369e+00 -6.229209054265909540e-01 7.913567959916748551e-01 -1.125256684053087985e+00 2.585761707302635659e-01 -9.573880596772541551e-01 -8.073941110904307994e-01 5.025078243605616279e-01 5.027772423503227284e-01 5.011616875043421737e-02 -6.067462134755779307e-02 1.084107881500081305e+00 9.243662108084104156e-01 -1.552843041136945823e+00 -3.053236583310962871e-02 -1.968052570266962398e-01 -2.291799222148156012e+00 4.117308248873944310e-01 -9.297184043436391709e-01 9.653440181320782632e-01 -1.088700996129251530e+00 1.711635587735999220e+00 -9.537017622334137412e-01 1.494086699270153584e+00 -9.308409968638697851e-02 1.702530944314801231e-01 -7.711578991938146110e-01 1.083703613337767990e+00 1.143414289830516850e+00 1.846899277489899849e-01 -5.683894694819497939e-01 1.346027699556405999e+00 1.321726941385899634e+00 -1.895202060353975149e-01 3.314552716354881579e-01 -1.300190585348635519e+00 -3.599092294844231099e-01 1.781982947147040530e+00 -1.543721904131197364e+00 -1.828428967279539241e-01 -4.534575580812945095e-01 -1.036878512991586732e+00 -4.674346797076224802e-01 4.686386784871756639e-01 -1.220587082129449830e-01 -1.622519095967667191e+00 9.044565120471108333e-02 1.044667136522797329e-01 1.865951640486473995e+00 -1.425400343993954655e+00 -1.948494697225652272e-01 4.108558898727970865e-02 1.978446221739240118e-01 2.108735215776109118e-01 -8.923005046064823587e-01 9.995172212619197749e-01 1.026984234559040088e+00 -1.241500049495226909e-01 -4.511999665479461685e-02 1.142584714540972879e+00 1.108438800467338226e+00 1.871478484029620359e+00 3.249879665673895413e-01 1.026830546285631529e+00 4.575445467423656654e-01 -1.158832221743723911e+00 -2.896259160333400362e-01 -4.383672242907119543e-01 -5.765341252064307698e-01 8.907004744850383071e-01 1.126452686889024335e+00 -1.638038002810928706e-01 1.026692881157607262e+00 -9.539612396404973937e-01 -9.269202084772409922e-02 4.444773212390135120e-01 1.296853474588437471e-01 -6.041034962516018680e-01 -1.040606609048043696e+00 -2.671041489178307415e+00 5.869989020583640249e-01 -8.380751199705051002e-01 8.939411321378240016e-01 -4.318651291898498723e-01 -1.814284346144397819e+00 -6.638560648217715077e-01 8.910371732786834809e-01 5.085068842670800171e-01 7.472531302335057024e-01 -4.845209952290053246e-01 -1.218981928655460845e+00 -1.035696107648245295e-01 6.380674019935145269e-01 -2.359838634063460006e-01 3.156947555455037469e-01 1.191212344197283279e+00 1.933576033228634472e-01 -1.086239761392814529e+00 -2.019623923809507338e-01 1.404096653856269583e+00 -4.121287916989287980e-01 2.214675857542766357e-01 4.543643747556240509e-02 1.440248655311375803e+00 -7.213507399579108803e-01 2.808814804528137810e+00 1.773143539973273786e+00 -3.307744328625968344e-01 1.078389196494917712e+00 7.631267580203074941e-01 1.927704372722175430e-01 -1.628471915371573653e+00 -1.686305078442105476e-01 -5.621107507588082308e-01 1.744300584608014848e+00 -3.698810855610621950e-01 3.575946220631408545e-01 8.185125190800032202e-01 -1.457399655746515421e+00 -3.691106488370864969e-01 2.777424395889814268e-01 6.807470143042347877e-01 4.650517946445477113e-01 3.000621022402246707e-01 2.322540705064401467e-01 -6.730353473915465790e-01 2.475715090220043657e-01 -1.182354361980499230e-01 -8.607716660214997928e-01 -1.267763389868025836e+00 5.993927194738167818e-01 -5.624281154388709458e-01 -2.395479185578907877e-01 3.654698635329504258e-02 -9.759639701206942464e-01 -6.280304581535059438e-02 1.309688487154953285e-01 9.213284025164634183e-01 -1.234498746918625267e+00 -3.828482724397160308e-01 -1.717226878940528445e-01 -2.270109256966024169e+00 1.552482321992728342e-01 -9.870116040191776463e-01 4.300565277127244013e-02 7.136017443619128153e-01 9.396151103894909706e-01 -6.821025889137398435e-02 2.007275218563235875e+00 -3.138550926863014068e-01 1.215546574594846690e-01 1.066082075189233036e+00 1.663365741109356977e+00 -2.166146947238886344e+00 -2.234747266779733010e+00 7.036825426160194796e-01 -7.970186414177446999e-01 1.145007937201743431e+00 7.428555825276199620e-01 -2.031474227737141980e-01 -6.535912101415604081e-01 1.613776764641921824e-01 1.059019543734182278e+00 -4.134708972760495760e-01 -3.277741034679311771e-01 -2.633766775791407388e-01 -1.548987096579536260e+00 2.016880186077170567e+00 2.427670363616812876e-01 1.498298218705626850e+00 -1.414607228546006512e+00 3.747613888237235069e-01 3.818033266948925308e-01 7.407303673445120307e-02 -6.018840909494401759e-01 9.302752504971951719e-01 -1.515603447563913520e+00 -5.268176018900697782e-02 2.261744121523688034e-01 -1.715070461783301692e+00 -4.477712702001069300e-01 1.605955530792289476e+00 1.235833880574459531e+00 1.611970469108176429e+00 2.453598796810190663e+00 -5.339374216534139572e-01 9.289182647287372308e-02 1.001654600960268648e-01 -3.512817222016575425e-01 -1.379142680333575344e+00 -4.163527867514564273e-01 1.502364661629104203e-01 7.606033898190007747e-01 -8.958582026464662063e-02 1.851808117697987477e+00 5.206637026779227344e-03 -4.718955875499714625e-01 1.004613942932013115e+00 2.002788730060410527e-01 2.779653724041976082e-01 -4.880171330082486159e-01 -1.771488451848103329e+00 -1.484910907981562556e+00 -8.676703114685712093e-01 -1.174319622320434187e+00 -7.568055413966705558e-01 3.461084884570824749e-01 -9.567476859016261770e-01 2.491636740369843839e+00 -5.518044125390560994e-01 -9.945254463736052930e-01 2.296729615496380661e-01 -3.123889314485950308e-01 7.991838302975461106e-02 -7.067818857415751888e-01 -1.867274494422521913e+00 1.339514285743640176e+00 -1.023350868350787479e+00 -1.536479693304372951e+00 1.292711906239594644e+00 1.311088227079699298e+00 -1.401291355758993218e+00 -9.492319141852328945e-01 5.153708527952615137e-01 -7.354694749239730767e-01 -1.007371860245477091e+00 3.150319289042597393e-01 1.176221884875538581e+00 -1.809273989093292956e+00 -3.702526577998101476e-01 -1.867098110090506635e+00 3.080334273813985502e-01 -3.283573885160506051e-02 -1.966533279975592130e+00 -7.274709337535786857e-02 -1.016281202422574248e+00 -6.757150553339570376e-01 -2.067992565330920574e-01 -5.962820179774734886e-01 -1.288357366795809700e+00 -5.233054869214628368e-01 5.490680174874135178e-01 1.023946249663237662e+00 -5.574834056288392459e-01 -7.441153432027370895e-01 -6.425476840363735231e-01 6.534149297554635583e-01 5.853589804867759261e-02 8.230128953426520955e-01 -1.595879641297652529e-01 -7.571967633989868940e-01 -2.265164077016712962e+00 4.034455520972087261e-01 -1.877681860657794077e+00 4.698473012114424696e-01 -3.643812311254002734e-01 -4.907068641484829130e-01 -9.377345963942445017e-01 1.357328557947851788e+00 9.560070820559086746e-01 3.432197498003509151e-01 2.143188532585007244e-01 -1.603371461433847678e+00 2.651199883973274218e+00 -1.355552954827428325e+00 -4.406706714419637017e-01 -3.735007007442901483e-01 4.070103482314043064e-01 -8.808771370700104741e-01 8.528169868365160777e-01 -7.601979374685823299e-01 -7.313751174614732120e-01 1.172864412517149457e+00 4.232014366151601870e-01 -1.044476394052895385e+00 1.945265087639438839e+00 -2.908153856390207487e-02 -1.098417464146632883e+00 -1.365558091047727629e+00 -9.515114514020965863e-01 4.688696196111061809e-01 8.322299794268789297e-01 -5.495940565755789153e-01 8.200847597333478234e-01 7.381864315430420875e-01 -1.970646444352090132e+00 -1.314589412470570817e+00 -1.571252422999329212e+00 -4.830740682571665889e-01 -1.999186482657128616e+00 -4.192314505923923074e-01 9.907492820476467010e-02 6.738575132176574112e-01 -3.820027387568959987e-01 8.209489736422025397e-01 1.518518642373821947e+00 -4.954944299755970061e-01 1.218944614585129732e-01 2.928700123315268744e-01 1.122901122476166691e+00 -6.452170589025711944e-01 1.021509621572563642e+00 1.568773214715606379e+00 -1.307539528040156496e+00 8.670868698929825591e-01 6.984502723117579082e-02 9.905147924876971377e-01 2.565987650670412679e-01 1.379804389288856514e+00 1.374054563663479334e+00 4.045853164425084608e-02 -6.962121556402688372e-01 -1.754499493155275425e-01 -1.889570357418566271e+00 4.000394730571217305e-01 -9.025377368952609558e-01 -1.031308474264236663e+00 3.648026607616162986e-02 -2.881716882244553801e-01 1.396506148632395305e+00 -4.889249129416138318e-01 1.000153110624521835e+00 7.792664598428385991e-01 -1.780010531324911207e-03 -9.328126382910687520e-01 -7.277239131902483171e-01 -1.762181874387956038e+00 4.170024762279667674e-01 -4.847700217851085291e-01 8.277126072431541248e-02 1.737026509387372963e-01 -1.191430191690763918e+00 8.461249304267630389e-02 1.369136882761018637e+00 -9.550223063728831008e-01 -3.407803973521636998e-01 -1.669653379922252601e+00 -2.335021216265548982e-01 -3.766553293915139156e-01 4.097940185493207516e-02 2.849806584805965604e-01 -5.754353766880215826e-01 -6.340767731692958584e-03 1.078197124302583187e+00 1.347999974596812756e+00 -6.666185368035763004e-01 -1.259328714655818526e+00 3.804933120547648873e-02 -1.629520962980692378e+00 1.532365316276436129e-01 -1.525581237704078275e+00 1.235932827513877702e-01 -6.160789349566611062e-01 -1.499423867233752761e+00 -5.879411565413030782e-01 2.057172779889241632e+00 9.138780372843467725e-02 1.984592731973155166e-01 -5.938956605000303979e-01 6.636440144527251395e-01 7.476343335236844689e-01 2.433375100013305037e+00 -2.540992398756523607e-01 8.335995296793757836e-01 -4.349480222088147885e-01 7.551633265504716086e-02 -8.216901807559475746e-01 6.893392551112998978e-01 1.636812666008410133e+00 -2.775434658238055130e-01 8.168000745914063554e-01 -1.125980337799139974e+00 9.110454846806151918e-01 9.613433181130237593e-01 7.461206957572881215e-01 -1.540712479225236353e-01 3.518101744074078052e-01 8.446365607646990625e-01 4.070682834193009580e-01 5.212805090015720788e-01 -6.591325882547993675e-01 -5.817803173438968606e-02 -5.223368025025346695e-01 2.110630427064009162e-01 -7.896943671360354688e-01 2.710509852104839301e-01 8.211765059713493908e-01 1.348106537741155520e-01 3.302923395358163816e-01 -8.710189128184442353e-01 -2.967009735896726161e-02 -1.218200182775231594e-01 1.055106264787295745e+00 -9.549802346155470412e-01 4.272772162079754854e-01 9.971117927901754774e-01 -1.375948070384447608e-01 -1.457283957553928699e-01 -1.679160605977213283e+00 1.207492481223021885e+00 4.671518148087664968e-01 1.505181001731155987e+00 1.120980912363536364e+00 1.379130239599984487e+00 5.564569716221172690e-01 -1.297268215437719086e-02 -1.230634356483148451e-01 -1.159834046413367181e+00 -1.760950601024585227e+00 -1.814490365099538094e+00 1.157407943085539070e+00 -8.003095024970398041e-01 -1.306461099074970600e-01 -4.008205528512905902e-01 5.647407467572780337e-01 2.149190809799764512e+00 2.093559862784895476e+00 -1.748201835075232913e-01 8.161340405371949602e-01 1.779904885948065507e+00 -1.134290702845529575e+00 1.801495218928208519e-01 -2.625889062717028377e+00 4.245041412852986751e-01 -1.103394014168679771e+00 2.002307316851328345e+00 3.226092199182626352e-01 -7.159367542676443597e-01 1.275165276030794992e+00 -6.332928661920421698e-01 -6.539137570176420944e-01 1.593603671073763772e+00 -1.282374598088037221e+00 -1.388173230279538872e+00 -1.083897345645031818e+00 -1.998328938903281282e-01 1.036927347414213357e-01 8.345606531888899449e-01 5.464340947212835697e-01 -6.250363632742708120e-01 6.686916424575215512e-01 1.365046598542583922e+00 1.514891935117383959e-01 7.165308152302147793e-01 -1.062396771200478485e+00 -8.596771371444010823e-01 5.124091280413659577e-01 2.786612990502396747e-01 -1.896528642752247418e+00 -5.326605211790553795e-01 5.794088093843650089e-01 5.416533142128766853e-02 -4.269875736420793988e-01 -1.562871577551697422e-01 -1.204884485288769458e+00 4.821221649718057667e-02 1.320039867412666101e+00 1.338857177039575186e+00 -2.814102858585120215e-01 6.639682826460554521e-01 -4.092706732462469965e-02 -4.844346488120925276e-01 -4.720805088362204915e-01 -8.446007415621211711e-01 -9.521137254973335295e-01 5.707781174556416648e-01 -1.340214401750380313e-01 -6.500192909343376346e-01 4.022386913114819884e-01 -6.792244468948835934e-01 -6.315761191459930979e-01 1.260554917511011119e+00 -1.064083819058410763e+00 -3.899956859840487677e-01 9.642795132709419681e-01 -7.665654654614081354e-01 4.721655422431607074e-01 6.512510128267130771e-02 -1.092194484833890034e+00 -3.653744799609264793e-01 -6.999777923973276028e-01 3.292053757489673410e-02 4.175042120401984552e-02 3.155697875272120423e-01 -1.216642492122740782e+00 -7.733743044271605693e-02 -1.889799929386359212e+00 -9.674414065530555495e-01 -1.608378292993289271e+00 5.093969268799048399e-03 5.898949229127592453e-01 -3.460540588465297329e-01 -7.007501957563117001e-01 1.347263830787346572e+00 8.042327371056566532e-02 2.076558605555018033e+00 2.653483797485575169e-01 3.894572067667248505e-01 3.201069180069123221e-01 -5.590840556729439470e-01 5.348061388422250539e-01 7.974454851124732624e-01 -1.749751361399765726e+00 -1.051301954443096681e-01 1.274051390002583606e+00 7.043731258799593720e-01 -1.149492386838751212e+00 -3.389335197628727259e-01 5.684407678925144092e-01 -4.141799336847385438e-01 -9.714448413449791042e-01 3.994131547073675459e-01 1.984023444481249621e-01 3.642482975491161956e-01 -3.608755320400778288e-01 -2.719303614897360388e-01 1.255578093670702167e+00 1.092121050836179830e+00 -3.358060678675941491e-01 4.981018380860219863e-01 -5.429995447218494142e-01 -4.304046526131743433e-01 7.267740683928413103e-01 -3.914742618357294757e-01 3.492273371516179115e-01 1.223667713343325580e+00 6.952752166576950943e-01 9.062488711705679600e-01 8.719004379930981319e-01 8.962591228866657600e-01 2.023115279265028377e-01 -7.257628307781358590e-01 -3.136680213101447068e-01 -3.339135030778894730e-01 4.695510350376153608e-01 -4.662341117605227625e-01 -5.289501735997816922e-01 1.679879287463172499e+00 6.446790761668195202e-01 4.082320469719648570e-01 2.278407504277674411e-01 8.784275386538183961e-01 -1.674004529779785366e-01 1.720335972367916522e-01 1.239695814091025472e+00 5.247858073635237597e-01 -1.140850276759026283e+00 3.993641707439509747e-01 4.157701529437079491e-01 8.849301738803300177e-01 -1.365431518165427738e+00 -8.656560581639839436e-01 2.171670780846626791e-01 -8.575400313666672325e-01 -1.037788914271003504e+00 7.188840926433470724e-01 -1.441598539703314585e-01 8.503847033890511720e-02 9.117121251496631551e-01 1.560740144337421587e+00 -6.058953570137676214e-01 -1.600617843191318945e+00 2.326842237948266945e+00 5.021887225344062733e-01 7.050372014690943212e-01 2.580522075212124289e+00 2.802902403735044179e-01 1.504823051598536132e-01 6.098530818155707689e-02 3.569870822226113294e-01 1.523680644509308513e+00 -6.746794086311016514e-01 9.830155144940464496e-01 -6.120229849739747818e-01 -1.652438800144927056e+00 -1.517101639520146428e+00 -1.532189518581386745e+00 -4.130158999769451000e-01 -3.773687208213485911e-01 1.342262464840911607e+00 3.430495917962900765e-01 -8.875876756636335019e-01 -5.977610278074166894e-01 6.716312145300030734e-01 9.997870245231185171e-01 1.985775770616242220e+00 -5.576682195106253959e-01 7.618106150231274132e-01 -1.204220169866711432e+00 2.547712228427871928e-01 -1.286044621945203748e+00 -1.215861600546185084e+00 8.648406113671382178e-02 -4.281915864853400033e-02 -1.526032060995291317e+00 4.487783785971743988e-02 4.296420165669923019e-01 -1.467406564690957316e-01 7.264557550757889670e-01 1.042927707536312587e+00 1.849677358478477585e+00 -1.184693294310370071e+00 -5.888016051625426517e-01 8.150670457711060024e-01 3.169446787051116710e-01 -9.060208222782349663e-02 -1.225224965321698889e+00 -1.660104286212602309e+00 -4.468181545519200187e-02 9.898110896745481169e-01 1.297948725763236645e-02 -2.226320730588403407e+00 3.272148482726770502e-01 4.574974792473135987e-01 1.632317030950901637e+00 -1.397087667402437949e-01 2.940919588335211832e-01 -3.613843769746276635e-01 -1.398891433948033391e+00 -6.801649725326611717e-01 1.723982447852358213e+00 2.423337491567823854e+00 -2.029624662346348266e-02 -4.940210256046766446e-01 3.400033730438254409e-01 -2.122200717798193581e-01 1.070768375018702256e+00 -1.003215737530772422e+00 -1.260250753839353477e+00 4.920167431443983053e-01 -3.144356844609816348e-01 -1.658266151346795780e+00 -2.053636490637789525e+00 5.447176861663268754e-01 -1.274624025742004063e+00 1.287196864771380289e+00 4.429454123391462494e-01 -1.396310641708130795e+00 -2.465729492680039103e-01 6.482535280965674440e-01 -7.964697981670654237e-01 -4.614895341576467636e-01 -2.068843562381714185e-01 1.031253063899651767e+00 -1.103123763825128112e+00 -3.359992895150941683e-01 -7.572962603768188528e-01 -1.683016479161063339e+00 -5.861731147702394784e-01 -1.847085898736598453e-01 -2.626862243122359830e-01 -5.652460071420847276e-01 5.673818887177990711e-02 -4.295428027015342765e-01 -4.041405189137086684e-01 8.061798828159463248e-01 2.279610167919793595e-01 -8.042314594141789508e-01 1.504093826336808437e+00 9.674214998210287630e-01 5.248100809978590853e-01 3.699900897985036186e-01 3.178172181635683380e-01 1.142468610995109213e+00 1.154013197690417325e+00 1.200149841009135798e+00 -1.264243882189300727e+00 2.077824245956341465e-01 -3.576657874928975134e-01 -1.383252973956802023e+00 -2.942073176773756793e-01 1.571542246627343875e+00 -7.308339830699381867e-01 7.804105080639615055e-01 -9.026492814931820208e-01 1.604111398840257774e-01 -8.345354326130277611e-01 -8.537287627647869304e-01 1.264329916917532604e+00 -6.171262748025659883e-01 -8.181507635744521556e-01 9.186160295958246957e-02 -5.468336071756503269e-01 1.344043169822442652e+00 4.100628843959185366e-01 7.666583952369172561e-01 -4.631517300254839875e-01 -1.803867020313077996e-01 -4.005003931787715077e-01 3.671074152750393171e-01 2.346549058867017645e-01 1.759320182405259114e+00 4.802246765566519637e-01 1.771350153052814846e+00 -4.912330993743174168e-01 1.091343331505429726e+00 -7.386773658083587435e-01 -5.847624044964196965e-01 4.488060291892596032e-01 9.744528762964261848e-01 -2.089390932198935957e-01 5.739402163678657409e-01 -3.489780643310526065e-01 -3.801783723759465938e-01 -1.208937876209963402e+00 6.143795602404594769e-02 1.370593977632861726e+00 -5.029655354386683430e-02 -9.286441646794588722e-01 -2.497201243495036360e-01 1.337258730048713540e+00 -1.232057624640130467e+00 -4.700267512119533087e-01 -3.803847126790464994e-01 -1.001714542237714056e+00 2.132303049292452735e-01 5.647574382586670882e-01 8.329395278995039842e-01 -1.001031814750852789e+00 7.699107876794323291e-01 6.160197174755211239e-03 6.117719117055828715e-01 1.484496802568827878e+00 7.273735347240203319e-01 -2.365807361583156521e-01 7.528631893528586749e-01 2.291305060537756511e+00 1.110277728557691024e+00 -7.456963059598785415e-02 -6.199822917516912835e-01 5.655505079174107941e-01 -5.432028826290542789e-02 -1.389428603679791374e+00 -1.329928207382997107e-01 1.571246914860985999e+00 -8.216351035978882722e-01 7.663784040112622264e-01 1.080346610755713144e+00 8.635758581760097918e-01 4.212226242807504129e-01 -5.912048272038661345e-01 -2.092374893692205973e-02 -2.804111036343115426e-01 3.073170194494439844e+00 1.517933937520234144e-02 2.221959127996193217e+00 -1.249317446878966065e+00 1.115703937748471208e+00 -8.121501813677990400e-01 -1.369919986115688326e+00 -2.588039216297558648e-02 4.861826043509823170e-01 -1.280156274360323976e-01 9.370776414680932476e-01 -1.360850124355724722e-01 -2.256730918982929879e-01 1.301726423452604919e+00 6.515114508416089967e-01 -7.620790856519243928e-01 1.105573738705622477e-01 -1.328124232491535439e+00 1.079884639410425562e+00 -1.786935705687652698e+00 -1.767562481481749215e-01 -3.217976630060586651e-01 -5.572606143228817643e-01 -1.894300766988762819e+00 9.783555913367494306e-01 1.182006952945175549e+00 1.385868335865815038e+00 -9.066566623379825884e-01 -2.656885169542761993e+00 -1.067471774947160501e+00 -2.417608684027032218e-01 1.999107838200350651e+00 4.719965683371682430e-01 7.389954956164057620e-01 -5.519123017613238869e-01 2.293184292093493948e+00 7.834831847293112217e-01 2.098543680120757426e-01 -1.551429280857576698e+00 4.270399541333446125e-01 7.396445410687806366e-01 3.017472966411079982e-01 -1.477006745076177241e+00 7.245036900102684863e-01 -1.709132316049347677e-01 -1.227953507426346569e+00 -2.164589774951939660e-01 2.725138316826805074e+00 5.959381099984006891e-01 5.816117386712561510e-01 1.113692915328780425e-01 1.603730974132976161e+00 1.995814557185370541e-01 -1.396953208348908626e-01 6.213629404783251875e-01 -2.743661429629693296e-02 1.533015494934381051e+00 -4.520952288541229547e-01 -1.858967836430900133e+00 1.347819257972808493e-01 1.438832342619885019e+00 -2.162894826489552419e-02 -6.509667887441448197e-01 -8.353631762684721185e-01 -1.457949233792804784e-02 -1.394666490652133328e+00 -2.064148048291055138e-01 5.625970849721304567e-01 -8.815856206419186991e-02 8.629131352349502793e-01 -7.971958508871226923e-02 4.524943634669626458e-01 3.376816156024414761e-01 9.495252774301078391e-01 6.423938313835609870e-01 -6.447250067086518488e-01 -6.723545938388977294e-01 7.979078427614022528e-01 1.515931971834083347e+00 -1.982854277703189061e-01 4.185108766113792567e-01 2.531098388245280328e-01 1.047556583647009765e+00 -1.642647198949804599e+00 7.874049272784773290e-01 1.961338620679433375e-01 -1.921480564958819581e-01 9.361062564093418636e-01 -4.539879754008206980e-01 1.718486834302853428e+00 5.177074375938685025e-01 -7.769814039134526062e-01 4.550579984427097213e-01 -9.129726181683254227e-01 -2.150343894644922926e+00 -1.455978417920051893e+00 -3.210207406519240969e-01 -4.111400514177808718e-01 -7.409501924317118959e-01 -9.750003608394486321e-01 3.378410612488145226e-01 -1.124093078053364225e+00 -6.933099001148562701e-01 -1.476709680128669433e-01 6.883778732930306843e-02 2.229883295437361523e-01 1.272038604423936015e+00 1.056658174508414427e-01 9.633294959166374127e-01 -1.070258239994898553e+00 -1.046833797829885171e+00 2.843436585805019789e-01 7.159416330455220523e-01 4.018903678870062723e-01 -8.274424523912767837e-01 4.902833971007134473e-01 -9.443289198355283576e-01 -2.158497980281467166e-01 -1.310119613891184587e+00 -2.830475413047940925e-01 8.785792237014961037e-02 3.667658028761048850e-01 2.024895130796182663e+00 9.013131194948373892e-01 1.067265730382328304e+00 -3.597134141746018421e-01 -1.088738341351259686e+00 -5.815492503511975331e-01 -1.315579260125209204e-01 -5.092299096892078936e-01 -5.669787509874494313e-01 -8.477454607406844644e-01 -4.827680726942999989e-01 1.628551143777956289e+00 -4.666919748950140723e-01 1.674833704601279838e-01 5.272944900359397558e-01 3.358564500140879816e-01 1.186472517643229807e+00 6.343600254749156564e-01 -6.226020542776474764e-01 1.091740555476162333e+00 -7.335103586545709264e-01 3.060103397412742843e-01 2.836862807049879698e-01 -1.601661877201688844e-01 6.964659453277887158e-01 -4.174180128817721602e-01 2.873632412020684090e-01 -5.517084678504913242e-01 1.462175536260827302e+00 -3.655329461726945506e-01 1.136924550225909547e+00 -3.779276808592522685e-01 1.809112040669005994e+00 -2.780829057033405438e-01 -4.772741489699683370e-01 -1.782109174938008689e+00 1.180387811896224520e-01 -2.232781986581310107e+00 -1.706701528959689629e+00 -1.827536428930140733e-01 -4.357797874524617088e-01 -3.137371987245411997e+00 7.388290883703139134e-01 9.293746533135909260e-01 1.411155669294157811e+00 -2.340273422375825085e-01 -2.791471042587154727e-01 1.515492024075321575e+00 -1.061401873545189556e+00 -1.085433155470214850e-01 9.595914844154117551e-01 2.582123781646070260e+00 9.657702373506886762e-01 -6.850688449133548463e-01 8.239092028724595007e-01 -1.685233798695584317e+00 3.826631082398685574e-03 -2.860225675618905505e+00 2.686423308432881463e-01 -1.571047184748048720e+00 1.058549317721213301e+00 4.873299096529654095e-01 -2.234511624558986886e-01 1.171481499687331729e+00 -7.021836320494667660e-01 -1.183958294495497165e+00 -1.549789355520972745e+00 -2.634083965510238823e-01 1.896563938550617223e-01 2.849145972826162831e-02 -1.616151055582697227e+00 -9.013370036812952124e-01 2.450637875059083759e-01 1.370124764766987857e+00 -4.918304886478398474e-01 -8.122003243611909395e-01 7.658522126022848653e-01 3.316283581782796253e-01 -7.629361254705668838e-01 -1.576876676563906843e+00 -8.626922345514027590e-01 8.124158751452585647e-02 2.403452243245768061e-01 -6.837558728901395044e-01 -4.589762274019098531e-01 -1.979257943418783361e+00 -2.780334183042930674e-01 1.682043202223026113e-01 3.070535593467053737e+00 -1.577962156011586403e+00 8.135473379007722439e-02 8.288409871578354959e-01 -1.684469930319322462e+00 -1.216787338269752494e-01 -8.785642754466039817e-01 1.431436086336766556e+00 1.052047174051309097e+00 -2.578220645299231784e-01 6.396767560001924702e-01 -1.682603975055078305e+00 8.827159352301160444e-01 2.125958124736876398e-01 -6.548098705665423847e-01 1.108933259884959943e+00 -1.496952990447962595e+00 1.317521996064308976e+00 -2.416343673548251747e+00 -2.121133024893254448e-01 -9.468444926535848349e-01 7.495282462174129856e-01 -6.644978510318043652e-01 3.116532835099599996e+00 -1.983345585103683417e+00 4.065828111549524282e-01 -2.159208849192871538e-01 -6.272644801016483695e-01 9.853851931919347384e-01 8.508534893765338225e-01 4.142007604051996528e-01 -2.372511895125168024e+00 -3.108844847410712278e-02 -5.671831525965339571e-01 1.272946627327196989e+00 -1.205196265931418181e-01 -1.141105557341944160e-01 1.486961682301124466e-01 -3.575970609210340490e-01 -7.065741927768560693e-01 -9.702073805628503855e-01 -1.934613165802306634e-01 5.779427807358737956e-01 7.181935342493075414e-01 -2.219471702786206535e-01 -2.269465291372005478e+00 -7.423488547993463138e-01 1.145676984489081951e+00 -1.255759033880111231e+00 2.849391390097857912e-01 9.234202494499882397e-01 5.481418945871151527e-01 5.851848182989258795e-01 7.747522576773604452e-01 -5.485962354564644095e-01 2.578060727783581529e-01 -7.203546658561696958e-01 -6.166594179126544395e-02 -2.044125166345860112e-01 2.121086146646362636e-01 -8.179206963909996242e-01 2.967499315071980281e-01 -3.372774994636822843e+00 -5.513972393633888025e-01 1.136558980738710201e+00 -3.928100293166453816e-01 -1.645255424727963822e+00 1.394040374542277583e+00 -1.424858352082877699e+00 -3.595195043783208644e-01 -8.143126663237214569e-01 -7.771411955319735415e-03 -7.416113217228769150e-01 -6.833648814067763699e-02 2.450630771090907878e+00 -9.339255848134898619e-01 6.678193028972738698e-01 -9.827424614869717523e-02 -1.092294005323607570e-01 -2.692305819525658284e-01 -6.771593751216865575e-01 1.397102218829111786e+00 -5.909452617413655379e-02 -1.523053019152602605e-01 4.466972995214274489e-01 1.959860180584282130e+00 -1.735485409947494118e+00 1.165039017481932726e+00 -1.387989019422629644e+00 8.870772306863793089e-02 1.363269869972855597e+00 1.438165193452046742e-01 -8.832568174574511044e-01 2.170070075920893238e-01 -1.538618114799427394e-01 2.327864996914263962e-01 -1.715798604634733104e+00 -7.529916490229292547e-01 1.661674643570633381e-02 -8.255025138995691902e-01 1.155025202886504898e+00 -6.945422719416790569e-01 -2.961867331136201376e+00 2.124554564736545748e-01 9.313081595279957270e-01 -5.598029156756365587e-01 -1.376456013797277445e+00 1.820021563267935349e-01 1.983102190386541175e-01 1.326488238600483927e-01 -3.261928498196689508e-01 -9.538218998437277829e-01 3.525743152584272511e-01 1.625322866529743004e+00 -1.633381221418107820e+00 1.548678309633792771e-01 1.626335295168643169e+00 1.361036046548511902e-01 5.820133383018892825e-01 7.293323937210599572e-01 -1.269246075145997743e+00 5.685276083847553563e-01 6.014830262359768254e-01 -1.502201419247556791e+00 -6.266733125737191656e-01 -6.748625983201242962e-01 -1.129857349718672334e-02 8.775238700097240940e-01 4.437267067359254580e-01 4.548209301819941541e-01 -9.673179305504469028e-01 6.340083607535842991e-02 1.551734194731168470e+00 -6.322340766793593803e-01 4.311580784969726854e-01 -9.394969927189796843e-01 7.109609329915276277e-01 -3.471199774024101292e-01 -8.277927408715067825e-01 6.028545609312615516e-01 -1.257766079801190706e+00 6.514499778044026135e-01 6.525807012636613003e-01 -1.326822867927709204e+00 -2.810056180678096593e-01 -1.912090927465726731e+00 -4.226560342420726535e-01 -2.020821862189248475e-01 6.565168501744074181e-01 4.373725258870004851e-01 -8.589427047925713987e-01 6.096000077356175106e-01 6.377248058303105482e-01 -2.091426501438687913e-01 -2.743753280845573905e-01 -1.436458422450260786e-01 -8.848139646692765314e-01 3.717985070629770683e-01 9.272868217632022070e-01 -2.177934881759863994e-01 1.618848018599238769e-01 -1.476935261836472835e+00 9.538356247037504954e-01 -1.613581268578285099e+00 1.900849806459948277e-01 -1.696868864559162970e+00 -2.218887496937527876e-02 -1.063956504645366730e+00 1.450557719964273184e+00 -4.522348471876260767e-01 1.554606238937406015e+00 1.114700126308160844e+00 -1.484801614681450888e+00 -9.950712995906669800e-01 -8.229425940682504048e-02 -1.110069172826432249e+00 -1.086812219829309978e+00 2.308356255500895737e-01 -1.764348502068613378e+00 -1.461568124209513542e+00 -1.891132995243260284e+00 9.470330522573443544e-01 8.004906517242915687e-02 1.998169067818625022e+00 -9.958119555402874523e-01 1.355028717747068789e+00 -1.351763661353706736e+00 -1.527637706688333097e+00 1.197734566594273797e+00 8.839904013692910789e-01 -1.905687375235875836e+00 1.556521460631745457e+00 4.347885564601566277e-01 1.655704298681683895e+00 -3.874876897434653134e-01 1.375578104091614629e+00 -6.472483719262355217e-01 -1.288700986996442532e+00 1.547917206433758519e+00 -5.972345041570763513e-01 -1.013582440710985910e+00 2.367494231199794186e+00 9.265775041350494956e-02 8.259996103354131161e-03 -7.593254540351116466e-01 2.706556048636153955e-01 -2.222768133931248613e+00 -6.513858799424450119e-01 -4.220503074035298896e-01 -9.517674536639920690e-01 3.433353488574675261e-01 3.235737189665243152e-01 9.233604486606189488e-01 1.799051509897556522e-01 -1.030414018429156309e-01 -1.120475778141193590e+00 -1.459602749044697223e-01 5.165825275777641279e-01 1.156688710471158510e+00 -6.522083464093629823e-01 2.185482858690040775e+00 -1.386272196991270134e+00 -7.346654191302316450e-01 4.975105736409829449e-01 4.366501622668866323e-01 1.082395521609252675e+00 -5.016997005600394299e-01 7.725695381377643833e-02 9.275192530024854998e-01 1.773479905737535223e+00 -9.695019679583564975e-02 7.246350925140174759e-01 -4.809712333684514896e-01 5.575892167469906902e-01 -6.272976124335388759e-02 1.294347160895949200e-01 -1.059116842896079991e+00 -2.039999630914844098e-01 6.558168654086319327e-01 7.054268094983757731e-01 4.353846604841933865e-01 -2.273209763918989934e-01 -1.434729734926470268e+00 1.611940843839227089e+00 -1.876526139733169174e+00 2.464814356481708491e-01 -1.448721620765828000e+00 -1.364370963611456711e+00 -1.795072686144302265e+00 3.050638146480253998e-01 1.005010591439943202e+00 -9.178164897104743591e-01 -1.232139199151240483e+00 -1.797533211437367884e+00 -4.065571692427641937e-01 -8.226326784000970171e-01 -5.816318254816983391e-01 1.156797992370358408e+00 4.586645367362539583e-01 -1.385477496770899597e+00 4.252504658780922875e-01 9.295701362721484617e-01 7.232327528616517842e-01 3.039311251808889947e-01 -3.358019707427225414e-02 -2.883959694261323814e-01 -3.738456594287798973e-01 -9.003889737166556051e-01 2.286182103486081640e+00 -3.424682768205120076e-01 -1.066540289501340250e-01 -7.000074470489492384e-01 2.021598614825640627e+00 -1.092460884528429599e+00 8.210101614767745248e-02 1.309027889486573670e+00 -5.077508579043574777e-01 -1.219820546960110885e+00 1.356455793413428590e-01 -6.320555434311302401e-01 -1.230607835902051805e+00 -1.696946582903333667e+00 -4.831090192377465176e-01 3.174083837398387620e-01 -1.016043185608779931e+00 1.264434429701200291e-01 -2.651878272191982716e-02 -2.279618072027100872e+00 4.867636262572830885e-01 7.552544070296161038e-01 1.014597136889240803e+00 -2.162831613813679665e-01 -9.906089758969750525e-01 1.740476410059919266e+00 1.963031838936782236e+00 -1.058761119730778688e+00 -7.927609438311802315e-01 4.522856701918979150e-01 -7.795631472157428243e-01 4.336123668885328852e-01 -3.838295830765029448e-01 3.061222687500403383e-01 -6.840649554086425388e-01 9.854666697209994997e-01 -7.431102480858723380e-01 3.727945145739783306e-02 -1.288608151554902603e+00 -8.701593463682286700e-01 -1.353152147559002705e+00 6.828185970014345463e-01 -7.102713696412429334e-01 7.805801487755261725e-01 -1.418209248870292427e+00 2.790533805315778548e-01 7.457432558474714757e-01 -2.408004875267824474e+00 -1.048095385971073989e+00 1.557314571575598716e+00 8.951418094128804626e-01 -1.022055195460730648e+00 -1.103052058516807987e+00 4.773986223177993926e-01 2.780927562167524680e+00 -1.346816012833945253e+00 -7.812448128243102419e-01 6.911173299928640157e-01 8.420670959743697948e-01 -2.377734047291492625e-01 5.895792845311864649e-01 -9.139888734440667628e-01 7.258435495617064914e-01 -6.299168940119318494e-01 -8.818500858344028304e-01 1.954344215053587241e-01 1.153507000227450563e+00 2.086361288383088652e+00 1.363169778769624321e-02 9.703481626951029337e-01 -7.842181338343194863e-01 2.391103902457439645e+00 7.891768321194856384e-01 9.341027954327479899e-01 2.205617878747170302e+00 1.809073135946855926e+00 -2.904021623032641553e-01 1.690018307747620074e+00 -1.102834188944471050e+00 1.448989487007730892e+00 1.132682814374573743e+00 3.663531833998435738e-01 -1.327533460333043092e+00 -1.220227226941399845e+00 -9.314610332824421191e-01 6.852761576383447073e-01 5.355377062046108305e-01 4.955713440284307270e-01 -2.447790506132911381e-01 3.123557330319023939e-01 5.384869623098459401e-01 1.515127698911752807e+00 -1.411919167374862671e-01 3.899526954316492877e-02 -2.082703326588072112e+00 -7.388255285050847609e-01 -1.671649782429765363e+00 1.204760720818860431e+00 2.520494291670472453e+00 -3.486771855071051363e-01 -6.867259179071986130e-01 -1.253808610557841374e-01 -1.094470483582085318e+00 -1.883586163171700578e+00 2.146420435759547329e-01 -2.660406936829470825e-01 -1.651017611075080493e+00 1.088605962963360652e+00 3.589633758518435691e-01 7.671649060464831305e-01 -6.785306512116828781e-02 7.813436391277699400e-01 5.373870901079268458e-01 1.856320744992557170e+00 -1.450536675568118994e-01 -9.188140378638015582e-02 1.925855015930247605e-01 1.328588484971816142e+00 1.044571611249510257e+00 -7.729309417836229823e-01 1.269363035308748167e+00 1.991163846450276997e+00 -1.018372907407563810e+00 -8.173018848894880728e-01 -7.483641016226475484e-01 -5.584811919503869238e-01 -4.695493561798886328e-01 -1.883648141001465770e-01 1.942067563334549107e-01 -9.632282299080346943e-01 -1.311122310865123763e+00 -4.083532869109934849e-01 1.441518516582710463e+00 -1.736550597399718621e-01 5.756601552986273518e-01 -1.461254295657716584e+00 -2.218533414694608963e-01 -1.052285516486655803e+00 2.051197996816053401e-02 -1.083425432779487441e+00 -1.578057071439910031e-01 6.093280920209763751e-01 6.872747297423337232e-01 -3.867737705957268735e-01 -1.101694132067692899e-01 -1.127030473062805793e+00 1.278612397414708113e+00 3.198893736459525877e-02 -9.187237592565736799e-01 8.339500327452558093e-01 3.811468411651914856e-01 1.705385449515497281e-02 1.784514338543526701e+00 -1.174252420332749704e-03 2.197584477314610485e+00 -8.394237512382025646e-01 1.484709057470799731e+00 2.629993666202920521e-01 -3.283239619151243072e-01 2.491831243257029704e-01 -8.372878277098206867e-01 -4.295391640759909091e-01 -8.394006963684264022e-01 -5.039458946332892042e-01 7.797217434504915001e-01 -1.130694817333532720e+00 -5.093831163226550940e-01 2.786227059232819769e+00 5.291974831383113864e-01 6.743182997947971824e-01 -4.526303335108429193e-01 -7.974752269674783012e-01 1.409848699749163492e+00 2.396064735297333270e-01 -1.267471241882024424e-01 5.599019558750093495e-01 -1.329007381656537756e+00 2.920142813843855656e+00 -1.612830202701154986e-02 -5.914716592321597188e-01 -1.825729274800629021e-01 -1.396606584344423529e+00 -3.966381851668400182e-01 -2.476232213059560205e+00 -6.908830292166308062e-01 -7.468664902923510818e-01 -8.078251729740995035e-01 -7.315963856095276663e-01 -1.117544339893559391e+00 -1.088266872407735342e+00 4.377107592060214825e-01 -3.980966333515227884e-01 3.944144833247669735e-01 1.366260229037368878e+00 -3.422530909584158842e-01 -7.323764104091710914e-02 2.126734894956153088e+00 -7.639239559261455648e-02 5.382328410690719878e-01 -2.004092972492034774e-01 -3.225588184580739926e-01 7.787368821519042861e-01 -6.432794188336824481e-01 6.417665434644096445e-01 -4.206523228077993504e-01 -3.380935467690643903e-01 -4.493292770425846294e-01 -9.192150885944273542e-01 -5.250627679253443425e-01 -1.562064084591562874e-01 4.558512191595400220e-01 -1.999625413359521764e-01 -7.297138252319079754e-02 5.646934409986670289e-01 -9.378620445112065274e-02 2.810271280012626716e-01 -1.383410236541756877e+00 1.486843174183703598e+00 -1.531101522352041222e+00 5.905959074475918280e-01 -2.118670608441015901e-02 -3.553376654343247121e-01 2.227396008955552453e+00 -3.113202833990602603e-01 -1.741167930102213990e-01 1.353105645230606377e-02 -1.569779075751192576e-01 2.373253735535595932e-01 -2.419281792484299753e+00 -2.013190166595928421e+00 1.089214775858325934e+00 -2.727608241003223188e+00 -2.762466342598223878e+00 3.110094596676245549e-01 -3.652838831678581477e-01 -3.205470194968060293e-01 -4.265998578535992181e-01 -3.422423339282268939e-01 2.975329804111157550e-01 4.864575450695284298e-01 8.986986948648150175e-01 -2.150835407013284239e+00 3.289140895780896523e-01 2.041865692979655478e+00 -2.310764618592826003e-01 -3.313678858879638423e-01 -1.574633590651149051e+00 8.269964816821149256e-01 -4.140650525304966356e-01 -1.060050453320628083e+00 -1.359086741554079270e+00 1.835818363263599651e-01 5.705402746322378871e-01 2.330840528386346033e+00 -1.702706082822149858e+00 -1.359599733019928314e+00 5.755702810215796994e-01 1.251886188590840110e+00 2.398501220551620960e+00 -1.228119027714633660e+00 7.446562228005625395e-01 -4.181334264275038404e-01 -5.519709278980567957e-01 -3.849846253319866296e-01 -2.099680974190891100e-02 4.962217435637123475e-01 1.059400138600727681e+00 5.596717530650061612e-01 -1.781703486953552500e-03 -1.920462877445360331e-02 6.426568495991752394e-02 1.967027686836297085e-01 -2.574045833142408313e+00 -1.412296148570510723e-01 -1.504221965934132155e-01 2.385240371466927467e+00 -3.413931269424705928e-01 -1.167571055897791282e-01 -3.180949721074096681e-01 -8.749420225635715642e-01 -1.088243358234892710e+00 2.030010249838468450e+00 -1.126021178340244289e+00 -1.010249852615249022e+00 3.754771481014159140e-01 7.985520258984699637e-01 -5.745786023751149330e-01 -7.372081515297371768e-01 1.080290440082535497e+00 6.497578274780553276e-01 -2.362285667943795353e-01 -6.407661712393132314e-01 -5.092158885609253671e-01 7.281650890115272112e-01 1.683323616947698831e+00 9.767456012930493536e-02 1.107099795715511981e+00 -6.426992994795904801e-01 5.925865547844823000e-01 8.633610043438846304e-01 -7.828406159303339384e-01 -5.830708260847927704e-01 -9.467257495648324639e-01 9.095945556659594811e-01 -1.072232168851449341e+00 -1.543999434519894409e+00 -4.403418955862863915e-01 2.558359034906562135e-01 6.761795728676438522e-01 -7.503425272474737451e-01 -3.537686108901594295e-01 -1.828773643041916863e-01 2.785330409681642250e-01 -4.159018355485193802e-03 -1.107569337216901983e+00 1.080414549942572355e+00 4.527067101298328788e-01 4.508893444762609448e-01 2.930304032791763436e-01 5.682950787253966407e-01 6.945436421927064785e-01 -1.530021274362393935e-01 2.530314346318318197e+00 -8.818154643035759355e-01 -1.228227615958896290e+00 4.598242984539358674e-02 -4.335509318252044053e-02 -1.429540919698597312e+00 2.427795914455458670e-01 -1.445885270450815385e+00 -7.612983610018746461e-01 4.495427136221126774e-01 5.046112933214900176e-01 -7.753464514360739468e-01 1.303143055584319754e+00 7.028423459311164967e-01 -7.230743550119637097e-01 3.669984081396188147e-01 -5.332179299740404110e-02 6.334346513756075048e-01 -2.702152388887425483e-01 7.113090693822625710e-01 7.082064589266310328e-01 1.126031985071328068e+00 5.239991988626632180e-01 -4.911100652915535991e-01 7.603100639990753029e-01 -7.561707484176281024e-01 5.379472990907183672e-01 1.265517528645190515e+00 8.238122786344724210e-03 2.994676636166496153e-01 -1.686512943786865115e+00 1.530679472038672939e+00 8.833202661092334207e-01 -1.623295134828310338e-01 7.326233951160749935e-01 -4.256203496923769425e-01 -3.360970921731420979e-01 5.350506378003067054e-01 -3.284889628609291568e-01 4.780182959945794008e-01 1.019706021928151046e-01 -1.293042868708768278e+00 -5.297985626880873378e-01 3.134318381633871553e-01 1.998364930063604827e+00 1.434613151816073184e+00 -6.643856156724185780e-02 4.017201389972955838e-01 6.465237284824045805e-01 1.033758091658336431e+00 9.960310738016756038e-02 -1.312698656728136681e+00 -4.861785941336183581e-01 -3.151638323103410078e-01 -1.139059737028193853e+00 1.234798513478400528e+00 2.916499435359861003e+00 -2.430232902139508322e-01 -5.369008289807342127e-01 -2.076681281807881696e+00 3.857610693920526801e-01 5.840485157592738563e-01 -8.535446658897229144e-02 -7.438920180519821290e-01 3.975373982755934232e-01 -1.454451179218701207e-01 -4.998207656314051506e-01 1.119124380272263075e-01 3.162907838633433055e-01 1.378495841524651322e+00 -9.086973226605393750e-01 -2.262186315703440087e+00 1.443938442728921023e+00 -1.734695985116148309e+00 8.387615668777611555e-01 -8.390623876783065427e-01 1.369236135490806971e-01 -9.080497909611727758e-01 4.053972093788476561e-01 -5.135766026595316447e-01 -2.153274154205316204e+00 7.180984478779972591e-01 -1.020833260275477938e+00 -1.132270771706082924e+00 6.206482754961992754e-01 3.897998726410131232e-01 -2.146560480667802917e+00 -5.392099586517477006e-01 -6.620296777903522667e-01 -1.600661822789953836e+00 -2.508601663867592868e-01 2.075531747845308916e-01 3.265365337540524493e-01 -3.575682334546657626e-01 1.223581263305198036e-01 2.583139252146430032e+00 5.308632583121581927e-01 -9.803296435557500299e-01 -6.671063013642380968e-01 -2.076254875612419504e+00 -4.001334478432588826e-01 1.093304721396605617e+00 3.382966737297271598e-02 -3.317845072295832476e-01 -6.704966812333991166e-01 -1.033231800618131357e+00 -1.609492237947304893e+00 1.323725675563361293e+00 1.980980282765266651e-02 -4.438529067536232664e-01 2.531244041148703161e+00 -1.622334081683452389e+00 -1.137114484729440544e+00 8.771098611527498035e-01 -8.931766875078608336e-01 -7.720550823119345929e-02 -3.170724394507992150e-01 5.290118110833043064e-01 -1.289957832059688059e+00 -2.045124788628190637e-01 2.033874540095168104e+00 3.289767863724568087e-01 -1.235247160191101923e+00 1.389900455378518251e-01 -1.141987464684977027e+00 -6.665858631132991208e-02 -2.316538409096970508e+00 -1.578520153049144947e-01 -1.862092748513179075e+00 -8.073137773726238864e-01 3.598309605436871284e-01 -7.143901883221800420e-01 1.485105552336323909e+00 6.775825357125706550e-01 -2.354847355124138897e-01 3.326959762562001766e-01 4.613995699991690208e-02 -5.129079059851949784e-01 -6.881915695470424144e-01 -6.563956498787705263e-01 -1.083477759674229990e+00 5.128076048059603265e-01 2.445119168502873919e-01 -6.893775282161673790e-01 -4.223306515173136932e-01 8.059459415889886902e-01 -4.283145503591481718e-01 8.310449905001814352e-01 7.208098577231603077e-01 -5.693455872142023644e-01 -9.940820076751201162e-01 -5.833607369646943708e-01 -1.350401293092648558e+00 8.519146208457094582e-01 1.557118562288317687e+00 4.445227288406609634e-01 -7.559688685883679538e-02 -1.044368895145295184e+00 1.077505770786268524e+00 1.339205811530000512e+00 2.764444710066552013e-01 2.536791270506026930e-01 -8.610663145673854713e-01 -1.729360051747722338e+00 1.957781804639702861e+00 1.174644097459057734e+00 -4.356646257773882369e-01 7.781680618547837103e-01 -4.253930429378147138e-02 3.575430191708344196e-01 -1.180457651849805778e+00 -6.219195209218151416e-02 7.884039817954253682e-01 5.191375711424990325e-01 3.815658821019348168e-01 6.252893378966952742e-01 8.841288564182480103e-01 -1.189533752950982848e+00 1.716811420923102460e+00 -1.080678124109811789e+00 1.399676128680759912e-01 2.523430418722057422e-01 -1.051050380266626227e+00 6.697289808844221204e-01 -1.037645823064756445e-01 1.875956541123465493e-01 3.111200827098922206e-01 1.839446588834579677e+00 -2.783735159008920990e-01 9.186140226788213070e-01 -1.929935344154264654e-01 1.028898570434498144e-01 -4.705792084839022227e-01 -1.334020996435016038e+00 1.735239191649908141e+00 1.142110701879090584e+00 -1.723497224460104060e-01 5.139819377621824836e-01 -8.910239736347591588e-01 -2.968953038544858702e-01 -1.337970467135806973e-01 -6.450890099248078428e-03 -5.286616794616751935e-01 -4.216231244030408387e-01 2.006779693455348623e-01 2.840745557415241263e-01 3.486573038075485576e-01 1.989088250653754109e-01 -5.461275939284926384e-01 5.595672913956714067e-01 1.228456551193666479e+00 9.402359135781008792e-01 -7.099259936771550317e-01 6.686604161721722284e-02 1.624384135272990415e+00 -1.285161815846652900e+00 -4.735304669540784661e-01 7.045866499946176198e-01 -2.493508968767645384e-01 7.813867117910041626e-01 6.898612411263325139e-01 -5.432122467780039349e-02 1.367298029464693698e+00 1.245250791275988256e+00 1.340894035931091688e+00 8.892282836725527995e-01 -8.330831052060000408e-01 4.589598555901702737e-01 8.951971418149215487e-02 -1.696289569264659847e-01 8.014701321919973642e-01 -1.076611335726971985e+00 -1.469111950711849968e+00 2.701038105979968740e-01 -9.057390959053143731e-02 1.880685633936694523e-01 1.449145711730080555e+00 1.128053087265066035e+00 8.321344174389697645e-01 -1.156513234701680215e+00 -1.095873196018494200e+00 -1.885818478281195143e-01 -2.878447897525468480e-01 1.270960459470030779e+00 -3.199843997253920325e+00 1.713120436086575715e+00 2.449733803890108697e-01 9.986729809007878489e-02 1.030724476301021264e+00 3.457770233728433285e-01 -8.617966974251577428e-01 7.304200168050049014e-01 -3.467378048994820827e-02 8.607531319928892755e-01 6.115388364033074176e-01 -1.366550157060520687e-01 -9.025760799740264462e-01 -1.381198896545098975e+00 9.172416639022580309e-01 5.744551874863207397e-01 1.057627202817186252e+00 -8.635511054647558860e-01 7.430840709699074176e-02 7.890431778830780951e-01 2.879297495832304210e-01 9.012346109277217243e-01 -3.607693622318295934e-01 -9.214282192231759705e-01 -7.982605753748366340e-01 -1.617514621268513419e+00 5.204217695570149127e-01 -9.266863889853574898e-01 2.249831941395908363e-01 4.489268624733553925e-01 -1.083554511158800082e+00 -7.512596722442292929e-01 -1.531250727247054633e-01 -2.789208547848522901e-01 2.318378674013780838e+00 -8.263707689671198064e-01 1.081066747656465710e+00 -1.202381701840972594e+00 2.253772985417542007e-01 3.421238999131645531e-01 -5.982265828092192539e-01 -1.074016310395594420e+00 1.704077815722253031e-01 -1.160182778676531745e+00 7.719779479595281213e-01 6.433948166276941549e-01 1.564468124776326130e+00 1.702381304909016624e+00 1.056202921528266864e-01 -5.591609493614373427e-01 -8.540924592738876608e-01 -1.716783560351165860e+00 1.028210185788157816e+00 -6.350705873599693518e-01 -1.363185033625587517e+00 1.212935529502125132e+00 -6.510764451523656238e-01 -6.852009931031680656e-01 -2.692559104305654594e-01 -5.807341166698759549e-01 -1.022181927931478329e+00 -1.698334015709232148e+00 -7.422714072123831608e-01 -1.621349854546343394e-01 7.733605727904484528e-01 -7.864022683681771708e-01 4.651045574878904243e-01 7.481957141712869408e-01 -1.243283391695752638e+00 -4.897662738643916991e-01 -7.884213774699787569e-01 -2.682093980213678952e-01 -3.363236240653815767e-01 -1.182065144883836551e-02 -1.150811684738035190e+00 -7.296286894171211124e-01 3.503903320183027748e-01 8.886768961463452632e-01 -1.610924681344693576e+00 9.509542840944004150e-01 -9.067080909060007965e-01 -1.655991192777166165e-01 1.911431492366730961e-02 5.523159503200107956e-01 1.069449328988172576e+00 5.068515206433886755e-01 -1.261416759791285092e+00 1.847035440989271748e+00 3.954336169080859831e-01 5.498910490232347126e-01 -2.015189079968207064e-01 -9.098102941475667560e-01 3.761402409013260839e-01 1.526672878987037629e+00 3.614685589007908817e-01 -4.647759775854822806e-01 3.326689199355016835e-01 -1.811048734733511356e-02 -5.041197332743150294e-01 9.411397248147375105e-01 4.325148544792617455e-01 1.301564152617117109e+00 -4.081991772803441054e-01 2.227074132726417077e-01 -1.808761064513707550e-01 1.287020728065469299e+00 -1.383221775383904451e+00 -6.732892809115699206e-01 2.200149627762585658e-01 -6.990018461474185596e-01 -6.463970704838749581e-01 8.909328756695797935e-01 1.677192111166920352e+00 1.226937967525612461e+00 5.448670977925478692e-02 4.573128926415103157e-01 -6.395237349147477879e-01 -4.464930341642801559e-01 1.718459105675473220e+00 -2.917438038478810114e-01 1.313438352397555464e+00 -1.293892189727432196e-01 6.062052461974205553e-01 2.937500278636760997e-01 8.239118560683503789e-01 2.666496362868909786e-01 -1.633146112777518866e+00 6.309520968760135018e-02 -2.381240510254071033e-02 2.053617660105101217e-01 1.075312571684754914e+00 -1.240717370219325197e-02 7.688202210286447791e-01 -4.334784957462019528e-01 -9.663011730778885422e-01 1.132365723463091944e+00 1.212613235256593036e+00 -7.239044722155890677e-01 1.030653103053252861e+00 2.487554705647236908e+00 3.472399241996312891e-01 -7.153989743642417132e-01 -1.602587177376391336e+00 1.407706569337659364e+00 8.385048113500642719e-01 -2.449655816358093041e+00 8.146899469543077421e-01 -4.711264527666641500e-01 -3.970291578764015838e-01 -3.983435402194478447e-01 2.036125840947265453e-01 1.607941504749479611e+00 1.698762975202074837e-02 -1.421713473433544317e-01 3.275650061931272283e-01 -6.895622581857688838e-01 -7.830288291143425172e-02 -1.279619322343106491e+00 1.215029427036699167e-01 2.223752139235772307e-01 2.860788529185471774e-01 6.212716093368508830e-01 -4.810923107303544666e-01 -1.228408678366557982e+00 5.658922170227919102e-01 8.883918837127922075e-01 -1.297441492649744621e-01 -2.201289123674699866e+00 2.458363952562574867e-02 -7.104079420854748639e-01 3.241723733925579443e-01 -6.826439794924464843e-01 1.605898150045806494e+00 -6.107137439401526535e-01 4.543090319531824517e-01 -1.641543785305407788e+00 -1.660813663127587825e+00 1.758447209096003716e+00 4.256936281297042934e-01 4.313910075919761590e-03 4.996911441655668695e-01 -1.807655936922517803e+00 1.544689866976486359e-01 3.464939783016754427e-01 -2.013410489605634568e-01 1.046467486925867219e+00 2.754869108648568266e-01 -2.236206574892336985e+00 -1.402059873475244300e+00 -6.578385416652546835e-01 -2.848517687409665711e-01 5.138039373268469580e-03 -9.368057962823633789e-01 -1.239318568158702671e+00 5.862629351544654810e-01 -8.963238278895869771e-01 -6.242267466305999601e-01 -2.718746985445967823e-01 1.015330927464526967e-01 -6.595555397922872043e-01 -1.045729595431638792e+00 -2.424980736225846645e+00 -1.028637213218535212e-01 1.427621322230307577e+00 1.051255177169335558e-01 1.538858732759581516e+00 -7.970482066496186180e-01 -2.756555345121639577e-01 5.757989181366909293e-01 -6.587844678410939014e-01 -1.880392049234508756e+00 3.471619095430895641e-01 5.305617535071882607e-01 1.724025640226053202e+00 -8.803312235705772482e-01 -4.558007847450988859e-01 9.995250129870417721e-01 -2.913049442482429363e-01 -5.507271823510309083e-01 3.750916139024626506e-01 -2.128112403954369292e+00 -1.767953551576754989e-01 8.356596983068746987e-01 2.549888693450620969e-01 -1.373219026586118385e+00 1.322046812698956242e-01 -8.770785300681158692e-01 4.560436252905916699e-01 1.180228825410246429e+00 4.307578185041229246e-01 7.467927777584890681e-01 4.357281416382641215e-01 -1.580561066469879483e+00 -1.278371547955019727e+00 -2.639547230518626719e+00 1.370399613482023993e-01 -3.882549398912633204e-02 5.175968704789363217e-01 3.093755932848777923e-01 9.963646289149917790e-01 2.141949366823544254e-01 7.839162286961256498e-01 -1.454920162126039362e-01 1.466257344024206377e+00 -1.863042694243443709e+00 3.860851344219856096e-01 2.717031775632732793e-01 -4.478323160120294411e-01 9.760804830908627050e-01 -5.018959420687383322e-01 1.332723591852193357e+00 -4.488870548371845515e-01 8.945085012063119789e-01 4.249575398720916164e-01 -8.108299310144492233e-01 5.072824694706874471e-01 1.931154510451459583e+00 8.590144066986290516e-01 -5.959604444308037596e-01 -3.097269509233658430e-02 1.199301094904194231e+00 -1.140106308230190990e+00 1.406377587734640278e+00 2.497032308170137049e-01 -1.438602276438365468e+00 6.685877909344765113e-01 8.282306337434975907e-01 -1.111166541040955247e+00 8.683461563590713639e-02 -5.348087400207832132e-02 6.313194858790906194e-02 -2.013800398719931106e+00 -8.527962324728166621e-01 -2.690133370188548256e-01 1.521641426643228767e-01 1.500278736934419488e+00 1.912013029036527534e-01 -2.643577398561929859e-01 8.203097010764484609e-02 -7.215460121315781135e-03 -1.057991974554033821e+00 -8.534949524266913778e-01 -5.796097550246015473e-01 -5.460187548295837301e-01 -1.023418819220030418e+00 -4.653531634345916546e-01 5.985118244018040601e-01 -3.904314609443064743e-01 -1.191484661806223810e+00 2.109289531696342257e-01 -1.343678675681093254e-02 -4.728313112229199922e-01 1.184529590950193167e+00 -8.287391899967131437e-01 1.538954907730801125e+00 8.987015291565407793e-01 -7.070456649129223115e-01 1.323367601003697658e+00 5.838694444544236806e-01 -7.737036294319783736e-02 5.088013702049666298e-01 -5.355057409009705838e-01 4.99
[truncated: 3,619,979 more chars]
