# Supplementary material for: Bayesian inference of kinetic schemes for ion channels by Kalman filtering
Source: eLife. 2022 May 4;11:e62714. doi: 10.7554/eLife.62714 (PMC9342998; doi:10.7554/eLife.62714)
Supplement: Figure 10—source data 2. — The number in the file name indicates the brightness. [file elife-62714-fig10-data2.zip › 06fluor.txt]

4.043009633043327389e-01 -4.309630633479946682e-01 1.975042893001846878e+00 -6.079302764624413546e-01 -1.364974763793299406e+00 -1.039329465690455923e+00 -1.249179681769030381e-02 -7.777496797656313632e-01 -1.819359448691002967e+00 -1.255193159895986899e+00 -9.532604914196582957e-01 1.402668686642229323e+00 1.328226296078469426e+00 -8.752231280086983922e-01 3.523568412475980849e-01 7.845083231041415361e-01 -7.363669730043399531e-01 -9.477871655397491768e-01 -4.590314871024046561e-01 -6.846133668339422496e-01 -9.622013617669468166e-01 -9.412018405232005502e-01 1.451938820933678098e+00 7.097879708861128956e-01 8.850653260046478787e-02 -1.865337256022873369e+00 1.598792900605152889e+00 -1.131702078120133903e+00 1.587515646403213188e+00 -1.756117873701802168e+00 6.434663940361784462e-01 -5.038913426505736703e-01 1.950480646015573916e+00 4.409279289437641192e-02 1.515607350953406707e+00 6.352725149951101713e-01 -7.184788952659019179e-01 -6.124034111884597564e-01 -5.872582403778714433e-01 -1.104979861632627403e+00 -4.899341995983946263e-01 -5.248000327002004806e-01 -3.430103829235259250e-01 1.885488620540320515e+00 -1.099963412544713082e+00 -1.519264306903922890e+00 1.725122427607125308e+00 -1.711715103812661454e+00 1.282939077687007268e-01 -1.185030914441947830e-01 1.465698918868635348e+00 -2.892085543759428390e-01 5.970414473024930890e-01 2.803824889977187818e-01 -4.632532024148778849e-01 2.276208089455097547e-02 -2.562870274845930815e-02 1.874047041595149565e+00 1.441502997604223735e+00 -2.862047469532498223e-01 -8.545412481521736936e-01 -5.183629474214418442e-01 7.236447716674822006e-01 8.499599897797588399e-01 3.753091496032896490e-01 1.342521356252416753e+00 1.439937966619369458e+00 6.167707514497303700e-01 3.512660461265476597e-01 -4.110230061351460296e-01 -3.424332253856561814e-01 -5.399467290909805151e-01 -1.178376597551986205e+00 1.050649314967981418e+00 2.083681183225335243e+00 -3.195326038846227901e-01 -3.257776066665699077e-01 8.058643699211847089e-01 -5.622004613100922005e-02 -8.001425149552292559e-01 1.397429601967467017e+00 1.488191757414206062e+00 -1.824582700995249218e-01 -1.207417289732652943e+00 3.623311793985956597e-01 -2.877965556690437743e-01 2.339904206399621600e+00 6.867914143705547980e-01 -9.677902189741341976e-01 -9.425665051490292878e-01 8.716677784258261008e-01 -3.202916942835631331e-01 8.599001647357624734e-01 -2.659500457908960391e-01 1.314174548411688459e+00 1.241848560283725922e+00 5.719059386815448232e-01 -6.174093054017508742e-01 -1.442833795425079169e+00 1.201530247334599677e+00 -1.091817857400814606e+00 1.526244535114168244e+00 1.505016746748813361e+00 1.363986370697213735e+00 2.160231143264790266e-01 -3.354488905600521709e-01 2.694907019537594040e-01 -1.371407508902167560e+00 -1.671979601408585259e-01 2.781631747636337509e-03 7.766497204594653703e-02 2.376692434157691991e-01 5.881081957748840461e-01 1.027056648166733283e-01 2.168967821028737475e-01 1.135480599590308198e-01 -3.204073759904298990e-01 -1.778099338439990573e+00 2.340162822473147997e-01 1.050427042287095825e+00 -7.143756107729453131e-01 1.121107652674856681e+00 -4.107103901431476412e-01 8.149232673258989534e-02 -1.105014671300825757e+00 -6.594164902030587028e-01 1.534529989620576185e+00 -2.211524536963582754e+00 1.450867923443806551e-01 -7.164489665253124251e-01 -1.132934174982273667e+00 8.402292366754436914e-01 3.343268933008803900e-01 -8.903600074948242460e-01 -1.313798924948517577e+00 7.718408150376820931e-01 -2.851377619671300323e-01 2.377618968022082502e+00 1.228990949734379834e+00 1.305020406846814751e+00 -3.604339637319617373e-01 6.397089643128760494e-01 9.424218651765754462e-01 -7.578841182311158997e-01 1.377605209649551909e+00 6.601026045031167522e-01 3.135493263045381895e-01 2.116227977780918701e-01 7.438679829475112193e-01 -1.765073780990490393e+00 1.296418518324896185e+00 -9.751602598475349604e-01 6.052347868744827331e-01 -1.094344881745977993e+00 -3.313875103968304536e-01 -6.697565117524346689e-01 2.437637405976767813e+00 -6.088815330078611865e-01 3.777918378911661046e-01 2.378841568993347977e+00 6.412073474344114066e-02 5.463068109719998455e-01 8.561750852234467635e-02 2.400802138496287430e+00 4.242731470192204757e-01 -2.077046427633334691e+00 -7.314463318163176853e-01 -1.811959502786694154e+00 5.577851377366409569e-01 -6.949294598752587815e-01 4.172391888676689198e-01 -5.000124868336084383e-01 -3.489904344794996782e-01 -1.463077358498243941e+00 -1.321732004540409067e-01 -1.324230253106358335e+00 -3.406560034175092899e-01 -1.208254180097303010e+00 6.159466701780563769e-01 1.072791476502179403e-01 -1.167672285614456573e+00 -1.858754304119990541e-01 -1.340578025384498995e+00 -7.595819763697542193e-02 8.367475310599896687e-01 2.116891454618141655e-01 -6.383121944881009480e-01 -1.530227324501665764e+00 6.244444645480399236e-01 1.898900085579855457e-01 3.636131976057268567e-01 -2.125552203565448939e-01 2.100220561114205242e-01 -1.673383526801913990e-01 -1.473294611109334351e+00 9.437293393268860742e-01 7.821359491576289347e-02 -1.699350415696305461e-01 8.721337740047548914e-01 3.670274338269020609e-01 2.926680521782851208e-01 9.356725521257658329e-01 2.399007711623584449e-01 -1.444834966632931039e-01 9.444743347576614045e-01 -3.454859048043208980e-01 -1.105418963700129265e+00 4.383328361051137545e-01 6.708862981968279904e-01 8.251502467490400283e-01 -4.417910704911064967e-01 -5.733960417465340242e-01 -1.596086904386205887e-02 -8.105944746865717532e-01 1.765166559814068670e+00 -6.677471798700543859e-01 -2.479021003470590845e+00 -1.076283988066315755e+00 1.212406240812516911e+00 2.274503649796697780e-01 -1.734089489786004190e+00 -2.178982242772670719e-01 -3.714145634201290180e-01 -5.569092637992016925e-01 -3.793952995020323793e-01 -1.784297233814066574e+00 2.510842191760155107e+00 1.258696800924734349e+00 1.459699351690188163e+00 1.044613859669231593e+00 7.210121619090149592e-01 3.234502873266272838e-01 -1.236390453863303485e+00 -2.639729209941743093e+00 -7.974074988879871206e-01 1.106935089266653849e+00 -1.168933232203390515e+00 1.906516988625562403e+00 2.035005486416574971e+00 5.401521620290237191e-01 3.965461905190074132e-01 8.453155419234986701e-01 4.246487193316237363e-01 1.071094142494343204e+00 -2.257848053325155480e+00 6.223077366365832308e-01 -1.232427152324883313e+00 -3.005193979573720364e-01 2.127162320944995244e-01 -3.729413702897383942e-01 6.126582851786700479e-01 -8.155185247544384231e-01 4.729674483164890697e-01 7.184919496721965393e-01 -2.803204313645896173e-01 3.615305776609485378e-01 8.273342957903218053e-01 8.194665962924412295e-01 -1.535320922906982855e+00 8.857523616129073796e-01 1.379265795185670718e-01 -2.407797446574223930e-03 4.062537691205679313e-01 -3.427095408297091694e-01 -1.162665928540043581e+00 -2.070177665254478994e-01 -3.493516546422666402e-01 1.110050659666992345e+00 4.062380072244582419e-01 -1.918520586757051838e+00 3.181362810630868898e-01 -6.008017564811777289e-01 6.432203226526692630e-01 -1.220447429939893524e+00 4.427337464828221547e-01 -1.411758670487919032e+00 -1.237621762643827061e+00 -1.139856048269587696e-01 1.316082842680780463e+00 9.812128594175327789e-01 6.069526544286423658e-02 1.407821467434275275e+00 9.314191616698861420e-01 -2.462913290929177323e-01 4.663308047951340851e-02 3.583427483613330078e-01 -1.295992289758918892e+00 3.254785843122464661e-01 -1.480939946704984633e+00 2.158818777328222360e+00 5.029880017167063233e-01 4.871451525245058534e-01 -1.371123035999602280e+00 -7.801561354074140198e-01 1.011375614070657014e-01 -4.777386564460950891e-01 1.249952172463574485e+00 -4.559429435552954657e-01 5.108523006685323775e-01 1.244347601732038955e+00 -1.440590380890608646e+00 9.419491958492129946e-01 9.460960850458536298e-01 -9.203190536553132461e-02 5.927541828080622188e-02 1.020971254970819697e-01 -7.645487471677478997e-01 9.968745079018241917e-01 -5.073400413786343099e-01 5.457980908933444120e-01 -1.436280241087136256e+00 -9.947910483066803033e-01 1.978834986019731290e-02 -7.749537552129438511e-01 -7.659630460554018860e-01 1.875559606024682413e+00 4.545614695898711477e-01 1.049202597333102949e+00 3.789012559780847722e-01 -2.534051353765200409e-01 1.122999445849337308e+00 1.878875834563690894e+00 9.630238753280822017e-01 2.735296159979614394e-01 3.033937079214058322e-02 1.021452769541560279e+00 -4.056700087240433517e-01 2.124025899598796396e+00 -1.350589960671300771e+00 -2.921992648311916296e-01 -7.671360412803822637e-01 -1.386195251189781930e+00 -1.104862022508731612e-01 6.825824692356684542e-01 2.620119873189890591e-01 -4.046094775184145287e-01 1.119309930879043291e+00 -1.230691508883744012e+00 -3.700044920295284534e-01 1.733820416845751833e+00 1.042814157998890545e+00 -9.820311067106716196e-01 -2.739313521495705811e-02 1.959438958975383116e+00 1.264118556466064414e+00 -2.077246763588643519e-01 -8.253654850300387036e-01 4.300287961667464409e-01 1.096765217303607320e+00 5.817915476126833685e-01 -1.540293346511038219e+00 3.925948496644450225e-01 1.837430272870502312e+00 4.506783327004040829e-01 -7.646155510375864939e-01 -2.371924623923374886e-01 -1.817589251302885955e+00 -1.857045193483373990e-01 2.172844715125573922e-01 5.012971143375436478e-01 -4.888690951236211030e-02 -1.477081687541680122e+00 5.472436152870034931e-01 1.626037686803474269e+00 1.070218542233837944e+00 6.573169615041138392e-02 7.290140635352215792e-01 -1.282569640521135090e+00 2.002796202841659878e-01 -2.898703607007124816e-01 -3.543137166386621795e-01 -2.860195294611740935e-01 1.231716552904546180e+00 5.824770577313255204e-01 1.233675888103042739e+00 1.362106009796126838e-01 -5.738038587070972696e-01 2.228066913159879869e-01 7.514129686876116487e-01 -6.625858884069296684e-01 4.848517191962933848e-01 -5.501272313856440110e-01 -6.102887824343318224e-01 6.112047087320768290e-02 -5.235768138225855434e-02 -1.257362403021040853e+00 -2.745390561362174298e-01 4.856263849893295848e-01 7.878061349205240926e-01 -7.278528276422857601e-01 -3.571262640615707751e-01 -5.135920695527410040e-02 1.045642229180603122e+00 -8.857912510826879693e-01 -6.901740507857551110e-01 1.074767030373649401e+00 9.483749506804339813e-01 1.813798844650370556e-01 -6.407328781548895513e-01 1.471969318969406970e+00 3.968183071493784353e-01 4.284409453346428864e-01 -5.364961123338248816e-01 8.753172151624676045e-02 1.169978419927104607e+00 1.147560626790226218e-01 -1.397127291923569992e+00 -9.981467218314584722e-01 -1.496411261287449168e+00 -3.544210339719355285e-01 -1.247716926764738332e+00 -1.441367878680318793e+00 1.986260228256739646e+00 -3.173236444546981616e+00 -5.250186665852776269e-01 -8.848362316573571418e-01 9.853621878848402016e-01 1.000961670211827775e-01 -3.074431289671056278e-01 -1.692555534901650560e+00 -7.652325588417105973e-01 -1.325860604354839545e+00 -4.996326546722431594e-01 4.911898230679375144e-01 1.327460969240567445e+00 8.687562206273432563e-01 1.067846353007521731e+00 -4.745824403792469059e-01 1.421682801443050481e-01 4.365296731180324241e-01 6.522823816468716895e-01 -2.147106761632394389e-01 -5.789095439007525129e-02 4.977466314670812575e-01 -1.309620289972100116e+00 -9.663384254485031244e-01 -1.610308143286055094e+00 -2.083175313674517248e+00 -1.199801273914819916e-01 9.209618214443302531e-01 -4.696892424372247632e-01 2.423494106522947333e-01 -7.845212520234869091e-02 -5.833572896584101608e-01 -1.559810960767039067e-01 4.526246880318470778e-01 7.362207391437334270e-01 1.614730050356676938e-01 -1.119196937041079032e+00 7.610864958872115560e-01 1.103681827725063958e+00 1.044573921606909706e-01 7.617592021307174888e-02 6.541204247682579354e-01 -8.193180666115956745e-01 -1.447405505550085403e+00 -1.370816706437315347e+00 -1.323456637753995802e+00 2.628328216121471606e-01 -1.351197641331492338e+00 -6.963876219496484277e-01 5.038214682817860890e-01 -1.565206716222099725e+00 1.817369542278703953e+00 2.030525384393022215e+00 5.222386523176815176e-01 -1.585770244304332444e+00 1.687136098313684274e+00 1.363077707144107142e+00 -2.103927467102418181e+00 -1.325156300587879477e+00 -4.373049313272967670e-02 -2.143784242583891775e+00 -9.758598198685713987e-01 1.674753075272426006e+00 -7.875675664240433874e-03 -7.274679849330004666e-01 -8.774355771360574652e-01 -9.796653769314621618e-01 1.705786859009670864e-01 7.121717432442561391e-01 5.714219826916739908e-01 1.097107062347970396e+00 1.599900510114934948e-01 9.912386121426386421e-01 5.460868324290403253e-01 -7.681911891590020858e-01 1.597884898448056257e+00 -1.254007181308886665e+00 5.964182636864229226e-01 -1.215834941425954829e+00 6.126818747545378363e-01 -4.245195846791754435e-01 5.890709407087503235e-01 9.252103153810071756e-01 -7.981382091469155782e-01 5.329388877958188830e-01 -7.600167801381044752e-01 -1.671538984260795502e+00 -9.781148861127560989e-01 3.773864580721875694e-01 -6.391302513425448639e-01 1.171940559613060540e-01 2.700418041091916965e+00 1.147014700324682890e+00 -4.540565879045861675e-02 -2.511411764326572649e-01 -4.245759870145556225e-01 1.979259058960716189e-01 8.212913115911243400e-01 -1.134358472883169711e+00 7.083568808079622470e-02 -7.521767218834375379e-01 -5.469014377654484171e-01 5.144193171780991891e-01 -2.976357307112627026e-01 1.388556771898463715e-02 6.180268628907472639e-01 -1.873954101146322548e+00 5.754614637607392141e-02 -1.574242745435593949e-01 1.706677994876957039e+00 1.399514664337336844e-01 1.689336885152121326e+00 5.328615352598072841e-01 4.695623001299066290e-01 -2.201183774560401041e+00 -5.656148372424978366e-01 1.603374263738504002e+00 2.909920861178872387e-01 1.410291508653900072e+00 -1.708007596536776695e+00 1.847132324960724326e+00 -9.379026405445963777e-01 -1.020035102135166127e+00 -3.273003740224620928e-01 -2.117884376119602230e+00 -1.767326525882621180e+00 -1.029542787477182308e+00 -7.930648744028077068e-01 -1.119341301138654821e+00 -3.224403407013237688e-01 -9.817925250261787529e-01 -1.008389210095698374e+00 -4.970713468897772769e-01 1.851597975318503453e+00 -5.208788785342146621e-01 -3.048301706061038591e-02 3.344421017130378426e-01 -3.205540177680115677e-01 1.220019304515886915e+00 1.623705856112318102e+00 -1.380335037927393205e-01 -5.698425415602694777e-01 -2.157873499904551240e-01 2.035575232023768333e+00 -1.602080484914614189e+00 9.481869297138476593e-01 4.495658979130870980e-01 -1.099588104982101466e+00 5.579367380270088272e-01 2.734339004342452029e+00 -1.902321317984136118e-01 3.821018227463116035e-01 2.433312061504011581e-01 1.711097985200667471e-01 -1.177979534914746162e+00 -1.569248778563755997e-01 -1.344861437086908029e-01 4.006765208235801845e-01 6.348779158364171726e-01 2.936498003105819099e-01 -3.282806025003470740e-01 1.073255150794342194e+00 6.284447339406864508e-01 3.656364524452690445e-01 -8.661170019958261967e-01 5.922945854030212676e-01 8.367338804365281879e-01 -1.101624385016232832e+00 -3.111217764331087321e-01 -3.836738404247356238e-01 1.030305884619743262e+00 5.922510882163556367e-02 -7.722113240943444534e-01 -3.836311233025426759e-01 -7.308029355834081420e-01 1.281657879721024296e+00 -3.186746840129938141e-01 2.667144405521809425e+00 1.516573037432557891e+00 7.989528372257058697e-01 -1.221602802056381387e+00 2.090513668518083901e-01 6.789327236927243936e-01 2.062495271698552290e+00 -7.751603198444944054e-01 -8.850282326166868385e-01 -2.661490268135513482e-01 -1.245562482495399914e+00 -8.186904620980616221e-01 -5.777922527130149311e-01 -4.039290568489167232e-01 2.539745190324939686e-02 1.346980478242090218e+00 2.836719931712143317e-01 8.377000187167835676e-01 -2.122052698261904513e-01 1.426631874033490455e-01 -5.904016294220869598e-01 7.831721015696569976e-01 -1.531105880812750453e+00 -2.087482585594623519e+00 -1.268217437425470939e-01 -8.840202936764235409e-01 8.077248473054130518e-01 -1.391423284650336933e+00 -7.613074356874613979e-01 -7.670035192467603569e-01 -5.832880240299136432e-01 1.505652545269442033e+00 -4.136934102657918028e-02 -9.980048764659689153e-01 1.189779191031505867e+00 3.121224610057494186e-01 -3.025296020475187198e-01 -1.342464240747185122e-01 1.147253150488466711e-01 -9.182424850259622851e-01 -1.281122858129075448e+00 1.617097265849844367e+00 4.896155494354756943e-01 -1.652543226243643470e+00 -8.075815012692967310e-01 -3.931625733530944022e-01 -5.898081118958570235e-01 9.302807967591682214e-02 -5.188495127424647135e-01 -8.541880268692015887e-01 -1.345371901092137445e+00 2.136389512193588303e+00 6.972999646036378563e-01 -1.165342662998535728e+00 -1.916269337493483160e+00 -8.046654935621192495e-01 1.126191291924202753e+00 -7.399584756839434618e-01 -1.635565256958582347e+00 5.026290236293450286e-01 1.821570483084759884e+00 9.536828517106211711e-01 -1.058326861586838197e+00 -4.925143884277576323e-01 -6.547748999308722340e-01 -1.268506469449695473e+00 -4.039287713407662128e-01 -6.502895873213494424e-03 -9.085786501698935869e-01 -1.067697493618403604e+00 9.139823991517055379e-01 1.638267623937262440e+00 -9.782216345803782520e-01 -2.332946034048415662e-01 -7.848198267439271403e-01 -1.447698761598579464e+00 1.016863891953782462e+00 -7.701254799280390917e-02 -1.755679730464505539e+00 -6.282948024186746361e-01 9.200197652477412058e-01 8.690579084021451406e-01 -6.139204702839283767e-01 -1.496679031394176462e+00 3.030090148641504527e-02 9.514847135029822489e-01 -1.566959828803168531e+00 -1.116149836692590602e+00 -1.730606717995475108e-01 -5.960090850507463456e-01 -5.940714654574720532e-02 -1.115563704561971292e+00 -7.566176997514906244e-01 1.928034948745920518e+00 1.268740892924453689e+00 -8.199658349630669640e-01 -1.354033908238484241e+00 -1.714234734009373318e-01 8.524889793695754614e-01 -4.607818518581935918e-01 -2.931183664947266121e-01 -1.161017120093968513e+00 -2.574767481230713084e-01 1.602916700247469572e+00 -1.997757169639491626e-01 8.271315127434647474e-01 1.031592767284985168e+00 1.497015909004625611e-01 -8.605924247722857023e-02 1.246163817507036864e+00 -5.685197080729628705e-02 3.196210172090337975e-01 4.887084007255163565e-01 -1.725293373508100192e+00 -9.939071884485479735e-01 -9.615219512719964667e-01 -7.078559426229192875e-01 -8.243822023117374220e-01 -1.871589413392902523e+00 4.947319171939765781e-01 1.474786816149152857e-01 -2.658695109994841932e-01 1.046088786364034462e-01 1.170246862064244997e+00 1.197644189669716308e+00 -2.350934572351002672e+00 8.228614648558488787e-01 2.780100940798886037e-03 -5.746447496038427083e-01 5.991107415880414511e-01 5.195592578674600448e-01 5.236262767337708235e-01 -6.493409222257787716e-01 1.058696737958546297e-01 1.222545360600997055e+00 1.121799854789564260e-01 3.297543092737356130e-01 -1.576265195011016695e+00 5.192066224507307926e-02 5.617647402678885848e-01 1.467504894485610334e-01 4.877886834660611348e-01 1.780190145013828440e+00 7.122412768414568829e-01 3.820679068148740143e-01 8.335814549024900266e-01 4.732830207153983504e-01 3.031245507514573334e-01 -1.335319512435755085e+00 4.508877604847874587e-02 2.279327817038827031e-01 -1.104750726911424730e+00 -2.574251378408699553e-01 -9.387513553802279143e-01 -1.270935066257079971e+00 1.699676928544794352e+00 4.342077643445799162e-01 -8.897465743590263765e-01 -1.029822933059539647e+00 -4.561836601300739424e-01 2.944686920565680599e-01 1.971695206334942441e+00 -1.333150240917952312e+00 -4.982434429468358128e-01 1.070505278651983500e-01 1.356725038110278891e+00 3.370850627226939372e-02 1.656062724501660144e-01 -9.538464037129904538e-01 2.638729810812669441e-01 1.929855271258740235e-01 5.573776701629550023e-02 4.802485044020157745e-01 7.150114409517129010e-02 1.234908426683640759e+00 2.781722631342324448e+00 9.121879230964595742e-01 -2.405950573488357502e+00 9.801893246551969252e-01 -3.855008770031335685e-01 -1.815432204791480042e-01 -5.459481368220412550e-02 -2.708149713443074980e+00 1.533627817672410965e+00 1.369340910395966115e-01 8.433935411701263263e-01 1.891894357807910154e+00 2.589791776076657004e-01 1.425687049674430273e+00 1.079369160247317799e-01 -2.049613809406996445e+00 -5.619649613792371268e-01 9.117255389183209768e-01 1.276307602594138890e-01 -1.155079852826213616e+00 -2.314836072933228461e+00 4.200463674600860564e-01 -7.318977369329571214e-01 -1.856166867035197177e+00 3.015227058403998073e-01 1.050717453450107142e+00 -1.732122772978165859e+00 -1.950582459658551093e-01 -9.441281734669682013e-01 -9.541717651987576820e-01 1.019668224801865003e-01 -3.330321740630595717e-01 1.063780765343961932e+00 8.282673672378247920e-01 -1.245072989155984050e-01 -1.505185345913978345e+00 -7.556971055145180749e-01 8.172027220638722333e-01 -6.428440760379190433e-01 5.991340519161364453e-01 -6.443903843382348118e-02 -3.400036047036394393e-01 7.915536896571293557e-01 8.945076218206162721e-01 -1.207555576478555492e+00 -4.668273012233702390e-01 -6.974670569680673227e-01 -9.058098895402347805e-01 -4.701607379381489982e-01 4.575857251741076159e-01 -5.204161234015760584e-01 8.765878674708704743e-01 -9.768729410231581367e-01 -4.448333418356974489e-01 -2.097539551743823782e+00 1.067350462951445422e+00 4.768651450865467600e-01 6.900793197947049373e-01 -1.361284185581317363e-01 -2.300006485781692922e-01 -1.245876225908441493e+00 2.614758475474471822e-01 1.502789467567052561e+00 -4.280595162433449841e-01 2.044748048327766465e+00 4.343970128274902143e-01 9.402963699021188448e-01 -4.435091879540168924e-01 -6.328513328704360452e-01 -1.867704327849390777e+00 -2.835188623413431586e-01 8.887216273269724631e-01 8.234059410900879117e-01 1.443514287360832427e+00 9.295537699702459689e-01 -1.446341196679034935e+00 -1.462694322099678423e+00 7.808089841184928659e-02 -1.731011614166827028e+00 -9.411629133966659122e-01 -9.175077155254661720e-01 -3.424565148389863145e-01 -7.185599865743403925e-01 1.144145009904761201e+00 -9.382382595367603217e-01 -5.598142871207595350e-01 -1.536395095875156880e+00 1.358108819526450572e+00 1.275869676819270104e+00 -5.629755268533144230e-01 -2.974651042866200412e-01 1.249765937602140692e-01 -5.109843725107775514e-01 -5.643439142100552530e-01 -8.944577780195558381e-01 -2.196772342816586843e+00 1.471663556994009803e-01 1.212244994823388877e+00 5.618069389838483696e-01 3.280526282249545122e-01 -1.839076084029458213e+00 -7.965435159489400729e-02 -5.388968841072289129e-01 -5.805384788753437109e-01 6.351642392648556568e-01 -2.984652860968478039e-01 -1.008453679140915771e+00 -8.835821910089241005e-01 -1.783223736645183077e+00 -1.394371457166324824e+00 1.164471608655175822e-01 1.338272542132853848e+00 7.260854731629219627e-02 -1.998712547789859295e+00 -1.775370358548677752e+00 1.164224571420680254e+00 -9.602191450041411835e-01 -5.628072976449024489e-01 1.207545169186052370e+00 1.233329269929981792e-01 1.543991966882982958e-01 9.512365164631066128e-02 2.776460560784164699e-01 -5.476745752690621583e-01 7.543261730525745445e-01 -5.124323346008331503e-01 -1.306296311332947990e+00 -1.034468942986287665e+00 1.229091760336593397e+00 -6.709011823826271925e-01 1.185316511741544510e+00 -1.832386674766794121e-01 1.928437072383589190e-01 -7.916565105001913683e-01 9.808647980727448479e-01 -4.647449688968048331e-01 5.074593303073209327e-01 -1.680529965723861041e+00 8.517977365079673069e-01 8.877764734227453491e-01 1.540403096645453829e+00 1.050639717511048010e+00 6.079160182768704734e-01 -4.037545406626751876e-01 -4.843052430135528219e-01 2.842640649181725210e-01 -8.592548231092999034e-01 8.159283082451541658e-01 -8.992202233952604207e-01 -2.620738653119000783e-01 5.063086800137581722e-01 2.590729924369808423e-01 2.343606354815770676e-01 -1.173307412906734015e+00 2.669463169188716622e-01 1.098680680369089169e+00 -3.419391416986059667e-02 1.351388335774686977e+00 -4.176659597652421785e-01 7.436600369426867863e-01 8.303279550146551724e-01 -6.985372534336463379e-02 6.645103932814740988e-01 2.799100088990590374e-01 -5.454255872037787611e-01 -2.217490234884066935e-01 3.305566739071383320e-01 1.384504462391277890e+00 5.678399662617286126e-01 -1.260130176810507097e+00 -1.258942526210235502e-01 6.599368288114075831e-01 2.836972899117095603e-01 3.392330836892940016e-01 -2.242186391183233596e+00 1.253731747923528816e+00 2.352241151897516591e+00 -8.274761473342039375e-01 9.847757361050666347e-01 1.119239222786493348e+00 1.223340272398233371e-03 6.953836153402217501e-01 5.233819458521061785e-01 -6.356974304979310375e-01 7.726783560531306216e-01 1.163475843061041681e+00 3.014768940916729978e-01 -7.046394996110121323e-01 -1.219517717470175039e-01 7.313072573377334962e-01 -2.043672614808303145e-01 -2.557678426483122602e-01 1.414166628183039398e+00 -2.653048002259359994e-01 -9.975573294820079262e-01 -4.545145158319392475e-01 -2.011704985272994683e+00 -6.417614970423795029e-01 -8.262511344742738961e-01 4.466321692523309017e-01 6.681557400770872235e-01 -9.452019025612079517e-01 7.518712077842288899e-01 2.578153046929677061e-01 1.579667300249663731e+00 7.160269027288789223e-01 1.312243528687419003e+00 -4.835640221100965808e-01 4.154952908829387392e-01 5.064363010372616714e-01 7.382828575368324264e-01 4.778312784361585797e-01 2.112222308832049089e-01 -5.250114674592576414e-01 -1.751487367040927001e+00 7.671035148540994442e-01 1.183434143173306863e+00 4.668260038225938713e-01 -8.341146004376553957e-01 -1.040348616121079983e+00 1.126458347251247716e+00 7.461691693322196617e-01 4.501649737987581390e-01 -1.380032545008599953e+00 -3.120131137972930180e-01 -3.598976354203726191e-01 -9.347203517935308570e-01 -6.582938596099422446e-01 1.099340984811326027e+00 -1.342612277047763869e-01 -1.004780705346625114e+00 1.055899426889766735e-01 -1.542225775694015200e+00 -9.660175476642858527e-02 -1.178757493186404354e-01 8.272798455161684217e+00 9.987041148796384604e+00 1.391153431521586903e+01 1.618415511111314942e+01 2.613752417390582750e+01 1.757539266804330325e+01 3.126790022720808793e+01 2.986476162763466036e+01 3.279463240746473218e+01 4.113397705016551953e+01 4.433864869717675816e+01 5.595951259577344672e+01 5.815195822164248085e+01 5.386241575204439869e+01 6.165302910486199295e+01 6.079146311881410725e+01 7.524807153728096409e+01 8.414993847402953975e+01 6.506199121171430022e+01 5.809012373951095043e+01 8.245474259517281723e+01 7.983478028183181152e+01 9.373050241993460929e+01 7.824259739168451233e+01 7.212051200763643521e+01 9.323654451585183267e+01 1.028445896185707937e+02 7.888615958480215795e+01 1.045744899292661216e+02 1.092826732901302194e+02 1.029556669750269862e+02 1.323477515096828654e+02 1.207988316942579843e+02 1.262495184057134878e+02 1.285446740641463634e+02 1.109044724591950200e+02 1.148135068123367688e+02 1.192145169280964154e+02 1.207646317584148790e+02 1.459470516056991016e+02 1.326789739409996969e+02 1.376418290812401608e+02 1.369551008855923726e+02 1.399929205634308289e+02 1.207093582264887459e+02 1.324637491406261347e+02 1.285679336225725251e+02 1.268462116565715263e+02 1.384906573046714300e+02 1.231815539867579758e+02 1.445925822582276510e+02 1.400255453897810014e+02 1.458580400313237533e+02 1.407889443509420460e+02 1.318047777748518854e+02 1.443508859024083222e+02 1.544211457063390753e+02 1.398701968083498173e+02 1.453664834059059672e+02 1.662335276762376282e+02 1.711877361336901231e+02 1.377158352891819959e+02 1.673824539004811811e+02 1.748948130081079171e+02 1.705979847266441709e+02 1.546537422588293964e+02 1.857246558716682046e+02 1.621348174976977532e+02 1.363816309712781845e+02 1.644752394646679932e+02 1.711089537664647935e+02 1.433336970164554884e+02 1.770694619057877617e+02 1.645569512473019245e+02 1.621095743490566576e+02 1.788257361842621833e+02 1.675435971023311765e+02 1.711250039111401406e+02 1.684785040662326594e+02 1.904801670436117149e+02 1.555255627346901690e+02 1.916777144271526652e+02 1.564297827868879551e+02 1.482511791302819972e+02 1.863594318047214813e+02 1.891125087000214648e+02 1.720387087346809665e+02 1.782175285647350904e+02 1.729189465240524157e+02 1.746169456431886999e+02 1.727281323335573688e+02 1.697763191298150218e+02 1.787506745114912121e+02 1.909774263497876348e+02 2.086820755614794507e+02 1.724228965382252170e+02 1.715631537246494815e+02 1.644265548350710731e+02 1.667354456928454169e+02 1.765548112313951776e+02 1.945270023118058020e+02 1.861163065135929457e+02 1.955928373698541236e+02 1.905934073134126550e+02 1.868420259681737718e+02 1.632246657294249133e+02 2.181674853102964846e+02 1.964801044335433176e+02 1.774051559465276569e+02 1.907651184414100953e+02 1.872933297479511623e+02 2.244487899213443995e+02 2.084968622591379415e+02 1.959321001581949702e+02 2.146986338632881370e+02 1.866744187979199125e+02 2.017179227698595128e+02 2.202916270654948221e+02 1.833784395368210767e+02 2.061172884222400796e+02 1.809753492106661099e+02 2.203625057981093107e+02 1.803836357752680044e+02 1.939708353353795474e+02 2.059865692314556611e+02 1.638984872484020912e+02 2.066546818861422707e+02 1.921289257936637682e+02 2.026529580519478202e+02 1.959804976910951666e+02 1.965231931251518631e+02 2.048166809085379327e+02 2.034214327336204349e+02 2.006792316531486904e+02 2.018330917591087257e+02 1.983290787986871067e+02 1.888908119190368780e+02 1.933906786624745564e+02 2.034886194560160106e+02 1.954199622275284014e+02 2.071459504426620981e+02 2.055260676386670013e+02 1.924230897553560737e+02 2.045358411179620077e+02 1.871929283201671694e+02 2.037411447644673217e+02 2.231845292873032918e+02 1.845260873088681137e+02 2.052739085315258762e+02 2.020498586438753534e+02 1.874482432689098630e+02 2.297170251861890335e+02 1.983833606095254538e+02 2.012031878739156809e+02 2.149172717013918827e+02 2.086306474952420444e+02 2.091573146054002450e+02 2.157727969233459930e+02 1.770882616156309268e+02 2.018750198645619207e+02 2.282892051580795680e+02 1.942955596528664444e+02 1.816744522549473970e+02 2.138011425478911463e+02 1.885338132050521551e+02 1.954596865721852907e+02 2.006179153227379004e+02 1.826637551337626348e+02 1.939953926508380277e+02 1.939309070613744836e+02 2.082065902375143764e+02 1.971270964919606854e+02 2.309202560695460136e+02 1.887896590590571009e+02 2.265655361476073324e+02 1.876733605464813195e+02 2.100532519460855951e+02 1.717072065939016170e+02 1.891195042446921093e+02 1.997612068256942734e+02 1.880528093038524844e+02 2.201104558547433214e+02 2.015033505908060363e+02 2.161494850531447582e+02 1.817559993762631620e+02 2.120613386132887399e+02 2.029280197337128016e+02 1.915973922686503101e+02 1.923507719146706734e+02 1.883502597704566028e+02 1.929773150704948534e+02 1.961708479976113324e+02 1.967318878369167408e+02 1.965482777658125713e+02 2.003800930972520291e+02 2.105398747321053747e+02 2.062955137833741048e+02 1.842604807676468681e+02 1.771762082181060691e+02 1.968853509337104128e+02 2.026004612892961063e+02 2.171596684252669718e+02 1.947265559194579225e+02 1.799559279959952676e+02 1.895889704559600943e+02 1.711357834388414290e+02 1.720265222509948444e+02 2.148562837981076257e+02 1.869409520840872005e+02 1.924038121879323171e+02 1.764795539737171737e+02 2.092051788292417882e+02 1.892401849102699600e+02 2.061336172577608465e+02 1.845984134130939935e+02 1.956998688686552157e+02 1.930782675702587028e+02 1.934422887557224442e+02 1.887842301774636553e+02 1.986456949606969715e+02 2.279176054946214833e+02 1.918649114684159827e+02 1.956157445645049222e+02 2.148115393070808068e+02 1.936601158593296645e+02 2.150617549131990813e+02 2.269162659443252608e+02 1.905760409229691277e+02 2.285972602107549392e+02 1.772616508415269436e+02 2.236795969514213027e+02 1.918097668860135343e+02 1.907905708223118779e+02 1.678897527723832752e+02 2.107493512212655844e+02 1.854356545592822272e+02 1.956110759766746696e+02 1.834106419576773703e+02 2.030078924693890770e+02 1.822179988181320596e+02 1.857678249409984801e+02 1.777631482398738001e+02 1.807769820961876235e+02 2.033774184828323541e+02 2.054442066120167283e+02 2.266619533162860591e+02 1.876159356674101844e+02 1.777298181060587012e+02 2.093590997887914398e+02 1.891960957660356257e+02 2.069709202766532599e+02 2.046160811699626265e+02 1.940396418397841103e+02 2.166247311951654808e+02 1.921457280801835168e+02 1.921559162693757798e+02 1.964514028953252591e+02 2.186120963529412506e+02 2.031186470251697074e+02 2.294738927440492375e+02 2.371683297148718168e+02 2.059736057536850069e+02 2.176502970768035254e+02 1.857601357542398830e+02 1.828888571087227888e+02 1.983145599245605126e+02 2.073414591014874020e+02 1.908144339775646472e+02 1.969411911327953817e+02 2.033152342167223310e+02 1.902861450318195011e+02 2.161771583744136649e+02 1.904299412610029947e+02 2.048207922064273134e+02 1.930951337700736872e+02 2.054605172689402934e+02 1.831462632106103854e+02 2.013211736865736157e+02 2.134988981563911921e+02 2.167795446758630931e+02 2.145465583217907124e+02 1.938529700762474306e+02 2.279050272389268628e+02 2.135696049709932254e+02 2.137380014195618116e+02 1.960462554203837158e+02 1.975894356422660962e+02 1.986289377383132830e+02 1.969506068376935559e+02 2.070909536483608235e+02 2.450482098927877246e+02 2.025527785695759917e+02 2.147956945766678416e+02 1.918703388809517492e+02 1.802906792887160066e+02 1.952392727811323425e+02 2.084598351181543023e+02 2.079744769942912228e+02 2.066463045448723506e+02 2.292033482863115239e+02 2.076717362234454356e+02 2.260972104593055576e+02 2.158950002212716583e+02 1.993309224499342065e+02 1.988632858036933726e+02 2.147114037752176330e+02 2.111010603146953031e+02 1.971274381605348083e+02 2.142592093270041005e+02 2.197485305301320579e+02 2.219253802280061620e+02 2.174226267825277716e+02 2.223044425964422715e+02 2.219184685645200261e+02 2.198405446171189794e+02 1.743018168976481377e+02 2.193511812907333365e+02 1.902512480216319659e+02 1.898461137129560825e+02 2.067851651795215275e+02 2.471510164534999205e+02 1.762241360365492255e+02 2.158051931518474191e+02 2.172929298510445904e+02 2.095573241317403870e+02 2.290372946026771217e+02 2.057811886696702572e+02 1.986091157787452346e+02 2.131678481355042436e+02 2.317995812207554991e+02 2.099292655120744655e+02 2.178798665811447108e+02 2.208318583145067464e+02 2.064371976493914076e+02 2.047924896746312129e+02 2.080034290717223087e+02 1.878825961790782060e+02 2.227150421950711916e+02 2.211562671661835964e+02 2.400300887167131521e+02 2.155849092386379766e+02 2.158733725224667239e+02 2.629326682297053139e+02 2.147231484886680164e+02 2.133683330287675233e+02 2.209127310085652596e+02 2.102584136441634257e+02 2.332059336979177147e+02 2.196721441997864019e+02 2.123037298769246775e+02 1.953056862418129924e+02 2.008852631679709191e+02 2.054689167623979245e+02 2.161959825268093027e+02 2.186895079964611739e+02 2.006057591361872880e+02 2.209334880067392248e+02 2.138525159353312688e+02 2.291624087014824624e+02 2.188847096875829834e+02 2.231001891901524630e+02 2.249463789573871111e+02 2.113136240109975574e+02 2.347067929285774710e+02 2.086419084430487771e+02 2.474464987080693561e+02 2.211085164800963412e+02 2.295137227206733428e+02 2.261758995167384114e+02 2.036121702701003073e+02 2.071847149986903389e+02 1.992362524230072722e+02 2.132543606853542144e+02 2.269157575404357488e+02 2.106390613312089783e+02 1.990409192304218777e+02 2.308613051656224684e+02 2.171561250694242631e+02 2.393332209371518502e+02 2.106373458560241545e+02 2.302640999702632598e+02 2.586615420632352880e+02 2.105906220244390852e+02 2.227229186056422066e+02 2.116800318769087994e+02 2.344174498477534030e+02 2.170341426920311676e+02 1.967301527043515819e+02 2.186014322980018960e+02 2.040155209968233123e+02 2.110122792058158723e+02 2.250253005869284664e+02 2.166119228709141566e+02 2.183849411495766049e+02 2.367803647567423582e+02 2.357287265449872109e+02 2.170472918669501610e+02 2.039249406025815290e+02 2.259393081132889449e+02 2.120391995698711014e+02 2.020051744337577020e+02 2.258624092473954192e+02 2.333805625154977292e+02 2.079775504244340709e+02 2.429220094800486152e+02 2.253286343911605627e+02 2.205872086555166618e+02 2.278575789598986887e+02 2.312889201451644681e+02 2.453143741655640611e+02 2.098962304052353716e+02 2.212794511022966049e+02 2.214209701998252058e+02 2.340749279514174646e+02 2.337835272195034406e+02 2.319301396999449025e+02 2.436654243448039381e+02 2.427308937372052924e+02 2.510853218448674795e+02 2.314618475409552047e+02 2.313689083731869403e+02 2.184586744047934417e+02 2.068695778795924980e+02 2.021489517917865442e+02 2.055027424303695227e+02 2.018667124069370971e+02 2.242729498850142136e+02 2.389515166207079062e+02 2.330764739129003544e+02 1.985009030578248996e+02 2.425046821950213314e+02 2.521722444633621478e+02 2.144751313347222208e+02 2.322709283205618362e+02 2.091318761757159450e+02 2.388480470165948759e+02 2.213331559106657380e+02 2.208420058716211543e+02 2.156665053395338987e+02 2.484771736574940917e+02 2.379077688123887810e+02 2.121507177922406413e+02 2.027733917588981285e+02 2.101661603147909432e+02 2.399117374379074761e+02 2.354398811749516938e+02 2.364762697001087304e+02 2.351067293773820097e+02 2.254815283322880930e+02 2.473089894181644866e+02 2.255939718222659280e+02 1.821327066080481245e+02 2.226630080860860517e+02 2.365904581651284388e+02 2.191775837137142844e+02 2.238804493237586257e+02 2.303206756921148042e+02 2.479950699416936573e+02 2.226073510481045332e+02 2.350651446000136389e+02 2.394634292022766999e+02 2.184772423106873305e+02 2.351392951089492271e+02 2.405451369129685872e+02 2.288452771483833601e+02 2.156343377313681060e+02 2.334983681907520747e+02 1.992296492791200819e+02 2.270478574163029464e+02 2.041284646185554266e+02 2.321272023868565384e+02 2.236315525494884184e+02 2.221479605822960934e+02 2.189284630231246922e+02 2.244083611824915749e+02 2.315950397339071003e+02 2.075584491919901495e+02 2.632626138388142749e+02 2.243529321453986540e+02 1.881300026052365411e+02 2.330692610347940104e+02 2.478892403701505600e+02 2.566408297661669735e+02 2.006281710901458553e+02 1.959511223960062978e+02 2.144798002355400115e+02 2.154969187786312546e+02 2.315978954872273903e+02 2.238724751243814524e+02 2.237648582885885560e+02 1.953208215782834998e+02 2.206683413613624793e+02 2.034330224040632231e+02 2.426381277012553142e+02 2.133320118910695271e+02 2.168275008644585284e+02 2.451955542207589360e+02 2.324526241576133430e+02 2.354689222390876182e+02 2.374444430746004571e+02 1.957357459707362750e+02 2.096802542906628730e+02 2.346176391108734833e+02 1.956366962091263417e+02 2.192676728492330369e+02 1.796872837593929830e+02 1.936304448134213203e+02 1.833453228528268824e+02 2.518093632715349202e+02 2.515322411498570432e+02 2.080831299616226318e+02 2.415695980474647797e+02 1.999246075887017184e+02 2.154429188270678424e+02 2.453531098492157980e+02 2.456045195968854102e+02 2.362438199054667507e+02 2.416455609221531518e+02 2.350020140830941955e+02 2.287351531750252320e+02 2.427156910282920137e+02 2.275923039550175986e+02 2.073490698660305895e+02 2.462891107280311189e+02 2.208666942021355624e+02 2.252905605470035653e+02 1.995928664999750595e+02 2.131160474572423595e+02 2.366067496561682901e+02 1.947217576856651249e+02 2.190340243438450898e+02 2.416171408820125350e+02 2.210210239343113301e+02 2.338588960761899216e+02 2.365207806853124453e+02 2.058381385086802595e+02 2.537992976494383015e+02 2.330477032565699744e+02 2.057237854834541508e+02 2.372196593991297959e+02 2.302424970910069817e+02 2.190526506079419562e+02 2.152905860048176123e+02 2.293559237016106067e+02 2.273573802714833789e+02 2.580436988232625595e+02 2.157589264605154824e+02 2.157491267569045874e+02 2.354947127894666608e+02 2.179121896187714071e+02 2.307430528074200993e+02 2.072146406174494757e+02 2.126870565997289759e+02 2.154680242451846937e+02 2.331530175043484121e+02 2.163687767593509932e+02 2.090453586603949248e+02 2.258898696502744770e+02 2.156768096034738562e+02 2.060810496248313655e+02 2.160352681044885230e+02 2.310974194435077322e+02 2.206784953822667319e+02 2.165451893544603195e+02 2.110080258239153466e+02 2.126699502927764058e+02 2.040058821907718993e+02 2.102154132025286515e+02 2.174355830268239345e+02 2.149361642970590935e+02 2.347832521272923429e+02 2.164943045713199012e+02 2.307895517382098376e+02 2.261317285735400731e+02 2.286706339222054112e+02 2.245736486774764558e+02 2.091841826233981294e+02 2.346303831476711252e+02 2.104490029424282511e+02 2.315585465065467758e+02 2.351108593427695723e+02 2.396960653604606364e+02 2.235602820651275522e+02 2.372121307957144438e+02 2.393981928145739744e+02 2.110544841530891063e+02 2.259055274006938987e+02 2.386740284504751344e+02 2.441899667233520574e+02 2.574594405650299223e+02 2.162065025469285615e+02 2.311710052230996837e+02 2.180710902498431665e+02 2.115855350235393360e+02 2.628635400721064457e+02 2.274714885851458632e+02 2.356570101587859085e+02 1.993959811032308096e+02 2.275605036577344151e+02 2.392497481632854033e+02 2.124590162077184345e+02 2.132002968011266546e+02 2.221198183604574012e+02 2.496676998191977930e+02 2.096553051615370578e+02 2.345346445798556942e+02 2.286232619823439052e+02 2.077096717043333740e+02 1.899230045828551852e+02 2.272791862170436445e+02 2.105845255450439026e+02 2.227630122765094711e+02 2.259672582939413985e+02 2.131635529220737055e+02 2.319176673115572953e+02 2.201041841743338523e+02 2.157471525101378518e+02 2.265090580094346819e+02 2.142804398936173698e+02 1.932013836148726398e+02 2.307249633555321111e+02 2.110710965901294571e+02 1.976901600811294202e+02 2.165806039364045716e+02 2.069578191229434765e+02 2.073178863071725857e+02 2.424248218436514719e+02 2.332928354391105188e+02 2.165132100618840241e+02 1.951931212832420783e+02 2.371823467060710016e+02 2.240599062379864392e+02 2.275538239816694102e+02 2.088526391091234018e+02 2.208109048000443408e+02 2.218829330055440892e+02 2.121585896984161650e+02 2.347587991979400499e+02 2.196751988320690714e+02 2.195264912270934587e+02 2.421103128265713735e+02 2.021757447700718444e+02 2.291471922484146830e+02 2.291151728970490069e+02 2.210483504962766403e+02 2.484158781054720464e+02 2.080176425325963976e+02 2.269095162219493602e+02 2.534429283600670431e+02 2.381196796741656101e+02 2.146673530394752447e+02 2.314714714030895095e+02 2.125931519667477119e+02 2.544397870675054207e+02 2.107203740513628532e+02 2.486486780444233204e+02 2.302538865830400709e+02 2.137116493975060223e+02 2.491917265613008965e+02 2.311634132395669212e+02 2.442728574468870306e+02 2.353360794388105148e+02 2.199030089711781386e+02 2.485123140258727119e+02 2.279523146204283535e+02 2.054020246640372136e+02 2.305432166973198207e+02 2.169699191195991830e+02 2.530929560547986057e+02 2.404717748225344849e+02 2.227008274254661728e+02 2.274830961873286412e+02 2.171960275677786001e+02 2.278386036705516062e+02 2.291239927052623386e+02 2.095522367509628054e+02 2.194462803180093431e+02 2.161913503850759639e+02 2.061468753740525983e+02 2.245415496902944881e+02 2.309038932120585628e+02 2.258319681429955494e+02 2.060706486678156182e+02 2.234429856581006391e+02 2.327203706816301008e+02 2.424379239094697596e+02 2.138195910391415850e+02 2.159357431074483316e+02 2.502788817533742076e+02 2.145232329495743784e+02 2.567288461613100026e+02 2.341482789883953330e+02 2.467326797826023324e+02 2.295162157081257703e+02 2.318186327542521781e+02 2.383771365491974734e+02 2.448358483001693742e+02 2.716151891845336195e+02 2.285746499312533615e+02 2.293859619750055572e+02 2.310413961248751775e+02 2.402627284340122458e+02 2.340419061824315179e+02 2.214454027903731514e+02 2.320873695646931196e+02 2.492070349456658391e+02 2.708007632036999439e+02 2.107830419630994925e+02 2.248698145363473486e+02 2.268555829469931382e+02 2.386880246705968887e+02 2.373573868120430461e+02 2.264473536375704157e+02 2.595397374735852623e+02 2.355246879133946152e+02 2.447037053433731160e+02 2.016755976883897290e+02 2.214679845214004104e+02 2.265363372343329615e+02 2.402261901936336699e+02 2.377002086329604822e+02 2.164681331435411664e+02 2.412378827300856869e+02 2.251651202292868845e+02 2.464498976106640384e+02 1.957480583088281207e+02 2.066960134645257199e+02 2.220323426999831042e+02 2.282175591391427645e+02 2.394044511555667327e+02 2.107484963858970559e+02 2.284802488220832402e+02 2.309373712649207846e+02 2.298474895174857124e+02 2.219658409650815258e+02 2.318764158076920410e+02 2.466692673549898132e+02 2.241529121069366681e+02 2.454830848228699267e+02 2.219659304384348957e+02 2.560100199721599665e+02 2.281254414453765094e+02 2.258829066338942937e+02 2.363715549635112438e+02 2.412622062672559764e+02 2.402898773209308843e+02 2.222207665672953851e+02 2.471555248177214423e+02 2.302626360292071581e+02 2.096116419766068475e+02 2.258888982951745561e+02 2.376896510605237154e+02 2.487432019449240101e+02 2.619607618649073970e+02 1.904455094062887213e+02 2.511023386658874017e+02 2.417628429493287854e+02 2.231061708209108758e+02 2.080447475751870741e+02 2.177282601652590586e+02 2.226861116779089116e+02 2.228743536203703286e+02 2.332682868060744283e+02 2.661064044559356034e+02 2.327663093715081857e+02 2.318389863261715504e+02 1.940851555717324004e+02 2.467901465537207173e+02 2.280584005164431005e+02 2.017655216405376564e+02 1.981587649157832800e+02 2.322486932037777478e+02 2.336143560108393729e+02 2.178535300916913400e+02 2.230182756613083086e+02 2.204239527086070041e+02 2.217372704535985122e+02 2.066374529975889516e+02 2.106889176661126442e+02 2.091891977366493904e+02 2.351357377671439792e+02 2.179529071600619261e+02 2.094033468845933896e+02 2.131650305049574854e+02 1.986480499938086837e+02 2.080959360360228629e+02 1.948390229415518888e+02 2.080797883998148734e+02 2.272309551627510871e+02 2.081736798204290437e+02 2.236366353736888755e+02 2.006721448087912734e+02 2.334313741378669249e+02 2.077572669615239818e+02 2.099716546231285292e+02 2.580755226234953739e+02 1.832614183023349881e+02 2.479516286361469781e+02 2.485114717915633378e+02 2.135309359799825870e+02 1.952838037228946462e+02 2.181985080612712125e+02 2.246582121457502410e+02 2.591877515874522828e+02 2.291659581003843869e+02 2.215117429186503557e+02 2.137666230799009384e+02 2.118099842073085028e+02 2.256399975293364548e+02 2.141750866163722264e+02 2.272156901439173566e+02 2.055748518993693210e+02 2.371497235369988914e+02 2.047342259363637709e+02 2.171540089008479697e+02 2.145833614958382611e+02 2.212029426222719906e+02 2.135345187820211379e+02 1.989855281116470564e+02 2.211629920935108657e+02 2.354373229416022753e+02 2.110680891193422610e+02 2.250824633020768033e+02 2.007110797749296012e+02 2.367284591078218341e+02 2.302603918645449426e+02 2.246872035552527507e+02 2.300098891027695629e+02 2.227655597174307331e+02 2.436967541591969848e+02 2.097653884352546356e+02 2.264608222476116737e+02 2.383069006183874023e+02 2.178669297962611324e+02 2.203765403122893360e+02 2.332921949106346631e+02 2.163592816524028137e+02 2.454352769614831118e+02 2.173420527714056334e+02 2.150978049777203864e+02 2.471018206123311529e+02 2.244101482863941897e+02 2.190985562491729297e+02 2.377451456164903618e+02 1.890887091502163742e+02 2.135855719492518858e+02 2.356443975965232482e+02 2.418510378621945733e+02 2.592180760739756238e+02 2.330229091081652655e+02 2.375814978804876887e+02 2.227612659322784339e+02 2.223959783190073551e+02 2.340009641607059052e+02 2.173008270112931655e+02 2.007444423521691306e+02 2.219286690916198381e+02 2.158793312526998136e+02 2.196016128610216356e+02 2.678263735399969505e+02 2.219077936283034944e+02 2.175594407773048147e+02 2.154011057590657572e+02 2.472277598448367542e+02 2.383818869563184819e+02 2.090621158005798748e+02 2.309527276512450840e+02 2.262959582438920449e+02 2.542303975025833438e+02 2.369362425819456348e+02 2.020480232818705133e+02 2.507891198007676792e+02 2.321956303055773390e+02 2.590773546630270516e+02 2.324435875176350521e+02 2.457635400473956793e+02 2.127501571940064480e+02 2.388635847292171377e+02 2.684030213753528074e+02 2.258032492813593990e+02 2.260664948355279478e+02 2.195409433564090875e+02 2.267976778460313199e+02 2.587214260706780351e+02 2.266756765423453999e+02 2.026222675485297771e+02 2.148116375930683546e+02 2.295103759172237119e+02 1.935784346659995947e+02 2.426821382216655820e+02 2.371823872957547792e+02 2.304035671208062581e+02 2.244749071531260256e+02 2.346158789986711497e+02 2.697600192739573686e+02 2.201611454780800443e+02 2.648252012464770360e+02 2.265068021650749870e+02 2.167490267514794198e+02 2.442907700633742252e+02 2.329035082348738115e+02 2.162358949491134013e+02 2.427350138709888938e+02 2.481967846462369778e+02 2.274509238214726281e+02 2.374310024416492695e+02 2.056717720425735649e+02 2.538054209332387359e+02 2.546653155119015821e+02 1.935685460797460848e+02 2.500362579918437689e+02 2.371675099958824546e+02 2.327623384840976257e+02 2.326456717867695261e+02 2.403442189769763502e+02 2.263420990977011229e+02 2.384044535236625677e+02 2.134231722998228236e+02 2.075212810270126909e+02 2.455907716472109144e+02 2.051335583276041632e+02 2.328611672823697916e+02 2.167659966338547122e+02 2.240937886146845699e+02 2.526370448571525742e+02 2.209443886300800557e+02 2.254983644114244328e+02 2.447817331103277638e+02 2.198622620217410883e+02 2.184236974125041968e+02 2.083506467969827156e+02 2.427907083796712584e+02 2.158179380602040851e+02 2.226040274052933512e+02 2.305306486796201284e+02 2.420684327368275319e+02 2.237984158312233660e+02 2.328254706022075879e+02 2.602648786646317376e+02 2.241302739309626020e+02 2.208104789039406342e+02 2.391249367456134962e+02 2.352740606698156398e+02 2.122086679136318423e+02 2.427424790727550032e+02 2.484493681568278873e+02 2.338977349897613749e+02 2.303150890788461993e+02 2.297144802145195683e+02 2.277079773642418274e+02 2.149646776595134838e+02 2.426128698416062264e+02 2.283662921497917750e+02 2.531163534593883924e+02 2.368854396025504343e+02 2.438638918263297342e+02 2.448403303852115300e+02 2.277534597205812474e+02 2.353127780568114815e+02 2.517072375964137620e+02 2.419692961351450720e+02 2.180075238179425412e+02 2.185129016482721909e+02 2.220291213079160855e+02 2.352920203982025384e+02 2.259123649941082874e+02 2.491223000891483821e+02 2.512209867980371882e+02 2.347451073060430815e+02 2.339749020468216258e+02 2.336697570757892777e+02 2.168296510164735480e+02 2.730278459537777849e+02 2.384411133473869313e+02 2.511659923118281483e+02 2.259872787719924077e+02 2.581666652606478465e+02 2.353777031274307490e+02 2.496236207790784931e+02 2.341155351302778627e+02 2.342737234637195058e+02 2.582840327003438574e+02 2.201774525595208729e+02 2.368289274839312668e+02 2.706624526384716773e+02 2.535414063707430046e+02 2.371800138502815116e+02 2.330807925452572249e+02 2.496643256751836475e+02 2.272760454992103973e+02 2.742838761861496550e+02 2.430670822528596204e+02 2.357404864431710507e+02 2.249205143723395111e+02 2.280231492195282215e+02 2.484746274707217708e+02 2.315117024706656252e+02 2.731952490331684658e+02 2.297530827058315879e+02 2.416614594850183835e+02 2.286778177885975083e+02 2.475186809560832160e+02 2.489235250981902823e+02 2.205075950339274016e+02 2.225026980674026333e+02 2.406691273938672282e+02 2.633245768372746056e+02 2.446048515340143581e+02 2.465784616274292773e+02 2.552055793625679883e+02 2.413877649637577179e+02 2.504792577828715707e+02 2.213968929447239304e+02 2.445748159661810348e+02 2.337392430026544048e+02 2.420054688044199622e+02 2.752497439031842532e+02 2.090999006364739898e+02 2.740557374997524107e+02 2.051445408897777440e+02 2.432705843667130239e+02 2.417989016721519704e+02 2.116645486159651171e+02 2.639532127873449099e+02 2.505633233048072839e+02 2.256303852424322827e+02 2.521939962232802941e+02 2.691185366770439487e+02 2.472897815170256592e+02 2.463582707328631045e+02 2.614132556940706991e+02 2.250923671731094373e+02 2.408033920542148394e+02 2.435510655555550841e+02 2.344366611958651845e+02 2.542214884986688048e+02 2.477316828194465756e+02 2.608232142519217405e+02 2.192136069396570690e+02 2.440227136058867927e+02 2.676996932641612261e+02 2.630265872437767030e+02 2.623851001532204918e+02 2.474675245693698002e+02 2.565722836599800871e+02 2.615431372378965307e+02 2.637557872624728361e+02 2.799620860166883745e+02 2.606374129784989009e+02 2.733869506706703305e+02 2.137657190410323835e+02 2.360992847581483431e+02 2.589978243746488147e+02 2.184744285557837031e+02 2.405819366403747210e+02 2.511696147309027083e+02 2.601111858302858195e+02 2.496379073106512010e+02 2.534087984642203253e+02 2.304460186691494812e+02 2.522303644755668017e+02 2.375324568967708672e+02 2.624688490459012655e+02 2.492355453038272799e+02 2.247508889955872746e+02 2.512674361228374380e+02 2.692990780777147961e+02 2.684810560373297221e+02 2.643175581436340167e+02 2.362018776821193740e+02 2.562169882010562674e+02 2.432479860951522710e+02 2.292151016842527156e+02 2.593372842226953026e+02 2.250073260745309653e+02 2.617896494975768746e+02 2.579209728295756463e+02 2.770712643238852024e+02 2.432500238048917254e+02 2.535855524669275667e+02 2.456152241917030494e+02 2.419317729552342939e+02 2.506588937093437437e+02 2.361235746504131612e+02 2.711882710761740896e+02 2.424020075592866306e+02 2.452803507594158248e+02 2.571937376650662372e+02 2.789835710227148979e+02 2.623434729669405101e+02 2.616745348579838151e+02 2.204126602739912357e+02 2.434263364869312625e+02 2.362588518004230309e+02 2.346554933292440808e+02 2.599087163832330702e+02 2.244228852170559776e+02 2.431093533022246902e+02 2.777817300952462460e+02 2.504933801669494926e+02 2.423175460246004604e+02 2.622987721172966644e+02 2.333201625017564709e+02 2.434087996282532060e+02 2.505192912354657153e+02 2.160090450350274125e+02 2.345636987246609237e+02 2.549963670525688713e+02 2.565279519594527642e+02 2.307854693389038232e+02 2.495680320848850897e+02 2.393763765110613235e+02 2.635796080533875738e+02 2.224338859509772988e+02 2.536585634500922026e+02 2.594618835123931717e+02 2.489257771227620424e+02 2.171639726817829796e+02 2.528305418101472526e+02 2.621661329133183358e+02 2.549971271285423882e+02 2.598724357956990048e+02 2.320025212184934844e+02 2.468572213616768067e+02 2.523484710768565549e+02 1.948547477862832409e+02 2.686315737835508344e+02 2.661384158399800981e+02 2.426887412182084915e+02 2.696912412702381516e+02 2.611893415387020809e+02 2.288512540959168007e+02 2.289964783476980301e+02 2.352518559933282631e+02 2.803839184917379157e+02 2.402738445645136665e+02 2.542207195682815382e+02 2.458722060474410114e+02 2.309432918591631108e+02 2.575336031960083005e+02 2.548881213221463042e+02 2.623893763282058558e+02 2.534688600193389902e+02 2.473354451644600545e+02 2.517172396921690734e+02 2.754066969797738125e+02 2.558291923386758810e+02 2.147969669104413697e+02 2.641182274594178807e+02 2.342822461643802967e+02 2.356523494532117127e+02 2.351408365439913268e+02 2.386286088953350202e+02 2.362915160041895604e+02 2.745381923948327767e+02 2.368935410774109585e+02 2.120335395006075032e+02 2.539143321551173926e+02 2.789461342405400046e+02 2.436543932623679893e+02 2.648587399003865244e+02 2.405301790147447605e+02 2.580956153215917084e+02 2.463077894194258874e+02 2.183232400236696549e+02 2.347138004396641406e+02 2.601749484168527715e+02 2.246774327468466765e+02 2.434438857709083379e+02 2.407472046003113064e+02 2.465927999693937238e+02 2.560128454661086721e+02 2.384448827789862833e+02 2.388026654366038599e+02 2.224818019812461785e+02 2.271449760655876844e+02 2.483775512035072381e+02 2.247198712690685909e+02 2.493568060434680547e+02 2.110524857139900519e+02 2.521293341290766534e+02 2.378347400493551618e+02 2.459365654307896136e+02 2.679330490025067206e+02 2.527400490774695072e+02 2.514491786994976223e+02 2.341347105477908599e+02 2.532342678931660771e+02 2.393538065680491513e+02 2.294574654308264883e+02 2.253641134904440264e+02 2.655952390113326373e+02 2.247525760890013373e+02 2.578328258324592070e+02 2.426052420551007174e+02 2.533946492169933151e+02 2.566061653651266283e+02 2.931061050661263607e+02 2.413302099901451072e+02 2.256352158103563568e+02 2.193903962815197417e+02 2.498225774388253910e+02 2.463549508159665322e+02 2.417885875017658748e+02 2.616587819116990659e+02 2.393162168767786113e+02 2.254418842061175212e+02 2.300647337231611118e+02 2.588329050271882465e+02 2.408333602935563249e+02 2.687984007746827615e+02 2.568884561000620010e+02 2.553716273246730282e+02 2.399427572612819120e+02 2.579643180218318435e+02 2.353887093305083340e+02 2.460244504607147746e+02 2.302117585588376869e+02 2.244626569285315441e+02 2.686184886783296974e+02 2.315019565031194588e+02 2.154298185182246073e+02 2.387407613955101056e+02 2.143138453199268838e+02 2.099992235415788286e+02 2.467474469940040933e+02 2.581475576750133314e+02 2.610309553360942232e+02 2.556732447993784376e+02 2.366678543471746252e+02 2.620363347982213895e+02 2.430237849040548497e+02 2.559700932620194180e+02 2.577108311078075076e+02 2.401169563461866687e+02 2.452704672780961062e+02 2.458939667063090724e+02 2.571282622542606759e+02 2.333640209939936767e+02 2.494598977626297085e+02 2.540646489662586305e+02 2.593895824152777436e+02 2.821069100165199757e+02 2.501857773010820267e+02 2.639647953723551268e+02 2.447392779496791775e+02 2.349676966552657689e+02 2.268065310588534658e+02 2.501454951523716943e+02 2.504719181863828226e+02 2.466614644395951643e+02 2.337426482426386087e+02 2.537541872694838219e+02 2.231334007219523983e+02 2.861295187717917088e+02 2.472724380546805776e+02 2.465149411399035557e+02 2.179560819002033440e+02 2.529551639086677710e+02 2.538980156213953592e+02 2.840333986745735046e+02 2.573684581255700436e+02 2.500015792701376540e+02 2.403884170431536234e+02 2.545273325941837754e+02 2.538798503392527550e+02 2.632491036593024774e+02 2.307483669913686413e+02 2.458800786378171495e+02 2.411356243855068726e+02 2.511542459358103940e+02 2.720697230718953392e+02 2.385032744835089602e+02 2.405653136935911220e+02 2.650601589321452707e+02 2.569353617217735746e+02 2.773743921640873964e+02 2.738448119743298435e+02 2.638448968176062976e+02 2.482607629865223089e+02 2.488423427865072028e+02 2.407937152557467471e+02 2.272652145066889489e+02 2.480168535750342755e+02 2.389860336653368051e+02 2.583283620912630454e+02 2.506723649506639902e+02 2.365066933540333594e+02 2.316881855226050391e+02 2.412607906289199207e+02 2.537132906423252052e+02 2.663848010106323159e+02 2.320277421266534930e+02 2.269618502468815393e+02 2.328968648795485024e+02 2.534820020144748867e+02 2.627680334751578926e+02 2.468806737855126130e+02 2.426247670721025997e+02 2.420311619189919554e+02 2.602478343076154488e+02 2.453072634914051946e+02 2.621894276801620549e+02 2.552787935007181090e+02 2.471966124019343169e+02 2.432546599692041696e+02 2.320956069879435972e+02 2.357060059463379957e+02 2.859193772910559233e+02 2.362626224126004217e+02 2.568982831168069652e+02 2.748946082786855527e+02 2.350539460771860547e+02 2.613173961570427082e+02 2.540161454010528530e+02 2.562997894754836921e+02 2.604887518542888643e+02 2.266598005918212664e+02 2.663387261068783118e+02 2.356321385790400882e+02 2.582463453826022146e+02 2.507191612754623691e+02 2.574206625163035369e+02 2.642753506292176553e+02 2.688541925817083893e+02 2.292771182721667458e+02 2.560778697124133032e+02 2.109829824360498662e+02 2.669798457283966968e+02 2.502029047615676518e+02 2.625316959929876930e+02 2.529364362038468528e+02 2.464061134804106814e+02 2.631608382209003594e+02 2.540077333650083631e+02 2.655433486506867098e+02 2.418971866992112609e+02 2.823816124966528491e+02 2.382680330840102556e+02 2.245401387459704097e+02 2.569662222824969717e+02 2.490476622776300815e+02 2.351429891059730721e+02 2.479616824849938723e+02 2.544258389830613112e+02 2.694245636016695471e+02 2.887012984449141300e+02 2.753540953486924536e+02 2.553063963789728916e+02 2.469226918378227822e+02 2.452171237280389846e+02 2.874249034354065770e+02 2.238192762334558950e+02 2.619988487683397125e+02 2.425514684319614673e+02 2.402847793280176631e+02 2.326267031103327838e+02 2.400719230074828658e+02 2.389959826352656194e+02 2.607405545197199217e+02 2.461582704633583774e+02 2.257646589689944108e+02 2.381543262714397429e+02 2.387139399883654960e+02 2.568460044090292627e+02 2.424730488071885190e+02 2.591672252330965875e+02 2.635546917437575303e+02 2.235478720260911416e+02 2.420657142670026758e+02 2.616675300486762694e+02 2.588202107331693469e+02 2.181058060492104005e+02 2.417640196650931159e+02 2.676638397755699543e+02 2.626795197276952649e+02 2.682076757529246152e+02 2.443297273454237200e+02 2.584584284966133509e+02 2.504039941785611347e+02 2.787977195028058759e+02 2.562813145177457272e+02 2.400295452474688602e+02 2.640509577879887502e+02 2.775346175394636816e+02 2.548356683642347775e+02 2.570036930468477294e+02 2.184507109487880427e+02 2.545460372060834970e+02 2.666378785567051750e+02 2.641141925862274888e+02 2.523810200833827651e+02 2.288279024531996413e+02 2.387826741005539191e+02 2.546862924263553509e+02 2.364569946679457644e+02 2.442796986963343215e+02 2.301240807138436821e+02 2.643407749985057649e+02 2.473431870538114765e+02 2.507235419333755999e+02 2.117060132146008300e+02 2.360042319000153270e+02 2.431661225427526460e+02 2.488195344512944587e+02 2.394502606217131415e+02 2.335738406523060462e+02 2.127887451354102666e+02 2.406317462331424508e+02 2.759367255505465550e+02 2.483451666147751951e+02 2.268416333695348897e+02 2.507696754436231856e+02 2.342500692315672097e+02 2.554314169730604931e+02 2.383876392918726879e+02 2.469302359886336546e+02 2.590310312435818787e+02 2.453679477061143075e+02 2.542060986846828143e+02 2.379425603975077763e+02 2.341637430497679873e+02 2.395049161850321582e+02 2.510729312574030416e+02 2.822260379367370433e+02 2.559896094442894707e+02 2.326669299390794947e+02 2.808473060757457347e+02 2.417293252654098126e+02 2.575848227631108784e+02 2.384737345509657587e+02 2.454404317998881879e+02 2.473105783942971811e+02 2.530645892907057828e+02 2.572845411233223558e+02 2.228884285302067667e+02 2.743894944851746232e+02 2.678268621130442284e+02 2.476261248521842901e+02 2.454584711237636441e+02 2.821260803381455844e+02 2.365494782168677830e+02 2.583366308528936202e+02 2.651051722873618246e+02 2.577392093744372232e+02 2.190795047236410369e+02 2.306455571145862677e+02 2.343039793304355385e+02 2.672637563353986252e+02 2.651121386256086794e+02 2.548624259159304870e+02 2.517455597705133528e+02 2.504668955185930770e+02 2.380268365189433268e+02 2.278471127252009580e+02 2.406947511277513740e+02 2.749352249675652615e+02 2.704446556272747557e+02 2.568752155362562348e+02 2.647904325160810117e+02 2.644719769073703901e+02 2.755435496984392785e+02 2.647911429023822620e+02 2.184023562314941955e+02 2.468027556946231300e+02 2.354553919434811462e+02 2.428592498538397990e+02 2.471919296224885443e+02 2.376916026649190314e+02 2.466527841892727508e+02 2.149336429642601161e+02 2.813406878528773518e+02 2.545974971520987822e+02 2.421059358662542138e+02 2.566094455141951585e+02 2.454020859710524860e+02 2.574414703261544446e+02 2.486945889085820625e+02 2.890935714326759012e+02 2.626075737490660913e+02 2.826652688195229075e+02 2.558951233533441041e+02 2.215201497133705573e+02 2.705250203379848699e+02 2.654552188965323580e+02 2.524995124303019338e+02 2.453855985137809910e+02 2.852810399145005249e+02 2.780834355917549487e+02 2.796181059153805109e+02 2.363665859905964908e+02 2.468581903797442862e+02 2.637982094836879696e+02 2.631485570425255673e+02 2.583415200227386777e+02 2.728762141512276003e+02 2.367004410214797474e+02 2.605990686048809266e+02 2.614253849103931202e+02 2.416351874682743528e+02 2.443317323478629532e+02 2.637374245311502250e+02 2.769330711970717971e+02 2.838682172069434273e+02 2.807014272615830350e+02 2.567368959902537995e+02 2.422740990648481727e+02 2.442618685989642415e+02 2.580103290967227849e+02 2.839078294217961798e+02 2.735421896330066716e+02 2.594837836196539342e+02 2.466081961809613290e+02 2.555872434726543077e+02 2.520429727337885879e+02 2.532756350343107670e+02 2.487536496116901219e+02 2.588521363519266174e+02 2.480162085251967596e+02 2.293508935966678735e+02 2.625569195781783947e+02 2.342334894927886069e+02 2.396203992872697484e+02 2.491296300075632075e+02 2.718047649432430148e+02 2.810722946530257218e+02 2.656155807706830387e+02 2.495591848571731646e+02 2.603281301631507176e+02 2.902461855132027608e+02 2.805655112080942217e+02 2.620712471900083642e+02 2.574174612677251730e+02 2.447065293827500341e+02 2.781819320591786777e+02 2.716995732285604390e+02 2.503888414722104017e+02 2.487317397412548985e+02 2.608032731413860006e+02 2.668904681447768894e+02 2.573002234610015080e+02 2.493423289632767705e+02 2.576201744126046265e+02 2.547328656814016767e+02 2.660481276666253621e+02 2.703452543534794472e+02 2.844029933577163547e+02 2.476885944381193383e+02 2.638660546341308759e+02 2.534300201419416396e+02 2.616569468878927864e+02 2.418846249204970320e+02 2.668285212139459190e+02 2.508553247701089788e+02 2.595051304952315263e+02 3.027370443952778487e+02 2.659850304779574799e+02 2.272149986482964152e+02 2.444306084816699922e+02 2.463111067060378332e+02 2.789699450536665495e+02 2.382620938372915020e+02 2.543604032722232091e+02 2.772687192916854997e+02 2.693752154772026302e+02 2.845821760960515689e+02 2.338997128542493442e+02 2.384781444481371580e+02 2.413422068115005743e+02 2.693564380791328858e+02 2.775212094645884804e+02 2.351670291393546393e+02 2.378468851462356781e+02 2.539058992435494417e+02 2.860011741130808218e+02 2.644883599512905334e+02 2.597394510904218237e+02 3.091225774419601180e+02 2.694431654687265336e+02 2.760466737099847592e+02 2.752897750465982085e+02 2.699395142436609945e+02 2.651935091132162370e+02 2.835426945899754969e+02 2.304803807349058786e+02 2.627985757157464946e+02 2.540107593442957636e+02 2.485430054894441128e+02 3.116576688000927220e+02 2.454979547940725411e+02 2.459164149892783655e+02 2.844383957805880527e+02 2.541362260718982782e+02 2.438101776079634533e+02 2.495919669721111518e+02 2.654058565932293732e+02 2.597691694472363224e+02 2.603507364942131517e+02 2.318609756525941634e+02 2.842922618478497157e+02 2.606379325685826416e+02 2.487907471475154182e+02 2.935150889097855611e+02 2.576617887705555745e+02 2.548638319277943651e+02 2.379886748205659046e+02 2.350580045989959501e+02 2.628795788460172389e+02 2.731892519918358175e+02 2.478246317087454145e+02 2.950536648963444577e+02 2.711696953703502118e+02 2.388409615694134800e+02 2.548119829551360169e+02 2.505139769863951926e+02 2.570990451418681459e+02 2.506344423544921085e+02 2.916172528475731838e+02 2.491519399432179682e+02 2.928459756586377694e+02 2.575593503210701556e+02 2.886907024928050305e+02 2.480118465520855295e+02 2.493862122963614354e+02 2.880277430894161625e+02 2.666756638338712833e+02 2.876165423933671264e+02 2.783229687354285602e+02 2.548060267161950208e+02 2.936721238606510269e+02 2.517210153137672535e+02 2.607599091928787516e+02 2.502299510248916761e+02 2.887065012387941465e+02 2.318804905219209331e+02 2.566858293402894446e+02 2.431415109814416269e+02 2.662841373585878273e+02 2.485232036808251905e+02 2.369738954002561115e+02 2.651125739582673759e+02 2.690355773660724594e+02 2.875360102554159880e+02 2.404926652909322513e+02 2.641547214635817227e+02 2.651430614817798528e+02 2.704206026396528841e+02 2.385793283726168568e+02 2.379115343100587836e+02 2.721626695172926134e+02 2.709015426786138505e+02 2.412368268257026216e+02 2.569421345111956612e+02 2.474679138715365241e+02 2.764607039810760512e+02 2.608825368475231699e+02 2.433951075306709129e+02 2.669735838691125878e+02 2.936234278853165165e+02 2.408923751709538124e+02 2.790847842350582368e+02 2.860612119102493125e+02 2.805939028680640490e+02 2.781742157893712601e+02 2.520772255790143959e+02 2.435938993657184710e+02 2.613643139359419365e+02 2.878637140963199954e+02 2.732712076171961257e+02 2.491616233891735988e+02 2.748732595397699470e+02 2.720914369599751126e+02 2.508679710300231136e+02 2.587272754556033192e+02 2.820068499532849842e+02 2.938238848136672914e+02 2.864764316914601068e+02 2.997965410765685306e+02 2.556385867116567567e+02 2.684058031847104644e+02 2.535375138783011550e+02 2.334762730533584829e+02 2.435198675475745631e+02 2.397635023329622186e+02 2.766827920370740799e+02 2.236661643540977877e+02 2.437166570563246921e+02 2.585919855426873255e+02 2.684107381377602337e+02 2.526995672593984352e+02 2.699427847885252163e+02 2.592176235329281440e+02 2.909998984296294111e+02 2.745607574536850848e+02 2.648331711141511278e+02 2.616318519351256100e+02 2.283850674509996850e+02 2.613944353870166424e+02 2.446956623567139104e+02 2.532798270878695064e+02 2.455421250482071116e+02 2.611594233821722355e+02 2.455218140814128560e+02 2.629137919898684572e+02 2.578113498230974301e+02 2.902182662243631057e+02 2.423519543051162941e+02 2.843271390412747905e+02 2.611569934947921752e+02 2.623013360914742407e+02 2.704635579782782884e+02 2.661980526367573248e+02 2.335105803667666748e+02 2.659751397587135671e+02 3.021217118511456192e+02 2.589455003921577827e+02 2.693873041685982344e+02 2.618227019186210782e+02 2.430225886757419858e+02 2.660417477569059201e+02 2.644780097055951842e+02 2.567584673483101483e+02 2.579886386492144084e+02 2.472265416627472803e+02 2.694991234836155627e+02 2.729885736736404169e+02 2.721836843861219108e+02 2.829165409747420767e+02 2.624084035147301392e+02 2.700979428557533311e+02 2.584746226990112064e+02 2.277586847952913160e+02 2.627325406768178482e+02 2.629385080413560445e+02 2.662034117676375331e+02 2.705637757923791469e+02 2.482700456932448105e+02 3.115972763103689545e+02 2.565257286150289247e+02 2.656811138259318454e+02 2.417855625617620206e+02 2.747941687325580347e+02 2.481298148385447462e+02 2.459624006057496501e+02 2.728726755641532122e+02 2.703592981502586667e+02 2.642925628197184551e+02 2.502720803181590554e+02 2.632165122924968159e+02 2.454109861707264315e+02 2.597019849384884651e+02 2.801665499895392486e+02 2.606650726187623377e+02 2.722280746734259651e+02 2.853915831687390323e+02 2.678776083109412980e+02 2.870161741986265156e+02 2.960205334639517218e+02 2.863600290159985207e+02 2.627946732346447902e+02 2.552374775428021962e+02 2.585381947824482154e+02 2.499904938169995887e+02 2.591986437303956450e+02 3.195130976113442216e+02 2.720110250859791563e+02 2.626505696943772250e+02 2.775118787256690212e+02 2.887471776879261256e+02 3.114137323897141982e+02 2.629669039689142664e+02 2.595464127458324128e+02 2.964447021586955202e+02 2.708973289367370967e+02 2.636646785383143197e+02 2.697483332998930905e+02 2.947162044182637715e+02 2.790127913636468975e+02 2.624394255313439430e+02 2.823802157617536182e+02 2.759855532548928068e+02 2.413750091912527864e+02 2.572943807355697459e+02 3.011326029973126879e+02 2.849546922574459131e+02 2.747636635092753181e+02 2.787934747873032961e+02 2.719250751008681277e+02 2.583720057769872938e+02 2.573646254719194530e+02 2.390440333333806961e+02 2.861525061622868975e+02 2.817104113544416464e+02 2.285191087443668039e+02 2.472514332403673905e+02 2.691993834505441896e+02 2.704926541970458516e+02 2.804501769099367721e+02 2.480383368752943056e+02 2.871925927931440583e+02 2.587510851551673454e+02 2.933782854524965273e+02 2.611388276971115374e+02 2.553046335744789133e+02 2.533762859053832415e+02 2.849640083404951270e+02 2.516639042847309611e+02 2.474213554618096680e+02 2.624232623059685920e+02 2.790787621006153358e+02 2.513392934334677307e+02 2.793395328676566578e+02 2.464591866342140918e+02 2.722285901380694213e+02 2.791029181226797959e+02 2.752492836595002359e+02 2.619939131949508919e+02 2.620076252575889271e+02 2.839496973743550257e+02 2.447428383218622798e+02 2.785814335411148477e+02 2.363281076764159536e+02 2.554341117061984221e+02 2.874985056008590050e+02 2.938340016069130911e+02 2.853426677666957403e+02 2.460971030343582129e+02 2.672937163234249738e+02 2.767188435621542908e+02 2.978554519843837625e+02 2.570435837742730314e+02 2.508403106344449895e+02 2.693801900114501109e+02 2.714389057742776004e+02 2.849477643698012912e+02 2.912276844254096773e+02 2.760868976969645701e+02 2.614743957129584260e+02 2.389952320121973912e+02 2.194372383503483945e+02 2.573301501169226526e+02 2.828084097376546424e+02 2.094389631724789353e+02 2.665658877093231354e+02 2.726228981017055730e+02 2.663218708355298077e+02 2.563007118203496475e+02 2.307769745266058408e+02 2.622808169312355062e+02 2.515456307782526437e+02 2.456391998314641967e+02 2.417554256639774337e+02 2.575186066142325103e+02 2.546477258386175038e+02 2.479646474258407238e+02 2.328340955637168861e+02 2.302017702578440037e+02 2.574953720102985812e+02 2.897657929886382249e+02 2.854096784063320911e+02 2.689168262723653129e+02 2.754692265019723436e+02 2.464275739571378949e+02 2.251427394421295958e+02 2.823029491520949819e+02 2.351707092867542883e+02 2.576423266056841612e+02 2.571557869894669466e+02 2.465192537533055201e+02 2.714747442609315726e+02 2.543004152602405838e+02 2.693727140954803758e+02 2.363519856874969207e+02 2.664048326252739685e+02 2.360364594898939856e+02 2.632026918215447040e+02 2.610852428686285975e+02 2.668346022866718954e+02 2.326865169964991935e+02 2.407038000089945342e+02 2.591428893445205972e+02 2.897039554515037594e+02 2.607958717686516366e+02 2.412117845238039422e+02 2.731732573394546648e+02 2.303189724078216898e+02 2.519809705619626641e+02 2.339031723465333528e+02 2.725051604304196076e+02 2.579400928257074384e+02 2.362314243674103409e+02 2.564676466800234493e+02 2.957624927397726537e+02 2.388534994532312226e+02 2.512954206618013302e+02 2.441620835918684236e+02 2.551467621411179891e+02 2.628644413294945252e+02 2.420378825455191532e+02 2.351079602850081187e+02 2.364731839521391237e+02 2.562912611914508147e+02 2.428060665841986179e+02 2.413857622852729889e+02 2.317054649816367942e+02 2.609755984201303818e+02 2.406987678745367134e+02 2.441538013058745378e+02 2.300620364747329347e+02 2.577239577778649391e+02 2.629360448559701240e+02 2.206281657194140280e+02 2.610453876101330479e+02 2.644422853029466864e+02 2.329996038920206161e+02 2.532315662520178137e+02 2.637424454927437409e+02 2.365068934164134191e+02 2.672931206859623785e+02 2.722588454294710232e+02 2.447106686311428803e+02 2.896840458389269202e+02 2.547308197090354156e+02 2.517607218761694128e+02 3.020449360862685921e+02 2.485173705135464672e+02 2.465547626030860613e+02 2.506977678453283431e+02 2.606932319418236261e+02 2.290065302552014543e+02 2.632090000822841489e+02 2.338176211613809983e+02 2.282904484317925267e+02 2.716864621001301430e+02 2.620068715898236746e+02 2.653088052916987749e+02 2.577098851139369913e+02 2.281967468807227419e+02 2.700025623881137449e+02 2.550549667734675268e+02 2.463609149719429467e+02 2.621604434073899483e+02 2.437809524736785818e+02 2.236046868786345101e+02 2.323070660489250656e+02 2.552387786370026959e+02 2.497452534754594922e+02 2.537147433185349144e+02 2.680851511084214849e+02 2.593225011491200007e+02 2.628435428939118879e+02 2.608865761346095837e+02 2.373029798545662743e+02 2.443357814444421479e+02 2.545583391173806262e+02 2.636894041375044822e+02 2.647416094951719856e+02 2.301576957498229490e+02 2.530043522945905465e+02 2.561191838748496252e+02 2.723308748690333800e+02 2.771268177451116799e+02 2.518208004949350425e+02 2.560481135540873083e+02 2.469504392870623235e+02 2.778819357364066605e+02 2.492526036216662533e+02 2.209809203803840205e+02 2.546241481796190271e+02 2.624531470144165723e+02 2.395467877438292703e+02 2.403007780200411503e+02 2.590174101493848866e+02 2.536237751738916586e+02 2.550218766820496796e+02 2.641159892490189804e+02 2.850070472875319751e+02 2.546235352231240370e+02 2.382384771568296742e+02 2.300824407238155231e+02 2.878373069452950404e+02 2.726488215593323048e+02 2.789593339637880263e+02 2.627026987754524043e+02 2.412260055405820935e+02 2.520693992071837215e+02 3.126263354830271055e+02 2.417941686938157488e+02 2.305919767320346523e+02 2.665737276595524463e+02 2.540396742098394895e+02 2.572112767798088271e+02 2.660250230863852607e+02 2.808357215417434531e+02 2.726500589549534652e+02 2.485856545425070010e+02 2.747972816893199592e+02 2.480508606264013167e+02 2.507975443013936285e+02 2.433651510455038647e+02 2.682526300583613761e+02 2.422733042778556865e+02 2.775029951802319488e+02 2.514820352871840896e+02 2.926029283319083447e+02 2.887434487531461400e+02 2.624882993895450909e+02 2.483527701254526221e+02 2.685468957915991268e+02 2.483433844821159369e+02 2.739131147419222998e+02 2.561336559734778575e+02 2.544728608650579815e+02 2.686590547266455928e+02 2.503635223017988096e+02 2.512350730151501921e+02 2.490315042362266809e+02 2.550792105578779569e+02 2.775630118961316271e+02 2.648091801311953759e+02 2.768847641209455333e+02 2.884388071758072556e+02 2.668170411439431291e+02 2.702896923844769503e+02 2.848268395653787479e+02 2.958528967939570293e+02 2.453517131061664145e+02 2.592996733301087602e+02 2.660266300014430954e+02 3.002371113743076876e+02 2.766739135503530633e+02 2.321099553039202306e+02 2.719153373735953210e+02 2.641794858374226465e+02 2.826131920361379457e+02 2.741362712712773941e+02 2.474429034307149493e+02 2.370190985570899329e+02 2.748803415084151993e+02 2.918882683340349331e+02 2.806136801785866624e+02 2.788045571226210768e+02 2.507602026579051824e+02 2.732306755419917295e+02 2.864025734722983998e+02 2.328119196079920812e+02 2.542894431707006220e+02 2.641101505879650517e+02 2.542931544732672648e+02 2.756676714352927320e+02 2.913080063027351230e+02 2.838944179135498302e+02 2.657413259090970428e+02 2.629160863372541712e+02 2.456234604335627978e+02 2.559132993062476373e+02 2.782774294716258510e+02 2.854176170255541365e+02 2.587893139165010439e+02 2.796716264030409320e+02 2.500040083998164278e+02 2.610982767454972873e+02 2.852086998854748003e+02 2.580926448675714369e+02 2.613512176242655869e+02 2.863021146601316786e+02 2.608570919638669920e+02 2.921339306855630866e+02 2.666393640657509536e+02 2.526687547840166417e+02 2.550244465385924002e+02 2.638995137032945877e+02 2.452171880538049891e+02 2.751106364680419460e+02 2.669680314734327453e+02 2.761039248904770034e+02 2.708834442278121060e+02 2.755352029049427642e+02 2.584950241522292345e+02 2.736682574824378094e+02 2.464404105624505803e+02 2.468040103139067298e+02 2.671165731539564945e+02 2.402796016678938997e+02 2.789417295669927057e+02 2.566349157559200194e+02 2.788450044585136425e+02 2.512667391578786464e+02 2.827965212143485019e+02 2.579339970771590060e+02 2.831862946688091824e+02 2.755611269142586366e+02 2.329121368916902668e+02 2.490410748055755050e+02 2.357714179317267167e+02 2.673695205007932145e+02 2.527160822736242096e+02 2.798631096238106011e+02 2.777852267639003117e+02 2.550049851691215963e+02 2.725917339820499592e+02 2.817585537811618224e+02 3.077314033985971378e+02 3.058315438372070503e+02 2.895834385507846491e+02 2.846929660650671394e+02 2.591835584973620712e+02 2.984961356276919560e+02 2.335518973889930407e+02 2.719159968485528225e+02 2.787528584060366370e+02 2.726881242815811675e+02 2.548453030273611546e+02 2.605631701794859509e+02 2.600100770250309097e+02 2.680941446528991605e+02 2.470280975198288900e+02 2.781118532427898913e+02 2.582795251288206373e+02 2.876551558914192697e+02 2.329039950927247844e+02 2.614191627328131062e+02 2.588143096324938597e+02 2.668247773828094296e+02 2.617747942067587701e+02 2.515586284694519179e+02 2.649963480105375311e+02 2.503940470214197944e+02 2.831524489159106679e+02 2.696875522702466697e+02 2.458459231788966974e+02 2.772802768400198374e+02 2.701660600705241109e+02 2.530691933656107722e+02 2.715903400763065179e+02 2.532200002475404688e+02 2.457937915695353581e+02 2.635760726973231840e+02 2.566736718355943481e+02 2.765587515736001478e+02 2.346282980582135451e+02 2.648905718755934231e+02 2.644890253867025649e+02 2.871531313747071295e+02 2.900670939740570589e+02 2.633151424646958390e+02 2.679076638464506459e+02 2.738054746723827861e+02 3.026221945064917236e+02 2.889412764881089402e+02 2.397398530789868119e+02 2.674257860598433467e+02 2.553423192113084497e+02 2.558419933392664518e+02 2.403977075829477030e+02 2.480896746338552816e+02 2.508744209435461130e+02 2.707139762059907753e+02 2.795190574470303773e+02 2.703999966150247474e+02 2.559792357852968223e+02 2.350624262691987099e+02 2.663206472750279090e+02 2.679248582458355941e+02 2.471247547987374276e+02 2.707263600522692855e+02 2.702957615986712199e+02 2.594230925329806610e+02 2.595840928573400106e+02 2.970095929121345080e+02 2.683838690454134621e+02 2.568919987761361199e+02 2.526506734131351948e+02 2.712405164077718496e+02 2.562672473795017822e+02 2.550490175950350817e+02 2.701746127199709235e+02 2.672401960731219219e+02 2.741087366965986689e+02 2.508553327220437268e+02 2.812810124598445896e+02 2.712668312556057799e+02 2.792626106924933538e+02 2.983703289408111914e+02 2.704957731527736087e+02 2.530702244946918995e+02 2.727775494789249251e+02 2.909668271609185126e+02 2.958296848482079326e+02 2.613795606587731299e+02 2.716392242265773120e+02 2.569872335553590119e+02 2.710537623945604651e+02 2.905255539876356465e+02 2.579050921034232147e+02 2.652269108036429088e+02 2.747394830192085919e+02 2.890040019514249252e+02 2.657527996044613587e+02 2.897959292458223217e+02 2.587480089158711962e+02 3.127092654827023352e+02 3.154431877984326320e+02 2.507812172486697477e+02 2.575478810280469020e+02 2.731974136711431242e+02 2.683767464139294816e+02 2.949617613799684932e+02 2.677230776193363226e+02 3.002370145127111982e+02 2.676438811771334940e+02 2.490643989924841719e+02 2.707137551295584785e+02 3.028694637831902696e+02 2.878140501277121643e+02 2.711504790743830426e+02 2.784370091470684656e+02 2.730962687701773461e+02 2.841791884675978963e+02 2.877895737432764918e+02 2.645189137913097284e+02 2.858605674639231324e+02 2.550724063295189978e+02 3.046823701122407329e+02 3.002108680067515820e+02 2.841093557205372235e+02 2.532864135162687376e+02 2.806033414015689686e+02 2.772102077409587650e+02 2.542931311358278208e+02 2.898859324033739995e+02 2.842563256320094638e+02 2.859204349946367074e+02 2.703217425998274734e+02 2.934846479523860125e+02 3.030937344681969421e+02 2.689815353821981603e+02 2.674079155409491477e+02 2.558637798691351577e+02 2.943761569322109608e+02 2.807749551477663204e+02 2.543245002419011200e+02 2.911321775919277002e+02 2.738066093645109049e+02 2.881918347178149133e+02 2.863413611517070763e+02 2.749494672203400683e+02 2.876466150329513312e+02 3.159578888418421911e+02 2.439401174086646904e+02 2.547962353731859935e+02 3.052187478823749416e+02 2.543882363032710714e+02 2.586151249904436895e+02 2.960832446567306420e+02 2.671028923345398312e+02 2.807657575365421394e+02 2.812908485218703163e+02 2.675186144038113412e+02 2.909376797117135425e+02 2.935922866432813976e+02 2.574781837400329891e+02 2.512902728553124803e+02 2.836236949241076672e+02 3.157267172280656382e+02 2.765092965819998767e+02 2.724124094875100468e+02 2.773729772681508052e+02 2.820933733759492839e+02 2.660071636924475911e+02 2.469952011788962523e+02 2.545670104227667139e+02 2.753813603946264266e+02 2.642764384319214059e+02 2.656876275058991723e+02 2.884524288155387239e+02 2.943333404771116193e+02 2.858187912351984323e+02 2.542345065465206062e+02 2.532715565883213742e+02 2.577190089221502944e+02 2.822039605668280160e+02 2.709144014840505861e+02 2.611975425249301566e+02 2.720667575654367738e+02 2.591822447490099535e+02 2.749103014357253869e+02 2.688719196486952114e+02 2.666090953284314082e+02 2.820933273366118215e+02 3.004709652921969223e+02 2.827388292844732405e+02 2.771191929651802752e+02 2.806799414260276535e+02 2.646765507511720443e+02 2.431603801290374349e+02 2.851514090926335712e+02 2.493211151542015500e+02 2.610550099297687439e+02 2.656843352352288434e+02 2.587013817193715681e+02 2.684667701511065161e+02 2.694656888982382270e+02 2.813496724333421639e+02 2.607839497689163863e+02 2.563099518444408886e+02 2.468081493702974001e+02 2.874532204588211926e+02 2.572933537023785107e+02 2.702658424255232603e+02 2.250109578151538301e+02 2.604433445586136031e+02 2.515941227051437750e+02 2.621450749253709773e+02 2.561368779644379288e+02 2.684806651820340448e+02 2.855521982237937664e+02 2.436546248211001000e+02 2.791839923171572195e+02 2.590051355296354245e+02 2.507244197035394393e+02 2.626556674547890111e+02 2.684238470030996950e+02 2.455412858818544635e+02 2.696372713653023538e+02 2.570040019461130782e+02 2.692041264537663210e+02 2.478575007818556060e+02 2.546287755483155877e+02 2.523371446050412032e+02 2.815978700878823133e+02 2.624733622318777861e+02 2.648342299418115431e+02 2.371644520789479316e+02 2.598774955660747992e+02 2.947914510423793786e+02 2.631765801549981347e+02 2.297870914541075535e+02 2.566660598916580511e+02 2.700171018107348004e+02 2.695303417652493181e+02 2.697191612246728027e+02 2.951660621984530053e+02 2.846863101872212951e+02 2.662579525735204129e+02 2.950257721438842395e+02 2.671114979612245293e+02 2.730246085085578329e+02 2.904858782507413935e+02 2.559584501070640670e+02 2.672915047047127359e+02 2.585091668721470910e+02 2.762217461015920321e+02 2.621971379456438740e+02 2.559404699908809562e+02 2.920724707237161510e+02 2.661339565151130273e+02 2.967479472755031225e+02 2.891587090555892701e+02 2.603179494381483892e+02 2.742400760920768903e+02 2.582297923325440934e+02 2.631224470723315108e+02 2.483445437124240698e+02 2.535150346082413364e+02 2.827274839395889217e+02 2.784400919990218881e+02 2.566613826552470528e+02 2.504992282951862990e+02 2.606318771607743088e+02 2.624573933482581651e+02 2.410025643126814430e+02 2.458019588108995492e+02 2.440492623769924876e+02 2.611127608224436472e+02 2.291092155794248697e+02 2.919341662446569217e+02 2.557296158577060794e+02 2.599573250520068655e+02 2.725898009861432456e+02 2.591994749235166751e+02 2.703803077325353001e+02 2.457497310482475257e+02 2.617441882002022453e+02 2.487962290849018245e+02 2.841360802463878485e+02 2.501592856252470938e+02 2.291903317693597444e+02 2.690191688518646060e+02 2.504117018381928688e+02 2.416758443530470117e+02 2.506502918874009822e+02 2.634633419586505738e+02 2.506835253424514178e+02 2.797717259769539169e+02 2.607839199515162250e+02 2.838697868885279831e+02 2.768775160580382249e+02 2.529450408455487889e+02 3.204568808645796025e+02 3.055971538521644675e+02 2.624616366740533522e+02 2.575442005610755700e+02 2.838952579240865930e+02 2.424050535527615011e+02 2.763815264089864172e+02 2.144131840888327929e+02 2.673729644149436808e+02 2.645887204276948523e+02 2.722210297163463792e+02 2.625192320827609933e+02 2.606822839496689426e+02 2.636611039058059873e+02 2.704959338906401740e+02 2.385761105275274190e+02 2.500927231409332876e+02 2.502349906198101053e+02 2.549817954416791679e+02 2.847578403292154690e+02 2.562072932867445161e+02 2.505433211814235790e+02 2.554260411205384855e+02 2.718437830118795091e+02 2.730536528732338297e+02 2.815657861975925016e+02 2.383281616019083060e+02 2.424647671099506283e+02 2.486171035028404219e+02 2.838474382281356156e+02 2.648479310271661689e+02 2.397018060943095747e+02 2.673968816941763862e+02 3.148909291936929549e+02 2.844805006779735095e+02 2.802021811694347662e+02 2.751881696779366848e+02 2.806944652021815045e+02 2.918614219638948271e+02 2.693115753457303185e+02 2.742265644296077767e+02 2.780812886878620702e+02 2.826390195412670892e+02 2.595501914255584666e+02 2.723893181790227800e+02 2.792436432170417220e+02 2.547456096267810892e+02 2.673194306176846453e+02 2.760954449924809637e+02 2.829208987503204753e+02 2.775785506844827069e+02 2.352023592170233712e+02 2.563481630712345236e+02 2.524227086074548652e+02 2.668654074887043635e+02 2.622268355402833890e+02 2.728504443859533239e+02 2.232254205401755769e+02 2.402272926793533543e+02 2.809482052985031260e+02 2.701864057815363935e+02 2.856146738749469591e+02 2.779788425865075396e+02 2.583779526532024988e+02 2.457421565957613723e+02 2.552828279691071032e+02 2.649864463794872336e+02 2.517761314979694305e+02 2.874191610180068892e+02 3.107742205132445292e+02 2.929668154966043971e+02 2.760801072484005090e+02 2.766311299571653421e+02 2.071688396645065495e+02 2.345562061090153350e+02 2.358381402346981019e+02 2.743321977375497909e+02 2.401036745143785254e+02 2.605298710005756675e+02 2.614711641031349814e+02 2.458920093523090031e+02 2.405563547088081009e+02 2.353323842503901915e+02 2.597416493557663557e+02 2.502366496755263654e+02 2.791164739655658309e+02 2.977742768549781545e+02 2.594132907761807019e+02 2.561387329393617165e+02 2.463796864111313880e+02 2.496705191507279267e+02 2.536732467117340946e+02 2.613593488606063602e+02 2.441921794408194728e+02 2.588234478284267652e+02 2.359198765312749799e+02 2.392610867031026203e+02 2.489871611386144821e+02 2.394153167055278857e+02 2.571810704597082236e+02 2.280031229464529190e+02 2.702502639532839339e+02 2.227068121071139899e+02 2.695587391815172964e+02 2.859103134913099211e+02 2.883898546566058485e+02 2.348680892778036480e+02 2.618602167733199053e+02 2.876914579033335713e+02 2.555337047580760554e+02 2.606724970646478141e+02 2.753593054519167822e+02 2.813870761946490688e+02 2.690717025749926847e+02 2.865256084525516371e+02 2.710014855247099490e+02 2.495351895674778007e+02 2.640472717168540839e+02 2.704457927436010323e+02 2.889191734706858483e+02 2.630176534374057837e+02 2.634185655355863673e+02 2.737412470458793905e+02 2.632484204939613619e+02 2.663194092703534466e+02 2.556664769905423213e+02 2.395290291808040308e+02 2.587051421807163933e+02 2.924605225293747708e+02 2.610963659580610852e+02 2.456196175486919060e+02 2.978360524445270130e+02 2.593171895360625285e+02 2.405140182302210974e+02 2.483916456040109040e+02 2.613145953127930738e+02 2.625717481339638653e+02 2.918382846607848933e+02 2.674298424423192841e+02 2.485053647571305646e+02 2.562853307951333477e+02 2.465978427299506848e+02 2.863992679883448886e+02 2.933816286601887668e+02 2.821715012662867821e+02 2.489849400807664779e+02 2.627362903790628366e+02 2.802221938892917592e+02 2.706954697402712213e+02 2.769627218552129762e+02 2.677473291854394120e+02 2.605826708806030751e+02 2.610642514484352432e+02 2.609655496495108196e+02 2.860908070829618737e+02 2.762993159984955582e+02 2.756594618557257377e+02 2.598666673848860569e+02 2.863395280940080170e+02 2.740378142127362366e+02 2.824366129385244335e+02 2.717891005035559715e+02 2.613741946113374865e+02 2.851320286508357071e+02 2.584501069080905040e+02 2.672074813857695972e+02 2.491604654821441329e+02 2.762444719309449965e+02 2.419920152431495239e+02 2.729623163251648066e+02 2.532517778694489721e+02 2.624102448672454670e+02 2.954108143510601394e+02 2.721661308856022288e+02 2.478078364474433215e+02 2.686716367113234014e+02 2.506235301818534253e+02 2.733483753144054162e+02 2.383209223271439612e+02 2.418562109391379522e+02 2.532854386890775800e+02 2.697161460858739588e+02 2.459580156475394404e+02 2.843830196137854500e+02 2.647779514605049940e+02 2.666860657461536448e+02 2.754156611964513672e+02 2.160098879001550927e+02 2.737377105005431304e+02 2.650821737799208222e+02 2.671538023502392321e+02 2.698332883063122267e+02 2.773512731503270174e+02 2.483266679972662416e+02 2.484482319838170952e+02 2.645169753918037259e+02 2.379655655564926633e+02 2.275695203583357511e+02 2.802612032584767121e+02 2.508176124103792688e+02 2.353702767661400514e+02 3.010675439809820091e+02 2.323632637066205575e+02 2.481622700328078963e+02 2.490185183433418104e+02 2.864032996783690805e+02 2.382339239387547138e+02 2.408735399787655638e+02 2.511744617459789595e+02 2.380833402056807984e+02 2.826505364627247445e+02 2.774592382571854046e+02 2.659462481094613509e+02 2.609767709567214524e+02 2.351961391751633528e+02 2.708837753065363358e+02 2.467550896965910852e+02 2.768963222920122575e+02 2.670514717208240540e+02 3.093315223931323317e+02 2.358297919598165038e+02 2.691106065608279891e+02 2.759185954113983144e+02 2.798278611138734959e+02 2.696763392333622278e+02 2.682001192691591314e+02 2.628101392156677889e+02 2.752339955387852797e+02 2.569711121929072419e+02 2.643615062891898901e+02 2.769953849430482933e+02 2.600726338025848463e+02 2.845337306631181491e+02 2.805561723979995463e+02 2.711991453009204065e+02 2.742999892765449204e+02 2.801364696546417008e+02 2.740612289355557891e+02 3.079662352957556095e+02 2.745522968984720933e+02 2.492756563754788033e+02 2.695189043942645526e+02 2.868800335965012209e+02 2.727662769797989313e+02 2.868291144253469156e+02 2.549567596666366853e+02 2.636305818283243525e+02 3.084639424224321829e+02 2.543570518645326217e+02 2.718466970919541268e+02 2.569848050408242557e+02 2.469293998091088156e+02 2.873538758943158200e+02 2.917534340143158715e+02 2.817271982790790048e+02 2.607549211542875582e+02 2.685039641412021183e+02 2.857973218097936297e+02 2.561281739067432000e+02 2.845890471407811901e+02 2.838595225401627431e+02 2.703890643871453108e+02 2.529702643036882819e+02 2.961616527892026056e+02 2.692262757879724973e+02 2.714646458285002950e+02 2.805908288940207171e+02 2.388647534545833651e+02 2.675872959026617082e+02 2.628726406793623482e+02 2.822576150886750384e+02 2.630421461298070653e+02 2.945817713459601350e+02 2.416663990272397484e+02 2.984340658508129991e+02 3.077762896419257572e+02 2.660223260958414926e+02 2.676475524402628139e+02 2.524964761899403243e+02 2.849776310348348147e+02 2.795125853117885413e+02 2.636849826397515812e+02 2.579534064373037268e+02 2.589361405379136727e+02 2.618871790325505913e+02 2.863232149830512299e+02 2.610394437240489651e+02 2.720350928856751693e+02 2.460844396091601993e+02 2.540379647341438272e+02 2.602515355488202999e+02 2.695555935047609637e+02 2.987618321031537789e+02 3.061151942856400296e+02 2.656490657408577363e+02 2.630628297791225805e+02 2.759604612083112443e+02 2.837627419715237238e+02 2.869850617476949424e+02 2.881557198217648761e+02 2.844666943378264250e+02 3.182504233930312694e+02 2.838449181590598869e+02 2.671188974998759136e+02 2.527601421949938754e+02 2.587060002825990068e+02 2.602148500984459361e+02 2.665275832162925553e+02 2.770226384083325115e+02 2.817390649057008432e+02 2.670563089624620829e+02 2.874413428466287428e+02 2.736851507761830362e+02 2.672546627393414838e+02 2.686177818259946548e+02 2.629077340814833974e+02 2.723687414298900649e+02 2.636691802298423681e+02 2.738720274943623281e+02 2.729243771040361253e+02 2.749621174059088844e+02 2.564535235667700022e+02 2.653954636564610610e+02 2.546392234395627838e+02 2.819022102272135726e+02 2.656831081330706752e+02 2.471913101669657920e+02 2.869652594057874353e+02 2.633128604882235209e+02 2.700060723136393221e+02 3.023861120078067870e+02 2.500086369037794043e+02 2.658751092755930472e+02 2.983878650805178268e+02 2.543165021330356979e+02 2.688774258080536015e+02 2.792904407995005158e+02 2.764577829135202478e+02 2.699334581442616354e+02 2.749178883784703089e+02 2.835123547899012806e+02 2.713099619678252452e+02 2.555851770469967050e+02 2.660837328644887521e+02 2.650379540559166003e+02 2.550921871586850784e+02 2.661002532712169000e+02 2.593395479558259922e+02 2.690842985317846683e+02 2.742596738708707562e+02 2.659218160354482734e+02 2.730800415982306504e+02 2.504581902827883368e+02 2.744609313117191505e+02 2.803526001071576275e+02 2.721898398097093263e+02 2.724168221612370644e+02 2.498994281553748351e+02 2.655545866527216390e+02 2.832492330762049164e+02 2.510028123160686846e+02 2.770702880350537498e+02 2.675953571262660375e+02 2.287613729995533447e+02 2.495582626528181436e+02 2.439412266124265329e+02 2.512186337881368843e+02 2.554540828748725403e+02 2.514174613421636479e+02 2.577506818154802772e+02 3.120660628802242513e+02 2.732186993343353834e+02 2.602562341440876139e+02 2.631712793096711493e+02 2.640507934019897789e+02 2.672363199638774063e+02 2.360433431429264601e+02 2.749073475244684914e+02 2.681032869848671680e+02 2.541149360420798757e+02 3.003997097253813422e+02 2.827095766371723471e+02 2.712736107396035550e+02 2.803626409525983263e+02 2.799790323020400251e+02 2.630204084955153689e+02 2.549720653857727370e+02 2.441426864516057833e+02 2.825100599152828522e+02 2.437113275062060040e+02 2.591433792645640324e+02 2.538522092359549447e+02 2.505865764500286161e+02 2.577273362456227233e+02 2.737785550490316950e+02 2.580184887749385325e+02 2.710866496854176830e+02 2.672407645332895072e+02 2.560596063068737180e+02 2.788255681635826022e+02 2.412518186256637591e+02 2.545261369136564724e+02 2.618319621432315785e+02 2.479005301545827820e+02 2.507608707470770071e+02 2.452175402352386868e+02 2.434219388721102177e+02 2.791201293408361721e+02 2.679448996900177917e+02 2.455707526419108149e+02 2.837757607071455936e+02 2.461994881503389934e+02 2.436740170901161946e+02 2.626565631949793556e+02 2.834305941437183378e+02 2.668592612982617425e+02 2.562614526489274454e+02 2.853357854577899957e+02 2.523204741214433113e+02 2.650249050933232979e+02 2.866942394230883338e+02 2.567971889291451362e+02 2.575391445912456447e+02 2.536625947433593922e+02 2.675664214536429313e+02 2.699201737755063277e+02 2.617416495683577864e+02 2.512131427804600605e+02 2.688280891465111608e+02 3.034842156505318371e+02 2.859593506991635081e+02 2.368536117481413896e+02 2.572269576765189640e+02 2.501015112227844099e+02 2.949560135063430266e+02 2.648694540515396056e+02 2.829199057195188516e+02 2.538923590037310305e+02 2.687976178495911768e+02 2.743542009164501678e+02 2.509762106597735851e+02 2.771014455029066994e+02 2.436365884739286400e+02 2.360149426086518645e+02 2.436142540088868031e+02 2.684646331152322887e+02 2.805096921130219130e+02 2.923053285381440674e+02 2.569154691391146912e+02 2.556322878667349414e+02 2.678489070107704038e+02 2.882168277420487357e+02 2.791368817469123655e+02 2.835133442200094578e+02 2.827673252303722506e+02 2.948251013167196106e+02 2.751919926840378139e+02 2.880634931057231256e+02 2.786789339103206657e+02 2.841250732911547630e+02 2.481309721398498311e+02 2.580698856713728446e+02 2.743697073590264495e+02 2.774511634418651624e+02 2.997728883915230540e+02 2.662360769758802235e+02 2.646793003103705360e+02 2.497344413376671355e+02 2.724748377805744894e+02 2.713497078474206887e+02 3.009858140446675634e+02 2.704891043035379994e+02 2.551357775773266212e+02 2.901564847964279465e+02 2.730085612675846392e+02 2.525502675606726086e+02 2.766891571092870663e+02 2.610328239640131187e+02 2.585642334774644269e+02 2.980942872138310236e+02 2.664583368092514206e+02 2.558431696650976050e+02 2.775084092240638824e+02 2.796095852740947976e+02 2.702427007734923450e+02 2.743223278869240858e+02 2.677285294799443136e+02 2.574361505383942585e+02 2.432767638301289992e+02 2.468229990815285362e+02 2.691950572537634230e+02 2.818555425097976013e+02 2.833527026176636809e+02 3.121045617506799204e+02 2.662292418723760079e+02 2.641725853152381660e+02 2.527662588209752812e+02 2.906512773592081089e+02 2.784193486302866063e+02 2.687783024076812808e+02 2.687292462944199087e+02 3.012517825058878884e+02 2.616026591088996156e+02 2.689593662784981234e+02 2.736447805371843174e+02 2.398571806205833923e+02 2.571889270536334493e+02 2.631963308795764078e+02 2.624146071042547419e+02 2.986621862693655203e+02 2.253474470819869282e+02 2.793284984123051800e+02 2.812697816777524622e+02 2.374668989758967257e+02 3.046015152714078340e+02 3.113743535786712187e+02 2.693736108318125844e+02 2.731881054191172780e+02 2.963365435314351544e+02 2.603703115155655041e+02 2.638006829104986650e+02 2.518741704629276796e+02 2.565931141426461863e+02 2.952155672700064315e+02 2.848210875553090204e+02 3.036414733572006526e+02 2.675325505712869472e+02 2.740565600808782278e+02 2.731472800178165699e+02 2.681396073835396692e+02 2.559244014373064431e+02 2.536126974399876985e+02 2.604819041415801166e+02 3.010572157006855036e+02 2.541308053356250412e+02 2.668268126566998149e+02 2.714466385013951140e+02 2.552597271432176456e+02 3.003727286648852441e+02 2.867291943856346847e+02 2.620152210661087224e+02 2.900610321106887000e+02 2.420077762866260116e+02 2.927600190824863944e+02 2.624798732204710632e+02 2.613799625120871042e+02 2.713642141013278319e+02 2.751351579028483911e+02 2.508731763414479303e+02 2.755353472781839059e+02 2.897614070925578176e+02 2.790198474796877690e+02 2.739273919222779909e+02 2.923859819925572765e+02 3.049565966414837135e+02 2.514339910863688488e+02 2.733876754751018439e+02 2.688204413688397949e+02 2.579234734326716989e+02 2.843966206898957694e+02 2.717944287881338141e+02 2.646802399105009158e+02 2.595683965032982883e+02 2.309338752849442642e+02 2.503630015594827682e+02 2.854024418803207936e+02 2.346210460020553796e+02 2.784339698667203038e+02 2.538533250448583374e+02 2.734960553302464064e+02 2.740759684430271932e+02 2.850302821700319100e+02 2.400384289319211746e+02 2.643216796926020606e+02 2.605633948908749176e+02 2.795071705746166799e+02 2.941519558674161203e+02 2.397331265911903699e+02 2.827322090054516366e+02 2.853314765507649895e+02 2.671546278440317792e+02 2.416288036768531526e+02 2.856167731575852144e+02 2.826625219681995986e+02 2.577344754326950920e+02 2.615557061001372858e+02 2.678387916620740725e+02 2.795057087388155423e+02 2.683450060186951873e+02 2.629857649192769031e+02 2.226332897931921764e+02 2.453894851694370232e+02 2.475137038909034288e+02 2.802114908545161711e+02 2.791979101731035939e+02 2.648663522561919308e+02 2.646664553528285637e+02 3.106291803965617078e+02 2.500437144835286745e+02 2.656501607777384493e+02 2.684169284643774063e+02 2.697046965619736625e+02 2.487032236405814842e+02 2.349579737102879733e+02 2.505861318290759527e+02 2.543431898291376569e+02 2.457769305637800983e+02 2.402789720340694544e+02 2.565692199097763364e+02 2.447949423566892619e+02 2.822330857466704970e+02 2.596696316852149948e+02 2.403784220571659205e+02 2.656335804498189646e+02 2.658852533923380292e+02 2.440799499681416478e+02 2.623771158559100627e+02 2.655508539143057192e+02 2.313955949619598300e+02 2.465496255512875621e+02 2.456954938070934418e+02 2.510053863660494926e+02 2.915714673747703500e+02 2.734049724041002492e+02 2.626613780507004208e+02 2.622638878025661029e+02 2.569341039866470169e+02 2.706609856410435668e+02 2.395271173110185998e+02 2.772767789409775219e+02 2.761911383578336086e+02 2.527850705562840972e+02 2.790411987873752082e+02 2.581859027217754488e+02 2.602982192744777308e+02 2.821796865421285361e+02 2.993639053419865377e+02 2.762102407345344091e+02 2.572773051724019524e+02 2.839571352274653577e+02 2.760307918739385400e+02 2.618516789864376051e+02 2.423306397918717039e+02 2.984547436762602501e+02 2.799395806152541013e+02 2.711441041299652852e+02 2.608652075925978124e+02 2.378538131837240996e+02 2.592647553233966846e+02 2.692148067307648489e+02 3.002614077965990873e+02 2.903496601667103505e+02 3.086273293772869124e+02 2.708522848085603414e+02 2.596789579298940112e+02 2.427590273496951454e+02 2.528948060534960405e+02 2.758793815137694878e+02 2.680642673741429007e+02 2.720033447509556481e+02 2.703347543637583499e+02 2.735789427098326314e+02 2.624170417708372725e+02 2.628854732745780325e+02 2.682752494716881984e+02 2.788525254162832425e+02 2.703640054517833846e+02 2.756485048085363587e+02 2.810033061094333675e+02 2.715486860212250804e+02 2.977256956591306221e+02 2.760758796622793625e+02 2.779046260849684131e+02 3.087488386745601474e+02 2.911955141556509830e+02 2.600776141943262019e+02 2.830028735378502347e+02 2.784242872399822772e+02 2.699993559711282956e+02 2.377122732169353583e+02 2.798239323276163759e+02 3.090414556724153385e+02 2.393998020589150428e+02 2.798182546413103751e+02 2.757569520346407899e+02 2.694690821325283991e+02 2.748275063713896316e+02 2.588054169433795551e+02 2.623433401003660492e+02 2.916757089897596984e+02 2.940729546458141499e+02 2.680297429955019766e+02 2.605520759965569368e+02 2.650483158691326366e+02 2.754823663952273023e+02 2.623044746250718617e+02 2.509095964168649573e+02 2.522099501455890902e+02 2.684694562716013593e+02 2.608223279637101086e+02 2.527421255401479812e+02 2.810298207285743501e+02 3.014757016528028544e+02 2.778379782170264320e+02 2.627242924949075586e+02 2.652526180935357161e+02 2.471851684153326403e+02 2.901623932389225047e+02 2.838774990133115921e+02 2.650024573369842074e+02 2.872221683710656066e+02 2.531571018798428838e+02 2.447676195085674635e+02 2.549321658663957919e+02 2.817407969120004623e+02 2.777268508754383447e+02 2.519325593040840658e+02 2.599219359739062156e+02 2.724351549870810345e+02 2.618269321779782217e+02 2.799404957212196337e+02 2.691508681143305921e+02 3.051967850024029758e+02 2.890371428003784899e+02 2.517597285025310043e+02 2.987052328089712887e+02 2.744978451708275315e+02 2.537568917473994645e+02 2.555847993346355906e+02 2.745718678365206529e+02 2.679045624007467268e+02 2.820595365490281665e+02 2.824589746420041934e+02 2.917053104976315581e+02 2.998329716480064917e+02 2.878485578427500400e+02 3.214506904809488219e+02 2.953202731702179449e+02 2.758041763618709297e+02 2.652088196767080035e+02 2.750903373709207926e+02 2.756687255021665237e+02 2.849923141721442903e+02 2.501919950198460469e+02 2.761104757884822334e+02 2.915939937136362232e+02 2.896016652896141750e+02 2.767398742953749320e+02 2.557810960095686994e+02 2.800600239174053172e+02 2.807097346588658411e+02 2.727042376976629043e+02 3.022348057590104418e+02 2.771462067222950623e+02 2.431292358325148371e+02 2.528137460860222347e+02 2.795234960640460145e+02 2.471151879319173759e+02 2.988169834872670094e+02 2.830323808957057850e+02 2.935915756095499773e+02 2.727557699751019413e+02 2.692852308122508020e+02 2.632587730133537320e+02 2.774640093036461508e+02 2.741250608790041383e+02 2.649123069169749556e+02 2.439797469636209541e+02 2.704303192171951764e+02 3.010991297874767838e+02 2.387992190860196047e+02 3.030160435462344140e+02 2.730789675859232943e+02 2.816706016003394097e+02 2.764779255353985832e+02 2.726252540398375004e+02 2.727805657904611962e+02 2.879978154866848286e+02 2.765175174863426264e+02 2.540784341438248646e+02 2.467484599286886464e+02 2.642112601599810660e+02 2.728333348882680980e+02 2.808023982670320606e+02 2.795998502355417372e+02 2.628827917286521370e+02 2.715490976436879578e+02 2.872406583679443770e+02 2.601544151798460689e+02 2.587351709142868117e+02 2.646084116830383550e+02 2.636932239988709625e+02 2.910053528780056240e+02 2.770727757293965396e+02 2.553307276539255213e+02 2.733730093935993182e+02 2.638127001640695539e+02 2.460115740532103814e+02 2.751120213106939332e+02 2.795484029344164014e+02 2.681646196121831167e+02 2.790526064706302236e+02 2.585990645693178749e+02 2.383551706431772459e+02 2.341663655654510592e+02 2.453137154473197654e+02 2.434978689134610477e+02 2.614332817104560718e+02 2.581874532540561518e+02 2.552253678768811085e+02 2.589822023288513719e+02 2.616190002391741132e+02 2.420305320148303281e+02 2.844344972201796509e+02 2.687676487197232973e+02 2.532241615747169874e+02 2.598580271026609694e+02 2.765405688241885400e+02 2.658424148020069993e+02 2.500079748449781505e+02 2.792947142681841797e+02 2.581984305237598960e+02 2.579187833711576445e+02 2.606407980429169697e+02 2.848742774987177313e+02 2.345351293217044599e+02 2.755162847244249065e+02 2.828973603127834622e+02 2.643101031810648465e+02 2.397029271205590533e+02 2.481237122378694551e+02 2.565699437812011752e+02 2.547013138888395360e+02 2.752014627111737468e+02 2.633642057996340213e+02 2.735343557495646678e+02 2.970248039778771840e+02 2.606651729202174010e+02 2.698466275747076111e+02 2.738541180242390283e+02 2.591186000699501051e+02 3.016682909828397783e+02 2.551168163422306918e+02 2.632415427299513340e+02 2.768418608577557620e+02 2.990697059721517803e+02 2.716951689065675168e+02 2.586917930115809554e+02 2.592266138328006946e+02 2.734855969252313912e+02 2.623954305455553140e+02 2.538640371913638489e+02 2.858481671343091080e+02 2.585662957411018397e+02 2.875764724569285136e+02 2.660225614188100849e+02 2.415542003127035002e+02 2.320129772253142448e+02 2.874787832326375678e+02 2.583046304571050200e+02 2.755624097799721994e+02 2.555762776671106735e+02 2.543339672171758252e+02 2.761354126860033489e+02 2.849845709741932751e+02 2.563494515341426450e+02 2.538970313718236298e+02 2.494573738595498185e+02 2.598302143581008750e+02 2.788783155499389181e+02 2.261769769424336971e+02 2.443336449497363105e+02 2.441857413498050278e+02 2.629908035478299553e+02 2.449740604636211572e+02 2.348730683457465602e+02 2.606059293715817375e+02 2.630090120923506447e+02 2.877839208963224564e+02 2.503165367595921680e+02 2.448523206781609645e+02 2.403977599723038736e+02 2.460584602074899010e+02 2.564936903953806677e+02 2.592490234319139972e+02 2.712486416547844215e+02 2.730518972224959953e+02 2.378733298249121049e+02 2.401153056809995121e+02 2.621027711597830034e+02 2.685255484403676860e+02 2.635930440422598053e+02 2.692820566810491982e+02 2.452685687525835760e+02 2.725807708636873485e+02 2.399571114791781099e+02 2.496980605478850350e+02 2.460223554850964831e+02 2.979278543203986942e+02 2.566142988869760302e+02 2.211468392893443138e+02 2.595674380741340315e+02 2.325407743033334498e+02 2.844663966787007325e+02 2.685602128287932828e+02 2.726669655741192173e+02 2.949644200470437454e+02 2.818177699762804309e+02 2.662835135726553517e+02 2.884933932710787872e+02 2.787630825015222626e+02 2.870776383984109543e+02 2.541798494598983780e+02 2.659616285807678082e+02 2.782994951860592892e+02 2.566723409176346991e+02 2.821486505642841394e+02 2.577665845967583209e+02 2.695358238525817001e+02 2.589721305605228849e+02 2.796621068342079752e+02 2.823431523545427240e+02 2.660168473007757370e+02 2.880627207779204468e+02 2.639482174951466504e+02 2.670098163244701368e+02 3.003049114434666649e+02 2.375596066576796659e+02 2.460924219769712806e+02 2.761109338471462138e+02 2.786744722188910828e+02 2.908882187793315666e+02 2.823391761139979508e+02 2.335600245603470739e+02 2.659277144505865067e+02 2.580286816515393298e+02 2.309420343053384386e+02 2.623202466262124517e+02 2.419829754752353210e+02 2.576327741449115365e+02 2.322317112121967000e+02 2.538842700574596165e+02 2.764151634512471674e+02 2.706234878248222344e+02 2.763614230583056042e+02 2.771930300601714521e+02 2.749114155787295886e+02 2.847253241619750384e+02 2.561833686342534406e+02 2.508309617820275150e+02 2.845213355044231776e+02 2.511365038034296902e+02 2.445057107385112545e+02 2.589171782037166167e+02 2.706197267046505885e+02 2.695611365116295701e+02 2.848348196872022413e+02 2.435931560122713222e+02 2.771882209405267758e+02 2.625891353887806190e+02 2.602515190414318340e+02 2.907611377888815127e+02 2.680352227087490746e+02 2.652269902291853327e+02 2.424974706359355139e+02 3.191804009231664168e+02 2.879808185340972386e+02 2.797841200701646471e+02 2.552627971254472357e+02 2.720464979257565687e+02 2.636079334649634802e+02 2.540043447946710558e+02 2.606685761831374180e+02 2.615805840312339683e+02 2.799000175782078372e+02 2.415509516814792050e+02 2.617569064667291059e+02 2.405023330071874170e+02 2.776735749287846602e+02 2.747976068542074586e+02 2.694901471599856109e+02 2.971611724940124191e+02 2.662270357637688107e+02 2.701525073862622435e+02 2.613448810766708448e+02 2.584183721730460661e+02 2.653151936334340348e+02 2.268702795404043400e+02 2.582386211649659913e+02 2.599162032569804524e+02 2.522839013747126273e+02 2.767351886204019138e+02 2.703114926130323852e+02 2.981695627936359188e+02 2.778159350965670455e+02 2.674397400878555686e+02 2.609235281149176444e+02 2.775472674324144009e+02 2.890589046165030140e+02 2.912454680042616246e+02 2.814656205436182859e+02 2.409660785227410429e+02 2.628743132927695001e+02 2.589995593948254395e+02 2.382673143040377397e+02 2.404712554135163600e+02 2.687964441640554583e+02 2.465593538120534447e+02 2.435005719837588174e+02 2.979306543529734199e+02 2.508025497324292985e+02 2.470212393291382682e+02 2.358491558727617132e+02 2.790603733476264097e+02 2.425198603401430830e+02 2.847603394661281868e+02 2.535192164705796074e+02 2.365478943016695723e+02 2.619636605849764237e+02 2.806749147963628275e+02 2.408821456725376038e+02 2.853924820370829707e+02 2.399026049681928896e+02 2.181892684847131818e+02 2.738233844072710781e+02 2.486358583181853135e+02 2.749715164710408430e+02 2.632031666348088379e+02 2.570091574955778810e+02 2.951538105755830657e+02 2.644722796602151789e+02 2.960613318725609702e+02 2.602662451110152801e+02 2.423073260804502240e+02 2.466375696832572828e+02 2.556001153395200731e+02 2.824821344923283277e+02 2.775776117467042354e+02 2.572622538611227583e+02 2.745848505756752616e+02 2.651770243179641398e+02 2.547195239265063549e+02 2.827909955122512429e+02 2.606515336428752221e+02 2.491871476588602263e+02 3.071873888132253114e+02 2.930538111246408448e+02 2.568995272069738576e+02 2.885508156711520087e+02 2.707202120307186988e+02 2.459194148117984753e+02 2.491550227182399055e+02 2.581881323542744440e+02 2.627020739278796100e+02 2.422209649307913821e+02 2.489736283063502640e+02 2.732337348640321011e+02 2.782788937345657132e+02 2.903941704629955893e+02 2.551945348153381588e+02 2.925914647542542752e+02 2.603042636833490064e+02 2.921703377135065125e+02 2.750515140523581863e+02 2.711526321567112063e+02 2.496515647943471095e+02 2.807941321000265020e+02 2.650344920917805780e+02 2.725961113386074430e+02 2.753587872814396178e+02 2.757380251648575609e+02 2.489219384520737322e+02 2.537858500913937974e+02 3.046704176878852195e+02 2.361654781087162576e+02 2.488744664749355024e+02 2.747168152039077995e+02 2.540059121338666444e+02 2.921019152822863134e+02 2.605562109119177308e+02 2.448524557399331627e+02 2.906716144217682540e+02 2.473618015272289199e+02 2.603886341336839791e+02 2.897832876874466024e+02 2.473091229154638313e+02 2.665502033186807580e+02 2.921628104915667450e+02 2.648546827503536178e+02 2.851500531938785912e+02 2.626598461886494533e+02 2.252688659156922597e+02 2.684289657371514295e+02 2.599829615428539000e+02 2.783936729605904361e+02 2.415539166968147242e+02 2.291585621534281643e+02 2.809440991985904930e+02 2.321301254613206879e+02 2.607925070526752052e+02 2.543355630640623133e+02 2.552797363710863294e+02 2.740319049965228828e+02 2.877066161919590854e+02 2.916074950324311885e+02 2.550608323621733859e+02 2.776124390727722471e+02 2.848878259322839881e+02 2.510661983384824509e+02 2.966091395079361632e+02 2.556127543168936143e+02 2.582042364995584762e+02 2.544417634348089337e+02 2.675778950397627227e+02 2.586460867256062670e+02 2.751062022456019349e+02 2.848166706191208846e+02 2.398696558414034996e+02 2.692612719334703115e+02 2.652952696118892959e+02 2.570641489054409021e+02 2.460876555266484047e+02 2.703819457823210541e+02 2.459796007850676176e+02 2.689873672956173891e+02 2.681105710576362071e+02 2.675729074931230116e+02 2.495196415425443774e+02 2.783909103648471728e+02 2.765966531754845050e+02 2.651848556384086351e+02 2.726717273778635331e+02 2.474531679620842510e+02 2.649234108449404630e+02 2.655645524739407506e+02 2.683770231657167642e+02 2.468811490549389873e+02 2.434153864771094220e+02 2.397256260846175167e+02 2.991408817420117430e+02 2.514374708174042325e+02 2.713304012046108369e+02 3.000200808707460851e+02 2.513793844529395471e+02 2.519609964041688954e+02 2.857737926321254918e+02 2.840885988065051038e+02 2.790783331951957393e+02 2.792779674216335479e+02 2.848041629288556464e+02 2.857161974020624484e+02 2.654119035286283861e+02 2.561638140000555381e+02 2.474713996861388807e+02 2.859488021372362709e+02 2.530674429802112968e+02 3.036392672062387419e+02 2.758614625372671298e+02 2.530120560246484160e+02 2.555262109446291561e+02 2.887872204651294510e+02 2.436835720844455864e+02 2.327501045727251494e+02 2.307533370678997358e+02 2.448127094431249873e+02 2.718029983995588736e+02 2.635647051205836533e+02 2.377817578993607128e+02 2.623934981814215348e+02 2.655999579129903054e+02 2.687931269872685220e+02 2.648821583017628427e+02 2.368945736547447041e+02 2.598028551286009247e+02 2.441276290264524107e+02 2.682514849371050900e+02 2.531406319556714095e+02 2.560997936896966394e+02 2.606213793274992554e+02 2.589642960553593412e+02 2.678510437441299814e+02 2.516593959747596045e+02 2.825710536355253453e+02 2.673664785802722008e+02 2.725950891256399586e+02 2.746249714896297860e+02 2.747125920246460282e+02 2.394125780197892368e+02 2.800697705784335199e+02 2.587057305837408308e+02 2.617202535666236258e+02 2.583546118338907149e+02 2.493393250273078081e+02 2.704915749966850171e+02 2.760689490482391761e+02 2.842331779200329720e+02 2.383612419467251016e+02 2.783150746217480105e+02 2.745859385605730836e+02 2.606364169790961114e+02 2.508705019748547898e+02 2.643662987029247233e+02 2.553024490166818339e+02 2.808888269669306510e+02 2.716927178526754574e+02 2.484958285291787377e+02 2.381135093229805477e+02 2.738811826130044551e+02 2.669112299350109652e+02 2.340246356834422272e+02 2.397831042477554888e+02 2.650466029514424235e+02 2.671401057685905585e+02 2.338602733654174131e+02 2.483166675044898568e+02 2.510239815207135621e+02 2.683153557248796233e+02 2.586660632629972270e+02 2.576307546609860992e+02 2.737899096903115606e+02 2.605163432818244473e+02 2.587218598375555985e+02 2.533630402789467553e+02 2.637878429725714113e+02 2.655580331152000326e+02 2.553657604404175743e+02 2.888955672312940237e+02 2.544221731273657383e+02 2.614076583251149941e+02 2.704545070528281485e+02 2.479993012941668269e+02 2.546832328138103776e+02 2.786188157310658653e+02 2.630674610726213132e+02 2.633947987428362012e+02 2.675258514140394368e+02 2.812099012488805556e+02 2.544700462480334977e+02 2.394593571603974169e+02 2.795379214595640178e+02 2.470454596310086686e+02 2.819277529301782010e+02 2.642732350317913870e+02 2.409608905674047890e+02 2.765330784262507677e+02 2.852973615486359336e+02 2.706009953600715789e+02 2.484414927560391675e+02 2.555421953038201366e+02 2.789897028307082110e+02 2.674628464865438104e+02 2.883813221941950928e+02 2.488545246390399086e+02 2.777748143918656183e+02 2.665433936503731616e+02 2.733529447890347797e+02 2.293123473897340716e+02 2.682195873950302030e+02 2.702462682480272065e+02 2.651730960185746540e+02 2.712270473068181218e+02 2.568184783940514535e+02 2.627013972581204939e+02 2.514133647490677674e+02 2.502373973016425168e+02 2.348465202838461607e+02 2.110264181799273331e+02 2.355862134777977985e+02 2.618857601380286155e+02 2.497105745124901546e+02 2.687362095042598753e+02 2.654315249564231181e+02 2.485201836107543727e+02 2.818047093190812689e+02 2.919329717086694131e+02 2.223739905116284490e+02 2.470299919235584980e+02 2.307206556136944755e+02 2.546820140249022302e+02 2.546170161817352096e+02 2.489905195941712748e+02 2.476030233773337841e+02 2.621277182407229702e+02 2.476116682624169698e+02 2.109488880010779326e+02 2.415681006793024039e+02 2.536772210607193756e+02 2.578942981598004280e+02 2.641357051478719313e+02 2.541407434230302158e+02 2.636226526979190226e+02 2.566916926963194214e+02 2.602323373896669523e+02 2.721927671196174856e+02 2.762856337538093499e+02 2.438716631672031099e+02 2.393031037583688772e+02 2.436596185073287870e+02 2.384509147493645003e+02 2.555000342013601369e+02 2.561501098568083421e+02 2.542264427938172275e+02 2.452827559924877505e+02 2.696544448864437413e+02 2.688195202493180886e+02 2.547857485572548057e+02 2.716083235491100254e+02 2.462353708122830369e+02 2.845774636527009420e+02 2.714488359989686614e+02 2.236355155567786994e+02 2.348605712445614415e+02 2.820551968279444282e+02 2.446836267361073851e+02 3.017230881573451597e+02 2.497993145554652301e+02 2.572354345752696076e+02 2.797207078240608666e+02 2.543339174872292006e+02 2.714371907824707932e+02 2.517737456066862194e+02 2.633135059163561777e+02 2.677489667664423791e+02 2.342772256852800012e+02 2.645129268482871225e+02 2.306754177267945352e+02 2.373558419754921260e+02 2.390284142688775830e+02 2.955141527473936094e+02 2.567236628467956052e+02 2.679716219604697471e+02 2.782559566549268766e+02 2.765492622911360172e+02 2.489025201656430397e+02 2.576068222504989080e+02 2.501090515415446589e+02 2.840908732538208596e+02 2.793518991229275343e+02 2.535727096132871452e+02 2.783773128348355499e+02 2.370585905565995688e+02 2.593473735200137753e+02 2.417837186090048647e+02 2.440481561565677566e+02 2.396675759949929727e+02 2.701102184453717427e+02 2.595379715359150623e+02 2.590236255500155380e+02 2.655557539591128489e+02 2.567151568313495886e+02 2.721995070949183173e+02 2.885028341370324370e+02 2.715070421620663410e+02 2.650991252976452870e+02 2.754045358731187889e+02 2.507936012276498161e+02 2.494392741995071106e+02 3.015314524248353223e+02 2.684615190182544779e+02 2.370986061390293571e+02 2.816643155439334123e+02 2.583569444328850864e+02 2.328686464377787786e+02 2.457804391247746310e+02 2.301865614344971789e+02 2.832615005569132904e+02 2.610228860344218447e+02 2.438479939458489412e+02 2.638524801593713960e+02 3.056020264265649757e+02 2.632287585664501535e+02 2.373308165715033340e+02 2.419101343042924555e+02 2.475464536352806419e+02 2.494077132037236026e+02 2.430211050990794490e+02 2.756181252863003692e+02 2.728901885733109793e+02 2.571682607525019648e+02 2.540958753840207009e+02 2.631060756573863273e+02 2.676221962223666537e+02 2.582024919998571022e+02 2.822422454655394404e+02 2.518965141808174053e+02 2.403992975465587278e+02 2.703886303481658047e+02 2.506270002625396103e+02 2.737462187639190461e+02 2.639396154377194534e+02 2.565824918272421655e+02 2.501216541534668636e+02 2.572286246553274509e+02 2.423062169391441216e+02 2.677503993368792408e+02 2.414713120868240708e+02 2.689638892835574211e+02 2.559043543421197171e+02 2.576891626341807182e+02 2.525999323553912461e+02 2.398522323072552069e+02 2.595345788450142663e+02 2.707540019027510994e+02 2.860580263328711226e+02 2.718597719590174506e+02 2.787494977447714746e+02 2.477336439508922865e+02 2.498091969400584560e+02 2.424945445666913031e+02 2.637903755376902382e+02 2.346576592179003455e+02 2.664112807789646808e+02 2.718222906876478646e+02 2.540877547396493696e+02 2.380215577002183807e+02 2.404876630875547789e+02 2.541195445953079854e+02 2.718526642655414207e+02 2.611123522057775403e+02 2.561506901104998519e+02 2.525942126664881471e+02 2.424796061669800054e+02 2.526780092457824765e+02 2.653895518131816971e+02 2.625988022831730859e+02 2.423936271055397356e+02 2.601362313470707477e+02 2.652115021750270785e+02 2.555351732536703082e+02 2.575284583032345722e+02 2.476351592393834835e+02 2.685589272267657179e+02 2.710418910162669022e+02 2.500250929704958480e+02 2.814132750594925483e+02 2.595874803659619374e+02 2.801682152359410338e+02 2.466899678972746415e+02 2.275581618720668473e+02 2.568031332109956111e+02 2.290610949100598077e+02 2.487755996872343189e+02 2.624747812493851598e+02 2.247317113484947697e+02 2.587639958735494474e+02 2.471187290215822259e+02 2.567540157665400784e+02 2.534290457580727889e+02 2.501788768680707165e+02 2.639725067218283243e+02 2.476289226573166218e+02 2.400992430444046306e+02 2.427384670429560174e+02 2.860820120490410545e+02 2.746104286678460653e+02 2.434079695097975389e+02 2.632721868339558000e+02 2.802756881539680762e+02 2.509647223274499197e+02 2.547123584533982239e+02 2.316103948849100220e+02 2.630563707722017170e+02 2.315988097355833588e+02 2.754059292082719139e+02 2.447489404477384767e+02 2.310483458554159029e+02 2.481932539947129612e+02 2.362342960862106622e+02 2.689471164357676685e+02 2.763083294852801259e+02 2.697302139878251523e+02 2.660848934540670712e+02 2.931852212758378755e+02 2.560933979084802559e+02 2.742697217553427436e+02 2.713599863012251490e+02 2.698454592652044539e+02 2.815997363341831488e+02 2.766434316160216440e+02 2.776687144882033067e+02 2.673330999353843254e+02 2.621388008500555884e+02 2.477114291110501654e+02 2.534045608249494137e+02 2.848867024630613969e+02 2.313289425021810075e+02 2.504443816845848971e+02 2.520262981598733063e+02 2.405800363578914300e+02 2.700423578129442603e+02 2.467211489773119126e+02 2.501093254994818835e+02 2.465051193940609551e+02 2.494213562777584912e+02 2.651340484330033291e+02 2.775609262805954813e+02 2.670662131350202344e+02 2.561140851374682939e+02 2.438143163828939066e+02 2.846082199639340615e+02 2.693761557949922576e+02 2.658392615591022832e+02 2.539909061458394888e+02 2.507087196604612984e+02 2.876851281085957339e+02 2.312358668585448811e+02 2.562196595706378162e+02 2.584528589183587997e+02 2.863211463941629518e+02 2.581609147588536075e+02 2.728165056243522599e+02 2.688582427364182195e+02 2.507884955914668694e+02 2.616441489631698119e+02 2.548299841668885790e+02 2.794848318991066662e+02 2.497545562961033738e+02 2.601144245872952752e+02 2.786810892115013871e+02 2.670097509858219382e+02 2.150100826609556464e+02 2.954542837106401976e+02 2.610447182354507163e+02 2.194549437875260196e+02 2.603837229466578833e+02 2.665333282150057812e+02 2.513648301371695482e+02 2.394099728866544012e+02 2.515279341004014952e+02 2.561868965848523203e+02 2.801180077725489923e+02 2.431490365410550112e+02 2.635758822850285696e+02 2.500887783640458508e+02 2.431561813829913774e+02 2.666490064914831351e+02 2.742988586666510287e+02 2.477002446570210736e+02 2.755063962609253281e+02 2.868653027729670839e+02 2.813868302290145493e+02 2.710769160897037864e+02 2.579347769441815785e+02 2.568271977753923920e+02 2.368806075196148129e+02 2.774356614646888488e+02 2.567174607552087764e+02 2.487950874872348379e+02 2.658882386746811335e+02 2.498108955884609941e+02 2.776775088721635711e+02 2.799617963509063543e+02 2.490381195023389296e+02 2.412781622508859698e+02 2.494031565342555723e+02 2.625068932268013100e+02 2.769643417671900920e+02 2.819143429231212394e+02 2.294482474022889278e+02 2.703280550262881547e+02 2.638089387008547533e+02 2.501952774038712732e+02 2.709694451419186407e+02 2.358699871599175992e+02 2.068908628099577527e+02 2.451482834195757619e+02 2.779751418149950268e+02 2.671049383556297698e+02 2.712154455545467044e+02 2.433604269074164392e+02 2.684982673952770256e+02 2.309520998659026816e+02 2.553167025423103667e+02 2.385470855882701073e+02 2.515590869561847285e+02 2.450612883577705077e+02 2.743517859943367512e+02 2.372596946607627615e+02 2.399632204639239603e+02 2.729788160330979849e+02 2.824428494080932524e+02 2.499754859290351590e+02 2.518560482089193613e+02 3.146668817240300200e+02 2.381283471982548576e+02 2.566836510195183223e+02 2.956273182800447330e+02 2.616514583769966293e+02 2.508067419524029731e+02 2.304301107190720188e+02 2.509390405845522594e+02 2.742187223048313740e+02 2.572459800335084878e+02 2.663179170779937408e+02 2.602384659662425292e+02 2.608394049396245009e+02 2.529261497775188730e+02 2.969752509786438281e+02 2.932295366856844794e+02 2.769885621787738046e+02 2.628650284755289022e+02 2.721758498153907908e+02 2.556493722920343430e+02 2.322305027951994987e+02 3.027537677485701124e+02 2.756551099721560263e+02 2.638845459738869295e+02 2.520380319532071667e+02 2.466674613604334070e+02 2.740067833764930469e+02 2.796442867717733520e+02 2.628511691017367298e+02 2.626755561225874658e+02 2.662017634955809626e+02 2.538144582280526436e+02 2.710416100862825033e+02 2.385843121631036752e+02 2.907014668487162226e+02 2.823450863262482358e+02 2.764796559358515537e+02 2.635524407713124333e+02 2.691035758060017997e+02 2.819023139356016827e+02 2.568660755889325742e+02 2.875078801622991023e+02 2.657175793440632106e+02 2.629157501930084209e+02 2.906727102344152058e+02 2.700446856015525441e+02 2.816810043724871093e+02 2.366047892042188892e+02 2.842945823437143531e+02 2.630435231707197659e+02 2.673144033903669197e+02 2.683799260182937019e+02 2.648471912271645010e+02 2.370043296548506078e+02 2.687045846725463889e+02 2.685029655248513905e+02 2.848035619862731664e+02 2.509871530762531791e+02 2.796790707452816491e+02 2.786777157893305912e+02 3.129168665133009313e+02 2.747169072747450969e+02 2.814186286777303962e+02 2.385655007584648786e+02 2.677875359770176829e+02 3.159278817894124245e+02 2.727998720439454132e+02 2.848712342292632798e+02 2.779325838800149313e+02 3.003384933024935322e+02 2.637726443240215417e+02 2.653790838647512373e+02 2.779874695167515029e+02 2.429134466747016745e+02 2.793630711768860806e+02 2.416056157420409249e+02 2.299281211870932680e+02 2.813330587592815846e+02 2.302164500347728620e+02 2.670095684511608738e+02 2.468698947375208945e+02 2.282678850810557378e+02 2.439430369153982383e+02 2.577096244181265092e+02 2.691740404704100911e+02 2.338904550235083661e+02 2.552909029873981410e+02 2.572690697423911956e+02 2.649130159675035543e+02 2.739234874507849895e+02 2.314631868815276903e+02 2.649055338121621617e+02 2.635079082853525279e+02 2.485421300459093459e+02 2.857241902082927254e+02 2.513690432675815600e+02 2.449254559680786940e+02 2.811768279619416830e+02 2.453726357825304660e+02 2.872912967441114915e+02 2.356648960996849951e+02 2.752744951977266510e+02 2.719358221054412184e+02 2.582009100380344080e+02 2.731041911474430322e+02 2.784834508802246660e+02 2.599424948858521702e+02 2.854454847893216538e+02 2.651668915873074752e+02 2.923724396379603832e+02 2.357655773804152943e+02 2.615193788561177826e+02 2.488217315331183954e+02 2.784493327185531371e+02 2.743913343044108046e+02 2.696012220997345707e+02 2.546466131199202039e+02 3.152145694809281053e+02 2.585606184245353347e+02 2.847275324883629537e+02 2.655257139295000570e+02 2.448168830266228611e+02 2.975133409230508619e+02 2.435339348045227439e+02 2.656523707262528546e+02 2.673026907896415878e+02 2.654613645391096384e+02 2.324506822220970719e+02 2.555190836502544016e+02 2.582839525789491404e+02 2.335769974699901752e+02 2.657935777446910492e+02 2.434618435415289923e+02 2.513197882230620053e+02 2.621174337865897428e+02 2.773518267586155162e+02 2.540191527959124471e+02 2.606036504903950686e+02 2.587961435203412748e+02 2.660474355982034922e+02 2.814164334885713856e+02 2.503987966627846333e+02 2.609171378144212667e+02 2.588621365890394941e+02 2.803877722636150338e+02 2.800835437656843396e+02 2.858776083015467862e+02 2.548876170062815447e+02 2.836922927991873848e+02 2.516751120622814142e+02 2.674228763732430139e+02 2.584794783005673366e+02 2.674966025895919302e+02 2.613076410057008729e+02 2.546575879035518142e+02 2.372013618233667387e+02 2.658617168096160981e+02 2.619056466768872156e+02 2.578458719018035481e+02 2.727196144645773757e+02 2.841734244341296858e+02 2.614794264729220572e+02 2.824816700338985243e+02 2.373458632505375761e+02 2.532067198446000305e+02 2.730584819839100419e+02 2.565070664876840851e+02 2.680122829948178378e+02 2.897240708615064477e+02 2.930604033210152579e+02 2.761853126131923091e+02 2.574732080448663396e+02 2.921628225231283977e+02 2.499296043763271200e+02 2.766386709070705479e+02 2.678876894443372407e+02 2.572557551876474804e+02 2.717476606848307483e+02 2.521399073349788580e+02 2.750863657239958115e+02 2.704761105765686580e+02 2.659370679061237865e+02 2.798656049151359184e+02 2.732331318906337856e+02 2.852229821596224042e+02 2.570607119849423157e+02 2.658001121696603377e+02 2.531108825508389089e+02 2.601422927431394783e+02 2.938632205810649225e+02 2.582220042466444170e+02 2.425774907277860848e+02 2.757838974995820536e+02 2.615552220908864456e+02 2.808704729587402085e+02 2.787649150487435463e+02 2.809852646062166741e+02 2.666693785626644058e+02 2.594330924367230864e+02 2.790851675484909720e+02 2.410618347230939662e+02 2.673282350409889432e+02 2.792824394813830509e+02 2.537311016309068918e+02 2.692763227214703079e+02 2.628570105229453588e+02 2.696054251577841683e+02 2.642392479047380220e+02 2.793008043347034004e+02 2.540540798805912459e+02 2.655793241344752573e+02 2.690932735307556527e+02 2.448219133961728176e+02 2.527630602140660585e+02 2.541044173716246632e+02 2.278318718530614149e+02 2.584916516094778558e+02 2.522370266990471066e+02 2.634280489426176928e+02 2.830118298699856041e+02 2.432967523147888471e+02 2.796255722691325900e+02 2.667804441376607656e+02 2.550351044810392693e+02 2.424013053348783160e+02 2.523307920769996997e+02 2.734404499834377020e+02 2.790540065986734248e+02 2.386978139369835787e+02 2.489924787198033584e+02 2.626463412488034237e+02 2.595283365132398785e+02 2.352607290542535168e+02 2.545814769352870712e+02 2.564716328531289946e+02 2.540273517153704859e+02 2.759809029018638284e+02 2.201270311437229736e+02 2.586943358604398213e+02 2.502125741290194298e+02 2.742466474639126091e+02 2.592717785907516941e+02 2.470221702895352109e+02 2.139881295341677401e+02 2.328367621969432548e+02 2.516580302403293388e+02 2.549336416408633283e+02 2.480581856250273916e+02 2.491095299861873968e+02 2.650847938202915088e+02 2.458690278305061270e+02 2.741950674014697711e+02 2.704199979738461366e+02 2.788566383924350021e+02 2.877040944678219603e+02 2.849100656703730579e+02 2.734332821475143760e+02 2.654271871054471035e+02 2.418762218070478411e+02 2.636765081971328186e+02 2.501432213192616416e+02 2.738099071808391614e+02 2.725713781158535767e+02 2.356205291768904715e+02 2.778167378941536754e+02 2.383069111138920562e+02 2.275899722918655641e+02 2.484760772152225456e+02 2.372973579634811756e+02 2.541467017254569214e+02 2.680605216990407484e+02 2.806689749009703405e+02 2.625590664889236905e+02 2.861371352158416812e+02 2.451511664301064002e+02 2.501739682836609688e+02 2.328842672039076831e+02 2.791308385246784951e+02 2.446279174024036820e+02 2.656997843809430151e+02 2.700895809687782503e+02 2.698171992909476558e+02 2.466529715360507851e+02 2.624253339149298654e+02 2.657346926412067205e+02 2.690367336557635554e+02 2.660112988772995095e+02 2.491826016143073446e+02 2.664968042051618795e+02 2.458093141655049010e+02 2.565986805532671724e+02 2.941065489443868728e+02 2.673071797216637151e+02 2.727269876891288618e+02 2.849427795080900410e+02 2.700004967321738718e+02 2.476790975680309543e+02 2.469369593630274267e+02 2.710203256152915969e+02 2.771659571779689486e+02 2.491614609851305602e+02 2.461078545727951621e+02 2.794572801026624234e+02 2.626681162837712691e+02 2.573942267458213564e+02 2.740411567315706520e+02 2.975219939431463558e+02 2.740792797509570846e+02 2.584722876850519242e+02 2.487343643814419636e+02 2.516952483660479629e+02 2.205005627482732393e+02 2.457905696105841002e+02 2.648921419719067103e+02 2.477781577824414683e+02 2.371469901315979314e+02 2.477747019601004581e+02 2.570814729267565895e+02 2.855511845297290847e+02 2.559481129104660511e+02 2.575877925316722781e+02 2.809575094362491541e+02 2.507721018048711130e+02 2.426659645165416066e+02 2.244700536843665191e+02 2.584294461410614190e+02 2.534970327218990747e+02 2.661789366773095367e+02 2.640826607628275156e+02 2.757161262646475848e+02 2.648105586366618809e+02 2.473173751303179415e+02 2.949707808580050141e+02 2.326281246021113134e+02 2.706729866978144514e+02 2.596937045688345620e+02 2.701472003957571246e+02 2.707560008485319258e+02 2.712288086000254452e+02 2.509023984624820685e+02 2.595539317085068092e+02 2.281443927628969561e+02 2.849772713713541066e+02 2.723968665271046916e+02 2.746068127821276903e+02 2.270815434228849767e+02 2.568825245026365565e+02 2.867353393186160133e+02 2.438244029352850646e+02 2.646510223009103697e+02 2.608431917605684589e+02 2.583980858134007121e+02 2.548796578658918861e+02 2.684983430900807093e+02 2.671458163194470217e+02 2.757578153843398923e+02 2.662368253020875386e+02 2.975244277967904623e+02 2.940003954833286457e+02 2.710338340012708613e+02 2.980464477940721508e+02 2.646489732568682030e+02 2.749168821890942240e+02 2.879577915172279745e+02 2.542941509207436184e+02 2.724870065792011928e+02 2.668533438033152834e+02 2.548074133599435811e+02 3.016006690922565667e+02 2.596467575459817567e+02 3.057329525344739523e+02 2.839390311584658093e+02 2.656802073884600759e+02 2.424986252166242480e+02 2.875558475057957821e+02 2.451951064187196607e+02 2.776863007519155531e+02 2.825096347219610493e+02 2.654285313380598836e+02 2.675907991236372254e+02 2.815578884131825248e+02 2.566218476150372112e+02 3.119752860089977844e+02 3.092578559057931216e+02 2.863219885548479056e+02 3.078122527662791299e+02 2.655475444536012333e+02 2.622609037077374410e+02 2.647107374865174734e+02 2.733346031916484549e+02 2.829187363134204816e+02 2.566014847770421170e+02 2.789396296949565794e+02 2.937058570251397214e+02 2.780481938287599064e+02 2.478472644963847529e+02 2.644158855929856031e+02 2.337279490196804375e+02 2.768568576206340026e+02 2.666414317055621268e+02 2.770707283362165754e+02 2.569767491591058501e+02 2.504779751171084570e+02 2.615382086625044167e+02 2.302293216570863024e+02 2.344644994711540562e+02 2.705861407281051925e+02 2.642500692981488442e+02 2.797426218622887859e+02 2.752525156536746636e+02 3.050436024781272977e+02 2.859052654928416359e+02 2.863800419868794620e+02 2.541713799839172623e+02 2.972028217420687497e+02 2.491950116092484677e+02 2.674178588259916864e+02 2.535836059551546668e+02 2.441938993409782199e+02 2.622157019385982721e+02 3.182089618320846967e+02 2.316258258305868480e+02 2.660982350111529513e+02 2.708331433339291152e+02 2.590611329944123895e+02 2.591266868085916144e+02 2.602547487012290048e+02 2.743636472912565978e+02 2.581488902886019332e+02 2.763653109253280036e+02 2.764987097071550011e+02 2.979563817031416306e+02 2.696589718105912539e+02 2.626038414558901195e+02 2.725358397492443032e+02 2.560313263087272162e+02 2.727004488311748105e+02 2.809332042553643305e+02 2.956450664291368184e+02 2.910922112263751274e+02 2.878779024771624790e+02 2.485142327113696297e+02 2.633826108737861205e+02 2.726704796462996683e+02 2.927695286910876575e+02 2.821117229059467491e+02 2.989248363330545999e+02 3.010208589571241760e+02 3.048759961597800157e+02 2.482689319986186263e+02 2.644279118624501734e+02 2.764013847170952545e+02 2.702009467754957655e+02 3.124381837731434075e+02 2.524694112665624743e+02 2.613510789972260113e+02 2.489540074167157400e+02 2.828816889974339119e+02 2.689368285370224498e+02 2.589414850521150129e+02 2.422013619119243231e+02 2.673070341639983667e+02 2.606242730174009807e+02 2.770911802134704658e+02 2.556376117308742550e+02 2.767249155603169584e+02 2.750089969830203813e+02 2.356561768241085986e+02 2.595881160758863757e+02 2.947104700001866604e+02 2.759914932338681410e+02 2.570391457860490050e+02 2.849517428088232691e+02 2.443203646306799328e+02 2.575829131350444072e+02 2.312651796963834840e+02 2.425751685843589200e+02 2.698623594042724108e+02 2.662148345524547040e+02 2.619875510329596295e+02 2.687489597954219107e+02 2.648420840233099511e+02 2.867267756909953391e+02 2.842860442326171437e+02 2.892348939620070496e+02 2.468099185720359969e+02 2.567676045985427891e+02 2.655091927916458872e+02 2.610219634907439286e+02 2.454110668548528338e+02 2.724498420799843643e+02 2.905438464012214581e+02 2.743187612131631568e+02 3.026097534437109857e+02 2.635648669998274727e+02 2.524985345332402460e+02 2.437008442535662596e+02 2.623458060226152497e+02 2.645893941473418067e+02 2.617729851463342357e+02 2.739978181876106760e+02 2.583680938563259133e+02 2.689807773108781248e+02 2.718277096760050995e+02 2.583429180978299087e+02 2.567895839323447262e+02 2.785630965209379610e+02 2.816083164125591907e+02 2.651916907097202625e+02 2.545849039935263534e+02 2.491667479191656582e+02 2.371679066905227842e+02 2.634202286231717380e+02 2.969885456843304041e+02 2.781031070758044166e+02 2.745355617825232457e+02 2.288568452453069426e+02 3.328045664502326417e+02 2.667336355105754251e+02 2.976917625136507013e+02 2.653741600467564012e+02 2.652711117092899826e+02 2.528418256629207406e+02 2.438207181872436138e+02 2.910125731982460593e+02 2.657512035599343108e+02 2.485443425213172759e+02 2.821825469715357144e+02 2.483856077252970920e+02 2.738108608913830153e+02 2.681525144688272917e+02 2.920409502648896023e+02 2.335273843945234944e+02 2.418428761081923142e+02 2.718935462528780818e+02 2.830391813481732015e+02 2.420551878155480381e+02 2.650309141971889062e+02 2.429320821443618286e+02 2.772616822884530734e+02 2.534545476764301668e+02 2.840324220257802494e+02 2.670131632020555799e+02 2.426548671682575673e+02 2.583499181372221187e+02 2.409413810981462518e+02 2.420080731298567684e+02 2.514425251960247465e+02 2.632919208529965545e+02 2.544338126935286937e+02 2.336370675428100867e+02 2.625605318887616022e+02 2.315162955953852020e+02 2.526440430395012413e+02 2.515932968295504395e+02 2.731200761313558019e+02 2.564487428792807577e+02 2.649789082996929324e+02 2.280812301970312319e+02 2.459689528024555614e+02 2.464593407112911621e+02 2.753080729111470646e+02 2.700836101734594195e+02 2.831567565683808994e+02 2.879851034433670520e+02 2.485847400039614854e+02 2.904057137442904377e+02 2.594977076522042694e+02 2.705033482329345702e+02 2.334454649337833416e+02 2.760544332335655895e+02 2.306225379893757008e+02 2.780660338465917789e+02 2.462375194294000380e+02 2.352905291881436654e+02 2.644535795724897866e+02 2.792156778112442339e+02 2.358600336536982809e+02 2.969851023359414626e+02 2.722569456127952208e+02 2.626576311716319196e+02 2.368913375297038044e+02 2.420254211821323622e+02 2.756635584362733766e+02 2.379479270446636292e+02 2.446837580718875813e+02 2.734684765078471855e+02 2.532278270683540597e+02 2.294393314283737197e+02 2.549867614880460565e+02 2.613042521481306721e+02 2.596478403226909677e+02 2.618114912435735278e+02 2.694113326379783757e+02 2.835370083622565289e+02 2.624930854642379927e+02 2.749749293797851237e+02 2.597792515214203490e+02 2.634466548703405238e+02 2.332300074683047626e+02 2.527921949304686393e+02 2.867205941178145281e+02 2.779155158616294443e+02 2.633604316901177640e+02 2.548703605463696249e+02 2.993911528421274966e+02 2.755331366676074936e+02 2.538846089918213522e+02 2.402617424329860114e+02 2.143186992568213327e+02 2.676019486112080585e+02 2.381075323130727668e+02 2.570333474892639174e+02 2.563672305934982205e+02 2.420426765929078954e+02 2.453323031257235414e+02 2.560771563010888485e+02 2.526925819922803953e+02 2.520181780517465597e+02 2.461015733009729161e+02 2.873637963574890364e+02 2.310610652095404589e+02 2.731807609839566453e+02 2.645039122246544707e+02 2.678318862687411865e+02 2.433340980507132656e+02 2.863103637114881508e+02 2.812078754268677585e+02 2.785852239046374734e+02 2.527541536526406389e+02 2.941793917818823161e+02 2.956442124319663094e+02 2.682452177643828009e+02 2.648049194881213566e+02 2.541519119917720957e+02 2.608879252099729342e+02 2.562326133357357207e+02 2.554227294264913724e+02 2.689831454999240350e+02 2.545276048027970432e+02 2.812351037924866546e+02 2.656514847830559347e+02 2.420572693369235537e+02 2.753189973719405543e+02 2.647842492992245411e+02 2.499504245643534261e+02 2.369129781662120990e+02 2.650865823792510696e+02 2.215810782665338934e+02 2.698219318547798480e+02 2.628706386099899532e+02 2.071398178674618578e+02 2.669011025904565031e+02 2.742637662481760117e+02 2.564219323399840960e+02 2.724882651054680309e+02 2.529038364534402774e+02 2.456796609344377202e+02 2.539217799443426600e+02 2.531608454390906218e+02 2.390199691817369967e+02 2.469520986521385453e+02 2.514326462895714371e+02 2.425326167655941276e+02 2.663252438043767256e+02 2.795421211976262157e+02 2.574592422950175319e+02 2.644261015032516298e+02 2.548097576655740681e+02 2.593838092413924983e+02 2.607421934300216435e+02 2.451008706566104820e+02 2.581973465251494417e+02 2.775919820675572964e+02 2.819349744603848649e+02 2.877868644949425629e+02 2.782607302597487546e+02 2.560271897939977634e+02 2.929602445958079215e+02 2.786851834409740150e+02 2.898618486521302771e+02 2.622273902741182496e+02 2.350761759319239843e+02 2.411131145393514430e+02 2.634715582545925940e+02 2.973255165150212633e+02 2.527272825294296013e+02 2.550444213550910320e+02 2.507497728865390627e+02 2.876753479464180714e+02 2.425880058349498825e+02 2.668727939273499032e+02 2.617136671646984496e+02 2.502556921540343069e+02 2.776275796561580478e+02 2.792166458064291987e+02 2.854757060703826141e+02 2.630294147995504659e+02 2.793380356643348250e+02 2.787152088806198549e+02 2.657055781907880032e+02 2.603107905477893382e+02 2.580620997022278402e+02 2.842342172279396095e+02 2.695318905773601728e+02 2.663196493649802505e+02 2.657105346636870991e+02 2.931159477414992125e+02 2.466010234133780443e+02 2.977168640663996939e+02 2.710239074918866322e+02 2.826900533485681422e+02 3.102198380208638469e+02 2.772495347130084724e+02 2.971417729391469607e+02 2.654614386708096276e+02 2.809319242380686887e+02 2.757380728165741175e+02 2.798844147318282580e+02 2.681450607755246551e+02 2.590802104742119809e+02 2.788414076457903548e+02 2.872747605923942160e+02 2.893774348052709229e+02 2.667929265847438955e+02 2.645640292229174406e+02 2.783386914884337671e+02 2.629222316302903550e+02 2.461623842120901884e+02 2.458765892779454987e+02 2.735525632796926061e+02 2.830909489016694351e+02 2.570171507456789186e+02 2.658896427609188891e+02 2.688749923182764405e+02 2.449746184442687138e+02 2.725372732008139565e+02 2.799050560408706474e+02 2.947854239946395865e+02 2.560719738832484609e+02 2.601126759827817523e+02 2.737078735250426007e+02 2.570521631430153775e+02 2.614766909653822609e+02 2.701996877252648233e+02 2.469569317356904605e+02 2.799705301180930519e+02 2.643999397353665586e+02 2.606838238347708625e+02 2.784077347161942839e+02 2.696914632363938154e+02 2.768367716726976937e+02 2.601174222916746999e+02 2.810204393675184633e+02 2.878898153389872618e+02 2.613366562155906649e+02 2.505399778616137212e+02 2.655537770427475266e+02 2.411772493016871124e+02 2.654617838700182801e+02 2.813347673810811784e+02 2.675405665642139752e+02 2.521970439163891058e+02 2.962755817654200996e+02 2.574150645094935612e+02 2.840587911226335791e+02 2.375608633386265183e+02 2.623644832404883118e+02 2.511310902719665705e+02 2.753801894732913524e+02 2.903445261480181330e+02 2.498746933608095446e+02 2.885820027536375392e+02 2.468063227267933257e+02 2.634096939929629571e+02 2.710115462181937573e+02 2.580765173038781768e+02 2.490354865673084248e+02 2.620496219906854094e+02 2.581132360841564264e+02 2.714010357920161596e+02 2.388519361298785100e+02 2.426192743352877983e+02 2.571957843103201640e+02 2.508233328483123330e+02 2.647450076234845824e+02 2.609684361523106304e+02 2.915194690696285988e+02 2.443875086412658106e+02 2.860189946292830427e+02 2.715443546400417745e+02 2.404572970970561414e+02 2.837139579209681983e+02 2.433564726712679374e+02 2.714813470919827409e+02 2.551007835792811420e+02 2.716798601778163516e+02 2.544662841501031778e+02 2.631239157428990438e+02 2.939223221614554404e+02 3.003441284449488080e+02 2.756969016605398224e+02 2.376655279262367628e+02 2.576469157294815204e+02 2.916964370589657278e+02 2.737582762255802322e+02 2.947300265027235469e+02 2.611492063189391502e+02 2.813746545994603707e+02 2.509768341106048410e+02 2.805264584676825734e+02 2.789358178487456712e+02 2.556102837622866844e+02 2.811170104972623562e+02 2.769267900544375038e+02 2.474238645794381455e+02 2.697706992104841106e+02 2.814337523587710734e+02 2.736302534994309781e+02 2.752605055411077046e+02 2.760495817989020111e+02 2.668454375943235277e+02 2.619168912826226006e+02 2.522940024838487716e+02 2.705002919013763858e+02 2.731554550708975739e+02 2.379893528154050841e+02 2.711750613084456631e+02 2.600733451284423268e+02 2.826277945597363441e+02 2.798193653638518299e+02 2.806651524349931606e+02 2.592458109205062442e+02 2.750322191396598441e+02 2.846818080035668004e+02 2.714734536828847240e+02 2.647649712543361034e+02 2.705198992548928345e+02 2.757387167886323027e+02 2.618540533909541068e+02 2.804219812904338482e+02 2.974117581106156081e+02 2.768561297672436581e+02 2.577869595191164649e+02 2.873182982046401435e+02 2.869137239750015738e+02 2.987197301321223790e+02 2.782388599340871451e+02 2.849093755797554763e+02 2.649106242043187081e+02 2.643334884590205434e+02 2.662131242777045941e+02 2.714592768878569018e+02 2.568600142813757543e+02 2.671328145275541601e+02 2.731553495655929282e+02 2.540159695679822960e+02 2.651821653510750139e+02 2.533766843570215030e+02 2.694882350697837978e+02 2.395453432258510702e+02 2.971161237123483261e+02 2.499493692162628520e+02 2.513505262895667443e+02 2.578559988838226786e+02 2.463225816595064259e+02 2.950805769429983343e+02 2.752100999318712411e+02 2.602139101862886719e+02 2.594793743407921056e+02 2.648170838853237115e+02 2.741872852868855830e+02 2.608612823548118627e+02 2.590897392518051561e+02 2.514930405554472088e+02 2.924182670236393164e+02 2.829043761520571820e+02 2.742861019197334826e+02 2.687511002531277882e+02 2.932790725023155574e+02 2.666765105093576267e+02 2.708860894696123864e+02 2.814319584116302053e+02 2.731809056283211135e+02 2.853694688653533831e+02 2.766766443820118297e+02 2.704272888451708923e+02 2.844615511876253890e+02 2.875401294757526216e+02 3.034710039841291973e+02 2.891530643552134734e+02 2.879177036694593426e+02 2.148661436254488706e+02 2.687769897655178966e+02 2.863303272103893278e+02 2.809750985799133787e+02 2.651285573077419713e+02 2.478918845215649185e+02 2.579299659408336538e+02 2.979233475281200754e+02 2.792268661173133637e+02 2.673733284892940105e+02 2.642241569051846000e+02 2.746380045556824143e+02 2.865066760165937580e+02 2.627543365292704038e+02 2.710219926180602101e+02 2.920643200291184485e+02 2.404014436248623383e+02 2.587184627757460476e+02 2.649841741305804135e+02 2.688386322222450531e+02 2.671908247669794605e+02 2.739108302300391529e+02 2.675787037545127873e+02 2.847883416180903851e+02 2.548650085933647063e+02 2.794162252912307736e+02 2.607525079082578259e+02 2.769821823808990189e+02 3.033913419328448526e+02 2.629412649255879728e+02 2.604689131281122627e+02 2.837563546206091019e+02 2.534149115900308402e+02 2.397995077328943410e+02 2.791094744324555563e+02 2.445855499949996954e+02 2.545598587063062723e+02 2.285320620106761567e+02 2.669294142634202558e+02 2.463936136892416471e+02 2.723096083694408094e+02 2.488356346873455607e+02 2.600779637470189982e+02 2.475821876962930048e+02 2.216959812819709725e+02 2.685947749860160911e+02 2.953187662951741004e+02 2.694525198035396443e+02 2.365542549559939118e+02 2.586291550091044087e+02 2.552845127572952038e+02 2.537208445769403795e+02 2.557961021397357513e+02 2.485554618132669020e+02 2.420480207487678115e+02 2.365365211052806274e+02 2.399596151357807798e+02 2.502489499941843007e+02 2.469650512111805085e+02 2.643844644019816883e+02 2.416606066550567959e+02 2.384488973137617620e+02 2.621363446424702488e+02 2.773759462205344448e+02 2.664352499520841207e+02 2.409276631920977820e+02 2.622525739482880454e+02 2.661541996983016247e+02 2.660175634041053740e+02 2.595643762488172683e+02 2.526303778984145652e+02 2.529448175313236788e+02 2.884250406863333183e+02 2.803785724564373254e+02 2.735364175271861882e+02 2.560945689520000883e+02 2.701635839636684864e+02 2.707820189719094515e+02 2.646368434064901862e+02 2.501478011424263173e+02 2.574211338360508989e+02 2.671747291570086986e+02 2.663768417177486754e+02 2.687027824231911382e+02 2.931738376502460710e+02 2.925418774006150215e+02 2.553258413873741972e+02 2.787217937581061733e+02 2.542094537784590500e+02 2.639330093933635908e+02 2.481948241082982065e+02 2.525397105977445165e+02 2.429345818467303388e+02 3.034612480214876200e+02 2.685815711997249764e+02 2.785476987934734439e+02 2.592371920853971119e+02 2.354897893177587491e+02 2.357480123237534428e+02 2.560189184014355419e+02 2.761500293634077252e+02 2.642108680675194705e+02 2.615674383497078566e+02 2.730976379793175397e+02 2.456344960477977111e+02 2.514239441761695559e+02 2.638977635705174976e+02 2.600430622672022878e+02 2.599833075708662022e+02 2.651900951568659366e+02 2.569080961104810399e+02 2.491749137249857142e+02 2.609753581642385143e+02 2.865572828718363780e+02 2.683369284115468076e+02 2.783032436597315495e+02 2.537423910219514198e+02 2.416652008733813091e+02 2.357726507405468794e+02 2.272454258061201244e+02 2.549731871959885723e+02 2.591916344889345396e+02 2.433628369473341877e+02 2.661983967130637438e+02 2.709802065705993641e+02 2.343790977494213053e+02 2.852081077814285095e+02 2.383234467257258302e+02 2.424881469917592653e+02 2.674797615009538276e+02 2.287402225477338789e+02 2.462778338020735873e+02 2.283367794488680431e+02 2.494094774827033802e+02 2.476163945884175632e+02 2.182670068230340803e+02 2.343894398654504982e+02 2.261778326442416471e+02 2.553736716279822474e+02 2.228790144429784732e+02 2.002083362068896690e+02 2.361821626515562400e+02 2.220290838750770490e+02 2.220864328102165643e+02 2.157039347837617242e+02 2.324244021110012284e+02 2.253421315302387598e+02 2.105385277812356151e+02 2.351682572181571231e+02 1.968100809033527128e+02 2.007892754374918241e+02 2.173898377438534624e+02 2.020174247362375866e+02 2.025860400636297527e+02 1.747822418847052290e+02 1.913522494199100095e+02 1.916646898535919377e+02 1.970525436104796313e+02 2.233903529115658841e+02 1.917139421780205737e+02 2.171107435292427965e+02 1.984567221226151048e+02 1.747801538059037512e+02 1.795220671180812246e+02 1.948876857994105762e+02 2.230793731750600557e+02 1.854521228536226261e+02 1.963744020971940358e+02 2.004014225465492416e+02 2.025476087928948630e+02 1.975279494495623567e+02 1.634998191783625145e+02 2.081877117288633769e+02 1.908985958332094413e+02 1.912460763365600940e+02 1.662457486757588470e+02 1.772338629001754384e+02 1.861127759266496753e+02 1.706680517787254132e+02 1.628946493977215368e+02 1.727997852759078228e+02 1.838738635492467495e+02 1.844624295254979245e+02 2.036674981874839148e+02 1.847069223285674298e+02 1.571711008456510683e+02 1.756213011975651170e+02 1.489897406345952504e+02 1.812188283334036782e+02 1.748874228184361641e+02 1.524703834428050016e+02 1.878693593949568310e+02 1.775698432898681176e+02 1.700555119364866243e+02 1.854291796803759951e+02 1.522390956716785411e+02 1.659378836931699084e+02 1.816995947652493442e+02 1.599572938649036189e+02 1.725949218558567395e+02 1.409136936032806204e+02 1.647357346980458033e+02 1.730821711289623579e+02 1.536798855685707395e+02 1.727821677912045004e+02 1.326445897139601300e+02 1.524352120975665912e+02 1.792557081973245943e+02 1.499050624950740769e+02 1.526054643121726997e+02 1.435790619573847380e+02 1.580952942629047016e+02 1.471646923961311018e+02 1.476192815944083065e+02 1.523125368089386313e+02 1.513667286548593722e+02 1.538733956428956162e+02 1.338533496713600357e+02 1.330222240943130032e+02 1.553366007363240726e+02 1.312377484297153956e+02 1.542376680478617459e+02 1.464376417921236566e+02 1.507389813515364949e+02 1.657101908672508728e+02 1.556502741011709361e+02 1.445861607311379373e+02 1.425454604269353069e+02 1.425079739417219287e+02 1.402945828437062517e+02 1.421716384272678226e+02 1.427365642898021463e+02 1.497253124177143206e+02 1.363915985354949214e+02 1.577164270615352564e+02 1.276348064651626686e+02 1.403488100636776323e+02 1.395148253438646577e+02 1.303267783774135751e+02 1.264245995571380377e+02 1.318479585814961013e+02 1.428838351273024330e+02 1.310921059777791697e+02 1.201771409830820119e+02 1.419541199596430658e+02 1.368671604736915128e+02 1.396262148889345553e+02 1.310552515483528282e+02 1.427646289353779991e+02 1.291186166761055176e+02 1.293161507417212590e+02 1.426412770739732423e+02 1.252807098422639598e+02 1.217908106424058872e+02 1.354905238488191515e+02 1.241109436035216760e+02 1.184123772600329829e+02 1.334476927332334242e+02 1.331136962424656645e+02 1.214002262243574251e+02 1.171689978965294188e+02 1.341001003183887406e+02 1.345652390487349805e+02 1.246583142051399449e+02 1.152926229647531073e+02 1.158761806382906769e+02 1.154005352138811276e+02 1.055661331854333866e+02 1.255353908277966468e+02 1.125545123535160741e+02 1.134685078064613890e+02 1.348381475947097385e+02 1.162276902974476229e+02 1.171711328173607711e+02 1.123510758670185368e+02 9.484312506689255429e+01 1.097055378823504981e+02 1.210181925627848756e+02 1.059024388174721452e+02 1.066548377670962964e+02 1.152822549500370997e+02 1.154700403471945549e+02 1.060906885757130311e+02 1.173142464405469099e+02 1.136744902872689238e+02 1.067817499893739921e+02 1.044464080168784363e+02 1.166739626772607608e+02 1.072507016451707500e+02 1.144137845840902941e+02 1.207915589800105778e+02 1.023176226546891030e+02 1.147202557988424729e+02 1.120740417924276784e+02 1.035105634933191396e+02 9.431167220676158536e+01 1.068263069591316992e+02 9.920298163608275388e+01 1.067707595122607671e+02 9.431378643166023323e+01 1.081388040260236920e+02 1.201635380868891900e+02 1.224447240226597984e+02 1.213883885256935713e+02 9.772632408104890089e+01 1.086261840836742749e+02 1.080697927149172699e+02 1.038568249517659865e+02 9.621410095911362248e+01 1.058639529354362026e+02 1.225336860690668175e+02 1.091646608319661169e+02 9.983015901495075184e+01 9.349347512465475063e+01 1.030127876622281349e+02 9.919129878728490723e+01 9.643103344904349683e+01 1.024171208389899022e+02 9.610841007243161016e+01 1.051921128085571269e+02 1.025804804381878625e+02 8.979451392700737244e+01 8.922768152010905851e+01 1.011322565761014403e+02 1.043730809478010144e+02 9.582643189824419494e+01 9.842072634342943616e+01 1.024493210702093364e+02 7.481116700025540922e+01 9.190416400412996722e+01 7.815189858386244737e+01 8.086967614990709308e+01 1.226926213073320326e+02 8.835666423593147556e+01 1.033631373462757637e+02 8.311487453488882693e+01 1.034380680842953097e+02 1.054926323689186063e+02 1.034817252950662692e+02 8.744086000879505605e+01 8.782521524627325960e+01 8.215972541197889711e+01 9.098529069278302472e+01 1.100395028086615810e+02 9.109549384348068202e+01 1.086409597078527014e+02 9.231771386965911574e+01 1.025530463056711454e+02 1.049917870734808503e+02 9.665813561918301389e+01 9.756858453320391789e+01 9.508534571340342723e+01 1.135151195943595042e+02 9.251095553501809832e+01 8.473101527028647695e+01 1.014923666699651079e+02 1.015926715242475638e+02 1.038894308402059465e+02 1.108167749944383047e+02 8.915364112878540936e+01 9.213127049191511730e+01 8.954378862915640980e+01 7.302622766819463607e+01 1.234783077567328604e+02 1.029084421756787577e+02 1.015985141741237072e+02 1.021717567494867751e+02 1.028853880479768037e+02 7.777681971718932630e+01 9.595271385598545066e+01 9.266535220843086051e+01 9.155954111697579378e+01 9.799740357447565486e+01 8.557659976330276663e+01 1.058722334042078046e+02 7.617884605435376955e+01 1.049762361436769140e+02 8.314350092312454876e+01 9.431761940315351467e+01 1.101745653583427043e+02 8.999736629797651233e+01 8.563790008994833158e+01 7.989251114143714005e+01 8.622436124739562047e+01 8.431414422982822998e+01 9.632836455581674784e+01 6.930957111502178236e+01 9.752681092955168651e+01 9.117961862337087098e+01 1.054207601753792432e+02 9.563833934407723802e+01 9.808174502208665047e+01 9.006079591086985658e+01 8.625769555465281258e+01 8.441150401483777443e+01 8.504274685786042198e+01 6.401435433501306704e+01 8.165060928909252880e+01 6.966926683538333975e+01 9.130345982243417780e+01 7.404925154290192779e+01 9.425910042413920564e+01 8.071537037535175330e+01 1.029991217618557329e+02 7.990100819477767402e+01 8.842634934524856760e+01 8.785899409779828773e+01 8.171981975368716178e+01 9.786063982434708919e+01 9.184001281573823405e+01 7.816282497469630641e+01 8.816047060418901538e+01 8.303236301165797784e+01 8.479991302109084472e+01 7.891081787547318527e+01 8.908778657797807909e+01 8.433329664365456324e+01 8.648359493086897487e+01 7.336524662191303037e+01 9.648016843138806564e+01 8.232897544690763425e+01 9.381809591539879989e+01 5.442401710915328295e+01 8.920437397213747488e+01 7.175684021945176028e+01 8.196682094044631128e+01 9.459432120434345848e+01 7.147239315036796370e+01 7.986412436114868285e+01 7.950558223295026039e+01 9.059501903542728485e+01 7.147104456620110113e+01 8.214425538627867240e+01 9.632450059657811892e+01 7.591050900247167021e+01 8.047060695501652106e+01 8.859402370734268573e+01 9.336255469672445884e+01 9.127207180898916761e+01 8.396826809640704425e+01 9.672725622488231068e+01 8.740300509307401455e+01 7.317335605850222180e+01 8.645112123582151753e+01 7.767629029851767086e+01 7.800116296857206066e+01 7.731068323689038380e+01 7.914889820269554832e+01 7.680371812259419073e+01 8.385836883965666289e+01 7.257296807500590319e+01 8.542995255937307775e+01 7.343232725800652361e+01 7.529098981191177131e+01 7.294308152189294958e+01 7.641295783394380692e+01 6.914382735391234291e+01 7.693340784410123945e+01 8.790573743178279642e+01 8.122285413216545180e+01 8.327245428181521447e+01 7.480646546663321317e+01 5.699812050320336709e+01 8.024259142877268403e+01 8.539311100221014783e+01 8.130678738289935836e+01 8.610533006035345238e+01 7.149089475612977651e+01 7.921522265425356579e+01 8.054550662111893189e+01 8.030097287746292523e+01 7.086980771098178877e+01 8.835758565060788783e+01 6.704478384763892507e+01 6.122225715556508163e+01 6.999056135998743855e+01 8.281331577629821084e+01 8.257393346528122891e+01 8.643524962527706634e+01 7.405467024434966561e+01 7.470534060782640040e+01 8.974641281115887637e+01 8.535337278179112275e+01 7.771501602474407377e+01 7.503559281827702421e+01 8.040444620897487482e+01 6.241865446483853219e+01 7.172110882981554880e+01 8.374260462538569527e+01 7.037104656442346595e+01 7.791650322755823765e+01 8.867853377190279218e+01 7.996478936152189476e+01 8.606549340059062558e+01 8.139242382506640183e+01 7.810078104537593902e+01 7.171120480535022068e+01 7.537561762628594408e+01 8.161843783399498875e+01 7.426818180078416276e+01 7.803704071359018712e+01 7.354797660290243755e+01 7.138655155449096412e+01 8.395926649712973244e+01 6.034545904943668404e+01 7.892500238268496560e+01 6.988118088342699252e+01 7.372958406764917072e+01 6.323431189819397957e+01 7.243845342505132123e+01 7.898928770675728117e+01 7.479285135643927163e+01 7.444587834550337391e+01 7.482343802226097296e+01 7.065187252400163231e+01 7.381462355360481808e+01 7.385295375376891513e+01 8.007201487813391338e+01 8.492776360222616461e+01 7.473235437976354945e+01 7.863828935522434449e+01 7.255446377223672982e+01 9.084497374707558492e+01 7.534024562203754272e+01 8.696226066863967219e+01 8.999683831622654395e+01 7.802212519194485196e+01 6.261272579496649371e+01 6.727847383620124333e+01 7.008462095334262187e+01 7.512289848806469195e+01 7.042649621419728589e+01 7.512325293383430846e+01 8.830278909773134899e+01 6.533046854518978819e+01 7.877595765203190581e+01 7.624191730279137857e+01 7.656393020500958357e+01 7.149636452156562427e+01 7.020592928749768191e+01 7.395557992582206452e+01 7.496982237862275156e+01 6.883587440161804238e+01 7.853094762176185384e+01 7.232817914622067690e+01 6.573914880122916315e+01 8.409868245893947858e+01 6.908522061529278346e+01 7.058920163905847289e+01 8.274840759177621408e+01 4.914784288179629357e+01 6.248785494909765958e+01 6.182611589565748034e+01 8.346946021697233675e+01 7.089481102670535506e+01 7.010246746239360505e+01 6.558348427471588593e+01 5.752358124843747333e+01 6.580996813581728588e+01 6.977636215856375657e+01 5.962083362370425732e+01 6.479215035562374680e+01 7.929248184126424803e+01 5.919246131193378346e+01 5.637085435093046470e+01 9.239596139108941486e+01 6.371572785622222312e+01 6.804422914140769763e+01 6.594008779058877678e+01 6.841434065137222831e+01 6.835657654079540180e+01 6.986600196032088661e+01 7.479469675904479686e+01 5.703320470852823831e+01 7.566612748110080133e+01 4.609254257874333405e+01 6.196558676785673470e+01 6.007619977519313181e+01 6.627330598000179407e+01 7.349807731897989527e+01 7.045251182126661149e+01 6.722877683643352498e+01 7.842117511742928571e+01 8.090895693814056244e+01 5.832904228349718778e+01 6.786998119953244668e+01 7.713890516977829748e+01 7.032487612959079115e+01 8.220854206866115987e+01 7.906662827430824336e+01 7.680214476287923731e+01 7.453645881851355171e+01 6.444369626272727203e+01 5.752650900508751164e+01 7.053091564524018509e+01 5.723855601273418614e+01 7.541082504434962175e+01 6.235236638066586323e+01 6.998615622747814768e+01 5.810618352879146187e+01 5.868087668892547981e+01 6.485412480844330219e+01 7.038917542045498976e+01 6.526545252150154397e+01 7.403743118564720760e+01 5.747869036384511077e+01 6.577109297254889952e+01 8.024689457411305682e+01 7.918154863297854718e+01 6.245114501377637595e+01 6.285665621199770214e+01 5.323878060058414974e+01 8.234679506471597676e+01 7.590218902931827927e+01 7.304140796259736135e+01 5.695692920833852924e+01 6.167166154428939251e+01 6.131110283371729963e+01 6.051760104484831260e+01 6.300894763504258833e+01 5.946199767055325225e+01 5.948716231619135897e+01 6.151458211512817087e+01 4.545155747349375019e+01 7.014111758696009247e+01 7.051953251956196311e+01 6.017838275539561721e+01 5.903546409611869450e+01 6.043131878237230126e+01 5.447961152415172847e+01 6.753705866887776210e+01 5.191319359876615636e+01 6.478240818656787781e+01 5.086945288972741253e+01 5.208509789068535412e+01 6.481205961154162765e+01 5.775446852962473798e+01 6.362747862207339011e+01 6.181964620346776940e+01 7.552019348545202604e+01 6.390857010419531292e+01 6.815136628395468676e+01 5.842129492380160372e+01 6.189342201187290726e+01 5.570320398053039668e+01 7.036555352267168928e+01 6.981896962809845775e+01 4.875800371560404756e+01 7.534015012093887265e+01 7.428867385708520032e+01 7.437154722226232195e+01 6.175746439796528620e+01 7.254390121579061201e+01 6.057958746467311784e+01 6.716478664217621031e+01 7.215472667290751474e+01 6.280693026041087279e+01 5.688674846301446308e+01 5.931302500048186488e+01 5.655632526888396683e+01 5.721273083051686825e+01 5.908787549905404290e+01 7.326278080925584391e+01 5.641741703677745789e+01 5.376918551361058718e+01 5.784755299956179186e+01 7.448213186333774161e+01 6.530832288387101414e+01 5.431775327429566147e+01 6.372416855294498816e+01 5.432564474179824288e+01 5.310678735816921403e+01 6.674205496824593808e+01 5.152273557384957314e+01 7.368570939884865822e+01 6.310095672469204686e+01 5.235799691188057636e+01 5.632149325740938650e+01 6.437798224205661768e+01 6.799387378280192706e+01 7.000183294280010671e+01 5.944871073145456108e+01 6.458115686183585069e+01 6.976512701941223327e+01 5.470446065848876316e+01 6.142475658112874015e+01 5.385551335597136102e+01 4.784696859657093881e+01 6.254300553278506669e+01 6.876740347119928742e+01 7.436636049502354240e+01 5.308738349481420471e+01 7.024918122227748540e+01 4.366220574309030411e+01 7.440255302489619282e+01 5.081100339473739780e+01 5.404466792008996379e+01 4.890608796877094733e+01 6.220596704916737707e+01 5.576429551754273461e+01 7.054356249073755691e+01 6.893780826315368415e+01 5.547963919308411818e+01 4.799765297866706248e+01 7.656034275040936166e+01 4.484455032521302087e+01 5.250221349717661212e+01 5.506588724899313547e+01 6.016421878541945745e+01 5.730891681475561228e+01 6.521152013893319577e+01 6.495533902844132967e+01 5.898351343773254030e+01 5.096123679266547413e+01 5.726861601569618898e+01 5.767391749439715198e+01 5.778487095941720497e+01 5.229663722341180687e+01 5.975425660728165411e+01 5.122610754011392231e+01 5.963232071800536005e+01 5.021945765480849388e+01 5.090055003448424742e+01 5.800059880388077005e+01 5.226217024680687473e+01 5.809176462569338639e+01 7.417638151742967523e+01 4.946213772381602780e+01 5.451566410445582989e+01 5.860257874778575626e+01 7.491569139638666286e+01 5.738978941154642399e+01 6.570195520447722970e+01 5.862222740470478755e+01 6.327644336032317085e+01 6.513622672056995100e+01 4.479577974602023005e+01 5.911475758809771719e+01 5.805262882843255312e+01 4.387505927143131856e+01 4.643928208870632091e+01 5.588096172403255935e+01 5.699117699882500432e+01 6.721429670483621521e+01 6.068404295402363857e+01 5.735155355142119760e+01 5.344786406280329061e+01 5.283091948385747116e+01 4.617271889046255495e+01 5.483250443464036294e+01 4.934697686905751368e+01 6.180370273432763639e+01 5.366050728684932380e+01 5.213442684356013501e+01 5.231287253226374645e+01 4.496393536708185934e+01 5.217481069623318035e+01 7.234288781432194071e+01 5.688710581731159976e+01 5.294028581868090555e+01 5.339234743338045064e+01 4.986173658002718412e+01 6.814747150844523560e+01 6.007475116117813485e+01 6.770957589190985004e+01 4.824332180027932537e+01 6.509237072707213656e+01 6.209408495278697870e+01 5.812590489133358318e+01 4.222853615445909270e+01 4.712303842904971418e+01 6.620004609064373824e+01 3.685121432660084650e+01 5.112360877459717301e+01 5.784373911267977775e+01 4.581276614070520736e+01 5.130849830199043993e+01 5.357664924844942078e+01 5.908105482788296570e+01 5.203146762383458679e+01 5.991433290607123752e+01 5.449132998400129679e+01 5.364411966431851653e+01 5.262942361535929336e+01 5.327091013227898486e+01 6.349985929128028772e+01 5.409826445581489907e+01 4.267325214722163196e+01 5.306120389766775247e+01 5.917287636034717480e+01 4.324238413632508582e+01 5.428136650572924538e+01 4.572525044491057145e+01 4.647900438556069247e+01 5.692346150373041525e+01 5.751296822671278619e+01 6.084280305046630133e+01 6.388883919099644970e+01 4.690914537964621900e+01 4.113298064440838431e+01 4.671592760852360016e+01 5.563318927420073123e+01 4.587501678385739723e+01 4.837775207730525295e+01 6.789424625634877941e+01 6.098043055970957482e+01 4.301395629885099936e+01 4.657366405380849272e+01 5.988898579076599304e+01 4.408812228295621338e+01 4.776949558071595447e+01 5.001133762426411522e+01 4.410572934488761376e+01 5.569768982495230603e+01 5.529143381730254703e+01 6.111446094570968768e+01 4.553064613179373055e+01 4.924848998383302501e+01 4.361698372031119675e+01 4.647946454052606668e+01 5.658892471076287478e+01 5.559158446865992431e+01 5.291600546031366292e+01 4.856598198446874193e+01 5.149981927046137287e+01 5.632991486109317236e+01 5.096251939592971780e+01 5.638639969960956222e+01 4.800223984063726590e+01 4.965110429005469683e+01 6.444517039896247468e+01 6.361934292461445040e+01 4.443145447816206683e+01 6.167108502902466682e+01 5.963840090965327789e+01 5.497404135540006109e+01 4.851808510467239444e+01 5.224982389742337574e+01 5.230972766703406052e+01 5.247237000679833585e+01 4.793838112970885845e+01 5.427136479255964474e+01 6.484349437894637447e+01 4.736232659443690096e+01 5.020871515503000637e+01 5.306487163781703487e+01 5.605549508474620524e+01 5.166528429206648099e+01 5.784305810942744586e+01 5.523344684641103441e+01 6.272941738746440166e+01 5.166828118901585043e+01 4.102771114080651671e+01 5.850805188692899605e+01 3.270281257850530920e+01 5.622806270838288611e+01 4.677362505581248797e+01 5.641477039073492961e+01 4.460744091235514475e+01 4.772538773197261719e+01 5.140744437139817080e+01 4.043650618714340084e+01 5.627852220205087264e+01 5.320936432236221236e+01 4.145109791805403177e+01 5.706530961308349248e+01 5.075084603844313591e+01 5.252546876482570326e+01 6.815626355576564777e+01 3.867035534461577129e+01 4.587981157907175600e+01 5.101552747122047293e+01 3.892416706033863960e+01 5.154695958882867046e+01 5.780819986275215427e+01 4.181324202027239068e+01 4.501673022658265211e+01 4.194913506239862500e+01 5.315143533950563182e+01 4.487453778142678118e+01 5.370851061547680416e+01 3.814198078476878351e+01 5.395317882407572085e+01 3.888875598411670609e+01 4.658033467673467243e+01 5.111898684518252622e+01 3.795398787468236179e+01 4.306573329492318436e+01 5.014697379129901122e+01 3.997989589756576834e+01 5.510540570699811269e+01 4.712585557388588597e+01 4.408528227843667224e+01 3.836386230553653576e+01 4.492977853368547869e+01 4.372077573016033369e+01 5.507149338358607338e+01 4.391527715203859827e+01 4.367941902462543879e+01 3.571448088840323720e+01 4.934544653608169540e+01 4.357865660202207891e+01 5.181280759802881875e+01 5.741517136190253012e+01 6.336182842308456742e+01 4.934332969950182246e+01 4.226713690044022798e+01 4.590583545572594204e+01 3.974944621629235542e+01 4.272950323555145502e+01 3.636447898822808611e+01 4.491514674239070359e+01 3.887899036924792995e+01 5.673607694093990261e+01 5.506165867711877837e+01 4.395175031365194940e+01 3.869722715408070002e+01 4.353807427750442827e+01 5.100579919629905135e+01 5.287081562477124663e+01 4.801446649149941237e+01 5.446807393795554475e+01 4.410944846684662934e+01 5.517534786639709665e+01 4.870322159954733365e+01 5.936718010169385451e+01 4.161808683892888183e+01 4.618737735598735128e+01 3.820398992670769900e+01 4.413483244693149743e+01 3.363451560635282789e+01 4.749110523413217066e+01 3.870309605646995266e+01 5.122616099384058685e+01 4.617512440800168605e+01 4.354135018439659888e+01 5.384475903937939734e+01 4.272105346189832886e+01 3.137654065413783755e+01 4.812944132622547500e+01 4.633062938387587337e+01 3.059179099721908202e+01 4.736746462436076399e+01 5.431533224141645633e+01 5.489911271584107055e+01 4.970355571760072166e+01 4.998197993671688266e+01 4.699568133620689991e+01 3.973597158177423694e+01 3.971915386569032336e+01 5.503207759761394868e+01 4.646583231128466451e+01 4.324018173359942097e+01 5.475391073879222148e+01 4.770465997380170364e+01 4.458031420603668238e+01 5.325594053732297795e+01 5.113708640224187008e+01 4.588485449341975908e+01 4.707760075730637794e+01 5.460490154113753647e+01 5.338060803398606424e+01 4.912891798751416417e+01 4.765278248879552336e+01 4.307248325221465990e+01 4.390430286678863325e+01 5.632471008828036219e+01 4.671158101792390482e+01 4.992523645885142258e+01 5.123193510166813525e+01 3.476962953444923698e+01 3.397879508205613064e+01 4.649171078543060531e+01 5.293569322266473876e+01 4.756637830970465330e+01 4.203190121064817930e+01 4.881709168372822205e+01 4.565905258323644489e+01 4.735742357736544506e+01 5.437307470716869062e+01 4.305799917537015631e+01 3.484202558194987631e+01 5.349397326244444884e+01 5.580759501074658857e+01 5.355925188442466833e+01 4.031341735452484443e+01 4.675090067815822437e+01 4.518780415114717641e+01 4.327941828049122108e+01 4.349060564073731427e+01 4.934288387848689439e+01 4.486304859034814996e+01 4.491291811285984892e+01 4.584441157379897192e+01 4.845974889647354189e+01 3.922992054265535700e+01 5.049513856064682926e+01 4.299697510888790930e+01 3.188440867304455040e+01 3.841903467550973517e+01 4.266206098180942519e+01 5.074639951482227929e+01 4.184248461095688043e+01 4.075595587787481833e+01 3.803761468924511036e+01 3.658337534654158674e+01 3.154453230829334842e+01 4.008294626001634953e+01 5.558550953704999387e+01 3.230021711970279341e+01 4.411757485204153539e+01 5.308129622643001966e+01 4.451720592569072465e+01 5.308537852803373625e+01 4.607329537279986909e+01 2.893684790315170474e+01 3.580893446603040076e+01 5.134305979018172650e+01 3.535986883411136006e+01 3.851956713225573026e+01 4.841071320230987141e+01 3.867944343151244624e+01 4.831337123165481984e+01 4.223853063450155076e+01 4.402036276602538578e+01 4.652905405650005122e+01 2.956042632930806136e+01 3.604398741097195824e+01 4.317605157322426379e+01 5.487435720020147301e+01 3.613556684187562951e+01 5.105877362912985973e+01 4.453324906811714357e+01 3.070109161600806758e+01 5.011360700664725698e+01 4.075197113696070517e+01 4.284488429790629027e+01 5.277557962744055686e+01 3.359196731580440343e+01 3.294180551935860279e+01 4.073277110393498646e+01 5.097425744652047541e+01 4.747412466460065872e+01 4.419714415758205917e+01 4.481881874245064523e+01 5.182442617703359389e+01 2.915103442181975169e+01 4.466618192595501569e+01 3.892895315774669029e+01 4.726050996321278319e+01 3.992471330711681787e+01 4.607527560146828449e+01 4.248870831470123477e+01 3.805469534553222388e+01 5.201224352379792037e+01 3.968464060827184170e+01 4.752243108297384566e+01 4.410056587095723302e+01 4.379305187518750131e+01 2.880887460670261291e+01 3.751819121976998161e+01 3.984100943645730553e+01 6.097914203813185452e+01 4.035681693489665633e+01 4.632022087743785477e+01 4.402043274096060799e+01 4.788527349937861288e+01 5.112666703680068991e+01 4.355579769068314988e+01 4.734497577770765986e+01 4.259260430797788644e+01 4.881264696422481109e+01 4.173356603459711067e+01 3.405598184874001788e+01 3.388017258743387572e+01 5.200013853547814335e+01 5.062617228193379049e+01 5.108116247754840344e+01 4.646799588335875342e+01 2.668025544883931843e+01 3.888800947818052833e+01 5.043265698334332114e+01 4.342141067666303655e+01 3.606797231958630334e+01 3.977307774523194439e+01 4.143608243350866616e+01 3.874947728445744133e+01 3.716867129787026869e+01 4.536678807650493894e+01 3.259233468474796069e+01 3.688590249259642917e+01 4.108371642501758458e+01 3.681980366003282512e+01 5.084070734373297995e+01 4.356984093993968088e+01 3.995125178996752879e+01 5.738114708044484757e+01 4.176234275337337465e+01 3.683751341558780723e+01 3.717711733362993698e+01 4.793158299571188508e+01 3.244633105449732113e+01 3.982261401295453140e+01 3.249990800974224925e+01 3.704664668942798755e+01 6.273830025496332752e+01 4.089340324251122638e+01 3.642766465648383445e+01 4.584088610669655850e+01 4.918777321908566336e+01 3.965632651633446670e+01 3.830327816819616515e+01 4.747121577022676320e+01 4.051541404005088509e+01 4.434688684676747528e+01 4.141409531006726752e+01 4.084695271809074768e+01 4.549756897128067834e+01 4.878044991766922323e+01 3.355710185975372184e+01 5.449669618233548363e+01 4.705250603850737434e+01 3.670107926070168958e+01 4.163558355519431586e+01 3.312361890846400314e+01 4.719986898728070202e+01 3.226166036708340101e+01 3.887540655961628744e+01 4.296754337993603912e+01 3.320122532650655955e+01 3.675232259236940280e+01 4.250201837393900206e+01 3.827531847980218060e+01 4.033693631614914210e+01 3.519647262647443142e+01 3.978717561621942167e+01 3.281801660799198572e+01 4.522300363131996903e+01 3.817831850930385684e+01 5.313105540398650817e+01 4.643149688591971369e+01 2.989268697112911610e+01 3.210631064358048548e+01 3.913575987368030695e+01 6.105374193751899270e+01 4.631586774265603168e+01 3.218876264733666659e+01 4.590705406367357710e+01 4.995954815027034357e+01 4.373357718912823344e+01 4.076213691719924270e+01 3.813951338296799065e+01 3.916549799347938432e+01 3.777225152381476647e+01 4.725593016551446368e+01 3.361769453845253963e+01 3.049028254664972337e+01 3.418126930701330934e+01 4.262808771233071070e+01 3.993528276472009253e+01 4.668021140326198548e+01 3.227096667761740889e+01 3.872682536308730761e+01 2.990329995511709882e+01 5.055603817912766829e+01 4.504137523794825171e+01 3.971181108439152041e+01 3.653119075463310139e+01 3.515692740578423070e+01 3.769722076636931263e+01 3.710614165672760834e+01 3.885153276219696039e+01 3.122114268426165751e+01 4.141566297407388930e+01 3.687178962847879404e+01 3.641868717047018578e+01 5.487017752041964513e+01 3.928622480342956180e+01 4.251219087673094776e+01 3.507446389932877651e+01 3.743522640742267527e+01 3.338084651903009359e+01 4.375878325291578363e+01 1.979412368670025302e+01 3.814221782660546012e+01 3.465981441343168967e+01 4.666422787193678801e+01 3.988428782655803673e+01 2.822056605525434492e+01 3.743283168665442417e+01 3.655612739046632242e+01 3.519038607725230605e+01 5.053183059944637989e+01 3.329394280525434624e+01 5.365869446116659702e+01 3.407824012432354976e+01 3.129242309175950609e+01 3.597648445406045425e+01 4.417642130539994838e+01 3.403837993206504109e+01 2.833349503019692506e+01 3.245304315673622853e+01 3.369474212266098334e+01 3.794309697191663844e+01 4.117448876718140127e+01 3.918973464658746053e+01 4.233571247070910459e+01 3.093762471794773106e+01 4.818715286231931572e+01 2.784578611341597920e+01 3.301071496031196517e+01 4.508350943830522795e+01 3.479597308432988001e+01 3.833655433044312844e+01 3.519064782343048847e+01 4.317404134301445140e+01 4.149068661299781979e+01 4.349638468781028422e+01 4.055292472578118179e+01 4.780435367679642411e+01 4.559667896688254984e+01 3.632131678443818146e+01 3.457125606479907987e+01 3.494010919998252263e+01 3.845288712762386041e+01 4.338520250808399936e+01 4.012674175654094455e+01 4.377934770905348927e+01 3.970937368421699887e+01 4.569786026192785755e+01 4.155738144942697687e+01 4.178726126030351651e+01 2.401938620278882652e+01 3.452450887846742233e+01 3.679036645868929867e+01 5.109448279530514014e+01 4.991003114178926126e+01 4.147256982302261719e+01 4.035369305936040973e+01 4.980380732799388710e+01 3.523593320452904010e+01 4.834343970345774011e+01 3.622264144507655459e+01 4.793138471924826405e+01 3.870915303087632964e+01 2.974291906025080223e+01 4.227202692570617160e+01 2.882064628376211957e+01 3.903725230170503124e+01 4.029930235183026355e+01 3.969688122714077139e+01 3.801982404023168982e+01 3.441684053898269013e+01 2.669238315099904568e+01 3.698023072578243386e+01 2.493829303374043604e+01 4.307720434056835046e+01 4.047181198572262417e+01 4.225660408734572826e+01 3.752475536355675700e+01 3.492710626637894933e+01 4.380014290548682254e+01 2.923216611684512856e+01 3.176057643389512464e+01 2.795309196033459997e+01 4.475557163407138006e+01 3.762585341069929257e+01 4.608567184807067463e+01 3.208710878522840204e+01 2.741746732733015079e+01 4.214670282881107966e+01 5.442629591456491767e+01 4.437466243421039280e+01 4.194741087171441762e+01 3.401476086347705063e+01 3.867678137532752203e+01 4.403839557092045709e+01 2.993927457221075983e+01 4.377507883008451017e+01 4.699906136798961853e+01 2.488069481610041578e+01 3.114059216563886068e+01 4.055367935962969028e+01 4.019662631607732806e+01 3.565790334580881193e+01 4.794815105240448361e+01 3.430698222811238907e+01 3.209606127490564376e+01 2.527895505561193090e+01 3.635069067785105545e+01 3.965852895759466890e+01 3.861155254660610581e+01 4.461739926951116786e+01 3.125666177307429194e+01 3.989796643566751300e+01 4.482203761985166324e+01 3.376821509729192883e+01 3.227170634867049159e+01 4.303422341907258897e+01 3.630002553934262011e+01 4.474873648327380948e+01 2.318939323081799131e+01 3.695858468238322558e+01 2.852053292912340865e+01 2.790413866991761083e+01 3.645935097995052132e+01 2.764419883783638099e+01 4.079130957481470432e+01 4.128333813055338197e+01 3.816399921551327168e+01 3.295391725571306552e+01 3.560925106214167357e+01 4.178996719583611963e+01 3.521970937455356676e+01 3.215146834708312440e+01 3.931687728344999044e+01 3.171683745788645226e+01 3.693521963643785710e+01 3.310115376581621405e+01 3.293574026087740947e+01 2.607903037005099023e+01 3.193102560596839723e+01 4.550466720714403834e+01 3.496473226026597558e+01 4.446442070372781075e+01 2.843549282797333078e+01 3.575754227048143719e+01 2.572348180670038076e+01 3.841507776037876454e+01 3.085890607816286391e+01 3.634199388770819894e+01 3.119542303049298226e+01 3.731156471545312314e+01 2.100885995613248980e+01 3.175199711119285340e+01 3.907168638416920459e+01 3.866158268928442965e+01 3.507447048035309223e+01 3.668541251069846965e+01 4.212835862715316892e+01 4.206981952347073417e+01 3.560772064910509727e+01 2.984740763898482996e+01 4.260827476262446112e+01 3.707692357985591514e+01 3.036764531869642525e+01 3.302135108227622595e+01 3.457534659897739715e+01 2.845847268404233432e+01 4.121725575226636096e+01 2.905716519610929893e+01 3.364713702016509700e+01 2.584941166245438637e+01 3.026267704957191285e+01 3.452599395176209640e+01 2.859553743848500318e+01 3.220129222749224596e+01 2.946630596622001974e+01 3.469592025417089332e+01 3.125447226506484810e+01 3.878672010716041285e+01 3.613350698346871326e+01 3.095941112017962737e+01 3.116969655096464820e+01 4.530632893765653790e+01 4.067914618321599818e+01 2.991208184926362179e+01 3.109432286525887790e+01 3.189603837696485655e+01 3.688828646682917167e+01 3.200042089858094840e+01 3.998345124560358954e+01 2.949456948099028253e+01 2.580499391824601219e+01 2.290502823303773994e+01 3.167798862079661859e+01 2.610622353812205532e+01 3.187571061505840930e+01 3.632384538030987642e+01 2.841276786255599163e+01 2.499412070586661372e+01 2.393437117320421592e+01 3.329885123243840894e+01 3.049950125801274226e+01 3.272731624270058148e+01 2.294215382421350569e+01 2.686841619451340790e+01 3.126639111258721471e+01 2.988428799973061700e+01 3.831100293470672824e+01 2.739454643011353596e+01 3.303782691407661076e+01 2.297008006866440155e+01 2.999213243634921255e+01 2.821245787568253149e+01 4.228002637273316111e+01 3.040846411223769152e+01 2.574434860493310495e+01 3.289820309950901844e+01 2.838180066261363521e+01 2.529564937844221717e+01 4.039870400807216555e+01 3.088411485204861862e+01 3.419198879202868824e+01 2.754002910180784269e+01 3.229578495326317267e+01 2.185832143844344699e+01 3.069263752337559836e+01 2.841471230020891170e+01 2.469282445850684127e+01 2.298392927488008652e+01 2.959656191843239270e+01 3.330049298020244919e+01 3.835507261521565425e+01 3.578452830850259403e+01 2.138719913900408898e+01 2.573705625839174971e+01 2.813594521669094917e+01 2.958565646745387312e+01 2.675809120087225068e+01 2.768809526416878697e+01 3.191450727077425142e+01 3.431951890508573655e+01 2.413911354587718705e+01 2.570816378967422011e+01 2.570077347873273155e+01 2.813748456371979856e+01 2.981412370723053940e+01 2.902279158486066279e+01 3.139956987715592263e+01 2.732802220521243441e+01 3.198140386663943247e+01 2.825587150882931553e+01 2.433574159404006210e+01 3.750296836517102150e+01 3.145099307868458993e+01 2.596594193899595027e+01 3.232792653445322628e+01 3.234078673763390555e+01 2.730948582224709398e+01 2.459704247569492708e+01 3.240456055669574909e+01 2.636243962346395264e+01 2.963422660953195020e+01 4.013788260452090384e+01 3.551333139552529161e+01 3.714623692184580506e+01 3.658719746183216870e+01 3.415911497775922356e+01 3.207013987397316157e+01 4.271098574461237263e+01 3.159234099743067858e+01 3.163200911138427429e+01 2.930601140586261266e+01 2.728886064914496146e+01 2.734148878451310694e+01 2.950585322816895228e+01 3.054858315269200375e+01 2.870831758012966617e+01 3.289225207030158060e+01 3.249727623786194641e+01 3.033712574637915793e+01 2.473819821110533823e+01 2.783946230384565368e+01 2.644602876176717743e+01 2.665866053008691594e+01 2.249676262381867531e+01 2.955616847906880906e+01 3.433612179250989982e+01 2.745331009784863596e+01 2.293064545027303680e+01 2.595368524574239544e+01 2.434214138513171122e+01 2.810826850463951132e+01 4.214489357231152411e+01 2.278583526790163205e+01 2.928533345507288743e+01 3.089466665491581310e+01 3.288944830101360850e+01 2.969391486700772376e+01 4.312747841031512763e+01 2.878103284359190894e+01 3.698955573732322222e+01 3.794748357330504973e+01 3.509666530863709255e+01 2.959712851550269619e+01 2.416201627709463295e+01 2.260999499986574079e+01 3.384022392867177587e+01 3.256909789382444842e+01 2.169667129626354196e+01 3.239849298617832574e+01 3.036474464834856946e+01 2.560958705562506665e+01 1.363396895947353293e+01 3.067553027042428226e+01 3.184909361301846076e+01 3.747338127043017408e+01 3.184823305570105489e+01 2.802770512998964136e+01 3.255721538715513930e+01 2.955469643842925720e+01 3.306271768553017409e+01 3.002140926153247591e+01 2.466639303244739523e+01 2.021522056535225786e+01 3.311647466791006877e+01 2.758829567666344218e+01 2.905254231709397672e+01 3.278957487738188803e+01 2.277893976069399073e+01 1.946462680117976518e+01 2.554276415491419883e+01 3.239508723589025152e+01 2.884348595283877259e+01 3.648348594695002589e+01 1.959846831268999168e+01 3.200463955742440447e+01 3.324494943139642800e+01 2.354787957928801845e+01 2.504113384537489395e+01 2.900822416296378847e+01 4.081676849031068599e+01 3.583164799698079861e+01 3.071414423318418585e+01 3.057201192398178335e+01 2.161429194853976909e+01 2.183504978856355905e+01 2.522875218875230630e+01 3.485473887146095961e+01 2.513349709031387036e+01 3.096907717932150206e+01 2.923265053890692400e+01 2.824151830627530657e+01 3.342014320073689504e+01 3.411577680504289845e+01 2.497036289926492714e+01 3.059182605580133085e+01 3.040715518559930786e+01 3.656171637584514400e+01 3.474300765637174493e+01 2.488713010581474094e+01 3.417405338330824094e+01 2.587439576206416447e+01 2.478479611592545595e+01 2.558757925849976900e+01 2.397105368730381159e+01 2.565480760773317570e+01 3.419342100037162879e+01 2.402369415908581374e+01 2.529010593393068618e+01 3.261636809371760393e+01 3.073782059469927930e+01 4.264507047490155855e+01 3.545097050374164382e+01 2.804652978134798147e+01 2.010724987233518846e+01 3.211996141986266906e+01 3.308190032349265408e+01 2.578294300312634846e+01 2.523704773427355619e+01 3.112061633096155688e+01 2.901482120233354678e+01 2.801910070041792267e+01 2.682217640838220163e+01 3.314661956856080138e+01 3.003772357022372574e+01 2.945012581917550776e+01 2.838419512440220416e+01 1.931829636818095253e+01 2.555287325874387250e+01 1.497970884450643680e+01 2.455472329463033532e+01 2.478307576305214255e+01 2.552842015791590669e+01 3.004973641433175047e+01 2.809518802903529888e+01 2.371870068759881534e+01 2.772250541661930257e+01 2.820636700725122381e+01 3.977453456744293447e+01 2.611186129153899316e+01 3.383733933021002116e+01 1.583043148005920386e+01 2.564652252029275203e+01 2.209033783279833330e+01 2.457007206912421182e+01 1.839950567336203235e+01 2.747939903544757456e+01 1.947582495902362254e+01 3.044949113643215810e+01 2.406526769565988033e+01 2.638936667006298364e+01 2.684853597556421789e+01 3.175485477971075099e+01 2.690583642507061768e+01 2.943431590618752836e+01 3.259599527308527200e+01 2.942758993794162592e+01 2.284974642180999638e+01 3.096474255719622803e+01 2.236857267219697221e+01 2.510607619974491200e+01 2.907635289955440783e+01 2.392437143063713734e+01 2.903026667531596416e+01 1.924075746067374837e+01 2.931749131588617630e+01 2.981783719775086183e+01 3.566023187803168781e+01 2.236752290045624392e+01 2.265524920802576503e+01 2.175510422338714278e+01 3.221058361117965063e+01 2.756537670464386736e+01 2.993337632157089701e+01 3.418748010990185549e+01 4.134366626204268869e+01 2.103732495242243772e+01 2.578603749990662308e+01 2.963018061865729891e+01 2.354809793889390690e+01 2.593164619390685033e+01 2.482190612586437339e+01 3.051146060933419690e+01 1.962824791002751823e+01 2.590627176019270550e+01 2.902993975417260586e+01 2.805679022343558060e+01 2.644126369172636970e+01 2.332845528764046605e+01 2.370044588628721627e+01 2.493964358540726423e+01 2.260485466950423472e+01 2.666452082886060992e+01 2.772741192403674404e+01 2.175521696986000109e+01 2.758847965082859233e+01 2.484705490928346805e+01 1.841263736327530154e+01 2.226231924969406606e+01 2.030622783051301994e+01 2.271275118365850432e+01 3.413508009380570485e+01 2.148829425823223005e+01 2.809622762680134755e+01 1.968066571340504822e+01 3.172387981335509366e+01 2.791090111296632514e+01 2.649229560743613376e+01 2.725749347561925973e+01 2.455248194607969126e+01 2.038612421095950822e+01 1.695033148017132518e+01 2.713395959957371062e+01 2.259293968031124678e+01 2.591521858316782101e+01 2.451301862822666422e+01 3.151092626322942536e+01 2.653818675625429080e+01 3.088125880252216504e+01 2.659125576450283290e+01 2.834164089002409881e+01 2.167458700052769061e+01 1.885728142818683040e+01 1.726785599913038283e+01 2.238135062296171540e+01 2.261793844082455252e+01 3.081597991362333744e+01 2.239639146273216141e+01 1.237182175347045465e+01 3.172909141165732194e+01 2.307409723721055173e+01 3.610394643254436176e+01 1.838293123960392350e+01 2.191792633087251829e+01 2.211313466733716382e+01 2.802157122611879103e+01 3.002879159753022265e+01 1.860214040706252803e+01 2.227790855522971825e+01 1.741983266839576316e+01 1.925521189240465603e+01 1.547626258535960453e+01 2.729185107314271619e+01 2.623800107683620908e+01 1.786202145293814780e+01 1.972846635567129070e+01 1.697271739606624408e+01 1.404389035823178133e+01 2.528090747580075259e+01 3.259652113121304495e+01 2.516510597602045607e+01 1.892284375238459404e+01 1.984032322223000833e+01 1.963365491183653333e+01 1.979884199775045062e+01 2.714705567053967528e+01 2.732842122526563955e+01 2.903592997812091880e+01 2.434095504297825840e+01 1.513058689517231770e+01 1.422894622876526860e+01 1.644973287381530014e+01 3.115014871644905625e+01 2.716514606076225391e+01 2.892518675303586662e+01 2.011574914486875443e+01 2.392352564860660635e+01 2.351199261160655496e+01 2.417045848481496151e+01 3.027021044569745811e+01 2.324230337111934475e+01 2.564065872455324069e+01 2.337622403774391699e+01 1.828983102945408845e+01 2.029770692869324122e+01 2.401578294034851524e+01 2.551189951991900884e+01 1.597381232498128156e+01 1.945131982496734580e+01 2.849938366615548091e+01 1.494823395225420981e+01 2.331232255280279020e+01 2.140795060790195237e+01 2.254312118421845668e+01 2.558282178463919010e+01 1.771078659269772970e+01 2.975742430322333476e+01 2.096724735556527719e+01 2.191425654756996622e+01 2.009119770121895243e+01 2.698384168545767281e+01 1.698490095927624211e+01 2.556787978224614832e+01 2.622843288896957148e+01 1.801685882725498189e+01 2.414409289468279241e+01 1.461618770501704923e+01 2.518172157214084805e+01 2.434019124730168215e+01 3.099966479160402955e+01 2.444591068356175256e+01 2.943815171100795069e+01 3.345025736379971448e+01 2.885904055400995105e+01 7.982472070965711097e+00 1.887566183859958358e+01 2.604001978824734920e+01 2.540799477243539783e+01 2.300512048339902194e+01 2.360814826117807996e+01 2.269589493709072059e+01 3.878125990041829851e+01 2.527538831632040228e+01 2.126846723676819906e+01 1.342685224881727279e+01 2.510448580986421518e+01 1.802637234163109525e+01 2.055989238072142200e+01 2.560051786756334025e+01 2.153387794442642189e+01 1.947476624232553633e+01 2.049550845172591806e+01 2.177479018148970979e+01 2.080129440776507721e+01 2.067435502465461283e+01 2.532378334661770225e+01 2.165027665469184726e+01 2.541081641485084930e+01 3.145340026282400459e+01 2.126679902335912686e+01 2.365594544999342830e+01 3.128672810541978322e+01 2.040805467404116769e+01 2.767336365195202319e+01 1.964686874845592257e+01 1.668659657712805711e+01 2.395344250711796619e+01 2.136973067326323772e+01 1.989592404249136592e+01 2.211484890223957933e+01 1.720654969840808235e+01 1.457104325777204501e+01 2.123044925127135230e+01 2.183763408565800290e+01 2.072306065863608993e+01 3.059550573010052688e+01 2.850497422167304151e+01 2.822727250860620174e+01 2.291959361659807826e+01 2.193789991936721862e+01 2.256741939216247772e+01 2.235591186209833836e+01 1.694459794109999251e+01 2.470603018250294625e+01 2.122491830430379878e+01 2.163981266029765038e+01 2.519202883585381514e+01 1.698684912650445966e+01 1.633183908732114631e+01 1.941127590893276889e+01 1.998923501710217110e+01 2.609127569580501671e+01 2.374014432002092789e+01 3.333708195906819327e+01 2.697917719238424183e+01 2.724694889112103624e+01 1.424315219867426308e+01 3.075745409607224445e+01 3.408659525380137012e+01 2.264695626641605131e+01 2.249835507368588594e+01 2.084828627892204977e+01 1.846216634959768044e+01 2.294244053681836348e+01 1.784694722024719482e+01 2.476525041976797681e+01 1.754788428205504403e+01 1.434401708554277022e+01 1.929766321626561876e+01 2.178221221501028992e+01 1.791605601655545854e+01 1.927189185594721366e+01 3.132087613635718526e+01 2.383739510991825838e+01 2.052747120529795666e+01 2.539834170331829455e+01 2.594173471066760328e+01 1.902880443731875815e+01 3.325719951317282153e+01 1.188497590315168750e+01 2.237500233534712635e+01 1.961673334656110868e+01 2.179140220389383842e+01 2.041029583091796340e+01 1.655930354857387954e+01 2.890319743297282784e+01 1.915975901526480385e+01 1.747173520908088662e+01 2.471007502939002265e+01 1.813668362707073456e+01 1.525900710032423824e+01 2.469876130753951671e+01 2.651958074570761781e+01 1.286569032398090684e+01 2.337503738495923855e+01 2.448658384694071444e+01 1.386937589880807131e+01 1.711412096671454464e+01 1.941630618843908707e+01 1.684212555438084280e+01 1.669125566290199103e+01 1.714863272838422503e+01 1.795014605647788031e+01 2.042881710573323772e+01 2.033368543859892341e+01 2.219392428452552934e+01 2.360839783774246925e+01 2.607834730551502034e+01 1.987646535848674390e+01 2.821095750690447801e+01 1.517307059104781430e+01 3.536528257640070905e+01 1.286148343140378358e+01 2.525274338148946285e+01 2.165579562773990219e+01 2.175914666762866645e+01 2.656329969316049855e+01 2.352063486911874790e+01 1.894089136630264036e+01 1.618498432006071397e+01 3.540610472080827975e+01 2.602307323314469301e+01 2.760182010449161893e+01 2.159345290732211353e+01 2.377750088035961795e+01 2.813637594143598264e+01 1.902104569315166671e+01 2.547715930455377986e+01 2.051443873776894833e+01 1.380360237885144770e+01 2.431878819269793013e+01 2.486903101882205291e+01 2.591994201498485140e+01 1.904519059010057802e+01 2.276079027805558752e+01 1.829009920635194320e+01 2.152221907231506037e+01 2.422445333285461899e+01 2.242759942984410060e+01 1.527132387160838789e+01 2.245753851766093234e+01 2.040127225162064306e+01 1.508083595835640445e+01 2.197740918045907321e+01 3.045902639671197321e+01 2.183122523599860898e+01 3.013782902201755576e+01 2.650552033264288099e+01 1.968652327572263872e+01 2.800170010378301555e+01 2.047494466614899977e+01 2.703811193624942888e+01 2.994097188307448931e+01 1.492806411770583708e+01 1.959832204907251096e+01 2.547140789274586581e+01 1.669618022029938587e+01 3.349618929510285170e+01 2.084323475462949915e+01 2.000834941952349766e+01 2.551981097012558308e+01 1.905825141426680602e+01 1.774589883447949745e+01 1.047362256470034225e+01 1.818657990838608640e+01 1.656406237777371260e+01 1.544827277324066017e+01 1.637131727460876718e+01 2.615434629659441867e+01 1.853639144667212335e+01 1.966412990605924804e+01 2.037362290439530810e+01 2.095034158626212317e+01 1.681984407263967896e+01 2.008430212345432508e+01 2.005497761167323034e+01 2.141870555883641813e+01 1.810993948743309900e+01 2.431214427120281130e+01 1.652898207698528665e+01 1.892750960555696338e+01 2.041763329669518257e+01 1.787984474788142819e+01 2.012693904454431149e+01 2.149052284520934819e+01 1.684965536745247050e+01 1.149176979274140997e+01 1.524480680407984678e+01 1.663638778429493215e+01 1.922753968177531192e+01 2.384645626648871541e+01 2.044417334694724175e+01 2.120652364925198086e+01 2.703686249002150888e+01 2.265057511336726748e+01 1.616507918865344706e+01 2.450778235887878864e+01 1.906906570418978575e+01 1.834617137073893289e+01 2.564752246437034700e+01 1.123722306934927140e+01 2.585783538379572377e+01 1.747711438940428863e+01 1.704538809102609775e+01 2.156729936263080560e+01 1.845948396517821521e+01 2.692503439605091131e+01 2.164657244360440203e+01 1.980925133322854492e+01 2.368087501911920256e+01 1.435001785898820970e+01 2.410771480021176316e+01 1.458591771676413806e+01 1.656659213717829005e+01 1.389796164650969601e+01 1.727763019769043140e+01 1.484534049800773658e+01 2.109696451931462846e+01 2.304173205950488423e+01 2.151758734828964137e+01 1.217925994815189839e+01 1.734676482419101973e+01 1.725453415033777205e+01 2.272572779412511323e+01 2.474426358821224170e+01 2.406639908528434546e+01 1.782736637975278171e+01 2.104021210839294298e+01 1.847489345840107688e+01 2.434374059637399768e+01 1.275225986531884814e+01 2.210687791505333166e+01 1.903599332566929192e+01 1.355566259141411578e+01 2.440868604011028609e+01 2.591961319516086704e+01 2.563265610238263292e+01 1.835467875234946078e+01 2.003738014482573249e+01 2.336392528608157448e+01 2.518740168271125768e+01 1.429272501351936242e+01 1.301507341447949528e+01 1.238883552079010286e+01 1.956910307103710167e+01 2.561548180567515232e+01 1.254100684484467187e+01 2.072181060744626535e+01 2.282367407035951601e+01 9.468140245248388709e+00 1.785064534900569910e+01 2.750356695300788346e+01 2.138874054548830017e+01 1.388573016176975727e+01 1.460900216685442388e+01 3.191914033113381421e+01 1.637515761065829167e+01 1.665961244414888398e+01 2.666717883854994398e+01 2.421079023076148928e+01 1.662273216909448337e+01 1.793386955321171783e+01 2.372023246530160279e+01 2.093919229524901482e+01 2.267905283888978119e+01 1.396343686474648926e+01 2.479446486017838680e+01 1.746826168558395409e+01 2.811610532755943126e+01 1.986177377233912011e+01 2.659402734883456176e+01 1.948917720530187125e+01 1.400449759972947739e+01 2.041665343124066112e+01 1.994040150573662018e+01 2.044216423635817392e+01 1.334366450697315543e+01 1.433251767393879916e+01 1.644661914255472368e+01 1.311391594691590434e+01 1.629142706023046827e+01 1.753255250024513145e+01 1.745861877104082183e+01 1.963402491421069840e+01 2.053731709417193940e+01 2.182185573860669692e+01 2.792816258575739496e+01 2.254194231707201368e+01 1.796062332159064923e+01 2.117137155747903421e+01 2.529458010574867188e+01 1.122419459104114381e+01 1.241496443297152652e+01 2.274590088794885645e+01 1.748831460064198140e+01 1.535686361470201433e+01 1.156776421187637283e+01 2.859924976188186818e+01 1.830585124555513943e+01 1.832713042854635077e+01 2.004317525833433322e+01 1.799144751209747639e+01 2.026810194425577194e+01 1.402098452236300652e+01 1.172960969664802988e+01 1.982789173278506922e+01 2.299996788572975248e+01 1.654769576831624889e+01 1.790645973433333538e+01 2.910882845251514439e+01 1.446842721840967094e+01 1.772205661786273367e+01 1.540633044844464017e+01 2.026402176572246461e+01 1.619309857364229899e+01 1.446378188242961471e+01 2.390970853462856738e+01 2.243616785901192401e+01 1.575879452791428292e+01 1.894879752058272615e+01 1.284565078847236030e+01 2.502120853309246584e+01 1.349392621121828917e+01 1.754523103090086522e+01 1.401244464996284478e+01 1.819069879273569157e+01 2.114555330087570795e+01 1.234222006051454912e+01 1.092117847883243442e+01 2.457991861970434755e+01 1.479656853874486799e+01 1.016885524480000491e+01 2.521032057088895328e+01 1.838903895936473276e+01 1.599050357042484904e+01 1.257682559814753276e+01 1.940787100746399929e+01 1.936481500122718558e+01 1.262336628024679541e+01 1.507902565669214567e+01 1.389782607526460012e+01 2.084271426992734533e+01 2.278118511637269705e+01 1.120475184664858226e+01 1.645557011642993928e+01 2.034404524511709766e+01 2.014983291597454595e+01 1.983175823811347627e+01 1.754116399027980577e+01 1.505967502711411043e+01 2.146542379769483233e+01 1.177415433141107037e+01 1.951407326187426250e+01 2.568803302202878314e+01 1.221641208803423062e+01 1.998945267964390737e+01 2.396154167303107130e+01 1.338243683455029576e+01 1.348170401141847563e+01 1.485649300577411402e+01 1.458452115614541356e+01 1.748228541838868821e+01 1.404776747499790446e+01 1.314131502763091142e+01 1.960757134240574828e+01 2.163801063898814192e+01 2.098636007616604005e+01 1.940644440914547175e+01 2.573772462271490724e+01 1.700822151800472781e+01 1.863374315373746626e+01 1.977413227179821575e+01 2.243444788672822909e+01 2.068263155515225549e+01 1.591922423803110043e+01 1.818528892548716414e+01 1.903352340598148373e+01 1.671039565584728948e+01 1.884166796375961184e+01 1.649713387556926847e+01 1.591501654713922775e+01 2.052845950749533444e+01 1.676227460338203556e+01 1.773406115633340008e+01 1.956748249278024687e+01 1.418541265142710728e+01 2.169339215539186583e+01 1.226485930649853806e+01 1.280016114177394115e+01 1.745836741590835217e+01 1.036287199108326718e+01 1.253700806047555361e+01 1.596452890987425377e+01 2.280097352489081075e+01 1.135122352653312205e+01 1.945887330539609650e+01 1.663808985059459999e+01 1.397551924845405225e+01 2.064262411827760957e+01 1.611015387440615498e+01 1.522040824084484534e+01 2.324865869051539491e+01 2.551742332855251760e+01 1.022596147160283664e+01 1.824317777856379408e+01 1.684970558573429145e+01 1.818033171407440207e+01 1.651970725557233521e+01 2.504688347994551378e+01 1.684676870629796497e+01 2.616900813734084608e+01 1.184299842406646519e+01 2.241021782632585868e+01 1.416464280154166744e+01 2.005109343247670495e+01 1.979132496320195500e+01 1.607977435162816704e+01 1.414722643671381874e+01 1.246443034140686201e+01 9.304383610097977098e+00 1.244337590793663040e+01 1.330420691263000776e+01 1.133433337091378945e+01 1.173978625432245693e+01 1.349609319354390102e+01 2.040548086762054680e+01 1.760898120476440099e+01 1.643069978201056003e+01 2.262906920645913544e+01 1.678691907788040183e+01 1.675618776723004544e+01 1.516780535392814144e+01 1.545062946826191919e+01 2.018764993502576388e+01 1.254590309408056470e+01 2.094678332526973819e+01 1.888881522286412462e+01 1.737909896772935525e+01 1.678716796662289212e+01 1.784652389188033439e+01 1.511899746950854428e+01 1.263012865207934077e+01 1.611960715793627941e+01 1.562282654567687246e+01 1.339940234681903064e+01 2.237142408960436057e+01 1.436307925071282732e+01 1.848584340131066028e+01 1.379670288880379658e+01 1.835647664389219003e+01 1.100609413385561552e+01 1.970397526127709042e+01 1.332180235630952758e+01 1.979964668328833000e+01 1.247518131043390355e+01 2.669614340764393035e+01 1.579265695302895445e+01 1.318526955313239846e+01 1.913319545070685734e+01 1.735206397031240044e+01 2.317310427845143295e+01 2.139959407530548319e+01 1.274700308379290270e+01 1.774672595909866857e+01 1.966056992527625980e+01 1.803047396791966150e+01 1.660676897227816085e+01 1.945804615999853837e+01 1.040101822648136931e+01 1.885388138388903201e+01 1.238066959017499435e+01 2.549457506998431100e+01 1.686905118778323853e+01 1.517798891464619970e+01 1.370029495681351683e+01 1.903464533196097008e+01 1.494925617099511506e+01 1.720548541553372246e+01 1.337612419281995280e+01 1.280280975517887754e+01 1.428713415949213150e+01 1.620960138187529154e+01 2.056360211425446849e+01 1.526097109714208422e+01 2.545263610493639916e+01 1.288357729930458362e+01 1.561241714389283608e+01 2.019537892401882928e+01 1.477339934023397383e+01 1.177539807580567732e+01 1.596438648778657310e+01 1.456150482018539627e+01 1.114308329085242022e+01 1.302719025280199006e+01 9.293625116773444717e+00 1.812976037441899990e+01 1.802336478086518312e+01 1.521045044572025340e+01 1.891398074201540425e+01 2.076472153384446173e+01 1.474254004372509463e+01 1.603587064894368197e+01 1.969286649981592774e+01 1.687139632027382419e+01 2.071547888419549110e+01 5.796603810351159680e+00 1.533663831137883093e+01 1.800940775462028043e+01 9.582710126107311766e+00 1.523547345209339809e+01 1.085542335988228757e+01 1.665676947550261389e+01 1.499834948176246030e+01 1.431823396161656348e+01 1.634187612413739643e+01 1.533072345567221717e+01 1.509829416629459331e+01 1.666749072303959522e+01 1.273216351508246014e+01 1.665588788134389731e+01 1.756976809108306625e+01 1.872518043309970182e+01 1.855811178027692421e+01 1.431099611624724766e+01 1.238428432288519687e+01 1.621154087800821841e+01 1.295508374197047985e+01 1.253206287965886823e+01 1.788316827030890011e+01 1.615222966421926643e+01 1.324200915539096890e+01 4.436600434142759397e+00 7.582733533427504113e+00 1.630636110712791620e+01 1.711535244650392329e+01 1.775755118957725998e+01 1.650474690124051591e+01 1.625170280552218927e+01 1.478145933237070508e+01 1.706605669618392440e+01 1.562894646049523573e+01 1.340445241665948828e+01 1.354155012741636632e+01 1.372386059842094141e+01 1.303477762197825562e+01 1.116184839603621803e+01 8.482798245242804569e+00 7.555858550487108971e+00 1.149897157533385261e+01 1.993696339055190236e+01 2.500179720681929751e+01 2.150398149353067723e+01 1.687987370406031218e+01 2.080742552678497503e+01 9.165436569704297654e+00 9.239991830585733368e+00 3.452481250770356169e+00 1.839244468780548303e+01 1.505391706919376382e+01 1.104975333283210759e+01 1.821347682360544695e+01 9.153200429933798787e+00 1.597580565967058241e+01 8.512946877813423185e+00 1.438751033828532400e+01 1.903819825054907255e+01 7.715974094375240178e+00 1.005943440272145217e+01 1.446482388876918534e+01 1.807598704378694876e+01 1.622055683933645653e+01 1.679120499395199317e+01 1.256068660237426826e+01 1.215168401505765061e+01 1.853981250059618802e+01 1.533094287897137065e+01 1.959045988873748456e+01 1.341293045340609424e+01 1.665610973406661444e+01 1.633908528339163269e+01 1.786512639764382371e+01 1.733460039776228356e+01 1.483564782917693314e+01 1.545938498271049610e+01 1.523892961951036007e+01 1.404438524075305139e+01 1.244426265689833322e+01 1.536350148200542165e+01 1.167758134676489590e+01 1.583493420332350965e+01 1.792658542875000549e+01 1.197754110297745633e+01 1.715544793119438438e+01 1.680837429605293920e+01 1.722861574527485828e+01 1.436052262614119890e+01 2.039994416243454367e+01 1.790573493114713699e+01 1.574335205352797296e+01 1.420205596257359026e+01 1.219839085094719522e+01 1.910309490096656049e+01 2.116822684747879890e+01 1.540912524614716972e+01 1.698166696209490922e+01 1.521066810222153265e+01 1.005807569895080889e+01 1.217710440254221105e+01 1.689735403670810854e+01 1.628499220824588534e+01 2.130626298482633985e+01 1.123124697854050780e+01 1.404025239454252905e+01 1.400448374278928831e+01 1.591531448070991495e+01 1.100304816296600308e+01 9.126333911780792008e+00 1.331306867964617879e+01 1.741582510757518776e+01 1.266705767907886404e+01 1.068525604521563288e+01 1.699906389678503515e+01 1.608469925529039202e+01 1.808056268018766133e+01 2.064923987431491170e+01 1.584412513001936951e+01 1.172500083637504531e+01 1.904929849998487157e+01 8.267052177615134667e+00 1.735669976820332039e+01 2.457407595248407972e+01 1.429802639693548905e+01 1.306996186717864994e+01 1.626100854061949619e+01 1.177989158120051982e+01 1.411058088187296100e+01 1.416685914930572920e+01 1.158956562440981308e+01 1.620755562812574269e+01 1.311228850736824469e+01 2.114518213374936551e+01 1.560311065913337281e+01 1.176038338822263363e+01 1.157907087508690047e+01 1.626176988887272756e+01 1.688504951021545253e+01 1.945827257358099516e+01 1.583657840715419596e+01 2.057379748917744067e+01 1.570705072699668214e+01 1.543287770041761320e+01 1.711228728314073422e+01 1.471779060056157995e+01 1.684863909997414311e+01 1.258481839567986249e+01 1.131143343832133397e+01 2.274096321222571504e+01 2.344405020402191653e+01 1.235254369427908827e+01 1.000076603758151528e+01 1.853017660586632331e+01 1.373340236287348759e+01 1.354639688247983464e+01 7.515151523395499744e+00 2.343099384235038585e+01 1.467114589241025513e+01 1.167663085750434249e+01 1.535311300699824422e+01 1.774738740352104571e+01 2.058222060184818858e+01 1.755128831205878015e+01 1.429351437065742125e+01 1.173491742696890228e+01 1.284163511008522285e+01 1.627356189333604064e+01 1.285989132729174145e+01 2.009635017190297290e+01 1.609972024803800039e+01 1.024794101124356693e+01 1.115694327550163933e+01 5.056950159719050042e+00 1.652753909679420730e+01 1.580171205468130857e+01 1.267017291712682869e+01 1.180022757763743257e+01 8.843490668180139735e+00 1.669405146375979854e+01 1.608419158221290601e+01 8.361619419192106051e+00 1.603692557246818495e+01 1.174146658433913970e+01 1.960005060696729728e+01 2.083111429993678954e+01 9.479515436016418661e+00 7.829946171452566439e+00 1.515964108084887485e+01 1.225491947765287115e+01 1.300668263756764986e+01 3.537022861968290410e+00 1.767962296623593232e+01 1.284393261608707348e+01 1.128246019011900181e+01 8.834293043532102985e+00 1.684940176878280482e+01 1.539075861055257910e+01 1.253338998619037525e+01 1.413420702326700074e+01 1.339036918352761596e+01 8.064924226189400969e+00 1.487272358582242404e+01 1.300075957445376140e+01 2.005697439252076109e+01 1.540853561926310533e+01 1.307389031442481198e+01 1.749667683202708446e+01 2.259919248802541958e+01 7.215339824599623419e+00 1.056451396721100622e+01 1.988112997888841349e+01 1.443717510971364959e+01 1.737152957026105682e+01 1.801029362665125788e+01 9.629559693529920139e+00 1.276442244493562050e+01 1.414934737242884033e+01 1.231587699004016834e+01 9.968244133055428335e+00 1.532499703323171936e+01 1.284038472149023313e+01 1.251156302391753350e+01 1.767082074745351150e+01 1.155744984908281836e+01 8.965394541781471105e+00 2.038724829711945219e+01 1.607010123888249709e+01 5.891805753921835809e+00 1.669791563998586881e+01 2.283557342061995854e+01 1.301595539745689223e+01 1.625733014977784308e+01 1.368939768322690398e+01 1.113325384833784959e+01 1.512732372569529993e+01 1.020248880390679780e+01 1.481435116757126913e+01 1.933064333586858297e+01 8.848355595484491687e+00 1.144431907669899928e+01 1.334895313823212071e+01 1.288861391319419347e+01 1.724644477583413504e+01 8.584861315082367383e+00 2.058113295974900225e+01 1.705439485623607965e+01 1.803325293192347445e+01 7.782489316498731213e+00 1.731119655079529096e+01 1.269076097896949840e+01 1.402782760716185351e+01 7.919639656681090045e+00 1.423289462870695843e+01 1.723583907900855294e+01 9.121158832072895351e+00 8.991327594474995522e+00 9.328321870099012258e+00 9.811300373565346788e+00 7.600808332930795608e+00 1.541009576582814944e+01 1.414710757204269775e+01 3.746227511694046441e+00 9.511478180519116421e+00 1.673483521283587194e+01 1.455312673534208301e+01 9.354944755139799284e+00 1.143423653124266615e+01 1.392646582000844724e+01 8.305956219771944760e+00 2.816201731393232066e+01 1.271519916335126332e+01 1.454411761418057836e+01 7.612413597384232844e+00 1.329681298289793823e+01 1.558193564193023661e+01 7.976699320190813403e+00 1.638766517147177737e+01 1.654952880967735851e+01 7.018362282726883450e+00 1.139834279513569726e+01 1.345095000991742573e+01 1.517629233104001507e+01 1.834790424605234094e+01 1.209102342430526100e+01 1.381403558385539299e+01 1.327846901766487342e+01 9.232166339449085157e+00 8.310120492343328280e+00 6.238628175160145339e+00 9.274398376996188631e+00 9.304781998900979900e+00 1.249631179686091897e+01 1.255035850822100585e+01 9.443583714938084128e+00 1.397297968373226773e+01 1.369265507591358499e+01 6.710667189800679111e+00 1.402502118251387841e+01 1.113842914720461330e+01 3.334059294004657836e+00 1.934018853165347451e+01 1.072569529067641803e+01 6.438777835881354328e+00 1.752469183849228784e+01 1.485191275477098216e+01 1.139392737724418936e+01 9.051143851404969354e+00 1.450312670087849654e+01 1.000924232087302457e+01 5.154848518072883579e+00 7.970908162791771723e+00 7.139897907974258828e+00 1.311023078028205191e+01 1.016476751320827887e+01 1.998577115178379415e+01 7.834241252180692783e+00 1.054816526754549244e+01 1.441933233136848891e+01 6.837400769515610932e+00 1.462258390512620743e+01 9.530086925867486514e+00 1.699704051176951936e+01 3.861818202727945959e+00 1.170588746025624438e+01 1.497429674952910261e+01 1.467077090488124647e+01 1.466132161818415369e+01 1.158938361066947387e+01 1.643535239229125366e+01 1.021493811965641640e+01 8.602147668740675712e+00 1.070524825950255554e+01 6.056992879655300754e+00 4.458675391314004699e+00 1.196177372142144257e+01 1.076572285823680275e+01 1.205662503737737623e+01 9.305004255033809457e+00 1.033383096497978570e+01 5.524457265435902542e+00 7.186353403216187985e+00 1.146667587391497101e+01 1.467066516190531722e+01 1.186728596593697560e+01 1.324941391095107512e+01 1.519765246954897897e+01 9.861126719619184300e+00 6.012256002102498442e+00 1.017972705700961455e+01 1.119881993792597896e+01 2.280243832432895523e+00 1.353909975734547899e+01 6.393876080720611199e+00 7.460173064298023071e+00 9.696874066723800922e+00 9.964782140912262776e+00 1.127889585115793025e+01 1.215981654374177268e+01 5.418075450877250177e+00 1.831410251621019114e+01 6.201581876014927275e+00 7.496614584464207809e+00 1.371187779437703647e+01 1.142589174812113839e+01 1.097413644409769873e+01 1.121935793623307198e+01 1.306820785479766478e+01 1.184513357948304169e+01 9.684909187819037868e+00 1.598619513301336781e+01 9.351697860381523952e+00 5.751810035708036395e+00 1.287104095732825471e+01 7.294988036457638714e+00 1.630564914874349469e+01 2.308467903759652273e+00 8.286480341375687786e+00 1.217803954232887698e+01 1.074155456222077021e+01 6.257557168051041785e+00 5.518597345605078530e+00 9.491448329021634933e+00 1.122400213590849027e+01 1.302698256971301660e+01 9.025091957341778937e+00 1.745418072702708656e+01 6.204583943624414566e+00 1.080951003345958661e+01 8.035526981233797272e+00 1.216596798585470474e+01 3.168624190108719318e+00 1.083986394877109305e+01 1.175951328859640022e+01 6.227380367401683436e+00 1.594942138043346169e+01 1.123245999278189444e+01 1.706978952073070843e+01 7.588901138482423647e+00 1.375925276517406104e+01 1.375997925593648930e+01 9.413792490534913071e+00 9.430027379082400074e+00 1.207700498620233631e+01 1.286209385284190354e+01 1.487719424553010228e+01 3.231464029509195868e+00 1.358220969997824668e+01 1.321621067558555929e+01 1.229283437726173744e+01 1.249109089606359113e+01 8.275856236792165532e+00 1.248500089139713687e+01 6.189604349374399739e+00 6.779028142993148265e+00 5.833272404115321663e+00 4.183781952475380983e+00 4.757935281922504700e+00 9.641402957571434840e+00 7.828051771571236550e+00 9.279447939192978723e+00 1.139897195695473542e+01 1.221635626269517694e+01 4.538013262611510612e+00 1.414964358947907641e+01 1.178505858838668807e+01 1.625210107873381915e+01 1.094845750480839897e+01 9.358009639251662293e+00 1.043943880229235788e+01 1.359528028698121460e+01 1.039340813689642218e+01 7.484213407407309226e+00 1.113729814344491054e+01 8.243860698863633374e+00 1.375939226744402610e+01 9.514999435278907569e+00 3.918964119501048060e+00 1.076120312207143748e+01 1.388820021900081692e+01 1.208380364484536784e+01 1.087199566537064221e+01 8.960392197599563957e+00 1.356427506588647880e+01 1.265675467380818198e+01 5.803339285825363625e+00 6.241369972071074024e+00 1.167201913104396382e+01 1.487305190683898459e+01 6.538038633229075636e+00 9.669387205441307032e+00 2.767384822393595734e+00 7.708427871978122070e+00 1.021974932056514263e+01 1.000162991088823183e+01 4.151156870317379344e+00 1.032113312953741158e+01 9.543828763087189415e+00 1.258927463574735661e+01 9.972542639522915309e+00 3.847028762559525639e+00 1.947488394774481790e+01 1.305783792562654533e+01 8.789800604344085500e+00 8.187820976883678270e+00 5.525377491383379081e+00 6.972026283199985741e+00 4.614602994780827139e+00 6.201623598503231527e+00 1.662713087714517712e+01 1.149269389987470547e+01 1.056322707088545521e+01 3.127614637810688158e+00 6.558415454419836976e+00 1.099420137297591360e+01 1.286805154814477170e+01 1.183718075894526400e+01 6.259367502704040298e+00 1.084051095544286447e+01 4.796972338407819336e+00 8.850308382251602879e+00 2.780647456826682795e+00 1.135245604980270429e+01 1.053354247692017864e+01 7.562687709855135942e+00 4.235754493307339885e+00 1.500339355010510722e+01 6.670235346168391644e+00 3.921246094799436754e+00 1.091944292041328879e+01 1.291214993772578801e+01 8.761697731525677213e+00 1.211206229792657396e+01 8.704677346287368778e+00 8.632293191133124211e+00 5.056383578521307598e+00 8.185897436033345187e+00 1.088195294322197348e+01 8.875929123002816112e+00 2.752960515711933898e+00 5.414862782216220083e+00 1.149482871682586271e+01 1.537464883919991188e+01 9.654139520032259725e+00 5.259226610868276808e+00 1.036142133126553055e+01 6.094431500556956927e+00 9.864762563065310630e+00 7.456571292998333433e+00 5.621564568564221709e+00 7.399940815952315454e+00 8.344565153514775346e+00 9.812889676831080266e+00 5.403748819134150949e+00 2.504308089984204511e+00 9.132807019868913301e+00 9.377299625053629129e+00 7.733771558102299437e+00 8.144609786586784139e+00 6.129488582818558129e+00 1.059911611965771883e+01 9.969356945888648625e+00 8.234791225081520949e+00 5.531864176162894609e+00 8.000802328068029823e+00 1.036913090356166478e+01 1.109637865950267610e+01 1.022158124386939448e+01 1.600682496925571741e+01 1.209227371568511167e+01 6.923389644784467833e+00 9.446262684195223969e+00 7.180903994549128200e+00 1.043692356074333283e+01 4.735572182519137030e+00 1.434862115731217891e+01 1.036310189532827053e+01 5.130966484914948111e+00 3.259512656616105009e+00 4.731625290619453139e+00 6.206997621679211541e+00 6.798532530680182262e+00 4.560105267848876487e+00 7.566952466454566206e+00 8.334201045952783105e+00 7.591832268959615604e+00 9.912879391665045503e+00 1.074609604974016364e+01 6.124649631353612733e+00 6.925103103664771886e+00 5.080268385638679440e+00 1.015805928989777129e+01 1.353526743566091461e+01 1.255987305980386992e+01 5.408102104478198946e+00 1.426129139354851105e+01 1.029123354631164666e+01 1.132145294396288371e+01 8.647244191504983135e+00 7.426438940162912061e+00 1.421246613850440177e+01 8.503446440299256892e+00 6.575424793693454006e+00 1.169183197687355502e+01 9.928225517611453554e+00 8.946784709984338946e+00 7.893696131373669544e+00 9.966270489101795249e+00 7.130653142685273060e+00 9.889632846712396841e+00 1.132455858055945974e+01 1.813285160187001210e+01 1.592677489055278883e+01 4.378492248401011366e+00 8.501454122494729759e+00 9.515131303966605003e+00 5.081030112585802172e+00 7.888298566222646357e+00 1.326423027384652187e+01 1.773967060172468191e+00 4.085686452998121609e+00 8.669019879190992484e+00 8.487206481976160788e+00 4.738669864002179821e+00 1.021915791420011566e+01 8.278209754152149102e+00 6.351703094172493458e+00 8.701235907202837794e+00 1.312990953357379098e+01 7.524667215299303713e+00 6.783763851034708914e+00 1.243945088451117620e+01 6.129711027750302854e+00 1.184820550408077366e+01 8.166568305043693243e+00 7.391791000372325726e+00 4.303845255647290813e+00 1.186771759788576297e+01 7.216400912344399288e+00 2.999133123338574514e+00 5.428590254737330589e+00 8.760024258411112541e+00 9.542253834722655981e+00 3.137854941908361450e+00 3.047151217083434727e+00 3.450823487367944864e+00 5.381773392001865552e+00 5.180199323950046342e+00 1.101324931392966633e+01 2.975108314989906244e+00 7.420905801076126629e+00 1.158134285925692275e+01 3.347856824634455108e+00 2.167859856658396200e+00 5.463937101335588409e+00 5.645514808719260813e+00 1.096279071838463715e+01 1.906515743186080636e+00 9.087055193074284887e+00 1.353334186040128984e+01 1.029281089945794037e+01 5.335240296916820668e+00 8.084197268208626497e+00 3.510469422280194429e+00 6.393753004639265214e+00 9.372880190183209947e+00 4.505371255693926713e+00 8.260808503262479618e+00 2.218421660060269751e+00 3.220788325823303211e+00 8.149234530426316070e+00 6.998694114765781293e+00 3.026998112794220930e+00 1.248467440292489705e+01 8.070904438293945660e+00 6.025829687928380807e+00 7.076276236605452574e+00 7.786376331174887255e+00 2.485698836123405808e+00 4.770070261837335401e+00 1.013190087721959998e+01 4.432773585534633298e+00 2.651261862622531496e+00 6.600523838546986433e+00 1.317042977134682502e+01 2.761725143668425808e+00 4.053628009542133093e+00 5.748465396983947429e+00 5.705612576988087881e+00 5.568327612659723869e+00 3.240570477863093046e+00 8.700225956034833175e+00 6.800599175893632165e+00 6.685412248737947927e+00 8.426582224312083369e+00 7.095400667901948566e+00 4.454318963664896991e+00 7.448291166194986879e+00 6.929643502500471897e+00 -3.756168987842564144e-01 2.714281556674920992e+00 7.205968395906309887e+00 4.556753351799857299e+00 3.841996718272419731e+00 3.888932259230228450e+00 8.681659812315183800e+00 8.570848942897168143e+00 3.665666224507611481e+00 9.131359040750853140e+00 5.265508930572364577e+00 7.105103549457497891e+00 3.536962238736558461e+00 6.062455976510532807e+00 9.278694283901410600e+00 6.229360193073699037e+00 1.110199246891443003e+01 8.677112925199688576e+00 5.090499464845638755e+00 8.841231523912037815e+00 2.849854413464260272e+00 5.968086926864433650e+00 9.261637567063257137e+00 6.171740007956638685e+00 5.747377391700291938e+00 1.143058122864848158e+01 8.051067184506811358e+00 7.785533120761849446e+00 4.824599068204832975e+00 4.744642410863837867e+00 6.987777273485512808e+00 7.856722764727215313e+00 -5.868603084425230154e-01 5.314068131722300414e+00 9.863042350289079607e+00 5.700908715364978008e+00 3.487721260838394954e+00 7.310963647488042838e+00 8.393087711853716826e+00 6.279979909247185077e+00 6.362133322110403277e+00 3.624654308033247396e+00 7.852814328147722733e+00 1.016294523330158839e+01 7.561087770175205058e+00 7.345259651166154313e+00 2.379895652325397570e+00 4.607334658962690455e+00 3.915448257309304125e+00 3.459578678662417417e+00 5.798788516546604654e+00 4.632933286850350996e+00 8.537779479717999109e+00 9.353190841024032309e+00 6.934016177447117180e+00 8.676705939757873409e+00 1.328071172421260471e+01 5.373752796242313501e+00 1.138111579480458602e+01 3.617729958706999760e+00 4.708250096531626738e+00 6.942491553815203886e+00 4.935312072114891535e+00 7.093876779657684928e+00 6.407989522254457171e+00 4.104950310947848457e+00 6.755680891197009430e+00 7.014934318339813402e+00 2.124281862609353588e+00 6.212990358526582213e+00 3.592921631506382329e+00 7.013180618999841798e+00 5.825296640244880919e+00 4.616974935330478758e+00 8.096508310476272285e+00 5.472902330730577525e+00 4.656662812217978065e+00 7.041379535411962820e+00 4.858031384477108361e+00 3.168844525010996449e+00 7.134345332925874139e+00 8.202246241045827446e+00 7.500700707543021650e+00 5.881121369288816680e+00 5.766292123933148162e+00 4.333806829395417282e+00 2.963034655961812369e+00 7.266066567941621201e+00 8.198307440661134038e+00 4.804037871830498574e+00 7.334827461917994285e+00 7.620489761177500654e+00 3.893636555484194517e+00 3.945740251708985014e+00 5.545440960697423094e+00 5.280239798714568167e+00 7.227990353637190779e+00 1.826985533060266675e+00 1.117379747248986277e+01 1.426516911250310216e+00 7.385304017469568549e+00 4.831045396742076115e+00 9.635429068311102796e+00 1.846873329766212990e+00 7.491917509623312377e+00 6.979785242717461813e+00 4.244939930808799389e+00 3.322191416544997278e-01 6.903762811141701761e+00 6.512114298617562191e+00 8.303889527896433975e+00 1.287303748795206593e+00 3.071897971382548054e+00 5.376143417299789284e+00 2.940432344204685577e+00 5.418208888112005184e+00 3.778404988451701474e+00 2.806823976384923647e+00 3.337433733831419502e+00 4.059062211460502390e+00 1.992944247316391415e+00 4.199845722716258223e+00 6.334098248243777540e+00 8.799351722000476883e+00 6.673861323015971792e+00 6.848577579725241726e+00 4.678586322087159743e+00 8.454170319465937666e+00 3.966179154781497740e+00 4.750539909929674565e+00 7.401686564068394425e+00 9.754208221363329656e+00 6.475651896479863723e+00 1.526154394987862872e+00 3.959604155853344576e+00 4.553252457505036155e+00 7.930995579661468398e+00 2.321776844154776587e+00 7.237682542837763577e+00 6.595746834483661836e+00 5.564008127531075765e+00 4.137268143659816211e+00 4.886023470746897246e+00 9.772402406625269933e+00 1.057983322427361372e+00 7.472953774637025148e+00 6.417373381107123187e-01 5.616839871935878081e-01 8.556655379923894245e+00 1.946263340383167728e+00 4.910981245598785350e+00 4.386368924740888353e+00 1.021171741869905558e+00 3.735453458311791319e+00 3.127145434220685249e+00 5.607505601115991389e+00 1.245960568569122096e+01 4.035806781176407121e+00 7.028181905349149439e+00 2.910580285626099606e+00 3.944531629057522082e+00 5.497605931210202357e+00 3.895048294777301745e+00 4.939292080426032960e+00 4.158722556714679719e+00 4.793736873837558754e+00 3.049026008400120169e+00 1.892520881005733457e+00 3.448701421384531951e+00 2.071496373870523211e+00 5.091527791184413232e+00 5.524268905012551301e+00 2.799149304092964918e+00 5.428171821874201441e+00 2.215513234137092446e+00 7.430010225190103457e-01 5.704728680599149726e+00 3.953610686646243266e+00 2.114517839007060918e+00 8.287390036341291122e-02 3.230969006004330346e+00 7.074961337448286258e+00 4.140148544975404299e+00 5.260719521738379534e+00 5.796160851840435058e+00 7.454814275616699959e+00 4.338104183325404151e+00 4.341174900664313441e+00 -8.046994170572339122e-01 2.737883352632598744e+00 1.234609127009845686e+01 5.398624074521001681e+00 -4.355293675571387246e-01 6.036214537307413863e+00 2.085293417739948918e+00 4.372800028069315559e+00 2.342706230867416473e+00 7.268204483320434228e+00 6.355391008769067263e+00 1.684679282884148588e+00 5.077283565145273236e+00 2.445222970457299638e+00 1.662007226650046077e+00 7.402654271456571067e+00 5.409962510236423938e+00 2.680705422036574248e+00 1.805851606024903910e+00 6.576590599475182763e+00 5.419117321194183212e+00 4.400873862707516793e+00 3.708059796285849252e+00 5.351336767368507275e+00 5.870223564036325392e+00 3.555922318160278817e+00 3.787366348856075593e+00 5.031476577161324570e+00 3.005954017246180499e+00 2.521434736376733099e+00 4.075805298614787020e+00 8.332487580336653821e+00 2.104494191184282492e+00 7.045848586378403944e+00 5.878563458007357578e-01 2.214998069180106555e+00 8.361412041324197020e+00 3.171252058065407553e+00 3.772550481965311509e+00 2.920398873677006790e+00 1.143290740956023122e+01 7.285385039860452494e+00 2.372244514086449652e+00 6.001295664262793039e+00 6.387854588258648825e+00 4.360722819372291781e+00 5.465064186127110979e+00 7.594661963711281771e+00 7.881126705046002101e-01 5.149183721453514551e+00 -1.942295092247456889e-01 7.167062612909210984e+00 6.715506101936812300e+00 4.695665927660626515e+00 2.680299067522982526e+00 3.334376642446878147e+00 3.530359898157207965e+00 6.901692484090030888e+00 2.670634434386251144e+00 6.615627861408507115e+00 7.051611321576818359e-01 4.776205021701984244e+00 4.736731385452626064e+00 2.231455309876920534e+00 3.708056652516946716e+00 1.991327416329982114e+00 3.228710337391964558e+00 4.475744140978822116e+00 6.602777943791184434e+00 6.132302846100238902e+00 5.793199979129159516e+00 3.227812685293161898e+00 2.731089772730079801e+00 6.964644946328691688e+00 1.705341046973686492e+00 3.698819387112996182e+00 5.563954623293712487e+00 2.696290828972884412e+00 1.278457137953247891e+00 3.297136334439141780e+00 3.921654400794168716e+00 4.423644416053580386e+00 3.523515052432375505e+00 7.197240846123754032e+00 4.882991938570524049e+00 5.835710694498535744e+00 4.916797230785760142e+00 3.743043478249328260e+00 7.755918332298692874e+00 2.120340572191174999e+00 2.484360894070634540e+00 4.523845634576323604e+00 3.122692150601142913e+00 5.078882978464916320e+00 2.347719289764476969e+00 3.284303401188626736e+00 9.772877631476633020e-01 2.987094842833172947e+00 2.132965424179923186e+00 2.900886802331185343e+00 5.824572733312566086e+00 4.283419121186624601e+00 7.789777928017144859e+00 7.083875894355899483e+00 7.613458855381232127e+00 7.876945488695008102e+00 2.755589309278813293e+00 4.020714971038001906e+00 5.786236637141218608e+00 4.920937512359010668e+00 6.202762070506470771e+00 1.286293695367280998e+00 2.125383481424146570e+00 4.395138718852293458e+00 4.923733817261149781e+00 8.108179462387203884e+00 6.608172303902363431e+00 5.006698072494970120e+00 4.100782325478745882e+00 3.610056650236905362e+00 8.016808099147390010e+00 2.712954556882847701e+00 2.069639606650326424e+00 6.768006641041400151e+00 2.109541191078868394e+00 4.440069802847851577e+00 7.357722767320049151e+00 5.760938243956940319e+00 -1.248637014936906375e-01 4.318828195161343864e+00 9.339652904038995285e-01 5.650074312609887350e+00 9.003275943048794971e+00 3.744674706611517578e+00 2.586114257773615144e-01 1.106831711834232346e+00 6.783244387918791141e+00 3.875701613494135778e+00 3.141425578316803691e+00 5.568394681383839639e+00 5.606987275409222704e+00 7.361020472407032500e+00 4.432617921154707652e+00 2.735635267260050796e+00 -1.373464507418913350e-01 6.001080521796056111e+00 6.955836985987039256e+00 5.829784024525500818e+00 5.018103789620727007e+00 6.092983395311467376e+00 4.761517291578625688e+00 4.617444128068732390e+00 1.834865571922623673e+00 3.798988933177075644e+00 3.283190220507017365e+00 2.513683115063850781e+00 8.670646012409406467e-01 3.728589757297311458e+00 5.725067000759877622e+00 2.736468961660798005e+00 5.269945783621349022e+00 2.170508623443916374e+00 2.862323553527237330e+00 5.095520929221603268e+00 4.327475632849932197e+00 4.817996956678482157e+00 3.272915173655264631e+00 3.589401926724534508e+00 4.170935799992270709e+00 4.214044459824066280e+00 3.141141603040862762e+00 2.652221591698514569e+00 6.470723214797669876e+00 2.438707110840118375e+00 4.292303848626930929e+00 4.873916718431901884e+00 6.867370051152518862e+00 5.030290891581730151e-01 4.927804653849580774e+00 1.298761667050025048e+00 5.155161195158704857e+00 3.908495554064258748e+00 3.782346179227796590e+00 5.648125003796089061e+00 2.626880377781837250e+00 5.849903263672924236e-01 6.048367289480219178e+00 7.537412975703931650e+00 3.824419747170071382e+00 2.720600732446619929e+00 3.855301160093063562e+00 5.608677723492572653e+00 6.916826248713134007e+00 1.668890947451979745e+00 -2.748785425797179993e-01 -5.314586202830509087e-01 3.906215220767112140e+00 6.830796486331483841e+00 5.702301692873201766e+00 2.740681370913752524e+00 4.418769821352149130e+00 -1.628863697419595802e-01 5.111691546756963689e+00 6.507427100782130935e+00 2.988488860919628287e+00 2.987305113396919065e+00 9.002460328113606636e+00 4.752482551476932215e+00 1.686729761795663585e+00 9.366126534332674947e-01 3.546934686869541942e+00 2.131298591574070755e+00 5.588195146702396698e+00 7.273786330276799106e+00 2.399968724928773778e-01 3.948451384977590184e+00 4.870460389821275271e+00 3.282821380650417176e+00 1.748062511556829346e+00 2.639907512382118071e+00 4.420991835593474306e+00 5.560484325206196843e+00 4.910698051410935072e+00 3.233930051781926718e+00 2.638632537405820155e+00 4.380615484011217475e+00 7.344581813234025702e-01 4.281615195256491369e+00 2.123138587418601730e+00 5.141785626801323339e+00 5.772921939274354486e+00 3.370987075535827771e+00 5.674553969943996634e+00 3.580197954329845444e+00 -1.308887504313040129e+00 1.858798212912561976e+00 3.613825333746445878e+00 4.414288019471505287e+00 7.893755104920593624e+00 5.375287432394081577e+00 5.716708645986591897e+00 4.760366188441381929e+00 -5.774588859652749484e-01 1.854910501077507101e+00 2.576907782355392307e+00 7.844548364844710076e-01 8.689278994424645575e+00 3.470987729381693310e+00 3.484388776986341085e+00 8.021192526734669315e+00 3.704147642107467941e+00 4.687323428636450018e+00 8.194650720882878048e+00 2.463612136700919386e+00 6.826847632985609593e+00 3.732849570287213314e+00 6.734946918291495166e+00 3.111695962460655274e+00 4.902195253068131642e+00 1.196077353387551501e+00 4.346018077911035782e+00 5.369510584594607394e+00 3.059362618307611470e+00 7.020251362282604823e+00 8.960557642427623648e+00 1.258570426890066818e+00 1.864668489984318889e+00 4.149291999257548547e+00 2.920763730918753520e+00 2.275260897362046286e+00 3.113231324619476048e+00 3.144948389211929651e+00 3.482433069755055399e+00 4.068832599961512031e+00 5.070751561399153839e-01 1.037487696907279489e+00 5.937683637536513181e+00 6.942476954222978947e+00 6.097266903108097047e+00 3.026402247214964980e+00 1.075873792925443828e+00 3.171069861857616079e+00 3.103466213139363994e+00 1.607789835619374275e+00 3.169883029730410362e-01 4.662501494586648754e+00 3.803330859352834992e+00 3.539248102767456050e+00 6.985829474052446031e+00 1.669130638513345755e+00 6.151154300690891752e+00 2.411229372132931648e+00 3.691166090465204608e+00 5.138496618882085754e-01 -1.224406570941201089e-01 3.505412072257518385e+00 2.015146012681694021e+00 1.390166777251004682e+00 4.471287745986709083e+00 6.931522949873177630e+00 3.582542642083677897e+00 4.600401152841230079e+00 6.521648066024512858e+00 2.444172432753224378e+00 2.149994209445498683e+00 1.667315206052252918e+00 3.102294978974998063e+00 7.035106999968513186e+00 2.633853855625452933e+00 2.761308821615461540e+00 1.723075160469784262e+00 2.050502380563850924e+00 8.105551857504762481e+00 7.676793168270967804e-01 2.766777866682125442e+00 2.293699621378134434e+00 5.956817226315646252e+00 1.844373081228201983e+00 4.736338828208649154e+00 5.359529702079881552e+00 1.188580682647456976e+00 5.728786651400743501e+00 1.315736600636091769e+00 3.372651745579102300e+00 2.140658584578033263e+00 4.802533591309998684e+00 2.305471205617100505e+00 5.933123802616563580e+00 1.556866421263866984e+00 2.379718850386220996e+00 1.162032280038568066e+00 6.037743565193092188e+00 1.920200036869622817e+00 4.353855386161133545e+00 2.468977525911175697e-01 4.516137249735424852e+00 4.395968573214929620e+00 3.958934236971512810e+00 1.653018123945911189e+00 1.706246836270193912e+00 1.893235088949460687e+00 1.186629095566823278e+00 4.278693793067368745e+00 3.238789979419505194e+00 4.945859755469404817e+00 6.826297452542174682e+00 4.320870809922533695e+00 4.008369370587173464e+00 6.213541789566637163e+00 5.355984166789660605e+00 1.658447451031269892e+00 2.380976731951101932e+00 3.337126244639403883e+00 3.594912488850990684e+00 3.126781268930765023e+00 8.662997649042234460e-01 2.227570559820029494e+00 3.317984655809179451e+00 4.077333168934254459e+00 3.725807665101767086e+00 2.920978837803837269e+00 2.268538077023261046e+00 3.037872711975011075e+00 1.156113450338268844e+00 3.370799038998804065e-01 3.552132401621075797e+00 2.974545205716986107e+00 4.809926554884184746e+00 -7.483903884759710579e-01 3.143163636860173415e+00 9.530284440877285768e-01 2.414383510993223236e+00 1.725030436163460301e+00 4.874539767430158932e+00 4.332231958138125449e+00 4.769938693237742555e+00 3.097348785400570570e+00 3.855345162969836093e+00 2.027813261823665059e+00 3.232778747296385369e+00 1.216236580436517833e+00 4.239010175348406406e+00 3.377009053717275666e+00 9.147782813188052309e-01 1.840962675596472975e+00 8.921421108484375306e-01 1.657949899885642786e+00 4.168413216928131604e+00 6.598716689064547225e+00 1.960717277302529649e+00 7.622263457933586839e-01 3.317192145107251022e+00 3.235770344527361786e+00 3.637096152382732317e+00 1.038891086979978784e+00 4.347911627930822753e+00 2.817120884910956136e+00 1.252416166587637658e+00 3.439443717908587494e+00 1.880838860331535578e+00 3.643952723309291208e+00 8.412126589777696450e-02 1.318717014704327228e+00 3.394535915429147011e+00 1.506287208554764057e+00 3.342151342654130719e+00 1.933066034917458875e+00 2.121159073661970762e+00 2.313258496758075822e+00 2.127660673389959456e+00 2.388643750122100506e+00 9.289026224991838721e-01 2.716586445963122820e+00 7.978752498799094539e+00 4.997250136960240674e-02 3.989342097250811570e+00 2.541138625154238717e+00 1.947501322721417960e+00 1.155242548265870139e+00 3.508548684589209543e+00 3.168357628066345910e+00 1.206393270242628102e+00 4.768168063775071630e+00 3.780718119646391262e-01 2.393964816298379983e+00 4.786548742345393848e+00 3.432223708615204316e+00 -6.166970070802717530e-01 3.316123901465704016e+00 6.069995043730198603e+00 1.167077547342792787e+00 3.328611575142738310e+00 2.098207390143778994e+00 2.851728016780323394e+00 1.999121562709655908e-01 6.703009291980709605e+00 -1.531709912694885212e-01 9.587882922471506753e-01 3.326836507832571677e+00 -2.222612501672760477e-01 3.644993567647779820e+00 3.282986918584854585e+00 4.791561604492846627e-01 1.835293376472720617e+00 5.088354122108588840e+00 3.578182398556186250e+00 2.612686152896886327e+00 1.325844523560844479e+00 8.155734399891141351e+00 1.445747403547128496e+00 4.831975852767202539e+00 2.187069531090426455e+00 3.782395962452386406e+00 -3.629647368439949950e-01 3.658917495533400732e+00 3.883737614702587049e-01 7.416115358811408154e-01 3.264575056531048958e+00 4.473412948035512038e+00 3.710212024731396330e+00 2.461047057961232465e+00 1.562494601646834846e+00 3.662534150122270127e+00 6.822604906389093671e+00 1.876550472643607304e+00 4.772590993524255865e+00 2.429140339035715357e+00 -7.533903099772041312e-01 9.098476197348862593e-01 1.885068520978390172e-01 2.523577525879502126e+00 1.050662582411898693e-01 4.097906263395024951e+00 -1.906710793383896707e-01 1.397691745069380431e+00 1.103578839553646995e+00 6.816092274497222991e-01 7.124121062905628854e+00 -1.305539327173358966e-01 2.271620211407450185e+00 2.506275233750841491e-01 3.951714610673459305e+00 5.272551645431335032e+00 1.033713924901475956e+00 3.790507014626325777e+00 2.211104745902160218e+00 3.940361649705640623e+00 6.046116191861810041e-01 1.797990707428456236e-01 3.226503133333494588e+00 2.595557050807182353e+00 2.206336277779555655e+00 1.050987525141477752e+00 4.816227752233629644e+00 9.615144796685999307e-01 1.033639374739826478e+00 5.262522011694937163e+00 3.439347456836586936e+00 3.350656249264798436e-01 2.994241085531463398e+00 1.694739463351983000e+00 4.030574203977793424e+00 3.304050430876789846e-01 9.082291658821877167e-01 6.974649885165009167e+00 3.509862158596329440e+00 1.021587206438316908e+00 4.209454792696861958e+00 9.144563235181992766e-01 3.358424019306240460e+00 6.801920908503823471e-01 2.881314033791554596e+00 3.743596791125238354e+00 2.580840351244579889e+00 4.612872684164690540e+00 1.351126258537306724e+00 3.621191641867589794e+00 4.605435714153702342e+00 5.655511407742206398e-01 7.850196970128073826e-01 1.292851565816043324e+00 4.105809094579284668e+00 3.214594609561609140e+00 2.792632539930433921e+00 1.957318460816355188e+00 4.994882837813393373e+00 1.621886092869041729e+00 5.054495117101801327e+00 3.971215355714344142e+00 1.498499119411067504e+00 3.093984268154832851e+00 6.607327180894303709e+00 2.089308349376743479e+00 3.146031407555201498e-01 -2.449295444422244561e+00 -2.117865337106335843e+00 3.982972231626175752e+00 3.132928836118973326e+00 6.086342077008552565e+00 2.986237622129381819e+00 1.979754710868005585e+00 1.974373230661848222e+00 6.168668317872199047e-01 3.477754384480799654e+00 6.922688030239363410e-01 3.774689561218649292e+00 1.560577486809994419e+00 2.493254388257974519e+00 2.847518050695120095e+00 1.713287568761887369e+00 5.864036065324963687e+00 8.457732726061331086e-01 2.788938636110582348e+00 3.178970070725076535e+00 2.895718009636165657e-01 2.441618660946116570e+00 -7.702687206914337059e-01 6.112032188694770163e+00 3.523659464199963232e+00 3.297147396085057469e+00 2.300955993190839877e+00 5.520741944322385741e+00 4.756153508300475785e+00 4.019998497987533614e-01 3.407753784543385400e+00 2.361338698784418266e+00 3.927306879443904108e+00 4.802335749306450907e+00 3.857594432020999164e+00 2.218272101277360520e+00 2.496557191497084993e+00 -1.540988530384366229e+00 2.574855284285010981e+00 3.388095437997883597e+00 -7.096038286380680349e-01 1.510703803035492676e+00 2.212586055307506072e-01 5.036110619952417267e+00 3.300215894575143416e+00 -3.301249899169746982e-01 1.086256566685948277e+00 5.315974746753715507e-01 1.472881474561279269e+00 -4.596834423996032926e-01 1.952473913042828135e+00 2.287798995337276597e+00 1.514000043091253911e+00 -5.006648940583823260e-01 3.314271153056393970e+00 2.475838170110135295e+00 -8.872459664985961059e-01 1.779362728478565803e+00 1.485856939657829834e+00 2.230720738914654167e+00 9.808899630988654472e-01 3.328108688527363412e+00 1.688040211275512625e+00 4.020800965042488073e+00 2.080507611588099159e+00 4.200568124331013564e+00 3.100491749660537089e+00 1.489313392612616749e-01 4.661335680540449999e+00 3.952960594274791184e+00 2.824388518438619711e-01 2.588169207392216009e+00 1.616305326843566537e+00 1.910678842882074679e+00 5.849941484191834018e-01 2.179847831225452559e+00 3.487836548295552008e-01 3.371707143615811919e-01 4.818341582577280846e+00 2.349349932726266132e+00 3.446585140619029985e+00 -1.909567877671887848e+00 4.896350271041507440e+00 8.499278300554836685e-01 8.599454207162939845e-01 -1.332722994253125126e+00 2.860504294321144503e+00 4.875275796486389090e+00 2.243195282816488056e+00 2.334803734248117379e+00 5.098496651693387172e+00 3.578238749082896852e+00 2.546856978163678953e+00 2.182254071268614481e-01 -1.073881509499601705e+00 1.126256465002754226e+00 2.435528330651648865e+00 1.172177269520331855e+00 1.077498887931537946e-01 1.134524118350111355e+00 8.173813633088453656e-01 1.194240139746634899e+00 2.617645526879635920e+00 3.789594397577495943e-01 3.181114537268050935e+00 3.033013511125444595e+00 3.189460660009336923e+00 -3.316394182057020856e-01 5.174406051718450916e-01 1.714501627073365286e+00 3.835663852777679850e-01 5.678035997374184518e-01 2.153550458967206982e+00 -1.224168440962938753e+00 1.494551986941021759e-01 4.247986235911061392e+00 2.701824563175010407e+00 5.345847983971623307e-01 2.297752720852468400e+00 2.773514977299022632e+00 2.157000837198111309e+00 3.350572468427806871e+00 6.284724753152262089e-01 3.527057765748810247e+00 2.004460729781369466e+00 1.450422706065685796e+00 1.454446322365110955e+00 -3.020524388704477037e+00 4.255880298607721990e+00 1.321225235757528704e+00 2.051058544092318137e+00 2.095143597437055583e+00 1.499393778955966372e+00 1.744159428202771700e+00 1.212795385206079324e+00 4.498417578805883110e+00 3.284905038393135079e+00 1.869242591704390222e+00 3.273814744134618149e+00 1.110356305076054761e+00 1.739810780003862911e+00 2.955238810079633183e+00 -1.104558607835721240e+00 6.581137423580190049e-01 8.875699430523859013e-01 -2.086801470428307700e-02 4.441233511544905310e-01 2.164287319019485345e+00 -2.209498346249647582e-01 9.940732858984480114e-01 4.304704148172392664e+00 1.319428226964707740e+00 -3.595113049005165262e-01 3.494472390866978806e+00 1.639042457218129689e+00 1.444646862473577542e+00 1.354356515855104082e+00 3.914254683161638937e+00 4.989518457678110863e+00 1.911246939236397324e+00 -1.288653904514463822e+00 1.127523654360370831e+00 4.096631367827850312e+00 -1.049742225184042699e-01 3.819444255804682609e+00 -1.824898190424528721e-03 3.554607289075345733e+00 -5.349081433017213172e-01 1.662550464974359876e+00 5.205791994934423350e+00 -7.835452662763166265e-02 2.966139757267361454e-01 2.130815800577723351e+00 3.716707847951898902e+00 1.816381154970910572e+00 3.234093202159914249e+00 3.585984681464608581e+00 1.144812985863474797e+00 -1.012708979603501813e+00 1.558210346519442457e-01 7.981725081867425686e-01 -6.925329651947604859e-01 8.225672091391105223e-01 2.783412867240540933e+00 4.300845729513005367e-01 2.237938144228129644e+00 -4.425174363140655931e-01 4.171529144148601986e+00 1.637737218986813348e+00 4.056267619594025930e+00 1.308336341891946031e+00 1.771862276617389043e+00 2.306820163512349531e+00 1.161709967431835633e+00 1.142688659941426099e+00 -5.697732212630852722e-01 3.226152944745591444e+00 1.042239001251058284e+00 2.606289885716886801e+00 2.438133782946624972e+00 -8.322358450487319370e-01 2.048374686267966371e+00 2.180654664310718971e+00 5.794257967927403108e-01 2.604215451796254577e+00 -9.143408839263809096e-01 3.101395630920275259e+00 7.350531732452180833e+00 4.860329448991906887e-02 2.306534838610122762e+00 3.608080868434380584e+00 -1.951664200628997203e-01 3.734001154757975449e+00 2.948973329645412811e+00 4.781035480932032122e+00 3.563298912486905223e-01 1.137567264814348889e+00 1.272238942837661035e+00 2.395059429318126265e-02 2.857212186206620430e+00 1.664325517115154751e+00 -6.551006349771399950e-01 1.817623702135187536e+00 6.658251129773198329e-01 4.441912856211169824e+00 2.271960941934134670e+00 2.756063526914609874e+00 1.472077124682481752e+00 3.710711333983158222e-01 1.453996238708664901e+00 2.188749951861439058e+00 1.812319056117640326e+00 3.291461820760149148e+00 8.577196449723770710e-01 3.064205560339595458e+00 1.661691003421604529e-01 3.661697828492741280e+00 2.398642714907782914e+00 6.205620784246594468e+00 2.860921079401990585e+00 8.295554803946139089e-01 2.114475744335433838e+00 -1.411125756666695708e+00 4.040740928273949706e+00 -1.191855831787063114e-01 2.576949399785518846e+00 3.565918959986090986e+00 4.304174140174393592e+00 1.788403975643933608e+00 1.068069867588098187e+00 -3.679462288718868823e-01 2.764074064081432081e+00 3.361328503777632370e+00 -7.773015730348118435e-01 3.084331611063380052e+00 1.272125510584261487e+00 4.056930218804950528e-01 -3.931052977688275774e-01 -5.468457431197365493e-01 1.110889862127848016e+00 3.973987849591546606e+00 -5.024992044817344627e-02 7.959468097952492327e-01 1.622151894772009495e+00 2.899931582112607931e+00 3.287475666192822832e+00 -1.880849230622568147e+00 -3.452232670799260106e-01 1.804517742050785190e+00 4.264793345937452962e+00 1.312003464830918453e+00 3.740599623508284122e+00 5.895559197937101814e+00 1.213491401052051444e-01 2.918986568203898901e+00 9.531261089756126736e-01 1.749010023857099139e+00 2.125919167615344829e+00 1.107025328828442623e+00 1.382238156198896339e+00 3.088216731872392096e+00 2.756316043092347901e+00 4.358917781563841132e+00 4.909155737659320451e+00 6.646158679920368684e-01 1.342992818999399374e+00 -1.031937047891170911e+00 3.792058444904163883e-01 3.124233914523336431e+00 1.934685766012711472e+00 3.705257834532055816e-01 4.250484994406911188e-01 5.977887088286870210e+00 1.849260690205785096e-01 4.991221445213706254e+00 3.676153001884835181e+00 4.057774874365654760e+00 2.885145914763375341e+00 1.922375141042991453e+00 6.655886340902091192e+00 2.854286395941658672e+00 1.726900588053270624e-01 2.957542776674793927e+00 -1.305299864921134478e+00 1.553625163035112555e+00 3.987439034961832274e+00 -2.677249540076662160e-01 2.470887167727854994e+00 1.222369615524663500e+00 8.659546124222596841e-01 1.593884044224451513e+00 4.198629573375976420e+00 7.806860299088336230e-01 2.108729628717903815e+00 1.954452387587607642e+00 -1.490293392519519644e+00 9.721006627847459391e-01 3.760515249711254615e+00 5.240036780007252482e+00 3.117619562302967884e-01 2.296780104500677488e+00 2.391446462281672680e+00 4.192437347114625013e+00 1.312629553060546295e+00 2.380026926210272009e+00 2.516078896418365574e+00 3.123817551182810348e+00 1.445605732738765248e+00 2.594641582675539571e+00 1.684715310214859763e+00 3.460768825966021867e-01 -2.050530912672976491e-02 4.976555305815753449e+00 3.768786674827924177e-01 1.858659163167225792e+00 6.885495575761467757e-01 -3.435340691435226912e-01 5.312707106545753177e-01 -6.057220569036882996e-01 -3.094038340045621727e-01 9.439115740956249834e-01 4.343599886516161135e+00 3.772303048630745170e-01 -1.585463092121135453e-01 -3.575040859002174831e-01 2.226618347260786557e+00 -1.213481782220360294e-02 1.097982755959382661e+00 2.861611022957804007e+00 2.078263152825915727e-01 6.837241812821266418e-01 1.477467185855295018e+00 2.587133234608515853e+00 2.363593292417913716e-01 3.588747403356304932e+00 -3.001737800624524125e-02 1.219745417567059675e-01 1.477230183870914537e+00 1.351128956616497900e+00 4.665650053757977034e-01 4.821330503170514703e+00 1.648359656150686581e+00 1.852101920810084845e+00 3.956152045953838847e+00 -9.670726387648290734e-01 3.136221520959806330e+00 7.814267535748394833e-01 8.560519750711927944e-01 2.538611202665116640e+00 1.058911210546928050e+00 -1.336180566122412205e+00 8.886651342349016769e-01 1.606581438510046533e+00 2.010015483556264915e+00 4.250554514350512569e+00 2.200180418952465189e+00 3.795002932868027479e+00 2.177842054176510445e+00 7.320025547373438801e-01 -3.172778267646545469e-01 3.587075345832502649e+00 4.255403839779020814e+00 9.185132822045790624e-01 2.690044700967840541e+00 4.962378576311305967e-01 -1.214394994742799688e-01 1.595092998682683616e+00 1.381839003948157396e+00 5.171144153551699318e+00 1.345037467013544763e+00 2.101192222684163724e+00 1.745013218371424202e+00 2.965631410813927560e-01 2.805749224590565194e-01 1.017125060615306165e+00 2.423477994602277974e+00 1.434638408368877460e+00 -9.040038962046776927e-01 -9.229581692923902736e-01 3.841292598368577949e+00 2.813995326064789637e+00 1.754665376170273738e+00 2.191668167504024822e+00 2.988390145945356569e+00 -1.051589818988714287e+00 2.765479720647428863e+00 5.056791001011521347e-01 -1.885233498759395776e-01 7.801091381396695335e-01 -3.309252002749349386e-01 3.167240753342180692e+00 2.330599929543875959e+00 7.425594853277506235e-01 -8.745260495930406996e-01 8.239708077927927476e-01 1.586494017461286710e+00 2.544983933122380915e+00 2.266968739717848624e+00 2.913405238783277618e+00 7.629532574066650863e-01 9.906254511451351163e-01 4.937992748065892279e+00 1.263809162183474832e+00 1.530642334528431903e+00 -1.675743666164102724e-02 2.076148649161882354e+00 2.137787596793852885e+00 1.845121157958369063e+00 1.780432369336147458e+00 1.875257741443654425e+00 1.459661382106212102e-01 3.473417675677476613e+00 3.803489332122164335e+00 7.188612416760732649e-02 -3.291377424717523148e-01 3.165891868426307099e-01 -9.533677369432980164e-02 8.307202959257964370e-01 -5.667314018529177044e-01 -3.603411974159196340e-01 -2.295980672376205511e-01 2.196394662426082611e+00 -1.397809238100609086e-01 1.841648837326375077e+00 -8.632168275358735876e-01 1.064936071749017055e+00 2.389407172780809940e+00 1.839730298713845080e+00 2.761053216322722825e+00 2.973668276363690577e+00 4.071019768177384535e+00 -1.052414687221363554e-01 1.621099018159912308e+00 -2.410655212020218485e-01 2.939731597128119045e-01 1.083411599005486226e+00 -5.325467967876859054e-01 6.083929365209776563e+00 -2.061378303572124260e+00 1.392640652164287562e+00 1.545724882916086784e+00 2.091369637443066143e+00 7.537053819551420286e-01 1.884915650541813203e+00 6.849829194451673153e-02 2.245503295250043330e+00 2.223763801910133342e+00 8.036245143264773017e-01 7.457541392549251746e-01 9.568608668376070714e-01 1.069524274797476027e+00 1.685166676251177442e-01 -4.919063451821820143e-01 4.128169944932206903e+00 2.755092179009497766e+00 1.194998228788049177e+00 1.997348426861201620e+00 -3.964302650825371477e-01 5.644976779841462289e+00 2.660589119982975093e-01 3.925589878477598660e+00 1.059038740043316329e+00 7.019937766456321171e-01 1.052526798086493631e+00 1.242674022532254341e+00 7.949854988946823964e-01 5.178211536389689229e+00 1.081019506091745352e+00 4.324978213331853727e-01 -1.853268789397490846e-01 -2.507904365455833062e-01 2.512441214847425996e+00 3.845547794760996729e-01 -2.443099055905993688e-01 4.694092916263016280e-01 3.083795869715785010e+00 -1.203826983637165338e+00 2.949597547586029656e+00 2.503049764047117876e+00 1.449645395616193433e+00 3.277940504774294439e+00 -1.529416265642393746e-01 1.787202528324044248e+00 1.774804789757835399e+00 -2.221706859713223903e+00 2.328468106796401482e+00 -4.693982024675207310e-01 -1.124174347920293027e+00 3.019283689610526178e+00 3.069387618372266591e+00 9.028235504358744778e-01 1.776909398897233761e+00 4.879853782407891138e+00 8.317758645461640343e-01 2.719743781502657498e+00 -2.457145092304488243e-01 3.820780199225104479e-02 3.109319413351306238e+00 5.225174945690399218e-03 -6.788762726797894498e-01 3.542008714121368307e+00 -4.294722847061143156e-01 -7.850587343617762559e-02 2.071253036129645508e+00 9.878910680098419439e-01 2.231076969364909068e+00 4.082880342044277744e-01 1.799544611669565489e-02 1.815396761833526051e+00 2.510898523241339220e+00 1.058397906551948431e+00 6.026224486376684508e-01 6.461286302261141090e-01 5.298259191056595707e-01 2.260695762873873527e+00 4.567225939589545369e+00 3.303003198525781947e+00 2.923791219466598257e+00 -1.211353454360551973e+00 5.083652294906809033e+00 5.244210933309882972e-01 -2.616739532470071516e-01 1.268099023585336438e+00 9.700882285264124105e-01 -1.020873919638550342e+00 -4.419326790451834630e-01 6.751356464525659629e-01 1.181360347285276280e+00 1.289148546224329506e+00 1.408740785572510035e+00 2.472174490725557394e+00 -1.553795067786867712e+00 -3.291649051274555537e-01 8.515627432670890284e-01 -1.267331812641518951e+00 9.699592533013178253e-01 8.615658399658472633e-02 8.714738060479326753e-01 -1.049578986309700923e+00 1.939642722958192955e+00 1.630610701908986604e-01 -6.231108995904098835e-01 3.452742581420138013e+00 5.927864195062405583e-01 3.184144360984034083e+00 -1.791782385343630546e+00 7.030189976901051185e-01 5.073050720602658714e-01 2.442774448525375508e+00 1.829777216273697604e+00 1.296269375335153476e-02 1.084926754691909467e+00 1.535604804354413488e+00 2.845675871071299268e-01 4.691430262592253264e-01 1.947686736702677113e+00 -8.932080962021253789e-01 1.105503222719594059e-01 -7.079405500932971496e-01 -8.722974979981228394e-01 1.216811473692380519e+00 1.585806146469454170e+00 6.897816158313099244e-01 3.717567887913521218e+00 7.430268150457131071e-01 1.129517152085181886e+00 8.126905405443828334e-01 5.566838789686374689e-01 2.278190268480023040e+00 8.339611932664361404e+00 8.951086605789304596e-01 3.173205274156063460e-01 8.260265162441036146e-01 7.764116003202656824e-01 8.408323085408816455e-01 1.953600523053661719e+00 2.090043298964698870e+00 2.818969155386677472e-01 1.757621284795744254e-01 1.159348511094852485e+00 3.636586098640830933e+00 1.784119599599098160e+00 3.239243094996822059e+00 1.598721231357975281e+00 1.175423237721703540e+00 1.275159408964557484e+00 -3.232010912963896865e-01 1.600689496859644567e+00 2.611706053099329683e-01 1.127681176140974628e+00 2.676787389005535367e+00 1.182794406128859777e+00 -4.543211791912596942e-01 3.132073688526674005e+00 3.543659244336924141e-01 2.503045871917904952e-01 -3.171370719349675404e-01 1.799494401477441941e-01 4.572998002363063419e-01 3.436853476976209354e+00 9.877053275741821958e-02 -1.629105767290357720e+00 -1.044550602047786159e+00 2.755618258381470564e+00 3.533223727152450699e+00 2.064330391121082631e+00 1.473854663998843240e+00 4.670166129353630069e+00 3.813072575223749094e+00 1.552892677903989771e-01 9.279099613371847299e-01 2.517331824425236952e+00 4.796392577327373008e-01 1.937066016583013361e+00 4.568242322445197345e-01 1.725740237226868867e+00 3.190730289460541602e+00 3.054894759085522438e+00 1.102403690961133442e+00 -2.177402755480642993e-01 -1.721233669483355211e-01 5.208341031401202414e-01 1.461986083680482551e+00 2.724224526061857166e+00 8.563032836306767592e-01 2.627577732115413234e+00 5.063463681082348344e+00 1.985128826371800326e+00 1.761314189616493220e+00 9.241209510343340039e-02 -1.317980225947633421e+00 8.478119935084879044e-01 4.621388255707169490e-01 9.337585899192692995e-01 2.930355243174642688e-02 1.543873456729209614e+00 5.116669555495509947e-01 1.524982947944650835e+00 -2.368958057251004112e-01 9.027658444907513680e-01 3.976030923176071319e+00 3.426128697547720314e+00 -1.829054141316030169e+00 -2.751695967240571153e-02 1.140052870077444158e+00 2.646265843818221608e+00 1.238904874885906837e+00 3.691005816100863424e+00 1.599184382486107836e+00 -6.206242822881640198e-01 2.650611536970481907e+00 2.215030942904832045e+00 1.696844371920829708e+00 1.304213751406961386e+00 -1.837693070625818992e+00 -4.775985215722393651e-01 2.980232315477615579e-03 -3.891697509227973750e-01 4.085437837671978656e+00 2.121052510135797320e+00 6.763210593168231810e-01 -1.171796254992441000e-01 1.376372049997391045e+00 2.928880814903411789e+00 1.678322604302407761e+00 1.118441339704909776e+00 3.011725276878373769e+00 1.277087672693582476e+00 1.862927976129322039e+00 2.705892053291245603e+00 3.345462827267271511e+00 -1.132130461680009637e+00 3.240496711628334525e-01 1.569976577932766348e+00 2.171463659805489055e+00 -8.575229478394365279e-02 1.150358217848032494e+00 2.189920342520641938e+00 1.032018031453979967e+00 5.002263318759180066e+00 2.307951026710023168e+00 -9.538286141077936264e-01 2.673778749338219463e+00 8.728703659460627096e-01 4.668222321726572588e+00 9.952998260415220066e-01 2.127254005929918090e+00 1.458383065479641028e+00 4.143661011963021501e+00 1.233537437264151881e+00 7.256815703582554233e-01 -6.310366513703261626e-01 2.474002907142835994e+00 1.771860532250832287e+00 2.827791712171108252e-01 5.453601739002781335e-01 9.836063017152910648e-01 -3.610475376656510083e-01 4.611842618213047196e+00 1.326045130563574981e+00 1.091078722458722838e+00 3.260048556177812529e-01 8.112882342427434335e-01 1.853601821885897838e+00 -3.221945062034336504e-01 -7.386188602367653733e-01 1.969966922665640663e+00 6.621331994052355174e-01 2.653827019717330149e+00 2.108633959177889761e+00 1.820916058221532907e+00 3.017653007114282637e+00 2.284870546852398210e+00 4.884129173165685955e+00 1.469778022417315422e-01 4.826555581155589358e+00 1.488617527757297943e+00 4.114765354275323972e+00 4.128478388048766323e-01 -1.349352236598320709e-01 1.742259903630242857e+00 1.381759370728188774e+00 2.870215325458830513e+00 -1.619986584995354306e-01 2.037497629122293485e+00 2.267582151635386900e+00 -6.645863857537401276e-02 8.278483254010918779e-01 3.250933223805697825e+00 3.077081411710456571e+00 -9.704381892263143072e-01 1.103504666497057141e-01 3.172049008038390294e+00 2.666576022449536065e-01 -7.340117728540432873e-01 8.477164452072523115e-01 -1.085521006148233436e-01 6.632406928217382536e-01 -1.576912011308128303e+00 -7.796783339708923677e-02 -2.766595987299518781e-03 2.148593900316914329e+00 7.009092251072432056e+00 4.851121997511539385e-01 1.162986486916548046e+00 6.607041594079502422e-01 2.655319691370903623e+00 1.866151949541327237e+00 2.162662854746810304e+00 -2.486583768704977437e-01 1.289158901917377475e+00 3.372785342980499923e-02 -3.531741083055037755e-01 5.127231968247253358e-01 4.037820885051377928e+00 3.822499918116783135e+00 -6.310427856691072090e-01 4.340500104871615195e-01 4.440116394821586043e-01 1.343831247830742148e+00 -1.407677741821866224e+00 1.062908471066464910e+00 1.835607532080358428e+00 -1.638093761092231093e-01 2.510790831842662496e-01 1.358662036053269517e+00 3.434717199452826719e+00 2.979151842028464170e+00 -7.303318931169505701e-01 1.022606342975859173e+00 3.531026575818370539e+00 1.468961721249304020e+00 1.247598577996788194e+00 -1.868194790744222011e-01 1.326843473522210326e+00 1.511376870686696350e+00 -2.708373440414563738e-01 1.652081785987591367e-01 3.265409472024082493e+00 3.950498886692161982e-01 1.809051804159920618e+00 2.658819600377462233e+00 6.704037955352235567e-01 1.740108078104927847e+00 1.693295733558033866e+00 7.941945422269687249e-01 1.534704571455555167e+00 -3.501180533018224406e-01 1.588353563320544115e+00 7.199860520680849696e-01 -1.005678206816785547e+00 -1.999457387717182844e-01 -1.363074530976259302e-01 1.746500908714451183e-01 9.025815940634521750e-01 1.913619369872480158e+00 1.604776782817229019e+00 1.901109465589538194e+00 3.859335899376943768e+00 2.405563754265291621e-01 1.070134532833175278e+00 3.536617113481181018e+00 -8.253662234804998166e-01 5.452879936605481426e-01 1.876930923563671305e+00 2.683321860874783304e+00 -5.522191588985514432e-01 -5.103286348693480967e-01 1.018205318643517376e+00 3.918285222199520579e+00 3.170882915145683878e+00 2.567291167124709172e+00 4.996555029334016629e-01 2.783796815727721530e+00 3.364713514949492890e+00 2.595348547598836042e+00 4.058136572342714743e+00 2.141220610891135134e+00 -5.016558527105120513e-01 2.323579324057649664e+00 1.872839373985042410e+00 1.368966411846169517e+00 9.199957670914732377e-01 3.017379456550261185e+00 3.626218968510692697e+00 6.396565941155062385e-01 1.633864940144934552e+00 -1.271043110442912294e+00 1.235775276787502153e-01 -1.505062519983523694e+00 2.973357542511211982e+00 -1.336600347110074472e+00 5.540624690239846828e+00 -9.644125950689093063e-01 -2.313910336707883264e+00 -8.170557465497312322e-01 3.939528801026737526e+00 7.085633825468566904e-01 1.812253117821696513e+00 5.807532563422460825e+00 7.761583446313613521e-03 3.045966044198563649e-01 -7.295731347050635751e-01 1.313406393449793264e+00 7.500278109786006064e-01 -4.131833844745450013e-02 6.663159510413955156e-01 1.455043744232694225e+00 5.330958401973004968e-01 1.144964314704183916e+00 1.907724957672772614e+00 2.841561866113977430e+00 -1.111133159484612776e+00 -2.475679441978374529e-01 1.983194264127626782e+00 8.028814703717987999e-01 3.446581742900870715e+00 -9.823014621444737804e-01 -1.111060483317392045e-01 2.912382380745905053e+00 7.579724443299427072e-01 7.438809160808068643e-01 9.092509272322555347e-01 1.122957533030673360e+00 7.156446366021942396e-01 2.010649254844619094e+00 -8.687683474937022421e-01 -6.416414660866225361e-01 -3.574153561912616905e-01 1.131536897631367555e+00 5.541809149154769409e-01 1.383283799544528403e+00 2.727002958717394954e+00 1.493525700969129177e+00 4.817329161883451144e-02 1.782874356819783568e+00 2.281991257709631071e+00 1.904659989826084976e+00 2.221984586776195592e+00 2.964666096185454847e-01 2.056565139616771010e+00 1.672872942102621607e+00 4.040607295837009838e-01 2.202849654194671380e+00 -1.763119198539868648e+00 8.472926258529703825e-01 2.255532379319002079e+00 -2.458262468798650957e-01 8.067303562809543527e-01 2.367849801643004959e+00 6.494363871266186639e-01 2.315510138883600355e+00 2.079582793691900910e+00 -8.827437369647724852e-01 -1.085398449530234011e+00 7.531145261921657896e-01 5.651707895287924610e-02 3.622225009610908208e-01 6.734619437982528600e-01 4.735284137079439626e-01 2.009757350981442148e+00 1.657328112662782793e+00 1.536827903931717199e+00 -4.092693375346028173e-01 1.696830809825943032e+00 1.363988415675622345e+00 3.202666603269922474e-01 -1.192954812831429789e+00 1.879415928559041049e+00 4.798677805700243937e+00 4.918020731601226853e-02 -2.437760109010675524e+00 1.757947029924113336e+00 1.400405356457289363e+00 1.252592836921314179e+00 1.900664287657599649e+00 1.963772559140716800e-01 1.095725476698152345e+00 -1.532223179975691130e+00 9.048613281301530753e-01 3.913251343424115181e+00 1.008790554842268872e+00 -8.481004587720579746e-01 1.391544029510940028e+00 2.762234074601700229e+00 2.643294224918220969e+00 4.259699348849347866e-01 -5.310325309408490124e-01 1.053302006063912444e+00 6.864244973969441110e-01 1.016236448680457038e-01 3.862360377546774082e-01 -8.478007284134365662e-01 -1.662744068431396549e-01 4.850204999436201758e-01 -2.862754730998074426e-01 5.797071040237219419e-01 -1.430456942770112594e+00 3.311820769817938714e+00 2.537226767973802533e-01 3.862787801591128112e+00 3.876858310247324635e+00 1.221345416297297870e+00 1.263484326201659069e+00 6.676963010685256217e-01 -4.804665004601844092e-01 -2.395367884329773212e-01 3.483338863445206157e-01 1.836801358136526119e+00 -1.250959503368846093e+00 -3.426360362443858082e-02 2.084951852434348218e+00 2.852491422674745536e+00 6.077570552167332885e-02 -3.885249776257823084e-01 2.237154724007433426e+00 1.460826805363760750e+00 2.116166569230868433e+00 5.048555551519500195e-01 -8.808229054210370279e-02 7.985186483935475810e-01 -2.728875003990940962e-01 -2.496812134997534738e-01 2.598611814969241873e+00 3.260444351154249354e+00 -3.875391457225099701e-01 3.719957369504102718e-01 3.332989390708728017e+00 1.024402304341827774e+00 -2.568849610906132064e-01 5.080280801702252713e-01 6.598361371695955491e-01 1.385230463590408023e+00 1.410703394787351517e+00 -8.472223366706126413e-01 2.092897237279264466e+00 2.357918936073545968e+00 2.017855632947442857e+00 5.761685665724942673e+00 4.126458188854116749e+00 3.904967153634141264e-01 2.595792451950966750e-01 1.232312114973165951e+00 5.001949310933819781e-01 1.032098663388957283e+00 7.072083590661895069e-01 -7.917996633720326694e-01 1.023580997390912239e+00 9.056266716114467208e-01 -1.477556824550298797e+00 8.681092391932180297e-01 -6.612223619846655520e-01 2.785735455198864674e+00 3.047758066981964831e-01 1.272281973915237119e+00 -3.489235309618623493e-01 -2.556023174681176791e-02 1.953846512921230349e+00 1.957612919285237396e+00 1.586591997029325629e+00 4.309847905134330581e+00 2.152129736324726039e-01 3.774257554626009981e+00 5.297197035842695634e-01 -9.499093385117021171e-01 8.932392105592336096e-01 1.743746002192327338e-01 -4.355112469268817427e-02 -5.751545866429427223e-01 -1.705876425151253484e+00 2.345989298219312236e+00 4.480173147547250601e+00 5.490143211422823244e-01 -5.187534217229426980e-01 -1.169390937242582584e-01 -1.364082085116573362e+00 2.080430746641534157e+00 -2.431046711148149575e-01 8.914490553466012379e-01 2.582035086580959371e-01 2.209785219167915038e+00 -2.164887717754249152e-02 -4.499573802645173148e-01 2.294696605935114819e-01 -1.814123826386298655e+00 1.184838256966453673e-01 -1.172616867636582683e+00 -6.555623299459746312e-01 -9.143956285842044784e-02 -9.808940204534977170e-01 -3.520808408831193614e-01 2.047847147124848277e+00 -1.908121964310574459e+00 1.315391033919447894e+00 2.882041952637083293e-01 1.850935588428884504e+00 1.049647749615809644e+00 6.944371844841719099e-01 4.617232454512845585e+00 4.346193778373123040e-01 8.364000116716915345e-01 -2.966439992132701153e-01 1.100734631808906461e-01 6.207363242306964679e-01 2.999886184344887075e-01 2.239647106082196970e+00 4.868042532978507086e-01 1.537435181245812688e+00 3.930618330667577931e-01 -5.159421742251694143e-01 3.629773837781120061e-01 -4.107353035287995557e-01 5.668457566953515048e-02 3.291334904348820478e-01 -6.438825344636879555e-02 5.547049025036704384e-01 -1.587659865953295002e+00 1.374995112689988197e+00 1.974893730227930799e+00 1.835561209911814595e-01 2.568807003676111922e+00 2.163480800651002234e+00 3.250180485272620601e+00 -1.512703794896150589e+00 4.368814345638374896e-01 -1.108997513998912554e+00 1.790743146602435720e+00 -3.455096739519050164e-01 -9.978230000729003679e-01 1.530663819645530888e+00 4.216877226157208502e-01 4.165393853055820994e-01 1.357017314236364403e+00 2.143049988442609521e+00 1.499695097121104936e+00 3.397171062690610199e+00 1.117220754157877138e+00 -6.832090901629808144e-01 -5.660447975680851090e-02 1.407615877560043138e+00 5.262442906360204065e-01 4.895843985212315896e-01 1.971716104778010958e+00 -1.653450238981010845e+00 1.962746411558483617e+00 4.404626595113159127e-01 -1.606252755215960226e+00 -3.523919628315177466e-01 -4.598577979223245071e-02 1.098613631619515252e-01 -7.381585298249814242e-01 4.752660773111111459e-01 -1.061289866380555891e+00 -1.144131421346413768e-01 -1.416728809090311403e+00 -7.484943629393774334e-01 -1.531774816325552901e-01 -9.327011982555887259e-01 -9.870690223373287386e-01 1.875382337357581752e-01 3.762742740919280404e-01 1.488607823699681809e+00 1.834374478226335758e-01 1.131742207333657824e+00 7.253952189489419888e-01 1.120927572766519553e+00 7.646312078971769788e-01 -1.135323323616903135e+00 2.696818373931805901e+00 -4.899874853064505875e-01 1.719475098753928455e+00 5.800326380012688077e-01 -3.482862690651889609e-02 -1.241016973614363916e-01 -1.473949497919278429e+00 -5.540032855876894091e-01 -1.847445857534814051e-01 1.576638963758971723e+00 -1.778435681900192966e+00 9.044713060524581794e-01 3.190243964919119990e-01 1.929018497717659708e-01 1.318925992866312180e+00 2.154708937570933180e+00 1.348391473526987294e+00 3.124839474917537441e+00 -2.090419335988746852e-01 4.173261791533481868e-01 2.297892100193144493e+00 -1.418252322165743706e+00 -6.014090183290159430e-01 1.695367503416500554e-02 -1.098925279620661666e+00 1.515612647078669849e-02 3.228855265085007531e+00 1.739944147684012510e+00 9.316544913328861366e-01 -2.138431524263197048e+00 -7.927956276777724243e-02 -9.661832950941527942e-01 2.710280521994023140e+00 7.090277197783061425e-01 -9.710178690489642550e-01 6.849620505313771535e-01 2.348043838404748840e+00 1.041848353999826476e-01 1.061761182369995726e+00 -3.959009062816913616e-02 2.755632198095470997e+00 5.988685901651360499e-01 1.823990303671670032e+00 1.199501584260699527e+00 1.305151517789663762e+00 4.094380472336987542e-01 -4.787396657623687601e-01 4.963373699995436428e-01 7.833292134396609985e-01 2.748655457669825886e+00 -8.044659338004338522e-01 1.999762575608603044e+00 1.579607040265857743e+00 2.214707445685448750e+00 -2.522835709312215347e+00 -4.902938849912019115e-01 4.688044758374169119e-01 8.624564290997053240e-01 2.003880137679228401e-01 -1.694408362321106587e+00 -5.773491642643592270e-01 1.096516717046595035e+00 1.529950934358168091e+00 1.049615628027484038e-01 8.835859278661772898e-02 1.222585171834696061e+00 -3.661812742748065119e-01 6.502980491707204269e-01 1.312769289005683460e+00 -2.621822279621840446e-01 -7.294435232958527138e-01 1.147080999218747177e+00 -1.024967450002462588e+00 4.715527048375358632e-01 1.812927083410486695e+00 2.972488544664755761e+00 7.535402512061943892e-01 1.802754623498420639e+00 1.599256404934384479e+00 2.850146877352853103e+00 5.535575430890838922e-01 4.241748703124623154e-01 5.668517620821351688e-01 2.265518344775873938e-01 -1.941517468775097325e-03 -2.393028896760642343e+00 3.134752396061652124e+00 1.010666884110016595e+00 2.447784275579991231e+00 -4.573646831380198119e-01 1.083346627500669568e+00 2.135070153018656658e+00 -5.932096078085179469e-01 -4.521357653390856157e-02 5.887372198873478402e-01 2.676865948566091724e-01 -5.855239579158977303e-01 1.382828002196271333e+00 5.115464718975298863e-01 5.891290857050415219e-01 2.656115340185132845e-01 2.442189140897452759e+00 -5.760717768958801832e-01 -2.229349116703888412e-01 -1.430527440128592787e-01 4.543986037138014744e-01 -4.394764479879009755e-01 1.368368294510518224e+00 -7.155399235303354644e-01 -1.672439184429839187e-01 1.472525312495690741e+00 2.001056153713892671e-01 1.021450034274746566e+00 6.632978514532295033e-01 3.112694810356513297e-01 -1.125736944780160176e-01 5.423583239562360658e-01 -2.777993085158339537e-01 3.648826486442602879e-01 1.136382372785489370e-01 1.915650674764407313e+00 -1.450975411240042590e+00 1.717325224438102538e+00 2.133202926423437340e+00 1.177968428670165491e+00 2.310233229407415934e+00 -3.390229078352311465e-01 -6.349343587321208959e-01 8.307810067460130732e-01 2.675290244753977253e-01 1.438980160994911994e+00 1.069887863079394208e+00 6.210899822790366676e-01 -9.109945534834380521e-01 -2.512587629306680670e-01 1.685684305988814691e+00 2.007042307114239588e-01 -8.544008371825193571e-01 1.378728441599702315e+00 -9.048607615837103157e-01 -1.454959466503277010e+00 5.518163072612907172e-01 5.114649081525468599e-01 1.433618831880158595e+00 -9.254916421684947769e-01 1.532917124743791160e+00 1.708398062328694289e+00 -5.240349464436374616e-01 7.921065339855985765e-02 2.418378366660805856e+00 4.420368020374946250e-01 1.419735339138161079e+00 1.804326978612487808e+00 7.748612751727430581e-01 2.972294817730400940e-01 4.621676069464117353e-01 1.867123085142516681e+00 -1.277393574822172972e+00 2.375624554723811510e+00 5.486349815313977807e-01 -2.461853285541571790e+00 -1.155042381126280659e+00 -4.026746937869862819e-03 2.786773496379392867e+00 2.523115775023968554e-01 8.869698652966659935e-01 3.201347372969465255e+00 4.596379203705861727e+00 1.260719975702518703e+00 3.976266093138982050e-01 8.829587179526463547e-01 -5.159526495165617233e-01 -9.986384857914439861e-01 -3.871034628950806994e-02 2.934883277328814710e-02 3.387501616860272069e+00 1.060194783329531987e+00 1.738170946965059693e-01 -5.748707456350804490e-01 3.884346586320159389e+00 1.689987234449565223e+00 3.703349726937254616e+00 -8.458492418775777344e-02 5.864764795091215177e-01 6.262824347551693149e-01 1.745016643635979081e+00 4.418208333840569768e-01 1.204035752927061553e+00 -4.409607840182478422e-01 1.757390236968434660e+00 5.761218344636531707e-01 -1.252125534484315628e+00 -8.734783383814110902e-01 -2.626228838657976294e-01 3.743788404597094277e-01 1.350034703966649596e+00 9.159429059677295371e-01 7.453502817872861286e-01 2.017189802646341512e+00 1.841671904993394060e+00 -3.351851429833708207e-01 7.387227027689152736e-02 -1.443594899761945660e+00 7.987922502546848103e-01 2.976256262707509315e+00 -2.087864865720901797e+00 6.914457140606373731e-01 6.265746379113119602e-01 6.637136509773885473e-01 5.438179777662375258e-01 1.558812015801535278e+00 1.831187342644198246e+00 1.272262488056496332e+00 3.533152184132081430e+00 3.611717673567593767e-02 2.570268540256181566e+00 1.693679077986545600e+00 1.177135566686958512e+00 4.718362635796691240e-02 -2.251347003682364345e-01 9.889237292921895239e-01 9.511381110966415919e-01 -1.708464655723683334e+00 2.900850990271392149e+00 4.489680673773445818e+00 2.112713431461222591e+00 3.176735565893599400e+00 -1.041024443821148893e+00 9.396862712132271200e-01 4.493346572555190210e-01 1.679019246494584117e+00 1.333500264802840451e+00 1.426116485296918812e+00 3.409552537212783285e+00 1.865094356899448247e+00 -8.117943495453761038e-01 1.879848629625487266e+00 9.228257458141251313e-01 3.799937550440813938e-01 2.418846956276345495e+00 9.592659261915965629e-01 -1.104426892072421174e+00 1.320628344511719732e+00 1.671061347047625878e+00 -8.536624230825415882e-01 2.236701087949667377e-01 3.229451100158787780e-01 6.898430754386946084e-01 7.477742536925149341e-01 4.052122602311332145e-01 -6.644588854881777751e-01 8.107966178550681802e-01 3.334456816086767139e-01 1.879415507807395080e+00 -1.564712669071024242e+00 2.058107658657269301e+00 -4.753856482854834087e-01 3.504159637771651958e+00 1.301724837660588996e+00 1.216854893683855909e+00 1.887651782912888265e+00 -3.954318771828546630e-02 -7.776223084422347887e-01 3.091368059945890145e+00 -7.613357994045307775e-01 2.603580513437886879e+00 -1.739067968947708875e+00 6.909259433908907511e-01 -7.899812034301413322e-01 1.559603890513458602e+00 -4.585024985345602655e-01 -6.810997774791538451e-01 -4.609050696945316550e-01 1.878229462098034153e-01 1.161073077327547803e-01 4.436947785232316921e-01 6.079569305730359030e-01 -1.354890787845492994e+00 -4.324131064595715390e-01 2.245295178416552684e+00 9.328946479498930744e-01 -4.511696673424633874e-01 -3.754304180781901923e-02 -1.382759706641162600e-01 1.335526467883441537e+00 -8.311346085421124075e-01 1.931271729916333557e+00 5.932492166504889086e-01 3.102785572653880553e-01 1.617817018348777891e+00 1.373093709255136075e+00 -1.416658119092979673e+00 2.310884741607337922e+00 4.663204289050804086e-02 8.849658059236765739e-01 1.906118051350170983e+00 -2.526726381516778641e+00 8.319676715223192076e-01 1.998723478454214941e+00 2.014476870690896648e-01 4.846462160019237020e-01 1.620382295740798506e+00 1.685282041743526582e+00 3.991941931607702332e-02 -1.678156342327923989e+00 1.814146448210646856e+00 4.834024638647230199e-02 -1.793789194889924943e+00 -1.607400410666802282e+00 -6.794045786996949499e-01 5.351144894499680893e-01 1.687578344071408720e-01 8.129155056626169440e-01 2.118567568996767292e-01 -8.503922234248149081e-01 9.662766070972947929e-01 -2.208228076181537602e-01 1.433028566098276113e-01 6.456651204078466266e-01 2.229074871842168792e-01 6.816275720528731930e-02 2.398783123873849732e+00 -1.492018938685341523e+00 4.256587099016398423e-01 2.184005212252639438e+00 -1.709797787939080771e-01 3.181803092413699185e-01 2.325538086855209186e-01 1.397046375233078841e+00 2.156988634213343303e+00 5.708764480054385748e-01 1.085518398773046567e+00 3.201330658419548336e-01 -2.050428190349588675e+00 -4.841765044468270829e-01 -7.865341635199391002e-01 1.794508762994731166e+00 2.999369368866289243e+00 -2.215384283060233273e-01 -6.800133253082371043e-01 9.025198129278942938e-01 9.647620360788070615e-01 -6.304431070768232725e-01 1.346345366399107346e-01 1.425455487806504884e+00 9.354459325638672107e-01 2.058685879160853105e+00 -7.494195041088133058e-01 -3.242570693453778463e-01 7.720921782283292067e-01 2.415940813257866804e+00 1.122690967512216531e-01 9.577416937370748506e-01 3.519321832339051603e+00 -1.335665642061862890e+00 1.631786349069928921e+00 -1.747405283742416993e+00 -3.778172176113794856e-01 7.473090544715438321e-01 1.945210896949993939e+00 9.461785434703626763e-01 8.670678793604670309e-01 -1.274973351449276704e-01 -7.764787940990605097e-01 -4.290803883437837030e-01 -2.353881725913165024e+00 -3.502563257999907753e-01 8.024006682653750389e-01 1.474446316534478996e+00 1.717452491319464147e-01 -1.253827401091895277e+00 1.634857762667232262e-01 6.595445610435274331e-02 -6.173397016245589786e-01 7.767586374937955895e-01 5.374521858459091472e-01 -5.095005539030703634e-01 -2.008952353265941682e+00 -2.870138846614144201e-01 -1.403531847134483757e+00 1.490674761559168005e+00 1.343878424076607292e+00 4.569846062572936463e-01 -1.198409222912381056e+00 3.147139034015700859e-02 -1.296120972875763611e-01 -3.298687505216274518e-01 1.084441532024200683e+00 2.793385147428222748e+00 -1.572391915478301705e-01 -1.100278037398342734e+00 1.564019882494379399e+00 -1.923346400000029155e-01 2.742192435552103565e-03 1.306744937206675006e-01 1.709646047540963831e+00 6.560285745219448517e-01 1.059700754650298338e+00 1.807271745783614270e+00 4.678481037598861136e-01 -7.131584036948183103e-01 -5.342426500542695189e-01 -1.527708647795814834e+00 1.212890598200244918e+00 -9.432933125385275508e-01 -1.305101609594849332e+00 5.442024599111006111e-02 8.848872685862954057e-01 2.036191525489110976e+00 1.554784629487245162e+00 -1.132244889591754955e+00 -1.731713291662260179e-01 -7.875446165497754780e-01 -9.081681092757820650e-01 2.347264890173753837e+00 -2.124485044876722295e+00 9.943442212086226473e-01 7.994639614173941478e-02 -8.786424961427907743e-01 4.898675275376342952e-01 -9.453547098467749432e-01 9.104458444755364477e-01 -2.025559729880637150e-01 7.134313455951586391e-01 -1.272964439559673977e-01 4.830882324156560159e-01 1.190838062038657164e+00 7.431451039514609391e-01 -1.173278238913330274e+00 3.175711051026504639e-01 -3.824750330434034673e-01 -1.443329279709621771e+00 -1.227253299929940977e-01 -1.266949848165238590e-01 2.996940565569546244e+00 -1.078699836944115309e-01 -2.914559769064086273e-02 -8.764120394467010966e-01 3.248562644292803281e+00 -1.554924833114593286e+00 -6.290742920480443257e-01 5.247767267150642567e-01 4.347549807630806118e-01 -1.543357885841560417e+00 8.175176617197440487e-01 -8.294524384326702471e-01 -1.357539616442990704e+00 -1.431615500935742524e+00 7.040897981712589404e-01 -7.977831028331433538e-01 3.746056014858951677e-01 -6.946623484949504546e-01 2.594646065255520551e+00 2.366492162648397568e-01 6.936730990877068015e-01 -1.473481334265947518e-01 1.741340565166765275e+00 2.091323881978782162e-01 9.349347082410037757e-01 5.004917686179172209e-01 4.132874620886645145e-01 -2.089722874282800902e+00 -1.179910909600024177e-01 -7.388369505760492562e-01 1.383079151301120691e+00 2.091345049912660681e+00 4.308057586611348244e-02 3.500688684895889025e-01 -3.264682786721070373e-01 2.118744395201637154e+00 -3.473670718110366540e-01 9.276058738004654414e-01 7.873448706681097642e-01 1.159236655466245464e-01 -2.163173662135221331e+00 -9.170472778449630935e-01 2.195979297247621087e+00 -6.545396158312081214e-01 2.341605117596901042e+00 1.552488033080704266e+00 -4.298155850488262208e-01 -1.043157938920815209e+00 -5.926929875281973237e-01 4.563284039584288299e-01 -1.469123710958625782e-02 -2.594961784965894580e-01 -8.036162232331413025e-01 1.895908266860086844e-01 -5.135595320049514134e-01 -3.910520305890086701e-01 -2.347341669726695557e+00 -2.315507948201342425e-01 -7.992628689501120043e-01 -1.537217867185738163e+00 4.757016726663499395e-01 -2.025587577181453269e-01 -5.379167701326900142e-01 -7.265928847572362681e-01 -3.546068583700247301e-02 -1.371480181121404129e+00 9.792964194639618425e-01 8.460192452216838688e-02 3.849265883528947274e-01 -5.495389951332630557e-02 -6.287007602919878479e-01 7.187656336664714762e-02 -2.230644532710190031e+00 -1.535883158671042192e+00 -7.808984838707387910e-01 1.417307636696730100e+00 -3.259080073215010059e-02 1.736127700410268759e-01 -7.942262790707693698e-01 7.225839959676982893e-01 -1.172433355448639913e+00 -3.088360604423721623e-01 -1.827045105030900007e+00 1.897171790354634235e-01 1.174268180958255026e-01 6.373662793160301820e-01 -1.928597236783507335e-02 -1.038704365894387971e+00 -3.447674942869639048e-01 -4.249182039922052012e-01 -6.320119698241237760e-01 -2.688160907304675273e-01 1.141034567102386488e+00 -7.512344533606224450e-01 -1.691219131582262156e-02 2.077492723672778041e+00 -2.996653854684772078e-01 -1.478424011180254682e+00 -1.345760390423479613e+00 1.359664347583240396e-01 -3.408638497535607104e-01 1.303093509316049170e+00 -1.024192750765625659e+00 3.860689063547854266e-02 -5.567790448966675187e-01 8.785391394233867945e-01 3.718958789829539258e-02 -2.035904278938974077e+00 -8.768668876372047727e-01 1.492512753523362878e+00 -2.039433369023254894e+00 5.518251407787875401e-02 5.967263792675379097e-01 1.669673718607542101e+00 5.627080582009057474e-01 -4.210356350139997095e-01 1.316452304035933496e+00 6.660030811844299681e-01 7.697090956206148471e-02 -1.024013610629032289e+00 -6.692263026849374352e-01 2.069003454853330037e+00 -9.689687560988203829e-01 -5.583063005694003378e-01 8.536690411205395401e-01 7.603364575989167706e-01 -1.574519513457924180e+00 -1.935287303091592026e+00 -1.633223531549860552e-01 -3.367274029785164435e-01 -7.434879526956417184e-01 -5.847297318391244669e-01 -1.204478491357337255e-01 6.436840057649046987e-01 -2.292691907996908252e-01 -4.155525444767084187e-01 -1.373482658740472706e+00 1.372454304938668823e+00 1.747752694037501831e-01 -1.198839389572632808e+00 7.569816743305635143e-01 -6.897374873813009177e-01 -6.427832141609263195e-01 -3.856900954278043026e-01 8.568030720960519986e-01 1.238802869013875263e-01 5.800180073135434711e-01 -9.235518563927272440e-02 -1.345456172043463461e+00 -8.179775416466029681e-01 -8.286231103107440099e-02 -1.292206051165517788e+00 -1.500924180232809102e-01 9.993099416992041739e-01 -7.502863113471981427e-01 5.346994213662370488e-01 -2.589417906091200372e+00 2.990479073092792150e-01 7.620898695384435984e-01 -1.119027312784506067e+00 -1.270851662781132374e+00 4.781239705423872000e-01 1.116763367070219504e+00 -1.409578015853775623e+00 -1.585668990959003544e-01 3.879553391371085014e-01 -6.543819503887219335e-01 1.147316102696818163e+00 7.263600260876289516e-01 -1.064737134172349053e+00 5.487466597368230170e-01 7.856687618329606382e-01 9.040751630274800332e-01 4.318560548644359565e-01 -1.446079643787315128e+00 7.703548606980679114e-01 9.023153741404700279e-01 2.158424641682189504e-01 1.322166055979271171e+00 1.126892324848052795e-01 -6.887908990953706123e-01 1.431759005283624431e+00 -3.622118167621007218e-02 -5.902668598304169345e-01 -3.029372450027289498e-01 6.999922532010818266e-01 -9.488802158043773138e-01 6.371297792462844722e-02 6.702381842422199254e-01 5.342477789681478878e-02 -1.090814934669380953e+00 -1.446238916557362586e+00 -6.757349373744201415e-01 9.597697021251838656e-01 6.375273324128722940e-01 4.818541450718316632e-01 6.550678240542205932e-01 1.805016042960429778e-01 -1.820656819838229801e+00 -7.398435454534764144e-01 -1.674033373324698426e-01 -1.008569020320689846e+00 2.124570189981271895e-01 -6.615583522892574120e-01 -2.156110391084027356e+00 -9.818316317244262237e-01 1.650874369711805789e+00 -8.426045757166102934e-01 -5.749892533968044006e-01 3.551412838906995439e-01 4.205674590580856798e-01 -5.516580075473090927e-01 6.873714214066874995e-01 3.355489170286130030e-01 1.865855849190247162e-01 -3.122088222155908754e-01 3.323580024245467723e-01 2.631333534312188860e+00 1.048261376313053495e+00 -8.608495817826705698e-01 1.339805580386950856e+00 1.454221926859270431e+00 3.388665830497403775e-01 7.350746805375990567e-01 -1.318499138525141764e-02 -5.220746256261520057e-02 -7.743334300903177425e-01 8.041980529633155905e-01 8.939497779081821971e-01 -5.659632140933664735e-01 -1.614210652247561661e+00 -1.912247241874929893e+00 1.505395360407333627e-01 8.974021943123939860e-01 8.704651448107477707e-01 9.222161603098393279e-01 -1.131128369897459685e+00 2.125741875528825431e-01 -1.320939505687428461e+00 4.554810424688494064e-01 5.621495369293597610e-01 1.369839764416371120e+00 -3.253400387254911652e-01 9.645137882537831997e-01 7.115837378454417106e-01 -1.809288451276602760e+00 -4.694601977551168259e-01 -7.179516108998288404e-01 4.637405749094757057e-02 -1.203063383254806329e+00 -8.949025823487612996e-01 -7.040377813136022844e-01 -1.049646881150298361e+00 1.519605396220359061e+00 9.895313616235097420e-01 -2.243450546825015990e-01 -1.574990317933461892e+00 -5.779100755585030447e-01 -1.418657843569150145e+00 -1.383293186471736824e+00 -3.063362348489317641e-02 2.449499459855116967e+00 8.997832603372230009e-01 -1.581666484145680118e-01 -3.849759975684068913e-01 -8.948396538218068574e-01 6.290520630105920219e-01 6.968022746879530827e-01 -2.596212573539363189e-01 -1.369861134179122697e+00 9.863498544330454587e-01 2.048408257380700093e+00 5.026218147823460214e-01 -9.573422951166864481e-01 1.025278957817278958e+00 2.633570298208677274e-01 1.482761773859792687e+00 -1.237953913120765220e-01 -2.483380235741116104e-01 -1.393060086825041344e+00 4.457987159252603804e-01 -6.741653362668675875e-01 2.968581572457589246e-01 5.130846101668909975e-01 2.777951760473460485e-01 -1.579188775283986435e-01 8.583740124337284616e-01 9.442526127068188169e-01 6.794694173968034434e-01 9.159309166547965342e-01 9.949033747340831901e-01 5.233352430920307219e-01 -1.367358688383930154e+00 -1.331287802698036149e+00 1.786098610973933187e+00 8.713170888599083286e-01 -1.618303396180856613e+00 -8.788350143135895687e-01 1.121673709209153325e+00 -3.640249242832734877e-01 -1.256686094667101683e+00 2.477071120001533844e-01 -1.068905837116167712e+00 -4.976581205937671837e-01 -1.438823103014036153e+00 -1.568180466069588386e+00 1.174515789343037353e+00 -8.194258105072391163e-02 4.078813893050067252e-01 4.337414267459026029e-01 -1.058007543213529411e+00 8.873069104108022298e-01 4.487339672210557406e-01 3.893541830104115808e-01 2.146395943889645996e-01 -1.015863027972640775e-01 -4.946471541816638839e-01 2.171528148800446478e-01 9.574162833206223411e-01 1.206624785819280676e+00 2.167251011836131891e+00 7.063550951629448127e-01 -1.405680235008210377e-01 -1.223336704112375495e+00 1.946627538451995099e+00 5.684998636432188057e-01 5.949754132316195654e-02 -2.546908239059578194e-01 3.385985614730209203e-01 5.142022689558840565e-01 -9.048104916989251345e-01 1.169355974898281803e+00 3.336520207153621520e-01 9.331652293642547780e-02 6.410361977487848140e-02 -8.520133281337340936e-01 2.081596198228325534e+00 7.227718081364975511e-02 3.238840814036716281e-02 2.233705478626722973e-01 2.462879328819993496e+00 -6.445074073700317596e-01 7.777089476903210619e-01 1.106292285531291109e+00 2.439428109173343712e-02 6.773040263593438359e-01 4.475419486784920076e-01 -1.084092879361111317e+00 -1.691622299902342530e-01 1.416151503447988347e+00 -2.425485524259820114e+00 3.537046310627263712e-01 -5.406076642246232522e-01 1.955210230597216325e+00 1.172349370347210318e+00 -1.260900365528328404e+00 2.786419783365033931e-01 -2.885306571184665936e-01 -3.356383592882968836e-01 -8.009182249529345210e-01 -1.206957492006212940e+00 9.703886108825759971e-02 -1.163223521484903600e+00 -4.045456535175669388e-01 1.300770696795206849e+00 -7.647691451531765106e-01 2.146631659238962708e+00 -1.225409068195267182e+00 -4.137743250873102130e-01 -6.680391200146670316e-01 2.379678181291760286e-01 1.421561122599730886e+00 1.909967315156876788e+00 -1.087527296720862013e+00 1.090739118756061776e+00 1.093268250742608139e+00 4.494293097435447804e-01 -7.582290440374478413e-02 -1.062661699903949764e+00 -1.227173929976955291e+00 6.582231933962953141e-01 -4.246503213138587141e-01 3.668203393061911233e-01 -3.215099130842702380e-02 5.678901142447660977e-01 -9.614483737222601079e-01 5.006239060954671694e-02 1.452654849173147869e-03 -1.604617873418057616e+00 1.947784342946325964e+00 8.015594038133896371e-01 -5.391869386232281958e-01 8.920773246641841570e-02 1.080093853679149896e-01 1.389153212176053032e+00 -1.818310296514930480e+00 -1.388296390517039514e-01 -1.001625755301644105e+00 -3.167841825973206626e-01 1.241741602239089665e-01 -1.024732229343447987e+00 2.363896978104543523e-01 -7.940513859509614747e-01 -1.309928243837437944e-01 6.593640197090400168e-01 -9.058688197004357567e-01 -1.213522502521719448e-01 6.294196292425171535e-01 1.026560778995618373e+00 -3.910763122804247205e-01 1.331022843005583711e+00 -2.156540148207036545e+00 -1.797092429957297954e-01 -5.533266144508137974e-02 1.058555152738549499e+00 -9.610058126510711007e-01 -1.759712832959320128e+00 4.250677053620645074e-01 -1.258396390737032355e+00 -3.347523708465804937e-01 6.488171503285532493e-01 -5.162066997844818594e-01 -1.119734490994889642e+00 3.405724178371949962e-01 5.845712124402918652e-01 -1.323342719029137193e-01 -1.491352249437704724e+00 -8.375842356996231197e-02 -6.036374678339143790e-02 -5.413503362716329814e-01 7.642529216130050651e-01 -2.348591278688106354e-01 -3.039427852076087011e-01 -1.062047417133552996e+00 -8.493552292236012935e-01 -2.032024882312237768e+00 -4.299932977746209750e-01 4.876638833368179826e-01 -1.784576577559937316e-01 -1.484079849178092214e+00 -2.812338888683911242e-01 -7.165408959695627189e-01 4.287358857620617303e-01 1.117034435691064198e+00 -1.928456440741920241e-01 -3.008068754864190009e+00 -1.210128925475679518e+00 3.904762286919435388e-01 -1.084301695803853827e+00 -3.685124019035741494e-01 2.362789869748845639e+00 2.723817531365730904e+00 3.002320081743075075e-01 8.848915084401286490e-01 2.545884019655128006e-01 -1.144020625135002245e+00 7.589242047480971864e-01 5.070079231470991932e-01 -8.187201027000020129e-03 2.066383902379763382e-01 7.358500098754646723e-01 -8.785808465680853274e-01 5.223447357732937668e-01 -1.662748780457251607e+00 -1.697158637349907018e-01 7.601360197911459782e-01 -7.534981127633099129e-01 1.240042576148427722e+00 3.900190430313352219e-01 1.374087283573270035e+00 2.796636037224372040e-01 -2.227397397764872000e+00 -6.776503517116611031e-01 -1.970861008265011316e-01 1.783473791850458678e-01 4.046206374615052281e-01 9.327988429461259168e-01 -3.017150611841611152e+00 6.251409729293285755e-01 -6.937599039362956077e-01 3.548063975696424954e-01 1.322559678263252492e+00 6.564140727972130052e-02 6.345315390446202297e-01 -3.288570456070198378e-01 1.518013736622836118e+00 1.153147010927550564e+00 4.969713700989635830e-01 3.181886344598081617e-01 2.763182484850293275e+00 8.393809957224085405e-01 6.716761274243918667e-01 -3.807227320563726369e-01 2.319404849246449629e+00 5.828551608505779802e-01 9.222175088262177800e-01 -7.849428864127609706e-02 -5.047443789030930938e-01 6.647198471775497275e-01 -1.139909521677142518e-02 2.088924119403927915e-01 7.510374254796421400e-01 -6.860646903989799927e-01 1.900593932608226899e-01 5.817143885986139074e-01 -3.885216891378968918e-02 -4.714482136558429404e-01 3.789728874627579236e-01 3.874461060911002508e-01 8.096788183392528149e-01 -6.609349387866152448e-01 -6.168128514896342729e-01 5.110580378865101636e-01 -1.147511790565232670e-01 3.639413312887851970e-01 -1.938099345210037849e-01 -2.816948423251621203e-01 9.044287615442141437e-01 9.641484273093101076e-02 8.401428307739683410e-02 -1.621301332411222207e+00 2.282336899549058662e-01 -1.327423666133169311e+00 -7.679920669388118348e-01 1.872908289030368323e+00 3.466527122295267049e-01 4.275158974331497164e-01 -1.349740277914158515e+00 -4.443909258440711940e-01 -1.029253135838310351e+00 -1.419732524949416153e+00 1.582742447072084391e-02 -1.810317530299075939e+00 -3.363934560519024619e-01 1.105088167225956930e+00 6.530925280790758070e-01 3.887134271753378001e-01 -6.015634152701823112e-01 -2.353866321632484548e-01 1.245084977639661528e+00 -2.700928503347459486e-01 1.084737341460018989e+00 -1.238020240233058678e+00 3.261844143899378379e-01 3.330422172889809795e-01 -1.135089422039172513e+00 -1.176992648074325798e+00 1.704789929711671537e+00 3.115799348809076275e-01 -4.365583583757712827e-01 1.494901625079366470e-01 -1.824672155559979414e+00 6.428464151406569904e-01 -4.543674640164990230e-01 1.288039908279140278e+00 1.271652075366985102e+00 1.375860425774552365e+00 2.758458550157464328e-01 -9.251365962356798978e-01 1.087751498859201860e+00 -4.208548906158518510e-01 -1.198825768938603931e+00 1.919905997448525747e+00 -5.353659746033231359e-01 -1.255619358773786054e+00 -6.033782769917944711e-01 -1.118523258406306953e+00 3.484540891990289269e-01 5.402515886458695293e-01 -3.523916336400949589e-01 8.179697916334227603e-01 1.912687288690398391e-01 -2.607543264508965564e+00 5.159208865982519709e-01 9.808315613499278551e-02 -5.006273168892243497e-01 -8.111539907450547870e-01 1.809709645525232391e+00 9.966982574892279123e-01 8.440536382729548759e-01 -1.259968086916771979e+00 1.147275110359726513e+00 1.143560377545874474e+00 9.937996182353753261e-02 -1.344638391416860923e+00 -3.844736331948168107e-01 -2.731196516917855921e-01 3.839220182028284523e-01 1.958538987232196285e-02 1.451861945175294544e-01 -2.716525060316922202e-01 -1.732952979739601718e+00 -3.909725391192201416e-01 3.303816195034980918e-01 -3.375353712673361678e-02 6.706578499002582294e-01 -2.505782112407048956e-01 -1.119265372583393148e-01 1.191345814101069933e-01 -2.604958384122642023e-01 -3.881494814573113739e-01 -1.726462596416072914e+00 7.927295703533192572e-01 1.670764504665493533e+00 8.707428363260881488e-02 -2.069031375539461148e+00 1.950862529682045210e+00 7.820821239236370737e-01 -2.636397408989799573e-01 -8.853788876643547967e-01 7.278383251398308218e-01 4.665068915397072580e-01 9.253592269520140023e-01 -6.178790042681646666e-01 -5.507879464653157031e-01 -5.599346495668862111e-01 -1.310853367116336488e+00 -7.167051577107375060e-01 -2.095369878583871193e-01 -3.436976712467872397e-01 2.123690582216770650e+00 -3.690146846514703594e-01 -1.338103923231103609e+00 -2.490483565246130460e-01 -5.037134137609063922e-01 6.350315286211885013e-01 -3.697383134417043249e-01 -1.194529230898165872e-01 1.029882704305348923e-01 -6.656611456153303796e-02 -2.300673747864189767e-01 -7.478165875214687341e-01 1.638802425727659218e+00 9.369875759591139719e-01 8.217720387985056885e-01 1.249929944751780875e+00 2.262266562813606552e-01 3.399559992529496144e-01 -7.535535628316269996e-03 -7.887621529902487660e-01 -5.624287761000313912e-01 1.145913296151649607e+00 9.353327040328751618e-01 1.088811898593962324e+00 3.330695813939087147e-02 8.133659974817365745e-02 6.808510953748095895e-01 1.407299726758269642e+00 1.753790298781801926e+00 -3.021640878800909702e-01 -1.419762158363183091e-01 2.004697160296248781e-01 2.575402606129668093e-01 -1.293108808262719567e+00 1.632221328903918633e-01 -8.780954842482320277e-01 -7.744915860138087971e-02 -6.768656260890534293e-01 7.356979907427084742e-01 -6.069341550709906885e-01 1.331557372323384225e-01 -1.111395218467243540e+00 8.976413422829881972e-02 1.998229433298992275e+00 3.138742527052195141e-01 9.155133242537262239e-01 1.293756566851818945e+00 1.197432239518060604e-01 2.171960977224897948e-01 5.203119962699769285e-01 -6.782058342065658829e-01 1.832328921858559223e+00 3.311247375703095797e-01 -8.258866660925771042e-01 -4.405075077621016244e-01 -5.939845671466260218e-02 1.722756228652384258e-01 9.002426376006136266e-01 8.361275309432840697e-01 2.115053141257382807e-01 2.820060564358214950e-01 -9.168540439007579618e-03 2.291232786933279808e+00 3.789773599581031105e-01 6.742326266310092464e-01 -6.000985198053887526e-01 1.120465100208734022e+00 3.062564316674171727e-01 -5.047784172299336625e-01 1.555037501837737424e-01 2.987693815440919942e-01 -9.230709217250220033e-02 6.937403758293422262e-01 1.819229685535455499e+00 2.629086553309685215e-01 3.269950558711147426e-02 2.572858060789907642e-01 6.286532117632904759e-01 1.196700521191586875e+00 -8.173269128180258303e-01 7.802383908824445102e-01 -1.099639561391126813e-01 1.582226482424618774e-01 -6.918970609750930700e-01 1.302439376430657658e+00 5.689934371009137681e-01 -7.595376168000157469e-01 -4.564341691168777998e-03 -3.760019359304463404e-01 -9.860350986994782518e-01 -9.377687551741518135e-01 -2.122692555635784795e-01 1.026492869948212983e+00 -1.914074324657785986e-01 -1.321901049278152440e+00 4.930144790277302125e-01 8.070334017663011172e-01 5.174495342471349124e-01 5.234162287125543322e-01 -2.420757235549812481e-01 -7.807618178962401068e-01 3.771655478259300365e-02 -1.544154607817623370e+00 4.721055863413979314e-01 3.335649380547719423e-01 1.325050598917594247e+00 1.111534087639624691e+00 -1.845364164808730889e+00 -1.100634730250075854e+00 6.622187142343155530e-01 -3.287474581422046849e-01 8.238665485104094133e-01 -2.553387949201655349e+00 6.594797445446809459e-01 -5.952866407635738488e-01 2.295904714691315851e-01 4.730548098056399503e-02 6.743209988829189649e-01 -3.949803197851625147e-01 -2.034882117164500404e+00 -7.861454029471659846e-03 1.172054028233841388e-01 1.371364353490865717e+00 -9.884754218743559140e-02 -5.273875585285697776e-01 -1.811132761645510847e-01 6.901372321604339888e-01 -2.355279891849824669e-01 7.476395105230153604e-01 -7.864085347585988428e-01 9.981294675114260606e-01 -2.216001473309194558e-01 4.099086816788536369e-01 -1.121761827704998105e+00 -9.413302071119772352e-01 6.289198697790667758e-01 -4.182625288431767729e-01 4.095850803015997355e-01 -1.138516967337188657e-01 -1.287642975555930991e-01 5.667290925174321981e-01 1.922723327628532708e+00 -9.861867414251241915e-01 1.031502848094416391e+00 -9.528490456687938037e-01 -1.847121034815690344e+00 8.901558909836116973e-01 -1.282818092661978659e-01 1.386906232623318802e+00 1.688426400696390495e+00 1.074887913517082128e+00 -1.649065521568127135e-01 -4.739097045853931656e-01 -1.541366890418477631e+00 2.753046247931557611e-01 -8.611241157102943466e-01 -2.209714723888339949e-01 -6.205785543751694000e-01 5.645187400814386525e-01 -8.476076889659449609e-01 5.434673351721016621e-01 4.267845317770509461e-01 -1.025197849385357074e+00 -4.589506866277066055e-01 -1.152989320202467916e+00 -7.325113664625398924e-01 1.037713704587113428e+00 7.375652163209591716e-01 -5.208525166206579016e-01 -7.596027977317261204e-01 4.251597766474286139e-02 -7.708328547467268033e-01 -6.851146796748076584e-01 -7.109891326462138839e-01 -2.998264436213389228e-01 2.874028651362702802e-01 1.879402362848491048e+00 1.003387542530918441e+00 1.657366653852888616e+00 -1.716200263343178323e+00 -9.939655844209564772e-02 -7.248915024784705619e-01 -1.045225951825679012e+00 -8.649309604996651135e-01 1.591746122445089895e-01 -1.083395253789503299e+00 8.181480944235339781e-01 -1.834975356688368420e+00 -8.747682122151917428e-01 -1.857400631125182278e-01 -4.311874578792003754e-01 1.004384026678166952e+00 -3.783432792101843467e-01 -4.726004842867598810e-01 -3.388725166508758657e-01 -8.271468220793233295e-01 -1.309440172519197976e+00 -6.644367528951217183e-01 1.831753091816095358e+00 -1.805839533500973149e+00 2.310468132035779221e-01 -3.783996438826496278e-01 2.144495397646245749e+00 -8.241412997726355050e-01 -9.344057674573993388e-01 -4.580090562471250681e-01 3.455154484315189900e-01 -1.464355064635347814e+00 -1.971896633393983578e-01 -4.939732672544615011e-01 -8.474803626553791824e-01 -3.866836500010369937e-01 9.410165006168852431e-01 -1.754046169627021534e+00 -5.578567953705316773e-01 1.131247340327521833e+00 2.128446674500065861e+00 -5.124844749862066395e-01 1.310434001593618891e+00 5.698991773646572279e-01 -9.989175614092048183e-02 1.596011510243061648e+00 -3.411580338305656435e-01 1.648256554357031556e+00 5.176215141570977840e-01 7.853890488076390453e-01 2.557360245226970030e-01 -6.147038084153456233e-02 -1.542821258258782469e-01 -6.900846980512115314e-01 -1.834346145573583220e-01 7.644801160295362497e-01 -6.380284989669604556e-01 -2.822667492335940165e-01 1.030501566251471379e+00 -1.842148044108674887e-01 -1.443852288096913461e-01 9.638330542303541471e-01 -7.673273358490450002e-01 -1.898913816245151875e-01 1.596342634843820607e-01 9.969513521450081850e-01 -3.439643711552430871e-01 4.364993672034024330e-01 2.881489460248697343e-01 -1.538973997843312791e+00 2.027882904617664295e+00 -6.605291692699205575e-01 8.055989295993055688e-01 -2.172143379309210864e+00 -1.166097484747786295e+00 -7.376823631373473633e-01 -3.187537273263358339e-01 1.273902060317656237e-01 3.835717514245286508e-01 6.143059563769195375e-01 1.123446602146354278e+00 -8.228709323586274813e-03 -2.344797558549486904e+00 1.535821036028708342e-01 2.962431403204733860e-01 -2.817905197021760344e+00 2.356291261135349924e+00 -5.402246458578630756e-02 1.110011544451724036e-01 -2.708788268321162263e-01 -3.903212015115311573e-01 2.128813852046221033e-01 -1.209224227535214968e+00 -9.034423341804087570e-01 -7.036460153971537679e-01 -8.096778460801253852e-01 -2.341396863257532990e-01 1.341594287615367698e+00 1.318194052221111356e-01 6.537746683534056968e-01 1.140904062263155549e-01 8.576757570834500077e-01 -1.371722879526528216e-01 -1.678310310045227682e+00 1.492826879542790364e+00 1.165074126399846977e+00 4.056875274385944308e-01 -1.297373043367675560e-01 -8.797366710754918051e-01 4.648658424141488554e-01 4.345603019868923278e-01 1.362285496227134962e-01 7.850182766442999061e-01 7.196375552916299823e-01 -4.195957204080903030e-02 4.931844679531932618e-01 -1.978016736325386715e-01 1.193480314200373732e-01 1.928284210484600969e+00 9.066961587318590476e-01 -1.884271756858627300e-01 -1.199137688901170229e+00 -9.766464400142730318e-01 -1.154620879075634876e-01 7.838182454392847998e-01 6.362350179078088974e-01 -4.725999883200098783e-01 3.726842939304815805e-01 -1.088140912874930449e-01 1.677177933993550807e-01 -2.742289716915329301e-01 5.755956164039371936e-01 -1.098978846851222102e-01 -7.409210797345305854e-01 2.700747863010606875e-01 1.444520014860859902e+00 -2.733138462791955714e+00 -3.733045824294597415e-01 9.179780932405375016e-02 -9.555299208382430631e-01 1.483243701260663849e+00 1.389687770350219731e+00 -2.181979688807899609e-01 -1.803240201474468341e-01 1.308552267692216331e+00 -4.890387839246876922e-01 -9.120943484067515206e-01 1.305542304789053532e+00 1.247311927490886374e+00 -1.239571744936149633e+00 -6.162716926920139837e-01 -1.693431720939329921e+00 -2.027441122676477026e+00 1.504816944521151445e+00 4.676198882160929604e-01 -8.341327281035740837e-01 1.828154195864214182e-01 -6.545952694848948816e-01 -8.738117614607215922e-01 -1.726161014330553023e+00 -1.246246955182511051e+00 -4.503045385553852142e-01 -1.717817631216705498e+00 1.344596344245939656e+00 1.402460896417616343e-01 9.016911733655302852e-01 -7.370619887399144643e-01 5.552035266043293671e-01 -1.747997205215083172e+00 -9.515169226109315703e-01 1.397215941439290621e+00 9.717629027413102749e-01 8.327051100139190032e-01 6.402124623376719281e-01 4.656766590120143823e-01 -1.790306381644018785e+00 4.481374746525456504e-02 2.126611138950207647e-01 -1.125437470215792546e+00 2.311292560432119725e+00 1.493299203039675893e+00 -9.850374670666667276e-01 -2.280998141569125226e-01 1.784624127884752998e-01 1.529476331029786085e+00 -5.845771719626221552e-01 -1.647892908360061026e-01 8.903465414421608548e-01 1.455055334329651506e+00 -6.286029090420826027e-01 1.867768101311230167e-01 3.557083308351419865e-02 -9.272998179886096093e-01 -1.710163987136167130e+00 -1.115566129779298477e+00 1.392660495787091390e-01 3.876947292386180854e-01 -2.020366513543138787e+00 5.648160814708497873e-02 -6.933656013104347871e-01 1.943093748189584691e+00 3.477098542125351549e-02 -1.231064922644497850e+00 -2.937935041502150180e-02 -1.128877818888156526e-01 3.962712451055783736e-01 -4.871964798177179645e-01 -5.676009832472882904e-02 -4.322655500306183951e-01 -1.159833624937164576e+00 1.478741063804909883e+00 4.948514877207222384e-01 -7.003549399885552473e-01 8.067601318888839579e-01 2.549405520503403189e+00 -3.367777861935454808e-01 9.687752314743846016e-01 -9.926541545152132995e-02 -1.536268980942873119e-01 7.303407883622592411e-01 3.291368742424802263e-01 -6.066028020801988996e-01 1.910373410461187757e-03 7.367526089266616778e-03 -2.006827912527124891e+00 -9.860797178331960344e-01 -3.946143077393956533e-01 -3.502147745018852759e-02 -4.636851216755730198e-01 -5.878386402628402729e-01 -1.708075221827777546e-01 1.147668605956757570e+00 -9.334955476843667110e-01 -1.436299050009893552e+00 -5.980083152297823723e-01 -7.438238144345359348e-01 4.950429205225027607e-01 3.203047676127341314e-01 -3.734970089182561570e-01 -1.091567310731168305e+00 7.633816452943074093e-01 -2.028374217664503210e+00 -2.536437715164637785e-01 1.210478434421260185e-01 1.592326742716364540e+00 -5.068693794442462597e-01 6.105858249883345801e-01 9.449715919688054244e-01 -1.673486511767914020e-01 3.778468314370635461e-01 -9.646344660021588524e-01 4.420774160577373157e-01 -1.347984878522710428e+00 1.981772898749353917e+00 -2.658531756755208586e-01 4.270604072471622659e-01 6.030475680348954537e-01 -1.055649836614330761e+00 -7.442711070929430850e-01 -2.487539978398585483e-02 -5.749828312883100562e-02 -1.195389235011269147e+00 -4.737343504591020049e-01 -6.294261512404927261e-01 7.154681873449827423e-01 -4.868145775943452103e-01 5.659999850765899954e-01 1.112361657968854667e+00 -2.691790160146145250e-01 -7.376303916201036870e-01 7.554325396865442244e-01 9.987835631990387153e-01 1.481052271509517793e+00 -2.067132192802980661e+00 5.856025879501751685e-01 1.115948716300825261e+00 7.704900895008652030e-03 2.550035330715615389e-01 2.283443110668228027e+00 2.251221930539579752e+00 -4.025614557965351836e-01 5.454806504609951423e-01 6.444822986772658080e-01 1.364367513360811968e+00 -2.828394243410036757e-01 3.953260853045690304e-01 1.254502338431712438e+00 7.488724705810554383e-01 1.149491151560529528e-01 6.526792480356047310e-01 -1.270409403441867369e+00 -9.797997637404224358e-01 -1.713721208894021519e-02 -2.292827900397144680e-01 5.631521449578575922e-01 -8.592512460051247858e-02 -5.365418810572789576e-01 5.482632810260991141e-01 1.996401327977131546e+00 -6.485430151764342011e-01 1.725738561086702871e+00 -6.574053264595242085e-01 4.023595638987623735e-01 6.414460660734603303e-01 1.258847157265512440e+00 -3.033304453859895777e-01 -2.957498022531074855e-01 -3.128387787879407522e-01 1.159143495258131429e+00 -1.995127492060968233e-01 2.354330049727829888e+00 -1.296544437837205743e+00 -1.062657030947556036e+00 -3.508135723668174832e-01 -5.843206858981124796e-01 -9.388383495654439859e-01 3.023209368177056100e-01 -1.886448567560893075e+00 -1.113158084056570685e+00 -5.704924982770805952e-01 -2.810427263827696698e-01 -1.302087669080144838e+00 -1.235859188401294828e+00 9.254695903423458825e-01 -5.024807583964200353e-01 -9.471339692410225553e-01 -8.003730652138904000e-01 1.269428066111648379e+00 2.046203274383143478e-01 5.195717625797832001e-02 -7.917183910936380631e-01 -2.076215179934940216e-02 -3.050982228822208819e-01 -1.011531736064015918e+00 -1.692278700724270557e+00 6.134698335356414400e-01 3.242160969976848328e-01 -6.681753467094606047e-02 -3.286030339911586440e-01 5.927599218066234021e-01 4.615684443361944139e-02 -1.101958979048846876e+00 -6.215787770278587976e-01 5.954304397960169526e-01 -6.326395281512617874e-01 2.293372790111470660e+00 1.512593058182523764e+00 8.992159732879698719e-01 -1.009514821214935409e+00 -5.879458178533563117e-01 -9.816557115839236181e-01 -6.342873949291965019e-01 -3.228017734235524849e-01 1.480654528387188584e-01 8.068059083834276946e-01 2.273258576143435405e+00 -3.026005532775401519e-01 -1.207934825178686999e+00 -5.517664186687589734e-01 2.354143927422058802e-03 -1.095059241233543146e+00 -6.676934762491799624e-01 3.235719800278555880e-01 1.940947476712575337e-01 1.525526007581864685e-01 1.674719818729834553e-01 -1.169173287509883918e+00 -2.353833341044467564e-01 9.618177106160483714e-01 5.469261616370670875e-01 -3.271969055343351696e-01 -8.965223498602290508e-01 1.529404571387861511e-02 6.955974866416936297e-01 1.563972431403291674e+00 -2.411556303246835120e-01 -9.359939240050503539e-02 4.898386662601679209e-01 4.142508690334384402e-01 -5.015287088560663742e-01 8.080519357371330758e-01 5.356632954290029280e-01 8.052666612847309002e-01 6.373550937124070614e-01 -4.480744592527265979e-01 -5.456046806046442876e-01 6.578974200230840452e-01 -1.471418150324085961e+00 9.793761116774165609e-01 -7.534499845838766863e-01 2.266449917147350668e+00 1.709244204686562463e-01 -1.603050531212940888e-01 2.779082068156464302e+00 -5.205256253449319637e-01 1.213175683554926110e+00 1.165250258122144666e+00 -7.222868230526531264e-01 7.773365062452477180e-03 4.280825446075194884e-01 1.014166082911146294e+00 1.777872685068242697e+00 1.152898101463650793e+00 -4.344829873524142516e-01 -1.450002527149275855e-01 4.943969133551966988e-01 6.773101548184444765e-01 -9.962338528751855105e-01 8.218240343619896693e-02 6.224581566967459789e-01 4.865664668987590424e-01 -8.432329407782432895e-01 -3.868926283537315602e-01 -3.739696894449984210e-01 -3.225699341172992285e-01 5.112162941065263588e-01 -6.147838560799155916e-01 8.997470580086874836e-01 9.339048162356182736e-01 1.811252656403392169e+00 1.643944354827567622e+00 5.067531070535287174e-01 1.790258427116080409e+00 1.937014747122640212e+00 -1.602752996107915884e+00 -4.843614228513197784e-01 -5.306647744344837880e-01 1.508995852219775280e+00 -2.211721993634030436e+00 -1.340588814420815289e-01 -3.764242263916192655e-01 1.689500900418438478e+00 7.612172585839643846e-01 1.692801075806636968e-01 -5.870217982106663568e-01 1.408702718557309552e+00 -4.693078204841724110e-01 -3.776579564020196567e-01 5.902646004050366990e-01 -2.658955155354695288e-01 -5.254668436691737471e-02 -1.191655382349670056e+00 1.510105457761880432e+00 -1.346123078497185821e+00 5.168331516494886202e-01 2.436450677727898473e+00 1.892607449821495091e+00 1.392673815754869260e+00 1.765975197140455144e+00 -3.639582495568308151e-01 -3.411958437182613380e-01 -2.352493027404324089e+00 2.147429878290496585e-01 1.368516369195294624e+00 4.589231083265664091e-01 -6.070067965842484980e-01 2.357196037416057488e-01 9.877248341407832699e-01 -5.551448424340170718e-01 -4.385680640797813279e-01 3.197545743066817353e-02 -3.211366284030787721e-01 8.060407683145903723e-01 -1.589274088395784545e+00 -3.469605567889533226e-01 8.303024541661681024e-01 -2.153745855288654448e-03 1.616098332864166265e+00 1.997738297708589128e+00 -1.018062612831527769e+00 -2.317098012527665674e+00 8.964496513224923246e-02 4.606892507495191635e-01 -4.389648129511434793e-01 2.467275671932086523e-01 3.288574286392507290e-02 -6.651560346600401408e-01 -1.370887718224879093e+00 -1.661222822312051095e+00 -3.287456678217437478e-01 1.408114454557834128e+00 8.422463206105278433e-01 -2.216840113503177334e-01 6.112785113141543381e-01 8.822922084494585482e-01 4.988227773030375345e-01 7.065744070170267843e-01 -5.782713089574351706e-01 6.689016441348887287e-01 1.542065811592919333e+00 2.998711477725607977e-01 7.615279738571995027e-01 -1.544582825620251398e+00 1.090952541511778007e+00 2.082431875445941660e+00 -1.950658414661724072e+00 2.013460150704541873e-01 -3.736164534327929276e-01 9.133599013428778113e-01 -1.858513543202306995e+00 -2.234499922312154219e-01 5.216606275738077114e-01 -2.509037117804075508e-03 1.757258263265945253e+00 -5.885856524845222149e-01 -1.058813461673011158e+00 1.945928909315450372e+00 2.143268663706191790e-01 1.831375858444733024e-02 7.231488308568159162e-01 -1.460779711541123183e+00 1.358170436827245808e+00 5.351744095599042517e-01 -4.803983481943037426e-02 6.062429753364789731e-01 2.985756537470029559e-01 -6.235439739111791058e-01 -2.559193165167943373e+00 -1.521434514944325078e-01 -3.415372470886645084e-01 -2.916284513495369435e+00 7.527956113322021858e-01 8.341952338391721566e-01 -1.286113866587279109e+00 8.404912882270815233e-01 1.436118639422373278e+00 -7.821606898532865726e-01 -6.323561318438993828e-01 -8.694644293789600964e-02 1.124980332730983301e+00 -6.138919042117614300e-01 -1.222384324222507646e+00 1.936001216087788412e+00 -5.723608522721901348e-01 5.545176517545012951e-01 1.545243836019532191e+00 1.302438124225889227e-01 3.768162411948695611e-01 4.146880775883471926e-01 -1.070821272114052203e+00 -1.281312852231255350e+00 -6.704086704288695353e-01 -1.239678721648298287e+00 -1.159555290449939768e+00 -9.023025093971197563e-01 -1.445753941628204808e+00 -4.311298692776417696e-02 -1.245383255431729674e+00 -2.799783051439264092e-01 2.250507155809936544e-01 3.680933049560362602e-01 -7.384226374778997404e-02 1.112859585271373408e+00 2.414394613733430450e-01 3.701710441690248161e-03 8.186261817458282408e-01 -5.887836269394247646e-01 3.290533407690384715e-01 2.799778595468306319e-01 2.536271551507780497e+00 7.040634534493085406e-01 2.646513381836481105e-01 8.166418702742267444e-02 -8.364998979043389293e-02 -5.454085898226862517e-02 -5.550764837055768286e-01 5.053241485110968600e-01 -1.518854134392357280e-01 7.660338861357841589e-01 -1.392440103255172090e+00 8.235699150322264295e-01 8.715615117961805769e-01 7.433350037602043381e-01 -1.368638196545853003e-01 -5.811733454105091345e-01 1.641126469946734279e-01 -8.214693134170071298e-01 -5.463755264026400743e-02 -2.787249212979011626e-01 -4.297388798989569825e-01 -4.676467053874031610e-01 -4.721846504815070678e-02 -8.785340204912447382e-01 -8.961584673714843019e-01 -9.945405557602683411e-01 2.122797416002113025e+00 -1.484906459404045975e+00 -6.069567893073826159e-01 -4.490113423363940037e-01 2.789387653006536461e-01 1.600893667315860469e+00 -1.651990244859158130e+00 1.505199875399074516e+00 8.764309186605702129e-01 -3.717965055422380316e-01 -3.666087683567120781e-01 4.175660628098603055e-01 4.724785032165610965e-01 -1.938143139829222039e-01 -5.033987505734363044e-01 -1.400756164395186243e+00 1.282139533750994875e+00 1.406266919963037765e+00 -4.615401233895661259e-01 -1.846053618354429604e-01 8.615448993891424712e-01 1.334048400657189992e+00 9.740933199968390133e-01 4.041608016876793719e-01 -9.540294061670010484e-01 3.098054359114720824e-01 2.044046187774842538e-01 -7.176804320789315073e-02 -1.701337022996513904e+00 5.875578500437013130e-01 -1.243796137876329810e+00 -6.712269303386833030e-01 1.984336446597274040e-01 -3.477089381763212583e-01 7.016291203418498212e-02 -1.368788853245622439e-01 6.868032772796949237e-01 -5.080025268850241194e-01 2.478935070404225449e+00 1.343915079482159491e+00 7.320029183537724027e-02 9.278309608096117073e-03 -8.277054089581610541e-02 1.171636771035967861e+00 1.071442555610389036e+00 -1.033004112929854834e+00 -4.527758246072203230e-01 -2.276186335862897311e-03 9.075928671770008282e-01 -1.074731632111120549e-01 -7.504645387321352556e-01 -4.028084997394872357e-01 -1.325257060341162862e+00 9.384207486630126160e-01 2.263833741970527225e+00 -1.807518416150456775e-01 1.163605917236144371e+00 -4.908603294825886754e-01 8.512447335142554472e-01 3.621327778316421053e-01 -2.301934802447872797e-01 -2.588664428101055126e-01 -4.173737340988308703e-02 -2.250498327428744616e-01 -8.750361230137767565e-01 -4.465668275869615900e-01 1.735235765544475228e+00 1.482666641298576282e+00 -2.411102660838705170e+00 1.160162137834078955e+00 -7.084380155707226123e-01 5.240766195313671938e-01 -6.556695318721205146e-01 -9.094815620447729287e-01 -9.080085521204305232e-01 1.940263733253575040e+00 -4.907085869768686992e-01 9.811488174754442460e-01 4.630009341493107056e-01 -5.676584231831361960e-01 9.152312337059614888e-01 -1.198557978265980761e+00 1.484972946867816335e+00 4.569106504408508851e-01 -8.055021056169814342e-01 1.727812514483684447e+00 -1.187577267168099526e+00 -1.945320726104401210e+00 5.052714343131742281e-01 -5.587743776532290152e-01 5.241615891824244478e-02 9.292996087854313858e-01 -1.538385415337597761e+00 1.698685577732481855e+00 -1.333668890368987725e+00 1.915937390276537533e-01 6.681357158795040441e-01 -7.879368557312803611e-01 1.063982623631638758e+00 -6.317949546640843073e-01 3.863859221841503804e-03 -7.636509940669252705e-01 1.078686258366889916e+00 -5.493253572659652084e-01 1.007088827517068852e+00 9.031144065639487017e-01 -4.546730602884578865e-01 -1.302362716547078358e+00 -5.958980513612990304e-01 1.318618865128403650e+00 1.269563170509329986e+00 5.054426747524144448e-01 3.995529517578455536e-01 -1.262612274622543884e+00 -1.561700167422754637e+00 -3.438149243964648827e-01 -8.127676170749112972e-01 9.945674512593420946e-01 3.694463540740066110e-01 4.986870069098393587e-01 7.792923337518666838e-01 -1.287202051981894968e+00 2.619748894497697655e-01 -1.413624359608878778e-01 -2.181375597574219061e+00 -1.013700124559964166e-01 2.289507684305106330e-02 2.646847906585681476e-01 7.128222919198374807e-01 4.986651229212888947e-01 -6.711216925291434154e-02 3.570683244553208846e-01 -2.112535292610255577e-01 6.997153255848250764e-01 1.148851610586566263e+00 7.712925468525602124e-01 -1.190274095751212791e+00 -1.386189935415081120e-01 -4.003417829855728804e-01 1.837045241802187298e-02 -8.254675363587842263e-01 -3.388005829659042623e-01 1.249695743184060293e+00 -4.356649094799139657e-03 8.748787068702479353e-02 2.061146616941366361e+00 1.394281787203071818e-02 -2.104763688326648730e+00 8.521602995890430188e-02 -1.909307742758036497e+00 -2.326778429026287398e+00 4.886072698746518062e-01 -2.125724760490755649e+00 -1.054828199529647542e-01 8.697994762037555283e-01 -2.193511155317457106e+00 1.265424310138689057e+00 -5.666752462636333032e-01 1.144655525967106513e-01 -9.898888524828988178e-01 1.150546767761222222e+00 4.585517552607200065e-01 4.518368747789195394e-01 1.141378770543153509e+00 -3.522306961991571450e-01 -1.411387111043483911e+00 2.167659529999875767e-01 5.302057496118425250e-01 2.796198395570353434e-01 -7.915013830444469489e-01 3.110475412488508118e-01 1.979234463155195578e-01 5.444472404657211273e-01 4.014811987218743217e-01 -9.257560005037336337e-01 -9.076374036058965089e-01 -1.318671480319560496e+00 -1.183952702480251640e+00 9.613842927024054963e-02 6.728022967571062329e-01 -1.116158087271037047e+00 -1.545041329164068111e+00 9.697054637155351209e-01 1.068997805932754508e+00 -1.464336167751629558e+00 -8.377609492122179979e-01 1.559022622964603422e-01 5.720094035113004738e-01 9.947275659706098505e-01 -3.191988578155096623e-01 -1.521709952355658313e+00 -1.629348510980210163e+00 4.507165636394108721e-01 -3.336742374250092347e-01 -1.066458172013949213e+00 3.817028280972646903e-01 7.896417085845783834e-01 -5.897118015750625331e-01 9.112974308170112003e-01 6.727482651791669710e-01 3.947902344084530113e-01 -2.018826013219227888e-01 1.142561981637122415e+00 -1.060973032997247323e+00 2.949731219309401631e-01 -8.851519875043717400e-01 7.875399547611710016e-01 8.934426642191596324e-01 4.914122966767237588e-01 9.226572418264472608e-01 -1.767320058988174569e+00 -5.633689021323050605e-01 -2.734304906796835577e-01 -1.180152451101760036e+00 6.946210986802869858e-01 -5.692195634655585756e-01 5.706308404519194744e-01 -1.032884930209761354e+00 5.389501715973272350e-02 -2.067467767458369410e-01 1.230900355395230905e+00 1.165882269216922840e+00 -9.864012003838100728e-01 4.749236336041030571e-01 -1.107624743464983963e+00 4.984529075241184159e-01 -7.921224695387867332e-01 -1.037234659514466806e+00 -1.039094039997247310e-01 -8.433891287752224297e-01 9.770259112391953549e-01 1.522395429266847622e-01 -5.688046149793716047e-03 -7.605362480191495411e-01 -1.290880780932219141e+00 -3.194157616755817775e-01 2.039611259567482571e-01 8.068573039340558584e-01 -1.577579819608000422e-01 5.133711376127388926e-01 -3.393743759041157326e-01 -9.639229535643271951e-02 -8.929629081670029667e-01 -2.129085148504302194e-01 5.543192348023284755e-01 -2.015236845531831189e-01 5.581418737971366451e-01 7.586789198802827983e-01 -1.366148561236565806e+00 -8.533512316804758857e-01 -1.052392701524538676e+00 1.639030571153778657e-03 8.284833637784418947e-01 6.998393689253129546e-01 7.701730317679056359e-01 -7.351009980933697063e-01 3.419681327768653301e-01 6.394022514439470228e-01 5.092525510132491773e-01 1.910899021226806438e+00 -2.024144459963835296e-01 -1.201528595378025921e+00 1.000961209399758023e-01 -2.439543075986785881e-02 5.546631679378944968e-01 6.561665098012752217e-01 -1.598336824569456249e+00 -1.158786030500810638e+00 -1.963582269813432868e+00 -1.395314992976496304e+00 4.513023766496120914e-01 -7.235507659479878395e-01 -5.042754800494891887e-01 7.560851982904229773e-01 -2.479852615002846039e-01 3.791595787772280013e-01 -8.128873189590285486e-01 -7.724501383411949140e-01 -1.632318425733566336e+00 -1.470766317169818649e+00 -1.450777738065136324e+00 2.660885039650073280e-01 6.744119130671330509e-02 6.055180772479689111e-01 3.795505717554774061e-01 -7.997698572812822482e-01 1.425392146181410524e+00 1.015849760302700022e-01 1.737003977240922481e+00 1.270303004288807713e+00 5.289527323847637019e-02 -1.315963932749540377e-01 -2.152234900692283848e+00 9.457709475786203468e-01 -5.970593179708721943e-01 9.175544055369850849e-01 -5.466995172767661337e-01 -9.190441948194182364e-01 7.893067632420234236e-01 -2.735024669600070774e-04 -4.432190138928822631e-01 2.992815058167906384e-01 -1.705185584748883654e-01 -2.075750432263931078e+00 -2.214866342470322713e-01 5.823413496588119020e-01 1.019868876034025207e-01 -8.563269871260934529e-01 1.215547093157306330e-01 3.418955696880717210e-01 -8.825037810743617817e-01 -1.181152727463970820e+00 5.584582123166398349e-01 1.961353139378755051e-01 1.526033410509390009e+00 6.292548938831649119e-01 -1.886768178458083367e-01 -1.573948675983642076e+00 -1.631712323579677326e+00 -6.331137986319140820e-01 3.754400931123644813e-01 -1.086651744761743421e+00 -2.357129026603577704e-01 -1.499562030468286344e-01 -1.183858274568226232e+00 -8.100425447188032771e-03 -3.079569930332308747e-01 -5.327710612070282042e-02 -6.386670737672884846e-01 3.798130123035818317e-01 -1.116134462524420029e-01 -9.680885302689560268e-01 -1.271945809015548656e+00 -2.639531939834822150e-01 -5.590170802826253116e-01 2.692569236325433879e-01 -8.692481320245676324e-01 -2.542578878305110646e-01 -4.403670393554776769e-02 -8.547537919072250023e-01 -9.995904449061750185e-02 7.323335807943631703e-02 8.644360801847442710e-01 -1.578709776750551186e-01 -7.547522092530396520e-01 2.847818012328712789e-01 2.684764715263497359e-01 -2.139144061533222729e-01 4.863518586758440176e-01 9.412518677022065905e-01 1.167831866498018067e+00 1.548663732380245683e+00 2.525955698154398049e-02 -1.438856115421826232e+00 1.949671828783074323e+00 3.563265487127681985e-01 5.121343790458704470e-01 1.315526931181734416e-01 -2.596598235739596139e-01 3.318996777833242984e-01 -1.559980869155373373e+00 -8.756336076822632819e-01 1.026555059172149065e+00 1.479925003816103368e+00 3.703591382800490162e-01 -2.699706889796575915e-01 3.062175191233966198e-01 8.814866966905270107e-02 7.208580180277039950e-01 -2.581285815980383647e-01 3.071065027595287484e-04 -9.036917922198760555e-01 -2.467773592102799063e-01 2.567987995130027179e-01 -6.590453426521837299e-01 -3.678126411781874050e-01 2.463874971661715596e-01 -1.353078130714717719e+00 5.551726258380329515e-01 -1.197269174777253031e+00 1.458143956411839248e+00 -1.229423828384224038e+00 -2.267848773230307369e-01 5.797172372778027633e-02 -3.127735339880705068e-01 1.381170145669079696e+00 -3.578622344506915409e-01 -8.865196733774864668e-02 -1.897661017820913287e-02 -1.591241555587972478e-01 1.577116720142734740e+00 6.151313019742210564e-01 1.513069597485926732e+00 7.477224896271533749e-01 -1.876213241978925694e+00 -1.739417423969962240e+00 1.976997488328555430e-01 -1.535932598460667986e+00 -2.010744052532546178e+00 -1.666079552434928668e-01 -8.686901005748793869e-01 -8.719831756222152785e-01 -8.819677905013907637e-02 -7.038591880824748293e-01 1.268802864794561502e+00 1.770460925455494272e-02 -1.238362153309793268e+00 -7.446921574418102763e-01 1.230555611290200302e+00 5.180123117732595706e-01 7.864882291764108135e-01 -3.554562320153560329e-01 -4.316113071803377998e-01 -8.321987609331419344e-01 5.011042605892723767e-01 8.892617543923962975e-01 -3.268836180461605068e-01 1.510418704561293346e+00 5.808225476032149448e-01 7.348070675528395324e-01 -5.773997138043998056e-01 5.853370420990827716e-01 2.248541426517502717e-01 7.232172952689802647e-01 -7.912162844936692085e-01 -5.116080666730463133e-02 -3.674932385288469106e-01 -1.526728770547585157e+00 -1.280462673409200614e+00 -7.835842550646376914e-01 9.762527371063746129e-01 3.011784795539670379e-01 1.074480885170674416e-01 1.345410967440385130e+00 6.854692050651344237e-01 -9.291005705453664332e-01 3.548456236066971914e-01 7.828489583357653991e-01 -1.535218635800603248e+00 5.508659667646522706e-01 -1.099376268582125782e+00 1.391263849330171665e+00 1.286050820993369426e+00 -6.509910812309360750e-01 1.721324745080448915e-01 9.327123305788698193e-02 1.334317049559139656e+00 6.500394485011645740e-02 -4.957413637855597743e-01 -4.185273083077061251e-01 1.788088522832646798e-01 -3.334208293232846648e-02 -1.395431667135306641e+00 -8.581154238128166911e-01 1.659131056533982962e+00 -1.120471396682528376e+00 3.964498319401297405e-02 1.674005193090765953e-01 -1.854230852091716786e+00 1.295231668097670319e+00 -1.078880259958447940e+00 -1.114892400192398769e+00 -4.922926676914804456e-01 -4.978899393332623102e-01 -1.127673986284972285e+00 -2.281980349501044336e-01 -1.918590704142784542e+00 -7.645660928976721893e-01 1.205026769041586565e+00 6.778500141723375894e-01 9.919642083838255964e-01 1.606366347927402405e+00 -9.843485228248830543e-01 -6.608413151922607476e-01 6.865867085294447003e-01 5.919915280269369973e-01 -7.350476340165582601e-01 -1.846215690979120250e-01 -1.878823579818549860e-01 -1.894433283463398121e+00 2.497688667476924085e+00 3.482389195183317465e-01 7.106182738594198911e-01 4.463779825684482949e-01 6.875234641861879270e-01 -6.920056525585235874e-02 1.692452711649887309e+00 -1.464593844758764307e+00 1.813251868839887981e+00 -1.947808688460471727e-01 -1.196559952433987162e+00 -5.496626492978824441e-01 -5.860507638972255462e-01 -8.788714487109730022e-01 -2.773753580200482904e+00 -8.537003717815851989e-01 -6.033415110027050554e-01 6.588237407657125955e-01 1.281910463629676311e+00 6.346869018069074553e-01 -1.212973676672191581e-01 4.213834478533948769e-01 -1.769005855632171942e-01 1.021819126084692719e+00 -2.505611190667688115e-01 1.227050567817928317e-01 1.550496736178837154e-02 -1.250590324398778153e+00 -6.998744217640742726e-02 3.294984659815324290e-01 3.061369481147607763e-01 -4.094861747820723319e-01 -1.958630747537765338e+00 5.967651697717573089e-01 1.589768351205246288e-01 -1.460301707347396505e+00 1.087620964119999645e+00 6.613895825433657727e-02 -4.954269536841486854e-01 -3.600923090839481255e-01 -1.502215498652650083e-01 -9.333282799823842124e-01 -3.186968276123456900e-01 -1.224716009471987554e+00 5.368436429318796943e-01 1.199978414125471904e+00 9.787497934966861157e-01 -4.948546232140735857e-01 2.239833582089334196e-01 -6.558449835092005076e-01 1.294654788724346917e+00 -7.533104362999782921e-01 -5.525247617023162361e-01 2.127180709412061610e+00 3.142587908464170021e-01 4.348780666540728590e-01 -3.497872819699116009e-01 2.480770197589567516e+00 -1.015158916131739586e+00 -1.292173166417371899e+00 9.862783968476640517e-01 6.183428841089109174e-01 3.540641486449545017e-01 6.072783599748023953e-01 3.553234061096526286e-01 -2.506618866735238482e-01 7.793672266051148156e-01 -1.135896211958884683e+00 -1.713681581394852937e+00 7.656494599973214799e-01 1.559507671052493105e+00 -1.181212043977303949e+00 -1.313637397293630826e+00 -1.169552980520651708e+00 5.503295905619548511e-01 1.512538713081760022e+00 -8.247988256859183354e-01 -4.544251383152790313e-01 8.882526271060789957e-01 1.317250931593282770e+00 -1.450680590609048304e+00 -5.949868353325118431e-01 -1.004200141262272528e-01 7.345510952607753330e-02 5.195667403429130582e-01 -2.832224357246966862e-01 -9.046025227642722211e-01 -4.250717755375523210e-01 -6.744627153727567048e-01 -2.958324827107448041e-01 -1.028705126005180492e+00 -1.275841826003172752e+00 1.943549743931442253e-01 -1.723955538396314824e-01 1.312862394486211670e+00 -5.294366319545849020e-01 7.428291380750144945e-01 -7.333923576881663520e-01 -7.275329414299649411e-01 7.453161197333336707e-01 -4.339702893579651666e-01 -4.227030689675475572e-01 -5.661904633279783994e-01 1.091473221669575500e+00 1.082642011791872250e+00 -2.511754029893618623e-01 1.314320690258454105e+00 -1.484545901616055819e+00 -3.987262769015794683e-01 -2.108459584917347307e+00 4.265441274997724963e-01 6.789141952762843824e-01 2.213865518444594560e+00 -5.680812534266933556e-01 3.083272052823100573e-01 1.451947925862800082e+00 -3.766698699404892325e-01 -2.276660915062107549e-01 -1.438349071254278577e+00 -3.738545811794444229e-01 4.441118296343565253e-01 4.069476658953231629e-01 -2.142871259334756751e+00 -4.870305945106723905e-02 2.626363169299709699e-01 -2.990028620228916689e-01 -4.357282970513866593e-01 -7.186468729965067581e-01 1.810537354157907564e-01 -4.970127563936815179e-02 -1.138362561233082992e+00 9.176319716156072781e-02 9.209340950209448096e-01 2.448833214537471104e-01 5.812172942784602503e-01 9.346957314141504103e-01 -2.323587004654045218e-01 -7.321185276374256867e-01 1.923862717429027480e+00 -6.030010300699426562e-01 -1.212541273406619435e+00 -1.491093866871768592e+00 3.222563526593873462e-01 1.863999046881390509e+00 -2.096995545652033111e-01 -6.956920475173042906e-01 -3.910579040070789603e-01 -1.064807426903068288e+00 3.699867020219685942e-01 1.387623653921562727e+00 -2.092596911661412928e-01 2.249990914797749042e+00 -6.534126187065730784e-01 2.010138789837596196e+00 -6.614905723137362026e-01 -1.043742678856980133e+00 -8.548581312680332278e-01 1.585261002502961480e-01 1.051816432953943892e+00 1.472885975825249494e+00 1.232171253364381380e+00 -5.569354537005273276e-01 -1.331646882896818651e+00 -1.592156312035462040e+00 -5.374809478930092643e-01 1.243973276274511708e+00 6.670638886322416417e-01 1.559020789513734684e+00 -6.953808209834113629e-01 -4.487538364602167706e-01 -8.881776032524719700e-01 -1.011514527195436441e+00 -2.207616639326785146e-01 1.157451814191631234e+00 -5.422589961697205085e-01 1.562822098350461764e-01 -3.139406905148554583e-01 -2.002418457222665538e-01 1.057015538541616451e+00 -6.967205425043632161e-01 7.836665221681782256e-01 5.461880217130841153e-01 1.115058530879033505e+00 9.414623286746448549e-01 -6.417781752084736890e-01 -1.690357308353200305e-01 7.103387451991979296e-01 6.355290739736262351e-01 9.290399778096544714e-02 -2.177017842356817889e-01 4.923779419315210126e-01 -2.479482930729527690e-01 -5.097024248068784957e-02 -8.289997114731338934e-01 3.946597778189661621e-01 -1.067938026777491167e+00 -5.543753281695465995e-01 1.864404391288466245e+00 -1.768203389755816091e-01 -1.408258746742947265e+00 -1.493119710793424204e+00 -1.581658077361367987e+00 7.977762292110270881e-01 -3.049065156638182117e-01 4.604867450215919811e-01 -1.005815419116942167e+00 -3.057873891280563083e-01 -3.357276285536074378e-01 -2.046789762320374018e-01 -9.872320386996673303e-02 -5.769725514121242238e-01 -8.438980250653597137e-01 -1.148446321594902564e+00 1.209195282118536927e-02 -1.071825456356381157e+00 -1.094803833036505525e+00 1.898180988185412810e+00 -7.816793902790876158e-01 1.604840132520059859e+00 -1.506287293498723923e+00 1.791286164878585385e+00 7.419973534397312775e-01 -1.434264648080759041e+00 1.176434454137009977e+00 -1.093770762717428902e+00 -5.648206567401307249e-02 1.558188441908960220e+00 4.383231048427692067e-01 1.799443113946106454e+00 9.322854780611645742e-01 3.606140904772225375e-01 -1.167572336660704480e+00 -8.890833213540811908e-01 -9.482135007966389084e-01 3.012719216789455090e-01 1.132862769075133391e+00 2.951599733198759928e-02 8.534045298451071737e-01 4.809627691540189209e-01 1.833842306615766304e+00 -6.860608132856230723e-01 -1.701730067357203335e+00 -3.267848303146276390e+00 -1.901599388797635237e+00 2.254222849162641207e-01 2.099190851876123531e+00 1.953191468007264009e-01 -8.531140551620329804e-01 -9.733733257750978307e-01 -1.869484974661742793e+00 -2.523999502364429048e-01 -9.249441170187074901e-01 -2.876989601924289097e-01 9.184756770103842394e-01 3.748086637848349612e-01 3.723463674025282444e-01 -8.981208492706350688e-01 -1.323511229798589151e+00 -1.735469918942846856e+00 -1.412949251117820104e+00 -4.030215531942269447e-01 9.948298625292308905e-01 -1.350981316690306189e+00 1.574860929350614169e+00 -6.547502197734915708e-01 2.249097146486687127e-01 7.187633959275072648e-01 -7.533994309808623724e-01 -1.012893804902574024e-01 1.229961661514623827e+00 1.906986947674666200e-01 -1.594695787471275938e+00 -6.557864648779658800e-01 -1.233192205370635897e+00 8.095790833302811684e-01 3.415110821369925498e-01 1.551843463804455814e+00 1.895014553059919615e+00 2.523851553493865030e+00 1.267936004836451191e+00 1.090618645396655539e+00 -7.506341211664800950e-01 3.685774503372081234e-01 1.042264481818161448e-01 -1.301938667371541181e+00 -1.720944034805381995e-01 -9.277214826253341595e-01 -1.644382656989747282e+00 8.279837240107583707e-01 8.316963789552942465e-01 -6.981405034061228809e-01 -9.008774637131601593e-02 -7.861404141293538705e-01 -1.563113954588699395e+00 -5.813585317866781788e-01 6.981109383855983452e-01 1.508851308525100299e+00 -1.512240968880212977e+00 -2.605135853391495449e+00 2.166854952603489981e-01 -2.804004614250165117e-01 8.745510421445314153e-02 -9.440532634701168657e-01 8.805126079657704663e-01 -6.085133889243201644e-01 -8.452843199330363211e-01 7.641052371302787805e-01 -8.020623654166207928e-01 6.774668561337255923e-01 -1.334623276892369592e+00 -6.065378908372710820e-02 -4.260678874540134720e-01 7.452623458397263922e-01 7.705269111344686950e-01 -2.233353328403446802e-01 6.734595242569516582e-01 1.413596287318813927e+00 -1.132192850582868227e+00 2.521071856177422577e-01 8.752654261005423653e-01 -1.776261623885020846e+00 -1.234383360474857194e-01 -4.854469414836671826e-01 -9.830405008695038971e-01 1.784335508940705584e+00 9.146717065156514392e-01 1.494432889393629615e+00 1.689416975650789521e+00 -1.153262150656759522e+00 1.126404004588634544e+00 -1.378957816035627504e+00 2.291583744519001264e+00 -8.284888638161722607e-01 9.637930920652137967e-01 -4.783743456631713298e-01 1.217151667541195748e+00 4.116435419775721916e-01 -3.300789042464186696e-01 9.484383099491407176e-02 9.586353187043303303e-02 5.870098240843832915e-01 3.263882175631293014e-01 -5.111084499451490348e-01 -3.336755016970183174e-02 4.622033110958777558e-01 -1.485799960928394725e+00 -1.639897964822115473e+00 -9.173973359270370942e-01 -1.472755389988699981e-01 2.727743062040846489e+00 2.256160525425314756e-01 1.829194645387230755e+00 -8.629436173854122816e-02 7.929857931861876430e-02 -1.271353766018152198e+00 2.283041401241978352e-01 2.503446997138538133e-01 -1.063409774739928260e+00 1.238035836121085254e+00 3.017933780249907882e-01 -1.748916040128587257e+00 -2.086143928803672498e+00 3.102072111048261860e-01 -1.496234106954927867e+00 -2.478128012235798927e+00 4.543133059559489179e-02 7.358909049350487175e-02 -4.407028192966274682e-01 -1.376936442068036115e+00 6.572447400392411598e-01 2.705782622561984652e-01 2.257603508820682503e-01 5.112855925865538165e-01 -4.145164441941118910e-02 -4.906560924146297076e-02 -1.411052512732669628e+00 -8.381882177215916885e-01 -4.255480309096907887e-01 -6.518798968615510114e-01 -1.511470943455698102e+00 1.556314446540650209e+00 -2.500180842108588930e+00 5.784450044172788630e-01 4.542715095224730826e-02 3.158072743519240722e-01 1.147176556560729699e+00 -2.603335911224917698e-01 -2.572955489917307381e-01 -4.777284964313242149e-02 1.173024479457931202e+00 2.134314577124589718e+00 3.723476087503114207e-01 2.184043025902079549e+00 9.855099537218688921e-01 3.892624895271870611e-01 -5.906637790387673226e-01 1.496949063261858504e+00 -1.977653359467191452e+00 -2.683163572664336027e-01 -1.075563696527621849e+00 4.274389493684236374e-01 1.468313215750167468e-02 -7.731238523050363298e-01 -1.546103050274856061e+00 -7.097598875365894733e-01 -2.184375118033143048e-01 5.548666281190184346e-01 1.325798279120311562e+00 -1.169610074117786613e+00 1.397935655357500084e-01 1.349113303913539896e+00 -2.194102132511007497e+00 1.145185184913688065e-01 -3.950118459032821161e-02 2.543328707331664051e-01 8.302040618396779870e-01 -5.764734895497507505e-01 3.034126704035519762e+00 1.554362895774577424e+00 -1.023612826332135350e+00 -2.453599319696946057e-02 -9.210209186346308696e-01 -2.364675237097689564e+00 -1.902212771056851215e-01 -9.189681205561320843e-01 -9.958220926017592456e-01 -7.052010694957409065e-01 7.908277614972711866e-01 -7.041902017016660707e-03 1.452035146053242132e-01 -6.264753074296728341e-01 7.329774731244425023e-01 2.492871505947716337e-01 2.293198002964183857e+00 -1.791246948296619346e+00 -9.398743422035792383e-01 1.777446597921803040e+00 4.387343453217254496e-01 2.256233315281350529e-02 4.794410327217045742e-01 1.782863293967857921e-01 9.782183585123558345e-01 2.273515083188067457e-02 1.875791898517987361e-02 2.516484712186719985e+00 1.817897545563168515e-01 -3.844242191851209856e-01 6.343959492471499262e-01 -1.823511653254306752e+00 -2.025850789400101437e+00 -2.998957938134265144e-01 3.522424172132642695e-01 2.255005474970910584e-01 -1.735505981169000594e-02 -1.272698239286796928e+00 4.607128135806574099e-01 -1.051754460036707028e+00 1.135386509287201529e+00 -2.190449605765889096e+00 1.967573930907396892e-02 6.189810720189541371e-01 -2.901486893502425723e-01 1.637803366816290573e-01 -2.363184105640365740e-01 -2.882680536807672445e-01 1.066164775332447912e+00 7.740176690848084018e-01 -1.014249462764657661e+00 1.278927657600811507e+00 1.804874785886106059e+00 -1.121960020853688178e+00 -2.441721371845668176e-01 5.737947029670993349e-01 -5.694965164700190874e-01 -1.283631802576209013e+00 1.581869992870739372e+00 -6.414968762089388044e-01 7.037177964293668264e-01 -2.753903608537686676e+00 -3.824040218250917555e-01 6.937359404531180385e-01 -5.657753576481082680e-01 8.581551989212106157e-01 6.145653991097250329e-02 -7.856335586725433917e-02 -8.844169516155301336e-01 -1.521074621931310655e-01 -3.927761639422491617e-03 -7.661923930290336360e-01 2.563459109366778566e-01 -1.916121960175640515e+00 -6.639667005571582292e-01 -1.004712606543840259e-01 -3.897698438267892529e-01 6.320939293145442228e-01 -1.643343296344040638e+00 9.645071489272059040e-01 -8.806814271727874122e-01 7.417908066176082116e-01 -1.214762399422154138e+00 -4.198105460816875523e-01 4.372825635253161369e-01 -9.171571343749298499e-01 -7.633214393541545295e-01 1.057432911683825028e+00 -9.630271115973426665e-01 -8.693027516445462899e-01 -5.403012320285920378e-01 1.495311656945797818e+00 -7.996418699497387372e-01 -3.464468684771316864e-01 1.179689587505409643e+00 1.997266280137746930e-01 -2.451489858128060306e-01 -9.112739303140143798e-01 4.291694340115772555e-01 6.538732353746851134e-01 1.235056034097037125e+00 -7.399784037749408405e-01 2.148638151882587277e-01 -1.846586478671593534e+00 1.163263168836636385e+00 8.979412231085213136e-01 5.011690830891570858e-01 8.986941674408187586e-01 6.026850991382574074e-01 -9.544959129093305572e-01 -9.181472233404271155e-03 5.179261332155332687e-01 -1.522139452299793971e+00 -2.271267925947437760e-01 -8.056099619011857227e-01 -2.345909883376391836e+00 -1.791635744731100710e-01 9.729828472951977947e-01 -2.032752632345067756e+00 -9.114426082997529877e-01 1.712880868631033948e+00 -1.235890957698356996e+00 1.089730227837472087e+00 -1.308114535219832453e+00 -9.616800265591456398e-01 -1.612739068260686581e+00 -1.194405100998177094e+00 -1.165208465180054498e+00 -1.435481795567523200e+00 2.539315306353580604e-01 -9.826354826937302445e-01 4.893220447803598994e-01 -1.892875487983655347e+00 9.956145522182954233e-01 -4.684685027329484885e-01 4.486078837583187817e-01 7.915729610856413467e-01 -4.329576979845051188e-01 8.198864394690316137e-01 9.952608017193697032e-01 -1.531321978262348171e+00 5.254329848569438965e-03 -7.727984399569263196e-01 8.293932103613298468e-01 4.742688519827051863e-01 7.506413779584175661e-01 -6.473254476967015281e-01 -1.255884231354497338e+00 -3.018354819734977990e-01 4.286147338095253057e-01 -9.765222570730246465e-01 -4.115721765521531683e-01 -1.827024293470967675e-01 7.426131483163649349e-01 -1.973155526155291994e+00 -1.004067682606818446e+00 1.663814508534570802e+00 -7.041025589346900926e-01 -7.415595229188269855e-01 -4.770367401785738370e-01 -1.329309194169926878e+00 -9.089943921976045837e-02 1.340935872399912299e+00 -1.864981221493504426e+00 1.834554020074489200e+00 8.084982656602526241e-01 -1.226591875753542782e+00 -9.214965561761310209e-01 5.295519136231296997e-01 -1.565865707282574570e+00 -1.062119331235066022e-02 -1.428225826374982521e-01 1.076990515961828709e+00 -1.229658810887848119e+00 1.128647505087254199e+00 -5.188489103329755325e-01 -3.182697842990510617e-01 -2.454613141153518530e-01 1.377526134535326241e+00 -1.026926658211410937e+00 -9.430761549285108236e-01 7.105022334884804058e-01 1.382279802963388926e+00 -3.650468905382825424e-01 3.506172800284237945e-01 -1.762710018095821063e+00 -5.397402566447118133e-01 6.822785315190931232e-01 7.023722875930241138e-02 9.258195297591417239e-01 -2.494090782697105713e+00 5.224845880146200550e-01 1.720976030031035886e-01 -2.370164089721868705e-01 -2.313149659903021294e-01 2.461078767399872136e-01 -2.275209436862626888e-01 -1.765771122486113232e+00 -9.148451736466796103e-01 -1.254088487933477492e+00 2.346578611275193238e-01 9.323485880820427951e-01 -9.224280189916270745e-01 -4.003890808378907096e-01 -8.254017026977962523e-02 8.129226031382951190e-01 -1.113910025538777493e+00 3.359376274871092027e-01 3.495671896655097588e-01 1.759230464296873686e+00 2.451927251750006143e+00 -1.110727865016158722e+00 5.562340162496661744e-01 -1.738500927876517776e+00 -4.530745459265751451e-01 1.972135906906385738e+00 1.152843920324334803e+00 4.905413194422190704e-01 1.344725470564044567e+00 -5.311099669661480949e-01 -1.168108728783290862e-01 -1.509321581536059442e-01 -1.362000964393235591e+00 -7.344979065219672254e-01 -1.543751925458109575e+00 -1.138543645948369099e+00 -3.770202867455618029e-02 -1.241807892441819883e+00 1.252464544216985998e-01 5.830459181648073308e-01 4.285676833918640738e-01 1.740024712250760164e+00 -2.698225569767280785e+00 5.694627790515607302e-01 5.354479547518705695e-01 4.572108968103379412e-01 1.268622270585476053e-01 -5.044248901600644208e-01 2.869556125689357584e-01 -9.679880221882152247e-01 -2.507673131176562653e-01 -4.797094354705269681e-01 1.667468034192921278e-01 1.417084392985125785e+00 -4.160083710106193267e-01 -4.933493246324791581e-01 -6.991076800358388965e-01 6.832856435135347128e-01 1.936904223937969405e-01 1.840842778077814712e-01 -1.021218736812150446e-01 -2.844416766465864277e-01 -8.009181041373439336e-02 6.316337287835981085e-02 1.966592223803389050e+00 -8.171903009901714254e-01 6.371650362385919975e-01 1.684881728057909145e+00 4.015377933716297587e-01 9.799678671138996044e-01 8.826182982474991556e-01 9.290830342775244777e-01 7.512615864358024309e-02 -1.686095089573063532e+00 -1.175658895713895369e+00 -7.889325601591755666e-01 1.902727230085715204e+00 1.901928769534267372e-01 -1.090750223572898969e+00 -1.199219601708171767e+00 2.254693501589656868e-01 1.528585310975143496e+00 6.543883839526612456e-02 1.412668148496730502e+00 -3.232111196459124258e-01 2.206327734813867014e+00 9.456807250324931191e-01 -1.844440760391470036e-01 -1.587941676332420560e+00 4.640508847163692802e-02 -1.211329971593149368e+00 -8.675808452819750993e-01 -2.455149839371892073e-01 -2.833467426700941871e-01 1.211000630758388930e+00 -1.687530855936126561e-01 -8.333192357531478134e-01 -1.234626415069474348e+00 -2.217694364863436185e+00 -1.306821899874246684e+00 -1.702229886204012221e-01 1.504624044875765287e+00 -1.925113118412230262e-01 9.221238773669377942e-01 5.487302051041843542e-01 9.363867500508826769e-01 -1.828323653212223343e+00 3.975286202211871234e-01 -8.353840728566944707e-01 1.332562447871070699e+00 4.636148972752702768e-01 -5.295006940647056792e-01 1.864985723363549175e-02 1.477391417119479078e+00 1.247527598820380224e+00 -1.522846512412244113e+00 -1.096131409527868694e+00 -1.526512043851198541e+00 1.365222970532504299e+00 9.715671862608120657e-01 -9.355023796328998387e-01 5.707768412629172367e-02 1.223035854037292536e+00 -6.599182601303031914e-01 2.268112837640085200e+00 -1.682790742733509148e+00 8.572398266939735834e-01 -1.302190845147082054e-01 8.211683248406415059e-01 -5.356553034162416793e-01 -3.062991350653037625e-01 -1.487381312504874931e+00 5.809826260028257972e-01 -2.698622805686411996e-01 1.301086652328478310e+00 -7.524206306385323728e-01 4.756440189170553223e-01 -1.643558089727310101e+00 -4.388811199520298301e-01 1.008253081550147590e+00 1.862235784401856942e-01 9.883129583197017842e-01 -9.876131195448752953e-01 6.646341309989964863e-01 9.432275605554755193e-01 -1.507507588809673393e+00 -4.352919994011774651e-01 6.045231934845930466e-01 1.602571631589208678e+00 -1.100739497345744750e-01 8.890878098902748050e-01 -5.507275223383362173e-01 -6.418439580207639938e-01 1.517941105987738182e-01 -3.921205740611136692e-01 1.425576787751395291e-01 -1.405637127195496383e+00 -6.651876205741558135e-01 3.187614093361931022e+00 -1.472298479413245431e+00 -9.021853100977188511e-01 1.435341972513915154e+00 3.188273932923009202e-01 9.290306114790150560e-02 -1.439437417975677258e+00 1.373506854338004457e+00 9.431714466748905012e-01 8.399345215936041553e-01 1.386216420982147479e+00 1.401198734809021573e-01 -6.566539798783508353e-01 -5.652779134171572739e-01 1.178230423371290220e-01 1.098194563340061158e+00 3.029449157093127010e-01 -6.496128159111925759e-01 4.009276478271889821e-01 -3.605953160849237893e-01 1.165233848352301260e+00 5.044331307223647309e-01 -8.325925031679533017e-01 -2.182941759257121112e-02 1.449856866195790239e+00 -1.136482656762913546e-01 1.896634117278675813e+00 1.392077735725265164e+00 7.103018136138983252e-01 -3.038648383503432804e-01 5.207386825446369549e-01 -9.774613910388120219e-01 1.547184070630902575e+00 4.358721243331259987e-01 9.847058583886186822e-01 -8.153466473368195522e-02 -3.023555850554573987e-01 1.441117625364279231e+00 1.243447430626888617e-01 -7.492934747209750723e-01 -2.011240675891327268e+00 1.944896125964053479e-01 -1.235219529982817477e+00 6.970646275922625090e-01 5.147067097275395131e-01 -5.420728343561991291e-01 -8.084821609807783804e-02 -2.339882717461569395e-01 -2.838449553994650820e+00 -1.073217853131203325e+00 2.823218175366307037e+00 -2.396017183015418439e+00 1.229402952333274124e+00 -7.966501902238203314e-01 5.352750622073884079e-01 8.361851952861388826e-01 -2.889305665369847342e-01 5.606399987820717135e-01 7.719958969127966864e-01 -1.543197780821786713e-01 -4.187420804592389273e-02 -2.241285772875613869e-01 1.936335623574303222e+00 5.766435088441659307e-01 -1.125526470073416434e-02 8.149853830048903180e-02 -7.218924189460355079e-01 8.509682938349270032e-01 -8.927693670042353702e-01 -5.220211707463855433e-01 1.544669724568719094e-01 5.381024212496309245e-01 1.921548005840706397e-01 -1.904452640846301392e-01 5.952290465883828263e-01 1.712284843938717271e-01 -2.154239156929674603e+00 4.552466543779863373e-01 -5.123650334120837258e-01 -1.400932672798386180e+00 -1.375069300325654664e+00 1.800287292645766368e-01 1.422904122575405911e-02 -2.092891134475111770e+00 1.190961027396392424e+00 6.988605427325431108e-02 1.299201167298348114e+00 1.623819201448573279e+00 1.292191598636722283e+00 3.148818506826053798e-01 -2.891388277378497129e+00 -1.043170082790983111e+00 9.407965503837373289e-01 -2.189994902115096065e-01 3.535003280097275824e-01 -1.849223612117722571e+00 1.212575802804143899e-01 6.062762502313576718e-01 8.670921975970712348e-01 1.274326272559355155e-01 1.562838690810961495e+00 2.455890716136008567e-01 1.096520574510139179e+00 1.833066811526782525e+00 1.673904518022308441e+00 -8.077852950860350822e-02 3.486009027316234743e-01 8.970402893608523387e-01 8.197096551342901716e-01 4.404985423509477083e-01 9.620853023546427352e-01 2.032920846488408539e-01 -4.101040529869858786e-01 -9.946384423680737497e-02 1.020776305456077671e+00 4.663440515409432163e-01 -9.629690048101268163e-01 2.021839730853788986e+00 -3.433938347750397080e-01 1.326711706406973112e+00 1.038198122475684881e+00 -1.573293950387122386e-01 3.911922942786700830e-01 -1.008218104385402825e+00 -2.592456557430966591e-01 -4.242134349222179690e-01 -2.732547636610118680e+00 -8.101488902999426367e-02 -5.058710960158536718e-01 6.618051472071970753e-01 1.591082061822932658e-01 -4.285485487418371764e-01 4.004027852960502787e-01 -1.292222361463393476e-01 -2.693099083973583774e+00 -8.735335353771399580e-01 -3.891084687869083014e-01 4.965257373647204847e-02 -3.774417372624382372e-01 6.308963596624849179e-01 9.354752910109596087e-01 8.207768406021070939e-01 1.143120602877369940e+00 -1.861493439465261301e-01 -8.575257131697593405e-01 -2.010463976437875111e-01 -6.579906561242032659e-01 2.456773434429782299e-01 2.129363209161116155e-01 -1.610972045780191042e+00 1.596967223065947628e-01 -2.835013688729285386e-01 1.438837642389844129e+00 5.558280809661790833e-01 -1.545201026261417532e+00 -2.396611063231751659e-01 5.226808066478023651e-01 -2.740581392631681878e-01 -7.393783722664020175e-01 -8.966747326856200351e-01 2.111959173268883050e-01 -1.491224428043109951e+00 -1.152720755001065189e+00 -3.528016842354226856e-01 7.341633403212751707e-01 1.291449183448466209e-01 2.314881292933733681e-01 -4.183424444222846317e-01 3.547779752289169641e-01 9.376536854958371636e-01 8.388574596655026250e-01 -3.832248848809309272e-01 -1.031289172209645666e-02 -4.810472044284025417e-02 1.440055667479869017e+00 8.397115367910041872e-01 -4.230125606100437058e-02 -4.141652337809005879e-01 7.513474695322602814e-01 -5.950451632414562875e-01 -1.214188566857459795e-01 -6.770518093717793340e-01 3.359667909910852290e-01 3.157510061435385082e-03 7.609846059018561260e-01 -8.160077327957967475e-01 7.849675030322552649e-01 -8.387688899888061655e-01 6.722474573915079299e-01 -1.846808627617935405e+00 -1.920652500349489644e+00 -6.011747383318570837e-01 -2.114448969718898119e-01 5.269959578155610780e-01 1.894081091903892400e+00 4.634588196024542195e-01 1.092820493004119653e+00 -4.071798329034773678e-01 1.374385877195085870e+00 1.819215826304615979e-01 -8.939380191225302363e-01 1.105082859513134563e+00 3.325061173672086423e-01 -5.051843146450493149e-01 1.526374429644280717e+00 -3.975987634433754137e-01 -6.291302553695368172e-01 -4.872520638762508072e-01 2.102646401507849983e-01 2.573721079885311069e-01 2.643229031243891081e-01 1.325941751870614027e+00 2.286894003533840036e-01 1.780268958165455384e+00 5.071129119852776368e-01 -2.024489859796680391e-01 2.096011418637047374e-01 5.779994564845268856e-01 -1.664530493044143356e+00 -8.836931668709467891e-01 2.758101625066948226e-01 -7.399326997085633462e-01 -6.264292335188251792e-01 7.211383330546266013e-01 -1.487403909193419915e+00 -1.024685492508546014e+00 -2.152157886340100301e+00 -1.692651777380208555e+00 3.598979476967607560e-01 -1.539251750093226512e-01 -1.126608753602088120e+00 1.847660920575342036e+00 -5.609900757172060857e-04 -2.659448183415025202e-01 -5.948827948143490252e-01 1.431842571905142247e-01 5.566488296209773923e-01 6.305821185068216650e-02 1.426410263252105182e+00 1.628126079860261921e+00 1.390382820428027300e+00 -4.070295157786437690e-01 -2.539240147396374936e-01 -2.176044509441761240e-02 2.185478122047998795e-01 -2.685652158870616146e-01 -2.791671072722666236e-01 3.668639485095644970e-01 3.124222899484359606e-01 3.831024516749130526e-02 -1.772339292388030785e+00 -1.429248000000823415e+00 4.764772082160187439e-01 1.591605312220937707e+00 3.226054174946838687e-02 7.299532277396396651e-01 2.960850675477774349e-02 3.431606553042761965e-01 -4.943929993512939935e-01 5.948553005617512879e-01 -1.157707784053855909e-01 -3.085510205669361739e+00 3.325921754355481430e-01 6.786953437843926684e-01 -2.777762502065853623e-01 1.625701041647958478e+00 -1.219958322252403526e+00 9.648546913377403778e-01 5.554329202428280876e-01 -1.334943844877923835e-01 5.481775536308680641e-01 5.940890115451625819e-01 2.869433659009569815e-01 -1.184450199526069669e+00 -1.452801371224228921e+00 -1.657443897921961007e+00 -7.361288160169473516e-01 -8.030045743953417858e-01 -1.506443463761892199e+00 -3.121898727374535290e-02 9.526978196465155646e-01 -6.136012747955092994e-01 -3.949173768788384331e-01 -1.842393118668409935e+00 -2.289018929395505886e+00 -1.411372383842666167e-01 2.607214193680246761e-01 9.178329925810637668e-01 -6.438669264385165070e-01 2.904628733291748421e+00 4.223390657747864707e-01 -1.187798299790078921e-01 4.854599268947704660e-01 -1.177811956314582131e+00 4.238779134665984216e-01 -8.362576863173163400e-01 1.581012515122665885e-01 -5.683468959021412692e-01 -2.472427064774969929e-01 4.433233390791316841e-01 3.552981805134166615e-01 -2.242205649236269860e+00 1.575604806426252336e-01 -1.215941369574526920e+00 8.147497853746344942e-01 1.026512486330437124e+00 -2.283962505725936065e+00 -4.523492899381440502e-01 -7.642665591637309852e-01 3.659628213381301842e-01 -5.137674558335233455e-01 -1.312777373006960957e+00 1.535976248152980173e+00 9.767737193793611938e-01 3.994425367159214505e-04 1.102096578575358032e+00 6.502903857495619944e-01 7.218627216966573557e-02 -1.299850475205551970e+00 -1.241024104346002632e+00 -4.931787255501450529e-02 -1.683494572814351886e-01 -1.226641274413641458e+00 -1.193342816916877824e+00 -2.092829934557135507e-01 -1.375198576714856402e-01 5.022520772054014371e-01 -1.210232749106907146e+00 2.291808755288469446e-01 5.193189122941638258e-01 1.421732386042595664e+00 -4.571191551962998645e-01 1.717938927208442657e+00 2.266929188926894323e+00 4.064260193157596956e-02 5.104670758206446557e-01 -5.747525924323474422e-01 1.863446633486326998e-01 -9.220663469315908412e-01 9.841560623267040508e-01 1.397060503619979022e-01 -2.176511532252163039e-01 -4.793155889991552732e-01 9.347991746787166489e-01 -1.150634271578555579e+00 -1.418548153891824315e-01 9.423411565261964329e-01 -1.159502372223944588e+00 -2.085267447623131432e+00 -2.460650253581633251e+00 -1.631687819247096050e+00 3.368876003526158902e-01 -2.171230899994792130e-01 -6.090275332212657933e-01 5.909323828600514528e-01 -6.722261164361974517e-01 1.369728062701597027e-01 -1.014971112409601695e+00 1.595240028006606747e-01 6.966174011545189781e-01 1.248287110484882056e+00 6.815383829995051712e-02 8.968014119992779865e-01 -4.291486803462052912e-01 1.064125381750107957e+00 8.705080709889503332e-01 2.524542100214483553e-01 8.238070617818568087e-01 1.397062679506057448e+00 -6.664479628303773273e-01 -9.059847199144166474e-01 -3.419236563590845601e-01 4.850626353219146258e-01 -3.339224919716631268e-01 -3.379549273269932819e-01 -5.993191294048215711e-01 -6.064547110599652260e-04 6.647183943108310178e-01 -9.950430532824382501e-01 -4.002020801689094021e-01 4.340696385063062129e-02 7.362048190208506648e-01 -5.546065346969193677e-02 -1.321797127252621662e+00 5.833607406768257508e-01 -9.488306104858372780e-01 -3.263493646003811643e-01 -1.761977567165273095e+00 4.399245824130928462e-01 -2.058353756543435331e+00 5.288951695275069254e-01 2.268163969777098110e+00 -1.286680999454781871e+00 -1.807310617221556948e-01 -9.022385821526288652e-01 -4.981400781795903288e-01 1.309213869176104161e+00 -6.627325780786105236e-01 -6.590540336324649529e-01 -7.968010489882475511e-01 8.182715269678393355e-01 -1.231538228090534037e+00 2.006969475893576771e+00 -1.136519479877607930e+00 -1.240450060964831014e+00 -5.090749151807412165e-01 -6.437046003266275740e-01 2.504370632946251174e-02 -8.361305096532090086e-01 1.452770033831252583e+00 -1.144331538196214249e+00 -3.850099472687766311e-01 -5.930780931095502861e-01 -2.196123457139943724e+00 -7.955895119977208774e-01 -7.084183830204842103e-01 1.065109990631339043e+00 1.167853568081090865e+00 8.774440212520534521e-02 1.204760766725111010e+00 9.382018212687970315e-02 1.016677529728424956e+00 4.173435826819389405e-01 6.602570437315551377e-01 2.038053791670017476e-03 2.481407177741526693e-01 1.672288039776617108e+00 -6.494936212807959075e-01 1.678814451072794034e+00 2.946447064982972153e-01 -5.438808430268612382e-01 8.238567152096566426e-01 -1.283818560100739470e+00 2.232920668446304546e+00 -2.001350872590267560e+00 -3.304345440596050815e-02 2.306823223970800307e-01 -2.848383225846718436e-01 7.051590686776605388e-01 -1.337606744182904706e+00 5.826792014169983602e-01 1.123055667160659965e+00 -1.726421624058709359e+00 1.284791839473148067e-01 3.456944447892286720e-01 -3.517765206432497127e-01 -1.711753907963730947e+00 -1.007330837384353028e+00 -2.857238937377278853e-01 -1.763062247773545532e-01 1.130600222499456464e+00 8.888729556333149762e-02 -7.822728520286900689e-02 4.623352613832679148e-01 -2.114277048154576288e+00 -1.472711054912514139e-01 4.467378462654710003e-02 4.194411407951712661e-02 1.087241832014366333e-01 8.177554291036912559e-01 -1.726387029141900342e+00 -2.107023032936109763e-01 4.406050311477771042e-01 4.061515084862452607e-01 9.680903166857444120e-01 1.337792880163169107e+00 1.117630368566193910e+00 -6.343652945029689683e-01 -6.109323081347719508e-01 4.456844755159996008e-01 1.040235090792650086e+00 -5.402153937966270858e-01 4.314882346009276115e-01 3.586701050574341298e-01 1.762896804732093869e+00 -5.944192541631895255e-01 1.743655219804761902e+00 2.167552978718187140e-01 -1.713977182288128620e-01 7.741432627005780109e-02 9.653402635819590127e-01 -9.200202300062340077e-01 -4.529376448156507418e-01 3.659769943899559008e-01 1.818320632295987727e-01 -1.120815039824135662e+00 -1.469664596889072694e+00 -7.953142445843551789e-01 5.179008103002200603e-01 1.305574634776028198e+00 -1.026571024338404525e+00 3.588792147914536823e-01 4.431895054757176156e-01 -7.970880651719404186e-01 1.581982176238127202e+00 -3.018139745960706777e-01 -9.026712207305364055e-01 -1.247345355837594649e+00 2.444197648238919385e+00 3.794817468514595227e-01 -7.338968236636017606e-01 1.457113073060479769e+00 -1.603769878811462712e+00 -7.704233822409523036e-01 7.890745824906947314e-01 -1.308252067139773045e+00 -9.501719211272759980e-01 6.982133737223640280e-01 6.370036702478487634e-01 6.954497455059349686e-01 8.780890067758672091e-01 1.243265275996285335e-01 6.605423579115522470e-01 1.581219922953833734e+00 -2.020176264073829386e-01 -1.777414090970444782e+00 1.975081503517277515e+00 -7.287226370921080498e-01 2.313097871471227140e+00 -1.519184141497962992e+00 2.057184016224144596e+00 -7.327058105146493361e-01 5.502123487652300637e-01 -2.992241560957303870e-01 1.469990646503381182e+00 -1.722756777577383602e-01 -4.352189315734155128e-01 -6.475677954219319910e-01 -3.830991609294117084e-01 -1.980027438469876902e-02 -1.177749320626922946e+00 7.683117821962945904e-01 -6.499901174992099850e-01 3.453508916577393006e-01 2.726711613151183711e-01 1.177632460768457845e+00 -2.552560668313043069e-01 -2.097556884370883334e-01 -3.455411433100909896e-02 2.414748589252372124e+00 2.361958685491607035e+00 -3.347833116513649343e-01 -1.977037063397129701e+00 -2.215843186210717797e-01 -1.134905291953872686e+00 -1.255386906535575775e-01 1.215093353974561335e-01 -1.024855671164168203e-01 -3.482646941137213403e+00 1.510540450133540880e+00 4.481242900279052699e-01 -9.663397436150581443e-01 2.719103403323578916e-01 4.835275583223934692e-01 1.176230400605784987e-01 -5.319068950233442061e-01 -1.672133392724912682e-01 -4.236346248880342724e-01 1.216362408203131684e+00 8.751222210697275905e-01 5.728632357462342117e-01 7.233981926955120878e-01 -5.717207138563399349e-01 -1.139934188032193818e+00 -1.038508999251323284e-01 5.282724324926117987e-01 -1.856634606641927032e+00 -1.277525461203276036e-01 -2.652488426046191172e-01 -6.002440983365966432e-01 2.129972464563558432e-01 -3.052340267822445607e+00 8.488313798296340806e-01 4.807099309613924176e-01 1.512178862548106073e+00 3.395995911809208123e-01 9.420950208001924731e-01 6.275613903069370281e-01 -1.202395942508029725e+00 -1.202601193972411942e+00 2.126647189090248580e-01 6.198187901330428629e-01 1.332459459826249804e+00 1.491420799224419669e-01 5.697349749965122667e-01 5.792392935762231687e-01 5.333726762191792758e-01 8.563562743050026072e-01 -2.759335416509131056e-01 -6.680204170300375610e-01 6.710952402539679951e-02 -8.914885210119484205e-01 -4.440541222872821381e-01 9.679734421775922915e-01 -9.096285087588296125e-01 2.209247207594653914e-02 -1.881280090282912099e+00 -1.966184347653347153e+00 -1.559089783303983845e+00 1.205193931032287266e-02 1.961864812353267262e-01 -6.550890129909027193e-01 -9.494233612957998780e-02 7.427918584739868872e-03 -8.952142108755737349e-01 -7.862724298139199819e-01 3.036827539298159739e-01 5.183597022744336202e-01 -7.974952696565121846e-01 -2.053122146487930955e-01 4.667681933339738465e-01 -1.891805182122309636e+00 -7.714560996449697505e-01 -1.982306736456980634e+00 -2.262310885364022042e-02 -6.941272482104403618e-01 1.627444256945065892e-01 2.061358123024212397e+00 1.229244909729877655e+00 -4.794581002668750758e-01 -3.592085109543973198e-01 1.096360054472604872e+00 1.048233787165555819e+00 -2.758576293177906091e+00 6.184215325576025712e-01 1.018488963418237692e+00 6.958875415392774544e-01 -3.879209166148936960e-01 1.324723173338350879e+00 -1.377719837038087480e-01 1.583711501106787045e-01 7.145418809034681518e-02 -3.675397934017802792e-01 -6.190254425682057970e-01 -2.002828378077758931e+00 -1.294673013656664651e+00 -2.106136261799738119e+00 -8.304218458358930688e-01 -1.387488490510228267e+00 1.478684441353931511e+00 -2.277178527158987137e-02 4.620610276308819153e-01 1.146974868005960074e-01 -7.200337800016264056e-02 4.106546004883923073e-01 -8.897205238317262843e-01 -1.105184950895143459e+00 -4.124596398884408655e-01 -1.435590698108863694e-01 7.028319937868179323e-01 -6.400782686029146129e-01 -1.183730389139220796e+00 -4.546226575989288921e-01 1.110490690582413897e+00 -5.584937262968914240e-01 -1.941586209313119316e+00 -6.798727430346757084e-01 1.161877535993731669e+00 3.291150542904514031e-01 -1.272418175848324395e+00 8.719704412234684510e-01 3.532606514273528009e-01 9.289089662625275023e-01 -5.137562232275139085e-01 4.070869277426888422e-01 1.826876147249049676e-01 -2.461114502591622011e-01 -6.826045055536646144e-02 -1.452462791336311065e+00 5.245346155425613111e-01 1.052778929731069013e+00 2.055636186379597163e-01 -4.909041535417622559e-01 -3.285069749365081976e-02 -2.547183141021489128e+00 1.604004625437041032e+00 2.112905943530139496e-01 -9.369989390520806483e-01 8.420895315113916535e-01 2.824987687552169557e-01 -8.888466023532282101e-01 -7.838654181388879927e-01 -2.097184462567923457e+00 -2.065470010339745255e-01 -2.673619455241213819e-02 1.660966542023750492e+00 -1.030562460200548092e+00 3.184826727373807342e-01 4.471728684818245259e-01 4.745173413896356385e-01 -6.654866840947376572e-01 -1.563775382443422624e+00 -1.261650378957858143e-01 8.672965556475693838e-02 -3.452495478414631114e-01 -5.687277825140026888e-01 1.242197716812436514e+00 1.354597252246315220e+00 -7.625964976676997686e-01 -9.874152775751654509e-02 -1.179986834873083312e+00 -2.205866174754557429e-01 -2.065679550977767287e-01 1.100791084825523125e+00 -7.530917754703152500e-01 -2.177700092686898625e-01 -1.341092073327360135e-03 1.917209265321649037e+00 7.533819284545055783e-01 6.360591985743344612e-01 -1.898721958024845169e-01 1.337345712124266450e+00 4.930775094132129888e-01 1.060978650709889920e-01 2.812661457861596048e+00 8.119189929223284974e-01 -1.148316442250674640e+00 1.072094872365929596e-01 5.665186874007447360e-01 -1.881564425584880240e+00 5.661047976267740145e-01 -8.382472253278557828e-01 -1.998192499093200736e+00 6.080259275077215531e-01 -2.256381347007645921e+00 3.611602394973670305e-01 6.532847531175917100e-02 1.838164357039373309e+00 -5.784181794479645866e-01 -1.218125625699169490e+00 1.061232822284055244e+00 4.186375009244903134e-01 -1.574887569951972377e-01 1.091007091796194040e+00 -6.927994448625077739e-01 -2.521355658019831456e-02 1.067552069543352244e+00 1.278941233211643436e+00 -3.653150609266298532e-01 7.410645878734274661e-02 1.277668273546626931e+00 3.366456668670185226e-01 -1.740122655497992721e+00 -5.044050351348915440e-01 -8.487146226059579801e-01 6.255001805830023853e-01 -6.438115927648909720e-01 1.295894392607090273e+00 4.760041916894860448e-01 6.962467265580891684e-01 -5.649531272996567433e-01 1.988795153330118026e+00 -9.836620742962980390e-01 -6.301106995611533979e-01 3.776843263188927047e-01 -1.329023368642685776e+00 1.832175209326325938e+00 -1.031658380337564962e+00 1.382522059352288224e+00 -4.320794552538794742e-01 -1.062403594747658664e+00 2.070754992933582228e-01 -6.326918160939276614e-01 1.252045768245058088e-01 9.187808678907388726e-01 1.607833999455914542e+00 -9.471352479912170663e-01 8.208778008687734884e-01 -9.604977540853190110e-01 -3.707895546259543651e-01 -1.251203285016033451e-01 -6.269711632360849274e-01 1.504060018459515868e+00 1.212697137422898530e+00 -1.169307386670859650e+00 -2.810931713657784381e-01 -2.272421148456872153e+00 2.241852488582626590e-01 8.128404723808079213e-01 3.532630634288749794e-01 -1.009134641588623094e+00 -2.275864982370035816e-01 -1.167015815202871565e+00 1.775233934593309915e+00 -1.861162336738592549e+00 2.074303914667817050e+00 -5.934272244690398379e-01 2.570509458964441163e-01 -9.386571688297087324e-01 -7.677316276149717122e-01 -8.058974429863013933e-01 6.832562446539341972e-01 9.796785902581898187e-01 9.670108678706233751e-02 -2.677476627246087926e+00 2.720884907893433846e-02 -1.182947360412482940e+00 5.531564674089665123e-01 2.024246345046616380e+00 1.945370722425984633e+00 -1.200079977936340470e+00 -1.857629613243255928e+00 2.317423632136829115e-01 -6.462796569928515034e-01 4.189958878379781426e-01 -5.830651638974885254e-01 3.785060528239183042e-01 -1.871915662250175083e-01 -7.914335368996069375e-01 1.368624041187752605e+00 1.420619819767295011e+00 -7.292606419057753309e-01 1.341353812866025175e+00 -2.890266187486117966e-01 7.959512269371148419e-01 -1.319600646538605648e+00 8.889292047488851489e-01 -2.058885998843930365e-01 1.594509145069126665e+00 -4.156886288023925458e-01 -6.701678489942715089e-01 -1.266747549681283447e+00 1.149238697258756936e+00 4.817772110616650449e-01 5.323060644408098563e-01 6.048626112742349070e-01 -3.747023212022929095e-02 3.030228890837644018e-01 -1.316380242589618055e+00 5.144572316192460582e-01 -5.004250688316844720e-01 2.516576399154077937e-01 2.098145195543752728e-01 -1.028287462034394695e+00 -1.253141223927147996e+00 -4.855175840814629495e-01 6.509146938455162568e-01 -6.518217371377301728e-01 1.121866102168953105e+00 -1.143375604087912167e+00 -8.305367629124330575e-01 -1.266672758337136440e+00 3.627365981942995421e-01 1.384559269581361884e-01 -6.040112997388031868e-01 3.357976646038871582e-01 3.187052453541064923e-01 -8.900469613439943029e-01 -6.188427519783561426e-01 1.258323097462782814e+00 1.305203762374743448e+00 -8.237643365766307291e-01 6.694672236150877032e-01 6.928699051793004715e-01 1.023733256665947833e+00 8.926155378279200248e-01 2.153350154168533204e-02 -9.403546453332575217e-01 1.137763839001598720e+00 1.369468132873700138e-02 4.786821661401960970e-01 -7.574913990849345691e-01 7.262793554122976003e-01 -6.368309066430080101e-01 -9.011246002968649194e-01 1.058218333416119927e+00 7.254909180483173348e-01 2.238525081943115946e+00 -1.539067927990563689e+00 -1.718035059659351438e+00 -2.452422100100620561e+00 1.650321821800886102e-01 4.678979290453839646e-01 -8.528122684429424449e-01 1.349178130976035561e+00 1.087213798878674947e-01 9.682566985607597987e-01 6.271260856152737206e-01 3.735206849813314522e-01 -4.584375772435109186e-01 -9.667086215876005140e-01 -1.124257500363092244e-01 4.936707262285807696e-01 9.071826230721050655e-01 -9.933289951636238291e-01 1.596211178736775427e+00 -4.933198258532166536e-01 9.873018943727682739e-01 7.417419581330222389e-01 1.209803362224377149e-01 -4.438768342802383859e-01 1.543243949701260664e+00 -1.973289314341992950e+00 1.028904664629280985e-01 -1.211991197947564179e-02 1.213474632499748518e+00 1.497217472675220096e+00 -4.851677155003099040e-01 2.228033837293537933e-01 -2.814469636213015602e-01 1.335126757480143533e+00 -1.283398423919531517e+00 2.268828210224421160e-01 2.103858267371200019e-01 2.575834046453324144e-01 -7.198952891358303408e-01 -1.420508568132694993e+00 -5.101144552471932325e-01 1.855077107026536831e+00 -5.162908288976932880e-01 3.715790178984538228e-01 7.880027794866116819e-01 -5.802936688739613880e-01 -2.262212996145378796e-01 2.378046152501366722e-02 -6.998784466830856310e-01 2.185494774528618511e-01 -7.508689824115736267e-01 1.376296423864887375e+00 2.023778403798203840e+00 4.194948483980329712e-01 -1.820082986439170922e-02 1.878133110292837582e+00 -1.017729803915393694e-01 9.774934926232489718e-02 -1.883820232205029588e-01 -1.301551294930108460e+00 -1.787536923669903022e+00 5.067964078546174367e-01 1.403918888273915311e+00 1.094912877507538684e-01 -7.119444194712340468e-02 7.757368875606972525e-01 8.755306899332927495e-01 9.676353563361159149e-02 -7.787166232861206794e-01 -5.445079878740727297e-01 -6.006564486329932784e-01 -1.465104956073518760e+00 -4.782713694829447970e-01 -8.669903872430577696e-01 -7.456789983829242852e-01 8.608507894300859720e-01 9.060535218783200007e-01 -6.043078447857707092e-01 -1.096756652588676717e+00 -7.014393171804031990e-01 1.576657965395802385e+00 3.344118729943679202e-01 -2.708987633285622199e-01 4.286551353245218188e-01 7.575001864865484880e-01 1.044765700584020518e+00 5.466484374191247358e-02 1.808530678966064675e+00 9.285033224501255678e-01 -1.060858449785936797e+00 -1.167644659861807765e+00 1.834761559195074110e+00 8.602353410199696515e-02 -4.276524915385857550e-01 -3.051494886741352164e-01 -1.150100167636252557e+00 8.954548705424364430e-01 -1.384180847933277780e+00 -1.926073148812602540e-02 -1.629751515779837456e+00 -9.246928561798776203e-01 -6.939870014112170526e-01 -8.283329269396813577e-02 -1.129559683345941590e+00 7.239974406842755728e-02 7.036747813969294052e-01 1.133688534906533540e+00 1.259068558316281949e+00 1.432764119391417124e+00 -2.961074655624872931e-01 -8.157183378216847913e-01 -3.883369973840370415e-01 -2.950177858400304665e+00 3.129116889815584113e-01 -4.964061678274568901e-01 -6.271830094430874691e-01 -2.542158463490427067e-01 6.088978402895262043e-02 2.708116387827143035e-01 -9.644426906993872617e-01 -1.496025124653175831e-01 8.126184643965446430e-02 -1.493087510486416969e+00 -3.212797536260746378e-01 1.718869931537731377e+00 -1.650077323318275058e+00 1.952641944094913873e-01 7.519124250568540724e-01 -1.563668190250333767e+00 1.684416235398897399e+00 -1.116491889436678875e+00 -1.872761121549266106e+00 -8.781864913118284099e-02 -1.332530527017915523e+00 8.332458047449333716e-01 -7.110327113333446691e-01 1.107814320888313775e+00 7.362847467197751739e-01 -3.236672408258696931e-04 -4.078940554774359573e-01 1.445405018416036746e+00 6.548549800154050970e-01 1.515483753972717951e+00 -1.189120708775552870e+00 -2.621873808176570786e-01 1.722970060162324624e-01 5.581161693778368543e-02 -6.004236861363144717e-01 -1.759330165088059061e+00 -1.156119809122517106e+00 -1.340189927794792069e-01 -1.618560612590909942e-01 8.555917974176351359e-01 4.263645351547729612e-01 -7.391388466924915246e-01 -9.576057561182844957e-02 7.419409079352626835e-01 -7.312761181398443056e-02 -1.448278316373141639e+00 1.421621943704968638e+00 1.604776048905695252e+00 1.245720038034505484e+00 5.863310052953588647e-01 1.158040369437481454e+00 1.799897512104238484e-01 -1.313120099041455768e+00 -4.489903115956806468e-01 1.166690310736968827e+00 -6.815091196219824621e-01 8.208149114702677496e-01 8.794527134721632500e-01 -3.669850914033777056e-01 -1.847045333190752370e+00 -7.467140489196616437e-01 -8.523423476212911298e-01 1.328469246442978147e+00 -1.931783640089289877e-01 1.108800578297479023e+00 5.382921407830230098e-01 -1.424053690486178358e-01 -8.660380170023739277e-01 5.556892450960413399e-01 5.585454164861084481e-01 2.215271884823201365e+00 -1.388204943024374804e-01 -9.762509116323460079e-01 1.950232878500433475e+00 5.144372977886193521e-01 5.425481390376721835e-01 1.223649263555766531e+00 2.595492236865989955e-01 1.029881362199614320e-01 -7.411173199157992109e-01 -4.951897326382378450e-01 -8.939927513716700025e-01 -9.061088014224412124e-01 -2.312776710940541047e+00 -4.958319250896998098e-01 1.150276232521201480e+00 1.765435433034935775e+00 1.856006574095124262e-01 4.306097684573730877e-01 -3.869466847227615580e-01 1.126708234382722829e+00 -2.281737394981968869e-01 -2.413017529380830917e-01 -5.902881577766301568e-02 2.284218922463926660e+00 -5.841703752276559136e-01 7.868316953849348039e-01 1.581814057631130588e+00 1.244259850038817339e+00 9.297718788740518825e-01 -2.866413512599820801e-01 8.374988541349246418e-01 3.802523934569789765e-01 6.416510735898032225e-01 -3.997257390637962149e-01 3.274096940685506385e-01 -2.730901724486035076e-01 1.304336462305723421e+00 -7.021164347403575645e-01 1.281166236284157600e+00 -5.479339535852938148e-02 4.141241017353488596e-01 8.775974288177303961e-01 -2.123438021829518185e-01 4.155818434037450437e-01 -3.946154503777804523e-01 1.308984600461455372e+00 -8.176271543498012107e-02 -1.789011264907186760e+00 2.567062972785374431e-01 -4.865292832942847978e-01 -1.448751818812380243e+00 4.594378765685881022e-02 7.135377412396329833e-01 -2.285555629522915133e+00 9.009539184340009665e-01 2.418635005513110892e-01 8.554526977934794330e-01 -1.481430723184735232e+00 -9.414694313938895553e-02 -4.760510517437953615e-01 6.450006591008867751e-01 4.468234937894330350e-01 -1.180649151212202153e+00 8.685000732979155647e-01 -2.509748947478049885e-01 -2.751243588869007328e-01 5.084777297761897685e-01 -3.120923006567580815e-01 -6.513576694320074578e-01 1.786476164207934536e+00 -3.249272906737258548e+00 -1.154668101813447478e+00 -1.822902919335162020e-01 2.154693390407261266e-01 -7.170130352063844859e-01 6.363918732119939747e-01 8.082105744953768101e-01 -1.297215919243115190e+00 6.588423292472380677e-01 -5.750018566363374051e-01 -2.988223312651616115e-01 1.116804368854084961e+00 1.049215169989430096e+00 -5.780389186861115691e-01 -7.183600757492478173e-02 -1.485038207442714725e-02 3.303864963556543688e-01 7.808952010960807932e-01 1.145102385360786457e+00 4.901151060655620229e-01 3.972257001001843757e-01 1.609731738816356228e-01 4.965283294373308287e-01 -5.837277485924600162e-01 9.455112263126682626e-01 2.127815210900681819e+00 -2.078391428100777316e-01 -1.344577107807603644e+00 -3.262179603702868858e-01 -6.320880393594045799e-02 -7.042354726876565163e-01 1.141549351297027615e-01 1.501848114973636683e+00 -1.056759200232448404e+00 -3.318469587082340522e-01 1.475763657636067032e-02 -2.437178566771468491e-01 -6.361068963340865690e-01 -1.083146613689051213e-01 2.524726602981036683e-01 -1.428758355545060865e-01 -8.877052040906556474e-02 8.466373825266767517e-01 1.461652678963201613e+00 5.819422075353274382e-01 -2.330640743275254945e+00 -1.855204920324155404e+00 -4.114110430510502930e-03 -2.293834283055940504e-01 -1.041413861858719425e+00 5.154740927838659115e-01 1.373935285057333311e-01 2.747495356630244689e+00 -2.226420997241234545e+00 -1.184444319827482994e+00 -7.649595713653510876e-01 6.888428342744752353e-01 1.453852132285124110e+00 -6.518766249307481608e-01 3.424386083094805300e-01 7.420745104784778334e-01 4.018343468872601076e-01 1.020197028075572332e+00 3.490149678590173665e-01 -1.334629062006165601e+00 2.007880960054937436e+00 3.913509771165480516e-02 3.901394904863031421e-01 1.658381970316033627e+00 2.853139326541759280e-01 -4.303109897183859944e-01 -3.927165156209305175e-01 1.862792842731538778e-01 5.517606786851734224e-01 -9.034812566383224053e-02 1.996315624947634093e-01 2.756832850710973837e+00 2.764380912870934570e-01 -1.593311601155348534e+00 5.823083635423278448e-01 2.842677609993055077e-01 7.321686824766373558e-01 -2.305005910665749447e-01 8.951183871473640252e-01 -8.302344131291139462e-02 -1.711532419805177785e+00 2.968758248263228539e-01 1.464650654138280217e+00 -8.329381163248623654e-01 9.582156334510735229e-01 -1.102546152718027139e+00 2.479853589375493161e+00 1.243863526494011218e+00 -7.187131112343448924e-01 1.277042496653352899e+00 2.740926856700182324e+00 1.191764780300132776e+00 3.572595067030830407e-01 1.302937356929489532e+00 -6.948067886329291065e-01 3.622704397047504798e-01 -6.055455505453075787e-02 2.159166983688300956e-01 -6.049547758368293421e-02 -3.129783910657728263e-02 5.556252853659576774e-01 -6.834046163920376449e-01 9.889311442416846010e-01 2.785369534716823914e-01 -4.436527284884482225e-01 1.830773024146992445e-01 1.326314845289577438e+00 1.774544034081595223e+00 -7.394412537423045162e-01 -3.257005795919049040e-01 5.442260131033666015e-01 -5.463974420801577248e-01 -2.335415575020964862e-01 8.123774446945257743e-01 1.031793231150213153e+00 -2.409264551188663450e+00 -7.824552143496951162e-01 6.976874362713705313e-01 -1.000101210772151417e+00 -5.344189248615335286e-01 -2.140954207225229666e+00 -7.011115222645839529e-01 2.194324655967110793e+00 6.640958333935175206e-01 -3.417701437331858716e-01 -7.773472354599166856e-01 -3.038050488822537365e-01 2.316049955035430208e-01 8.009170588106404587e-01 1.361475505504567085e+00 -4.658567934414316047e-01 -1.542413190078642860e+00 -1.689646100831406761e+00 -3.002561272403876658e-02 -7.783987741807857352e-01 -3.897212969640124203e-01 -1.559100985374454185e+00 -1.128369337254501836e+00 6.461090325242798901e-03 6.442580697328212924e-01 -1.341309031209038327e+00 1.304513311830459266e+00 -5.664382210925301697e-01 7.534485289330880020e-01 1.423013465611711936e+00 9.331258410387203162e-01 1.625118439331058873e-01 -1.899897537982428775e+00 5.460670742324716942e-01 5.521329366353704415e-01 1.455956943131616388e+00 -1.616221010278007242e-01 1.274184576599016960e+00 6.428733561506264627e-01 -5.826659365014139613e-01 1.421616569577059508e+00 -8.776314660378139454e-01 9.013167179282783811e-03 -4.399742153341201778e-01 5.750453316653679758e-01 7.645128062689832138e-01 4.615359552557646849e-01 1.411120374099244401e+00 -7.124482684001743893e-01 -3.990144387097224188e-01 -4.160206614603764175e-01 6.359605336561472422e-01 1.203737354663842130e+00 9.750659139220713145e-01 1.529956879197900799e+00 7.761359756171365420e-01 -6.614082620624375242e-01 1.629858599514678152e+00 7.493065167694080708e-01 5.652323676992991874e-01 -1.872983362990421063e-01 4.725626531082589565e-01 4.764076259789116752e-01 2.957034585975816809e-01 -6.556673525909187950e-01 1.344721330738065879e+00 2.757074940411868180e+00 2.696989984205255819e-01 1.016669921363894558e+00 1.702108597691169622e+00 6.848454799575585117e-01 -2.096263888325650693e-01 -1.114171075808142897e+00 -8.060379241228803338e-01 1.260925997393546716e+00 1.766724540373069807e+00 -1.606533846257153897e+00 -6.615524644857065928e-01 -7.619294674697776326e-01 5.381501248927625936e-01 8.496960453818958037e-02 3.994785187408762817e-02 7.466973210335235978e-01 -1.104222900623752057e+00 -2.400851509572167863e+00 -6.701904151308561985e-01 -6.673829014603239740e-01 6.739732719731381660e-01 1.405733952173842116e+00 1.685874084046420363e-01 7.696224904821798996e-01 9.492810044693057447e-01 -8.344096120081537782e-01 -3.378533543839964959e-01 7.398056846890423977e-01 1.642383546165119723e+00 -2.569104510438487976e-01 -1.027819313302623438e+00 5.294399915548750890e-01 4.449868712677075289e-01 -4.412129277647611758e-01 -1.270509657250142310e-01 -3.153083269239010389e-01 2.287549172347944360e-01 -8.447825970824719422e-01 -8.848419398446837336e-01 4.104067042130367104e-01 -1.309322805399466993e+00 1.804960272345563332e+00 3.656753815858234669e-01 -4.277450268162167335e-01 -5.332585540879919428e-01 2.410150864352960109e-01 -2.001296696395117591e-01 7.880464682790055964e-01 -9.807991600355636663e-01 -1.172607440727732875e-01 -9.064151311457651072e-01 -4.901524868420233383e-01 1.224162274559492114e-01 -7.127006515689159327e-01 -9.157775642923551285e-01 1.383004697880695133e+00 -5.312015109596174289e-02 -1.135432692209090932e+00 3.162745835535921146e-01 4.384640237580243460e-01 3.538111707541625739e-01 -1.287909812106176721e+00 -1.448320940806176793e+00 2.271176690837642287e+00 2.593577278938937747e-01 -3.616073833094923806e-01 5.508369551109879581e-01 9.977343047170652568e-01 6.525973160125275729e-01 7.166958093309445665e-01 -1.027192795232258371e+00 -6.271900330237391019e-01 -1.209412022347605919e+00 -1.059350934473859196e+00 -7.846943249023559108e-01 1.070552381057416680e+00 7.280096496843402321e-01 -1.361813613942219892e+00 -4.416867210468549132e-01 -5.095803367383400229e-01 1.110061957179016456e+00 -2.384496594711882633e-01 3.839669467176067830e-01 2.486079083811401080e-01 -9.129252081193618418e-01 -6.142619865363376785e-01 -5.318251181936706207e-01 2.094952957367849922e-01 5.804069795682640365e-01 -2.257718750184771472e-02 5.476170504477710921e-01 -7.541703393804858324e-01 -8.479531181990683508e-02 7.987319634121841094e-01 -1.800448703358868308e+00 -7.051762668318213301e-01 -3.981685614884789004e-01 -7.130917173730342284e-01 -1.417994519080841620e+00 -1.500261102725211293e+00 7.938211991003657486e-01 3.128980106371502257e-01 -5.716753430659954338e-01 -6.905320194715518500e-01 4.908391705744846734e-01 -4.931106095299844227e-01 1.969925297415078713e+00 9.941814586128726594e-01 2.323900474517119619e-01 4.305277502997077455e-01 7.059544900889850316e-01 -1.193568128441922366e-01 1.921814803842088470e-01 -3.943292541270343454e-02 8.964074431152544431e-01 -5.077168001298982825e-01 -6.095764637607166136e-01 -6.820560224965587226e-01 4.669681759852410408e-01 -3.588182220923479715e+00 -4.415607955431621184e-02 -8.949396799958746485e-01 1.082164214022709015e+00 9.211899619232798431e-01 -2.183109287862052827e+00 -7.010535115326472777e-01 -3.059146975636599652e-01 1.904383711473346397e-01 6.617541655083559737e-01 7.239004031328301059e-01 -9.433180875364058915e-01 5.104994780471211469e-01 -1.781218839109431240e+00 -1.745197671827557029e+00 1.246238817415197681e-01 -6.825174220981995443e-01 1.849540308390313248e+00 8.927031181363007661e-01 -9.250908852519614811e-01 -1.901089646742200934e+00 3.946620565689302751e-01 -1.392468117585194509e+00 -1.486668463146317842e+00 -7.314746200838438961e-01 -1.894917262662581203e+00 1.166921607235275937e+00 -1.127830060476106677e+00 -8.478415951660884797e-01 4.400289240211112118e-01 7.125725427761951947e-01 -7.177242979448404947e-01 -5.332186604052957524e-01 1.341288352704215203e+00 -5.099617657522437231e-01 -1.437488315108425230e+00 5.360529224254572123e-01 -8.008349669642648994e-02 -5.923844439783246818e-01 -1.057198801421970202e+00 6.438671945305743938e-01 -1.847619778529767887e+00 2.368514269853116139e-01 -3.300559104798234666e-01 -1.927465204917757358e-01 8.244862238550657585e-01 -1.518933678292617273e+00 1.759442666859636906e-01 3.844086207936738275e-01 -8.162887406099155196e-01 1.777729566965161823e+00 1.069598932634087562e+00 1.396904746501217431e-01 -6.557665122064465502e-01 8.567772673139798512e-01 5.882837068603183339e-02 1.107821931047358599e-01 1.642283778175651909e-01 -8.218748881730296718e-01 6.731966705400507789e-02 1.985365258391617926e+00 9.472492663259848289e-01 -1.357264243385210900e+00 -1.266582867541743984e-01 1.587196052763979237e+00 -3.198782174962869762e-01 7.323158829287179650e-01 -4.637672932017218308e-01 2.094071755042958394e+00 1.490269074405903282e+00 1.611747769643470996e+00 1.786599257343754465e-01 -3.574143275342699377e-01 -6.170969669707851990e-01 7.773064251640017241e-01 -8.317116399164407869e-02 -4.351792897949407490e-01 -2.235097426045143387e-01 1.254088716864966369e+00 -4.718456056221312367e-01 3.099526624391492069e-01 1.013796237550072199e+00 -5.716242465641344639e-01 4.766785576770158350e-01 2.380112664681642620e+00 -1.048454047949235468e+00 1.337839400235321663e-01 -1.747826587599661918e+00 -2.061487695848134294e-01 -1.478168126631739909e+00 -7.590029347356258560e-01 -2.324355826263529712e-01 1.646873821859429654e+00 2.667765897382319840e-01 1.054166847479787450e-01 1.394422202234490316e+00 -1.479732175210685785e+00 -6.707177616305241008e-01 1.036205720093422711e+00 -9.252304452426155512e-01 3.630116781543820531e-02 -1.163305624843183450e+00 1.202492947351669894e+00 -1.574221563599348395e+00 9.523748222912475914e-02 -1.555461548944023775e+00 1.579014081408425030e+00 -9.636032744431616281e-01 -5.854098672811668819e-02 6.720250987568725520e-01 3.142694958120525323e-02 1.113709454974929125e+00 3.957230762063433938e-01 -2.222310377960002858e-01 -5.689148833980712805e-01 -1.284539767763955842e-01 1.196518751760452082e+00 -8.215489018857382586e-01 -8.348927364844235255e-01 1.124378706451808208e-01 -8.118721325841821157e-01 -1.325573555301536033e-01 7.627245926502432827e-01 7.487293540071646714e-01 1.141718293625251013e+00 -5.893442359722137480e-01 -3.171152440099597181e-01 -8.339981685665499578e-01 -1.559074236837812100e+00 6.411133045477772630e-01 -1.706668198592360630e+00 -1.807812240504029999e+00 -1.876717834312552624e-01 -2.354886544454744268e-01 -3.576794168093988709e-03 5.588352235724379780e-01 -9.489390407298188279e-01 -5.730216211936692838e-01 -1.227979071585921789e+00 -2.478958530415092398e-01 -1.547240692908222748e-01 -8.552723490241131987e-01 1.951589589863867436e-01 5.390119148180939623e-01 -2.566235146161255920e-01 -3.599366307744731319e-01 8.986470962515751282e-01 2.671649581719766076e-01 -8.493013604535064320e-02 5.752947563888525240e-01 4.552810055726447258e-01 7.790867207842742115e-01 3.668741358424871257e-01 1.815274782391434139e+00 -6.473739771744208005e-01 -1.469159740451777774e+00 -9.852218358957020028e-01 -1.458683593116833599e+00 2.561840390397832401e+00 1.370153529531871861e+00 1.172607524408488144e+00 -1.442830594624242790e+00 1.502658406655780432e+00 4.103472636429786324e-01 -1.266767511204758279e+00 -1.084648833618283570e+00 -1.331941586536121491e+00 3.167223337189755683e-01 -7.799113052055915984e-01 -1.491594160951776327e-01 6.190130096758442724e-01 7.686322436859640561e-01 2.172663954483825322e+00 1.469083635661766196e-01 8.167864198575797152e-01 6.664833907779666999e-01 8.002189622728220764e-01 5.120308732358208603e-01 7.782397787831223795e-03 -3.290340187504556257e-01 1.205007522734222292e+00 2.280601907611092827e+00 -1.497143385904337931e+00 9.917864589223337468e-01 8.185201601049976183e-01 1.236912901763311590e+00 1.893233146766833297e+00 1.018624968723368607e+00 1.076132307691202605e+00 -3.135180076747297595e-01 1.062633999112368555e+00 1.260700989242395043e+00 -2.238191074912603717e+00 1.990486531726838315e+00 1.390090529476234738e-01 -3.346377543790743370e-01 -2.019514719764445021e-01 7.155568773651440617e-01 -8.656031717819839821e-01 -8.729368274994552257e-01 -5.367677348282055005e-01 -8.947719806743150706e-01 -1.410566681607677619e+00 -9.861937756999373805e-01 1.302216760095309622e+00 6.578279483331174182e-01 8.322368400660618004e-02 -1.005481253466236291e+00 -1.412779140919137255e+00 -1.757134571086765018e-01 3.514276342440449952e-01 -2.650990699435947562e+00 -3.824726958260389609e-02 1.159504168981020794e-01 4.437563194900334129e-01 1.176847010633722102e+00 -9.456880285510250728e-01 -1.009572397137505684e+00 5.503549621678562875e-01 9.851207637398281536e-01 -5.988438239768658633e-01 -4.916793324367311202e-01 4.732192523694688235e-01 -5.498409284653706930e-01 -7.926996183765460113e-01 -8.409365844811844681e-02 -1.089991389403033445e-01 -9.930258514632835931e-01 -9.305792337143992121e-01 1.119052271336578031e+00 2.879129762814872651e-01 -1.331397348088620758e+00 -3.296151728417349991e-02 1.050537625049783319e+00 9.628027417738492799e-01 -3.605299946537915412e-02 -2.440882366991163899e-01 -3.163368190269352231e-01 7.069483268321138381e-01 2.399586441327625774e-01 -7.534375493150809178e-02 6.672853304267335472e-01 1.611406544725456913e-01 -5.330065888215751446e-01 9.614235078502877396e-01 6.917571272318343567e-01 -6.761205852576096520e-01 -4.339327614409632106e-01 1.402694879795336469e+00 4.202007594247027522e-01 -8.959271337715144501e-01 -5.545624744080467350e-01 1.737430388545255999e+00 -1.015737757966767019e+00 1.815714004132964188e-01 3.142180975732324910e-01 -2.679368673716037152e-01 3.658252724431761832e-02 -1.158188901444802577e+00 4.639883395403444077e-01 -3.543656116110427412e-02 6.896285096206631327e-01 1.219398059057034800e+00 -4.299415558675024340e-01 -1.180111622740914398e-02 3.727891198324602695e-01 2.060382110396037803e+00 2.004684656156422218e+00 5.379979705035374815e-01 -8.012915940920613267e-02 -1.478838087262999812e+00 -3.235618115643166259e-01 1.843598064701987838e-01 8.393657038206024656e-02 2.888483331904829199e-01 -1.406601602717266530e+00 1.501947672720180371e+00 1.848250853532803717e+00 1.744573439104093238e+00 1.709247044579289332e+00 -2.217947576806633680e+00 9.747643999374611123e-01 4.999975411171327377e-01 -1.174722641865463713e+00 8.155688789789137250e-01 1.054253957248186824e+00 1.315293889256659465e+00 -9.899689472979539273e-01 1.261363980456746470e+00 -1.680773047973545653e+00 1.751684993659602618e+00 1.345360432041774912e+00 -1.598572101699132109e+00 -2.143723539054188443e+00 7.055408454185947420e-01 -2.403397560542068323e+00 -1.417934330285968381e+00 -1.574930068453176624e+00 5.754793851102253388e-01 -6.856234894475695674e-01 2.553627865859706692e-01 2.705400395020894910e-01 4.209153708976473562e-01 1.073544636156205656e-01 -8.064566433474009699e-01 -2.018343859669916862e-01 6.742024410198488305e-02 -1.769582386461003853e+00 -3.744878144673680631e-01 -1.398443031448622365e-01 7.253718733290970277e-01 4.595698627834230998e-01 -5.996494709470540085e-01 9.043134857285917150e-01 -2.066868648203143699e-01 -1.778438992097833016e-01 -9.116587357689074356e-01 5.471486816158658284e-01 3.007561762431296137e-02 -1.228326707955112562e+00 8.793513275025302001e-01 1.320112761488723807e+00 -2.363941017506532849e-01 -4.779338826985769784e-02 -3.937967637708975066e-02 3.005412634447334197e-01 7.089653667004283122e-01 -5.847103076005978339e-01 1.160847160129118372e+00 -2.735049930652384553e-01 1.005525626349225154e+00 -2.219797111958288660e+00 -3.415150759193957275e-01 -2.949698158846620011e+00 2.204298552962891955e-01 1.648466567666673210e-01 -7.403493998936885312e-01 -6.604906182774139545e-01 2.178863797868759278e+00 -2.510595599951869761e-01 -1.142948874291659145e+00 -1.483598880455782032e+00 -5.127385330171005950e-01 -6.155274464671677687e-02 -1.597128837919834232e-01 -7.531020989074942440e-01 -5.152228338851793099e-01 -4.581328651493578596e-01 -3.116742948797893709e-01 -6.685241860979641848e-02 -9.972771620576453833e-01 -5.785215122654854270e-01 -5.045636261959713931e-01 3.460142775774062152e-01 7.019573440282683707e-01 -2.214698219383134159e+00 2.062787914870492789e-01 3.335536002332016858e-01 1.234641122050897044e+00 -1.629491545291302801e+00 1.198573898101404467e+00 -1.558655343247907554e+00 -3.661695213849252006e-01 -8.693748262288627515e-01 -4.124876828155422670e-01 1.840638608776193452e+00 -6.601033372668757560e-01 7.290846961940647963e-01 1.801364725332463002e-01 -6.651157074593865293e-01 -1.195954033306440234e+00 -3.213034070444735768e-01 -2.360245508574253526e-01 -3.839335773586310951e-01 -8.118332232309003471e-01 1.532546889440224325e+00 9.603297296836953434e-01 3.061211667274308379e-01 3.376083699854327547e-01 -1.194551191534104051e+00 -1.174975988223589951e+00 6.413135932087146163e-01 -1.513805635910516090e+00 -1.326832110667335529e+00 5.332500757329681207e-01 1.244126971857263175e+00 -1.725667544135312204e+00 1.903065832355521902e-01 -4.592035891244960477e-01 6.767395265751684486e-01 2.155871596045876970e+00 1.391570575443863866e+00 6.762374695278832171e-01 4.147456748596500820e-02 -2.658359198311268656e-01 -1.109075684549510221e+00 -1.977529652542064698e+00 -8.449610255985482432e-01 1.416886206487988797e+00 -6.438639399793086859e-01 9.928473407766541525e-01 -3.705849419111332810e-01 2.312420652993636694e-01 -3.489544027515109059e-01 -1.064432660441207712e-01 -1.278577829458557059e-02 3.394235817910291608e-01 -7.197588410952671101e-01 -1.003022961937368951e+00 -6.712909907544446497e-01 -1.315505111907399327e-01 5.020619275591755581e-01 1.549891090849412567e+00 -5.265158173158468458e-01 -2.015493011066255280e-01 2.209608527042430659e-01 1.405682239658596400e+00 -7.168020744952060541e-01 -2.139623999589324033e+00 -1.245237147260433996e+00 -2.131646569778822276e+00 8.626461788510515483e-01 1.229643407479519106e-02 -1.674246217346049281e+00 1.662132352697389015e+00 -3.181144851818366037e-01 9.677854163386349073e-01 -6.383076436257650865e-01 1.013609709235297140e+00 -1.192944326429556501e+00 -6.788732984562517725e-02 -4.747893097429145559e-01 -3.923859887727047524e-01 -8.049044611795433957e-01 6.631585612011611786e-02 1.491949585232652309e+00 3.293736941179277733e-01 -8.695264630468316214e-02 -2.510965303435264140e-01 -2.057413165081187489e-01 -1.157742477900562728e+00 3.887671315753613022e-01 -5.541290903991281658e-01 -1.949935977945718379e+00 -4.543628535540452096e-01 -3.051643293220459352e+00 -2.009089124096108847e+00 1.199293845791310931e+00 -9.700221638004994373e-01 8.912594769409107887e-01 1.141071761322080436e+00 2.732925226449757217e-01 -2.103078468945037915e+00 1.148640265111185554e+00 -1.409130305460947197e+00 3.609958202242745107e-01 2.786033825591089919e-01 -1.455668910990435272e+00 -5.639265029667956952e-01 -7.145553666567329154e-01 4.818073581161491648e-01 8.963004886869661014e-01 -5.733873594793672535e-01 4.239539802150749104e-01 -5.414914430337931517e-01 -1.227808592572504492e-01 -8.572834451906882203e-01 3.977739413233651877e-01 -2.563067040465012367e-02 -7.921890676856114810e-01 -2.868976992778134449e-01 -2.601951627401390410e-01 1.208888014124501531e+00 2.118218478203262478e+00 4.989139317474508006e-01 -3.879415513143464334e-01 -1.333027473079500813e-01 -8.846931409737116558e-01 2.224614984908984461e+00 3.442943156190452658e+00 7.056907059037740293e-01 -2.076241361833886412e+00 -2.891232393987672178e-02 -6.751540433679668052e-01 2.448260779900032769e-01 4.158029295871583098e-01 2.152933997146475154e+00 6.487886471914398046e-01 -7.282206778830389027e-01 1.402996149839969009e+00 9.889360083078271857e-02 6.159244813641150118e-02 -1.174903630862861537e+00 -4.939666430007431663e-01 8.604129483837533732e-01 -8.828825191217353208e-01 3.593663248073163952e-01 -3.463133658342183452e-01 -3.464035408417892592e-01 7.923425942724926507e-01 -5.768966135797559680e-01 -1.086894915931608363e+00 5.211938073990624032e-01 7.588803834472548360e-01 -1.214155214380402414e+00 -5.153330938090815161e-02 -1.549222683503265197e+00 1.676418741732006890e+00 1.385567850145482012e-02 1.196474049306807563e+00 -4.101730422286291033e-01 1.327517533926243942e+00 -2.179534294766756641e+00 2.006916389258399658e-01 -7.754429010093121244e-01 5.733671941375606540e-01 -5.342725123778694352e-01 1.750439338641607501e+00 -7.941383635084777737e-01 3.877292167267488154e-01 -6.805800088278493032e-01 -9.879267756907350595e-01 -1.269358826246456129e+00 -1.448840241882467073e+00 9.401492897792617098e-01 5.029011805405043667e-01 1.803717650497339120e+00 4.084053746411657748e-01 1.773059566223826211e+00 -1.443447184562450358e+00 -8.692934886631735469e-02 5.652370107665612986e-01 -9.275027441289002139e-01 -2.718839872109091171e-01 -1.634522353980663867e-01 -8.065594850071491351e-01 1.545407521586201538e+00 -1.328823034211906062e+00 1.388634261281884941e+00 -1.278154672205591869e+00 -1.177505943219867124e+00 -2.556786759090401429e-01 8.200425743181317950e-02 -1.262770670155691555e+00 -3.288237225062257130e-01 -7.608524661895321728e-01 -4.431395297455393845e-01 -1.228979757945441120e+00 1.996511055687911484e-01 -2.262826352687555970e-02 -1.067060709427807508e+00 2.463871489544760054e-02 -7.785273003014228088e-01 -1.304127779253667629e+00 -4.794991911146620489e-01 5.381932949402167266e-01 1.456262100683476168e+00 9.769862203576183957e-01 -3.685720081685236460e-01 2.899472906592321375e-01 1.091350913114732091e+00 -5.236525167584676899e-01 -6.213278178084945536e-01 -8.591808770082563773e-02 -1.990519336860221422e+00 -1.855705437234334843e-01 3.058991429903983317e-01 -1.052032302864680968e+00 8.859289594175950855e-01 -1.066576671305572654e+00 1.075914742698135668e-01 2.289984398446732072e+00 8.338939672143662607e-01 9.927124730739363967e-01 -3.297256608169391590e-01 7.469711768888401826e-01 -9.236362769204868872e-01 -1.243201403126976273e-01 1.615279603347888449e+00 2.237726203886768239e+00 -1.454972311713032540e-01 3.875113199831757282e-01 9.074643210999091547e-01 5.759540061766812435e-01 1.963299195653911866e+00 -1.132759174008743708e+00 -1.879924803382003740e+00 8.074841403698598263e-01 1.757380550696648669e+00 -2.903365759476912028e-02 4.146646476259877034e-01 -1.421361971837223237e+00 -1.617946326072556396e+00 2.627791933002724400e-01 1.267306701971920857e+00 6.879985920544049449e-01 -1.024921436768353011e+00 -9.553907877449137054e-01 3.095580218005964390e-01 -1.675597316140920556e+00 1.143779834143953122e-01 -5.660176921248049053e-01 -1.626324564489074698e+00 -6.055761549677736166e-01 2.255217727095966129e-01 4.008972952096917508e-01 7.081780204719062555e-01 4.715609099140716243e-01 7.778741634427503993e-01 -7.737450076821472678e-01 -2.384973224964007377e-01 -1.743404457392730977e+00 4.248553074308011879e-01 -9.343608003991096256e-01 6.880126082989768133e-01 8.612040742265822946e-01 -1.264384919449711708e-01 -1.044102805895676389e-01 -9.607870124202243234e-02 6.562573447107838964e-01 -6.977162370721445850e-01 -1.624086888296925046e+00 -1.497964468653095294e+00 -4.883799026637969942e-01 4.978002304867705230e-01 -1.484012374156878478e+00 -1.217737689110267807e+00 1.113764900043539008e-01 -4.054987221918413542e-01 -8.848016130422769370e-04 -8.306942393912969402e-01 9.715142781567509545e-01 5.951846137893790356e-01 -5.861695739488920198e-01 1.056601218763829175e+00 9.300125159480514547e-01 7.880987817953730712e-01 8.207377363334891207e-01 -1.387594630479571656e-01 2.959734016035673321e-01 6.127549262416911446e-01 -8.031797240002056526e-01 3.498689422249479652e-01 8.353288410418026333e-02 -1.451436623421860084e-01 7.971883318852165390e-01 -1.412657480521640307e+00 2.613176838106411326e-01 -1.198086238354996835e+00 2.766326443510194188e-01 -2.214796901450653277e-01 -1.823866407377190135e-01 2.815747658607477000e-01 -2.383475322454707557e-01 -7.491130435474957494e-02 -2.195366224679499434e-01 -4.439993400136845181e-01 -4.106162735064532443e-01 3.727684101744193068e-01 -2.269107147940109259e-01 -8.776663414687327913e-01 1.691977110069912138e-01 4.390465930334224720e-01 2.251248812388304543e+00 -9.085588439286997053e-02 -5.572356945143801948e-02 1.100843825476588878e+00 8.212416077416359039e-01 -8.957480145006162520e-01 1.669934210892526583e+00 1.209119684085085744e+00 -1.964378889219203783e-01 -1.640430377520648575e+00 4.808925810528882905e-01 -5.677636638628366095e-01 -1.006826122752586095e+00 -7.705534687936539395e-01 -4.547326828207844396e-01 4.251639399224411142e-01 4.091820575468375631e-01 -2.245439117690140485e+00 -4.691396438449769168e-01 8.836338258252612876e-01 1.455340347160196890e+00 -1.560826185367307328e+00 -1.845511672885194465e-01 -3.346322134079224853e-01 1.642690750647776810e+00 -7.595967460098719259e-01 3.913548611855099946e-01 2.454958663600561586e-01 -1.246383417398222671e+00 6.089137308964743811e-01 4.040151171663032281e-01 4.017509501992466148e-01 -5.312391173938574296e-01 -6.505880066345052226e-01 9.280932428843591264e-01 -1.977492400122575100e+00 1.365633917925876926e-02 -7.412287124540815064e-01 4.930766523274712210e-01 4.042643438938137712e-01 6.528777480886930329e-01 -4.199342587829401063e-01 -4.983150855371739074e-01 2.681415292061755662e-01 -7.381459351096826549e-02 2.430756269503108413e+00 -4.765664896802617734e-01 1.556342216001839862e+00 -3.129801193889178990e-01 -3.289924713250401700e-01 -1.143771680698135507e+00 8.747325407305764911e-01 -2.097397737888361924e+00 -1.414666703347957855e+00 1.033512088729569234e+00 -1.190249238893507311e+00 -1.339207971692255805e+00 -1.595416722754662842e-01 -1.960149255184230110e+00 1.226358393244890432e-01 6.093700412640061792e-01 4.831533147014682172e-01 1.315913327142810507e+00 1.378683012148420817e+00 -5.359546032839974661e-01 -1.083919427033595007e+00 1.793761762376589131e+00 1.869282047950725278e+00 -4.122457430448574489e-01 1.235022470565753316e+00 7.946783381024778992e-01 -4.457960935799987756e-01 -6.588764093438269631e-01 -5.879746731107958757e-01 -1.764277426364750934e+00 1.0038023
[truncated: 3,623,339 more chars]
