# Supplementary material for: Bayesian inference of kinetic schemes for ion channels by Kalman filtering
Source: eLife. 2022 May 4;11:e62714. doi: 10.7554/eLife.62714 (PMC9342998; doi:10.7554/eLife.62714)
Supplement: Figure 10—source data 2. — The number in the file name indicates the brightness. [file elife-62714-fig10-data2.zip › 10current.txt]

1.100049734480789826e-01 -1.115871809755845989e+00 -8.435439630651533349e-01 5.398454358181239421e-01 1.425187112852825157e-02 -1.235751144153386827e+00 3.962404382813784487e-01 3.006514203930829021e-01 -3.454460283264031428e-01 6.485425863655508438e-02 1.153078191269662600e+00 3.157281032388468689e-01 -6.687893864997500604e-01 1.578053898735259697e+00 -2.778990354059178269e+00 -1.191016732513007437e+00 2.714290403202678226e-01 -9.966077365949611855e-02 -5.550191197855920411e-01 -1.081930254998966778e-01 -1.328295446331835050e+00 -1.198705177937927774e-01 6.268136787609183136e-01 -1.097365238576599955e+00 -2.459246276498168182e-01 1.463785798622808221e+00 -9.405255538800645354e-01 -4.662158009801007363e-01 7.201028473113202377e-02 -4.103092365170000755e-01 1.298016621743215693e-01 4.239377523829103711e-01 -7.477749852694717259e-01 -1.375152851153438549e+00 9.807664421624060491e-01 1.876535367895358020e+00 -9.714221299563335910e-01 -4.033678658501217429e-01 -7.590486566655575695e-02 -2.716331474240505262e-04 3.256823041588805534e-01 -3.979969364900055595e-01 2.207972392972927245e-01 -1.184243032481045343e+00 1.737275603572224547e+00 1.644604457520663976e+00 -1.441527129222250625e-01 -9.336942846369341575e-01 4.382985740610025882e-01 -1.430021904965712132e+00 -1.521132263693419917e+00 -1.507386442348195854e-01 1.010328675235470097e+00 -5.217563814767081087e-01 2.307270874712795961e-01 -7.848979385769438988e-01 -1.105830836763644687e+00 -1.799427425666301872e+00 -1.240766227706424862e+00 5.176898595347508847e-01 -2.300647614971300936e-01 -1.563720757378761039e+00 3.401153596637462861e-01 -1.103117975624061886e+00 -4.963588371023953116e-01 -5.865802334451278854e-01 -1.805177720842136013e-01 -4.082012855468920565e-01 -2.071132990900128590e-01 -8.555647194790768628e-01 -2.445125163698981807e-01 -1.142963980978024097e+00 -4.723659295439288641e-01 4.456036914889685563e-01 2.809708372822052880e-01 -6.939075472382080223e-01 8.038387961049416885e-01 1.128589231744067556e+00 8.285708044630848423e-01 -2.597124591422236506e+00 -1.466594558461155606e-01 -2.973835698789932813e-01 -2.107698756407858920e-01 -1.568706900163445050e+00 -1.170894873561057620e-01 1.235342015627878487e+00 1.451373194602602057e+00 5.288392884108422676e-01 7.990851633582446434e-01 -9.159541893916596511e-02 4.536749568637195029e-01 9.009850121234499465e-01 -8.821334388154009054e-02 1.530220872254069997e+00 -1.409035793078044385e+00 1.570156423794395018e+00 -2.662059236141056662e-01 1.559979935782954241e+00 -2.523589109105361938e-01 1.176205202425864293e-01 -7.461054394191125594e-01 -4.737513467515262477e-01 -1.097193203026060465e-01 -1.269955671482381643e+00 2.447981587790861724e+00 7.589649833240821319e-01 1.076709888667177484e-01 -1.030244255037370493e+00 1.033425716674850614e+00 8.131296366219493699e-01 1.166447816695227901e+00 4.089353691200186547e-01 -6.375140069162634759e-01 9.769012211585348382e-01 1.988801830115390079e-01 -8.624352972253999106e-01 -3.041047666219652279e-01 1.229453674649136907e+00 8.574348923348332763e-01 -5.100078138477501799e-01 -4.377957831862085980e-01 -4.218156627180930651e-01 -6.093291006645895624e-01 4.151654629830219267e-01 9.497155420635247092e-01 6.263155273551616053e-01 8.713878673292722032e-01 4.228677236735922107e-01 1.019600631587477713e+00 4.820841295882933863e-01 -1.117635319731887789e+00 3.229162993221484368e-01 -1.211384983735455667e-02 1.451613720170946253e+00 -2.394682332782761547e-01 -7.816655552820255259e-01 -7.781559924897177849e-01 -4.576266994781876818e-01 1.125872777988773166e+00 -4.027190416218626723e-01 2.546150056112121418e-01 -7.928956889512053241e-01 1.337227489443099659e-01 -1.840725576062061941e-01 -9.206194464176367664e-02 3.437036808509030816e-01 1.234351548105735885e+00 -1.047862224803616904e+00 6.334770012210563239e-01 5.151195415326323968e-01 8.599252074311017902e-01 -9.855933657687870886e-01 -6.530064836818422203e-01 -6.187197703211197997e-01 -6.615785172727361996e-01 -1.302499197541107767e+00 -6.181307928375041616e-01 -4.032718049378549163e-01 -8.823963840854668339e-01 1.461693278918317462e+00 -1.171047431032175290e-02 -2.116656173146539699e-01 -2.414577440341539316e-02 -6.298448339052192813e-01 1.083583849176684044e+00 -1.196582546335614311e-01 3.775802549157613042e-01 -2.524484233362372931e-01 6.895853414669428361e-01 2.381362754240880231e-01 -7.131433892777930272e-02 4.537160726919493570e-01 -5.637517590055163286e-01 1.923383054636379486e+00 -1.655355367198855454e+00 2.298772353096776577e-01 -1.293341642177737283e+00 -1.236350802960464401e+00 1.913064753418180164e+00 -8.488125480499230102e-01 1.315245034065030127e-01 -1.322130912201580966e+00 1.927622814507301829e-01 4.813584289075557160e-02 -5.345953061370278814e-01 -6.087323708330761862e-01 2.217751394507058368e-02 7.731401743157835238e-01 -8.051565257323685110e-01 1.689980675866321613e-01 -8.334089830573850888e-01 -1.270642765195196588e+00 -1.384183910488989921e+00 -9.333518164151910490e-01 -3.172354454445585614e-01 6.283758664482851364e-01 6.390461767433635032e-01 5.440334146541622173e-01 4.684193509134541161e-02 1.389243631867036199e-01 -1.145863340085398807e+00 7.775517876521303995e-01 1.003521975512070119e+00 -1.590116266168891679e-01 -9.366102004729114361e-01 1.559530132434756682e-02 -5.958109546023679891e-03 6.071636159447081349e-01 -4.996184286897478732e-01 -1.129023229441168535e-01 -1.407568088697770670e-01 -8.814489946926001851e-01 1.191938876056245045e+00 1.326729630922680148e+00 -5.035670032744147262e-01 6.449677026185438589e-01 1.136936281118778425e+00 -3.914954263467071427e-01 -1.862930571953961056e+00 -2.006970322651543681e-01 3.274845825362018292e-01 2.643953692179908388e-01 2.365823714692054658e+00 -1.883199023223296686e+00 -1.832664699451321544e-01 5.188709203597884345e-01 -1.442365986289264157e+00 1.165015924269380693e-01 -1.572345628761534497e-01 1.067484936620183733e+00 3.652623902542533885e-01 -9.557812685161413135e-01 1.136178950475467797e+00 7.526291511847112981e-01 1.846039345539997711e+00 5.244547771862401175e-01 1.122224972864845238e+00 -3.870978305847035950e-01 -1.846638006599073734e+00 5.711439792920164349e-02 2.361058512490418870e+00 9.369884020056787888e-01 -1.604913114475030378e+00 -4.690117915185633701e-01 3.595894927949505604e-01 7.450703605892006198e-01 -9.987260657587355706e-01 -1.543144560573311175e+00 8.758716576897211947e-01 -3.872339625228605198e-01 -3.981421549764316836e-01 9.803432412308283883e-01 1.727575645911827718e-01 2.284515335322271357e-01 -1.135544336577454461e+00 1.476753856462684977e+00 -2.414464017025236942e+00 -8.410930988791563978e-01 -1.433097804754168481e+00 1.553124026717053630e+00 6.011117599425337410e-01 1.732699230690563308e+00 8.765406213046242900e-01 -3.356788626433641620e-01 -1.412217682402189922e+00 -3.686824873564510940e-01 -7.302800781220074589e-01 2.882175158674633586e-01 -2.008764748751205698e+00 5.466875976527200143e-01 -6.052864209130048162e-02 -5.145143329056846015e-01 4.608109430699002806e-01 1.074389036478515524e-01 -7.119554860042887068e-01 -4.872618990030874037e-02 -2.622929976762848892e-01 -2.344219005665904854e-01 -1.484843986966787321e+00 3.672190749017503753e-01 5.985398410639016786e-01 -5.441945973389432645e-01 6.784650237522329430e-01 1.043409432995009212e+00 6.760192432787148764e-01 5.848118435778956181e-01 -9.315585261624567126e-01 1.653216446440068377e-01 3.731646870847539210e-01 8.015706845839841721e-01 -1.996188327025064657e-01 1.000016359505887520e+00 -1.282201221917385059e+00 -9.958458033886091743e-01 1.945528484834198046e+00 -1.260274783686834876e+00 -4.417669220224657578e-01 -1.228619556270801105e+00 -6.491289984758900067e-01 2.101037463071246503e+00 5.293955001133061611e-01 -8.153306879067169222e-01 1.532164298513945422e+00 -1.004780770186907812e+00 -1.003902289455796959e+00 -1.156745642165389443e+00 9.807781257025918187e-01 -2.672539469040972060e-01 3.525007828830654666e-01 5.327344887666344286e-01 2.241150286420091897e-01 -4.802540713635209402e-01 -1.580044693905075404e+00 -2.877866810144152909e-01 1.959000597699495361e-01 6.596549470558585870e-01 -1.054951683832119347e+00 -4.083700926316660151e-01 -8.282524477802323259e-01 6.492849816952170339e-02 -4.800113031073948155e-01 9.868379325879539365e-01 -2.623630690676558852e-01 -1.628635686545921502e+00 5.438573459703932578e-01 1.445257481892208595e+00 -2.433247013969939143e-01 -1.604485227110251655e+00 -3.117537272774889012e-01 8.111686515333347280e-01 2.363724282983505898e-01 7.472981632111174166e-01 -4.982560395003751141e-01 -1.289263310753781422e+00 -1.135870444458795397e-01 -1.551372208227621119e+00 1.920160074902593994e+00 -1.315638595190623761e+00 6.931123171251163395e-01 -3.300172107178599989e-01 -1.148081687647206417e+00 1.669761956361122124e+00 -1.068151095576242549e+00 -1.751813174073234003e-01 -2.916945133731052020e-01 8.089105200459040246e-01 8.467264981966350357e-01 -9.031172063511538894e-01 -1.515810337027002630e+00 -8.006609833602670312e-01 -1.894225186411166328e+00 -4.971361880058188798e-01 5.061308411589261480e-01 7.329233995975988902e-01 -2.977971558868534596e-01 -9.585958445324782584e-01 -6.626108490094512193e-01 1.446560206162166851e-01 8.697197031929392308e-01 -2.402187516469156577e-03 6.434010221488729586e-01 -9.887410017656353967e-01 -2.511427520049707152e-01 6.885175703073201925e-01 1.224460641974033787e-01 1.624778702614379622e+00 1.611274697660134203e+00 -2.022245991711720536e-01 7.344483591757523522e-01 2.373069995659755627e-01 2.670777507330358569e-01 -5.234402710752809051e-01 -9.054158924786388507e-01 1.154833390953611261e+00 1.429907297945951061e+00 1.009280947519550109e+00 -1.615984169022891548e+00 3.950445940800449973e-01 -6.817415828081171414e-01 -2.738279201553728281e-01 1.518416801415911399e+00 -5.475965156852744542e-01 -2.279709672411096122e+00 -2.919418290393630544e-01 5.723385588677240010e-01 -2.292684376585756745e+00 -1.918018033682056478e+00 1.169839941429486885e-01 -1.100335101305425223e+00 4.524929016718220454e-01 3.704460443938187852e-01 9.704000846231520816e-01 -1.881204371626105987e+00 8.870000048728836628e-01 -8.283178177485657490e-02 2.451696478030673809e-02 1.733396476871434944e-01 2.619723012729282541e-01 -1.256511043273713879e+00 -2.318691144715360752e-01 9.076571911078491761e-02 1.141764734301028567e-01 1.752086927419860052e+00 4.785060054732994672e-01 3.392951240879357178e-01 5.005540759859712363e-01 1.450833869958980449e+00 -8.548482958832882561e-01 7.250136082036697793e-01 8.674455538227151541e-01 -1.228241095536754868e+00 6.533228427874886446e-01 9.831364435131370039e-01 5.173390036212194287e-01 -3.681205412961129353e-01 -1.345368498058695295e+00 2.757156213092169406e+00 1.004712464829781382e+00 -3.949491010438942185e-02 -5.371753431319735705e-01 1.805094784733848101e+00 1.223589359901661872e-01 -1.631574588531659931e+00 1.191757917465506633e+00 -1.316945787675716462e+00 -2.166285540504791385e+00 -9.524777229679158852e-01 -1.389897176837671944e-01 -1.188476427711513184e+00 4.010268832372717029e-01 9.382825793739276721e-01 -9.087285390949285599e-03 2.136813971128755263e+00 1.101001317447548589e+00 1.567159665545297509e+00 -5.543881059475285200e-01 -2.908847615967342648e-01 -1.196625825024823397e+00 1.058725520592490366e+00 3.562922076267066585e-01 -1.218245355995456913e+00 -1.082501603693363457e+00 3.025018378604424352e-01 -3.154948283936170883e-01 2.669813797661673704e-01 -1.252902773529490421e+00 -1.463138430965980286e+00 1.444447893042937192e+00 2.758492041732348299e-01 1.037937642953498329e+00 -1.546122807663486975e+00 -6.374873308657295068e-01 7.537511814897175644e-02 1.375070782831971039e+00 -1.273709215960956431e-01 3.973882029223733681e-01 -2.794975997620436470e+00 1.375814829255021188e+00 -1.884483283828359557e-01 -8.357431240108946779e-01 -2.980454505957546435e-02 6.895749433587591293e-01 4.249025315635685529e-01 5.282143028849658473e-01 5.023814797857134584e-01 4.605454974329588613e-01 -3.134273511867684547e-01 6.440562810904942870e-01 -6.425249999724701455e-01 -3.748878778137478274e-01 -5.862338806166096372e-01 -5.621710712987844083e-01 5.639575854981645486e-01 -6.583962368872644522e-01 8.184449323381944863e-01 8.052001933474167705e-01 -3.330485835481181711e-01 5.172355273402372555e-01 -1.320475475260657339e-01 -7.093154691603911211e-01 -1.328190453529797477e+00 -1.432440691258232146e-01 9.433568998187435994e-01 -6.422541564331427644e-01 1.361538453716203634e+00 -1.057010011382008008e+00 -7.578620182332206356e-01 -7.305023208181589123e-01 -4.258326250329613205e-01 -1.613918050890161604e+00 9.233212502145957679e-01 2.217732421568126000e+00 1.264102232469183906e-01 6.426421719710406766e-01 -5.874650781973810298e-01 -7.425302035713706728e-01 2.749755612117996240e+00 -1.333768399545646410e+00 1.595618148379680079e+00 1.237839623495949226e+00 3.005879457587631309e-01 -4.777823617498584974e-01 1.167882627001691098e+00 -1.394544584148349475e-01 1.074750584020665922e+00 3.150598677503889666e-01 -1.814483735865997538e+00 -9.055393111406149220e-01 -8.389602547646104469e-01 -1.643802114202765896e+00 -1.705214141063954580e-01 7.862248442505855861e-01 -7.084236032859211329e-01 6.033787557523836442e-01 8.174791016881717276e-01 5.601940674495616834e-01 1.973860607359599340e-01 -3.088237729035931411e-01 -1.301398071047661142e+00 -5.339117837785504195e-01 3.190116778472907311e-01 4.755197484503375649e-01 7.446839925638216728e-01 -1.313913227556078978e+00 -5.369450098894963386e-01 8.615688463718320644e-01 -5.093326896922852898e-01 -6.846327946756942673e-01 6.466556509437929590e-01 -1.476246889038067556e+00 1.029980154830888894e+00 3.083582621524011969e-01 1.257827607895164013e+00 6.027076117448509907e-01 1.178615253660445950e+00 1.445634106224870374e-02 5.562901156129425040e-01 -3.797675906063089357e-01 -6.095278633793236311e-01 5.072580873468433005e-01 -1.212441645915375510e+00 4.481284590046686889e-01 -2.541079302222969474e-02 -3.553442418394884283e-01 6.805346324466614583e-01 8.614388678230047169e-01 2.822201484704576768e-01 -6.952467034040864524e-01 2.389371951625018642e-01 6.526741195364947901e-01 4.715452555408247148e-01 1.529264911183737807e-01 7.857880491562919678e-01 -7.425750870791888447e-01 2.976681291962983700e-01 6.878157053061699777e-01 1.389859538068629830e+00 -9.811632016872050555e-01 1.768124185236518153e+00 6.249154667132925667e-01 2.724224402729696348e-01 5.974562490530745951e-01 2.028373579544668071e-01 7.478292403299513502e-01 1.492953227011695638e+00 -1.476418527574231698e-01 -9.221504235206682276e-01 1.994338589616301727e+00 -2.310657932606524079e-01 1.074662517808759599e-01 -1.324787971366640393e+00 2.308925334075281999e+00 6.669998298489315802e-01 1.229378001327944947e+00 -1.501901988259709775e+00 6.240038761117812083e-01 -2.931303541644674771e-01 3.360022660162135383e-02 8.580992129055501350e-01 -4.152223159501670091e-01 -1.460239548152933331e+00 5.044331600276927285e-02 1.028540000083282219e-03 -9.326089042092606807e-01 4.061734521535129705e-01 6.246962728997262904e-02 -1.222524884437285797e+00 1.123303918260589951e+00 -1.768600671664912749e+00 3.209256897421610688e-01 -4.637839325494288456e-01 -1.028306863237771207e+00 -7.478921660792271497e-01 1.494982336447471249e+00 4.521452147026525092e-01 -4.302348654240833459e-01 -4.659983184205886975e-01 -1.057273102002425080e+00 1.237137424924404705e+00 -3.307574720373889221e-01 -4.734462994306772726e-02 3.021945054636365757e+00 1.043196898605876832e+00 -8.678648123032196571e-01 -2.845166871178607670e-01 1.041420124045590478e+00 -9.352201282943524152e-01 -7.421120870153641302e-01 -5.528197353039278061e-01 2.832957280730565852e+00 -6.140047703424453829e-01 -9.487958815679610192e-01 1.714587697291674040e+00 -1.177799588513727347e+00 -8.114589150403835882e-01 1.059795291144905560e+00 1.525912436821920681e-01 -1.590227420545474724e+00 1.041644128143396131e+00 2.897677572276486160e-02 -6.118187579009118915e-01 1.675704310630855121e+00 -2.774779836390191545e-01 7.578289531813866553e-01 4.799886161623015401e-02 1.443955188196863526e+00 -7.773275681206210860e-03 -8.666805524544806127e-01 -4.153243150142090223e-01 9.575512153737176790e-01 -1.720102321661011180e+00 -3.754007911904237021e-02 8.824210365738626161e-01 -5.734184835502673661e-01 -6.000445508797270372e-02 -1.280725943528421285e+00 -9.169149988652966488e-02 -1.255182081570323627e+00 -3.837894460697306998e-01 -1.224410247815544528e+00 1.772082219003014991e-01 5.108266631836798632e-01 -1.526156376551985328e-01 1.335871489929947975e+00 3.032514380067468651e-01 -8.652893026930752463e-01 1.734801008391998606e-02 -9.575410634114432662e-02 -1.145618730593208179e+00 -3.368847459323311977e-01 -7.255263278717158926e-01 -7.023082031524142677e-01 -9.074886535196654558e-01 -1.448151747638230180e+00 -1.805090066371117796e-01 -1.621193652320350065e+00 1.574363996601647886e-01 9.613554276654006081e-01 -1.235161457159473120e+00 2.481670252512750086e+00 5.363344951528408178e-01 -9.307411100320069908e-01 -1.768650071226584575e-01 2.190478921416115110e+00 -3.075117035270177879e-01 6.774627738182888992e-01 -1.134745911957950160e+00 5.433099771894352170e-02 1.682808524951283913e-01 1.052766869759644563e-01 7.532319455521671037e-01 9.597215583504477010e-01 2.204598375835097546e+00 -7.741965820245773067e-01 1.688911984848913805e+00 6.869449379235763598e-01 1.833639502174236602e-01 4.086083019465445304e-02 -3.478638921577948406e-01 9.205480033716077759e-02 -1.165728119601447815e-01 -1.089912228849608811e+00 1.284038720769536290e+00 -6.399608367514939555e-01 -1.044114885809238169e+00 -1.059451189502828461e+00 9.500318934610042509e-01 -3.664061115537238789e-01 4.304112838176334943e-01 1.024101983254203097e+00 1.087703945757092949e+00 -2.985179312711235267e-01 -2.513938151017637845e-01 -2.467247910636091723e-01 -7.265139565635976293e-01 2.944489757534300978e-01 -2.446856681532330879e-01 7.131321219724539029e-01 1.105652267802232913e+00 -1.107224959892234128e+00 -8.785197856806735706e-01 -3.775715348372416513e-01 1.249750832867736333e-01 -1.212698930317579693e+00 -7.600495660265478293e-01 -4.965254968485259823e-01 -1.056377789835203584e+00 2.863796025239719878e-01 -1.084447257737859438e+00 -1.460022423449474083e+00 4.703486512143831844e-01 -6.073758046818834577e-01 -1.018327212467862453e-01 1.070656828744797062e+00 4.770982077469035909e-01 1.135583328211177828e-01 1.446941340621133110e+00 -1.666883633109812912e+00 -8.843753369959311827e-01 -5.448893502331750849e-01 -4.383547112659735845e-01 3.637293742442070932e-01 -2.197357212260826476e-01 1.047930294972954091e+00 -6.449842496623593435e-01 -2.669788857230063206e-01 8.894149916798144151e-02 1.736663666078192669e+00 -3.651880703767163006e-01 -2.717992313523973635e-01 -1.848315448396505634e+00 9.261878677778976332e-01 -3.968369280167532431e-01 -1.284233212882185671e-01 -5.577878923275699785e-01 4.381348804584946355e-01 2.184743979546827364e-01 -1.867445203455618596e+00 -1.639928243886052961e-01 7.006090663472026581e-01 1.382108946871925870e+00 4.171470624183625797e-01 -1.775533170622430879e-01 3.715818681728626505e-01 -6.364467853928457153e-01 -4.782804941503241425e-01 -5.979282061462629638e-01 -4.528891392329528198e-01 8.966821233744443065e-01 1.494172675786277882e+00 1.263665042931409577e+00 -5.005215044224275989e-02 1.292839034155978395e-01 1.428776837020118151e+00 1.664508975684893866e+00 7.667210687969567839e-01 4.469279464243647304e-01 2.892052906378707045e-01 -4.720195971588381778e-01 -1.077054661138093117e+00 -8.231664526011008842e-01 9.221533229234678553e-01 5.325473151573109076e-01 -2.000171634086284761e-02 -2.621835636196999442e+00 1.600088131117318069e+00 1.215954359036397259e+00 1.400973624571658638e-01 -1.390037422191877647e+00 9.874798003560616433e-01 -2.733674917883118782e-01 -1.103438589358659794e+00 1.110623326241576003e-01 -1.496812035890476622e+00 -1.477535494383474424e+00 1.581360938243039582e+00 2.464997463274047451e+00 6.422432890686992357e-02 7.292537618598864402e-01 1.585140777333049755e-01 1.642691164320513320e-01 1.448399769027404194e+00 -2.333483828199487964e-01 -1.165195551742979507e+00 5.513281216811395380e-01 2.003728129881284126e+00 -5.404206179399115989e-02 -1.892016593939971902e-01 -1.273666991643952695e+00 3.982867574194378646e-01 9.300699077146994398e-01 1.453897710001707422e+00 7.353063194219815468e-01 1.282342633897834705e-01 1.912860803512080654e+00 -1.073752420843663291e-01 8.178170778350859482e-01 -1.216327583942805379e+00 1.240237605232122675e+00 -4.360530111492971761e-01 -4.293384297221718437e-01 6.013971454164256381e-01 1.266777903891048940e+00 -6.375082215469015656e-01 7.276631901411411141e-01 9.345049088262848969e-01 -2.338039964730593279e-01 -1.476794508594803101e+00 4.121599252364622212e-01 -6.607749403562999113e-01 -5.391694948921613717e-01 -1.558489553345792311e+00 9.390356122753725776e-01 1.076933309056677057e+00 8.533470604780618585e-02 2.261777046207503472e-01 4.903076989580294059e-02 6.632977836958826590e-01 3.885437965089467149e-01 8.802356188842902496e-01 7.628131854550909141e-01 2.801248134820323588e-02 2.167287407546006628e-01 -1.084698271420740934e+00 1.032921021706251663e+00 1.785078595392852296e+00 -2.211323813340441813e+00 -1.190667845443146966e+00 -4.779457757889631342e-01 -6.113685166289772877e-01 1.439966658307790803e+00 2.159340138173872159e+00 -8.310525479113417546e-01 -7.835302189718683641e-01 2.061913204300842295e-01 4.633576098229558182e-01 5.688794125470334473e-01 -7.248719850318089408e-01 3.719349990737121359e-01 -1.176429543324000182e+00 4.955841209901918343e-01 -1.090200510002138357e+00 2.404877044227006433e+00 -1.253641674616105650e+00 2.322640152311515882e-01 4.681098580449174484e-01 -8.368017025344258730e-01 -2.361869690080667106e-01 -5.591597076643420872e-01 -1.609317766950086048e-01 1.331108174835185842e+00 -5.783563833462428416e-01 -1.035752261231246418e+00 1.586596403916616049e+00 2.030592195277906020e-01 -6.724326273518078656e-01 -1.261422195423389236e-01 8.082247942826340514e-01 -1.030489973929114983e-01 -2.685858231929625362e-01 5.281989507018287622e-01 1.137672728637436903e-01 5.349914746315990177e-01 1.138932289731623193e+00 -8.668440217495796407e-01 1.366766214262658208e+00 -3.126571237790776170e-02 -1.477457695907579138e+00 -4.547925048802863857e-01 -6.893229407585519386e-01 -2.855471016576239737e-02 2.348170744197346504e+00 -6.234130955868569940e-02 -7.263192877995059415e-01 -1.366127012665907525e+00 2.714813948431599525e-02 -9.529970804769410941e-01 -6.800521852637479714e-02 5.169097307796634011e-01 -1.366045826238293237e-01 -1.028677483324215380e+00 6.379377826098193704e-01 -7.941653431556228160e-01 3.631009636277280350e-01 -1.020790946866910742e+00 1.443280362946361972e-01 -5.147853781472458978e-01 -2.122201958570824401e-02 4.065928975196272943e-02 1.576315244263839954e+00 5.010096735620518382e-01 4.815467824284558329e-01 1.101469738913182228e+00 -1.323640008371311794e+00 -7.403798194469863869e-01 4.320695001450688966e-01 9.008761666051937622e-01 9.840340399120910408e-01 -8.814326534375453992e-01 -2.592831193492109998e-01 -1.231004460107229415e+00 5.893711807474832920e-01 1.365660888718816635e+00 1.197050350016432452e+00 5.836454239233425101e-01 -3.165791799488826830e-01 -2.814574363851426675e+00 1.063194981176701415e+00 1.146387344221208471e+00 -2.057641858117374711e-01 2.511683022719982006e+00 1.415097916726673066e+00 1.017749077645675904e+00 -5.423401284011544199e-01 5.199456301138087877e-01 4.255488138929355846e-01 1.175003675695778238e+00 5.048061337392104608e-01 4.570577916336934776e-01 -5.865933533986269488e-01 -1.404661026803528945e-01 -1.399844010624926804e+00 9.500905870679799969e-01 -3.715566330912309922e-01 -2.689621158741509199e-01 -4.362926180457408210e-01 -9.383418648063447387e-01 2.963707792845495237e-01 -7.090347198403600393e-01 1.581470639806761003e-01 1.718140115306488955e-02 8.234031648838809891e-01 3.755401939499925512e-01 8.100895162422988571e-01 -1.467820765508391467e+00 2.831491877635835541e-01 -1.605117680367160737e+00 -7.030748552310026600e-01 -1.436221378591207243e+00 6.202979794595407936e-01 1.693468029621266746e+00 1.503303624579804598e+00 1.974108813699258780e-01 5.858256867195105189e-01 7.873873534436135468e-01 8.243490621321050149e-01 -8.559650228214391587e-01 1.897018895629047686e+00 6.820998480230108241e-01 3.929105539986690876e-01 1.383347329414942539e+00 -8.444965922462183139e-01 1.707734216661751736e+00 -8.780226751441773114e-01 -7.456136503646899616e-01 -3.167074050754323244e-01 9.685484491541883623e-01 8.912305036310776973e-01 1.512507781337438795e+00 -5.952098937552194879e-01 3.490011688174698423e-01 1.266187759941443947e+00 -3.474031158762966309e-01 -4.354355198973805519e-01 -4.119044094941090584e-01 5.497010400691711984e-01 1.224131204105444848e+00 1.743802853499607508e-01 -6.480915995411705710e-01 -6.101322451050731344e-01 -1.692185517106495452e+00 6.589729721218813285e-01 1.042139074519779163e+00 -1.645228094879501446e-01 -2.081048742576498967e-01 2.192428131307936068e-01 -1.535752059320186491e-01 3.082269261216250000e-01 9.207125216748670571e-01 -1.448031476224398706e-01 3.029410087823423137e-01 -1.441869124123350554e+00 2.320856346072413829e-03 4.185994970874025167e-01 -5.156785097325456979e-01 8.981807804933451822e-02 1.613478587627040772e-01 1.782436775973592624e-01 -9.568681862547080696e-02 -1.469779824171319138e+00 1.035210917332647806e+00 -1.204947309924556897e+00 -2.500174405953394796e-01 -7.874434433970868286e-01 -1.327174154710840659e+00 7.673994577312780452e-01 -2.435986866458889288e+00 1.387315561683319265e+00 6.330003600117509732e-01 -6.572623039810265855e-02 -1.256125124606929599e+00 -2.264377402847380649e-01 -3.135378466184126078e-01 -1.351747000397232334e-01 -3.153422556645605890e-01 9.544464851181033715e-01 -3.581366438246908479e-01 4.071575132581051748e-01 -1.549129857457030301e-01 8.653820478795910542e-01 -5.047031720364208995e-01 1.108362682228460239e+00 -1.102647199744185347e+00 -3.675115661399820828e-03 1.462306335964183690e+00 -1.029523544750332587e+00 -4.360159843372562460e-01 2.882875294548542300e+00 1.418512601580117050e+00 1.376379079618743839e+00 6.899906649392006930e-01 2.541791834822221929e+00 1.231889157544242330e+00 5.159210926723214463e-01 1.682094444490244811e+00 2.805122369137406091e-01 -5.642454662463551873e-01 2.041168234929202630e+00 3.340689178652706648e+00 8.746086877775682833e-01 2.912359491920818222e+00 1.624309535107559599e+00 1.690862294924644793e+00 5.631596790203303726e+00 1.213716911733243364e+00 2.433525683649953031e-01 3.394139379849894667e+00 2.574461982138736449e+00 7.632928484679460945e-01 5.835332464242919848e+00 5.657574295032391731e+00 3.624383232415481881e+00 2.680674650706075024e+00 4.582409773006344444e+00 3.292541639052591229e+00 5.286842356179139557e+00 4.431793388817786727e+00 1.515841758036121867e+00 3.120686950256052583e+00 5.037442914521567339e+00 4.590943824729207812e+00 1.447519546294047776e+00 4.186125552060244281e+00 5.359922657478544572e+00 4.574185428939261833e+00 4.071889049679433548e+00 3.470964780726493171e+00 5.041410305840568817e+00 4.800079383913438136e+00 5.520588187967896410e+00 3.958583220073209397e+00 6.021161080151179235e+00 5.401505426790833120e+00 4.880485114782966427e+00 8.184480064440680991e+00 7.653851399129981914e+00 6.310177501441525116e+00 6.951375909536128717e+00 5.965112545185991877e+00 6.969937955055909740e+00 7.469659407925817618e+00 4.923848322225000906e+00 7.622724996822071830e+00 7.434151321120680223e+00 7.504490440421987429e+00 7.112597215569934406e+00 8.928510000315341699e+00 8.170439529574998971e+00 9.630040967988588108e+00 9.712151204935782545e+00 9.733938484253286560e+00 1.132343323582218453e+01 1.004184160277841542e+01 1.198053283981924366e+01 9.402879553309984928e+00 8.605386075555884418e+00 1.115791168802038769e+01 1.065622926524472902e+01 9.136077456838696875e+00 1.099283916606388800e+01 1.123823777314815686e+01 1.100862055727241717e+01 1.167025179648424782e+01 1.141908229087849413e+01 1.272294732031954112e+01 1.230700156065594797e+01 1.045775175694793369e+01 1.138066947463087430e+01 1.047766277991461514e+01 1.125935708941092983e+01 1.005128359169768082e+01 1.119309855355953864e+01 1.219945742708965319e+01 1.112272493251854755e+01 1.223717921560378485e+01 1.487363593674185580e+01 1.391625275777232673e+01 1.246010088401704863e+01 1.343206793074539718e+01 1.267943308691579318e+01 1.326009421991979664e+01 1.231370388571201424e+01 1.155973310203535220e+01 1.160861066722313772e+01 1.376211346811494707e+01 1.296448171973125696e+01 1.278001707732489756e+01 1.286823452169210569e+01 1.224761768933221084e+01 1.417563620917644052e+01 1.327504456795358045e+01 1.244650041787681616e+01 1.079022437352001340e+01 1.237509547677844068e+01 1.327727365871752951e+01 1.336150945796635447e+01 1.151631416290305765e+01 1.453987113737210635e+01 1.150731527470031779e+01 1.354198376773372914e+01 1.473960078997368051e+01 1.207634638378053893e+01 9.498979017078706732e+00 1.444890415356197444e+01 1.219879505510941442e+01 1.085075526857459494e+01 1.380421236050332645e+01 1.566845849508811739e+01 1.584260761289322517e+01 1.368251065251554621e+01 1.624698011696768418e+01 1.453209911571856239e+01 1.446440798742950840e+01 1.414929345793094484e+01 1.261465857245219624e+01 1.197142203473971200e+01 1.485413323176498857e+01 1.677014790740422967e+01 1.506556801126161815e+01 1.369593370665759124e+01 1.449871497400192233e+01 1.727979432420012884e+01 1.776362147743705933e+01 1.876565900186951907e+01 1.881066439181915939e+01 1.636428628773418126e+01 1.606112631857584461e+01 1.620578605443542841e+01 1.833975031925954724e+01 1.731402644872926544e+01 1.781094458746554565e+01 1.601129913041766883e+01 1.871002069455505179e+01 1.726741240900076590e+01 1.881438628865381091e+01 1.796172048586981873e+01 1.548282388875110804e+01 1.723679587170507688e+01 1.797448423230119730e+01 1.490196296585204472e+01 1.839437393265975373e+01 1.759022768873213138e+01 1.526973028950074074e+01 1.529252416917255353e+01 1.679723618065068891e+01 1.743172008863114186e+01 1.749190696268501810e+01 1.630935409976619965e+01 1.708287509208068755e+01 1.833894753703648561e+01 1.811605015929708529e+01 1.917259780307637840e+01 1.862345259761059069e+01 1.957034160835161174e+01 2.067162054016932515e+01 1.831494352115843682e+01 1.766558127752861296e+01 2.065215620887600778e+01 1.819209310656815504e+01 1.872582100727315790e+01 1.943409692010201795e+01 1.944025183864021855e+01 1.954969906280454239e+01 1.832263098135337032e+01 1.949518315455147643e+01 2.041240214381807405e+01 1.742231557621966687e+01 1.843181542324755640e+01 1.826323330078596641e+01 1.716387566334670467e+01 1.814772143848271568e+01 1.887284856280492917e+01 1.787290086045110016e+01 1.832337990077621015e+01 1.668375603992653211e+01 1.920134656058995759e+01 1.857509469057603013e+01 1.791977288623490594e+01 1.836526872553082512e+01 1.936339553334206087e+01 2.062208337531779989e+01 2.019603107514012308e+01 1.863864361207234666e+01 2.003424037770498600e+01 2.092439916800454469e+01 1.814264870737518009e+01 2.282154594129210423e+01 2.102311619493700690e+01 1.818757557346169307e+01 2.029476455821351522e+01 2.029299663315121904e+01 2.054991776020992233e+01 2.019714952885588843e+01 2.074752101875204602e+01 1.997590602044489572e+01 1.987362835221362545e+01 2.001019039611946582e+01 2.324613716352791215e+01 2.241041243374671765e+01 2.076135491644352271e+01 2.170012671629944023e+01 2.115642942005132454e+01 2.011609845392642271e+01 2.256822377912600075e+01 2.462388217869817097e+01 2.162946553770030533e+01 2.385150272232638002e+01 2.298319374431482132e+01 2.448882562157214338e+01 2.511131349058491224e+01 2.577081559762320140e+01 2.369627812208585027e+01 2.485300258891210845e+01 2.539661054525150163e+01 2.615941897005316008e+01 2.668744509729629755e+01 2.452714976518360501e+01 2.639048964676005582e+01 2.675388350248806546e+01 2.461678791318537307e+01 2.822322692054990512e+01 2.614908143780590422e+01 2.890527317280015751e+01 2.859633697079986447e+01 2.842205976030368575e+01 2.838618195157442514e+01 2.520830835760019539e+01 2.520659969626246522e+01 2.890301008827241702e+01 2.678886350592994248e+01 2.653942568149301806e+01 2.703280811594358823e+01 3.005592721241222165e+01 2.892049984201776169e+01 2.636986117666481277e+01 2.861912085565036890e+01 2.740837663908304833e+01 2.556524873177982826e+01 2.585705100487435715e+01 2.849853543110868870e+01 2.901018267211019008e+01 2.816754936997059389e+01 2.922182337778578898e+01 2.855321528254260244e+01 2.738874938082706478e+01 2.889840540332684071e+01 2.853515840322129904e+01 3.091089966774610431e+01 3.014370066193368913e+01 3.216139612797351788e+01 3.194882867443768859e+01 3.319446357383443313e+01 3.038319987198648775e+01 3.268364788892344563e+01 3.406166851269829721e+01 3.450390883995829228e+01 3.438418602901532495e+01 3.587051411415113478e+01 3.310607129517838843e+01 3.440708382395872889e+01 3.282879152271503642e+01 3.503781182096881253e+01 3.493785909019903357e+01 3.296163138639769130e+01 3.358533529089025649e+01 3.185214358942340240e+01 3.474808124521273101e+01 3.252882458658910281e+01 3.553423950063811532e+01 3.323155373679448132e+01 3.188457928931545737e+01 3.363804086172588370e+01 3.186934953047571994e+01 3.413993153337143127e+01 3.340099706105199573e+01 3.363701942325933913e+01 3.298688586722195737e+01 3.314208830862762767e+01 3.612814182799684204e+01 3.474307744533525266e+01 3.499641602708594945e+01 3.795756151120362887e+01 3.750266491843872529e+01 3.683220197994435807e+01 3.543299082970560931e+01 3.647675422775304099e+01 3.765772705242683571e+01 3.632991202233480976e+01 3.706784112520107044e+01 3.897970478319849263e+01 3.659283356918306396e+01 3.888724223791263057e+01 3.535214560744211099e+01 3.557949898761323482e+01 3.730789380293093416e+01 3.487530821702376471e+01 3.565869347660864719e+01 3.675511058439899159e+01 3.690471598254381291e+01 3.553252965518722561e+01 3.814191897312913682e+01 3.975204189536617605e+01 3.688830294429789092e+01 3.835720140984905413e+01 3.920325617946236463e+01 3.847038042825131754e+01 4.012229267776557862e+01 3.949974024719227117e+01 3.902278169850920619e+01 4.056514954726866051e+01 3.924310281805323797e+01 3.784491554784966638e+01 3.741816743534876366e+01 3.630466944990486411e+01 3.746019973932260427e+01 3.492355769256776910e+01 3.783446329916246498e+01 3.834510772294262893e+01 3.606692844756647531e+01 3.954354143285180356e+01 3.942742708645799610e+01 3.910577054903123440e+01 4.149436100036316333e+01 4.022355104128609327e+01 3.881770705286312761e+01 3.845618190023962057e+01 3.832800522782859076e+01 4.042889805896874122e+01 3.887856925815705011e+01 4.016313153468081509e+01 4.415227468764055629e+01 4.318249657880573267e+01 4.252603326575168552e+01 4.300468775627827256e+01 4.519372030605467216e+01 4.503040267848791700e+01 4.614076638682411158e+01 4.588163598377331454e+01 4.627546622244282304e+01 4.550897212101615708e+01 4.522363178800269168e+01 4.717247130543437805e+01 5.045033675531522022e+01 4.725095608971694361e+01 4.698996814668105770e+01 4.788141654204179076e+01 4.519111573890511835e+01 4.868330031704843464e+01 4.986481346676649906e+01 4.744603729289319460e+01 4.918361204287773347e+01 4.798832068801331019e+01 4.729146028921602607e+01 4.852136517115080494e+01 4.698306450152666258e+01 4.900328985898686085e+01 4.916542101749706006e+01 4.734705958490311417e+01 4.766365239994767933e+01 4.956943103353572155e+01 5.082966660318657404e+01 4.933879792288489341e+01 5.314942794118583436e+01 4.982393211355405072e+01 4.965047140732124831e+01 5.020391856438961753e+01 5.185707405170339968e+01 4.847200806902764469e+01 4.885061910225569193e+01 5.313628443704141091e+01 5.009518235952029386e+01 5.065407799235185138e+01 5.198382758754484456e+01 5.396804465961762531e+01 5.320654572192238874e+01 5.074253252482384369e+01 5.053537457634921282e+01 5.306252513902121848e+01 5.301957209352156752e+01 5.442992787207033700e+01 5.378032305107895183e+01 5.316047122810344661e+01 5.523794175850189703e+01 5.452539299328920208e+01 5.448200512768882930e+01 5.502826915379087325e+01 5.481928684232816806e+01 5.803249239203091037e+01 5.476417050028429401e+01 5.536400449668026624e+01 5.639812908942597147e+01 5.576757250620516260e+01 5.693234418084870896e+01 5.498193046188949751e+01 5.585499897690756654e+01 5.683320898193890258e+01 5.574528426503097478e+01 5.730416040799793365e+01 5.777726405500011708e+01 5.698964503359846390e+01 5.814564243163181345e+01 5.650369489113102617e+01 5.810955410415852640e+01 5.607705105771028542e+01 5.837794945977847050e+01 5.749134733418011933e+01 5.953966807681565854e+01 5.712461600391127092e+01 5.861422110656835116e+01 5.907238060004779356e+01 5.725287178625595885e+01 5.822351710863232199e+01 5.872131675845194110e+01 5.931318400775169408e+01 6.069827483823377179e+01 6.165011023073867591e+01 6.443306235611240140e+01 6.553317374252971206e+01 6.466652077651080788e+01 6.777914083082944785e+01 6.678179222941805904e+01 6.665581191938434813e+01 6.653515024334866723e+01 6.527153415774137102e+01 6.667540734738415154e+01 6.754302600163249792e+01 6.757005512874923170e+01 6.357029906308822120e+01 6.855052029687396953e+01 6.587518905978171802e+01 6.471443156102775163e+01 6.682788960210987739e+01 6.650663622066208802e+01 6.474328635419156797e+01 6.618182452116555226e+01 6.754929170344213674e+01 6.562296578598574115e+01 6.558190712160258329e+01 6.465126011126454841e+01 6.572966154632260327e+01 6.581233132596662472e+01 6.317394053336685289e+01 6.563443687825581208e+01 6.672974441996349526e+01 6.433314767512881360e+01 6.538953918648243757e+01 6.475097094839226486e+01 6.513658334454186161e+01 6.533266829256275798e+01 6.617157654702789671e+01 6.630716836752662857e+01 6.532092198498916957e+01 6.643550565720100565e+01 6.922953476974228693e+01 6.751429778725051278e+01 6.758723026751661678e+01 6.463271206340741060e+01 6.280019825686196810e+01 6.281605126555209040e+01 6.128076285096730658e+01 6.360344867010969949e+01 6.528560221020931920e+01 6.596507289544129549e+01 6.214386113043708804e+01 6.400170812954736732e+01 6.264025877446096047e+01 6.244037652823980267e+01 6.111301127321483762e+01 6.226932142918923319e+01 6.396940571338485171e+01 6.186645523771101551e+01 6.365308707882785910e+01 6.225378989433114185e+01 6.354323240441287624e+01 6.733517299322465988e+01 6.161964915433339485e+01 6.390897977641945715e+01 6.284094157430740779e+01 6.276365447363777150e+01 6.266304526732648839e+01 6.412904582391689701e+01 6.404400795408817260e+01 6.212352295865706253e+01 6.598987276713421579e+01 6.403201687588820334e+01 6.220811963826913171e+01 6.250895457549123080e+01 6.381890083514935696e+01 6.490640677638174338e+01 6.433647364382319722e+01 6.322192292215363096e+01 6.404787938187516261e+01 6.566416440129216880e+01 6.573547702315379127e+01 6.475769434245883360e+01 6.397675776455795216e+01 6.437335788256712021e+01 6.310130521056012043e+01 6.463265924242959670e+01 6.508727386457753994e+01 6.524196165856484697e+01 6.253979925168898291e+01 6.627532457140065958e+01 6.219386183041136462e+01 6.382211323010533022e+01 6.681286123460962756e+01 6.461053852049361979e+01 6.574773810169654098e+01 6.630963649929920223e+01 6.640485272102176850e+01 6.683639953289886648e+01 6.538787000185398313e+01 6.437471357430355567e+01 6.643126712348568219e+01 6.762531879243853439e+01 6.507044542942490750e+01 6.837880094946973486e+01 6.706126043049530949e+01 6.608480834930122683e+01 6.851639082285093707e+01 6.700616731937003578e+01 7.000227431292300651e+01 6.486374544254768182e+01 6.709547925145753311e+01 6.583471160266196875e+01 6.796845491581004239e+01 6.693716233353035250e+01 6.817755169808657456e+01 6.728596654576514879e+01 6.910623782015929351e+01 6.770263562485654063e+01 6.963305822298147518e+01 6.852182615426774248e+01 6.666652423004919115e+01 6.755673614094014567e+01 7.076977113962929877e+01 6.863231197793243155e+01 6.849985936816976562e+01 6.627669670864591467e+01 7.055852544959476802e+01 6.952466414867659239e+01 7.069484933215436229e+01 7.110552351680878758e+01 6.952127802093565379e+01 7.125919896752679961e+01 7.049100495570762348e+01 7.041636866997143329e+01 6.975030756474276927e+01 6.814995565380309017e+01 7.070351968126790609e+01 7.063869633280963001e+01 6.991419738190027999e+01 7.008094913452924857e+01 7.248732443366381517e+01 7.050867315890386067e+01 7.232356148401612472e+01 7.208020850261827661e+01 7.314473954160229141e+01 7.140238764538580085e+01 7.240395072278839450e+01 7.087846031195155660e+01 7.253187143679298288e+01 7.272570013116114751e+01 7.456971542454365931e+01 7.419665742004627873e+01 7.356717052954644487e+01 7.106231680910642012e+01 7.104128242162734352e+01 7.312946472012852439e+01 7.428145326074017873e+01 7.046089783773962267e+01 7.440162794249260969e+01 7.212841224199405588e+01 7.415551820307835840e+01 7.463544778575095506e+01 7.600684386474863174e+01 7.302597246939610898e+01 7.330022540841837042e+01 7.271618022482886090e+01 7.307270912548595732e+01 7.481108711250600152e+01 7.378250456748327224e+01 7.107539078595729620e+01 7.478511179093840155e+01 7.281701885465128044e+01 7.407470314263741784e+01 7.280337268786809091e+01 7.134605809074022886e+01 7.223068933554610282e+01 7.386308193333135819e+01 7.738804128131182836e+01 7.648691769033801791e+01 7.717559151401839301e+01 7.536440878006676769e+01 7.959441267249150087e+01 7.701993904360088550e+01 7.537266797053952416e+01 7.909653329158983581e+01 7.658171748325921158e+01 7.843120013717583561e+01 7.838148473849673792e+01 7.538673183172127779e+01 7.658746713953118501e+01 7.549085831760218923e+01 7.800078411157667801e+01 7.740668222026698686e+01 7.832104372999204145e+01 7.939177442917853966e+01 7.740185610055821996e+01 8.020332221911915838e+01 7.828640144291702541e+01 7.951229237510663950e+01 8.027217827401297257e+01 7.846319421046030129e+01 7.945969066256760982e+01 8.026143689820537475e+01 7.912518546072134029e+01 7.797775666771860870e+01 7.717955095688226663e+01 8.101277466336708244e+01 7.841879648800215818e+01 7.765266727210105557e+01 7.952468877007753179e+01 7.854673609948804369e+01 7.680745854582326615e+01 7.901033146343496583e+01 7.877188960319502087e+01 7.899760741022970478e+01 8.024025302890646572e+01 7.800958182174127842e+01 7.719773942198430916e+01 8.104985872640712330e+01 7.939533291481545518e+01 8.104614582021051206e+01 7.945112340811509455e+01 8.011906344172977867e+01 7.975371553259813595e+01 7.959169244221442341e+01 8.177444985005995193e+01 7.689605331153948953e+01 7.682340055883204855e+01 8.001692891969699417e+01 7.974659090828556884e+01 8.282164526891817502e+01 8.074368862488306320e+01 8.258472450891022731e+01 8.310651803020395789e+01 8.101264547504665359e+01 8.150977433249047976e+01 8.147925577073564796e+01 8.213802190600092956e+01 8.235843284802726316e+01 8.371161136356093380e+01 8.188379806612772427e+01 8.095893260654453627e+01 8.216345550953079169e+01 8.141401590262479715e+01 8.160712138049100872e+01 8.177701713768485092e+01 8.345195966749429317e+01 8.104492549646150223e+01 8.029641837940847893e+01 7.693821814426156891e+01 7.841033411870361647e+01 7.713442320896555771e+01 8.072312258298103416e+01 7.837288541508581829e+01 7.699354215744396868e+01 7.680231884890368121e+01 8.104754140993624389e+01 8.009098533414818633e+01 7.963518596569805652e+01 8.221847350678234534e+01 8.606333151710386176e+01 8.614762575255214472e+01 8.494138421577241616e+01 8.422733484353695133e+01 8.244543647927118002e+01 8.422591451037229149e+01 8.416062359248593339e+01 8.373202866858036941e+01 8.273327746676983452e+01 8.309286844472046596e+01 8.115666851055621578e+01 8.306983243905105496e+01 8.242388635147759146e+01 8.181606741228439716e+01 8.149627681661371525e+01 8.343181778776053648e+01 8.234400493132515919e+01 8.046841775730173651e+01 8.048960650495351388e+01 8.198037138393884504e+01 8.193657977509283796e+01 8.284203742959195438e+01 8.194249973622055450e+01 8.017995785996616576e+01 8.217778063507066122e+01 8.400072511950693865e+01 8.220201087281783714e+01 8.409933600724197333e+01 8.228700791434414441e+01 8.313480442070718368e+01 8.094645503259880570e+01 8.340806523915405535e+01 8.172611281366120295e+01 8.233499542755590994e+01 8.508210287409136185e+01 8.459626604976698161e+01 8.134022278228309233e+01 8.273532100902849606e+01 8.373145545565783721e+01 8.196933303896436485e+01 8.393878606671088960e+01 8.628590617684510278e+01 8.306945981731874440e+01 8.359313312860800238e+01 8.139065984640916440e+01 8.486902793298990844e+01 8.638858745960982333e+01 8.659910073684466170e+01 8.695178135169976485e+01 8.424337782790411211e+01 8.751892063389543353e+01 8.430180790202230412e+01 8.487967383127424625e+01 8.491166418637598667e+01 8.552308236256642715e+01 8.400556441598533297e+01 8.574670051527058945e+01 8.580591091391463010e+01 8.419961438270183862e+01 8.223362776261824081e+01 8.581236953980351245e+01 8.361459589916348989e+01 8.670546969919836044e+01 8.762078462853855854e+01 8.318555339760624179e+01 8.359716653422825061e+01 8.533814020722913085e+01 8.392722349246982105e+01 8.514544707043954475e+01 8.143322210228575386e+01 8.399866721159408200e+01 8.512043335000772970e+01 8.399021321581598443e+01 8.288523405547353207e+01 8.597881691817276817e+01 8.594659105290500634e+01 8.551934056567945674e+01 8.732143428191621126e+01 8.474055376242340287e+01 8.549445385605794456e+01 8.957059659851334743e+01 8.970523339100216731e+01 8.805954735570036007e+01 8.876309939859027054e+01 8.871580600671576633e+01 8.413236211571351930e+01 8.545267032482867364e+01 8.746119127724526265e+01 8.721948784234014340e+01 8.662288174515208539e+01 8.406739475797159855e+01 8.819841510183101718e+01 8.982933554105022722e+01 8.549870578916490160e+01 8.735874235735138882e+01 8.770303438048982514e+01 8.913146990656993296e+01 8.982945189801226604e+01 8.903223207680869677e+01 8.854253397185522090e+01 8.907604573755847355e+01 8.612785180215492176e+01 8.681631824751481474e+01 8.894417887967772174e+01 8.818471797080546537e+01 8.610837884961877364e+01 8.647399065032580268e+01 8.944211638091177008e+01 8.769802536635276624e+01 8.856845443361015668e+01 8.904983507999010328e+01 8.973058760235096543e+01 8.944431656528894337e+01 8.858459129583178537e+01 8.876797603076447274e+01 8.900328874260932821e+01 9.236692163465075112e+01 8.902945023892635845e+01 9.063620508758170047e+01 8.943348219474454197e+01 8.875557299350359131e+01 9.140024069920498562e+01 8.798260546341325039e+01 9.327921054014466051e+01 8.996638437628612905e+01 9.065709072475048913e+01 9.371012110241153437e+01 9.093379286022793906e+01 9.109242523618642906e+01 9.161648746976474911e+01 8.967191467911911218e+01 9.314737087443333508e+01 9.289540923773429881e+01 9.126040972340311441e+01 8.837962774058162552e+01 9.273653034240899729e+01 9.192617796332827140e+01 9.267502053407417861e+01 9.159777501035934222e+01 9.410597802965092740e+01 9.315417467930890894e+01 9.101769574514942462e+01 9.247467760140692405e+01 9.415768562768201377e+01 8.963814413217724564e+01 9.431926903552050589e+01 9.407544008215479892e+01 8.946264843699580638e+01 9.320425527547867262e+01 9.286777277987238222e+01 8.966825405773987256e+01 9.253743764492386958e+01 9.147809901903045215e+01 9.118714208439982372e+01 9.093486936002325649e+01 8.898227426732076140e+01 9.250448309448213990e+01 9.093348583694688614e+01 8.990580733232469868e+01 9.216343409849069701e+01 9.112337927198362308e+01 9.045194476860768873e+01 8.953239468343177521e+01 9.302455046065061595e+01 9.157220448140692781e+01 9.102299507719195049e+01 9.140267333410152162e+01 9.287190537594852913e+01 8.960850293714436532e+01 9.120562661382645331e+01 9.230279630231636645e+01 9.258444201774133830e+01 8.919298442330470778e+01 9.218662012328503863e+01 9.096588452077673992e+01 9.063829549554816367e+01 9.159317014647110966e+01 9.257721723094327615e+01 8.973013113223491644e+01 9.173549254988195401e+01 8.867479690564972827e+01 8.806145966045254170e+01 8.966157638797422180e+01 8.796427428179850949e+01 8.665547052430265751e+01 9.053406807135370116e+01 8.739153743370074778e+01 8.843132343664041173e+01 8.741550784942026553e+01 8.933980490033304989e+01 8.758553733580544076e+01 9.143297370888555520e+01 9.131104633490718925e+01 9.449556095081257467e+01 9.113685633992281510e+01 8.908263324011130635e+01 9.058191739796717457e+01 8.895213466797595459e+01 8.926740176998045229e+01 8.890340027604717932e+01 8.931615750719123525e+01 8.990435851672539513e+01 8.951693658590720304e+01 8.963051761716513965e+01 9.155641153169227664e+01 8.775864650850371618e+01 9.131311347060137962e+01 9.211828330756064531e+01 9.312248629372066944e+01 9.419059521667011836e+01 9.539008962410527204e+01 9.486841500459672716e+01 9.003536852501545695e+01 9.122806448150319625e+01 9.347792383190532917e+01 9.325108310027786729e+01 9.105986119262641409e+01 9.072502068924356422e+01 9.375623055820571494e+01 9.235895259577338834e+01 9.315015858550501093e+01 9.313455611520696209e+01 9.246527710063529071e+01 9.242511588145633539e+01 9.528022171746529523e+01 9.381389639458274132e+01 9.484818229518991473e+01 9.415342563797467790e+01 9.748218551170828050e+01 9.575663728613290004e+01 9.745301529765700366e+01 9.342045805596259811e+01 9.611302228333498476e+01 9.596820868746253552e+01 9.421662104728190457e+01 9.691318165401146700e+01 9.680978262721487226e+01 9.599902638804570643e+01 9.672250047418023655e+01 9.986092816544601192e+01 9.520498601029972008e+01 9.922587540913666260e+01 1.004708167512443282e+02 9.729313762615532823e+01 1.000934119930937527e+02 9.963610329261909726e+01 1.021243686890291258e+02 1.007771796474759327e+02 9.749068592802657918e+01 9.893159810400138099e+01 1.013549795916712810e+02 1.007504877053059431e+02 9.758436295633511293e+01 9.854127068733342298e+01 9.896663572799869257e+01 1.011909808442623557e+02 1.040386459635473813e+02 1.017318459317527726e+02 9.937955803968304735e+01 1.020660388956346623e+02 1.003389054395868953e+02 1.036814387376842603e+02 1.042270743953051237e+02 1.028360946458486467e+02 1.015966402160066053e+02 1.013531547635683836e+02 1.008118305282782785e+02 9.996034091334431082e+01 1.024830731929967129e+02 1.003518620656295610e+02 1.025566281665940096e+02 1.035917800705763767e+02 1.005877359121375321e+02 1.035382155845480696e+02 1.041741354013310144e+02 1.005676924917215729e+02 1.022013686005668802e+02 9.974943033934181358e+01 1.010968226871909224e+02 1.004087395027250409e+02 9.796750208348009892e+01 1.011436866079864245e+02 1.031085769231123095e+02 1.010576114043869183e+02 1.043581803141140369e+02 1.035375960738992802e+02 1.027465528973306021e+02 1.038686654162886782e+02 1.023162024193576372e+02 1.045410852941568862e+02 1.033208287021189307e+02 1.020794976594345513e+02 1.028083533325144288e+02 1.030520735316636944e+02 1.036009950622161568e+02 1.025297545161996595e+02 1.021885197651135258e+02 1.034475086706502793e+02 1.053072461520656020e+02 1.030121247202130661e+02 1.026439054586672199e+02 1.049243863002549944e+02 1.051090975375111043e+02 1.053491697694634439e+02 1.072040215257462705e+02 1.085065326716251235e+02 1.068303554011209116e+02 1.081554646299487246e+02 1.058217533863141995e+02 1.101228829483867173e+02 1.113570852426298359e+02 1.064628533709917519e+02 1.089946170681681963e+02 1.087603389519071300e+02 1.079443775201338980e+02 1.101025384745468898e+02 1.084971639808335482e+02 1.097833956304056926e+02 1.079166194498640721e+02 1.096299032140567107e+02 1.111985257225065737e+02 1.091644606344046906e+02 1.111932059140150670e+02 1.090291578779433763e+02 1.098150649266737418e+02 1.101304316489642474e+02 1.084946075094494944e+02 1.091891883135402566e+02 1.121129276599984195e+02 1.091200142439052883e+02 1.120156509024172351e+02 1.076620762230954114e+02 1.089840815135659682e+02 1.088132597464604743e+02 1.079179933195888452e+02 1.114976862538456430e+02 1.135065451767069789e+02 1.109326657899881923e+02 1.102919393834077937e+02 1.106352908078496000e+02 1.109609948300915363e+02 1.115436084870569715e+02 1.101840240226862306e+02 1.135300979724349020e+02 1.116472059668008825e+02 1.082007621523459164e+02 1.104766426684038976e+02 1.102806802657361658e+02 1.101263882853278773e+02 1.094778431992598371e+02 1.089298003994871067e+02 1.114147937485722650e+02 1.113968951268702767e+02 1.112969956392344244e+02 1.117583218698635079e+02 1.098803958898843973e+02 1.097664957859323778e+02 1.092269831108980753e+02 1.107251601257768101e+02 1.101408736389150249e+02 1.128720124374455196e+02 1.108438090360951378e+02 1.135246918034709864e+02 1.137253581681400618e+02 1.131831513691657136e+02 1.103099870385979528e+02 1.145363407982183332e+02 1.156334435049217149e+02 1.152104815034274168e+02 1.153880635303242599e+02 1.130503115450155462e+02 1.138018522849997112e+02 1.163366967265553313e+02 1.157819804816803497e+02 1.173412171148399494e+02 1.153935767780578345e+02 1.157742283580521558e+02 1.148532956628671826e+02 1.158148857959628089e+02 1.153690571151305448e+02 1.158152902226033518e+02 1.166339255883282107e+02 1.136975100910217122e+02 1.194890244236462422e+02 1.174620417197332358e+02 1.161275799192727334e+02 1.191032836753476545e+02 1.177805173675265848e+02 1.196178197598461708e+02 1.204740898461472511e+02 1.182562871255844215e+02 1.192408333108123912e+02 1.192979503251692392e+02 1.197147490603420579e+02 1.173626749092163095e+02 1.191320236135866537e+02 1.193886405514984403e+02 1.203052491840924461e+02 1.177436135515031737e+02 1.186122940770796390e+02 1.214349693654906304e+02 1.208696973801197174e+02 1.206319440880371303e+02 1.182175515365413361e+02 1.169563158702558354e+02 1.218946316180690843e+02 1.199435354697318274e+02 1.214705498153283685e+02 1.203854830379971901e+02 1.195552324606358212e+02 1.218436404565992603e+02 1.223879862231184603e+02 1.199698089060105133e+02 1.212497332289867842e+02 1.219809141676986286e+02 1.204964025008063118e+02 1.243483118360956610e+02 1.243834292647841266e+02 1.241668644886380974e+02 1.194647776562509165e+02 1.226283919150850465e+02 1.244137856653646708e+02 1.252797584320292401e+02 1.233826026897691719e+02 1.224253783589298621e+02 1.219867733041763671e+02 1.234325029827406581e+02 1.254595914665674741e+02 1.253291188801086946e+02 1.270770347802067590e+02 1.288329515368653801e+02 1.264937279074201086e+02 1.272522863872834904e+02 1.299196207441696345e+02 1.296723594353015301e+02 1.295664274882667826e+02 1.268722000260568450e+02 1.271842548873929246e+02 1.299740750943780938e+02 1.272550517276349922e+02 1.292489484932075641e+02 1.273072898902269827e+02 1.259125424178984787e+02 1.297088863288007303e+02 1.260468397777094651e+02 1.262672822492330340e+02 1.291795532523340739e+02 1.279635973336204273e+02 1.305778564887842208e+02 1.308582402437619407e+02 1.310392251272322994e+02 1.302394967447975773e+02 1.272713315197160995e+02 1.278852655684942903e+02 1.302655513896490902e+02 1.301728928724887169e+02 1.282070845433212867e+02 1.296267881087772196e+02 1.299669842278080978e+02 1.349465914969244977e+02 1.293905245629988201e+02 1.314203676407386467e+02 1.325304259606687936e+02 1.342762038934218936e+02 1.315289012354927536e+02 1.327134285645618377e+02 1.321724740783372170e+02 1.337260828950144855e+02 1.303487559806587512e+02 1.311753216491201215e+02 1.324230729258416090e+02 1.324677666104082618e+02 1.309885244487445846e+02 1.322014752752932338e+02 1.302521886460065446e+02 1.326734229824566569e+02 1.318485313451905938e+02 1.290913310031894525e+02 1.311364384297158665e+02 1.290001925833642531e+02 1.329835457972342283e+02 1.333308658915869103e+02 1.299351834245294413e+02 1.307134543708319825e+02 1.316639710218580888e+02 1.328232049161545376e+02 1.315102321598398873e+02 1.292760419640091811e+02 1.286150319455415456e+02 1.323481386562924627e+02 1.359140647704064122e+02 1.307282591978202504e+02 1.300117192628277678e+02 1.310511256886794342e+02 1.347324032064971959e+02 1.317806544695853859e+02 1.319091751529868475e+02 1.300847180824849261e+02 1.314764454346255320e+02 1.301861153296022451e+02 1.311248005820562241e+02 1.334602494388990408e+02 1.331237552084439812e+02 1.285378662779980630e+02 1.348954756361458465e+02 1.325640590542545851e+02 1.323488370648170758e+02 1.323172290870054724e+02 1.339337979449069280e+02 1.341979251443651719e+02 1.324056153390353359e+02 1.343968789105811652e+02 1.369284870610144083e+02 1.351494453335375852e+02 1.368944377464831916e+02 1.353086022856837189e+02 1.339493322638358279e+02 1.351496190696390158e+02 1.371795283769104969e+02 1.343300107798276315e+02 1.376718474716551839e+02 1.358449763446779457e+02 1.348034148871533091e+02 1.365599290555884977e+02 1.335788515313662685e+02 1.368680502190777020e+02 1.338223782935323527e+02 1.330702590393061087e+02 1.376182192322510218e+02 1.369014703885079882e+02 1.368258538944222664e+02 1.367507129388879150e+02 1.338825123695534103e+02 1.364202655478148642e+02 1.377736199878716832e+02 1.346514451120139313e+02 1.350693412761679610e+02 1.340950409216252410e+02 1.346987749722292165e+02 1.367810818058876521e+02 1.345066751573889121e+02 1.360490522604660839e+02 1.361845342975545350e+02 1.374640909594658353e+02 1.366762961825419325e+02 1.398387145676712464e+02 1.343469796731416750e+02 1.360189903452406099e+02 1.359940359401056753e+02 1.356542426545128706e+02 1.353801964510050482e+02 1.350124205168683602e+02 1.383225368202084553e+02 1.336705885270816339e+02 1.367716710954719588e+02 1.378611211695598797e+02 1.354802869335630646e+02 1.359366087273909045e+02 1.385292937383235596e+02 1.332206965860239052e+02 1.372188383991414184e+02 1.380667621251796220e+02 1.388181578505088680e+02 1.368990379747768600e+02 1.351274762849871820e+02 1.346887997061753310e+02 1.355689399009795579e+02 1.335427268049040208e+02 1.350785729935589927e+02 1.368066676059236215e+02 1.341881595619809389e+02 1.343327757466668402e+02 1.353217352263620796e+02 1.355701278967215160e+02 1.360772662324504836e+02 1.350964440106700124e+02 1.323643921397182339e+02 1.349498721894001392e+02 1.376733996730760055e+02 1.324670737240212759e+02 1.350184710330501900e+02 1.354596203368209899e+02 1.348868325525791079e+02 1.336359383661859397e+02 1.350466421797708847e+02 1.347231716667210719e+02 1.361524908871602122e+02 1.338838978199899259e+02 1.372389531030554224e+02 1.349263408783146758e+02 1.344015963417417936e+02 1.349927066307434984e+02 1.329326360361485797e+02 1.339004430301334025e+02 1.336988478348999081e+02 1.338511905859837157e+02 1.319219180698411265e+02 1.336371532046617006e+02 1.309309675171584786e+02 1.316060296039439095e+02 1.311718241533296521e+02 1.316507383981574719e+02 1.339128774244600777e+02 1.335399252876504761e+02 1.357924779021930135e+02 1.333069119553715325e+02 1.339481156256601366e+02 1.379636581107719167e+02 1.341117411222757028e+02 1.350210868720753865e+02 1.322491282777334334e+02 1.352846799827678979e+02 1.362426743489482988e+02 1.354985630705411666e+02 1.334556151762024854e+02 1.387576471761204857e+02 1.368954619576362575e+02 1.352385340671990832e+02 1.368228927713394683e+02 1.382761855925597843e+02 1.339285960003142293e+02 1.367924714689996222e+02 1.355969991005118800e+02 1.361794915287470928e+02 1.348105612384152607e+02 1.346307276873829721e+02 1.364526066920559799e+02 1.349918122548733095e+02 1.356625820512944927e+02 1.385302640674785266e+02 1.360412433020893275e+02 1.364891297173000737e+02 1.374922851903851893e+02 1.378631871448238542e+02 1.384407910100720756e+02 1.377816974356921094e+02 1.378398773432348605e+02 1.389617219320604988e+02 1.380487065861657925e+02 1.375533169794218225e+02 1.395015206049968697e+02 1.408028530655111297e+02 1.388096496460383094e+02 1.421766967672388091e+02 1.423418888368957198e+02 1.405671645426526197e+02 1.436513232311373542e+02 1.408910557937397243e+02 1.423769339951378470e+02 1.403886147855600370e+02 1.453692532073197867e+02 1.424078396339612027e+02 1.421391720197938753e+02 1.420499020464373530e+02 1.438875990452467590e+02 1.452337230895690254e+02 1.418492438601657852e+02 1.452604879517276117e+02 1.441338594824531754e+02 1.438928730164329011e+02 1.457965148593083882e+02 1.451856796082253425e+02 1.424367186259080995e+02 1.442521993499445898e+02 1.440777899683925511e+02 1.452235997715204689e+02 1.454835304765664148e+02 1.438136485684272543e+02 1.436569743137943647e+02 1.420688261126614691e+02 1.445745406961384845e+02 1.462826212403537340e+02 1.438864700878733913e+02 1.464495878613657567e+02 1.459752820098891846e+02 1.456243758348562949e+02 1.436799501794957337e+02 1.406782295414449493e+02 1.449927808609538999e+02 1.439434924207799327e+02 1.443663293181677432e+02 1.464308722784219015e+02 1.466543947634559402e+02 1.450713878471059957e+02 1.459307724739325636e+02 1.449030669937665721e+02 1.446898927689099992e+02 1.443096719428740471e+02 1.460827063706893227e+02 1.476221994111372737e+02 1.466763812952306978e+02 1.467807445949912051e+02 1.460847623069834356e+02 1.487416853917425783e+02 1.465325921983097146e+02 1.483164639631360160e+02 1.480417364705540137e+02 1.444309757473032221e+02 1.484633751391633893e+02 1.474533546197853013e+02 1.503079110228975139e+02 1.460737414040754345e+02 1.495172295870036692e+02 1.509909171082110220e+02 1.459850042589565646e+02 1.498244075282873951e+02 1.485607033374482455e+02 1.514755118419206497e+02 1.487469325263783162e+02 1.501326949637477810e+02 1.542167837859122699e+02 1.517293632851361735e+02 1.525231383009673038e+02 1.484072798121165704e+02 1.499037035956627051e+02 1.500114331595763417e+02 1.498293451419643247e+02 1.522463473324186793e+02 1.504057480458401415e+02 1.508820752698729279e+02 1.503242851906897499e+02 1.517655483950099438e+02 1.517836838798757526e+02 1.530900899997145359e+02 1.519506436282492530e+02 1.525863414378681853e+02 1.536901857187716303e+02 1.563278488147993812e+02 1.529335019292296920e+02 1.540133208706760968e+02 1.541921909298515629e+02 1.515090616334252047e+02 1.546237870886105554e+02 1.516651744778019122e+02 1.512273693263038297e+02 1.543695069536327651e+02 1.524528842809953915e+02 1.521093602281125357e+02 1.530311081470184433e+02 1.564766243099831797e+02 1.565230074824029884e+02 1.531833875243867453e+02 1.540909507930252005e+02 1.545049279482016686e+02 1.502950601388731684e+02 1.546698193611972272e+02 1.544489280259328723e+02 1.545726721237376466e+02 1.558364685340388007e+02 1.558771501941560018e+02 1.533141681972829531e+02 1.533115575848048593e+02 1.509001402022516629e+02 1.541929674767858103e+02 1.506899630432461379e+02 1.567183663085032777e+02 1.540390976509707741e+02 1.513674538306635498e+02 1.517135848950890988e+02 1.532430231765567328e+02 1.524281027389597227e+02 1.549308468364471025e+02 1.519847191412309542e+02 1.549227398492484724e+02 1.542717359021807511e+02 1.573295248060128415e+02 1.523229478896368789e+02 1.519219424762603694e+02 1.502416422404040190e+02 1.507219488908967264e+02 1.518120808995002164e+02 1.546040194074952865e+02 1.562862336914365642e+02 1.530221533061272510e+02 1.528027018360053262e+02 1.544896364585102901e+02 1.568188163185758981e+02 1.574010486411119984e+02 1.554794537256621254e+02 1.571782019037713667e+02 1.543959398960723775e+02 1.517472564655547558e+02 1.539069963820503801e+02 1.566648284865336223e+02 1.554035419461092431e+02 1.559292089053558357e+02 1.547244178824324763e+02 1.534567239095590310e+02 1.552096899919562816e+02 1.532070766797175452e+02 1.555500256791445679e+02 1.552052019039433333e+02 1.535927411456941343e+02 1.559256259061097296e+02 1.514845949142465997e+02 1.557193020855680459e+02 1.518842303117088193e+02 1.554090621689308591e+02 1.545989085332930131e+02 1.526065077886009647e+02 1.537007221756982176e+02 1.559028505971829475e+02 1.536173553206995734e+02 1.544432625451603940e+02 1.527744056746323906e+02 1.523797447838805681e+02 1.539051650276825001e+02 1.525692786807717312e+02 1.524846532761102935e+02 1.540151759181685804e+02 1.516947881477674969e+02 1.537463510347141380e+02 1.556531433355233958e+02 1.526306485819018803e+02 1.521573031841635668e+02 1.557052028964683927e+02 1.541774588014096707e+02 1.550276059051018365e+02 1.545933592613174881e+02 1.548497140034981214e+02 1.555707388378765188e+02 1.561381699615544960e+02 1.558616256368941890e+02 1.581939127140533685e+02 1.569149067735828851e+02 1.572349272552974071e+02 1.537691939735063045e+02 1.582989182478455916e+02 1.516193850953520723e+02 1.540181387377895135e+02 1.525366934853408623e+02 1.544190571340122062e+02 1.582470084205780552e+02 1.509591789053411048e+02 1.546739405941888492e+02 1.530627824376866783e+02 1.545486692362436827e+02 1.559087757067708537e+02 1.550217965193846794e+02 1.558884569499057307e+02 1.552034669581129265e+02 1.570353692579563756e+02 1.531967149818475775e+02 1.566745931408938759e+02 1.514779203621394856e+02 1.526961359591320502e+02 1.514025144471302724e+02 1.513979597927419434e+02 1.566047245606811487e+02 1.518119438504462551e+02 1.501354853103131859e+02 1.491378352881763476e+02 1.501765569526430966e+02 1.498815805790346758e+02 1.497364606638828946e+02 1.488709139962432459e+02 1.490767430934315314e+02 1.482169670880503247e+02 1.495549760742661931e+02 1.485341618535694863e+02 1.474612939472903292e+02 1.522750928515667965e+02 1.510196813589071496e+02 1.521687428733218610e+02 1.505118096714140279e+02 1.481434118240044882e+02 1.495942259382635200e+02 1.486673798666943469e+02 1.520019141057237562e+02 1.518304991352664786e+02 1.490764722390296413e+02 1.498335624014973746e+02 1.506927826810221802e+02 1.488590252031227692e+02 1.501550822503394613e+02 1.507946648451752480e+02 1.508860378980531891e+02 1.491133271228088404e+02 1.514316843600734046e+02 1.506069996413039007e+02 1.501495853470352415e+02 1.511007787429195162e+02 1.525466184474652778e+02 1.510982876766344987e+02 1.500502410291006470e+02 1.515977924170166773e+02 1.520582847191721498e+02 1.516524487115833892e+02 1.502972961506543754e+02 1.516748937743366810e+02 1.514245724914832181e+02 1.482130543581031930e+02 1.517085601944731366e+02 1.524624182787065365e+02 1.498632633764185869e+02 1.510381151711906114e+02 1.516816562988587407e+02 1.481358773021185300e+02 1.521427750634930760e+02 1.515349032161296066e+02 1.521475932230710271e+02 1.496938855789489651e+02 1.525488648184606859e+02 1.532202065611050159e+02 1.517680736631484990e+02 1.542598835815592793e+02 1.546162942645164549e+02 1.537367258619036647e+02 1.530746743068860951e+02 1.545044095739699515e+02 1.515288082601310578e+02 1.520352967214406590e+02 1.548806969452270152e+02 1.556453849327241130e+02 1.511338509097163012e+02 1.544428512940563110e+02 1.507439929371392964e+02 1.533967132642975741e+02 1.537190295467802912e+02 1.504885818943314177e+02 1.510584100563361005e+02 1.517926825476609451e+02 1.510984756259285007e+02 1.516671287449120484e+02 1.510362184211133467e+02 1.519727510229243990e+02 1.519570129182287985e+02 1.533715483987371613e+02 1.557325880557904725e+02 1.546904499010959455e+02 1.530857385983475751e+02 1.545974679123940518e+02 1.556213074082449737e+02 1.543689579432310666e+02 1.522755026397308029e+02 1.567643940972500047e+02 1.514253702358484759e+02 1.549388857594000228e+02 1.567676871467290312e+02 1.568902474836010583e+02 1.579410909856357250e+02 1.571026233923633981e+02 1.547223915432609829e+02 1.554658739390502546e+02 1.582784910361718289e+02 1.562341564942997536e+02 1.553299262839285575e+02 1.542119095101921857e+02 1.554377505575126008e+02 1.569923396945172271e+02 1.537324416889223073e+02 1.564273637704326347e+02 1.552255158317020971e+02 1.543053565116633763e+02 1.580116572549092382e+02 1.575716039898760243e+02 1.604393077244219796e+02 1.563828427948713511e+02 1.542703512788868920e+02 1.592701939326265119e+02 1.562930530198411816e+02 1.554663375496963056e+02 1.542463194482273536e+02 1.539278066802010869e+02 1.540026082166859567e+02 1.552319901177687029e+02 1.555599945984666306e+02 1.556775387132579169e+02 1.543688786516709683e+02 1.563102922912622716e+02 1.556419545986086632e+02 1.575027054795733648e+02 1.540613297004663309e+02 1.578209624042753774e+02 1.586629213368933335e+02 1.567259467062736178e+02 1.544814240734413318e+02 1.574545042104161325e+02 1.558825370257451652e+02 1.572650162360191928e+02 1.600295769760183475e+02 1.575182481276239628e+02 1.590637169730952678e+02 1.586143677296526562e+02 1.544218527178781812e+02 1.561891218632341634e+02 1.598491369342797555e+02 1.548782881631219936e+02 1.602732927076898761e+02 1.607498103272234289e+02 1.566958730033157963e+02 1.580450922100146158e+02 1.563951726111767471e+02 1.560134553204445069e+02 1.601914409645390549e+02 1.601165150128670973e+02 1.583559288490101267e+02 1.616239164408159468e+02 1.592093457943377075e+02 1.599405030560083105e+02 1.601775615103044856e+02 1.565832463491040869e+02 1.613691077753527452e+02 1.619138095813775067e+02 1.614103710610015980e+02 1.601631519493109010e+02 1.598152036519066712e+02 1.593685087965806986e+02 1.605491491288415205e+02 1.619700005502099600e+02 1.655951616212327053e+02 1.631200048249140764e+02 1.636036876568923901e+02 1.645707710242964197e+02 1.606101149592970785e+02 1.586454056546871527e+02 1.603868540547767054e+02 1.647257994550104456e+02 1.609901817856044772e+02 1.617174079426201558e+02 1.629848316036967049e+02 1.607519336045632201e+02 1.611173128623501327e+02 1.617698093719169492e+02 1.599223257182810016e+02 1.620298468492332233e+02 1.597284790583335337e+02 1.620368572630012522e+02 1.607890006766942292e+02 1.607669418023791366e+02 1.616377300723033557e+02 1.631772573134083189e+02 1.638010083532603289e+02 1.650415453458053889e+02 1.617412592149136117e+02 1.648863624464368343e+02 1.664264698362070192e+02 1.674195122852060535e+02 1.670464614934400345e+02 1.639329464432435941e+02 1.655337344740095773e+02 1.683161700683087361e+02 1.639098778357488868e+02 1.665330848526701004e+02 1.663215805603293234e+02 1.700080417271099407e+02 1.659711260339210526e+02 1.681486204840127527e+02 1.677203897881223327e+02 1.698832680273243056e+02 1.671266363466027656e+02 1.700224155144149165e+02 1.686165434434112171e+02 1.656189222938362491e+02 1.675413602978956646e+02 1.644172003706874818e+02 1.697560212515664944e+02 1.681968429332474670e+02 1.669863701317515563e+02 1.684016241150002600e+02 1.697729023860370603e+02 1.704710817953793196e+02 1.686536124495887066e+02 1.668571102260318924e+02 1.723050336016068229e+02 1.699616310130279260e+02 1.657815119861786002e+02 1.648380067301392558e+02 1.677574037051754772e+02 1.680399732375057056e+02 1.663688285763635974e+02 1.673609193230986705e+02 1.654594791575155170e+02 1.669971548840856883e+02 1.662698615933194617e+02 1.683578362013991807e+02 1.703259044754552747e+02 1.671037677474091367e+02 1.675652780471407368e+02 1.690199011340067727e+02 1.662081014708284386e+02 1.668565726400559583e+02 1.694407906691482140e+02 1.666620974693418304e+02 1.664651912911102727e+02 1.644094477451782268e+02 1.693556806109015440e+02 1.688606764100096882e+02 1.654732855097775825e+02 1.669938873409510620e+02 1.663633594947876873e+02 1.672364579813103376e+02 1.639667630917904262e+02 1.659436870205615264e+02 1.647341693070499105e+02 1.669305362766244230e+02 1.686197995447322739e+02 1.627407691672289900e+02 1.647638545930665543e+02 1.649793719469261362e+02 1.641162340328113771e+02 1.659669785044347066e+02 1.679683225506170174e+02 1.653470792402296468e+02 1.638081111364240883e+02 1.669350507968986790e+02 1.650417816723671081e+02 1.648279805815325858e+02 1.668150242576421078e+02 1.651456971623395305e+02 1.607819960739166447e+02 1.644064019192127546e+02 1.635599578316292479e+02 1.624143844160294634e+02 1.646181926031299838e+02 1.644941870632896723e+02 1.630316982586618337e+02 1.627267552555302075e+02 1.622443563758783682e+02 1.612544004492278589e+02 1.607304440493044240e+02 1.630914383144870499e+02 1.609933719384547715e+02 1.590682202648827683e+02 1.595346563949496215e+02 1.639691741187015737e+02 1.568074626902449893e+02 1.592084433173473883e+02 1.595729663411478327e+02 1.603354243361235092e+02 1.619680861743986497e+02 1.614180680780112027e+02 1.625043670485081293e+02 1.637532980862692398e+02 1.628937232953872183e+02 1.604757878528828883e+02 1.626084418965493796e+02 1.618361558456081752e+02 1.649272087795373523e+02 1.610523813829852884e+02 1.613582255612375889e+02 1.594872560343970633e+02 1.635471785236031224e+02 1.630080035398132736e+02 1.623194260830728979e+02 1.619253274063944446e+02 1.582810233407844009e+02 1.640070512971854271e+02 1.633189382431057481e+02 1.632894545083433115e+02 1.636869143857022948e+02 1.608332577277968483e+02 1.623463691975371432e+02 1.602796273055575966e+02 1.613338430536364001e+02 1.619410095370378144e+02 1.587900372457344247e+02 1.632410949750660620e+02 1.599613583266925900e+02 1.625615380575450786e+02 1.598438897997414756e+02 1.584792676178850570e+02 1.608801188119241488e+02 1.617750043222224576e+02 1.578067778204856495e+02 1.586896425352288986e+02 1.623813554742141321e+02 1.597783160675008673e+02 1.642501965106142734e+02 1.599331259182398810e+02 1.621088609451176978e+02 1.561888791895312636e+02 1.569455399662212471e+02 1.596869100576540461e+02 1.589947264362971566e+02 1.634899668457323969e+02 1.615195836454092557e+02 1.645571024990820490e+02 1.652318431111791881e+02 1.610003001974205858e+02 1.657476417543731770e+02 1.596724860332882372e+02 1.591976753869782613e+02 1.603922311755360681e+02 1.626340680783421533e+02 1.606335564524486301e+02 1.606497734850203756e+02 1.589935156486943697e+02 1.603038786842464845e+02 1.603286984221241767e+02 1.603334892541236911e+02 1.617563052206824068e+02 1.629198168145986187e+02 1.623380812400281457e+02 1.651168107665129696e+02 1.626323662556989120e+02 1.635667412290184188e+02 1.603436082364828792e+02 1.609710005514152726e+02 1.610039298419281408e+02 1.614943661146414513e+02 1.638090410186682675e+02 1.620508099565278712e+02 1.620094914593849467e+02 1.583785074025318522e+02 1.590210353358114901e+02 1.573307797044201664e+02 1.560389775839880997e+02 1.577639099106195602e+02 1.559254232719090965e+02 1.585587701452642477e+02 1.600883995433499365e+02 1.587745816417112792e+02 1.588894030924035121e+02 1.590643864663459794e+02 1.590955120062960759e+02 1.570210444435421095e+02 1.575459397131152173e+02 1.529405970952074938e+02 1.571485201666251328e+02 1.551476285676214388e+02 1.556734568117016977e+02 1.571230338715875519e+02 1.583211538673710095e+02 1.557714148574307274e+02 1.579914029115048208e+02 1.568391839885739500e+02 1.573314936398209056e+02 1.572980070583495831e+02 1.548383442411601152e+02 1.564201759603576534e+02 1.573799918247436267e+02 1.586476461731812151e+02 1.580073016311019956e+02 1.516423219143879919e+02 1.524372048766348087e+02 1.535042074653170801e+02 1.538403889242689786e+02 1.552305071406604213e+02 1.555546664287165584e+02 1.517227866088744008e+02 1.574487075084439596e+02 1.581331992172035541e+02 1.555933138941269362e+02 1.602191541647609370e+02 1.565843959967462240e+02 1.561233742472838060e+02 1.584556252001737278e+02 1.567011806339438351e+02 1.567072482241270848e+02 1.593819440122936157e+02 1.548423162767963106e+02 1.588146242987803589e+02 1.591157765761187193e+02 1.598224371659143515e+02 1.612704235265706245e+02 1.628089258507518196e+02 1.620552616269083614e+02 1.590670634214054644e+02 1.574933919397329873e+02 1.560087112627905697e+02 1.614839289135926776e+02 1.575856484013942236e+02 1.624711926483499838e+02 1.568408108365470355e+02 1.617313438942775292e+02 1.614753660915525018e+02 1.597521506208477433e+02 1.621987617476747232e+02 1.599725981411224893e+02 1.585527566945167450e+02 1.602274622032872458e+02 1.594869802235258760e+02 1.610702666250671484e+02 1.632871675287613300e+02 1.602686212595679649e+02 1.619151057731222636e+02 1.599598537434606556e+02 1.588320603783683111e+02 1.590425123457107475e+02 1.582108214864163074e+02 1.601726857706975409e+02 1.592796162289621407e+02 1.598601574091304940e+02 1.592739844554567128e+02 1.609987478880135541e+02 1.585037414885730414e+02 1.598049284159785657e+02 1.604746892049950304e+02 1.614286996008072776e+02 1.598837663644903557e+02 1.579948691464989281e+02 1.585057541113299351e+02 1.589975387003223943e+02 1.584948618900651240e+02 1.589457934735005722e+02 1.560538610595338582e+02 1.595146930987818337e+02 1.604012614152002527e+02 1.604056979510607732e+02 1.570874935128924506e+02 1.614434616286056610e+02 1.593427659159724215e+02 1.584327674093912890e+02 1.572712242317824405e+02 1.576851277540394847e+02 1.570778795917978528e+02 1.614279121459360340e+02 1.581321216251875796e+02 1.614422633593012222e+02 1.607755068401265248e+02 1.609682397063581334e+02 1.612916901582857179e+02 1.590976581957257849e+02 1.602035631319946276e+02 1.617434535431195854e+02 1.604568923245553265e+02 1.651858158893481630e+02 1.632064160642969455e+02 1.628374108328687271e+02 1.648914356598557447e+02 1.613882795679503204e+02 1.608998645254908411e+02 1.648408143284860330e+02 1.640523625466376529e+02 1.643014902745212851e+02 1.641784684834232451e+02 1.653692997894892756e+02 1.683921326126375959e+02 1.658338981051067549e+02 1.615379222470757838e+02 1.649945916310063581e+02 1.677730185364093813e+02 1.632349468231340381e+02 1.658432095482883426e+02 1.671256613980800978e+02 1.652255569988739126e+02 1.658273864330356275e+02 1.648724564124137260e+02 1.684491659124892635e+02 1.676520316002411448e+02 1.718336195603106376e+02 1.683478374719864803e+02 1.669572599491625056e+02 1.718038964430966189e+02 1.734053289311701462e+02 1.702634431632424707e+02 1.712072930015704912e+02 1.697953108663611204e+02 1.706266956896918998e+02 1.689880931664270349e+02 1.696681603418096813e+02 1.713940114273867721e+02 1.745340360054443352e+02 1.706719598100109181e+02 1.721482677824425309e+02 1.703848876882503305e+02 1.701343326811526140e+02 1.683931757955319313e+02 1.698433048725916592e+02 1.707913480465538498e+02 1.707378072008817753e+02 1.669815515854697310e+02 1.675350796308636063e+02 1.662811038238869230e+02 1.692407509699892501e+02 1.685176366806539932e+02 1.671703419508188233e+02 1.687217065315548155e+02 1.653140735327683331e+02 1.683421730129348646e+02 1.672266427244429963e+02 1.678630546121398481e+02 1.661915110629902301e+02 1.644066255862649939e+02 1.639306644566176203e+02 1.655972269907489931e+02 1.655377565722043016e+02 1.705060144740210148e+02 1.671609924184317890e+02 1.663701104831266377e+02 1.664839045752383413e+02 1.635195034172865860e+02 1.657559958001501741e+02 1.697935471973108861e+02 1.700914985381129725e+02 1.692469254715295506e+02 1.698010749559300621e+02 1.685350047965977183e+02 1.669335208428641693e+02 1.701825286496466276e+02 1.713325573257258725e+02 1.724244688083526569e+02 1.737774777576671283e+02 1.691059279558417074e+02 1.714444346353214428e+02 1.691717839320554333e+02 1.725208260602248345e+02 1.755085831018600686e+02 1.755417344102728805e+02 1.748227404966503684e+02 1.751501580417371144e+02 1.734384163744836087e+02 1.750360241234271257e+02 1.754594007218422007e+02 1.702201693258253385e+02 1.726545883856414036e+02 1.744691618815402308e+02 1.756398475356036215e+02 1.768778859813690474e+02 1.750046347659455819e+02 1.703609402750776951e+02 1.761802886720860215e+02 1.764061229983940109e+02 1.723000650498572952e+02 1.764710965685007977e+02 1.752988990396076190e+02 1.758537974690808312e+02 1.744879484660532398e+02 1.772927838213979328e+02 1.732995034763067963e+02 1.732857921529613350e+02 1.759682536556738057e+02 1.761290366089561132e+02 1.759076656834214418e+02 1.748128811211564937e+02 1.756938679134634071e+02 1.779704134407159870e+02 1.756674629529067602e+02 1.739365124211182092e+02 1.727123504107410099e+02 1.723777445380330278e+02 1.753432152980392402e+02 1.734653066885326780e+02 1.760280117012671894e+02 1.731191063427244501e+02 1.772945684287634265e+02 1.764890579505654671e+02 1.765221311155685271e+02 1.783373831913889092e+02 1.766944255017106968e+02 1.768898373622739655e+02 1.734986309715021378e+02 1.721148565883864592e+02 1.703784275932361538e+02 1.712610363328433607e+02 1.715361446769892382e+02 1.704502013406078333e+02 1.757812273540971546e+02 1.724857193293520936e+02 1.760816947184032983e+02 1.724073797824772782e+02 1.740235011055682151e+02 1.728430417773196552e+02 1.703772630075984296e+02 1.703247338314810690e+02 1.714002973197315782e+02 1.690564536237131676e+02 1.713687862831707491e+02 1.706160599986639284e+02 1.676028570097920465e+02 1.718389523154380072e+02 1.678148457398959863e+02 1.695119452710052883e+02 1.663252648365193807e+02 1.698661602592436282e+02 1.720396999613810749e+02 1.728844741732860371e+02 1.735390493629409150e+02 1.725102984272716924e+02 1.718522288238743272e+02 1.711574350411972318e+02 1.703711311127880492e+02 1.717722039317072529e+02 1.714908059110516660e+02 1.699144480403845989e+02 1.708157988986813223e+02 1.697872102822189220e+02 1.729946096702040279e+02 1.709594533047759910e+02 1.699930428896580850e+02 1.719458482883258057e+02 1.717696482631717174e+02 1.689885939701096049e+02 1.715769861901370064e+02 1.719226510287352028e+02 1.724382533081945326e+02 1.713557312631987770e+02 1.730414915535721718e+02 1.706399640584235726e+02 1.708207705645486669e+02 1.706065968483911490e+02 1.727212969590217142e+02 1.725657768028313228e+02 1.737946170355846789e+02 1.728615173394474596e+02 1.725950342337404777e+02 1.721381814392585738e+02 1.700976694606325168e+02 1.715971938291485799e+02 1.713494341750445358e+02 1.726009513033173448e+02 1.726006181553920271e+02 1.711043086438306489e+02 1.721754532618199107e+02 1.751686121792842528e+02 1.714253630161200022e+02 1.704824747527186446e+02 1.718375054167054827e+02 1.702299066343565812e+02 1.723977592608258647e+02 1.734353145475029692e+02 1.714806515264814948e+02 1.745914810824615415e+02 1.727123542413296775e+02 1.756862398511412096e+02 1.780121425287615295e+02 1.753007702647594783e+02 1.784165918796860240e+02 1.779835794271002669e+02 1.793919806347548160e+02 1.761898703742899386e+02 1.769531702316392341e+02 1.755996130283323282e+02 1.775799068676496404e+02 1.807817334274287759e+02 1.762032733575094028e+02 1.787673966783682715e+02 1.752134016379610273e+02 1.791390550151805598e+02 1.818603133826952956e+02 1.807230179077667174e+02 1.821407243434640577e+02 1.780858811977997220e+02 1.770293932481699812e+02 1.781053685386150676e+02 1.749079020588287108e+02 1.775386536623613551e+02 1.784016135584996903e+02 1.788334061654672951e+02 1.823494266341851926e+02 1.817068667640236015e+02 1.773390208735994520e+02 1.795336309760813549e+02 1.788066004001932470e+02 1.817345590220552936e+02 1.790418579761973774e+02 1.823727287691673951e+02 1.794752344056696245e+02 1.814377583817373818e+02 1.784684272035224524e+02 1.778463240046692135e+02 1.794602911654979209e+02 1.758847669550033288e+02 1.790060599151927931e+02 1.792828208942778758e+02 1.803817450574114787e+02 1.755333779179266287e+02 1.747946045560611594e+02 1.763743284637531303e+02 1.748092448532643459e+02 1.783712326587976236e+02 1.759379183820428239e+02 1.727420889693766526e+02 1.764949835015879387e+02 1.726464759739350256e+02 1.754365299913136198e+02 1.740617974806530412e+02 1.739123785183753341e+02 1.752411904620896621e+02 1.745567106930589603e+02 1.772055857104591041e+02 1.731402264751666280e+02 1.761699419485711928e+02 1.713433529321190179e+02 1.728188278294019540e+02 1.745254868457172961e+02 1.726925359105944722e+02 1.719296963940036846e+02 1.715057584059746034e+02 1.778562295054911999e+02 1.735170492108368876e+02 1.741217091432892801e+02 1.753251249125859204e+02 1.736184566238508182e+02 1.732221149464510006e+02 1.768491469791302677e+02 1.728747145202133595e+02 1.715994820433718644e+02 1.751450858213729305e+02 1.762784198532903019e+02 1.731825235450172897e+02 1.729227331881808993e+02 1.739974192366902628e+02 1.737005202373531176e+02 1.753732918378367174e+02 1.747115932298632117e+02 1.759212411816122028e+02 1.761897528801819135e+02 1.732710004918783682e+02 1.724329875188532810e+02 1.751706079848320599e+02 1.752730444500708700e+02 1.755420902149602682e+02 1.771588234588891169e+02 1.747249599221418066e+02 1.750116226116985843e+02 1.782372267084973601e+02 1.728696381065883259e+02 1.738158210323030630e+02 1.752973748273888930e+02 1.772739397895186926e+02 1.752640893524012142e+02 1.759370763772665498e+02 1.747127525996561985e+02 1.749637984366216017e+02 1.742950059081325094e+02 1.740843627155472291e+02 1.738840257070960433e+02 1.758876719379454698e+02 1.771242732153623649e+02 1.757975349762714075e+02 1.764152925381730768e+02 1.753823650740810649e+02 1.746085769469358411e+02 1.748772347668844134e+02 1.697300082929579048e+02 1.723351177693768648e+02 1.735407975557028522e+02 1.772850314793533357e+02 1.704316267366364457e+02 1.688191123492645147e+02 1.760556859907364640e+02 1.762208218042295300e+02 1.772115917869439841e+02 1.725485900465109239e+02 1.722854297197955020e+02 1.778335457562757540e+02 1.740407462356466510e+02 1.761571827877513670e+02 1.792055505385528420e+02 1.765648397182851852e+02 1.753511505522005791e+02 1.793285631594092422e+02 1.760025028882930656e+02 1.734766976385442661e+02 1.740630852999876765e+02 1.774363692710569467e+02 1.757517906462870769e+02 1.767492290692145502e+02 1.773973164644366989e+02 1.784849648613097486e+02 1.760692134192420895e+02 1.750667671115235748e+02 1.780998076457346713e+02 1.778333649305694166e+02 1.813654235550947362e+02 1.796923643513640911e+02 1.749974159737313926e+02 1.777916533270500850e+02 1.792380375563425616e+02 1.780083157319082829e+02 1.783312433743416534e+02 1.783864438182915535e+02 1.788621302014625485e+02 1.735724154951033995e+02 1.769728182426243279e+02 1.795820764241148311e+02 1.783186736718219834e+02 1.759292714411115242e+02 1.750177493667744670e+02 1.771095534563680758e+02 1.753355908287608713e+02 1.742949464002758759e+02 1.769859593537599096e+02 1.766757967998502181e+02 1.763569066869104915e+02 1.796886271679387050e+02 1.778366262802978213e+02 1.758897469873067223e+02 1.783791738054998746e+02 1.783914426585675699e+02 1.792462336899146464e+02 1.762521615656026484e+02 1.748808957336855201e+02 1.765553073850768442e+02 1.757229688919873070e+02 1.728003886598611700e+02 1.767222542864998900e+02 1.775317364264044784e+02 1.747702917844295598e+02 1.754545313369654025e+02 1.750580831427215003e+02 1.776250269878614176e+02 1.770916419578595367e+02 1.775032939787403734e+02 1.771011619949759393e+02 1.771231079103128536e+02 1.780386355130414131e+02 1.766418911018994891e+02 1.788739711686606881e+02 1.761524917815384015e+02 1.809170448147178831e+02 1.789338168985888728e+02 1.789687816066184212e+02 1.786368164329567776e+02 1.761620235431674644e+02 1.791117192560334672e+02 1.756917823546450563e+02 1.789889451987396001e+02 1.805389622963466536e+02 1.791428304017377400e+02 1.832475466411596017e+02 1.792551892272708471e+02 1.796757045247889835e+02 1.790566772093267502e+02 1.771221056340537814e+02 1.783438473957706663e+02 1.780357981909424723e+02 1.779437453928386503e+02 1.790821645419837864e+02 1.805828817641690875e+02 1.778454015787319520e+02 1.778212907182485196e+02 1.774412239956752160e+02 1.789002694721195326e+02 1.800547896989187393e+02 1.793494674819083627e+02 1.781326907429424011e+02 1.768160940717195899e+02 1.784250351056964803e+02 1.773021526244374400e+02 1.777096258579138919e+02 1.754685429087211617e+02 1.783907744881288693e+02 1.798686298456463533e+02 1.781946630530998448e+02 1.783164182813550269e+02 1.770011205240116396e+02 1.781425515923857006e+02 1.804083774903106132e+02 1.803985647584142100e+02 1.792752716299751512e+02 1.772368480650716265e+02 1.803260214919999669e+02 1.792435791551330055e+02 1.758582257515495542e+02 1.797864868348401615e+02 1.766407961059085210e+02 1.772931406839575743e+02 1.770028358632214349e+02 1.766054464402040765e+02 1.797919880038379290e+02 1.763059183860687824e+02 1.768021230285911543e+02 1.801130082599772493e+02 1.747973683437695342e+02 1.788549310879880068e+02 1.767212519214247948e+02 1.781057515940206599e+02 1.788811039792530835e+02 1.798364713073826238e+02 1.748655173950723167e+02 1.749538392235573099e+02 1.768304987902731398e+02 1.785317335059299637e+02 1.768837278257394132e+02 1.765201512094389216e+02 1.819947068517473099e+02 1.752051559907411615e+02 1.764764933844302846e+02 1.729255705894466075e+02 1.742157417532274621e+02 1.758790555486666847e+02 1.717154575012478119e+02 1.742850062392250834e+02 1.713081086139318359e+02 1.704589816553041999e+02 1.757063434136483977e+02 1.737528266283174787e+02 1.757999739180938832e+02 1.753323873995118163e+02 1.724152446981979381e+02 1.715267376179308201e+02 1.753899644925055270e+02 1.738957716336016688e+02 1.732874385962379620e+02 1.737389642620363475e+02 1.767384997311561392e+02 1.736551660840081581e+02 1.751482411274069477e+02 1.770002016426557816e+02 1.749734208123848305e+02 1.756747127800734631e+02 1.782545725242598849e+02 1.742859529353249570e+02 1.733558132165901213e+02 1.754141902656849652e+02 1.748939264557526201e+02 1.754705449289881756e+02 1.748553624819688537e+02 1.758954452156126251e+02 1.739170615899839447e+02 1.750551540152927998e+02 1.775543223947595095e+02 1.759193669540587166e+02 1.749668828639849210e+02 1.780655755202941748e+02 1.770628860788435475e+02 1.739974843169901533e+02 1.758940512025666010e+02 1.769674389683077322e+02 1.771613910906456510e+02 1.789222524778768104e+02 1.787410445692542851e+02 1.766865141749530324e+02 1.757137471984576678e+02 1.806114929472783501e+02 1.779490517077139486e+02 1.802339744581098557e+02 1.801244665570079917e+02 1.807060719354886089e+02 1.818917448718576111e+02 1.824793123392664995e+02 1.821990679582408177e+02 1.823886557405970734e+02 1.802186803624952631e+02 1.800496905972459274e+02 1.791530297504917542e+02 1.798720047911342022e+02 1.785936885061531143e+02 1.824703948268533509e+02 1.797914535422732456e+02 1.784957007172957617e+02 1.796314468979182948e+02 1.771787860730771058e+02 1.801657844317202546e+02 1.782591008756255633e+02 1.817876616834758750e+02 1.781942322509246992e+02 1.742951363989672871e+02 1.753010492433218701e+02 1.770266907885775822e+02 1.768301067764491279e+02 1.784048488383312474e+02 1.792249524200837811e+02 1.775414571475509717e+02 1.796595994657234030e+02 1.747847225468619570e+02 1.799604532511206969e+02 1.772165448851974077e+02 1.773660599692803146e+02 1.788888044646155322e+02 1.759174887451542872e+02 1.754439221287679516e+02 1.792866108414847588e+02 1.820491982906550277e+02 1.805820970946691375e+02 1.782913678715388244e+02 1.786585820228017667e+02 1.806240844219539099e+02 1.793946800245808220e+02 1.780205953574169939e+02 1.786570016364991602e+02 1.797210234243310651e+02 1.748570328343810161e+02 1.800150117523985500e+02 1.781687159638798619e+02 1.800623998720224961e+02 1.825073738462092763e+02 1.786010237325029379e+02 1.789347788736656071e+02 1.798296822382910420e+02 1.766972637165333708e+02 1.783434873160282450e+02 1.795602249196001310e+02 1.755321544427773688e+02 1.754647634509214811e+02 1.763638496437536674e+02 1.762877902354737785e+02 1.774365786807589416e+02 1.771115165871667614e+02 1.778177263691408427e+02 1.784329738323576464e+02 1.800179192402466413e+02 1.760543147534427817e+02 1.762882071645487088e+02 1.769063774134735922e+02 1.777325623885539301e+02 1.760405946408557440e+02 1.793027455721269234e+02 1.756260105215578449e+02 1.733903543239774194e+02 1.727911122584864358e+02 1.759162786415159587e+02 1.743264021997761120e+02 1.731735252829393801e+02 1.760676715983441625e+02 1.713476549355915779e+02 1.704928397213872699e+02 1.703107161158777956e+02 1.714731218291360051e+02 1.754171621371869776e+02 1.739730767169164096e+02 1.759160897956336100e+02 1.717405909799643666e+02 1.725426244582325239e+02 1.711818295782166217e+02 1.729084611168788115e+02 1.744116017969490713e+02 1.733460394966758145e+02 1.702586707341476426e+02 1.730670904860776034e+02 1.725025260527830255e+02 1.732891439953732231e+02 1.723960162573586956e+02 1.725227694211232290e+02 1.738876145662530064e+02 1.757310131804966034e+02 1.739161384121591709e+02 1.739163310259468176e+02 1.728121329750309485e+02 1.732994068357880337e+02 1.752593026283094275e+02 1.768597629321247666e+02 1.729978083413779757e+02 1.703823776429179304e+02 1.737698494812431989e+02 1.733033974225686507e+02 1.760483583275148476e+02 1.719168017172080738e+02 1.751497670377189309e+02 1.738380102493725587e+02 1.739437787394177235e+02 1.768474603678209860e+02 1.722266249972459775e+02 1.724238778489566357e+02 1.703524276011496852e+02 1.748327609105162708e+02 1.735908483887967577e+02 1.753325273855894011e+02 1.728027065693238740e+02 1.750456820824610702e+02 1.722194088285184819e+02 1.730862841288742118e+02 1.713110445913269473e+02 1.710088125460892456e+02 1.748289426324667772e+02 1.744503974467484397e+02 1.750927453997337579e+02 1.764367566516454815e+02 1.768772298109603014e+02 1.749920154555702254e+02 1.747515147112773377e+02 1.763446698029485731e+02 1.751639072600280826e+02 1.711148838998322219e+02 1.765259975294072206e+02 1.745459133556509528e+02 1.750266547368057104e+02 1.758017423409638695e+02 1.784476659840458410e+02 1.768458854520559669e+02 1.750737826786973699e+02 1.745049525238251249e+02 1.777036775864705191e+02 1.760391565327155377e+02 1.753181817480794962e+02 1.781124475947160590e+02 1.748892172000763878e+02 1.752202512573259128e+02 1.724596133026453231e+02 1.753672343504378546e+02 1.740478506959923664e+02 1.761813098922539780e+02 1.750138131645848034e+02 1.754996968258342633e+02 1.741451966455566378e+02 1.766445123305534821e+02 1.724999264735544102e+02 1.741989698454161726e+02 1.770705698111491415e+02 1.783257479105079710e+02 1.780259245292749313e+02 1.799202383155877385e+02 1.784588394108987757e+02 1.809827172098118240e+02 1.779958864573289929e+02 1.765214743014223586e+02 1.783070235433345374e+02 1.785336980335687542e+02 1.807603952856876788e+02 1.780330067474892530e+02 1.798756163343803678e+02 1.810201144827682640e+02 1.769917630338191259e+02 1.754404602446868466e+02 1.809351948158445964e+02 1.795154804789791569e+02 1.785171157028898392e+02 1.776615747984394886e+02 1.800340069936143550e+02 1.783419183439721678e+02 1.791071885646566386e+02 1.785231079056578380e+02 1.788256553878015325e+02 1.795968841469978372e+02 1.785056794377578910e+02 1.794743501936515884e+02 1.784928413891742593e+02 1.778259199759991134e+02 1.766890751394735162e+02 1.784350050775981060e+02 1.795175428353870757e+02 1.746676042037443324e+02 1.772904550702113511e+02 1.762182571257151267e+02 1.738676915258732834e+02 1.739904701573581463e+02 1.761435026758929894e+02 1.774469307368432851e+02 1.764960960518309889e+02 1.764323037643308680e+02 1.789208702106310795e+02 1.767744434741036628e+02 1.760963391326210967e+02 1.769363554842132942e+02 1.781737273829328387e+02 1.768392686276703785e+02 1.764523841571416654e+02 1.790541056693330972e+02 1.776090169931367768e+02 1.748341054195986715e+02 1.741319424115221182e+02 1.774041047895375414e+02 1.748256847998884211e+02 1.751554265069216001e+02 1.743535637535330522e+02 1.748237435767184422e+02 1.744953800745270200e+02 1.764141530606189008e+02 1.755363707154891415e+02 1.777652246957634645e+02 1.733026645416398708e+02 1.740119113819180825e+02 1.752704947970760827e+02 1.774412868024961938e+02 1.766312286432093970e+02 1.723461485798384558e+02 1.733889354596576595e+02 1.744388972161555103e+02 1.721441978398438835e+02 1.716376955543980500e+02 1.718403853277248174e+02 1.742461361883929669e+02 1.724772775078281768e+02 1.735840882264648712e+02 1.712395576364068006e+02 1.739966714159012042e+02 1.735226308340170931e+02 1.718503249200265088e+02 1.733167747111563415e+02 1.717952824267570406e+02 1.766659106340528353e+02 1.733641237157154364e+02 1.703973172504810805e+02 1.713441176510561377e+02 1.704123410432296168e+02 1.695962908161790494e+02 1.724473305581523164e+02 1.765638917312994636e+02 1.752763330072953352e+02 1.744897525281648996e+02 1.732092665023791085e+02 1.751469690452414056e+02 1.730796498101223051e+02 1.763129655407783218e+02 1.765994784762942231e+02 1.773067249809726889e+02 1.777064119753256932e+02 1.778325482760311047e+02 1.791629408590447099e+02 1.740594943688753347e+02 1.767890055396502191e+02 1.790022360526144780e+02 1.801335162518207937e+02 1.773663568171585325e+02 1.767020673936638957e+02 1.755235702256662194e+02 1.761641954949298849e+02 1.768279118193346733e+02 1.759936810477803988e+02 1.750310538510589140e+02 1.744398776814314260e+02 1.745320502784566372e+02 1.734497065331600254e+02 1.734741434885486058e+02 1.733760487707946538e+02 1.719353167115483245e+02 1.723387099305826951e+02 1.715167654701949402e+02 1.702896805649363898e+02 1.691903385755863383e+02 1.720430871111972522e+02 1.678072557751266061e+02 1.718768092369847409e+02 1.715875186539027197e+02 1.729894252891309065e+02 1.720940381150524843e+02 1.747043400100338602e+02 1.746334828625440707e+02 1.763334322060757415e+02 1.732258348090775542e+02 1.748579493770068041e+02 1.710460988319268267e+02 1.735860897932345779e+02 1.744838671179084884e+02 1.746943510451775978e+02 1.735393971651414802e+02 1.732764890334673851e+02 1.777119133212821964e+02 1.728015237608431107e+02 1.756253915137796753e+02 1.756204044660981083e+02 1.746402977841046606e+02 1.769325622931062583e+02 1.797380558318203612e+02 1.750730662970398157e+02 1.742977971127826891e+02 1.736604149697883486e+02 1.762088152567266377e+02 1.772981148018522219e+02 1.773891081397118512e+02 1.787281791355904943e+02 1.795369060532678702e+02 1.783479871677154733e+02 1.783085915330772480e+02 1.778718298571399998e+02 1.787359854962632539e+02 1.763015284731010013e+02 1.769893456728302681e+02 1.790993657217736370e+02 1.776230384313939226e+02 1.804283484291282491e+02 1.787892449322371817e+02 1.753854620129040427e+02 1.797400053221673488e+02 1.764984119981597246e+02 1.772872292088499080e+02 1.777248540255893943e+02 1.807748916288811643e+02 1.813450892296721690e+02 1.794685415214835871e+02 1.787907586438087719e+02 1.767409343728940314e+02 1.791118237566780351e+02 1.779787157872758314e+02 1.748560179039942852e+02 1.786798861111307986e+02 1.803239911333125178e+02 1.800205474018906955e+02 1.777688240878265731e+02 1.777698234739627026e+02 1.786932899031608599e+02 1.800940128679059455e+02 1.798581761414116897e+02 1.772720428607211431e+02 1.816652244527928133e+02 1.817905674585818758e+02 1.797901670250625727e+02 1.811830369942689742e+02 1.778018381324561119e+02 1.791888307630690349e+02 1.772075169264343515e+02 1.734805413729606585e+02 1.757740271941573269e+02 1.754108110115268744e+02 1.755567509681284264e+02 1.779328328581705421e+02 1.782407672301015964e+02 1.780518892072586254e+02 1.794483714017597151e+02 1.760448433983276004e+02 1.757728714267843202e+02 1.737646480806266140e+02 1.776778644005280512e+02 1.753476132185950291e+02 1.769631700055340389e+02 1.773987105900617109e+02 1.764900569081737558e+02 1.752841727672422394e+02 1.762577169036008229e+02 1.771903964886394931e+02 1.793507208538426028e+02 1.780748694472843852e+02 1.749584630718167091e+02 1.777547909254047340e+02 1.784648107108600641e+02 1.754259544763589247e+02 1.779361338933735794e+02 1.751635861554942437e+02 1.741716393937687997e+02 1.786674272044282645e+02 1.778134698544959349e+02 1.771029280661328471e+02 1.772795143352440732e+02 1.775656481515114820e+02 1.755386284443148952e+02 1.759120161081115441e+02 1.756522564820199932e+02 1.756372572529014349e+02 1.718037369379719905e+02 1.748516913119000549e+02 1.738940845110924727e+02 1.746461877112648153e+02 1.708071411379619917e+02 1.740177926577929384e+02 1.726627179995653592e+02 1.760715396615753718e+02 1.714422589300399409e+02 1.771880321927719990e+02 1.757211973397495797e+02 1.755859828246954919e+02 1.732715227679662178e+02 1.736360913369013019e+02 1.774457944801810640e+02 1.730087996848847638e+02 1.754388937506446950e+02 1.708258223035969650e+02 1.748079047847936920e+02 1.745446659827701978e+02 1.726088156842276646e+02 1.730593492646818845e+02 1.721576665114465641e+02 1.685225138140318677e+02 1.711764347724273421e+02 1.679407783767588853e+02 1.728942039636862091e+02 1.749609349631618898e+02 1.741220527749298981e+02 1.735328101789634161e+02 1.739819130168524168e+02 1.736723816017362481e+02 1.717951631408756157e+02 1.721002113705962699e+02 1.707559179320131477e+02 1.724402872591923881e+02 1.715276578423272724e+02 1.730106191061223342e+02 1.739579949380042478e+02 1.721952215685439853e+02 1.710615534281802752e+02 1.710942500759256859e+02 1.740629014804462713e+02 1.750261015225644883e+02 1.742571402104948106e+02 1.752237865966395987e+02 1.737281632131943070e+02 1.733475680222976507e+02 1.729603399371811179e+02 1.723874754704431780e+02 1.738356222457045703e+02 1.746976317885585104e+02 1.693332439080608367e+02 1.734818486144300209e+02 1.748666939766046369e+02 1.699844908213374879e+02 1.702508547907473826e+02 1.758631293237609157e+02 1.706109524391953300e+02 1.735322132842438521e+02 1.741555537551153066e+02 1.703755679085186330e+02 1.718151234815319697e+02 1.742335208594770393e+02 1.706376287310360738e+02 1.727681586793103463e+02 1.721104467808645779e+02 1.715462525413784647e+02 1.739307655923670097e+02 1.751056229311057280e+02 1.747367535948963564e+02 1.727899406985093833e+02 1.712023869711898101e+02 1.685422018816697971e+02 1.721326850339494854e+02 1.728900581200738600e+02 1.690380232930952218e+02 1.732133486182332831e+02 1.730050395515251864e+02 1.696724248859983391e+02 1.742222969152549581e+02 1.717188595551725996e+02 1.710167253417085931e+02 1.734066755986654584e+02 1.743591654727250386e+02 1.735257882118724240e+02 1.715367659300169976e+02 1.704862563920030425e+02 1.708707016028502892e+02 1.695971103277999248e+02 1.680160389529937390e+02 1.658865335401315519e+02 1.686391410573606038e+02 1.693330976411785969e+02 1.705750564681321748e+02 1.664940427067711539e+02 1.700502388843680421e+02 1.672051421815564822e+02 1.665087744909099854e+02 1.645682944540281767e+02 1.663638044759656225e+02 1.658308966859779048e+02 1.642156850218976558e+02 1.655309052912224672e+02 1.648057860696496277e+02 1.626380715890955742e+02 1.631893435629202429e+02 1.663433927797435103e+02 1.641882518283011052e+02 1.632529269765871618e+02 1.646394877286839744e+02 1.627265779116689544e+02 1.696035544828433501e+02 1.632445418128609447e+02 1.665272472853471015e+02 1.632740077347708052e+02 1.617568910575228358e+02 1.652999587944778170e+02 1.632342746093149799e+02 1.650907785219925188e+02 1.664692386172979468e+02 1.687970271682828809e+02 1.682920652779615978e+02 1.689404962068336999e+02 1.679872220263895883e+02 1.689650282458730999e+02 1.668490793285531595e+02 1.682590270975813382e+02 1.685440196130405184e+02 1.728940738013988607e+02 1.714533601830434009e+02 1.682059495553588704e+02 1.681663032443767918e+02 1.710444392565784710e+02 1.686363335416651239e+02 1.700750372054910144e+02 1.735718428871527124e+02 1.706693670916579322e+02 1.716002468621818764e+02 1.739252427926551832e+02 1.752902253854996957e+02 1.750656947664061818e+02 1.730027838189519684e+02 1.746803229157475528e+02 1.744627953423789961e+02 1.730341006685760590e+02 1.729757375157283548e+02 1.732522061457818836e+02 1.750677682257206129e+02 1.732678804064785822e+02 1.719724491488206297e+02 1.732760496849224126e+02 1.749678591317853318e+02 1.756935555890471221e+02 1.738415635343779968e+02 1.739466316458867254e+02 1.737159400464614407e+02 1.729779296827201733e+02 1.748804039597703479e+02 1.743475690194597689e+02 1.723271730815430374e+02 1.720888438579922877e+02 1.741440590918321050e+02 1.719961243307672873e+02 1.728938515789218116e+02 1.755696681566230097e+02 1.727650695282007973e+02 1.748788247130742377e+02 1.782452837103610648e+02 1.732937821416444990e+02 1.769780028613514276e+02 1.736902927383479209e+02 1.737558200631405612e+02 1.744581961384588737e+02 1.757081624910456128e+02 1.765113424158274427e+02 1.767092461270861747e+02 1.749678625401999170e+02 1.755513126551297205e+02 1.737600623701955840e+02 1.729625954658362730e+02 1.758158555917590320e+02 1.741152930459823835e+02 1.735061849422108935e+02 1.715810124169178437e+02 1.760349144782953204e+02 1.756950661854934594e+02 1.730938389812728246e+02 1.737656893191024778e+02 1.706931306720314865e+02 1.723450900346077219e+02 1.779473276767508310e+02 1.747695922371508459e+02 1.740630304550156211e+02 1.742551734098220777e+02 1.742392708340487957e+02 1.757851280931854205e+02 1.704663360854335963e+02 1.743581777160079014e+02 1.743997387592023927e+02 1.722303949238681753e+02 1.741176036625807910e+02 1.758439138960163177e+02 1.719657646354848737e+02 1.740703923416729424e+02 1.765412764688073537e+02 1.697511251360369045e+02 1.713022968842259672e+02 1.757011110425577840e+02 1.758373940668842295e+02 1.727146359068904928e+02 1.758172625831569178e+02 1.719645809793642854e+02 1.723902014566899084e+02 1.694798113542606188e+02 1.666379236343686898e+02 1.723192082609097042e+02 1.734616905306642707e+02 1.743581831283910333e+02 1.737122656075106875e+02 1.729125476308154816e+02 1.760667419185537028e+02 1.737927100879383602e+02 1.757107701444633960e+02 1.716478448922761686e+02 1.736465225963021908e+02 1.749014891927688211e+02 1.710134659356412499e+02 1.724026226723481159e+02 1.721473316779866707e+02 1.727285798107456571e+02 1.714621406171092133e+02 1.673968505102261872e+02 1.730742838137547892e+02 1.714918623257654815e+02 1.732260720654358579e+02 1.711657374347910263e+02 1.741619873402343330e+02 1.728585870838995504e+02 1.743759916436689537e+02 1.728954181127146796e+02 1.703943930852263691e+02 1.740686132714039900e+02 1.706268126266033107e+02 1.695403014330388771e+02 1.752373235641727547e+02 1.736197150490702654e+02 1.733049460263044068e+02 1.712332653083239506e+02 1.708108014207522558e+02 1.704687430393481122e+02 1.704784151675598309e+02 1.727267205286423177e+02 1.720958629335606815e+02 1.734310578417506861e+02 1.762624243625842269e+02 1.754095850355137429e+02 1.712927724682079145e+02 1.743663113017536830e+02 1.737614890876391485e+02 1.765266144855838206e+02 1.767203027180814274e+02 1.749772694049317749e+02 1.750718048763744719e+02 1.761425831396234685e+02 1.765027995625624158e+02 1.745542456744463209e+02 1.760029222273893197e+02 1.746527949300761122e+02 1.759979173284023375e+02 1.739531925278916731e+02 1.758563915169684719e+02 1.725441541246986787e+02 1.754706077025681452e+02 1.758183432345501842e+02 1.740223985315535344e+02 1.744927616817878970e+02 1.747860642520907959e+02 1.741568204617376807e+02 1.766450553060146831e+02 1.738541133869796340e+02 1.750777323199717159e+02 1.741191620836856657e+02 1.747205764843423310e+02 1.724784161149574970e+02 1.701071198707714132e+02 1.745227353060841153e+02 1.730575030087734376e+02 1.723341618588280255e+02 1.735590645371005110e+02 1.733171806450291399e+02 1.725831081605643647e+02 1.735113840669085619e+02 1.747725063717292926e+02 1.703067511489299193e+02 1.725214973244873420e+02 1.707191741388969604e+02 1.727890340817162951e+02 1.702467587964486597e+02 1.695575495285916929e+02 1.724698164714132531e+02 1.717560901254194903e+02 1.721675551743354049e+02 1.692787985970907982e+02 1.684594460526322166e+02 1.705778511907314510e+02 1.730936866882908873e+02 1.718197590658882064e+02 1.726453560354190984e+02 1.749352881385216278e+02 1.690066242294445829e+02 1.714999646456840310e+02 1.712592066667878044e+02 1.715550921083549269e+02 1.638084479722353137e+02 1.677561895986981995e+02 1.650448742386335823e+02 1.653527405364713161e+02 1.662970264858647340e+02 1.648604591920555151e+02 1.645809973891510936e+02 1.661548525712594824e+02 1.687957098180284561e+02 1.671281079247671073e+02 1.673494492675501988e+02 1.673363027653574591e+02 1.656394006551441578e+02 1.675945934608652692e+02 1.685895709464836614e+02 1.659900316528517976e+02 1.665193170751689422e+02 1.667626345132682388e+02 1.687388778802926197e+02 1.686071019738659800e+02 1.658890859922753123e+02 1.713249817655712945e+02 1.695566039295296150e+02 1.688258555802800629e+02 1.680897350184473567e+02 1.698545886224385697e+02 1.696103896776990325e+02 1.711668666228221980e+02 1.707903650191335032e+02 1.674109969070106558e+02 1.692572328197255160e+02 1.672083476314425354e+02 1.692513847069113808e+02 1.712440703433708222e+02 1.705324069724554477e+02 1.681515052734447409e+02 1.674460808031608678e+02 1.698057718319078901e+02 1.689148155006878085e+02 1.700927626113777649e+02 1.695733007630581426e+02 1.689672026460335132e+02 1.674467415991204575e+02 1.702661762632343709e+02 1.694695309433809030e+02 1.688137527087583294e+02 1.678754408728734688e+02 1.688196395162168244e+02 1.658786770749160269e+02 1.687162113832359296e+02 1.690066268648459413e+02 1.697281344010140742e+02 1.657357837638708702e+02 1.722427879430241831e+02 1.681098381512119886e+02 1.706888568706298770e+02 1.688802515666093029e+02 1.674182377680740217e+02 1.675272475729227040e+02 1.642287661248005577e+02 1.671702941529912891e+02 1.664256820819938412e+02 1.664145771328638546e+02 1.673377810709553444e+02 1.653276796601455487e+02 1.647682548907369835e+02 1.654158733154204981e+02 1.635286253807857122e+02 1.619343965393757969e+02 1.645742432988385815e+02 1.634588397447454611e+02 1.611286902554769540e+02 1.652386233399437003e+02 1.644279440213723831e+02 1.665535176490835170e+02 1.664210637661354895e+02 1.657124078989511702e+02 1.658244193907128761e+02 1.668864835309919101e+02 1.669484504033416954e+02 1.667318128094178462e+02 1.691424595850616299e+02 1.627964738034545746e+02 1.667234891183848617e+02 1.673154663538029467e+02 1.691045694308599820e+02 1.692366426606537004e+02 1.677191839652056160e+02 1.683988926283435035e+02 1.666292093234713718e+02 1.681598018417162450e+02 1.677714540070927285e+02 1.691721009908397377e+02 1.690660138542435789e+02 1.650182662921824033e+02 1.688175063795364679e+02 1.661136632930445671e+02 1.673153915247724797e+02 1.663846712484853185e+02 1.694404229983672394e+02 1.682315389347788255e+02 1.664649779861790933e+02 1.658347030583213950e+02 1.642357280983476642e+02 1.637206601977533467e+02 1.643651529066639227e+02 1.662132024081846282e+02 1.660921794646850742e+02 1.664625977133815979e+02 1.634507598804214012e+02 1.666803976682452344e+02 1.654768363202581725e+02 1.659657890679019374e+02 1.636197663721607967e+02 1.621197654137663733e+02 1.655113346022380370e+02 1.662864734518879573e+02 1.629694665209942741e+02 1.674190831790576510e+02 1.642486266228790441e+02 1.669037964032783918e+02 1.643323229538312944e+02 1.643746246777512283e+02 1.656957354844124382e+02 1.671318123466472798e+02 1.635372700365203400e+02 1.636514624155697106e+02 1.662958754596508868e+02 1.652107325534395841e+02 1.638929919999389710e+02 1.639131468470349660e+02 1.651337267600550547e+02 1.666871910849711469e+02 1.660043382762340514e+02 1.644729510312388072e+02 1.688994231052556643e+02 1.667188703278487196e+02 1.683102375487741824e+02 1.637667345425458052e+02 1.683622516691806652e+02 1.690391003814906412e+02 1.689549306537132054e+02 1.665059367075042758e+02 1.705546210708145054e+02 1.669480987184972207e+02 1.710410806210492467e+02 1.690297637782925335e+02 1.696607285233265827e+02 1.688292488217200571e+02 1.666873197363884742e+02 1.696940354734499579e+02 1.682559989063749697e+02 1.666319148281750131e+02 1.700898155658313442e+02 1.704344127688291906e+02 1.709423121166344401e+02 1.697369590034921885e+02 1.705774799426336017e+02 1.666803291652563246e+02 1.674723712523590109e+02 1.682796057628549704e+02 1.688295873153041669e+02 1.677026744136976220e+02 1.664855953963833599e+02 1.665156461932555487e+02 1.643511326021183834e+02 1.627923471189834572e+02 1.643223638600125014e+02 1.660479309465082167e+02 1.677189146489916993e+02 1.629522004515206106e+02 1.630922809551641990e+02 1.633934041138225552e+02 1.645691163642869128e+02 1.649746454518035819e+02 1.640914703758453754e+02 1.658722462679447460e+02 1.649469997234702703e+02 1.637270148976706707e+02 1.618049757452885160e+02 1.637259808183376606e+02 1.643683532735665551e+02 1.625309289413175975e+02 1.650963992685466621e+02 1.645972084539588707e+02 1.630318907155659929e+02 1.611389352147285194e+02 1.617383756301033486e+02 1.629095297699769276e+02 1.612409685855703856e+02 1.609466946520045099e+02 1.641517703703610209e+02 1.617713110076824705e+02 1.607000245123196294e+02 1.632631409676148166e+02 1.614157076830661879e+02 1.615927853975940707e+02 1.616964214334942653e+02 1.620757616098349843e+02 1.612947208434018194e+02 1.602036399512008416e+02 1.608801736575686618e+02 1.602265624650788141e+02 1.617303218151100168e+02 1.580445841511790945e+02 1.598140594293486174e+02 1.635519152205089028e+02 1.619393429763301810e+02 1.601655759420816878e+02 1.624631910211586501e+02 1.569714283076112338e+02 1.601059040966328268e+02 1.618257794001757190e+02 1.640845445141665664e+02 1.606213823431975243e+02 1.606347963540009687e+02 1.612946904743053551e+02 1.590475244880450987e+02 1.589772281292229081e+02 1.614694531160806434e+02 1.605540370261541341e+02 1.583683485079347690e+02 1.599515506880729845e+02 1.635033148831942924e+02 1.600879685009970501e+02 1.613006895726643108e+02 1.604456219567722428e+02 1.593487247900723105e+02 1.599328176824267302e+02 1.630301653847883472e+02 1.614777733381749556e+02 1.606373140630822434e+02 1.615638053149955908e+02 1.627554704033576058e+02 1.592102153192160756e+02 1.618766362321493375e+02 1.626916031115044632e+02 1.665114626649704519e+02 1.676454391051703681e+02 1.662645987947884691e+02 1.660003011513204001e+02 1.669566660531949083e+02 1.647347168614537907e+02 1.652253034612706699e+02 1.658059683804815450e+02 1.661653319368175517e+02 1.652858244588906302e+02 1.651121172953589848e+02 1.685570699373923276e+02 1.649085225408909992e+02 1.656795836857965583e+02 1.669835203960561785e+02 1.639677857393728289e+02 1.605410344830810629e+02 1.633671818857439462e+02 1.644896706022462922e+02 1.638682036448228416e+02 1.643772618562477419e+02 1.688046472971186915e+02 1.608611610928307982e+02 1.619602403646995867e+02 1.632996544856336243e+02 1.649164881474615356e+02 1.659087669226005062e+02 1.649940477027141981e+02 1.641379246419082847e+02 1.616801587131832036e+02 1.650077497227172216e+02 1.656113319352724034e+02 1.652062056256048663e+02 1.619367102372571878e+02 1.649428334190835415e+02 1.614029737853765596e+02 1.648183398817120349e+02 1.663216790535087171e+02 1.646210155723959474e+02 1.661524345027930849e+02 1.639241507177706012e+02 1.655662380536345779e+02 1.631569243443778419e+02 1.619584888955252211e+02 1.635256191232001868e+02 1.642562308663858630e+02 1.640318544919610986e+02 1.637567112408545142e+02 1.636633424835520429e+02 1.687167690629811716e+02 1.634150932131207128e+02 1.601405824095929802e+02 1.602399067966842949e+02 1.624113920888719065e+02 1.649866718725022849e+02 1.666285760049675844e+02 1.634483029119261630e+02 1.671001872697622446e+02 1.636923703889478361e+02 1.634283784101276353e+02 1.643115093975639240e+02 1.659719759183054180e+02 1.677179386085120143e+02 1.647302823716772195e+02 1.664449646028785708e+02 1.631500629112417471e+02 1.635332317720693709e+02 1.665214001607871808e+02 1.633962101201751409e+02 1.655801424550432728e+02 1.656478827447611479e+02 1.624274492658271356e+02 1.609676247728883141e+02 1.600041008521057506e+02 1.663535249048904063e+02 1.618399046642145436e+02 1.636672622940081112e+02 1.588196566822877287e+02 1.649493323203387831e+02 1.656111476221417149e+02 1.614729843282423190e+02 1.626052110581682371e+02 1.624590976410340204e+02 1.630386112422106066e+02 1.610842047060255595e+02 1.622700745214927451e+02 1.638170443003835430e+02 1.667697088547370470e+02 1.631453637727526029e+02 1.637360453868485592e+02 1.666399938093298090e+02 1.654174872964432836e+02 1.683798985719324719e+02 1.655750002728416348e+02 1.663109923762709741e+02 1.660139688088590901e+02 1.637822287391638270e+02 1.641852203758567157e+02 1.641923965576004605e+02 1.621074768917851827e+02 1.623828123117261271e+02 1.621608740646806552e+02 1.627832946333960535e+02 1.620673636051888025e+02 1.596857439717052216e+02 1.617207628520230855e+02 1.637806817611881911e+02 1.639204005049027728e+02 1.619699688208360442e+02 1.617028111864928235e+02 1.618254348633269615e+02 1.642189879249185367e+02 1.662835296676090877e+02 1.648653146885192768e+02 1.633823595860257285e+02 1.652684226016690445e+02 1.652739398074260464e+02 1.612675266100590648e+02 1.643480116655476877e+02 1.623923789900714496e+02 1.645250301236539201e+02 1.643386287767728220e+02 1.650940188719517323e+02 1.670132414733889732e+02 1.647353509670275287e+02 1.666862340742708852e+02 1.645677534175439973e+02 1.655758788581715919e+02 1.624707406673902028e+02 1.629982674837839625e+02 1.637536190335102333e+02 1.644743757463273539e+02 1.644900548402594325e+02 1.597693213771006810e+02 1.617618266328290701e+02 1.576262972111443617e+02 1.600429606069868385e+02 1.575776425655967898e+02 1.593203839822941745e+02 1.570451259915384696e+02 1.582104500968872571e+02 1.602966116907068965e+02 1.576091604386922427e+02 1.577361877280487477e+02 1.564164637001020424e+02 1.568538993178043768e+02 1.555582250853955770e+02 1.596072940563731777e+02 1.596067591189263624e+02 1.602444652433838712e+02 1.601965166228674207e+02 1.605998529018337422e+02 1.607723157694094311e+02 1.602174577602054626e+02 1.581336136925318669e+02 1.566780811357917287e+02 1.593940793329826704e+02 1.568634564726093004e+02 1.544370835706224057e+02 1.580419589023603351e+02 1.549167858319887330e+02 1.563941639446696854e+02 1.564049261576657273e+02 1.575597581293359895e+02 1.576859087337494998e+02 1.597216614143480342e+02 1.605015278798345548e+02 1.576789179334432731e+02 1.589237577017643162e+02 1.595229819152795869e+02 1.572271586338501663e+02 1.568952412731332515e+02 1.575319018410691569e+02 1.571911432653350289e+02 1.568269022158383450e+02 1.574265391304047910e+02 1.545672272473673559e+02 1.538444679506498289e+02 1.571731191896756457e+02 1.584649166318109508e+02 1.514832843970038709e+02 1.569505823274962211e+02 1.540428887272454404e+02 1.562136924151537016e+02 1.550546944366122943e+02 1.573676003168588409e+02 1.569098537401802105e+02 1.568981702441049322e+02 1.547602805815570264e+02 1.561541442520461942e+02 1.554540160592607663e+02 1.548965272822193242e+02 1.565070937509327109e+02 1.577836447598981806e+02 1.583461546773525015e+02 1.532450162406639720e+02 1.505321416956082032e+02 1.552568296786619158e+02 1.529367955903652216e+02 1.555015907314335948e+02 1.577541642999326825e+02 1.579433649763943492e+02 1.539473493740821937e+02 1.542758494299163488e+02 1.550133718511006293e+02 1.560490362941155240e+02 1.569136984842828042e+02 1.558530922917345549e+02 1.544169990125401455e+02 1.573014403949727580e+02 1.594747679171185268e+02 1.586395836206678212e+02 1.546290461513520711e+02 1.574041876716064223e+02 1.561733936894186172e+02 1.562817506452497582e+02 1.551034468363707788e+02 1.556768050593432520e+02 1.539322066889363327e+02 1.536303257321551712e+02 1.575653041492039108e+02 1.567122520552532876e+02 1.608133491435910400e+02 1.559138480872396997e+02 1.563947316267108931e+02 1.555944535836550244e+02 1.553958262655692124e+02 1.558312738772185924e+02 1.576118152084738426e+02 1.561129309403926868e+02 1.548605343385614219e+02 1.580357412580985965e+02 1.594465892131994167e+02 1.573738517818398179e+02 1.590212921320954536e+02 1.566896822687007784e+02 1.581362280085865279e+02 1.563385623485223448e+02 1.569452476384726367e+02 1.592002294468589412e+02 1.548088109001419070e+02 1.554019241078891014e+02 1.563480398817681021e+02 1.569256855857242385e+02 1.546845864148663736e+02 1.563982521406528008e+02 1.588167553330302724e+02 1.591655073556549098e+02 1.558168865607136979e+02 1.532581614061074049e+02 1.558278850314314639e+02 1.577745070634115336e+02 1.574365422296302768e+02 1.577383795820148578e+02 1.604461106340469598e+02 1.558248288204664789e+02 1.547452644709828462e+02 1.581213447934703709e+02 1.582501980197445448e+02 1.571557604151466307e+02 1.587610956032479521e+02 1.577786786037165712e+02 1.570421602584909806e+02 1.599353006610850798e+02 1.578911609768430822e+02 1.595420080143739199e+02 1.575683755274848181e+02 1.566955847804348423e+02 1.597583397451592759e+02 1.585357265338890898e+02 1.589965266873851704e+02 1.593011354549651912e+02 1.592785570700135054e+02 1.602794257895710359e+02 1.603662941828603152e+02 1.562795189972731009e+02 1.569334471237538082e+02 1.601959599583049396e+02 1.607600533743104450e+02 1.585675859737230269e+02 1.585982352916904006e+02 1.602729564067830665e+02 1.655599636765967375e+02 1.633712685866393031e+02 1.643357272772077238e+02 1.597049623589110752e+02 1.576308730321205474e+02 1.623275014795580944e+02 1.603109404755409741e+02 1.580863842721932713e+02 1.554438753505686464e+02 1.528004854171263105e+02 1.555323197706746328e+02 1.567822342916649063e+02 1.584154585243804547e+02 1.549533716393858924e+02 1.571925333694033782e+02 1.536325619547309032e+02 1.557851416944689049e+02 1.566229435179694462e+02 1.553034536038402109e+02 1.548314654090072224e+02 1.554265856672244297e+02 1.563407366390503626e+02 1.591384216168682997e+02 1.528661882009792237e+02 1.540197590483686270e+02 1.587188705268511342e+02 1.554516356827631398e+02 1.544483433337136375e+02 1.552850012138965496e+02 1.548349467701285391e+02 1.543596495326126785e+02 1.573978065804305686e+02 1.551585896875612605e+02 1.535890933761554606e+02 1.541516435858079319e+02 1.563409641755233110e+02 1.553265410199611836e+02 1.548787185078687969e+02 1.543969313245648607e+02 1.506669211802375230e+02 1.557220390769043661e+02 1.546684871842490452e+02 1.539828286040888372e+02 1.550581716105606915e+02 1.560110389568270364e+02 1.526684176504929553e+02 1.564372433649908203e+02 1.553447672464145910e+02 1.536603671823432364e+02 1.583747496669826944e+02 1.580337096564382762e+02 1.575820798853575013e+02 1.560260480866979265e+02 1.553509775016884475e+02 1.604869824055074332e+02 1.578129934288441518e+02 1.584623759566837577e+02 1.553746151740130301e+02 1.586399735805508726e+02 1.590473561517801784e+02 1.569374996633879107e+02 1.581087344631243070e+02 1.578123780911816709e+02 1.613881043030278022e+02 1.604452177323401258e+02 1.612792295919230696e+02 1.619462333150952418e+02 1.619345485044509303e+02 1.612234602246063844e+02 1.618508911328709416e+02 1.627243282912626796e+02 1.618616211825450932e+02 1.657883008964520286e+02 1.652510936555094361e+02 1.623514707493293372e+02 1.634121765743269918e+02 1.637464781059954646e+02 1.598873304509566537e+02 1.604361126590845856e+02 1.637948570009553464e+02 1.632355348871049898e+02 1.679739551761680048e+02 1.633963300845175866e+02 1.651284765989237542e+02 1.642375305166238491e+02 1.673752760872043552e+02 1.649236476466922738e+02 1.650532400212850348e+02 1.629394472662750104e+02 1.617491638287623630e+02 1.652428497615082392e+02 1.627382110091843401e+02 1.623326267045662519e+02 1.648312645058593944e+02 1.591934134088715496e+02 1.615508855423498460e+02 1.616855494544248302e+02 1.606603628688145875e+02 1.606314804567400643e+02 1.608573207332288746e+02 1.642253358963922665e+02 1.629617918565124626e+02 1.618117385015477225e+02 1.576467721188354858e+02 1.608259890985705738e+02 1.621960586283686041e+02 1.639113615738728527e+02 1.666807680019029476e+02 1.628576442675733631e+02 1.647866198308354910e+02 1.643720388521491600e+02 1.631544690618766253e+02 1.650385938786903637e+02 1.629454785147871689e+02 1.616743288178650459e+02 1.628961701435372902e+02 1.624065768773733112e+02 1.632457380085512284e+02 1.604782109497885472e+02 1.590603175489231376e+02 1.624399653415811429e+02 1.598440460601031532e+02 1.582698496932704586e+02 1.620413851404124728e+02 1.594829937922468446e+02 1.588347930821350928e+02 1.607341584670274131e+02 1.598464075544837613e+02 1.575308091737088034e+02 1.590999344870562027e+02 1.579193300495695382e+02 1.588846027579864995e+02 1.585410550914472196e+02 1.572936655393707213e+02 1.569440722769641070e+02 1.553313686347463261e+02 1.584249454080120074e+02 1.578166881329670161e+02 1.593658531524751822e+02 1.623688602934234950e+02 1.609895298566034114e+02 1.605457060214357341e+02 1.591863576786037697e+02 1.584351146968591308e+02 1.588256632348840469e+02 1.582885000850812958e+02 1.561214029895677129e+02 1.603999478664520950e+02 1.586733366773547118e+02 1.573240682970541684e+02 1.594367637842402416e+02 1.566597701770078856e+02 1.553760168290638148e+02 1.579835233704996256e+02 1.575417908533404443e+02 1.591836963855500073e+02 1.557003460989732844e+02 1.545992181784039303e+02 1.560911049019314873e+02 1.574473739051500161e+02 1.596388448697049398e+02 1.569788338943221220e+02 1.560274287630895458e+02 1.574749720668928603e+02 1.579806815257181825e+02 1.578928444934661286e+02 1.600808305733322925e+02 1.598997471624930427e+02 1.603181474769043291e+02 1.608364183281402120e+02 1.560200502458560834e+02 1.626768645797731949e+02 1.587164551697867410e+02 1.562127691448937128e+02 1.605351485465452015e+02 1.573963501597347658e+02 1.616877195814012964e+02 1.608767032307300155e+02 1.626187218516191706e+02 1.612173725419543473e+02 1.616807798209282225e+02 1.579819087934649247e+02 1.575162310773507102e+02 1.581777383304400360e+02 1.578994543001296051e+02 1.580188846013388684e+02 1.570143366217557741e+02 1.570168635789199243e+02 1.552010382885293609e+02 1.540980750604545904e+02 1.570268536372946926e+02 1.540127387324388621e+02 1.564363587149013881e+02 1.581994783790545114e+02 1.569673596889975613e+02 1.602936360658699186e+02 1.570416878155264158e+02 1.598620267199941054e+02 1.593621199976621199e+02 1.592727800288442950e+02 1.576484353448446996e+02 1.636504513801189375e+02 1.599841502910392421e+02 1.618011696310362311e+02 1.610216653116104624e+02 1.612599190618870750e+02 1.647474420117225122e+02 1.640001126588167040e+02 1.618557240094445149e+02 1.613582835919347644e+02 1.593976486260109482e+02 1.635900954417375317e+02 1.624880586977991186e+02 1.652841329660345195e+02 1.663392565756558099e+02 1.619918580126785344e+02 1.648785852090350090e+02 1.625125202362174264e+02 1.645889644358050248e+02 1.620818116238133655e+02 1.629226037409117112e+02 1.609724055344202895e+02 1.634944920844847900e+02 1.611566908307726180e+02 1.592535624585987080e+02 1.647234286387635223e+02 1.633181643941679226e+02 1.616717189156515815e+02 1.606644930330555496e+02 1.624978889943196805e+02 1.602635532879018569e+02 1.593249318190253234e+02 1.599955823249053992e+02 1.603196991287825028e+02 1.619515912726782858e+02 1.598353040400442353e+02 1.601994696814743122e+02 1.630355292196294386e+02 1.599764951850166597e+02 1.603346862844386749e+02 1.610861956902588190e+02 1.651681901733042821e+02 1.599867516504214677e+02 1.585202252401259670e+02 1.605203381537432108e+02 1.577399136478491926e+02 1.601064686095276954e+02 1.582676790727649632e+02 1.581330735577285225e+02 1.597143531537491299e+02 1.594614864141223620e+02 1.593788698785147631e+02 1.588429861182672198e+02 1.616299413111510432e+02 1.579585314585710591e+02 1.604558107816134509e+02 1.598813444534949326e+02 1.586060513527180262e+02 1.584607896862181349e+02 1.604643804274489582e+02 1.608506353959792250e+02 1.645362343549580828e+02 1.624057251330836493e+02 1.605624218646085524e+02 1.621506192869416907e+02 1.625764915063424496e+02 1.596906345992480283e+02 1.588136404703148798e+02 1.592591523865298200e+02 1.591342874377092755e+02 1.588261936841067552e+02 1.604797849079378409e+02 1.605989621816206920e+02 1.615128209328991602e+02 1.604462367797961519e+02 1.649570173851191726e+02 1.624728162002982685e+02 1.618280632888381376e+02 1.598804396377221622e+02 1.613296855568133026e+02 1.605559490875737083e+02 1.627912657478516110e+02 1.613074958643942978e+02 1.593286570729754885e+02 1.619983946252183102e+02 1.619049352548421723e+02 1.591679872519655419e+02 1.603166523616593508e+02 1.623480814446954241e+02 1.601010882463226324e+02 1.619739644437406412e+02 1.656781576889988230e+02 1.621783864428381889e+02 1.645135090963030393e+02 1.626603912118075925e+02 1.623812183642080527e+02 1.622872707772840499e+02 1.637220473981107887e+02 1.629535373760203640e+02 1.608084300521312286e+02 1.611151687164719988e+02 1.609636347932994624e+02 1.629194394248300171e+02 1.663968265187253621e+02 1.640530132732198467e+02 1.627782152198292067e+02 1.622901044082327644e+02 1.628723055630467229e+02 1.643088220683156635e+02 1.629185317068736367e+02 1.604190180806734816e+02 1.623140554645038378e+02 1.586711326822929777e+02 1.611562282686064407e+02 1.590879995241881772e+02 1.607652864721252115e+02 1.617473048356719403e+02 1.635485096816800308e+02 1.614039396418809815e+02 1.594725016934145572e+02 1.595005732175554840e+02 1.620256170224121206e+02 1.614791765886899100e+02 1.622555878651392334e+02 1.587443172922519921e+02 1.594096935245252951e+02 1.604461700138553510e+02 1.595365704073674351e+02 1.591979381073143713e+02 1.590775884274531506e+02 1.592218863696868709e+02 1.597314989550199584e+02 1.591278546182107902e+02 1.628942173171224397e+02 1.621634946314841272e+02 1.607672708899723659e+02 1.608815760005433049e+02 1.612794364787862094e+02 1.594527650303552662e+02 1.608618469845003460e+02 1.603488535433376398e+02 1.606221030273511587e+02 1.626425636667518120e+02 1.628901497528026994e+02 1.630059739927275757e+02 1.651001145032298609e+02 1.648596010653380119e+02 1.627240215963083187e+02 1.623636700560675195e+02 1.631991265615484679e+02 1.634793696798636802e+02 1.630308473158258948e+02 1.602918740012782450e+02 1.632432564453270345e+02 1.617412661843185333e+02 1.629084047489966736e+02 1.630615339547681799e+02 1.643419047100843784e+02 1.617530984956047746e+02 1.603534772372828456e+02 1.589684130304907228e+02 1.596495034426347956e+02 1.608207405767711577e+02 1.641267788425946321e+02 1.628385402815491148e+02 1.623047217094668611e+02 1.615292084263802224e+02 1.618622729065886858e+02 1.621889633956540422e+02 1.623614967017342394e+02 1.617180292042180554e+02 1.594853038010193700e+02 1.616881732564348795e+02 1.615064022377420940e+02 1.617628971567896201e+02 1.607195487864331369e+02 1.639552082404451028e+02 1.618646298203996707e+02 1.616128050049250078e+02 1.619639234779846504e+02 1.586517797044869269e+02 1.609362289744592545e+02 1.622295226126311434e+02 1.614954439837854068e+02 1.606625633257440882e+02 1.584576644871243332e+02 1.609298035468459886e+02 1.600807812221077597e+02 1.601728612968115613e+02 1.603142222720759378e+02 1.616966504423398874e+02 1.601251866829610151e+02 1.607589931396677798e+02 1.607379493912053476e+02 1.644836377594443491e+02 1.629175251518307448e+02 1.637027943127132232e+02 1.656021438528259466e+02 1.613012593050081023e+02 1.603333508926664308e+02 1.607347154120957100e+02 1.609586572003391609e+02 1.617016860383419612e+02 1.605987570343053790e+02 1.597041802707701095e+02 1.609618146803095158e+02 1.616582807668028750e+02 1.606969848885466376e+02 1.609338842508653897e+02 1.609656385395965401e+02 1.610264243847361172e+02 1.569274525631427935e+02 1.594147846538587316e+02 1.585492279762750059e+02 1.605457859852080276e+02 1.617356181273713105e+02 1.617383292104817940e+02 1.622000108516429293e+02 1.628106674170827830e+02 1.622590085468669940e+02 1.632470297760909261e+02 1.639618484994140601e+02 1.650010374148512824e+02 1.596344033991333902e+02 1.603870463915572770e+02 1.624449019257255031e+02 1.594203473409693004e+02 1.595310160913485902e+02 1.628726114937097407e+02 1.634018301199670873e+02 1.627216209652997634e+02 1.617213813656243246e+02 1.602617058198056270e+02 1.609408308106347647e+02 1.605085294500979387e+02 1.642557499766433864e+02 1.610080039150336120e+02 1.623157424463710186e+02 1.657543373220305227e+02 1.645358280317513788e+02 1.631206343505010921e+02 1.648515133673936930e+02 1.627985125754707383e+02 1.630562574665129318e+02 1.620034950192782048e+02 1.633672353507958235e+02 1.631345642014074997e+02 1.652366670020828963e+02 1.629079144268736457e+02 1.589365413451160691e+02 1.591929431356314524e+02 1.613654237037513894e+02 1.632017575221962886e+02 1.603328851067552705e+02 1.583700445128412468e+02 1.620941779068479320e+02 1.634195377134796843e+02 1.623802352409053924e+02 1.597224578461931515e+02 1.607018755587359919e+02 1.615772494940705428e+02 1.611358337998595402e+02 1.633706746192760590e+02 1.646276353234408703e+02 1.634648241100431392e+02 1.628638744180665867e+02 1.651026050738724962e+02 1.613917922429425005e+02 1.662285655584233552e+02 1.636613329848438809e+02 1.637529163301627477e+02 1.620232104423458850e+02 1.626191164213220475e+02 1.618907180542780111e+02 1.585744135247063582e+02 1.605812107078729412e+02 1.600505236867282690e+02 1.602914286376677353e+02 1.607953382468436416e+02 1.601932796216383679e+02 1.597202626535550678e+02 1.603210180831675586e+02 1.622520838962561527e+02 1.592260323210731201e+02 1.564248892940157987e+02 1.624529548925663107e+02 1.605910938153095628e+02 1.622696911798871326e+02 1.569770872154573738e+02 1.598223219067251364e+02 1.566787310060943241e+02 1.586533447550372671e+02 1.562052676041187169e+02 1.581548582294272194e+02 1.575287243932512808e+02 1.566123594608491203e+02 1.536549812941698860e+02 1.583323476185218794e+02 1.589416080122732922e+02 1.586817037919576876e+02 1.573797240740911434e+02 1.569237866503901841e+02 1.596483699278766721e+02 1.572064662343513533e+02 1.588833087933399781e+02 1.568001259093921931e+02 1.570950344232520877e+02 1.564851970613178480e+02 1.600634465446213426e+02 1.583228619416458685e+02 1.611866598878771981e+02 1.589514751097980820e+02 1.563714324488599061e+02 1.596270601489717365e+02 1.568471024820719890e+02 1.583321862735292882e+02 1.609139794010740161e+02 1.604215674039715509e+02 1.582924274107235192e+02 1.619395793952166116e+02 1.576632127268071599e+02 1.579580115308458801e+02 1.586644118577249287e+02 1.618159986857430681e+02 1.583029845338535893e+02 1.594163857448777151e+02 1.591820789915913394e+02 1.587345825094028555e+02 1.611955470679436928e+02 1.623442108764381544e+02 1.581065108192108255e+02 1.600091024457508126e+02 1.580627014415510416e+02 1.610806339348668530e+02 1.606020469381988107e+02 1.601477060947127598e+02 1.605135290507872128e+02 1.634673005060003561e+02 1.624605255449236267e+02 1.635735156916406368e+02 1.622474556301287407e+02 1.640825617651568678e+02 1.668625296987459024e+02 1.651164412220155384e+02 1.667587640260706792e+02 1.654203372029786294e+02 1.646008211294748378e+02 1.655569580475843736e+02 1.620308437282567979e+02 1.628439482441241353e+02 1.632439220765097332e+02 1.654967672589870062e+02 1.650683652004248074e+02 1.634544885260075091e+02 1.669472161635461873e+02 1.646180504751339129e+02 1.621979871510511089e+02 1.638635186762647038e+02 1.644538082993871342e+02 1.665264310567569623e+02 1.627951790836021644e+02 1.645624483036482957e+02 1.606068252018251314e+02 1.649994812673441515e+02 1.645098551767783590e+02 1.631900638525059151e+02 1.633930793705787323e+02 1.637729108188368343e+02 1.615497768000228973e+02 1.623799702661854951e+02 1.631702041603807345e+02 1.599104039455769737e+02 1.628389088726500518e+02 1.608582570115495116e+02 1.602581360878319288e+02 1.621377537691337238e+02 1.608863277519322708e+02 1.569418290548672985e+02 1.597147255690966858e+02 1.619334416006782362e+02 1.634603875617374058e+02 1.608530641037375233e+02 1.599611276415421344e+02 1.611809417961414965e+02 1.620411829150370977e+02 1.620470776382197755e+02 1.583554205575232743e+02 1.598753515621266672e+02 1.623601867175059681e+02 1.607195243735257577e+02 1.593062927739000543e+02 1.591237378190892287e+02 1.586480885491168351e+02 1.608837674628657908e+02 1.601195160956537222e+02 1.623246161910201977e+02 1.626576886277638039e+02 1.651604774904225792e+02 1.594105168970926911e+02 1.640294494257229587e+02 1.642389819399692215e+02 1.639946976210796947e+02 1.652049513768455427e+02 1.674372240484804593e+02 1.644673688113995524e+02 1.671948906620709749e+02 1.678508461177289632e+02 1.685327299742070579e+02 1.666824805797864713e+02 1.673382314849120007e+02 1.667807746926657728e+02 1.675081022472022312e+02 1.688401025552864780e+02 1.650435737942985384e+02 1.639536045200547960e+02 1.631318582390719598e+02 1.654143632738880001e+02 1.668881796079453181e+02 1.639007086812507055e+02 1.687499087738190724e+02 1.675612648053761689e+02 1.649236165241898391e+02 1.640289797790115358e+02 1.637203946224851734e+02 1.650900316321821037e+02 1.640562951956311224e+02 1.643455555172900233e+02 1.641560647372753863e+02 1.660121608457440914e+02 1.674989423817548868e+02 1.636487796563102108e+02 1.649582412175277852e+02 1.638922871573318503e+02 1.654479470970841817e+02 1.631153325178302396e+02 1.624475827656903562e+02 1.644456574156941713e+02 1.607454009625851654e+02 1.651483656195575520e+02 1.653752067348691526e+02 1.615067778025249652e+02 1.702475672878138369e+02 1.675524017642464685e+02 1.670566259085676393e+02 1.647137770112074691e+02 1.678525681690401825e+02 1.635181613749267626e+02 1.642437568611102279e+02 1.636260157991760309e+02 1.658870060006715050e+02 1.646167986323050627e+02 1.621644729303607164e+02 1.622741066135864401e+02 1.645357863569832375e+02 1.640288809482994736e+02 1.622210327007180695e+02 1.602663487070181816e+02 1.646705662718939607e+02 1.663713987151739104e+02 1.652445885460907675e+02 1.667330101493514576e+02 1.655690046632313965e+02 1.668092003122468725e+02 1.674454478083243600e+02 1.652631972912824949e+02 1.675556585509938543e+02 1.672030998359988132e+02 1.664569170638233686e+02 1.665992462420186939e+02 1.651167539405309697e+02 1.696342692043791374e+02 1.686293033721172776e+02 1.666997987292139669e+02 1.673862085622913298e+02 1.649226384516493624e+02 1.660617323862418289e+02 1.632016746817037358e+02 1.639383444194305355e+02 1.647068245651933580e+02 1.616925685462773288e+02 1.625923675842301463e+02 1.608903418194946653e+02 1.638640700534375014e+02 1.615000671763800995e+02 1.604365413694406186e+02 1.615346667948006996e+02 1.624047997446715783e+02 1.633453379590515340e+02 1.625989421167404316e+02 1.651130250587714841e+02 1.632453096231471932e+02 1.629608974103954324e+02 1.610471513800476373e+02 1.632592039513974100e+02 1.599536570102692394e+02 1.654741685792837131e+02 1.618433512802247947e+02 1.621401453376611244e+02 1.641613661715010721e+02 1.632635306843307887e+02 1.596761724347532834e+02 1.607386241390644273e+02 1.625457806074110749e+02 1.632374568329984186e+02 1.611158048053974596e+02 1.616421768469093934e+02 1.579275367687071423e+02 1.625648213566863660e+02 1.625536836373662481e+02 1.596341967689590717e+02 1.638948828751667861e+02 1.566804653567239711e+02 1.631667023070962443e+02 1.624948543951431645e+02 1.649959944002864916e+02 1.630998339819485352e+02 1.609470645124526982e+02 1.648175937367315953e+02 1.620353529522679139e+02 1.643509422731214613e+02 1.637025851694789083e+02 1.629362701086311915e+02 1.615467880323127190e+02 1.629579841108068479e+02 1.632406328357171503e+02 1.596100157334558105e+02 1.628485943928959045e+02 1.611540952636319730e+02 1.652328843070633582e+02 1.624597661629448737e+02 1.646531977044580231e+02 1.605338728028630157e+02 1.652757501971010186e+02 1.633582769531319911e+02 1.641514680449928392e+02 1.626711488641847154e+02 1.645154186165985379e+02 1.618207560302440982e+02 1.607638309565102759e+02 1.607193980946059639e+02 1.610007597478537491e+02 1.608441902644294714e+02 1.603155810726521224e+02 1.609679468989066891e+02 1.591175620087445282e+02 1.619067579890893569e+02 1.609092960370477101e+02 1.628186122715619604e+02 1.616270085253850368e+02 1.602034365115857781e+02 1.641410143994104089e+02 1.651956891813484276e+02 1.612551754246829034e+02 1.664205334542126877e+02 1.630265891048383935e+02 1.643114776045762824e+02 1.638392097667930045e+02 1.618375614765521107e+02 1.640161734320455764e+02 1.624701150467888908e+02 1.637360578595470315e+02 1.645890218230989603e+02 1.634163053952271412e+02 1.643797459294208636e+02 1.644616125976787657e+02 1.638173691665454896e+02 1.641009663241710825e+02 1.651797695865553237e+02 1.623208099470248555e+02 1.631500750892449503e+02 1.663643475550323387e+02 1.663406722928934016e+02 1.649362176972048815e+02 1.665797403272163990e+02 1.649140182203362031e+02 1.633279171139359676e+02 1.642598933879642686e+02 1.657209006550596087e+02 1.671309044138822344e+02 1.665259827967481385e+02 1.657876770686651184e+02 1.648761030690357074e+02 1.619308052072794055e+02 1.675999348522399828e+02 1.660734622470379520e+02 1.647601447866161095e+02 1.648631378722699594e+02 1.660654869282484185e+02 1.616610282754834600e+02 1.649842363369918985e+02 1.616947973670589249e+02 1.638434734718716754e+02 1.602884802273762830e+02 1.626070057347911302e+02 1.665169845935496369e+02 1.606269996750795883e+02 1.608248076086666174e+02 1.648463539149196038e+02 1.654489597401714605e+02 1.639518213835009135e+02 1.630178289056758558e+02 1.613342163460808365e+02 1.646814136821724617e+02 1.641285003814023469e+02 1.640068951983534760e+02 1.615677867370207821e+02 1.642944934590286437e+02 1.609802231067431251e+02 1.617084795552258072e+02 1.619291446020365868e+02 1.619667264697850726e+02 1.624150759008967668e+02 1.619488996081440177e+02 1.623963038649126531e+02 1.648647015563225011e+02 1.625480450630315943e+02 1.611688373625927113e+02 1.598043364436283014e+02 1.612992812220493590e+02 1.575733558674855317e+02 1.604089206585672400e+02 1.614586314187380651e+02 1.629276526485928969e+02 1.615277875730127164e+02 1.642033707191005760e+02 1.645318738252865955e+02 1.611218564891929645e+02 1.646037217939523316e+02 1.634579274824376967e+02 1.649096112745658331e+02 1.626943083131327228e+02 1.633245795281918333e+02 1.614179576166967252e+02 1.627736622428873829e+02 1.674069792245310566e+02 1.659812389895496949e+02 1.638805473303046938e+02 1.648137542764850707e+02 1.670504817027747890e+02 1.643721851150509963e+02 1.601649198424071585e+02 1.620958399827299843e+02 1.645798924315370755e+02 1.609433567343209575e+02 1.637806407670730380e+02 1.630554458347833986e+02 1.641083790229640726e+02 1.645304441853494950e+02 1.621152077813733570e+02 1.651264060308093065e+02 1.634093388415656420e+02 1.619256362437190262e+02 1.637055101874551895e+02 1.612095251641740958e+02 1.622826135846566729e+02 1.600152432176610944e+02 1.607352533702595849e+02 1.606643258154789180e+02 1.625909973943224429e+02 1.607155898515147214e+02 1.604672384566969185e+02 1.596297998459258167e+02 1.614237857852124023e+02 1.611883967919609972e+02 1.635684504788375193e+02 1.608944155494575341e+02 1.588622566613716742e+02 1.599882423257280095e+02 1.642585784954449366e+02 1.616382521185925327e+02 1.613155539672802092e+02 1.616470667020549001e+02 1.632103260338087125e+02 1.637175748427815734e+02 1.642504318918498996e+02 1.656552239415340750e+02 1.663888227610362378e+02 1.632517254174539971e+02 1.650184704588373847e+02 1.623039945235076971e+02 1.621030216780206104e+02 1.642162779520611195e+02 1.641296033433046375e+02 1.649872324387634421e+02 1.614464112941456051e+02 1.610128688270922339e+02 1.628875473019159301e+02 1.655741881922058667e+02 1.653825983295925255e+02 1.611432489274627358e+02 1.620350226522108699e+02 1.616071350384283107e+02 1.613917829102021813e+02 1.641288133248060035e+02 1.613840601517632365e+02 1.627426243639603740e+02 1.622008715569623405e+02 1.617117599465125863e+02 1.625700971558192123e+02 1.600585798410923246e+02 1.605632263653216967e+02 1.642618850686319263e+02 1.632068475260268769e+02 1.636424861229374699e+02 1.618589293647749230e+02 1.610701381511624106e+02 1.608278064530806830e+02 1.623702861933399504e+02 1.639480688225690983e+02 1.617707021182939684e+02 1.641628539156963313e+02 1.626809446293980841e+02 1.642290671361375871e+02 1.627354957519077630e+02 1.602860222521170499e+02 1.629882774721185115e+02 1.591836086305702338e+02 1.618598741680469573e+02 1.609649164481118930e+02 1.603240277441078376e+02 1.558752054821248976e+02 1.556900938386601183e+02 1.602245201969030859e+02 1.598915303961536551e+02 1.564761201208941657e+02 1.583080249312195917e+02 1.615931677582644568e+02 1.586828110019021096e+02 1.596947343866018514e+02 1.596912129884799469e+02 1.623913162850196557e+02 1.606921239635886423e+02 1.639733312299258898e+02 1.619957448720294906e+02 1.623975906439784751e+02 1.610626267901963899e+02 1.630594985352095136e+02 1.607739233597104658e+02 1.608856660753306471e+02 1.634340755421102642e+02 1.645362592425819059e+02 1.619707028401886362e+02 1.606261829086963075e+02 1.636578421729591923e+02 1.624154436657918268e+02 1.650416119602090248e+02 1.603741174859383136e+02 1.630399863049995020e+02 1.608550720738365385e+02 1.609977621900857514e+02 1.604273821497486949e+02 1.600361231962129125e+02 1.603498958472585230e+02 1.646537118915998121e+02 1.605645767572765692e+02 1.600992785123204101e+02 1.623251035631759294e+02 1.611314994770877433e+02 1.613137272095664798e+02 1.624456381623759285e+02 1.623146137684628911e+02 1.587698512840248384e+02 1.602976800988295736e+02 1.593009524377600883e+02 1.596291961555080832e+02 1.600954034618681021e+02 1.581465127860306552e+02 1.606508697047370902e+02 1.579041413280634458e+02 1.623179623339760838e+02 1.602123208687067404e+02 1.586506191325925954e+02 1.611052005159851603e+02 1.648426540973327405e+02 1.617111719987909737e+02 1.628282274924646629e+02 1.608835009846172284e+02 1.609696390227956613e+02 1.637741621878805063e+02 1.645038945640218060e+02 1.654000760596217958e+02 1.627643578431117817e+02 1.626519731661650496e+02 1.650748906010810515e+02 1.671112701930232731e+02 1.657498615763670671e+02 1.639022639236123666e+02 1.649511208816135195e+02 1.644144027850328769e+02 1.635997324429168600e+02 1.662108599362380801e+02 1.674008608411389503e+02 1.679584840973116684e+02 1.644282779943268622e+02 1.643065980049306916e+02 1.640563221904104410e+02 1.640000812707743592e+02 1.646079406597311845e+02 1.632094195229182105e+02 1.638929838622203192e+02 1.631323149214372563e+02 1.600037254754684568e+02 1.616097284956734654e+02 1.693292616909764661e+02 1.607194074660453396e+02 1.662845770565887449e+02 1.662987815663146023e+02 1.623816449193148230e+02 1.650361518110695158e+02 1.672429726508615033e+02 1.673542902112466209e+02 1.676319640640369073e+02 1.695190025547178436e+02 1.658287016040142987e+02 1.683507605655075281e+02 1.645839411870523463e+02 1.694073678718067981e+02 1.662240339000991298e+02 1.672536743601946227e+02 1.679297661286552454e+02 1.671041937907650947e+02 1.650312425343709606e+02 1.640806165371618874e+02 1.663664736273196922e+02 1.626879688089229035e+02 1.666329241270801447e+02 1.644976129936679001e+02 1.658495247209553156e+02 1.629698250159689508e+02 1.620835067797407021e+02 1.646783694325251304e+02 1.645764967339515294e+02 1.639517775255948493e+02 1.622305818364968104e+02 1.664873771786322720e+02 1.670916329534507270e+02 1.682372696419907641e+02 1.657902171169245946e+02 1.666808333314896515e+02 1.648527142452562941e+02 1.676021753354670523e+02 1.670271003537394279e+02 1.651450710169335991e+02 1.660103786435818449e+02 1.644768307206470297e+02 1.631330057793522599e+02 1.613276993807173767e+02 1.651898562921030305e+02 1.645855760111614359e+02 1.658897588068789162e+02 1.627175803085759185e+02 1.650859198567301007e+02 1.629811266573127853e+02 1.606570969520493861e+02 1.660998965385850852e+02 1.618966867652874271e+02 1.653572786760885833e+02 1.659632727013359954e+02 1.650715612765716855e+02 1.654358065666921505e+02 1.658567685263174383e+02 1.663871494313985409e+02 1.655561321607525542e+02 1.633178783256950624e+02 1.671996598977517294e+02 1.679213244179129561e+02 1.684112299438968421e+02 1.653628396811871255e+02 1.661424564392038121e+02 1.698707888298791318e+02 1.646809178836242040e+02 1.639254922275435717e+02 1.639968976828004088e+02 1.632441320146809289e+02 1.618485323230171105e+02 1.639830997285601200e+02 1.670771900944198478e+02 1.634362305049846782e+02 1.616736420961574936e+02 1.656507896969469016e+02 1.649577893494947034e+02 1.639698382270772754e+02 1.619768474507814631e+02 1.648504178971695353e+02 1.620526601448284794e+02 1.636064125681297980e+02 1.613728295904907668e+02 1.622145233047152146e+02 1.643383480983953859e+02 1.608959012398266566e+02 1.629230178736049197e+02 1.630616204263258737e+02 1.616916392221641843e+02 1.616037022188190235e+02 1.615255130095162883e+02 1.636759543763125464e+02 1.638239751329146259e+02 1.644200331686290610e+02 1.654546446919675589e+02 1.640798355215514164e+02 1.634675319732426146e+02 1.647794973556258071e+02 1.629139586806791442e+02 1.658641076146946602e+02 1.656303183667905330e+02 1.670986563671936267e+02 1.668596868260891313e+02 1.694542493709685687e+02 1.669277163104284227e+02 1.648858726098319778e+02 1.677499091678913317e+02 1.684988016370428454e+02 1.673586733384989600e+02 1.646824648036929659e+02 1.658081907581194798e+02 1.643608493260346677e+02 1.609714998721103996e+02 1.650567619876696597e+02 1.638295937728849765e+02 1.601131941994801196e+02 1.629827533897114336e+02 1.621189319105339166e+02 1.610151284566499612e+02 1.659162057711697571e+02 1.625528296299677891e+02 1.626371734658354171e+02 1.613796635920986091e+02 1.635910083751949173e+02 1.638912985795823829e+02 1.620285354889108760e+02 1.611935419376863763e+02 1.614582605968216455e+02 1.602355904388530803e+02 1.610304432355839026e+02 1.622156103423839681e+02 1.599680613893767145e+02 1.594126955966366666e+02 1.597762026815947252e+02 1.621087651960485232e+02 1.611845922040694461e+02 1.609424947116701219e+02 1.597664073469065613e+02 1.607542272467492523e+02 1.636143200780390714e+02 1.600781233136710568e+02 1.624706883693134216e+02 1.609632684943193794e+02 1.630477055467706009e+02 1.623857192303862575e+02 1.639193122251334103e+02 1.613633897442925615e+02 1.579313451411230176e+02 1.617243663260370283e+02 1.612640316510263858e+02 1.620356982370289529e+02 1.613649225228982971e+02 1.621118004143242217e+02 1.625079315909274555e+02 1.623152610804928599e+02 1.585703300315920217e+02 1.635442986654931019e+02 1.602740648144156239e+02 1.643555658479013744e+02 1.595974145344812882e+02 1.611490499020333971e+02 1.632525718332606459e+02 1.627098179941342835e+02 1.616397067115073867e+02 1.619943191436170480e+02 1.641203496788246525e+02 1.593078160379212136e+02 1.639658659562702496e+02 1.648813376489693496e+02 1.616137971628160415e+02 1.606517626691848477e+02 1.612484056796196228e+02 1.619310808789293503e+02 1.612792199482994420e+02 1.616493786102831507e+02 1.602400842917106445e+02 1.605105307054587342e+02 1.579229869775531654e+02 1.583586267250519768e+02 1.593799806508398831e+02 1.601556436998042159e+02 1.613810981363625103e+02 1.658612783827236967e+02 1.602119960703662684e+02 1.627176259286121365e+02 1.653609647267240632e+02 1.635935704452607240e+02 1.644717985879350977e+02 1.629789078630324184e+02 1.600328698899005246e+02 1.624414076040639827e+02 1.641076619216640609e+02 1.639891469798288028e+02 1.616949940266149781e+02 1.598348550898700466e+02 1.608367332316941543e+02 1.604767724096110442e+02 1.616891567608129208e+02 1.643169399564207254e+02 1.627609994265632167e+02 1.581175983849096269e+02 1.603263942900195218e+02 1.595126700522778265e+02 1.593084318731783924e+02 1.638831174643787563e+02 1.585614729785498866e+02 1.631731943332721642e+02 1.613173903088270720e+02 1.593056405754310845e+02 1.584023257554749478e+02 1.589146142399080190e+02 1.595662836140677996e+02 1.625336466933116242e+02 1.614989239542153143e+02 1.633643343142092021e+02 1.615444187501031479e+02 1.644819144815573964e+02 1.651571543071620738e+02 1.648304793192476438e+02 1.656832220601526728e+02 1.635344004264586033e+02 1.612430302087650773e+02 1.644130846992530621e+02 1.640375652133224946e+02 1.610432429582322698e+02 1.607912608087138437e+02 1.600561863309403918e+02 1.597007513223787782e+02 1.622962165554353078e+02 1.623715238695099572e+02 1.620318484124991301e+02 1.637748155678200703e+02 1.606982953348102683e+02 1.605553964677381771e+02 1.603587892083155282e+02 1.633790761715374344e+02 1.618993433509296551e+02 1.606453819269141547e+02 1.598757576058052905e+02 1.635029009483730817e+02 1.621118974153922920e+02 1.607779693199046562e+02 1.623410792829359082e+02 1.603888198451127778e+02 1.601907208897929138e+02 1.589782257044752782e+02 1.614982248160670792e+02 1.660704986379228103e+02 1.610718881816144119e+02 1.588316075278459039e+02 1.640354454527642929e+02 1.627651625158621300e+02 1.599991631616419738e+02 1.590166486652356923e+02 1.570285036430951209e+02 1.588341985057865031e+02 1.593397166909388147e+02 1.579498125885084221e+02 1.582613553251798066e+02 1.605854770398828464e+02 1.584923122772164845e+02 1.598108063636248630e+02 1.580964899594831934e+02 1.561588666364520464e+02 1.572200997610116815e+02 1.572306513531121084e+02 1.593540219500849844e+02 1.580310489161116720e+02 1.590739826213183790e+02 1.570304706979198670e+02 1.569465523522475792e+02 1.607404508868135906e+02 1.565602465657401297e+02 1.570699084549355860e+02 1.582261155651018214e+02 1.553530180833217287e+02 1.588703730110982235e+02 1.575650324613789905e+02 1.544210714063028149e+02 1.565836662314991656e+02 1.568916272568386603e+02 1.593916087891758480e+02 1.566512624111779246e+02 1.502900230282085090e+02 1.587402934449675911e+02 1.573934144228357752e+02 1.521124450714656291e+02 1.569413252030676915e+02 1.545987619463917042e+02 1.556537303846497764e+02 1.536578489379160715e+02 1.547605605603538379e+02 1.540715517176083154e+02 1.550372315209722558e+02 1.561758935410801712e+02 1.571339633846853303e+02 1.546096538565070659e+02 1.553088501478518708e+02 1.565154343000351105e+02 1.568503008195023654e+02 1.510096353072769091e+02 1.542068541742417267e+02 1.530368700034920266e+02 1.524587990889895934e+02 1.545051881605534732e+02 1.517509839311335327e+02 1.509547686381766880e+02 1.501391227159813866e+02 1.485716951247724751e+02 1.492952464805032662e+02 1.499609179520673194e+02 1.511189203455232644e+02 1.492626121778919241e+02 1.501464233172736442e+02 1.502728196168370687e+02 1.475151103874719070e+02 1.512123512559564631e+02 1.478117795353748534e+02 1.475714678454314992e+02 1.476166590678536465e+02 1.469631699488437278e+02 1.506494641754444217e+02 1.494623340004793022e+02 1.481115741198063063e+02 1.440372883978908192e+02 1.494043780598667297e+02 1.472679124550962229e+02 1.473256453290348134e+02 1.476773617881093799e+02 1.448585775349579023e+02 1.494403605059359563e+02 1.497317681341439481e+02 1.462913262561691852e+02 1.474634489446106898e+02 1.483523264791193412e+02 1.476148808897279423e+02 1.460114079136491227e+02 1.487444570454295558e+02 1.441530190901249284e+02 1.458522596448299282e+02 1.466788584137931934e+02 1.462765461316099334e+02 1.456452967907036395e+02 1.455614388330036206e+02 1.460928620924966594e+02 1.449893498975592365e+02 1.430809241584134099e+02 1.458409422151254660e+02 1.462382562764392162e+02 1.440425462709843600e+02 1.447364618378884416e+02 1.444804402900997786e+02 1.459691621598876736e+02 1.462893196271587897e+02 1.483488826633627014e+02 1.447929981908219759e+02 1.448133787311241178e+02 1.447930713700914396e+02 1.433213663135412332e+02 1.427835281475283011e+02 1.421695646717701891e+02 1.423474576661032529e+02 1.468508528144919580e+02 1.445833737146105022e+02 1.424814675567744473e+02 1.427184731371569058e+02 1.434161193766672966e+02 1.461819025647608044e+02 1.462127651592196855e+02 1.418804368192204777e+02 1.413062633365543945e+02 1.422544326589948298e+02 1.422280054262084832e+02 1.417337557781967234e+02 1.418696884486362819e+02 1.390829153740563697e+02 1.388552930116786683e+02 1.401593903516167359e+02 1.394754320821782585e+02 1.388874352862700619e+02 1.411102326017350208e+02 1.394537676017689876e+02 1.389890384717415657e+02 1.381392813422161794e+02 1.383598238061783547e+02 1.382865034155252317e+02 1.338063048888920150e+02 1.377974000739982046e+02 1.366989352032470038e+02 1.388136309173067389e+02 1.387520561123872653e+02 1.360182939847781540e+02 1.397935249086858960e+02 1.376485843427926170e+02 1.366098782377281680e+02 1.375092240320217627e+02 1.383009872891699956e+02 1.398873546418236913e+02 1.388402481665312678e+02 1.396922038580885896e+02 1.358552296262265315e+02 1.380410085177770725e+02 1.386332375623142354e+02 1.388820592236905043e+02 1.369047072540552676e+02 1.371786461299890050e+02 1.366998843183574479e+02 1.406972325513694102e+02 1.382840439157044443e+02 1.360640729861615341e+02 1.367682028996505323e+02 1.368014877685620263e+02 1.402582177261258494e+02 1.373738116777697940e+02 1.369002421722253757e+02 1.342787993676379870e+02 1.349819180486826440e+02 1.357482633575921511e+02 1.369416761124776087e+02 1.339403592140217825e+02 1.389067849290733534e+02 1.331591183270033980e+02 1.370796580722595195e+02 1.361351747338500218e+02 1.379093613843459707e+02 1.360954619507973007e+02 1.333935895314483275e+02 1.352337267476451075e+02 1.342294153654144964e+02 1.383761779571781574e+02 1.336275358251265004e+02 1.353290199664106410e+02 1.324035096504803448e+02 1.350393183514053135e+02 1.338064281068543266e+02 1.338508780069486193e+02 1.308778839649542647e+02 1.325727685891387182e+02 1.315651299763791542e+02 1.316320535584879963e+02 1.294934669990081204e+02 1.304957329424092904e+02 1.326365476641344401e+02 1.334155887046144358e+02 1.314818542808965276e+02 1.291042164835548078e+02 1.300493224746102499e+02 1.278804017810059435e+02 1.300765747403512194e+02 1.284755420775628920e+02 1.297668676435711177e+02 1.308686863318488918e+02 1.321944596120481776e+02 1.315583352956648753e+02 1.299388605980158218e+02 1.302888082883425795e+02 1.284701165651267161e+02 1.264957119660755325e+02 1.301007266759547747e+02 1.304023433666475569e+02 1.298427282209866007e+02 1.294004837082259485e+02 1.291200776924154070e+02 1.300467552314027273e+02 1.305222499273483550e+02 1.321787965689800615e+02 1.294190694785245910e+02 1.319703411972172660e+02 1.282083164753177016e+02 1.283230913095066512e+02 1.262941393101936001e+02 1.281906801150946364e+02 1.274243370831926114e+02 1.275742865046968291e+02 1.278412411308036809e+02 1.290688383729983855e+02 1.284150318752886051e+02 1.275513391397757488e+02 1.280790837599273289e+02 1.232653552251578759e+02 1.270808343394396900e+02 1.249875301224713269e+02 1.252463651727448308e+02 1.228577709324330840e+02 1.241456078257482432e+02 1.232035548588014251e+02 1.271373231147733094e+02 1.244985969260583687e+02 1.243349456137496674e+02 1.228514673542918700e+02 1.226252556441898065e+02 1.235568394730484982e+02 1.243774145949619623e+02 1.224428688865617119e+02 1.230385957591826411e+02 1.212356862915831215e+02 1.242038062820612367e+02 1.218781540698497707e+02 1.264873520766833792e+02 1.220096725717530290e+02 1.211604158102371969e+02 1.201189004882031242e+02 1.200575200482744691e+02 1.195415778329773815e+02 1.210245999481026615e+02 1.190065937110262269e+02 1.177097233077323608e+02 1.186371436309185157e+02 1.171694317205048179e+02 1.233298688217572021e+02 1.199402235469569149e+02 1.203833858528749516e+02 1.192615259949964894e+02 1.157878843035490632e+02 1.205070088591231610e+02 1.148596402299799735e+02 1.176093730624895528e+02 1.178209485468872231e+02 1.203989047670087160e+02 1.191323091693616760e+02 1.227741805981245733e+02 1.185282470527109098e+02 1.214214688702685834e+02 1.217796179169672826e+02 1.203958822183228392e+02 1.188521664770184856e+02 1.175465505376345163e+02 1.212156046710854014e+02 1.208034027684552996e+02 1.172047508087675567e+02 1.199640831269350940e+02 1.186352482252271159e+02 1.193525252865906054e+02 1.208394174228614872e+02 1.181738539093226024e+02 1.181929684779601644e+02 1.161873033187630568e+02 1.181805746285638037e+02 1.176602474179658770e+02 1.179051114733979944e+02 1.189662936459435230e+02 1.148126548917873890e+02 1.145590253079329131e+02 1.150340545761023776e+02 1.175605639549232961e+02 1.166484203190572515e+02 1.168865060680267618e+02 1.141090870258580878e+02 1.164015166155015493e+02 1.169310101528285486e+02 1.156039793027208162e+02 1.163847500241512876e+02 1.205773947621387236e+02 1.129279980436588460e+02 1.153025638838281282e+02 1.152332115528916603e+02 1.183319124090033085e+02 1.187987686627814128e+02 1.172700098435583698e+02 1.134123067652580517e+02 1.144206167208260467e+02 1.148154022428923327e+02 1.136140030526973703e+02 1.165492165208072635e+02 1.144563596162209365e+02 1.148963147064887949e+02 1.133467693662552591e+02 1.171700717108030432e+02 1.145518988070398620e+02 1.147621399708184384e+02 1.157074129180732456e+02 1.131328300231004391e+02 1.148259160975671165e+02 1.156625736095132737e+02 1.140601775634941788e+02 1.148083999960007162e+02 1.102441507266660352e+02 1.128576445361361635e+02 1.170804328855541172e+02 1.137624831366155433e+02 1.109012230843039077e+02 1.119890702135158023e+02 1.144552962456334484e+02 1.138945793478253421e+02 1.162679896765753540e+02 1.133845548159946333e+02 1.150111267229285374e+02 1.171199749920766493e+02 1.145542079118835233e+02 1.147041729886170600e+02 1.144180772032042910e+02 1.155109061806437012e+02 1.119175838732162021e+02 1.131031148274960714e+02 1.151151322469088996e+02 1.122193789903753185e+02 1.141202101595643938e+02 1.121188657454120090e+02 1.147228448140436825e+02 1.112572117758796679e+02 1.109751013143822576e+02 1.135144724473968978e+02 1.136359754534544066e+02 1.115268771857607106e+02 1.130515242506500613e+02 1.128240925902707943e+02 1.116479560958260890e+02 1.158580942412200017e+02 1.125888427396438658e+02 1.100370602525258050e+02 1.116421822040694138e+02 1.140398010938369566e+02 1.102542416593121004e+02 1.105005779014820462e+02 1.106811524872030361e+02 1.115492337069859587e+02 1.085807901476819239e+02 1.120450988671953212e+02 1.094920979445735583e+02 1.094479614916384520e+02 1.106940696643732167e+02 1.106263834690283261e+02 1.104296323904887061e+02 1.095911312207437618e+02 1.096305064837744396e+02 1.102893559528243372e+02 1.104142622158223901e+02 1.092595283641849306e+02 1.106928725862482565e+02 1.116091602612819145e+02 1.091887027363566460e+02 1.139694721519133793e+02 1.121933500001586452e+02 1.089849945128222402e+02 1.118291165457371221e+02 1.096035378772011910e+02 1.078967920495599344e+02 1.102123858606360329e+02 1.099376558205655243e+02 1.115243802948595544e+02 1.095703670861635715e+02 1.107465981601487641e+02 1.072141978491278707e+02 1.078795197271592343e+02 1.086166342565793315e+02 1.082167580035349346e+02 1.105829291914042187e+02 1.088285268270557395e+02 1.103922668793142634e+02 1.094111673369591813e+02 1.061708914686716554e+02 1.049849200867776347e+02 1.066212701497526893e+02 1.050752899963989790e+02 1.069198619785720723e+02 1.086747431738830727e+02 1.060150696511881279e+02 1.060077747710714107e+02 1.061811984845584078e+02 1.097734999333556374e+02 1.075120878969080138e+02 1.071421815761338934e+02 1.077658231577382537e+02 1.062135736150467693e+02 1.030886158810660760e+02 1.066008418413197489e+02 1.028073027932074268e+02 1.057144202341185917e+02 1.045322093214580406e+02 1.058631006252544466e+02 1.040542793656443195e+02 1.076368846700763839e+02 1.054938494315730964e+02 1.032979142189283408e+02 1.033966680566835095e+02 1.036137336554931778e+02 1.033575690148545050e+02 1.054459435104847387e+02 1.056200450545838265e+02 1.042159834051584966e+02 1.049810062359196507e+02 1.054404555283848879e+02 1.043610893668584225e+02 1.039120413201107169e+02 1.055829204587167993e+02 1.041650381735530004e+02 1.037159088375737923e+02 1.025701591830895296e+02 1.043494507038622174e+02 1.034451781178555763e+02 1.051624743024719493e+02 1.048664529554902742e+02 1.054059609017001264e+02 1.059032149529188729e+02 1.022518999783012674e+02 1.029599952015163211e+02 1.052140056763221025e+02 1.070431581218726649e+02 1.029124435551410954e+02 1.051836589890842930e+02 1.041429399847409201e+02 1.047716469517946223e+02 1.058411801751271781e+02 1.060112689266492794e+02 1.037292465735990703e+02 1.016915649751735629e+02 1.032001185245145933e+02 1.044582010410157125e+02 1.019194764002049709e+02 1.041210022860047388e+02 1.027417232734720187e+02 1.049221084258977328e+02 1.014701887059137704e+02 1.024800617210307223e+02 1.010366938738858096e+02 1.031625552046372718e+02 9.965656390030976297e+01 1.028480945237373589e+02 1.002680141842905925e+02 1.044574301348059322e+02 1.002369963339642567e+02 1.010092080403756825e+02 1.046243868010385967e+02 1.016013399278355109e+02 1.028205593440546863e+02 1.024857515343539234e+02 1.029456080988491919e+02 1.045062390722937238e+02 1.018148638533143355e+02 1.017805543851986840e+02 1.025823028504374150e+02 1.026539264453492990e+02 1.022763364269345061e+02 1.006028676295684221e+02 1.016740668529575231e+02 1.033105369238349454e+02 1.030747902236922187e+02 1.000259630456919382e+02 1.003886787082154086e+02 1.037852980028017811e+02 9.996474974295871618e+01 1.020770172795678690e+02 1.029842046943046086e+02 1.037156696419086330e+02 9.945580819911158699e+01 1.015963017155886376e+02 1.029700003524128533e+02 1.001012458094314042e+02 9.943570788730727372e+01 1.021487236674144867e+02 1.017525982626307695e+02 1.001832678390580895e+02 1.014744331433149966e+02 1.008798078655475194e+02 9.851307567148332112e+01 9.895780046937169061e+01 1.018343269629728667e+02 1.023794203855232325e+02 9.875382948327349197e+01 1.001143295614871676e+02 1.005906845966407985e+02 1.035026514911503739e+02 1.021032261471603420e+02 1.013185705363229800e+02 1.033656437611684851e+02 9.912030078979370273e+01 9.803060976627949685e+01 9.916094638005843365e+01 1.009727674809232667e+02 9.859923984724807156e+01 1.005430590216391948e+02 9.767614286557591186e+01 1.005775175730526030e+02 9.736900930693265366e+01 9.783699029052053220e+01 9.984164957690030917e+01 9.740759702289201982e+01 9.647328755246502396e+01 9.921464228334508562e+01 1.005380981605489836e+02 9.869964994222358712e+01 9.894654609445912286e+01 9.997752163468001640e+01 1.004830565000271321e+02 1.000286055649536081e+02 9.826214578077730266e+01 9.925309543035575643e+01 9.927259740471224347e+01 1.001792024530026879e+02 9.856125532790150601e+01 9.963214571119051755e+01 9.985717940153580230e+01 9.794253129055789486e+01 9.765218494954240214e+01 9.905781024527475154e+01 9.614333844015835950e+01 9.997006388207996963e+01 9.739545802818135201e+01 9.800237740606149828e+01 9.838061702517499896e+01 9.853131852644368394e+01 9.656233798359690468e+01 9.828198090545188847e+01 9.789220789315655225e+01 9.729365876624501652e+01 1.004519663680391375e+02 9.650333840996958656e+01 9.919340884710734940e+01 9.619277050589263922e+01 9.843423848792807007e+01 9.832487279024769578e+01 9.717762124047632710e+01 9.675772961395088601e+01 9.543546736496226401e+01 9.535484812067780069e+01 9.637525519777904037e+01 9.580184560452596543e+01 9.549488291339305590e+01 9.654515353763289909e+01 9.427869251310976040e+01 9.481360861576217758e+01 9.196366626788187659e+01 9.382902183371679428e+01 9.404601681722589035e+01 9.376214851702889064e+01 9.381315585394422385e+01 9.234375932430675959e+01 9.345655653808559293e+01 9.430761595646913520e+01 9.213538936776896549e+01 9.151694052464054607e+01 9.197355324159254053e+01 8.911402178917740002e+01 9.248578129600466013e+01 9.281804924840332660e+01 8.956357895673161806e+01 8.953473004236742838e+01 8.793070109560888170e+01 9.293691829983684727e+01 9.317467735473002222e+01 8.991028363380654298e+01 9.220055369916975962e+01 9.074142490876735678e+01 9.049743058176473198e+01 9.123872047114360839e+01 8.846958595923823054e+01 9.076293506287156276e+01 9.067925460447271746e+01 9.023690121821353216e+01 9.151522511454170683e+01 9.047414059283717336e+01 8.787235514623652932e+01 9.044961182206199624e+01 9.165510822801704194e+01 9.091907362340262466e+01 9.309852772765935924e+01 9.012381565525193139e+01 8.801531001759636297e+01 9.042892178714826912e+01 8.652895727465475773e+01 9.090055539730190048e+01 8.904503929795485817e+01 8.957101883141137932e+01 9.019100937824180164e+01 9.090361328494414295e+01 8.855526758313196467e+01 8.997478365174234227e+01 8.794114204305662952e+01 8.811464601045246070e+01 8.719380302328998766e+01 8.979663250220166049e+01 8.617528742553301413e+01 8.726040748738077468e+01 8.900020681553509405e+01 8.760360655612402070e+01 8.940591344173081723e+01 8.799406471960254805e+01 8.926708506989142222e+01 8.568376691281635260e+01 8.577689581532015950e+01 8.566926342505891512e+01 8.540335699758168175e+01 8.490560722099911573e+01 8.356125769157021921e+01 8.725162386171841433e+01 8.826880332730527812e+01 8.713784939298471954e+01 8.683016789037719718e+01 8.798628756615248392e+01 8.765703091509621458e+01 8.588971424040043701e+01 8.389515955026622862e+01 8.639582317750635809e+01 8.758101615661649930e+01 8.567531616489438306e+01 8.492369606399996940e+01 8.361994823074083172e+01 8.893039403116706865e+01 8.402047052817498241e+01 8.812592822559791728e+01 8.634140422008620419e+01 8.245657343759341984e+01 8.629282280542878425e+01 8.349516327291574669e+01 8.337399169027580115e+01 8.471620703193809732e+01 8.425789136684029756e+01 8.511860134867163197e+01 8.644430862377346614e+01 8.657506268430263674e+01 8.517006653998478782e+01 8.333061185238508983e+01 8.383711819634228846e+01 8.546344762006545182e+01 8.380674089732868026e+01 8.375940322271152638e+01 8.333934145994598452e+01 8.332885872218865586e+01 8.430443673332749199e+01 8.220882893013335035e+01 8.667212720766742962e+01 8.484239016261155086e+01 8.424586638052484489e+01 8.684047557631910763e+01 8.735348093280873627e+01 8.538620568066399130e+01 8.615841214736815346e+01 8.558939456127127698e+01 8.599393604879679742e+01 8.461016321391288386e+01 8.501915950545684098e+01 8.598027957804578136e+01 8.293170901030016751e+01 8.359559608501974992e+01 8.268034724647205280e+01 8.406210453990524911e+01 8.358045445805301199e+01 8.496965091366774914e+01 8.319341410944687709e+01 8.284414758990445193e+01 8.484751285048642444e+01 8.490070354324927848e+01 8.502304035507935964e+01 8.483205154145889537e+01 8.488975651860982907e+01 8.289897774130196240e+01 8.351398704807778017e+01 8.416291739676792361e+01 8.432714326979095176e+01 8.332404270307209515e+01 8.548985044659954724e+01 8.243567382454064330e+01 8.398820067394839839e+01 8.567917405679376941e+01 8.377462913195277849e+01 8.403238803113956124e+01 8.315278668525614592e+01 8.661175534836335999e+01 8.194976931797936004e+01 8.431042321770226522e+01 8.322333901704240589e+01 8.212942145321703435e+01 8.151390739806141994e+01 8.465898195657929648e+01 8.242347891304379459e+01 8.379583322618853458e+01 8.149242305014205101e+01 8.285840939249746384e+01 8.219630210953238247e+01 7.992906087470618104e+01 8.237790087219747193e+01 8.340989512081789314e+01 7.982304135888554697e+01 8.160627561176752920e+01 8.427961742022648650e+01 8.096458319160966255e+01 8.176192625132688363e+01 8.056703041489704731e+01 8.078115647855045722e+01 7.656448172944089947e+01 8.266984894355474012e+01 8.178418234090085548e+01 8.069832243750528278e+01 7.849172307960684236e+01 7.892548439372153268e+01 8.004202898254956722e+01 7.783181586713951106e+01 7.688547557708395175e+01 7.809829525479868551e+01 8.054684850411750574e+01 7.718789518341137068e+01 7.957138749635592490e+01 7.836621288879368308e+01 7.882890343994029081e+01 7.776905504391200452e+01 7.675952781809954217e+01 7.917893101087639707e+01 8.042920197209062394e+01 7.779333451715325509e+01 8.079241421744032436e+01 7.719875898273650705e+01 7.583397312770945575e+01 7.672734788202571110e+01 7.814559292652913314e+01 7.839964445138107862e+01 7.696434896861340746e+01 7.896316305874032082e+01 7.770320542382562223e+01 7.774926128509774514e+01 7.936986536216299726e+01 7.943703193348370917e+01 7.885122100222912422e+01 7.772362314525703653e+01 7.410163300464517988e+01 7.711066129451245388e+01 7.646927132944760785e+01 7.872759996505683944e+01 7.736220084757587756e+01 7.875558342662695566e+01 7.878153229372384203e+01 7.762188936343733303e+01 7.524442505590931773e+01 7.739290117342221720e+01 7.512562029816034226e+01 7.653035383483577903e+01 7.842388996651021671e+01 7.622252012452331371e+01 7.733736346766227143e+01 7.904223477657767205e+01 7.671812090249459004e+01 7.596028588391820335e+01 7.714390635894787351e+01 7.965027483914131778e+01 7.815292732529444208e+01 7.738631652872548727e+01 7.615651850057956551e+01 7.491340180764083811e+01 7.283796690839650978e+01 7.451526186329000723e+01 7.402331266432375401e+01 7.832289949281009456e+01 7.409413427724011569e+01 7.529576758666543412e+01 7.527511568645164175e+01 7.197650539753730925e+01 7.640228814488916953e+01 7.720591688977960132e+01 7.377980558717486304e+01 7.440016513362621708e+01 7.534093993739767825e+01 7.221552090320199113e+01 7.369422865621534413e+01 7.445051476758968079e+01 7.381273134360186816e+01 7.673516037507596366e+01 7.386502354508220947e+01 7.316023878419623827e+01 7.386985392065521694e+01 7.458726956183886614e+01 7.242521828409932994e+01 7.520457498509959748e+01 7.382229515956625221e+01 7.452440977490157081e+01 7.425143055909029499e+01 7.210828554742451502e+01 7.105076625544477054e+01 7.409855154577630287e+01 7.102134572943583635e+01 7.163426169207173189e+01 7.575594741102570140e+01 7.085946108039814817e+01 6.974492321412461138e+01 7.555737874010796418e+01 7.057898391318958886e+01 7.327101081223679557e+01 6.955344029828412999e+01 7.184599509884324675e+01 7.019291973952137198e+01 7.160251472382547888e+01 7.314271929315498255e+01 7.014527746065073188e+01 7.080531880404757317e+01 7.148445066614405619e+01 7.061483645343322735e+01 6.894016446805343890e+01 7.326453429800194783e+01 7.133826086659102828e+01 7.103535712107807853e+01 7.073694880453005851e+01 7.084990755601465651e+01 7.054742673521579377e+01 7.115119572577394536e+01 7.121077475881588725e+01 7.057107899492973502e+01 7.090320829233922950e+01 7.126064496547566307e+01 6.923205750837207972e+01 7.301408174211132973e+01 7.107128619242132572e+01 7.171373150486111570e+01 7.306649549729945647e+01 6.970270255077242894e+01 7.381854622156490109e+01 7.007747094365709017e+01 7.002249921614551909e+01 7.005332193899839410e+01 6.885059651325934738e+01 6.948540881441441286e+01 6.885774825092629214e+01 7.033150637625459467e+01 7.043818895589903661e+01 6.993125110915883624e+01 7.008202410103382363e+01 7.045327289495530465e+01 7.015651962647712026e+01 7.072125319544450406e+01 6.787777264847989045e+01 7.022703591767897535e+01 6.972493010621155918e+01 6.881908275026709987e+01 6.813961686550482000e+01 7.088536916986819847e+01 6.819873681219223727e+01 6.929895305128468408e+01 6.940287059016993965e+01 6.973899544727387934e+01 7.059256175739081129e+01 7.138038112977264404e+01 7.029785400087617120e+01 7.269411099510382712e+01 6.951235714365478202e+01 6.976313107102505739e+01 7.041543122558337586e+01 7.077799786244685265e+01 6.893181709794863821e+01 6.779169010354601710e+01 7.017338643759464389e+01 7.092654328322606716e+01 7.181217253064329498e+01 6.922747911577025093e+01 6.930229492147164194e+01 7.110402105465435341e+01 6.889016248041417612e+01 7.143048425963606007e+01 7.065184354324696869e+01 7.204571164910899483e+01 7.104031974459529408e+01 6.921853902927666979e+01 7.059789274913723034e+01 6.887492223056781881e+01 7.049767594796770709e+01 7.000009334668222039e+01 7.039713785529208678e+01 6.895857330332461288e+01 7.048946813401376232e+01 7.192229130231535805e+01 6.907258565505215131e+01 6.853500167816685007e+01 7.005792142137217127e+01 7.151277650966414967e+01 7.205568096975223114e+01 6.830534644420652057e+01 7.007844663234718041e+01 7.169708725269093463e+01 6.928739572189005003e+01 7.031127080647722494e+01 6.836151049358606713e+01 7.067075971592076655e+01 6.673304947610613169e+01 6.964935863918790915e+01 6.850682700962106253e+01 6.886068393723532211e+01 6.975992206383601513e+01 6.987895134652201534e+01 7.009090035293417031e+01 7.094277836865968823e+01 6.860986854845623384e+01 6.853242222986871468e+01 7.076509019983502924e+01 7.222592367935028790e+01 6.929962875889798113e+01 6.823638390297651313e+01 6.919918941810297497e+01 6.793854339680470389e+01 6.950845736278307641e+01 7.079984054754815759e+01 7.177200248171486408e+01 6.998826052766386852e+01 6.770816248646418956e+01 6.963816761985451365e+01 6.614410182059839372e+01 6.975097015485432905e+01 6.997573230271481748e+01 6.778615984899890634e+01 6.672136343725377117e+01 6.627823339774653277e+01 6.646238634284236468e+01 6.806012076803843058e+01 6.538740162639750508e+01 6.613926614871168397e+01 6.576581072371172354e+01 6.747137658970102336e+01 6.695941945793984473e+01 6.284851421884575018e+01 6.507101312964951489e+01 6.683357359575222745e+01 6.312625104609693238e+01 6.419722564834161460e+01 6.356027401134501531e+01 6.440890369345480337e+01 6.345867968350913202e+01 6.264842873942966861e+01 6.569261216570734518e+01 6.486928101901091281e+01 6.463231146446925379e+01 6.470522716572595812e+01 6.370074719613737102e+01 6.379747315895601645e+01 6.439176559785552456e+01 6.475448638800766332e+01 6.302226646727395121e+01 6.227721104308709954e+01 6.067755250355082808e+01 6.373907718963543090e+01 6.441434487339346049e+01 6.485411546290234241e+01 6.206567321419449001e+01 6.700407873789527002e+01 6.578232262711217970e+01 6.399929215807290461e+01 6.355611695900229563e+01 6.203401939452832181e+01 6.568363396878521598e+01 6.514526885098970865e+01 6.399880284244026285e+01 6.427810510801829480e+01 6.315016862232745609e+01 6.532505653500187748e+01 6.293142733556996404e+01 6.492710765244704874e+01 6.407195803287117997e+01 6.557953334810605384e+01 6.487370338078540044e+01 6.481355486914179664e+01 6.568398733963063307e+01 6.575858827759105907e+01 6.388836589365371310e+01 6.348682709524759105e+01 6.311786803462780426e+01 6.375244115621748620e+01 6.165403294703834547e+01 6.330160900937051593e+01 6.277349072447488254e+01 6.299032216466758172e+01 6.336989141592539454e+01 6.142813288627298363e+01 6.375205387133949841e+01 6.338045447374432229e+01 6.205896305438439953e+01 6.315674757340978118e+01 6.195117049300433365e+01 6.230728993950119587e+01 6.044412421169305105e+01 6.337614608907174585e+01 6.196068692728869820e+01 6.137456470340616477e+01 6.207720775284703052e+01 6.181636239562738666e+01 6.441537597642202684e+01 6.289673082947491878e+01 6.341534268765381199e+01 6.062043787286549446e+01 6.195402786429032460e+01 6.348593728365371192e+01 6.186389026874933705e+01 6.506326103604901334e+01 6.378414226703065282e+01 6.292541875930699291e+01 6.372108576763719867e+01 6.308514071165675574e+01 6.134013238497514209e+01 6.023259719668989476e+01 6.048067838708248445e+01 6.156708749747095766e+01 6.299816921686553428e+01 6.170809315029515574e+01 6.210344393629205229e+01 5.996029679343361352e+01 5.992777021212238253e+01 6.060668760672095345e+01 5.976295252384409906e+01 6.005719729014639796e+01 5.905023835290077017e+01 5.840455472095484168e+01 5.952358918296293666e+01 6.178818734845802396e+01 5.869805134169715899e+01 5.896920087702664404e+01 6.014495531253741234e+01 5.777757564973504145e+01 6.281371412743840921e+01 5.782345891696206763e+01 6.009383210755637350e+01 5.970042640526431654e+01 6.114241538856916236e+01 6.173925562241549869e+01 5.906611494795776451e+01 6.059775652846801108e+01 6.221431479760448724e+01 6.143315998813464063e+01 6.229314995240035557e+01 6.132365366676988572e+01 6.029371635500960025e+01 6.085088399021022099e+01 6.141819356724862899e+01 6.147092256071428551e+01 6.037683563607622972e+01 6.067974941060796112e+01 6.075585450078052929e+01 5.942364570389344181e+01 5.990833072837416040e+01 6.143233278728300206e+01 5.882873624332847839e+01 6.094774435478727526e+01 6.090187349501013614e+01 5.874854821424286655e+01 6.261703479807147943e+01 5.870254654191566601e+01 6.000066848722948976e+01 6.067960946026665425e+01 6.206296324655329499e+01 6.036151227635139094e+01 6.176328774334934479e+01 5.878503475834789072e+01 6.045402167066608001e+01 6.006727454097578800e+01 6.153267224785288647e+01 6.056810924752601011e+01 6.072323723398557860e+01 6.015433797654213066e+01 6.072207701781919553e+01 5.923565423240698635e+01 6.217582853381613717e+01 6.050390327750289288e+01 6.070748274249537246e+01 5.830684774000170023e+01 5.845237632785856619e+01 5.828662593176036921e+01 5.991932271407375765e+01 6.085413344167024263e+01 5.816830495494119191e+01 5.916636028620843035e+01 5.674763019626539773e+01 5.986196085014592683e+01 5.737875241414872818e+01 5.929221224468864904e+01 5.837983200218143764e+01 5.837525046030484788e+01 5.879423820058806172e+01 5.909134090168208076e+01 5.868185782108611193e+01 6.030405152071080721e+01 5.640356237406790996e+01 5.850748444009216342e+01 5.937938732675843312e+01 5.707022916113098887e+01 5.623323694405644346e+01 5.843263851523455799e+01 5.737046180106263904e+01 5.810971243825517973e+01 5.646005264940151847e+01 5.710248725770514255e+01 5.639846569679670552e+01 5.319595826246237635e+01 5.715725572536466359e+01 5.566177128882896596e+01 5.590565426031488272e+01 5.624730705164735411e+01 5.684870656758933904e+01 5.658369335228550057e+01 5.645445514501115269e+01 5.703302923791543577e+01 5.622230721954202437e+01 5.452999663451463164e+01 5.605093078584474142e+01 5.314680072092588858e+01 5.281532722420733705e+01 5.488180546308703356e+01 5.471056358559354749e+01 5.426333294869468915e+01 5.675046918249987726e+01 5.473473007474787977e+01 5.441829526337157574e+01 5.529215688558055319e+01 5.382522159034892439e+01 5.370565898011477657e+01 5.200494231923828181e+01 5.335037894651323143e+01 5.636370387539037097e+01 5.422249590458359592e+01 5.657651785414513057e+01 5.424573346138942753e+01 5.231786246436377041e+01 5.271574199691740858e+01 5.316780378320343203e+01 5.551062691059851062e+01 5.616380039530345414e+01 5.370359607582459205e+01 5.556287929088070143e+01 5.246090121970483011e+01 5.554514131183863412e+01 5.327160279240469265e+01 5.580043383362737330e+01 5.263313014718023197e+01 5.357575637781451405e+01 5.392566865574279689e+01 5.292845053092551666e+01 5.283880991882361400e+01 5.248926643989839391e+01 5.455552618898998674e+01 5.349878604135764704e+01 5.420046172868318735e+01 5.267197107965291281e+01 5.200858596800604516e+01 5.421340862545184791e+01 5.339426630356671666e+01 5.353078662718746017e+01 5.557411790005266994e+01 5.220731014107936119e+01 5.243462153412919946e+01 5.431363311508797409e+01 5.288769364526699235e+01 5.075282155879071411e+01 5.690898514103653838e+01 5.338940109542820522e+01 5.418948527536157656e+01 5.310920815937255668e+01 5.362100641221336161e+01 5.564806731747825808e+01 5.388386520814057690e+01 5.374109166257884596e+01 5.383031448804339902e+01 5.237484958717729455e+01 5.432457356463025633e+01 5.397455925924125353e+01 5.531941524469477400e+01 5.537048109836489829e+01 5.512425964115175248e+01 5.436881537801102837e+01 5.574556779871586798e+01 5.410186901743272614e+01 5.283080495053673786e+01 5.408106634568812154e+01 5.482507706836756967e+01 5.579675441983363271e+01 5.284128412597828373e+01 5.257095102781165252e+01 5.231962910732135441e+01 5.360663664384499327e+01 5.153797938520682465e+01 5.367559749461667451e+01 5.265168603120863366e+01 5.357854533054002388e+01 5.430976078371148930e+01 5.223806012905893681e+01 5.325992751662210622e+01 5.365528532802922257e+01 5.193350529657914905e+01 5.349880213401317519e+01 5.579539124662900917e+01 5.210402259049563156e+01 5.224061993545682725e+01 5.297301145218305862e+01 5.060007341111773371e+01 5.007312939172494737e+01 4.932747706623367634e+01 5.109623495361851298e+01 5.173758638830354784e+01 5.296265596659664254e+01 4.947336029583212280e+01 5.000066688747238430e+01 5.032037233959166400e+01 5.018590610801771845e+01 5.012330777965515693e+01 4.989438752625596862e+01 4.883851594471004631e+01 5.269608694516973202e+01 5.037804973456791657e+01 4.956631970369922158e+01 4.937763002034067483e+01 4.908903921526843561e+01 5.017644715744116723e+01 5.073633541034676853e+01 4.866845081390965078e+01 4.813829369843775652e+01 4.825446075307144156e+01 5.078507179880261191e+01 4.828179986727221973e+01 4.957242451400102112e+01 5.058541328874181886e+01 5.026336397873210871e+01 5.118017556344342012e+01 5.133382735594890534e+01 5.160857581479972822e+01 4.805485632682082553e+01 5.011183032270182736e+01 4.991726142219503970e+01 5.082661073298833543e+01 5.118395527140553725e+01 4.862297524959795680e+01 5.041706938482912648e+01 5.052118315104968360e+01 5.008138398342143915e+01 4.715389863258689473e+01 5.253008683770543996e+01 5.085610412065345542e+01 4.804035236156360611e+01 4.922629656077960902e+01 4.888721420134981344e+01 4.902613515925535381e+01 4.884042602311280490e+01 4.827997693384560307e+01 4.835613384140712157e+01 4.897853207752768157e+01 4.815020895051004146e+01 4.953003751782177488e+01 4.772356429793411792e+01 4.989875157215043089e+01 4.846756304580117813e+01 4.866460439605643984e+01 4.806344559432785246e+01 4.999821849829176301e+01 4.901358695251476405e+01 4.829566508558220050e+01 4.901782833298418041e+01 4.953957602351200507e+01 4.931419137358533789e+01 5.115803299745684996e+01 4.988134892298621992e+01 4.895474594483847142e+01 4.897119303954813319e+01 4.759162555518055626e+01 5.025518532232710101e+01 4.999039273784233472e+01 4.798509021633135774e+01 4.986484951077618177e+01 5.005329673048938588e+01 4.952064826196389902e+01 4.833685866419887134e+01 4.983873346588094932e+01 5.176202058521909777e+01 4.920233070102133865e+01 4.858507686224449174e+01 4.983486495964721286e+01 4.877365228348038073e+01 5.039962515648240071e+01 5.057488453334003253e+01 4.964064636153911891e+01 4.961791180985902372e+01 4.917298452215919013e+01 5.111846976792010366e+01 4.838900303988150142e+01 4.867901239160298132e+01 4.970263777416704443e+01 5.021264887459261672e+01 4.825148164455487887e+01 5.029887546329275949e+01 5.095649136793124256e+01 5.076035409556806144e+01 5.016410248663630966e+01 4.803363988706667698e+01 4.975488367740528162e+01 4.833941842343006812e+01 5.008895644735495978e+01 4.764090119006890234e+01 4.864240555555620915e+01 4.513020256877317848e+01 4.999375645046450956e+01 4.860350865487174588e+01 4.971004749131823530e+01 4.949155896597392257e+01 4.872841202978996478e+01 4.733571427265697906e+01 4.828454388375033091e+01 5.002721364320025543e+01 4.966810047952364471e+01 4.882827633880657459e+01 4.819630698011637548e+01 4.893102018910658302e+01 4.949923465254420307e+01 4.696921790189046675e+01 4.907163430776731872e+01 4.803432989055391999e+01 4.968676103276533240e+01 4.819873194825343177e+01 4.655539744765957266e+01 4.775271684440586739e+01 5.182790001496442045e+01 4.734549168123099605e+01 4.646528653555096611e+01 4.792900304855451310e+01 4.943268890107884772e+01 4.630602188270264463e+01 4.512526780097192614e+01 4.657887261191618222e+01 4.900973640959127664e+01 4.615018931793290591e+01 4.822810329788799777e+01 4.551401896339915965e+01 4.795897009949910483e+01 4.580155672473676987e+01 4.432157044468063845e+01 4.510029334546879198e+01 4.693543978360978741e+01 4.695774340174049399e+01 4.474851473545584213e+01 4.631705384828498495e+01 4.552295339309906552e+01 4.716121699567449355e+01 4.664317780072717312e+01 4.742977340013784016e+01 4.513761422550044244e+01 4.628651555847427801e+01 4.526568833313348961e+01 4.540135087306833839e+01 4.595246359152608306e+01 4.303831416929077847e+01 4.449966622743397693e+01 4.404809585754622248e+01 4.150862488354369617e+01 4.338793344423955034e+01 4.257855026212550342e+01 4.140472644058083773e+01 4.252391423764485978e+01 4.203552318516467778e+01 4.190197697415192835e+01 4.253417127257635855e+01 4.209393660914611246e+01 4.344863078683543023e+01 4.167977573342967901e+01 4.095217977169895107e+01 4.255247696286175341e+01 4.364418260412413986e+01 4.246368468267031915e+01 4.340453144160779431e+01 4.184303435659926862e+01 4.145934971228385280e+01 4.161761314882821239e+01 4.090151070734826533e+01 4.286604909231295579e+01 3.860775872341584858e+01 4.340745873830248769e+01 4.068957851950835192e+01 4.255582122792067423e+01 4.123370407136019367e+01 4.189642012197518284e+01 4.237218043458485539e+01 4.113367624260332889e+01 4.157359189956634538e+01 4.044824749383271012e+01 4.256375828427894703e+01 4.253403239433806959e+01 4.034279989709353487e+01 4.170670634501517782e+01 4.416091569350840018e+01 4.139388782832974556e+01 4.261089784648449807e+01 3.946560993686882313e+01 4.230907659490157613e+01 4.110861478632985921e+01 4.068221153944367785e+01 4.058059067576617451e+01 4.045705628433287870e+01 4.169375785454958105e+01 4.177502643856393405e+01 4.033203769789635373e+01 3.938127909338147958e+01 4.113184361531604338e+01 4.152224434291296262e+01 4.010031490400958631e+01 4.218483157577566089e+01 4.176906033305943566e+01 4.104305544693932717e+01 4.039161365643482782e+01 4.010464203857330290e+01 4.125247897178085310e+01 4.108162468810751022e+01 3.978242194084878491e+01 4.097822098194125573e+01 4.284674026939148206e+01 3.955073197412653485e+01 4.092074462693661019e+01 4.166792676239040816e+01 4.135932827355048857e+01 4.151779599043217672e+01 4.107163709289959286e+01 3.961122489965706706e+01 3.986782004508820876e+01 3.981744464485215929e+01 3.826383660461068814e+01 4.162503102970656244e+01 4.132122515791605366e+01 4.104491026567194467e+01 4.096189550020261549e+01 4.143589788744058211e+01 4.223582217003246342e+01 4.148851978287202513e+01 4.009866120909519083e+01 4.026428253586969674e+01 3.969186423789209073e+01 4.019921006919991413e+01 4.250482394268166786e+01 4.083331001905079205e+01 4.124194505187733029e+01 4.063892118239728291e+01 4.116782944698241664e+01 4.222926925475429272e+01 4.145759927763317165e+01 4.149762392620488072e+01 4.336069149055476402e+01 4.196460785607163757e+01 3.964756993234544780e+01 4.036956235031802720e+01 4.108423254800484870e+01 4.034876919194670108e+01 4.060290368212005774e+01 4.028666965945412670e+01 4.262457528906521276e+01 4.032461070092053745e+01 4.220116186965294247e+01 4.183673816497959308e+01 4.450656120475360922e+01 4.129850030757611279e+01 4.219446791181418632e+01 4.001551342128259847e+01 4.226781591834148344e+01 4.453008385712895745e+01 4.102395737921685281e+01 3.985853169476568780e+01 3.957566632304833121e+01 3.815003026619692150e+01 4.039320136715907950e+01 3.970942694529613703e+01 3.974988747146551304e+01 4.012090359589355160e+01 3.942183547724882686e+01 3.905896277087457946e+01 3.740553553592076241e+01 3.863781564500528276e+01 3.996478062605812198e+01 4.173945870488492460e+01 4.114794839497929502e+01 3.906487776037430848e+01 3.808905542113009801e+01 3.747719531826079020e+01 4.156240278523307552e+01 4.104946655582325121e+01 3.791325170618982554e+01 3.875072874766119924e+01 3.764562285221607141e+01 3.923491402393052851e+01 3.787181851419654777e+01 3.872917943161187537e+01 3.888041673670922904e+01 3.846170527730681243e+01 3.966921309996238421e+01 3.699956777200523561e+01 3.908627617473167248e+01 3.852595659387426252e+01 3.869641769411732213e+01 3.731017339189513393e+01 3.999943131545119712e+01 3.878300150351677900e+01 3.817084695763851698e+01 3.830579192398242583e+01 3.740796692295940318e+01 3.923180079321831215e+01 3.751955899602704392e+01 3.893470805079054742e+01 3.826844559060195650e+01 3.872859808067315157e+01 4.010275316637338250e+01 3.948238846955321435e+01 3.964970212188921295e+01 3.924445436892087002e+01 3.924955668133028297e+01 3.781284403778537495e+01 3.829496190649413734e+01 3.899224288246140446e+01 3.802917021021701771e+01 4.025907607922589904e+01 4.013008130481234303e+01 3.799628088948091431e+01 3.947760364220978602e+01 3.907442818118145311e+01 3.950982457636193601e+01 3.669884106053950035e+01 3.519287512994837641e+01 3.785548283420011728e+01 3.739606459705932906e+01 3.831528677708700314e+01 3.696101108560421267e+01 3.606343734053214689e+01 3.706292809767348473e+01 3.484835939043563258e+01 3.809639443680603677e+01 3.731010088828511329e+01 3.671960135097671696e+01 3.756070417068320211e+01 3.733949182459144822e+01 3.737472474775570674e+01 3.637080770790168316e+01 3.547102918787287251e+01 3.747589627797552936e+01 3.666088681646414216e+01 3.798558714206386355e+01 3.966898783750955459e+01 3.822553293227691285e+01 3.701032446945394838e+01 3.625682605637117462e+01 3.606044834769377161e+01 3.830969938816156883e+01 3.610298938790199230e+01 3.686857079785252012e+01 3.707935218336753991e+01 3.808218225191559725e+01 3.414868702865958028e+01 3.772091398984132127e+01 3.575451550375382936e+01 3.533383230982697398e+01 3.541718610590806549e+01 3.528327185403338717e+01 3.592578524191553413e+01 3.615545398445522096e+01 3.537635577905166429e+01 3.716854332192171739e+01 3.649158858284209117e+01 3.514007573325172018e+01 3.720902544907849574e+01 3.439217857130003608e+01 3.464062066825498931e+01 3.621244285000614127e+01 3.479119932723963871e+01 3.734609449399951586e+01 3.522465251076049242e+01 3.741609260280809224e+01 3.624631204942313190e+01 3.585784697711275726e+01 3.543738489598624852e+01 3.855063614266917682e+01 3.735045525849002956e+01 3.669763224449659589e+01 3.739583809893031940e+01 3.698609947902284745e+01 3.433110782021913110e+01 3.578746765367517213e+01 3.835244845352312382e+01 3.554552777108499129e+01 3.671519730330564357e+01 3.570132089197326763e+01 3.364669785273727598e+01 3.476641310770154547e+01 3.332061377974537919e+01 3.589306393363415282e+01 3.446189354050375897e+01 3.442948793500427485e+01 3.434768059894428660e+01 3.580197874906767197e+01 3.410151139783874186e+01 3.555075762679627616e+01 3.804851997070859682e+01 3.394627301368654315e+01 3.348354334325163961e+01 3.589373332504055014e+01 3.577787168412071139e+01 3.389346001449384005e+01 3.561566615169075334e+01 3.643332280938921031e+01 3.567961598070467488e+01 3.342516249505011672e+01 3.734028075050253648e+01 3.598778752974485684e+01 3.457501468165892078e+01 3.540293276215243168e+01 3.430561844502899760e+01 3.593442937827685313e+01 3.636767426474504816e+01 3.327476366250051854e+01 3.852825333870361391e+01 3.559337092328763674e+01 3.424503690939084777e+01 3.670624331396085438e+01 3.415612298041653361e+01 3.443690186181268587e+01 3.482232744333216345e+01 3.426986159635598028e+01 3.513578586607598453e+01 3.675531170189323404e+01 3.230553712343644435e+01 3.442807076470868566e+01 3.353337370489482794e+01 3.361824785010621497e+01 3.451241940761306637e+01 3.364752349611465121e+01 3.393467235744773802e+01 3.487744699846417973e+01 3.609205556172342710e+01 3.684373632238505536e+01 3.466852585023524114e+01 3.342766212671842396e+01 3.527386746371701776e+01 3.490330972142008648e+01 3.451569629736688682e+01 3.568937927214671646e+01 3.609283472516608526e+01 3.445662752431633891e+01 3.145724323600027361e+01 3.312915425578157169e+01 3.551217929164902642e+01 3.347141814788292180e+01 3.297774923038615213e+01 3.362505849349776810e+01 3.462365429398460037e+01 3.329719284818766312e+01 3.437443402734327691e+01 3.273584584575402090e+01 3.274626940084792182e+01 3.189972749726383228e+01 3.285192488923090082e+01 3.286539297817060401e+01 3.452297195011818332e+01 3.294147066640115185e+01 3.205249063286314737e+01 3.305780388266331471e+01 3.232423435903674402e+01 3.394452724853063330e+01 3.197984695454661619e+01 3.297090345627412944e+01 3.156059280457679961e+01 3.141724259902543537e+01 3.497179524991511812e+01 3.371289996599377048e+01 3.367987200610848220e+01 3.185367901512876898e+01 3.328429176925520494e+01 3.507260446992282255e+01 3.460878207540989848e+01 3.240111477424675712e+01 3.142855269771639826e+01 3.281698801386650644e+01 3.412453677194528012e+01 3.324463774868412713e+01 3.158922737669983150e+01 3.190897370519649812e+01 3.485803301996379844e+01 3.240964077945659483e+01 3.395670693508809990e+01 3.172699819745460914e+01 3.390516965602861177e+01 3.287758267868029805e+01 3.312515905876674083e+01 3.350427630783546107e+01 3.250046869767866298e+01 3.300046916984543799e+01 3.309319022234993213e+01 3.262881189667241699e+01 3.339520701855065710e+01 3.408587594279843813e+01 3.228948149610199891e+01 3.280657672165326488e+01 3.258243947107827410e+01 3.225838041864656702e+01 3.266276083820104503e+01 3.211062503176101046e+01 3.463901890458967614e+01 3.296056891807172207e+01 3.041000377037942215e+01 3.325324416566003549e+01 3.222611088503877141e+01 3.359435219308164022e+01 3.273490235195394860e+01 3.488688875561361868e+01 3.378221963495289515e+01 3.314926781470605022e+01 3.292252131740009702e+01 3.275358357437253431e+01 3.319701771386320388e+01 3.521148797142023312e+01 3.290047566778601151e+01 3.369868358934731134e+01 3.523401888424039186e+01 3.326443607188124929e+01 3.297193088511677672e+01 3.321613718776868041e+01 3.266522605491283571e+01 3.271956335264823679e+01 3.349091139064070433e+01 3.217591789574379391e+01 3.266471686315842504e+01 3.219069392548571784e+01 3.443207167087909681e+01 3.394926852513146542e+01 3.298128997263762585e+01 3.090302040406693962e+01 3.172962568916797110e+01 3.137303610082802408e+01 3.327485063442826174e+01 3.215993531587414367e+01 3.103927987757452911e+01 2.975848574403595137e+01 3.187312146500403287e+01 3.052869834879607680e+01 3.227843773606738864e+01 3.101777018331762648e+01 3.207375636652616890e+01 3.190235251348402556e+01 3.338713384153419383e+01 3.186864154048694076e+01 3.211770795194954786e+01 3.115699672637483175e+01 3.196175895804983114e+01 3.301926850829199367e+01 3.213755638022443861e+01 3.133907170830385169e+01 3.197146695112022385e+01 3.364726656184999598e+01 3.230497500529442334e+01 3.095153824800202003e+01 3.158587714352566067e+01 3.162725998583562159e+01 3.209433283285617478e+01 3.132684551774082493e+01 3.193079090700074119e+01 3.080785236220545542e+01 3.360891635336752614e+01 3.414730995929309643e+01 3.057663268737785600e+01 3.168495546087501324e+01 3.429892649313524089e+01 3.047094849814206086e+01 3.165046140107195427e+01 3.101728544305882806e+01 3.141996596706639977e+01 2.881474446671574086e+01 3.335111567942433908e+01 3.241078368258041564e+01 3.199717422573414893e+01 3.257257130898702968e+01 3.113445379957215309e+01 3.116423200062865106e+01 3.149467034807173249e+01 3.118902450081262856e+01 3.307435775338924344e+01 3.078008173475035392e+01 3.285743830057039361e+01 3.261303814885213370e+01 3.221893134626699151e+01 3.142466157350955314e+01 3.222016172320164884e+01 3.040752363838169359e+01 3.100228983703904362e+01 2.971578254309823919e+01 3.025201312996642145e+01 3.433875445522792802e+01 3.376360277631429341e+01 3.336227548007936861e+01 3.156118319120441029e+01 3.198564548015069064e+01 3.149024028656794982e+01 2.942550429717141469e+01 3.212628894998057660e+01 3.316383312400207473e+01 3.308736684034002451e+01 2.972519705948437618e+01 3.239330176318726728e+01 3.159040707302024131e+01 3.362656557121457013e+01 3.292049291778482001e+01 3.125719353639828668e+01 3.141985674658938166e+01 3.080528532077752857e+01 3.365593155415703563e+01 3.126183644379695536e+01 3.326077110449204355e+01 3.179124202895515339e+01 3.263234928256466105e+01 3.039266271250810547e+01 3.092914232163628441e+01 3.175799719591510595e+01 3.139281679854233076e+01 3.310606919108173685e+01 3.323100229166562514e+01 3.187283618405042063e+01 3.342089385387388489e+01 3.233204358497793152e+01 3.308636561497429796e+01 3.309184624362606542e+01 3.279330313442172695e+01 3.031633439975781030e+01 3.092909774743301199e+01 3.108885109413217052e+01 2.966235772437394402e+01 3.242403569107046479e+01 3.018367760547536705e+01 3.091813879997008740e+01 2.969495304054614238e+01 3.225176269944144991e+01 3.151830198620330137e+01 3.067076032208769476e+01 3.061420088164717157e+01 3.087901211569440818e+01 2.909819718590958715e+01 3.059370267451817682e+01 3.210416701548119534e+01 3.306467729456117866e+01 3.239047973757134002e+01 3.034119933670366009e+01 3.198711473080917145e+01 3.171956018003021782e+01 3.109163144222086217e+01 3.248678212863774206e+01 3.224968760194779804e+01 3.231863759459277219e+01 3.146238652067588148e+01 2.913275506002543835e+01 3.130913742998466986e+01 3.023768748069698731e+01 2.896967342601187667e+01 2.783019711050835099e+01 3.121887173032778051e+01 2.819365294530333088e+01 2.870487838953420834e+01 2.814732973842373909e+01 2.816942656384983934e+01 3.008869498904431694e+01 2.774743028272834877e+01 2.888588543880292292e+01 2.783400668520212662e+01 2.977346689540186020e+01 2.946486772459892833e+01 2.928471219703484607e+01 3.020847657002635600e+01 3.038147268082801489e+01 2.922747961318277277e+01 2.968967506232856834e+01 2.950855815805396887e+01 2.845489163185206039e+01 2.823063920207010824e+01 2.996639861594508147e+01 2.993725038111741910e+01 3.067385089861144465e+01 3.030582572475792347e+01 2.875056767804195701e+01 2.812238175947102192e+01 2.838701957547084120e+01 3.044430696641910927e+01 2.876141600298776524e+01 3.111635616295829010e+01 2.899660295787792563e+01 3.061482126399573289e+01 3.073520496883003972e+01 2.981797312118775878e+01 3.040786083942106188e+01 3.014095519485261221e+01 3.112173520127178250e+01 2.971807067950246051e+01 2.875668066178928584e+01 3.105981449627653035e+01 2.897124880441050720e+01 3.050043872836511838e+01 2.831507722158092477e+01 2.828472044351870807e+01 3.208326447344424537e+01 2.854311249361592218e+01 2.989825623609663197e+01 2.688389059963383687e+01 3.086101526320676669e+01 2.935119448933578923e+01 3.030701861910647210e+01 2.735994630585970455e+01 2.907590888387822048e+01 2.665947173449023566e+01 2.786735990886744219e+01 2.890330332832164473e+01 2.863633770323793115e+01 2.853442411734462780e+01 2.970369434897666849e+01 3.036748766466319438e+01 2.942392853241947037e+01 3.064611096253214839e+01 2.942133933768907994e+01 2.729863379900693232e+01 2.824073885345431734e+01 2.835779497231093060e+01 3.059107660400968598e+01 2.765238083524893398e+01 2.838167744988622943e+01 2.732578982729668482e+01 2.777664621676244039e+01 2.865803092958084974e+01 2.470627935864712299e+01 2.868487715253019843e+01 2.726087176025902536e+01 2.944236175990077697e+01 2.815443140571931124e+01 2.873428776827306308e+01 2.781523508827781654e+01 2.928494557526700603e+01 2.811874648485033390e+01 2.723522312529650691e+01 2.813683671624861660e+01 2.840252091652026678e+01 2.795239779695893034e+01 2.835180922208477483e+01 2.680884225963210099e+01 2.869342637829696585e+01 2.511808030002369208e+01 2.843942519912291544e+01 2.654399292665174315e+01 2.986338875345355248e+01 2.816841606932857545e+01 2.460210141395243610e+01 2.840226056541771271e+01 2.902874806088897230e+01 2.965617558884525096e+01 2.657748098323478203e+01 2.762019910424229963e+01 2.782920279420978815e+01 2.759361484470920445e+01 2.718820994207575126e+01 2.704971957428852747e+01 3.041308239125785917e+01 2.872241478225760147e+01 2.894709477998375036e+01 2.798664074360398857e+01 2.788172314296540577e+01 2.717296901810104259e+01 2.589564196663551243e+01 2.720955971270228702e+01 2.705083809775576142e+01 2.680772347387901888e+01 2.756601382118731536e+01 2.554490954447377860e+01 2.724506260473020092e+01 2.918199061513186265e+01 2.884673478670289981e+01 2.697796461652987787e+01 2.969940154473278682e+01 2.800627397232277360e+01 2.750274455456107958e+01 2.880937297102823180e+01 2.605754006765674546e+01 2.531452369121743828e+01 2.699996286570517867e+01 2.536779907555810709e+01 2.592121670624324992e+01 2.500966558742560508e+01 2.623471836364901577e+01 2.353070232130369632e+01 2.716717230973722508e+01 2.405434135162684584e+01 2.675713578941609683e+01 2.542279146000171508e+01 2.569629451898507355e+01 2.734446362673916298e+01 2.746458318262379095e+01 2.727977871300009838e+01 2.554349672818204908e+01 2.651872401676200042e+01 2.782026551376779366e+01 2.550488894840557208e+01 2.698574333592592822e+01 2.517435754918448865e+01 2.848904818565054242e+01 2.725803617279640179e+01 2.534373813508141637e+01 2.685618307964190521e+01 2.675430283964235301e+01 2.709267243757854615e+01 2.459641359925553772e+01 2.424440228397158847e+01 2.520417206858961379e+01 2.510355452083978989e+01 2.588441299135677198e+01 2.267087413270310847e+01 2.615942754473487852e+01 2.482772701712296737e+01 2.786371386140282880e+01 2.749001639417342702e+01 2.510073124249683474e+01 2.514605529461041300e+01 2.437110851515684828e+01 2.654024375751317066e+01 2.929410285853389695e+01 2.797990131263927083e+01 2.613731177848750775e+01 2.730257358429009784e+01 2.614469160766317657e+01 2.625684549657794875e+01 2.537002934121172970e+01 2.517842389861393571e+01 2.560609326539552555e+01 2.795342342073702468e+01 2.811182837138910173e+01 2.822716007888048395e+01 2.646942829296651212e+01 2.596290707149220367e+01 2.705603832017263954e+01 2.731966013350505307e+01 2.748379884487490088e+01 2.778293806208428762e+01 2.476947121031289356e+01 2.781658685575277090e+01 2.563915335385891581e+01 2.686483199505501318e+01 2.443243117650919416e+01 2.582671827051029112e+01 2.610797410781449912e+01 2.586090616957563171e+01 2.673357019763852094e+01 2.371928395426695246e+01 2.658331403469460241e+01 2.432711380784336441e+01 2.932157291159117918e+01 2.402760355154579841e+01 2.613622296779438159e+01 2.638478490353569939e+01 2.928086795226588634e+01 2.851049241917014498e+01 2.656919167328193510e+01 2.600635213398756918e+01 2.622155096550076081e+01 2.628700798116945947e+01 2.397637192753649416e+01 2.731610846200858234e+01 2.249403911135163270e+01 2.499944588294505010e+01 2.497387072508297123e+01 2.668609517869049341e+01 2.341700734650792270e+01 2.530572434468531640e+01 2.661056763572310402e+01 2.474000101107721861e+01 2.595567707759174070e+01 2.539975970140766748e+01 2.657668754844263859e+01 2.541297247984562091e+01 2.647245295267548926e+01 2.479344884665271920e+01 2.502736844571191810e+01 2.366282261827850419e+01 2.688529698399588597e+01 2.417475468823498019e+01 2.441728790036750851e+01 2.468550733316271817e+01 2.463803858913514588e+01 2.475961235489707590e+01 2.606732398472478707e+01 2.565108228785069144e+01 2.536675477654387123e+01 2.504443309974952214e+01 2.471570128820347634e+01 2.552319185687424863e+01 2.577548848828482519e+01 2.569043913136751556e+01 2.549839014976133100e+01 2.600128653235259435e+01 2.516448690053616488e+01 2.359180319340574528e+01 2.438698382587056912e+01 2.474392978767788165e+01 2.596333539888738429e+01 2.346996937941557348e+01 2.453940101995227252e+01 2.455424732772069163e+01 2.484635232646520464e+01 2.599703278567432463e+01 2.488885501063775862e+01 2.441743112928723392e+01 2.476814453488589862e+01 2.698939418424638248e+01 2.430681956970266810e+01 2.340443934642436119e+01 2.576370757756506435e+01 2.628196100208770503e+01 2.503048966079432347e+01 2.570033521464594273e+01 2.559334191064261788e+01 2.386468473185557571e+01 2.289146180241835893e+01 2.566705757459979154e+01 2.651935960124039582e+01 2.583479686445337720e+01 2.478372981362237226e+01 2.515390870722113448e+01 2.620156555934290665e+01 2.243147287484794106e+01 2.515320117152032608e+01 2.652084675838954198e+01 2.475059856239468203e+01 2.553755714404868726e+01 2.599976583953701947e+01 2.546228628165805219e+01 2.536774891705098156e+01 2.573158558364805160e+01 2.561508786704653318e+01 2.414558827616357561e+01 2.506372189344923385e+01 2.504772736254319554e+01 2.686215314295582601e+01 2.490135407518845057e+01 2.506523959576804828e+01 2.685653559004061108e+01 2.629622053508191115e+01 2.697321820771089307e+01 2.483539053610220293e+01 2.592154454603038971e+01 2.419698785760893500e+01 2.368602945763097978e+01 2.513674166672653598e+01 2.353819920733842608e+01 2.605856205453455132e+01 2.730081679598883326e+01 2.475343807155005038e+01 2.403978008880939043e+01 2.470287741058672637e+01 2.611218422653033855e+01 2.426657494840427987e+01 2.397012630233373898e+01 2.477161994412310264e+01 2.401215426043757617e+01 2.565149975612680322e+01 2.419983712753005278e+01 2.441999580243914636e+01 2.308937033533879557e+01 2.363380180304545419e+01 2.467572429873154505e+01 2.542921737019148765e+01 2.413150250757004400e+01 2.510768615799873871e+01 2.530255832269294203e+01 2.413079038411035171e+01 2.144912411295259247e+01 2.479396226456008989e+01 2.597853737846083177e+01 2.365569615164796247e+01 2.352879494526365889e+01 2.631765286235460977e+01 2.564955615456904425e+01 2.471596918652083730e+01 2.428845498437258144e+01 2.327655808620302125e+01 2.446085307350806204e+01 2.557662120221293023e+01 2.646611650887199474e+01 2.403648175598113212e+01 2.479879683462994322e+01 2.415042722981692691e+01 2.638997681666404915e+01 2.380529451774918215e+01 2.399402502601430598e+01 2.452302922872906876e+01 2.238090468904663766e+01 2.481646662802012315e+01 2.428594665627204208e+01 2.397196146685171669e+01 2.559375667647107377e+01 2.400777783030942558e+01 2.366682502996316728e+01 2.330898860880834533e+01 2.420520528610970246e+01 2.422422781720464613e+01 2.560539717036039775e+01 2.337462277478596917e+01 2.487174127738767382e+01 2.636319362026075197e+01 2.514789431615762894e+01 2.452516760244177618e+01 2.486325766881854094e+01 2.469782157765854080e+01 2.473929356860704942e+01 2.391149632243618584e+01 2.515636286662425292e+01 2.396247262589480087e+01 2.345972738550497638e+01 2.532689924157900663e+01 2.390026769477528390e+01 2.459483774636473541e+01 2.371930499931866620e+01 2.534723507608517679e+01 2.369625801653818442e+01 2.320277795748001992e+01 2.346981834226889418e+01 2.277284055876847191e+01 2.459277959748128950e+01 2.297287295517476124e+01 2.369104451584114912e+01 2.535284243895077338e+01 2.487725892916694548e+01 2.196436993196558163e+01 2.247126967901938954e+01 2.455123182457454689e+01 2.271861101827621354e+01 2.521975440662804147e+01 2.504371746296837742e+01 2.240887331056432075e+01 2.288471409913215382e+01 2.281923465097686687e+01 2.302540895995881698e+01 2.168848499280939279e+01 2.265843644559087977e+01 2.348099053826596361e+01 2.327715627287372158e+01 2.329699319321607831e+01 2.386225245800473260e+01 2.201298667779721896e+01 2.205931391394738128e+01 2.337307628077664035e+01 2.223977525081535234e+01 2.284303651374182209e+01 2.403422574057094963e+01 2.383782007026569616e+01 2.289669005125521295e+01 2.048253009583324058e+01 2.318528056205217425e+01 2.156714395759417968e+01 2.239144219895240795e+01 2.112916608995757528e+01 2.167779932070728677e+01 2.141334355390544530e+01 2.262709700281263281e+01 2.225584584266103150e+01 2.261248266434051502e+01 2.333604951401155958e+01 2.198305024608913527e+01 2.403487943885133760e+01 2.463055403998017212e+01 2.126725339190149811e+01 2.362903215581955862e+01 2.202709191961861990e+01 2.144032215084810034e+01 2.104409918544954294e+01 2.092111434860636621e+01 2.131257980161514709e+01 2.171966634315681688e+01 2.222530338658154392e+01 2.042296016900851541e+01 2.121661247693898744e+01 2.494497284238010337e+01 2.223287742954857649e+01 2.292630121375798424e+01 2.325973874820279974e+01 2.151098900814694659e+01 2.161666015504993865e+01 2.185009800771913646e+01 2.178483615221362157e+01 2.247660947351257832e+01 2.104555578940447091e+01 2.150476657569310035e+01 2.081190875391231998e+01 2.259681265497605906e+01 2.327086078377564604e+01 2.292814807788636955e+01 2.118123687571642222e+01 2.305917417964348459e+01 2.333001045444346389e+01 2.097496764809473646e+01 2.136367161561872052e+01 2.416653913969108203e+01 2.175026270638868198e+01 2.258151190984402490e+01 2.337246177197967256e+01 2.264246826083655506e+01 2.135106111223534597e+01 1.987485995887510981e+01 2.211709274357486166e+01 2.119297030522809067e+01 2.330389874401542016e+01 2.285308465510230036e+01 2.091249227112690789e+01 2.123829419796327755e+01 2.255782802336364412e+01 2.198450265552330762e+01 2.241048943755765777e+01 2.093204237597971584e+01 2.193988923231681554e+01 2.147298784920898740e+01 2.259481718459267086e+01 2.055801999623604459e+01 2.277107171374332140e+01 2.340024969755808826e+01 2.126957553231572362e+01 2.206101148621250019e+01 2.260353953631670265e+01 2.205834980502441667e+01 2.443144286868011150e+01 2.179688325899883239e+01 2.182764095612537503e+01 2.092020600016251919e+01 2.270409165669563123e+01 2.000122608441095196e+01 2.108012944310520353e+01 2.187223043690141111e+01 2.332962494815607357e+01 2.078488957455259367e+01 2.180710038340459889e+01 2.273925252394798591e+01 2.213390697892388914e+01 2.127609781119346977e+01 2.004181108416375423e+01 2.251310433047000359e+01 2.175837531458974894e+01 2.332254502026190224e+01 2.324872456214491123e+01 2.081188812407997091e+01 2.117492784905160264e+01 2.340539882506711677e+01 2.184424956751784563e+01 2.068974545877739146e+01 2.000171812371331370e+01 2.046674882191954481e+01 2.194627506674490647e+01 2.200552315566462269e+01 2.302704062063630985e+01 2.087836641588305397e+01 2.159909744281272026e+01 2.387697465698397181e+01 2.163447004507701976e+01 2.101734297424703612e+01 2.098527305299816348e+01 2.347137640004739012e+01 2.232627367415922137e+01 2.203994726400166826e+01 2.042098643285464377e+01 2.112891167279020976e+01 2.159994884852925168e+01 2.101841032697156919e+01 2.162126351185264639e+01 2.063002400170958239e+01 2.072967769883550204e+01 2.331579254940559309e+01 2.318997236871251744e+01 2.138986532667978580e+01 2.178652275122550108e+01 2.288955586882108406e+01 2.349195586237522093e+01 2.143785644864636453e+01 2.018056178691131919e+01 2.194132095686869022e+01 2.187367914521625067e+01 2.367414244409080482e+01 2.243512033602289790e+01 2.416838211572368422e+01 2.153911349967484412e+01 2.111978891360714172e+01 2.098413551411785249e+01 2.145535324397800636e+01 2.187121265821159710e+01 2.226319017364748731e+01 2.142990690436428736e+01 2.209050154659158238e+01 2.193514054001360947e+01 2.123958591743494750e+01 2.251950578711556261e+01 2.098957803009017553e+01 2.102023951138621172e+01 2.182025336487413014e+01 2.142786932886649964e+01 2.024701988372001438e+01 2.245185063686156113e+01 2.265950666554387993e+01 1.985719437822852385e+01 2.126468404055604466e+01 2.178086037210499981e+01 2.144739037003650139e+01 2.009220474598727435e+01 2.030943137359491857e+01 2.311827958335522837e+01 2.121871082997431657e+01 2.114730031814206868e+01 1.774727506090609452e+01 1.846095851929463905e+01 1.911132030606760424e+01 1.839302898934535691e+01 1.807509680953116060e+01 1.950108439272494110e+01 2.004283132517372579e+01 1.791869020091045073e+01 2.078642972494583674e+01 2.098601747539578000e+01 2.085229311861095525e+01 1.885587069194051324e+01 1.826983895996337992e+01 1.819754714714196808e+01 1.852789967649009739e+01 1.798467113573497755e+01 1.945746542326474327e+01 1.742961771863346598e+01 1.669131555922915666e+01 1.981206018261198309e+01 1.832522262515288958e+01 1.672079162333874436e+01 1.794364360302473216e+01 1.816357851190747752e+01 1.684552569187349036e+01 1.644164263225293610e+01 1.953393369053806339e+01 1.995883694363885041e+01 1.872405299029834325e+01 1.749071394792216694e+01 1.667766098294772092e+01 1.813596197599304105e+01 1.874095870706005229e+01 1.896563689991427637e+01 1.901925570706795554e+01 1.712727170697345969e+01 1.823528365723653266e+01 1.680931145644298041e+01 1.745353948305853464e+01 1.842764354370022772e+01 1.745935756397194538e+01 1.816514679919156805e+01 1.550464635006945358e+01 1.439657670656416322e+01 1.556071279951031627e+01 1.634417289717676525e+01 1.618205316552995399e+01 1.939309079549386539e+01 1.665753509370401630e+01 1.648702466988515880e+01 1.386595888526876941e+01 1.823954168655454211e+01 1.690249946365805300e+01 1.642720615347671753e+01 1.723255462553624895e+01 1.740570152101308921e+01 1.777069224523615887e+01 1.706936822479852012e+01 1.617446495929166161e+01 1.738547463867078946e+01 1.660630654483054514e+01 1.625583057380107377e+01 1.703764730525804794e+01 1.812691249125639814e+01 1.566854514283326694e+01 1.706581042088188482e+01 1.692086635085192725e+01 1.755045596384560014e+01 1.607480613566798411e+01 1.578583906876272991e+01 1.600259388220048962e+01 1.562517358035315240e+01 1.752633458890153406e+01 1.686722995945219949e+01 1.770386825229504524e+01 1.640441722925660528e+01 1.796263202541485171e+01 1.884227804501631098e+01 1.708117663154612842e+01 1.809313015686469228e+01 1.585717018990316163e+01 1.632637860977463617e+01 1.679854944018377694e+01 1.574040788811358560e+01 1.656414535306187119e+01 1.534871849092359319e+01 1.647592504591254681e+01 1.734394863379024088e+01 1.531687458337934515e+01 1.486578268940857761e+01 1.628129661749902368e+01 1.691191650088183707e+01 1.729209583969649699e+01 1.697072424133331836e+01 1.647520851909118278e+01 1.681238635187732555e+01 1.421119857633180494e+01 1.744240658200370575e+01 1.679015811993058449e+01 1.782274953089927294e+01 1.625458013000709201e+01 1.525618047744355898e+01 1.419531359323969255e+01 1.742430873815109038e+01 1.570737386832677274e+01 1.434322972145244535e+01 1.633985622519213265e+01 1.646585357005024619e+01 1.590636670539593922e+01 1.396588810644904477e+01 1.685483379892503208e+01 1.495704705457994343e+01 1.661039411460487614e+01 1.280023025687322580e+01 1.462954510786657458e+01 1.433889534580213443e+01 1.270395702754789546e+01 1.592539347098384184e+01 1.393161255753934036e+01 1.369989516212648617e+01 1.502323938450833651e+01 1.345196308759642356e+01 1.510525125653880352e+01 1.578900885211442962e+01 1.388239205692205225e+01 1.469402928810337983e+01 1.474211676316688546e+01 1.432273596956233597e+01 1.364318777289050821e+01 1.442063195762946570e+01 1.460183504429910428e+01 1.529922305720061182e+01 1.570098827200285285e+01 1.432051265330748357e+01 1.429988685973621898e+01 1.448366286039937201e+01 1.486757838479278071e+01 1.588678022377602872e+01 1.361548916097832596e+01 1.482903165242047727e+01 1.398258498401085426e+01 1.304833879257940765e+01 1.188190630616752941e+01 1.445222350563831171e+01 1.372622147126988779e+01 1.330927764215015507e+01 1.364106302904348311e+01 1.271653538211069190e+01 1.261498539139740238e+01 1.217086096322959854e+01 1.447736270765369682e+01 1.386869476886827712e+01 1.377121827951922128e+01 1.276932952470537330e+01 1.163451253298716814e+01 1.523065251430926992e+01 1.505160264056697272e+01 1.301449007267665969e+01 1.396748523154851718e+01 1.242576932523166278e+01 1.194906123255215036e+01 1.211154668463770001e+01 1.105403181785863787e+01 1.386840700941167981e+01 1.228888343183491294e+01 1.207771811028693776e+01 1.509555195234955782e+01 1.254996459120285301e+01 1.317733411585224346e+01 1.263360327225995050e+01 1.301897279605854152e+01 1.409099035152150137e+01 1.477090836235467641e+01 1.410944546312597225e+01 1.288457539430026344e+01 1.225540170059939449e+01 1.140487032596304751e+01 1.179244419127407539e+01 1.624021342154307490e+01 1.199427250087939356e+01 1.257599548580575366e+01 1.259687830032579292e+01 1.252450564844506431e+01 1.262718480391002629e+01 1.378356466686163273e+01 1.335852795832142981e+01 1.335410336532602038e+01 1.489573640494623241e+01 1.339362986720777116e+01 1.256047053146004266e+01 1.132614865645475710e+01 1.237561911050364927e+01 1.190549323092790779e+01 1.293917734528022478e+01 1.210935959559690822e+01 1.381297096285676851e+01 1.294041754723284399e+01 1.324917691982926904e+01 1.263005269065969394e+01 1.234397532189166391e+01 1.206376298867541053e+01 1.136676935072348726e+01 1.358723212591840834e+01 1.366494571014012749e+01 1.291746112471455277e+01 1.251031785023078413e+01 1.324576853020137612e+01 1.332920700479737164e+01 1.500677102419764353e+01 1.218947704930761233e+01 1.216682089402172018e+01 1.199133040619458335e+01 1.386668343159429462e+01 1.284142465857746984e+01 1.163573825751730517e+01 1.295239235478961781e+01 1.459052409495925851e+01 1.319363488394768957e+01 1.404382053633002414e+01 1.123687060588401643e+01 1.306191674543181946e+01 1.370029011702404631e+01 1.482886425249327544e+01 1.245650191734107715e+01 1.380481153731959054e+01 1.418116612242372909e+01 1.249238973172984046e+01 1.057698649483651465e+01 1.219953191679531912e+01 1.474334983103069874e+01 1.394599852117409888e+01 1.312506664757634667e+01 1.004887073760430738e+01 1.312769023996988338e+01 1.217859915460242703e+01 1.183945829781042214e+01 1.124236542124240401e+01 1.351037809979075632e+01 1.265196863847961417e+01 1.063391686945809411e+01 1.449300742144085596e+01 1.178322115805860903e+01 1.063183606856605046e+01 1.137018071328301438e+01 1.203116854670297897e+01 1.098054815860696110e+01 1.270166878775241059e+01 1.082310786275061432e+01 1.105331303473187354e+01 1.056511150828921686e+01 1.224425169044718054e+01 9.608010838920195695e+00 1.183776838437445100e+01 1.240066174969234858e+01 1.104154352179238963e+01 1.185579712628602600e+01 1.035257950454723996e+01 1.227716091439041435e+01 1.413319347526890724e+01 1.078583840201749666e+01 9.778409448929421544e+00 8.953505666919451045e+00 1.188469029338551941e+01 8.050076193587457851e+00 9.748605477772857242e+00 9.324666126257417531e+00 1.165384147539537807e+01 9.790644338183955853e+00 9.465336513852374623e+00 1.137122085572873686e+01 8.982257761622769010e+00 1.148237103973526274e+01 1.059333584566387643e+01 1.016950196396442685e+01 1.182127353142896808e+01 9.746010072687317560e+00 9.481377886396666455e+00 1.155934348506883147e+01 1.089392542193957425e+01 9.642234759398663257e+00 9.746194214925466781e+00 1.064080908598613107e+01 8.927861744445946712e+00 9.063291664349412358e+00 8.269665900567828132e+00 8.534877204595462175e+00 8.490783681980943243e+00 8.849520429713612302e+00 8.230108361935240424e+00 9.558619832741200639e+00 9.576912568466893205e+00 1.068226684908981383e+01 9.633402287507440320e+00 9.275420727007034571e+00 8.208099614261714194e+00 9.239780844551939154e+00 9.418786013465078710e+00 1.036924573527836912e+01 9.068984375301390344e+00 9.483948205665580389e+00 9.898418782564395002e+00 8.452730959042010994e+00 9.237155495679607142e+00 9.579145928540700794e+00 8.619832296691434692e+00 8.347398233882728391e+00 9.078395628116819438e+00 1.075851958172319200e+01 1.046672159889814324e+01 9.104123939407266164e+00 9.158358908381485364e+00 7.536403800104873874e+00 7.907323446498988773e+00 9.659417313853596809e+00 1.119897507262914971e+01 7.379040436794824132e+00 6.701962536163730277e+00 8.745445768169641809e+00 9.051937050694265352e+00 6.102243996100080281e+00 7.489658667338648712e+00 6.866102455492440804e+00 6.127338229878100506e+00 5.932451937982754053e+00 7.890184106149446208e+00 7.205458975299091406e+00 6.550211781641851694e+00 7.506616789189068939e+00 6.972112716186856574e+00 9.141360880903597774e+00 6.308479648408590101e+00 9.819941915956716727e+00 9.165310182409404760e+00 7.412050479556426374e+00 9.242971846320818585e+00 7.109038648205794786e+00 8.307775723350841801e+00 9.295017755615358368e+00 8.349361631831177633e+00 8.053619117355541590e+00 7.585624271669266783e+00 5.779651290056960988e+00 8.933196252527954684e+00 7.247674778875492940e+00 9.661822513876451524e+00 6.747217012102636247e+00 8.434365802773553966e+00 8.053332579310721329e+00 7.726451743963766106e+00 9.081207301511422969e+00 7.665632228132373882e+00 7.106115152807769952e+00 9.178595160124725538e+00 7.724778387222405840e+00 8.577473294395675296e+00 9.513090269904219909e+00 8.519845280718977065e+00 8.601274337460607100e+00 7.707281288386492513e+00 7.759956273432632834e+00 6.685575836742368772e+00 5.385846675281830365e+00 8.520063424483714343e+00 8.151982625981977648e+00 7.801017198472908198e+00 8.816822518687503774e+00 8.963344130748348348e+00 6.264410352718847719e+00 7.308208626524946183e+00 8.100341543359466101e+00 7.189801338262101993e+00 9.146702543322801304e+00 7.377222809225407296e+00 7.571674832180079306e+00 8.139453354493273451e+00 7.518560015508611194e+00 7.899850302966630267e+00 9.056709581429451816e+00 8.467303447293884844e+00 8.809273542209282937e+00 6.280110191608071268e+00 7.572280624018596917e+00 7.130892249052469545e+00 7.308104912829536559e+00 8.014587064431090369e+00 9.734394847923352856e+00 7.233123489371925174e+00 7.832249656648256675e+00 9.775953460794061911e+00 1.086032490422176622e+01 9.088621831821564356e+00 8.683535511591976785e+00 7.106850923883257565e+00 8.099024475187013294e+00 6.330874568745490372e+00 6.742732908917101753e+00 8.118540186477844145e+00 6.832263625975760313e+00 5.750697514838580382e+00 7.037609638342509299e+00 7.840340636912402239e+00 7.899942792181957607e+00 8.500512885064653190e+00 6.571580468760831906e+00 9.934905264615032650e+00 8.520983040440269107e+00 7.197134534962512653e+00 7.769425264938821130e+00 5.769274167233580997e+00 8.012795911222330147e+00 8.209459244395526767e+00 7.450120355789229265e+00 7.827585134764180275e+00 7.975381494410152428e+00 8.055431766016518225e+00 7.810542731600894406e+00 9.155981238490676688e+00 7.528718092017333774e+00 7.347992233945847218e+00 7.676156822865656260e+00 8.597692057777900132e+00 6.596180544181241778e+00 8.646353061145060082e+00 7.068802613457627615e+00 6.045296927289985689e+00 9.019436062019950739e+00 6.932486582702575895e+00 6.576060041943121881e+00 6.738419799808895938e+00 7.647047638856352414e+00 6.324846561209064966e+00 8.973064749303375720e+00 6.835318269148556780e+00 8.667896651923401308e+00 6.245295691546380645e+00 8.155605296169994745e+00 8.464192573123265007e+00 9.313330148019337784e+00 7.294919605677571361e+00 7.672067058722634947e+00 7.259252106794326309e+00 7.920268946768899809e+00 9.928014459536198544e+00 9.372420627587716879e+00 9.733306330113837390e+00 8.738611688125025978e+00 7.398734653021724839e+00 8.774123726800540979e+00 7.179333276815741627e+00 8.319939054248180810e+00 1.038229975001962124e+01 5.181037677726639146e+00 6.136240807735847902e+00 7.368006565140407638e+00 9.186689114689409408e+00 7.224717172627761030e+00 7.684468447168423033e+00 8.166748724002106385e+00 8.633320644148318124e+00 8.946617375184969134e+00 8.460046278822495935e+00 7.729595967972624493e+00 6.088994260405155678e+00 6.846731478417978245e+00 7.942618837912331031e+00 8.430282098764841692e+00 6.226239035384542930e+00 6.741851531673400011e+00 7.631565112510525495e+00 6.589933494700656702e+00 6.896032691407109283e+00 8.131794781109338288e+00 7.898606658639431011e+00 7.596314665276388212e+00 6.654309118398438194e+00 8.744378647593075371e+00 7.743579969088137283e+00 7.799672836232127260e+00 8.186362530603267018e+00 8.038884487186420458e+00 8.990229856729055058e+00 8.081834330235418307e+00 7.096450004169767567e+00 8.023283465902370182e+00 9.389957271420875884e+00 8.171326594725718095e+00 6.326758706453988523e+00 6.947720120675941580e+00 7.546665235336231348e+00 9.204609898466317830e+00 8.393734177757783854e+00 8.111735893992680246e+00 8.345710112245313894e+00 8.715174568297289426e+00 8.006123058370862466e+00 7.381179255772368997e+00 7.470352884874858823e+00 7.029412468160550986e+00 8.571673226157779268e+00 7.088653345764568847e+00 6.896890221996337722e+00 7.781441003163816816e+00 7.026800534614514149e+00 7.352867088740086210e+00 8.871996858425085009e+00 8.890846014249589757e+00 7.994864592453766683e+00 7.911360635491621274e+00 8.872735461299541271e+00 8.171158102302470638e+00 5.785887338063126606e+00 6.006009314396590248e+00 7.144314107225261168e+00 6.492192546195311387e+00 7.222559105594696049e+00 9.041335259667960145e+00 5.589802394316827794e+00 6.306054436871341373e+00 7.533851584713286087e+00 9.351678464113525990e+00 7.121737039333975616e+00 5.852516821176278583e+00 7.593063326004673819e+00 5.919377879747746540e+00 8.348166090464308908e+00 6.241992959084234016e+00 5.036850440780583860e+00 7.463611403021064739e+00 8.539761482535929815e+00 6.764074909555788828e+00 7.925450858524087039e+00 7.470866915648411322e+00 8.060463701166128203e+00 8.457220902720980149e+00 7.321667910959494208e+00 6.659308102665626450e+00 9.116917921373582701e+00 8.716005575139133654e+00 7.304305850772268016e+00 8.196223593838329435e+00 6.600665060833025066e+00 6.986444613137327231e+00 7.715900125329340220e+00 7.276725466874041537e+00 6.655011553563868532e+00 7.757912099284198781e+00 7.542669431950344006e+00 7.533006027297759921e+00 8.317962017225509541e+00 6.114869593862763075e+00 7.027709672522379769e+00 8.429294617305526316e+00 8.156077227391625328e+00 6.984945643010704863e+00 5.881226231214924383e+00 8.712824179179317952e+00 7.518694316762397634e+00 8.622814394664509052e+00 7.259195138784773960e+00 8.386970448471576134e+00 8.249993818672793466e+00 5.652913841733254507e+00 8.059966704614330624e+00 8.072483128209540837e+00 5.916630562381471670e+00 7.904699761215101539e+00 4.849630888987282340e+00 7.662043937300014207e+00 5.965663913665326668e+00 7.367049585536308065e+00 8.201740056474541518e+00 5.239140455983338995e+00 6.793244733909422628e+00 7.676136060011964801e+00 7.833684522084159774e+00 7.397791375236018041e+00 6.972938104378172852e+00 6.805284316684037549e+00 6.377275244669966092e+00 6.300341834869339408e+00 7.532061615727444703e+00 6.142541730446922976e+00 5.373522846891209070e+00 5.940096174610823176e+00 7.907519847901602894e+00 6.390941197905243065e+00 7.010500306090212241e+00 5.839539439363303330e+00 7.618666863847133541e+00 4.674206977678379893e+00 7.885268112845297495e+00 6.143887919744386750e+00 6.293836168766569372e+00 6.330040920178541697e+00 7.571679858103132155e+00 8.106973382391398530e+00 6.226715976484483939e+00 6.282151414159992342e+00 6.393789570527338206e+00 5.826016757661962586e+00 6.634666057624942326e+00 1.001223697951784075e+01 6.775324099454557825e+00 3.927844719386936134e+00 7.008444861859501884e+00 4.907223373193795979e+00 6.426857863748484334e+00 4.026797975626775994e+00 9.290118191817796856e+00 7.392087353882036638e+00 8.090993461078152649e+00 9.189683553364007551e+00 7.714256751058506723e+00 6.591008844980968284e+00 8.100123602381541943e+00 7.146733180300746113e+00 6.071342622227039243e+00 9.585973351744668136e+00 7.929332802234634769e+00 6.654710990895655875e+00 7.923039267741735614e+00 7.333334419894001144e+00 7.942778619076283242e+00 9.674235970739514912e+00 6.785166970570408296e+00 6.020806703000889826e+00 7.524874286499805720e+00 7.855084049921780220e+00 6.731988698673357696e+00 8.368873629944133086e+00 8.631893073766450541e+00 5.801563619387446913e+00 8.989291517263291453e+00 6.735849542109201948e+00 8.834050252993353780e+00 7.870911491703887819e+00 6.159278002484335879e+00 7.241475370907640041e+00 5.639796869979330829e+00 6.133280985491099457e+00 7.167990965834177608e+00 7.099475084532589797e+00 7.374840731338849764e+00 7.325139836801706217e+00 7.044625293370605945e+00 4.651574527380774704e+00 7.377739996365957786e+00 6.467882777051719323e+00 6.537789913991974622e+00 8.030928700928757991e+00 7.713770965925667689e+00 7.740257345488251062e+00 6.168913675336919589e+00 6.670740090133019606e+00 6.430787801338401444e+00 6.741319855409439121e+00 6.405971276592157260e+00 6.749719793608565332e+00 6.353793429253549618e+00 6.112685148119719969e+00 5.483378914269604998e+00 6.894876817475337205e+00 7.593972381913531855e+00 6.769041742190415434e+00 7.268510724159363612e+00 4.322886727820883124e+00 7.584034613487210308e+00 5.463112786493063311e+00 4.975133380312327880e+00 8.497213305503180436e+00 6.149006600522027632e+00 9.266875851837266254e+00 4.887391850948667127e+00 7.660465457326240291e+00 5.975547482723873038e+00 7.145301546280308003e+00 8.566890051566835140e+00 7.009278864349913540e+00 6.240064298470370474e+00 8.964184154288062700e+00 8.650658378671693072e+00 7.358506947895099515e+00 7.536263908781507759e+00 7.285639087984804085e+00 7.071490815964406096e+00 6.629945012880426702e+00 7.641452776069741049e+00 7.261178409347039064e+00 6.108119384978579092e+00 8.129672911359541843e+00 7.473675983987596361e+00 9.006454028109116550e+00 7.054394155497125674e+00 6.235862528917603065e+00 7.305724514833737970e+00 7.093171653897088369e+00 5.402633244222101894e+00 5.555400642788889343e+00 6.853501230589838400e+00 6.517129479032956141e+00 9.350608775788611382e+00 6.121155282533726094e+00 6.905202327243261884e+00 8.109128297013818099e+00 6.542773387184140255e+00 8.488685977449394571e+00 6.964235684241320001e+00 7.219759794456210855e+00 4.571818562102207828e+00 9.625712660026231049e+00 8.751831518749915162e+00 7.564826845457013782e+00 6.604554539744682984e+00 9.379675070387676783e+00 7.637569450975695950e+00 4.491368408099488896e+00 6.909855749587546114e+00 4.842091177713959915e+00 5.458259196313654193e+00 7.431329936299211347e+00 4.048577340950217263e+00 7.934570160171293018e+00 8.371337652320660183e+00 1.050673851041742779e+01 8.045397336973058700e+00 7.480673217522651797e+00 5.741728113570234271e+00 5.892165064596419199e+00 9.383619150004660625e+00 6.285707963703671908e+00 5.719047133405879890e+00 6.821351267976946353e+00 6.856860335283863073e+00 5.502194880330040228e+00 6.857915824153201001e+00 5.704601354354192466e+00 7.003697561603446253e+00 8.251889222276746594e+00 6.744333667784670361e+00 5.691882841751473521e+00 6.078733818356141683e+00 5.925964487272933567e+00 6.080337208621388712e+00 4.189236818093843517e+00 6.212595036876211729e+00 4.199717848906032280e+00 4.614884780614600501e+00 7.364227662969845767e+00 5.799797804032853499e+00 7.041410824807464053e+00 7.484371102864466607e+00 4.446706424925307211e+00 7.271384231758474925e+00 6.859577182515002036e+00 6.157393216115851331e+00 5.128110342057476068e+00 6.039185775808173950e+00 6.854061209038524005e+00 4.286328172537204217e+00 6.046851756903125263e+00 6.421802198398756545e+00 5.918996691986997405e+00 7.052811563787556359e+00 6.120427970415684982e+00 4.994246211360728438e+00 7.080551665461673139e+00 6.416564424477710915e+00 3.632355960994741118e+00 6.038738218238223432e+00 5.431674634002047419e+00 5.087042110426626351e+00 7.709047166584543476e+00 6.840854721195866794e+00 4.707866830449643381e+00 6.386854377185714249e+00 5.363294218631419419e+00 6.971341114605580813e+00 4.858162041559736188e+00 8.372226781714813271e+00 7.899452679844252145e+00 5.952902352259682672e+00 5.695165538339195699e+00 7.837847691960730501e+00 5.986802542755647494e+00 6.526431960777832941e+00 6.181371975413021858e+00 5.737670872625517227e+00 6.137976039856895660e+00 7.142096469427871241e+00 6.846556189473523624e+00 4.734341117551738698e+00 6.185659143186070352e+00 3.936846026271651144e+00 4.992866276442000206e+00 6.971721716957552495e+00 7.019776628720389766e+00 6.068673250428161303e+00 5.700424296625281606e+00 4.547526192254013999e+00 2.094706700288819334e+00 7.286008344412933546e+00 5.770584438254243054e+00 5.242710279846919619e+00 6.275775930970346472e+00 5.824417500048000740e+00 5.375284345815246390e+00 6.618869741611407953e+00 4.787697608136762817e+00 4.633931334096928367e+00 4.859661159780925388e+00 4.300259364901757309e+00 4.964404164330138869e+00 5.351450191475461970e+00 2.650734899740411876e+00 5.475881204094111609e+00 1.267823188876741725e+00 3.440965626450020132e+00 4.529571742200404927e+00 2.322081860416121302e+00 2.540924343382149786e+00 4.819678642829732240e+00 4.155037918270038766e+00 4.308887069531122549e+00 5.093656851863071822e+00 4.310167394400700402e+00 5.538830744273219864e+00 3.261627716136120902e+00 4.813225723176393522e+00 4.810088750747706143e+00 3.509345468382981448e+00 4.723094488040778138e+00 3.091559129984314147e+00 3.406322845280239875e+00 4.539136715579711101e+00 3.429177830336195942e+00 4.965121895385534501e+00 2.387426232872758458e+00 6.206168661083829363e+00 3.597839288744324016e+00 2.739525183884983228e+00 5.546014830529841788e+00 4.115433652455116054e+00 6.363282507274029776e+00 3.294994130705164892e+00 6.751731244032071366e+00 5.188046357173834444e+00 4.854790900477154558e+00 5.526192235616560922e+00 3.397540151160880928e+00 5.849864323656285059e+00 3.290184089776885923e+00 3.831981313801728906e+00 5.188025055867455215e+00 4.789953334134047225e+00 3.428674547568997255e+00 6.072236318968580626e+00 5.539900927407446218e+00 4.854469491188663888e+00 5.001922708864424472e+00 4.511055237160081610e+00 4.885619397293672783e+00 6.540699988865074310e+00 3.731021842554806511e+00 5.852323446301169518e+00 5.879334303998855482e+00 4.839188159893925700e+00 6.963373739888805147e+00 4.539783530489731156e+00 5.902697156403094780e+00 3.470264829020488495e+00 5.025317382724908910e+00 4.623605107006176773e+00 5.369120131723988720e+00 4.270194783687760065e+00 4.411799587135414313e+00 4.822440152322877260e+00 5.622447337304135928e+00 4.487170202546756137e+00 2.836223223617894362e+00 4.373867701305224287e+00 3.551400621313081984e+00 5.104685942571220991e+00 6.083789388680078680e+00 5.693077442418888801e+00 4.188695099662612442e+00 5.444417550187884203e+00 5.095261847277765987e+00 4.299009267692722958e+00 4.751406297129801004e+00 5.896365483874978608e+00 4.872692793125743549e+00 6.161115838354235485e+00 5.632891839264726919e+00 4.217652821114691974e+00 6.245796128609512721e+00 6.857645069169538310e+00 3.648806190012699791e+00 5.167530727813912428e+00 3.646124824459753277e+00 5.462227421738210076e+00 5.382779913263535221e+00 5.847410829658799436e+00 5.475115238535344098e+00 5.930055774231190568e+00 3.165429292680502549e+00 3.454516468211477065e+00 3.659691724710893546e+00 5.873861771070777671e+00 4.081248854281160909e+00 4.868056803921936293e+00 5.391117816921348727e+00 3.587836864879323517e+00 2.751945626251934396e+00 4.098957261372675909e+00 2.985174358339544032e+00 3.745292995536829928e+00 4.341581429989013863e+00 5.839801850283799389e+00 4.617609859214985235e+00 4.346518079640619092e+00 5.337006452229340780e+00 3.416169482989037220e+00 3.852092378034730480e+00 3.588435103333670995e+00 3.320899188213543241e+00 2.007530309281515990e+00 5.458269917804272175e+00 5.042336893076186932e+00 4.749417829834082561e+00 5.018314630986179026e+00 2.269690504806997744e+00 3.772348508309733450e+00 4.210965704889744643e+00 3.953154462872915609e+00 4.391123378175903369e+00 3.620245608695976003e+00 3.870730949077719085e+00 4.516594705245197794e+00 4.776415318847822000e+00 3.862006258354726551e+00 5.117819287304327780e+00 2.747649049201938531e+00 3.190153811768460024e+00 4.048961948804252309e+00 4.271480211616677458e+00 2.786820414767951171e+00 2.725954393114802254e+00 5.387230168691096388e+00 3.100639443231342440e+00 3.211601940405313105e+00 3.992294400273572297e+00 4.781797268191400718e+00 4.046689823707990463e+00 1.771497403733074405e+00 2.820744832631069343e+00 3.731447481261389587e+00 4.556063015328638777e+00 5.036908165864769416e+00 4.819931406300199228e+00 4.881128689262141940e+00 4.622465774229996605e+00 2.807883765495204464e+00 2.817570947023978256e+00 2.895606463293868060e+00 4.392432818771511371e+00 3.097368204044304907e+00 4.037998458389431278e+00 4.034611862270194749e+00 3.191586846112211884e+00 2.872026310230889834e+00 4.765714028455703577e+00 5.190155380330693902e+00 3.311629969692273523e+00 4.063416774107110108e+00 5.303272292150579936e+00 4.509585938288328322e+00 3.310149494895814115e+00 6.100350621915408666e+00 3.610774918896973329e+00 2.805009768859811903e+00 5.398463731058565251e+00 5.425987116295010182e+00 5.103471297435110188e+00 3.350283453256482247e+00 3.595306617702934027e+00 5.578243060535839071e+00 4.449551935036603290e+00 5.267716906651917164e+00 3.281747769249793834e+00 3.566656581199386444e+00 4.205143449210079432e+00 3.663137801117023251e+00 4.281592283579147562e+00 4.172493355146239757e+00 2.685780125926278128e+00 3.237020994406690111e+00 1.754959497790384182e+00 4.705027367995947785e+00 4.531943192230913020e+00 3.005731936025478390e+00 3.113546493885125610e+00 3.318772511094008948e+00 3.431667042370388554e+00 3.885369780703298304e+00 4.363614148626603573e+00 5.288418183204814049e+00 3.880005577752712931e+00 3.049891784546937323e+00 4.325281113518093079e+00 3.361837054447823103e+00 3.628077287906719128e+00 3.325959696453328451e+00 5.904904755868559008e+00 3.957791651822661017e+00 3.371793407772242457e+00 4.058989221853164686e+00 2.266841962649803754e+00 4.329275504824162013e+00 4.442168667757031564e+00 1.540933061900187973e+00 3.546722409157060163e+00 4.106873843261800161e+00 4.069672800730060658e+00 3.903319602333153782e+00 3.317622828519991351e+00 2.651296241666035947e+00 3.379830325585339690e+00 3.952739943098237507e+00 3.590283074139354991e+00 5.453863325245721150e+00 4.732537302880130525e+00 5.516486191952449936e+00 2.730392857794827322e+00 4.124298690760745068e+00 3.548595733334181546e+00 5.373707569082974089e+00 5.495442450535671597e+00 4.635600565784731231e+00 6.077784510412286956e+00 3.909789238331192962e+00 5.011784772903513208e+00 3.770975894756463997e+00 3.756210237719451062e+00 5.360014369019961755e+00 3.327701581347665361e+00 3.429882539593622770e+00 7.129403897393435052e+00 4.284017456436517435e+00 4.171880465382193037e+00 3.124582039339319550e+00 4.148436050800516028e+00 4.175374185961476137e+00 6.430753768198203879e+00 2.502951553851443744e+00 3.097490180004913718e+00 3.780782738713517332e+00 5.304289776123698452e+00 5.388172332230158901e+00 2.154524829005338482e+00 3.580325219384222102e+00 2.970331288352106025e+00 4.217803393375128884e+00 3.170698414576015978e+00 4.710383524451537518e+00 2.742260360016966381e+00 4.095577916330162438e+00 3.391012597123608252e+00 4.727620608330913576e+00 3.911724939540144330e+00 3.715333218156173345e+00 3.948395288736207931e+00 4.287370102361589552e+00 3.747799844747675024e+00 4.620532740976725172e+00 3.279163686435662139e+00 4.218065874223480449e+00 3.912077151253212648e+00 4.951132808045961120e+00 5.453905321736060685e+00 2.753973520377201112e+00 3.898631666639975624e+00 4.644136000240271400e+00 1.845921602640420600e+00 2.294803321813318142e+00 2.484037957662080132e+00 3.461504297538243069e+00 1.350749004028321876e+00 1.975595101734962000e+00 3.668233551921685098e+00 3.926612626446462251e+00 4.320260835117583298e+00 2.914953321252498508e+00 1.413215698599208814e+00 3.279936031772098914e+00 2.488459223070739412e+00 3.913550495047133815e+00 3.696212191891575127e+00 3.747748910257123534e+00 1.954459329911040877e+00 7.511488022274815934e-01 2.807888519782029579e+00 3.579669032093248937e+00 3.003960197519603081e+00 2.201490718195237672e+00 2.113930756419203139e+00 2.903139239127224602e+00 2.543585577078399496e+00 2.665287425664009113e+00 2.156717535027536936e+00 3.474255456021986710e+00 3.923527012840519745e+00 4.085922175349600671e+00 3.839565818803966746e+00 2.357455772771789082e+00 3.969334375662690206e+00 2.849056342840237122e+00 3.407383654395899963e+00 3.402071036709082286e+00 3.353699104221853133e+00 4.167327232212012511e+00 4.094506207055269797e+00 3.530404143782418291e+00 3.601502645131324343e+00 3.197363737789623794e+00 3.320443630159088499e+00 2.977549871640219781e+00 3.262076319230631682e+00 3.002845789015875066e+00 2.415305447678512518e+00 2.498159996215725709e+00 1.867180051056724466e+00 3.849497102166909102e+00 4.127006888090181569e+00 2.869410910453867647e+00 3.674993874478228673e+00 3.569043798354639918e+00 4.162212826562838863e+00 4.524007711346383687e+00 5.930881180014071496e-01 2.617063953106940843e+00 2.810077105123226726e+00 4.041080523909745814e+00 4.348326528801311319e+00 5.045886954985522088e+00 2.257730831657452253e+00 3.292052370471027167e+00 4.235818732186454660e+00 3.626030253372751755e+00 4.847370749131051149e+00 2.972374431953062057e+00 3.825070679897949688e+00 4.049437125197711040e+00 2.640176240534114704e+00 1.729755928428136080e+00 1.701401471787167274e+00 4.510890984565558703e+00 1.889505249858297153e+00 3.317801195840821116e+00 3.720561336164518451e+00 4.273043954255324017e+00 2.818000943187267460e+00 3.012828679077439897e+00 4.365033465713984207e+00 2.997993146996541292e+00 2.110254441538636172e+00 3.834793930783761517e+00 3.488048234514792956e+00 1.534120817816114757e+00 2.122202362831792755e+00 3.706725806099367304e+00 2.771846546640971187e+00 1.257057498586784394e+00 3.154248963614015189e+00 3.523971780936827169e+00 1.974395649308142042e+00 3.012015873477827732e+00 2.127719328355486716e+00 1.467498817519605758e+00 6.577313293246164205e-01 5.074806873393250761e+00 1.467173656338209842e+00 4.621988027940806099e+00 2.923457690911693163e+00 7.213515462102526588e-01 2.217896465409465723e+00 4.995184398974794604e+00 2.494600317120619692e+00 1.492633822150470913e+00 2.587466007874535734e+00 2.655338780879257676e+00 3.905322857176460882e+00 3.420050584438437458e+00 3.451500673607273750e+00 1.727875855591884058e+00 1.777875735563513970e+00 3.179034696266252347e+00 3.164752306625161271e+00 2.477753714903483395e+00 3.443790538706560156e+00 8.970174650644719971e-01 2.784996055432600315e+00 3.785039216574391574e+00 3.298376808447766706e+00 1.471419630017040792e+00 1.751906548388609153e+00 3.711276778842027557e+00 3.349404324124738430e+00 4.181925800666642878e+00 3.373078917688727252e+00 5.226617889469001632e+00 4.026148442503382441e+00 2.997169993243038011e+00 3.726323479653640636e+00 2.131978877249046000e+00 2.398229403001284510e+00 2.896140427927199834e+00 4.366877385641954490e+00 2.325493451636490239e+00 3.958570750216868550e+00 3.352605960279529729e+00 2.897222951786873058e+00 2.676747380429217227e+00 3.465664886830440938e+00 1.627829288843516853e+00 3.042994261168290304e+00 2.586492313645846419e+00 3.072615479326274546e+00 2.387081597133551281e+00 3.642752537868152451e+00 2.088122317695022989e+00 2.140145095755166871e+00 2.487299091638678128e+00 3.350120859615337121e+00 1.857611248293359996e+00 3.253416573538606915e+00 1.505969322897609208e+00 4.509935262497740460e+00 1.799781026723375366e+00 3.355637170248753964e+00 2.978910889407449414e+00 3.738051962575582809e+00 2.837091542110770082e+00 4.576090988978269714e+00 8.426081720190301549e-01 2.951290764885678097e+00 2.678502356950137386e+00 3.610075358811376312e+00 2.859050320938337997e+00 3.999169075049965549e+00 2.757210601406215655e+00 4.120521301526528291e+00 3.279221453242703976e+00 2.511698660138238726e+00 2.068078173004626930e+00 1.080383493682960827e+00 2.716793007952787331e+00 3.251608671049986743e+00 3.130686669624719087e+00 1.426932288016105499e+00 1.645860749773443432e+00 3.898051033718664904e+00 1.397332039639419765e+00 1.342397009254180373e+00 2.857741539744210968e+00 2.777755512050410935e+00 3.250388347857738669e+00 2.021573739755586629e+00 3.434782116558824594e+00 2.907825594515677903e+00 2.779445845157756612e+00 2.782406122421641204e+00 4.596983426885448587e+00 4.465000949304129385e+00 2.755330222740361101e+00 2.333567540963770170e+00 3.167453668501789110e+00 2.275719836678382624e+00 2.659216160343960134e+00 1.896721026657907982e+00 4.153255437294030017e+00 3.685546278229189454e+00 4.474782202542707310e+00 8.421802434491992839e-01 1.878073294548481043e+00 1.937549042566559354e+00 4.134641418159466397e+00 2.893081139790504963e+00 1.663053762852975570e+00 2.402434708461665291e+00 4.207612245254248151e+00 3.494444648426613842e+00 3.653809340483957779e+00 3.522806444764955636e+00 5.081574559386018208e+00 3.690870120832359547e+00 3.192827357381254227e+00 3.322938967140940836e+00 2.093997597425664381e+00 2.407746071371704932e+00 1.011836717168222322e+00 4.510248122887882793e+00 1.753443965580866903e+00 4.441775944596200176e+00 2.560120343548701882e+00 3.989852672291976710e+00 2.749213294483719761e+00 3.089135035391751050e+00 2.262959578440513209e+00 3.431668681321906167e+00 3.628948273367299304e+00 2.361550425998344860e+00 4.190933833865518210e+00 4.228344534521976783e+00 3.255608859252634879e+00 2.631726040144037881e+00 2.972710203758728298e+00 4.312058639195357479e+00 3.626286175653481436e+00 1.098530323387660435e+00 3.497875522237546164e+00 2.817510051991761966e+00 1.522089992687222892e+00 4.106996088042338400e+00 3.250204246132696984e+00 -5.435119346940080476e-01 2.628668679946061904e+00 2.051893613871810018e+00 4.223668134934817076e+00 2.716983426881621533e+00 3.236591743277260846e+00 2.645625690362734872e+00 2.648142747804441921e+00 2.009340110286879533e+00 1.818790835667466466e+00 3.623253230384626544e+00 2.480887037083783220e+00 3.024988619369084919e+00 3.504489142079056485e+00 4.260718865817485934e+00 2.626499209119195211e+00 2.664417935588673902e+00 2.216962593904800993e+00 4.496691926720810528e+00 1.762888820115891875e+00 3.590959317972579168e+00 3.447816129987893330e+00 2.824478752548731375e+00 4.533878195343977069e+00 4.011369052723349427e+00 2.704740349583718562e+00 2.159736130809498000e+00 2.455601910175301938e+00 4.100498481221532820e+00 2.245585946309617498e+00 3.233207134842532415e+00 3.278488208295063711e+00 4.197082862451233076e+00 3.212639584974946505e+00 3.306787991861538156e+00 1.736605382783109608e+00 2.774110478816576464e+00 1.670205875832264653e+00 1.368450229735635792e+00 2.057791161278635705e+00 1.811221525844509905e+00 4.912878722069729420e+00 3.749458592900420495e+00 2.739089823558355619e+00 4.971630322930845836e+00 1.950286546077008465e+00 4.735637914402669679e+00 3.058828059028669166e+00 1.362627314212980556e+00 2.690877500714070170e+00 2.873780897456466921e+00 2.982800675461675155e+00 3.603011519853480671e+00 2.818545676524616628e+00 3.599332268762092557e+00 2.285816301365174663e+00 2.084929325817351131e+00 1.173498314248876406e+00 2.857460807989621987e+00 1.534606724117296483e+00 2.824908082099180096e+00 3.306735651359181016e+00 3.848927844868294645e+00 2.346351009560104117e+00 3.743008002386520428e+00 3.112776454637187662e+00 3.424233078032986377e+00 1.535873672097564091e+00 3.509160408028626943e+00 3.354655936279586470e+00 1.359193260369006451e+00 3.162681514830630647e+00 4.366666693993606962e+00 4.206168564879924077e+00 4.068612145622318543e+00 1.665746349827376571e+00 2.171384633413757204e+00 1.882973231171580109e+00 1.669472543468258019e+00 1.710792592299944292e+00 3.097591875529323691e+00 3.796342357019713454e+00 3.304043865464221685e+00 2.462375758306562634e+00 3.115284830610125066e+00 2.302166246100049385e+00 2.431174484950919368e+00 2.193885589941201975e+00 1.737009679196009682e+00 4.235765427917344894e+00 1.349405678362345817e+00 2.786082907997180946e+00 2.136166136266423266e+00 2.457976003478945515e+00 2.331516318942446819e+00 3.409573118432556171e+00 6.764913495793493103e-01 3.546154175289538690e-01 7.111398439166589647e-01 -3.480283309155335902e-01 2.889541791017771644e+00 1.145515215340710657e+00 2.695719928728007364e+00 2.316433849961588631e+00 2.114709335944204405e+00 6.979405131091958037e-01 1.353227073719394546e+00 1.859681248820331811e+00 1.746474038162757481e+00 -6.849895893697566240e-02 4.336419981586406291e-01 2.104648530560715436e+00 1.075613025163024927e+00 1.980149934714694693e+00 2.216076988276067805e+00 1.045821940221353552e+00 2.524391806337947131e+00 1.002418458758794539e+00 8.359609887428549602e-01 2.449341548031159999e+00 9.039164239081415309e-01 1.915933379252415136e+00 1.432893703504389604e+00 2.151933322585188435e+00 3.536722757866596734e+00 2.455468775368953249e+00 2.579839200039959479e+00 1.436576837668589235e+00 1.433317713200776833e+00 2.448327637227242004e+00 1.692391140817349315e+00 3.553828045554782822e+00 2.960323058992226031e+00 3.712220175510875020e+00 2.209652468468295439e+00 2.793129089192321057e+00 2.871170689229019857e+00 2.205383596189125495e+00 1.636786851108821494e+00 3.667856205603470254e+00 1.890154237883486354e+00 2.300269709842869048e+00 2.816446564592522073e+00 2.089415971194518828e+00 1.803789722426897502e+00 7.649158345078979071e-01 2.962978999260615698e+00 3.553404743887038642e+00 2.317155339695130767e+00 2.600520433206714888e+00 2.199555224544702092e+00 2.234504179564552828e+00 9.443465952261043128e-01 2.059749479429889174e+00 2.009858211684508511e+00 1.317689207530931883e+00 4.896786203503936896e+00 3.403205389879252252e+00 1.630083581108092039e+00 6.806102468595335298e-01 1.793495391514369208e+00 1.521060437160972834e+00 1.991007473199151834e+00 2.431429393565062824e+00 4.011236359205138768e+00 1.194310509868828030e+00 1.250687430612994255e+00 2.973853287139634816e+00 3.521853514837190779e+00 1.091648345047811830e+00 2.055473940641034947e+00 2.612883604904559842e+00 2.888329242162494204e+00 4.134516677550402974e+00 1.264540809815373201e+00 1.966983122644549331e+00 1.550600122101301492e+00 2.371430625113331025e+00 8.835542908277462804e-01 1.467051176998078521e+00 1.937599094481586848e+00 4.233742165456428452e+00 1.824475434466621415e+00 1.287668131279631867e+00 3.301708501171108257e+00 3.648254559466960201e-01 2.270845605403119194e+00 3.219977569227173153e-01 1.649485092318299317e+00 1.552370710143656130e+00 1.097971590761605221e+00 1.679690734155146581e+00 2.367324681339106451e+00 5.434023080505915315e-01 3.744462826778603759e+00 1.511696003863837401e+00 2.331065976090159086e+00 1.100512599854998275e+00 9.235300510984700839e-01 1.901773846054188644e+00 3.306620156099957075e+00 6.683354603511049152e-01 3.863222019703527632e+00 1.070275984292769378e+00 2.306290107763854458e+00 1.536908949437981509e+00 3.484085061193352928e+00 1.980015707383226964e+00 2.290563848102379896e-01 3.516525838331257425e+00 3.227978788842248203e+00 8.236314252263831071e-01 5.761765461529200216e-01 1.402778052853453028e+00 1.715297450005733193e+00 2.651219839410747348e+00 1.390893061096988959e+00 2.520185798520917952e+00 2.174707876587034239e+00 1.924225860177829706e+00 2.037827085734082999e+00 2.414764039470791879e+00 3.798163231720077970e+00 2.558045210644069201e+00 2.650518308036646786e+00 2.629143340119558747e+00 2.494267434870000244e+00 2.429902230575629929e+00 2.192443119742277791e+00 2.897793047472941197e+00 3.978007106516685543e+00 2.136512865987929999e+00 2.091541831672018237e+00 2.854493565879798744e+00 1.724941266904742809e+00 1.297161179341091541e+00 2.903076460640783729e+00 3.319434913491708716e+00 1.982411266406512329e+00 1.594777566430379379e+00 4.707431955376756849e-01 9.896209500585376739e-01 3.438897658029206550e+00 2.328713977150807857e+00 1.453829800823847052e+00 3.035849648021232916e+00 3.959271850050657182e+00 1.717370397831510020e+00 3.036861122519705525e+00 1.567824932664223736e+00 3.849643681164471420e+00 2.637567981907763315e+00 2.315834033995197938e+00 1.929908274260129897e+00 3.424450605076162280e+00 3.483765931341934685e+00 3.628323710321357254e+00 1.438638066565695706e+00 7.780757441812872210e-01 1.138787853917176740e+00 1.454290532510586598e+00 2.965884911459400364e+00 1.954577468010109342e+00 1.694867856938149009e+00 2.318409421689100469e+00 1.975529663236206268e+00 3.552665201142218176e+00 1.975965086124981118e-02 2.414644377179824719e+00 3.183044096631280517e+00 1.788360655948693756e+00 2.641414137698865350e-01 1.365680113916809990e+00 2.811488890106398575e+00 7.582005967027182214e-01 2.848200776236742726e+00 1.349903754509754528e+00 2.027684505611634158e+00 8.171361469182654158e-01 1.977275833105762270e+00 2.278787291312973640e+00 3.585862848690483329e+00 3.571575259497735466e+00 9.369845074070737301e-01 2.632537733095641208e+00 4.535846773912529883e+00 3.448000906508019714e+00 8.644066384413722215e-01 2.190334083050653469e+00 2.528116137296653854e+00 2.782031442643770447e+00 3.293116275923659853e+00 3.389641603882880272e+00 2.034596583851955298e+00 4.098248136677558051e+00 2.448589262086399376e+00 1.225272736918451733e+00 1.591451846873279230e+00 1.479411727015213618e+00 2.537155287355727928e+00 3.492577536682131001e+00 2.078186927849981824e+00 2.547958724293585497e+00 3.521939971603535113e+00 1.599267318179748543e+00 2.969274660336673755e+00 2.542214292564750622e+00 1.811606690459501401e+00 2.704039566411768014e+00 7.559654547199674557e-01 2.801251459804758426e+00 8.039598012305078090e-01 2.600505284850314069e+00 2.819363763952353885e+00 1.947588300858477339e+00 7.258829408483944423e-01 3.313417349665119360e+00 2.131489457940106025e+00 9.370963857793713769e-01 3.593797611798643654e-01 3.263998105153772533e-01 2.070708052275483269e+00 -7.967220200248525952e-02 2.183318817813410528e-01 9.062774694706581258e-01 2.464887997493534488e+00 2.179883780154174389e+00 3.024560098914392814e-01 3.792441949680152469e+00 2.228050589877361265e+00 5.027552834082356370e-02 1.271675710931317593e-01 1.537391802203372571e+00 3.191155220455820007e+00 2.557551714632949391e+00 4.010218024464974107e+00 2.537077384182503170e+00 1.889696765036655846e+00 2.601022511594197617e+00 1.636381679938715195e+00 1.435807709820524636e+00 2.634449889467109784e+00 1.700592899123958279e+00 2.108277555875444076e+00 2.213691833372643636e+00 2.708253974432327293e+00 7.918990103154566196e-01 3.072680002639783581e+00 3.957945986325368981e+00 1.248972233045096081e+00 1.698047529787461762e+00 3.489553163514733214e+00 1.323843141517928812e+00 3.076908869734815699e+00 -1.107722084565966880e-01 2.577919229427239056e+00 2.142983197289940023e+00 2.574788319322840913e+00 2.216014856820966994e+00 5.831793787236235760e-01 9.459299092096982164e-01 2.922861552671356833e+00 7.204419210933405981e-01 2.657851150767616133e+00 2.788986568898137008e+00 8.254271522708234166e-01 2.667277469845955817e+00 -4.306349850436752558e-02 1.480785137577466104e+00 2.121969835729537124e+00 1.600556885600624701e+00 6.530922460329503521e-01 1.835265100782399683e+00 2.413230630322940939e+00 3.110707066163723944e+00 4.376502597074188650e+00 1.846285645854904400e+00 4.490462548378639340e+00 2.762398494539178184e+00 5.438596329293794440e-01 3.362165434031842981e+00 2.130028651404974216e+00 1.895464741994949076e+00 1.635758595786914515e+00 2.020567491532083704e+00 1.057270912523834427e+00 1.662377414464684344e+00 1.274625439039569708e+00 2.946031711279212040e+00 2.606801928289633530e+00 1.236609810350577821e+00 1.023986214323658217e+00 1.896873345994980031e+00 1.411227530819386011e+00 2.162637995013865222e+00 1.629476731909620613e+00 3.168127899922702717e+00 1.216568909430370660e+00 4.835841622834463616e-01 -2.404736689491619173e-01 1.115034688813995034e+00 2.395685876608414588e+00 2.879411827822433878e+00 3.950510615307019080e+00 7.583947294541589779e-01 3.010645262380315490e+00 1.474576217768275854e-01 3.036765855389433000e+00 3.086742636085777924e+00 2.561033003944144681e+00 1.843948750200847364e+00 3.267563927964323600e+00 1.699767496067991157e+00 1.261920672766577267e+00 -4.671007588317506176e-01 3.868003915471053489e+00 5.170761605026347185e-01 1.100429748831665444e+00 2.774203879906675940e+00 1.471988243922890627e+00 1.168886334897097701e+00 1.313544162203017285e+00 2.714960572679437245e+00 2.859771950789841366e+00 2.525728299849884451e+00 9.274721092265348910e-01 3.916398473016463377e+00 3.571806165986330939e+00 2.165461236673347667e+00 3.051430540146193415e+00 2.107403411453683706e+00 2.503258457019667649e+00 1.384406528092534616e+00 2.818967117662949828e+00 2.095678946502607776e+00 1.560984317352145156e+00 1.899512789923551326e+00 2.755002279582558167e+00 2.711616482366518088e+00 2.768738910786385343e+00 1.246724737129322191e+00 1.219865731698718037e+00 3.126608121863434953e+00 7.308201687925569567e-02 2.006750817154751232e+00 -2.581445051631534593e-01 1.329032972004247304e+00 2.790382107217927121e+00 9.913672084056265321e-01 1.365556044936823810e+00 1.557441463531556325e+00 2.930323012111006431e+00 2.060483795869227475e+00 2.061740983876673372e+00 2.853320263168765081e+00 2.751944087581550846e+00 3.376973649757543772e+00 3.000202978160948497e+00 9.519239603336001609e-01 1.375574610089966621e+00 2.309460881666462573e+00 3.441844301872777123e+00 1.639513393767695892e-01 4.285965729822996728e+00 9.571909055540438471e-01 3.520299501168789869e-01 3.722587733730791104e+00 1.282390268281841106e+00 2.620068281317852410e+00 1.311414067484700796e+00 2.863161305608112883e+00 2.648262868835699280e+00 2.432432603255167525e+00 2.644035819762708073e+00 3.413191116497483968e+00 5.886934018162806037e-01 1.695915292248313166e+00 2.321029529279009740e+00 1.274937875362281092e+00 2.927588647096708852e-01 1.433058907290161388e+00 2.845720782610709598e+00 1.516125324253992490e+00 1.782003203554326509e-01 2.322815158224155851e+00 5.985638766893550677e-01 1.244055412485965961e+00 1.628023423189703056e+00 3.175085561133263123e+00 3.140191876635509693e+00 1.125909696914402236e+00 1.607303841365318231e+00 1.273616254330673048e+00 2.084657054511561469e+00 2.172178605849480082e+00 1.481669822022269489e+00 1.262714146545808047e+00 1.883508308827144040e+00 3.885587228726976594e+00 1.936973971285971263e+00 1.459003026023042660e+00 1.830257371231885921e+00 2.924483965620723325e+00 2.523226646430346776e+00 2.020654483236999699e+00 1.653306671686379348e+00 2.484225255791054909e+00 2.287106822994132926e+00 2.719116255899444834e+00 8.191959597575342311e-01 6.317948812177847095e-01 2.662041618324242798e+00 5.243249797756577735e+00 3.031740884474509290e+00 1.671380653370258207e+00 -9.494782220653539273e-01 1.236198666569964688e+00 8.384782619919853852e-01 2.239446168006925308e+00 3.256074949055647871e-01 2.032250764246750219e+00 2.544622851131760122e+00 2.869408537474920085e+00 3.467081091649099278e+00 2.226490683432883255e+00 1.821082694835336691e+00 4.511354955925818366e+00 2.105723276314070969e+00 1.674220258921639726e+00 1.516027964187830035e+00 3.732117578655790524e+00 3.155425100815152373e+00 1.055877637482586229e+00 2.111101821593782457e+00 3.744067554243595275e+00 1.682027863650481292e+00 2.416134483282713852e+00 3.139213018120595944e+00 4.790606336580318647e-01 1.472436698977946268e+00 2.206379387152948013e+00 3.245382040159584758e+00 1.203931185200920684e+00 7.429085142363887062e-01 1.000555566376688521e+00 2.966421809916863328e+00 1.471507470685361030e+00 3.112844145530860640e+00 1.625785567653975194e+00 2.811477625587583962e+00 2.391901477018504085e+00 1.232009918708235396e+00 3.111155887920435958e+00 2.925076690566352333e+00 2.046617075270644293e+00 1.109096669524634038e+00 1.859107838060803042e+00 1.248726879507069842e+00 2.723726064455709306e+00 2.634181339583463011e+00 2.296731505102672877e+00 3.642452627516767016e+00 3.166973690931251362e+00 3.536411045070179782e+00 1.488676978942895746e+00 3.339854209966335308e+00 4.002917687311446038e+00 1.862891871078427242e+00 2.514905977635205847e+00 2.251554310782642343e+00 4.262195941766206531e+00 1.422089748536223830e+00 2.292215716448716023e+00 9.054721963542167185e-01 2.994072072520479466e+00 2.853963507031912705e+00 2.683838790575985733e+00 2.946217231864923236e-01 1.983706375978978809e+00 -4.479716441262375781e-01 9.222009555325721974e-01 -9.868457168182845907e-01 1.630746126901746029e+00 2.776600691246410846e-01 3.365791544435508875e+00 1.161336097443900206e+00 3.832943166689310566e+00 1.969597086878517089e+00 2.149420705578267921e+00 -9.720224648301274417e-01 3.597691361131479582e+00 4.862330226707727299e+00 9.103672166044824987e-01 1.425483285734137073e+00 3.429409320764874813e+00 3.262329652186209294e+00 1.790687152883196243e+00 3.372352704848284866e+00 2.663030068151961860e+00 3.048813653588634764e+00 2.147900590243843943e+00 2.416623471566669235e+00 3.221917900517715871e+00 2.246950705368387702e+00 2.705010595050176825e-01 3.135212476037777307e+00 2.636208147822924897e+00 1.016194483485694411e+00 3.043734425449439396e+00 7.188554398060192918e-01 1.969280974355587244e+00 1.074001398843884125e+00 3.048845857182058694e+00 2.934453153991920527e+00 1.097275074185275034e+00 3.091506116701653095e+00 2.139611813723811817e+00 2.911518905600356089e+00 3.530811839413195319e+00 1.159129533640333110e+00 2.056645743944720550e+00 4.145647503422360991e+00 1.487811975354894622e+00 2.245238607086921245e+00 2.535909463823672549e+00 1.755537648839516907e+00 2.518399600568231200e+00 3.819720034653909746e+00 4.736493161783024153e-01 1.796957794307196821e+00 2.925740986249084408e+00 2.919860931240925161e+00 1.124041622585115974e+00 -1.693757974575396397e-01 2.438425360867280567e+00 1.624486628341426986e+00 2.009566116316477746e+00 2.352348894382566336e+00 2.130609295562595484e+00 1.361109075869125551e+00 1.059080348097092061e+00 1.801369763259263124e+00 2.596770176281510967e+00 8.266290045715007917e-01 3.938541134332861571e+00 2.312787858061267965e+00 1.374068209384774253e+00 3.209019831743162854e+00 3.272108326659680433e+00 1.615405307332726359e+00 1.828040757028921215e+00 5.983988532685805550e-01 -5.033076464148539264e-01 2.378086233540073646e+00 3.008315078810273491e+00 2.501045590793232964e+00 8.262063457086373797e-01 2.446451989833361651e+00 2.534932631833169303e+00 1.589506055936112050e+00 1.426316682766484600e+00 5.313849095992279059e-01 2.422843274135691338e+00 1.054926253275013659e+00 1.692243554153546992e+00 3.703277576863758469e+00 5.292433800593001614e-01 4.243479398080664544e-01 3.861238064950118787e-01 -6.979048724931952163e-02 1.947511415232374921e+00 2.006128755093642635e+00 2.252609041308276883e+00 2.473048867060112066e+00 2.016960155963998247e+00 4.508594831000656278e+00 3.630668370627022412e+00 2.886026103944355992e+00 2.755376889029840903e+00 9.905338787477159235e-01 1.535410067324919581e+00 3.692116624240266098e+00 1.718412967113161161e+00 1.483944708430478876e+00 3.812040351245774339e+00 2.777931704667237156e+00 1.033347204719182066e+00 2.565596079928200712e+00 2.342246397302542693e+00 1.061537385747563178e+00 3.915013983537515507e+00 3.164550626057304417e+00 1.448893452904043588e+00 3.086037388157103045e+00 2.513683481489695559e+00 5.808690332529027334e-01 2.141210376000604043e+00 3.181582888117885588e+00 2.005602075792356498e+00 1.211240575503202965e+00 2.684756013993796930e+00 3.036886477195142042e+00 1.413449592385514819e+00 2.895476182285646072e+00 1.719524893011358024e+00 2.361911644675908306e+00 2.604886939372374588e+00 2.855200890482048504e+00 1.212291471625713601e+00 2.980188920946502229e+00 3.169493287277165283e+00 2.100721789278461316e+00 2.479595014044903678e+00 2.856459337025113676e+00 1.938697832856684844e+00 3.044524321795115451e+00 2.208445969593648972e-01 1.834261357630671441e+00 3.870579547751515470e+00 3.088073070442732604e+00 2.896853397007071784e+00 2.187726821208930250e+00 1.401364950064418746e+00 3.040855574333494182e+00 3.390097272128811845e+00 2.966871402335868435e+00 3.387470061408955679e+00 1.247180018910967636e+00 3.314767495351930382e+00 1.374740392994930671e+00 1.887316513993557709e+00 7.796015584374296759e-02 2.263200906833282566e+00 2.126447130656313966e+00 3.919430358114238455e+00 2.177796958786046844e+00 8.950269574830442831e-01 3.625859743797605894e-01 1.894042238537647416e+00 2.085815348918173218e+00 1.757301022069107210e+00 1.238775007946081530e+00 -5.138595928479791630e-02 6.931706570651681165e-01 7.368224224383065346e-01 7.838647792763052680e-01 4.478242737586879407e-01 -2.485029251913341286e-01 1.793362194546775923e+00 1.393152551407366380e+00 1.298380977525096291e+00 2.724589700001380788e-01 -7.879178622523459463e-01 -4.743148117272188435e-01 9.800490218309115820e-01 1.916216218518404180e+00 -2.065420511634235290e-01 -3.902389078527875865e-01 -5.571479424753947307e-02 3.363152750291251269e+00 2.169861622711865223e+00 3.810132809719582458e-01 7.283710932078759637e-01 1.247160497535509061e+00 2.972827670309774462e+00 1.476031904201448919e+00 6.730345164968069005e-01 1.782129280945424554e+00 2.258508463587928894e+00 -2.046928228561291641e-01 3.337160451302964570e-01 4.239039099835082980e-01 2.400895470646662755e+00 6.268746310114002851e-01 1.118096642626678294e+00 -5.756506094401009355e-01 1.612457426539240846e+00 6.845893677629526497e-01 3.624852609015595251e-01 3.154535014765592199e-02 1.004691867338391997e+00 9.941988234598845287e-01 -9.935357717759241147e-02 1.559920931649378506e+00 -1.702078408748398941e-01 1.399147811967759614e+00 -3.539281418723144723e-02 -8.475922333882309756e-01 -2.415180804647173995e-02 -1.045627290054283787e+00 1.734414718480999262e+00 3.818041667934961580e-01 1.287261018234900911e+00 1.276933506801938734e+00 5.316423734411513946e-01 9.736403106858239065e-01 1.902138993113274834e+00 1.535268292446078320e+00 1.942218750126268878e+00 -6.271268329423275167e-01 -1.211055706288109990e+00 1.348315832918111745e+00 4.281794776971140637e-01 1.449186173888631357e-01 -1.368264823090635240e-01 -8.542501845214187095e-02 1.202013817238989368e-01 -2.037284698257192606e+00 5.176928752202959449e-01 1.912364601430836641e+00 1.111391179241687066e+00 -2.373085888943067545e-02 8.085573858021682936e-01 -7.619722748369326393e-01 2.218954888677548976e+00 1.174894331026911098e+00 8.368568772890240259e-01 1.222352266591460124e+00 4.568421346993359888e-01 1.251818321306262138e+00 7.817235581383981113e-01 1.711385044944410350e+00 3.733911085265941288e-01 2.193310719702249167e-01 8.579237699520532168e-01 1.659381513945981323e+00 1.334937648212475514e+00 -6.229577362476214353e-02 3.610854971490592979e-01 4.360536972412875634e-01 1.203514554241744250e+00 9.779321742587597788e-01 1.316367861624332836e+00 9.530869961050100203e-01 1.617122196425513803e+00 1.479743312841151237e+00 3.476521548585163601e-01 1.753597422308621034e+00 2.441687534903294932e+00 1.770868952274553765e+00 1.037092091703097685e+00 1.508934386908097558e+00 1.117464991096368987e+00 5.979072852843346775e-01 3.224869819140518956e+00 3.006944495963921327e+00 9.513196963778359772e-01 1.315931661126122698e+00 7.159254869021837164e-01 1.066684390609393240e+00 1.115472674461175817e+00 1.148670747240429613e+00 1.052852872819463048e-01 1.172661385215169494e+00 2.428658083352358332e+00 3.162886760039461120e-01 5.426999221506577653e-01 2.359456002938690455e-01 -4.420240756525050663e-01 1.715786170340768191e+00 8.363791157753910355e-01 7.377780794534567477e-01 2.725435934618488876e+00 6.776295246105313863e-01 2.103658939315320886e+00 1.988361292463561414e+00 2.721776871729966629e+00 1.073532692503389230e+00 4.562650680565253358e-01 -8.173061942653991885e-02 2.813844813661718014e+00 -6.458739869386248555e-02 -2.882960472894292164e-02 -3.298200378952697021e-01 2.265917353747477492e+00 1.128035890033611155e+00 4.601781365266709445e-01 2.118786486084112575e+00 3.733018759938376840e-01 1.191908650917797408e+00 2.037516812384216891e+00 1.791190573982662126e+00 1.144715375526878631e+00 2.314150409143951759e+00 1.570407187494916812e+00 -5.187244876398776350e-02 9.628218914231915226e-01 1.216137895544829206e+00 -1.313001896963149895e-01 2.995235902684649343e+00 9.676913383019777326e-01 2.165211999146232635e+00 1.323676488937541640e+00 1.502100213954355334e+00 2.281783761799454968e+00 2.385104614385223643e-01 1.513424816339552281e+00 -6.379162532812535646e-01 4.932711451493604349e-01 2.465113375974287369e+00 3.865337251365644988e+00 3.046135527809941124e-01 -3.270553976304889643e-01 3.043939761148165557e-01 7.430582653363577705e-01 -1.047134500438755278e-01 -1.408373167534404891e+00 2.544575045811275360e-01 2.174669555168604607e+00 2.200292818523010840e+00 1.004175723951568067e-01 4.420714458151642212e-01 7.538179428315608943e-01 1.400017886456645932e+00 1.978275528409499717e+00 3.586863527954025077e-01 1.576645699950790069e+00 1.542422502816594543e+00 1.039291245439085465e+00 -8.672928689726076001e-01 6.995108005006427376e-01 1.506625232428812966e+00 -8.802498228608235387e-03 1.496325637875950632e+00 -7.174555665652149194e-01 -7.252020253018448548e-01 8.604743362846973831e-01 1.351529104267989445e-01 -3.374929373485019979e-01 5.937207621306728189e-01 1.812919129567754917e+00 -2.279948065700589110e-01 1.525611739621354213e-01 2.813584158383901634e+00 -4.276684852324922903e-01 1.167427931322798873e+00 1.314023811282561294e+00 8.192973703194079971e-02 1.420482067122896375e+00 1.051760668321266801e+00 -2.949784012201329131e-01 -1.145231561959277000e+00 1.064364166056633199e+00 1.877057522483486229e+00 1.910095643176904945e+00 6.606424205960425011e-01 1.063377752793114750e+00 1.985074461111995481e+00 1.358914213695874729e+00 2.603061027664689941e+00 3.135978331473806335e+00 1.662116811316369791e-01 1.470453397533641127e+00 2.140414546553877528e+00 1.454458259555800215e+00 -5.939455895907772565e-01 9.868318635469023326e-01 -1.522078819138343309e-01 1.808884796020702179e+00 2.567682281412670076e+00 1.295722551050423998e+00 1.555214677109686194e+00 1.699507623540490453e+00 -2.848691318652377125e-01 4.582814917143857025e-01 -5.712660896322945270e-01 3.918509684531501502e-01 8.194799503329723844e-01 -1.813144838767563605e-01 2.677565061534686652e+00 7.905982385379720090e-03 1.627441736928022298e+00 1.213438462741501578e+00 -1.557741823036288054e+00 2.522727742867028500e+00 -3.177131517777864733e-01 2.172045493728816723e+00 8.333687174780720630e-01 1.633602172074452019e+00 1.890671904183182761e+00 1.708568380425590005e+00 5.543231298226794501e-02 1.957313247021195579e+00 3.394272520110384050e+00 9.850534722869728199e-01 1.827717721512716942e+00 1.343799756282284985e+00 2.275811668538334942e+00 1.990627507496631088e+00 1.638789070014376348e+00 -4.805634903436745153e-02 2.799866110664297914e+00 6.476575472626082686e-01 1.725274469005520617e+00 2.217099051226265605e+00 2.890115538519515415e+00 5.717853274150067611e-01 2.722865939598265062e+00 -1.219683445615164619e+00 1.244559790429563328e+00 9.160794491919014293e-01 1.636484023403286248e-01 1.697841786473014203e+00 -1.476626637374198192e-02 2.017944495069607047e+00 1.642279952566965129e+00 -8.415727267888539753e-01 1.332967600851721279e+00 8.301270468351720222e-01 2.546776659936339282e+00 -5.234380913497204135e-01 -2.294008912410313294e-01 2.357318115342394549e+00 1.293132601118086145e+00 1.017948550560846543e+00 8.432571412843243852e-01 1.714155895912485628e+00 1.197621420724566121e+00 -5.339496035958651854e-02 2.136097599033132788e+00 1.229037058310087582e+00 5.542947256880947915e-01 1.567785312604727255e-01 1.432456979980274214e+00 1.405178281051740141e+00 2.420903527003183398e-01 4.439027698293870894e-01 1.069649533267405417e+00 -2.199684928794573002e-01 1.317519423832145042e+00 2.670352627061831630e-01 9.849968009731417951e-01 1.025441021533520125e+00 5.293674112104279628e-01 2.358227197038163414e+00 9.316434445031335221e-01 -1.152889539520266293e+00 2.568029468596673581e+00 1.878068979791471138e+00 -7.755642829603182076e-01 6.916073643509413893e-01 -2.623020995734549055e-01 6.699504769730059150e-01 1.758198615571358703e+00 2.137622688630645751e+00 1.451930579325933390e+00 2.199802350569427301e+00 1.690364023051164510e+00 1.289387441879696339e-01 4.058374419807414535e-02 1.369610292047387157e+00 1.400023194885105404e+00 1.650648940160440059e+00 1.525937035063079206e+00 1.736491249252802405e+00 2.125581829565404313e+00 5.180578013371457402e-01 -1.574806350666823285e+00 1.357349841127660994e+00 2.472620624580168069e+00 2.294042638334954365e+00 6.800953557358067059e-01 1.356058721970399228e+00 7.234088789485391136e-01 -1.038765863822865843e+00 1.267659221183253360e+00 2.733357672826560947e+00 9.374713334742028614e-01 9.696080302701485243e-01 1.440505677886205760e+00 6.002800077768856157e-01 -1.604361344551974877e+00 2.100302742279525070e+00 1.027573912753851459e+00 1.159085144286618574e+00 4.054856777582320326e+00 3.903486363694549377e-01 1.526589176043013030e+00 2.073354860001651367e+00 1.443634399008159042e-01 1.951692095638439595e+00 1.561814521680760848e+00 2.387585028147410915e-01 6.508638008084710602e-01 1.180251910073094157e+00 2.544133491767965438e+00 2.197411414326414292e+00 1.228899727371462802e+00 -1.425429113711487450e-01 1.753305288004642470e+00 1.283955902663562743e+00 2.556786272676369709e+00 -4.291044807073369216e-01 4.144355201747897399e-01 -4.158778169833410865e-01 4.516243503064105713e-01 2.640638393794879413e+00 -1.284677541203704587e+00 -1.384094016888096634e+00 1.654479798386757627e+00 -5.438579304031938566e-01 -6.231899723173076611e-01 5.154392508923729688e-01 -1.034819920924284764e+00 1.089969440688495217e+00 -2.081686614387471546e-01 3.829273452669625932e-01 9.835443532781850129e-01 -1.583930763828368393e+00 2.535193660750753031e-01 9.673553535260025205e-02 1.419179455347774121e+00 -9.875277614040894880e-01 6.919426211491902512e-01 -5.261852808329506859e-01 1.077705109701810438e+00 -3.997243264837703758e-01 -2.411030361009906253e-01 -7.102556941648395794e-01 1.520893141390074477e-01 -1.174653849102531344e+00 -1.140300021619882788e-02 -7.440289551308664207e-01 9.331621837293309074e-01 -3.230338797536534967e-01 1.426434515594697361e+00 1.568566527061962812e-01 -9.801352777650552683e-01 1.836644806294367438e+00 -1.254014732715107217e+00 2.028995179120495873e+00 8.191175299810725674e-01 -3.947877992050538021e-01 -8.168787466446945089e-01 5.629522647852140960e-01 -1.114906414707476312e+00 -2.521320430874002816e-01 -1.136508025418863532e+00 -5.885114779508189287e-01 1.159434766123052629e+00 -3.670381126005666239e-01 -2.218426517213582527e-01 -1.006624591265479866e-02 1.101726554689271831e+00 -2.029230921477052363e-01 -1.324355803886193561e+00 -6.543220276955705739e-01 5.412537510144777020e-01 1.083011976147159494e+00 6.238053885108681973e-01 1.861142065903842180e-01 -1.009842855088844082e+00 1.590203169199673194e-01 -1.291061879489049380e-01 -2.500052760771570570e-01 1.028389051217315275e+00 1.539094351104381087e+00 -1.365111431003389830e+00 1.607435011034574313e+00 2.055275257146534251e+00 -9.756336865595099939e-01 -1.267409619265177367e+00 4.460208909365272895e-02 -1.505438314080607964e-01 -3.035181654538445795e-01 -1.795761570295892229e+00 -1.092414566767925033e+00 -6.245144408454279539e-01 9.051417100655798631e-01 -5.256886788799005616e-01 9.073551815689538946e-01 2.358768209781002323e+00 1.861595517443146441e+00 -7.705255296496514861e-01 4.876388598065070079e-01 5.804249000816822379e-01 -1.230018663590626726e+00 3.461433868317810858e-01 1.195853369133820676e+00 -1.423310835038764099e-01 9.455427957063250455e-01 4.165107995750737535e-01 1.322139994195627777e+00 -7.576166596017137600e-01 -8.351752040803063215e-01 8.496558618808233154e-01 -2.159349129091614028e+00 2.280246817386698766e+00 -1.287038908080632704e-01 8.063895020737305019e-01 -6.034820793594186661e-01 -8.998896136700030857e-01 -1.355923388837266264e-01 -1.262542231272594684e+00 1.183719555853964156e+00 -8.802167224095347464e-01 1.551915192269209820e+00 -6.868632354065122569e-02 1.249575404860894023e+00 2.107305678008346561e-01 -7.555701009225480602e-01 1.845938739289640709e-02 2.012468956124201735e+00 -2.011596615138967259e+00 1.579353963338510525e+00 3.948210862344846417e-01 9.971995896300505091e-01 -2.195684705593563824e-01 1.892494050903979375e+00 -3.893177844000873522e-01 -7.712848780810800386e-01 1.784036954460094027e+00 -2.649721257504487060e-01 6.806681107147560805e-02 -1.581040994529945953e+00 1.268581662398714727e+00 -1.131073297498368602e+00 -1.701033310579741942e+00 4.381537888761277699e-01 2.263065937732272048e-01 2.437474055008388707e-01 -5.209961648819370073e-01 -2.231615190769764279e-01 -5.599768193861290877e-01 6.642941974615185208e-02 3.635678611704014629e-01 7.605353747432189726e-01 -5.812782239512308546e-01 -1.064574255024332228e+00 9.813827136791489769e-01 4.369216835295667289e-01 -3.843127374900656701e-01 -1.172084425748487702e+00 -6.448875341005523287e-01 -2.106193304548850787e+00 4.155143163895792524e-01 -7.173346904426771697e-01 4.282868160708293015e-01 1.068477441099263459e+00 8.017723661172895255e-01 1.202648560488941643e+00 1.663394246461778581e+00 8.729521204369167231e-01 -2.005046290031452794e-01 -2.127733824199481649e+00 -2.142127679806762608e-01 5.494752187729593507e-01 -1.028022757695117723e-01 8.593761833214048629e-01 -1.590866480527910687e+00 -2.712832105737279509e-01 -1.232252959538105985e+00 3.601232438007558878e-01 -4.565495116364743367e-01 -1.879399648755606833e+00 -4.076390659132747007e-01 -4.507813303443160280e-02 2.121074718206264365e+00 -9.132145050392104224e-01 -1.903102598680148860e+00 -7.554600085809733967e-01 -8.722365827815254935e-01 1.467057175711505623e+00 -7.371205430317747664e-01 -4.782933696916850663e-01 2.998920001057148732e-01 -1.810214486033580594e-01 -5.848732042024993305e-01 -1.037003924683356892e+00 -5.994973780481578363e-01 3.710221044098883647e-01 -7.055415203198106555e-01 1.318743037222142478e+00 6.096910524325352965e-01 -1.451897259086410319e+00 1.460208368434000814e+00 -9.538677199395916295e-01 -1.945291013081040798e+00 -2.475272182726759418e+00 4.315845993781345924e-01 2.351974706403244797e-01 -3.625550475433097497e-01 7.507602350797101254e-01 -8.722554045889514551e-01 1.883500684438425221e+00 -5.851762855493113369e-01 9.918117887308371960e-01 5.902676646799718263e-01 -4.400533709771087959e-02 -1.260269744099627998e+00 -1.314718960821831484e+00 -8.987052520580557369e-02 4.336718022490428925e-01 2.802281573185216312e-01 7.331790887435805093e-01 2.687726345133905070e-01 -9.690264332693067084e-01 -1.055922265075450589e-01 -2.502145519249729388e-01 -3.121175263575813874e-01 -1.115071198456560664e+00 1.135485397604911739e+00 3.800202431775432932e-01 -1.367535952084067530e+00 -6.770034637997296434e-01 -7.530446706835711157e-02 -3.410991969172051941e-01 2.745659023325157655e-01 1.424465550314847118e+00 5.623059840324877712e-01 -6.014963651610322204e-01 3.062222946447042959e-01 -4.671864755373955069e-01 9.187997558203596649e-01 -4.906811383092859469e-01 3.861709419914516328e-01 1.599204595984623500e+00 -2.425244606166341785e-02 1.200051234856660543e+00 -4.395297111834844950e-01 1.010483820375981806e-01 -2.283937412698706648e+00 2.387651924868023356e-01 -1.004883345377191040e+00 -1.527201300270479567e-01 4.421885075243613128e-02 -2.121346802342631843e-01 1.480865433748305815e+00 -8.072614235849939757e-01 -3.378077752160985048e-02 -3.235262821269727085e-01 -1.122929220332082645e+00 -1.263456032769726844e+00 7.896818654673591897e-01 1.621355981402188506e+00 1.351132384981337697e+00 -3.029541840698840582e-01 5.057633087937396521e-01 1.196432906256730044e+00 -9.332430585298151504e-01 6.418384315157585895e-01 -2.343124776168936108e-01 1.602603020129519829e+00 -3.208329127898321698e-01 -1.019463212040358835e+00 -8.899236918503052873e-01 -1.136952718455344291e+00 -1.435752878201715377e-01 9.303350481938119088e-02 7.694932531830883660e-02 -7.922210607533903826e-01 -6.293730184386124860e-01 4.934298127905582532e-01 8.432698262145471579e-01 -7.043387826459518442e-01 -1.240899002166049314e+00 6.237901488801207012e-02 2.676258214383543166e+00 3.729105681606338929e-01 -6.562919975731968947e-01 -3.800240470452863617e-01 7.874453683063619147e-01 8.767316784836839405e-01 4.899736857603425588e-01 5.955177822953778427e-02 -1.270588855278733220e+00 1.773737428812357741e+00 -1.792604825389971721e-02 1.157596530789135159e+00 2.270611345742044819e-04 -7.660956396555925751e-01 5.544926994209616045e-02 -1.794377440692564774e+00 8.832472050658497498e-01 6.394943072676498863e-01 -1.078404355200341502e+00 -1.976985587455219573e+00 2.250619859712121862e-01 -2.628660310437566650e-01 8.289645097536436635e-01 -1.532628526218619003e-01 1.563367673744562092e+00 -1.132428720119424082e+00 2.768112881174903173e+00 -1.790563346139791179e+00 -8.942862466775595154e-01 -4.018181499268020929e-01 -5.520866822979659388e-03 -4.661906793158718254e-01 6.512786020932611608e-01 -1.011146107435315189e+00 -6.500021528738216814e-01 -7.191781767107022771e-01 1.772387694084186227e-01 -2.514306347818808351e+00 -4.852526637659106412e-01 -1.271441065221651678e+00 -1.168959232831079526e-01 5.817450067610459297e-02 -4.023683897837272427e-01 4.202195266199377360e-02 -3.057939120487040974e+00 2.456825244965181287e+00 -1.305737169135464004e+00 -1.088486411787352948e+00 -7.118844777442966398e-01 -1.131977034056571796e+00 -5.098688919043229406e-01 1.867651945615312892e+00 -1.489087731922118740e+00 -2.366753980684207503e-01 1.277968788547138912e+00 -1.117517555974368859e+00 4.072484894523965004e-01 -4.920189262914913542e-01 7.023052445009720923e-01 1.266399958080147714e+00 -1.567608500549786121e-01 -4.306827575326037660e-01 -4.647159524510391382e-01 4.867832949455749847e-01 1.337614231911369966e+00 7.173987788684484945e-01 -7.730300977662472872e-02 -1.466495567982228909e+00 6.623363380931043265e-01 -3.553591385152333748e-01 9.731375079518045368e-01 -5.163480562058827550e-01 2.233586108429955974e+00 -3.955076790424938427e-01 -1.186722517507986518e+00 -2.457734954677592398e+00 -2.621191977871282219e+00 -7.865370369951463214e-01 -9.878997456821966838e-02 2.830738800471048755e-01 2.118923221670179657e+00 -1.053093702291605593e+00 -8.611875848865890859e-01 5.844633070872293779e-01 -1.307284568123925128e+00 1.158830869818758380e+00 -5.165333520066907047e-01 5.829512265333408605e-01 -1.368428912155970290e+00 -5.659981742663162674e-01 -2.185734430810828133e-01 4.663011761451082288e-02 8.792517385792858464e-02 -1.165591910604496378e-01 6.622490749357435869e-01 -1.278388966213972466e-01 5.250979829096742019e-02 -5.436246218086552284e-01 -2.194432588557684305e-01 -1.048572541358889110e+00 -1.771523331449844918e-01 -4.226159496654812719e-01 -4.686651510542657606e-01 7.601880841385991738e-01 9.827994598580117591e-01 2.592296966728154795e-01 2.418752013507275977e-01 9.328965887387839773e-02 6.847358823933281935e-02 8.691795509361773808e-01 -1.523776274302821365e+00 4.256814517818161003e-01 -1.757171584541675546e+00 2.472514613558947083e-01 -5.037242580789934587e-01 1.449133085437289026e+00 1.450386188068542893e-02 -6.272000814598659435e-01 3.367642304816050869e-01 -5.467636002221740732e-01 1.047931557358402710e+00 2.387270888315530248e-01 -6.092792685768356753e-01 1.552653873689210595e+00 6.370974510240881017e-01 -5.556419353049852905e-01 -6.508011042367162213e-02 1.037240397688963256e+00 -3.848109237823754136e-01 2.219048672705512260e-01 1.432960664791985028e+00 1.343119857984113263e+00 1.629413025140489024e+00 -1.084963838338196401e-01 -7.410197073909542409e-01 -1.250861827765346712e+00 -1.189976439667887798e+00 -9.079364306020037967e-01 1.280571366643559417e+00 6.399100694103413423e-01 -8.520413306079264171e-01 -5.634138360116053290e-01 -2.445171259482804005e-01 -6.939830729958689215e-01 6.830880559010835129e-02 9.880362558487980618e-01 1.216802148346833201e+00 -1.436974569002529067e+00 -4.479257961789901432e-01 1.308247700246672751e-01 4.708623312937035288e-02 4.155331037161035246e-01 -3.103830526215467511e-02 6.255396129970111074e-01 3.087051341093310697e+00 -3.413294368224867870e-01 -7.241377730735154561e-01 -5.534041783694624433e-02 -2.294803427052236611e-01 2.040762402152918598e-01 3.144023893130926672e-01 -1.476671970499034980e+00 8.273521922195170575e-01 9.752422486817250435e-01 1.298297013998456206e-01 -7.040992413931171923e-01 1.457709554119270834e+00 -5.050015776236779219e-01 -6.939107354804154859e-01 6.301414597657023497e-01 -8.922717529493587874e-01 -1.011818558821488079e+00 6.775341055550790914e-01 2.558323285794785296e+00 2.410362732569808486e-01 -7.056118371472263062e-01 3.608369014306379574e-01 1.165405671102402209e-02 -9.040706750437057515e-01 1.009413201955327438e-01 7.513573398495025923e-01 -5.271694253196117508e-01 9.849080483496516214e-01 4.688090106739268292e-01 1.531371953988223122e+00 5.382062416262632931e-01 1.317167500488910736e+00 -9.228177139647130156e-01 9.297502855360285645e-01 -6.554230053838170367e-01 5.563191008773797908e-01 1.522456449340622076e+00 8.920890279310045301e-01 -6.147263960756854662e-01 1.196058449465615237e+00 -3.638904168228783709e-01 6.117263961822623219e-01 -3.757205280212064236e-01 -2.235537028551881911e-01 1.338125048854505561e+00 9.264158030889246831e-01 -5.574970339780744855e-01 -1.015817392403535413e+00 4.863373418894916256e-01 -2.123011502160301767e+00 -1.728338657980086790e+00 9.265224938340440586e-01 1.376046254557223847e+00 -5.839123326016540938e-01 3.761664418740274241e-01 -1.495033345735758079e+00 1.264127755425592969e+00 -1.284646228168191628e+00 -1.975154190157609457e-01 4.482923576346547340e-02 -7.314797716850812703e-01 -5.558735851731969602e-01 2.318709952751873082e+00 -1.416835982943341676e+00 -8.587402143003041166e-01 7.892083497134158021e-01 4.513938207984911077e-01 -6.060255616241470022e-01 -7.993194239293617276e-01 -2.046431695017150609e+00 1.912179189347808506e-01 5.589236052167944058e-01 1.201100216138093257e+00 -4.867966732215298076e-02 8.305389225559460797e-01 -5.292283071239923808e-01 -8.648484005977849498e-02 2.741892065350207686e-01 -1.428596353425418464e+00 -2.855050936870902056e-01 7.082148039468189049e-01 8.479245575031774118e-01 3.662802428730190796e-01 -1.555258740973087805e+00 -1.424735569176849737e+00 -2.649932918773271681e-02 1.420291721230183268e-01 -1.462232302105946458e+00 1.024576367250925824e+00 -1.489785100938486151e+00 3.358124944065428719e-01 2.584495610257698806e-01 5.169369162333592449e-02 -1.411161223007700027e-01 1.951017513576194518e-01 3.117917711560359018e-01 1.916146558598896266e-01 -1.232174456622041614e+00 1.447584754279567454e+00 5.001133514965847571e-01 1.536606365829316534e+00 5.254691138000284756e-01 -8.690803370517004300e-02 -1.853799487878177166e+00 2.239613394903159638e-01 -9.933435546725404020e-02 -1.189924035649323059e-01 1.376569307205066872e+00 -2.325015918006913207e+00 -1.073361615971506922e+00 -5.371226325311456717e-01 8.005275840745305072e-01 -4.144645669831222290e-01 -2.710291501590885929e-02 1.457763387537922117e+00 -4.488003753574548171e-01 8.934513568317355992e-01 -3.834211323767530155e-01 4.492768706366580544e-01 2.071851666632785527e+00 -1.490845867896886334e+00 6.972521006199787763e-01 1.459565599822390869e+00 -4.084954070296101802e-01 7.378736769843140531e-01 -1.699587944587791777e-01 -4.904259268642690572e-01 7.804923193868473774e-01 -1.908028763694864793e-01 -1.189924662678523148e-01 -1.440334286233187377e+00 -1.072928366466711969e+00 -9.410895115306775471e-01 1.013544238230013224e-02 1.206363136846549056e+00 1.491876002807466239e-01 8.093425816071780909e-01 8.479970873751631055e-01 -6.762746400031764971e-01 -2.555677871195005113e-01 2.838922170615302831e-01 -6.066773583060560693e-01 5.339830293112013404e-01 -9.480230891999076315e-01 -3.088795770544455754e-01 -2.896875428368081540e+00 2.137048290907536785e+00 1.154693663315117469e+00 -1.320341997674949197e-01 -1.111048429683414218e+00 1.056978082255759954e+00 1.038608092842995489e+00 -1.901345584035088798e+00 1.164185729073747400e+00 -8.786255392180881696e-01 -2.706890363278068867e-01 -8.917743245154540199e-01 7.960552970958105767e-01 1.921777114898878536e-01 -2.456923204112803627e-01 -1.065133336532706698e+00 1.741663221574511589e+00 -1.123222964021153070e+00 4.897035746600298944e-01 -1.720264039642512843e-01 -1.191588308120732492e-01 5.603385676267583770e-01 7.907586878079971848e-01 1.110205953931638678e+00 -8.089659355941171137e-01 1.933124425686996828e+00 -1.528060455561991215e+00 9.492387601170522438e-02 7.800313683749336979e-01 -9.273080682732091906e-02 -3.080119019333534269e-01 -2.702265087635404295e-01 -4.919365245448905632e-01 -1.136200796515997924e+00 -9.498647433182212385e-01 -1.501477606946182597e+00 -2.590624659491370663e-01 -2.067827405119632422e-01 -2.926399971510688092e-01 -3.436843942157138954e-01 4.275896143080812339e-01 -1.382788007975068068e+00 -2.656470827567252169e+00 9.222877581153569038e-01 1.932528808984969704e+00 6.380625834426351117e-01 -1.450019476408146435e+00 -1.296483632245122031e-01 1.142528229016104291e+00 1.303723332297158644e+00 2.540248424907370212e-02 7.426853565718951611e-01 2.262987013704815364e+00 4.545898643833494734e-01 2.117499257347551733e+00 2.657744068960006811e-01 -1.647322439013671369e+00 -1.870892005324807927e+00 5.806002033840951260e-01 -9.777966358679736070e-01 -8.372254661394622488e-01 1.169909127989504416e+00 1.464933584141266398e-01 -1.808040533363197255e+00 -8.304372274309962387e-01 4.156312018062998659e-01 1.726701091272552668e+00 -4.135392747708800942e-01 -9.009270218824297349e-02 7.690609176188195617e-01 9.819955269103972095e-02 -6.291763108297905305e-01 -1.970633570966370263e-01 8.320891278168193184e-01 -4.398697600550569020e-02 -4.710026439558926969e-01 -1.313495883571329292e+00 3.618361862123746220e-01 2.345626070479933656e-01 -2.381137694295237139e+00 9.677872051037002266e-02 -1.143014829596483040e+00 -4.651570597913756711e-02 5.590964578267176854e-01 -7.001222612610509266e-01 2.435803379328783241e-02 1.214972439249740299e+00 4.899950430794331596e-02 9.736724271289285415e-01 3.652053321466836588e-01 1.194079455938838352e+00 2.230325486892514864e+00 -2.864267664807612288e-02 4.588161811203709251e-01 3.721329200878157328e-01 -1.264116786784243107e+00 -9.286220264989475393e-01 -1.211899689695761451e+00 -1.366480604626953310e+00 1.981547770452880775e+00 -1.123350394648425121e+00 5.262435708051403926e-01 -6.564314400720785425e-01 -5.293985817341195776e-01 3.268877932455152013e-01 -6.826547757206651301e-01 6.384551119157091392e-01 -6.396926533991448283e-01 8.406062777292928612e-01 6.895408410263792476e-02 -2.064031261562199737e-01 1.413774028687430295e+00 1.227753542988270441e+00 -4.349450520834390876e-01 6.379884658402339322e-03 1.081505349199243016e+00 -1.320375645342995785e+00 -9.143014330407319701e-01 8.898639734077814015e-03 2.375494350316593450e-01 -5.884789010869837522e-01 -3.447385977121839029e-01 2.220334813429034396e-02 2.013587535046034438e-01 -9.806428690081627972e-03 1.875528138012057866e+00 -9.256903260268580791e-01 1.212060644491324002e+00 6.127558605860919938e-01 2.733183537196634538e-02 -2.702145826723205690e+00 -9.323770164160181950e-02 -1.713504764716883635e-02 2.003010747690904036e+00 -1.830593878745035985e-01 -5.404770577746176308e-01 -1.030232706079660998e+00 -1.675579457182956089e+00 1.079404162236614721e-02 -2.129787167790535563e-01 7.247215003082537743e-01 -1.954007778084528191e+00 -6.083732174310275964e-02 -2.016554609626177996e-01 2.539164339415642124e-02 -6.356030866709875271e-01 -6.355333181600739678e-01 1.835417971639412560e+00 -1.634820576499524947e+00 -9.159981262415496372e-01 -1.262569414969701986e+00 9.675351297294498831e-02 1.382004662396570660e-01 -2.094960050648119691e-03 8.289240947951992400e-01 -7.263596818700476243e-01 4.887221192328842223e-01 -2.555553414006531909e+00 9.830686500937714511e-02 8.229242564881550370e-02 4.121141571691058214e-01 6.985079858871848790e-01 -2.037629722998237081e-01 -2.209287847950009709e-01 8.088750454065266604e-01 -3.631030513127040948e-01 1.173963602175427806e-01 9.770112229552765370e-01 1.172940126713254871e+00 3.030654418756335566e-01 1.031698983134872405e+00 2.949925625811207208e-01 -4.689516331704751684e-01 -1.425182270660739992e+00 -2.190635028100113235e+00 1.123321205918730081e+00 1.366589013370320405e-01 1.627781870065700298e+00 -1.619422893904913785e+00 2.194466550550608908e+00 -2.230201890943350196e-01 -5.610107391901564267e-01 1.166828749953002120e+00 6.060733266292411825e-01 -1.335131400325369810e+00 -2.814812150176509986e-01 -5.153970151856930304e-01 -6.225186187647059333e-01 2.588516427318300894e-01 -6.519076593832680011e-01 -9.133890510965139153e-01 -1.270619671879915091e-01 -4.661285541977613217e-02 5.369875156769570168e-01 -1.426461080539052628e-01 9.554586746370241634e-01 2.996232645227186464e-01 1.852558303903943937e+00 3.644584712696559148e-01 -4.587438510682402826e-01 -7.808392839224270743e-02 -6.092176151513934990e-01 4.372217152825995101e-01 8.617622424132994619e-01 -1.186714881425879192e-01 8.850588865366492142e-01 -9.080086452069003888e-01 1.115441808204597596e+00 -1.150182813366221968e+00 1.030772627969166466e+00 2.320343118831773133e+00 7.722605274176345125e-01 -1.430670845289267579e+00 5.819053173976905802e-01 1.767051136608717821e+00 4.875378036793192038e-01 -1.405818691360091410e+00 1.075569415079102864e+00 1.901457713921352211e+00 2.151033225453093112e-02 1.676186734492902897e+00 -2.240198825511773850e-01 -3.723593785933186240e+00 -7.172205431335565429e-01 -2.039014878108016682e-01 5.746091893635832948e-01 1.318433435661170661e+00 5.821624456573790685e-01 4.377829477176278239e-01 -9.355347879647839537e-01 -8.269838508103987129e-01 1.846015904295239096e+00 1.062662035398867610e+00 8.937550409671970453e-01 -6.402477627630214219e-01 -4.492164081594481051e-03 -1.205424994736260080e+00 -5.896593238111338398e-01 6.334911049124276605e-01 1.177270259464506585e+00 -3.107563619291596746e-01 2.766735670190137997e-01 9.607470167820356677e-01 -2.374811337557498556e-02 -1.938072647694612793e-01 3.172971299018709779e-01 1.045319212670275499e+00 -1.154752166024709759e+00 4.408674887001396980e-01 -1.235907592107123865e+00 -2.275256656345084616e-01 8.416275977784208884e-01 2.481276199370663904e-01 -1.442047018070843900e-01 6.572021059665599241e-01 7.121259279876919202e-01 -7.966786209045816358e-01 -1.479024457752020183e+00 7.046504585925078556e-01 8.315468272679432671e-01 -1.178683490052392591e+00 -8.735871016525490473e-01 9.472057748564998159e-01 -1.641917697669844356e-01 4.067249142862700007e-01 5.357621748185567023e-01 -4.641466706014967247e-01 -2.602217100195812205e-01 -8.595696525016538470e-01 1.277031111901266169e-01 1.879870408099434620e+00 -9.457735422733326569e-01 -3.937276437744042790e-01 -4.483572304669561914e-01 -2.769014830604599742e-01 7.921979966081078850e-02 -7.342444737869887605e-01 -1.465614906737581435e+00 9.469144155606099567e-01 -3.733062758569203332e-01 1.123611359580554581e+00 -2.270616134215149629e+00 -1.616742445550167329e+00 1.548574248384802787e-01 1.357248770800656645e+00 1.578472940916854750e+00 6.420355704089839577e-01 -6.275435079561934026e-01 -5.442565393298254284e-01 7.624334805085078992e-01 -1.154345276735928572e+00 -1.365057253716162711e+00 1.200746021333788827e+00 1.316714997857750369e+00 1.256394164458166429e+00 -4.366872419833958130e-01 7.779652128459941807e-01 9.569086120986894928e-01 2.896959197964159016e-01 -2.710835084411061802e-01 1.413498808936946460e+00 4.627150324688618088e-01 2.803680224971208723e+00 -3.574280260757848882e-01 6.504785516368691844e-01 -1.240533097522715511e-01 -5.267571289553116820e-01 1.381849683146777918e+00 -2.755326646617227482e+00 -1.727581194813596621e+00 -7.817608495452412765e-01 8.368376177023839624e-01 5.784015715599424290e-01 -1.043406264384741267e+00 -1.848802699465861288e+00 -1.024825510476201629e+00 1.302497229270151158e-01 -2.001733952078775580e+00 -9.862223849883832161e-01 1.005786722878386108e+00 -4.564992856040145375e-01 4.531084576375133399e-01 2.034816233434352251e-01 -7.527905315504627159e-01 1.722617808613722046e+00 1.994128692969769689e+00 -2.516803087100977776e-01 -6.056608813415063075e-01 1.079729504660563277e+00 -7.264051594140760182e-01 1.598655244750638027e-01 1.463030187113099512e+00 8.040949591920691919e-01 -1.032651765794944332e+00 -3.186284246267986564e+00 7.158531015513920348e-01 -2.035738582088190141e-01 1.858194118173388310e+00 8.649530991563100235e-01 2.695588159099510106e-01 1.119942618426045700e+00 -1.190575008505043275e+00 -1.044452417455658422e+00 9.386512572242561303e-01 -2.470384000948565029e-01 6.204917260206517238e-01 -2.407319179295340117e+00 5.590542893227959387e-02 3.763774930343239955e-01 -5.017944317214637628e-01 6.142433062255551190e-01 -5.169121111103219812e-01 -5.808154089926995667e-01 -6.239115115154414415e-01 5.742041262094759553e-04 -1.311167567667462341e+00 -4.280497218454028530e-01 2.013902036113613736e+00 -1.420503796043711020e+00 -9.141095338073448318e-01 -1.026956901479604695e-01 -3.539804702274036430e-01 -5.448396325382072192e-01 8.284476172877662803e-01 -8.662620217942582634e-01 1.447945721308144362e+00 -1.943312015238387147e+00 -5.433674592473892728e-01 -1.415249239774818424e-01 1.048244867121172819e+00 -1.713327993861047949e+00 4.734109860998799713e-01 -1.655967173439624185e+00 6.420166406992444674e-02 1.061973086212644191e+00 -6.709873538273716242e-01 -8.269023060924739210e-02 -6.883250045860537236e-01 -6.116085393066426068e-01 -4.980639060199310020e-02 -1.463875575355556569e+00 7.280129057842612550e-01 -3.277018218283618278e-01 1.901533654579424581e+00 9.334400612024907895e-01 1.719215992970528850e+00 2.388016510351105015e-01 -3.168062316188961502e-01 2.987307247320087483e-02 1.257384027298366451e-02 -4.346524684865766819e-01 -5.955164090108964331e-02 4.474292411655377832e-01 -1.050622616681779142e+00 4.818696695346453840e-01 -7.498839076709652440e-01 -4.966375413841542796e-01 5.149453388584945834e-01 -6.554538191316387763e-02 -1.539373804865775464e+00 -1.173031937152896775e+00 -1.187106412890217705e-01 8.918961464575909937e-02 6.562471510473694147e-01 1.638426912673548175e-01 -4.860991075858900889e-01 -7.060930914715878304e-01 3.134712819313308918e-01 -1.521182183775897867e+00 -1.227433743563447893e-01 -6.938297574874055518e-02 8.799887011704911055e-01 -9.389808068493802340e-01 -1.860534266732484898e+00 -6.571708004064397146e-01 1.556947813288128479e+00 -1.017140806936410805e-02 1.024728156505980842e-01 -2.626207515982101892e-01 1.420326198211034452e+00 1.110020450238107026e+00 -2.404224360948356842e-01 -1.284000742755780688e+00 1.059772002398401858e+00 -1.005341405185408599e+00 -7.898524688722321496e-01 -2.765285909338587311e-01 5.644526974294573618e-01 7.976879573305095672e-01 -5.190022931890100333e-01 -8.171641854790222537e-01 -1.728891902692576699e-01 -3.726762223559385023e-01 -8.347505264107080158e-01 9.010285954878117787e-01 8.447092544157149829e-01 -4.954838035128803497e-01 -7.449307258655893937e-01 -3.856066288105948203e-01 1.071390151990299910e-01 5.195163596027803088e-01 -1.821425396841543365e-01 -4.182622203383284387e-01 1.354262899578165591e+00 -9.741710063809937425e-01 9.072890442602737915e-01 1.619454176417846725e+00 -1.369061886554387431e-01 2.213578670023882644e+00 -1.396263625168522093e+00 1.357578793993931221e+00 5.844666828420551630e-01 1.298245899487119992e+00 -8.674261123078874647e-01 -1.369334936459205121e+00 -7.539201479746433510e-01 9.915485944305743593e-02 5.612153527570176159e-01 1.280507210467139112e+00 -1.162395825354833212e+00 -6.783590628749057438e-02 -4.069361696956018126e-01 -2.042920229315186298e-01 -4.049258582539810858e-01 3.204972979770975838e-01 1.555253840776611718e-01 -4.900498145943832928e-01 1.658158729634350848e-01 1.868073340579775865e-01 4.790218811454937109e-01 9.094626468801726427e-01 -9.320711930688669877e-01 -8.907230148956643001e-01 1.606916275273177153e+00 9.573825828895311529e-01 1.264754327653166310e+00 8.993485608067862680e-01 -3.648423787041276345e+00 -2.157103578733311489e-01 5.631457094012632947e-01 -2.766659910894339602e-01 4.590986203715900493e-01 1.017809219338384530e+00 -7.314234577672914517e-01 1.190514524978020239e+00 1.612412284648696015e-01 3.023281438792996267e-01 2.261083362601048030e+00 9.431238267765682526e-01 -2.501806668793111754e-01 -2.777249855719754815e-02 9.528752388209348334e-01 -6.384174744507922217e-01 5.684539958487442313e-01 -2.771603994959349060e-01 -1.039917445777675420e+00 2.908812000815700349e-01 7.652060942191720727e-01 8.756619030932223380e-01 -1.017835830293984722e+00 -5.576922659458435350e-01 -4.627495637974851639e-01 -6.400850231184244121e-01 -2.519797637255077535e-03 3.220033193267636817e-01 1.999033980504250907e-01 6.564990688599581237e-01 -1.244089623248191140e-01 4.342506160916376756e-01 1.465709462376240668e-01 -3.828137075906878350e-01 9.600671451707939452e-01 3.797070942718324682e-01 -7.629733699627141985e-02 1.342159362808078793e+00 2.157780408033397990e+00 8.474979452337514374e-01 -8.187627596550528519e-01 -1.686242506871005853e+00 -9.467260922170387394e-01 -9.955816555010665869e-01 1.951670060770272982e-02 1.173403405217558815e+00 -1.253630455396321508e-01 1.182788464480334922e-01 -1.545737866660407578e+00 -5.847647183520165992e-01 -8.126598349532820897e-01 2.815147730399783499e-01 -3.512782166074768786e-01 1.290061897166819849e-01 -7.298035477430866447e-01 -4.212046882747119136e-01 9.908305229601439834e-02 -8.555312741856404557e-01 -1.212618817843212460e+00 -4.591412245383674207e-01 -8.107746003950211389e-01 1.703978124775585579e-01 7.262722472600873225e-01 -5.485580457895655737e-01 1.464529407890523272e-01 -1.520219312765881403e+00 -2.031510705481688606e-01 -4.819495290085130668e-01 4.399620458586084998e-02 2.077823278264255169e+00 -9.752574459445114696e-01 2.205592634990185985e+00 1.522744756286037726e-01 1.466084267395408869e+00 -1.106259895246904268e+00 -2.074125387144220081e-02 9.421828312082214385e-01 -8.349455761885323790e-01 -7.823493266647760791e-01 -7.052823721641479637e-02 8.090099199306306499e-01 -5.540894359401624669e-01 -1.088609261444605014e+00 2.184807271602921652e+00 4.393608617029869934e-01 1.113322469633058587e+00 1.392630894359652149e+00 -5.834586351942117055e-01 3.043993979093954083e-01 -1.540091326161221241e+00 -2.043779445895257951e-01 2.027323484031449130e+00 -2.533020635605728987e+00 -2.663196650554711109e-01 -4.356363119151712704e-01 4.769296266684340257e-01 6.792332956155626711e-01 8.154279939035107005e-03 -1.939156089274737260e+00 6.445083675184527794e-02 9.608612089469976691e-01 3.337187036847023558e-01 2.963841607972350078e-01 -1.885750846441574868e+00 1.064661165840011359e+00 1.454654024073310570e+00 5.291591507852221321e-01 5.325046931764992886e-01 6.885633940154437527e-01 1.040704595825210577e+00 -2.721175076420502270e-01 8.799763910931907018e-01 5.561658286266268902e-01 -4.488034154538882436e-01 3.830870307850506862e-01 4.307739056664567912e-01 6.132874457029759974e-01 2.963516843561901370e-01 -1.291765920657581335e+00 1.367785535343662540e+00 3.580308917071444719e-01 5.238002830877173110e-01 -1.222751398602375472e+00 8.601905309622703832e-01 -7.082674942891913350e-01 6.364208021979197438e-01 -8.864650278559007557e-01 1.388445916560637761e+00 -3.446735699613855952e-01 -8.316478115944723193e-01 5.778414764337336251e-01 -1.106528830917353323e+00 1.221717060979073510e+00 1.097608869559283162e+00 -1.627763488232174760e+00 -8.505324841199192187e-01 1.570642647137347581e+00 -1.232538364798467123e+00 -7.246301570131542524e-01 -1.270009073182533643e-01 7.536576805752916164e-02 1.297628411168008977e+00 2.353288413574823046e-01 -1.625104046577048100e+00 1.082396657236184945e+00 2.021484244790325291e-01 -2.542402333870528719e-01 -8.225472660969351812e-01 -6.112910681058698614e-01 4.066180042207147016e-01 5.952765636388930304e-01 1.070202811185207992e-01 -1.641593060338552679e+00 3.662346404833022873e-01 1.218918142232645829e+00 1.585832591175939110e-01 -3.579433167985890396e-01 1.119773699724174454e-01 -2.511746632413617841e-01 -7.511884239194318580e-01 1.090656087699164001e+00 9.806600849192279590e-01 -8.083614215104974188e-02 -3.967400702865942486e-01 2.656220507077625692e-01 5.404368028044371774e-01 5.472157231891208173e-01 -8.220289001955021213e-01 1.997291096273804203e-02 2.173603148132280116e-01 -1.046755010817453924e+00 7.557335733476999717e-02 -7.655891446388038979e-01 5.946701029753239665e-01 1.945080886036957279e-01 3.148544313598955480e+00 1.366995038581088062e+00 3.038676571856565450e-02 1.024333560313695379e+00 2.698493510817164820e-01 -6.391641944172152257e-02 8.608138046528829301e-01 5.318079900361480927e-01 1.093294682232001547e+00 -9.614838500279840883e-01 1.433030115511773506e+00 2.113114480525770666e+00 -1.246856367633765394e+00 -9.038984068661226612e-01 1.143867665645560139e-01 -4.543133680363967836e-02 -1.354490453252335413e+00 9.253467964495741827e-01 1.240038863897114707e+00 -2.239068167483059035e+00 -2.795982414811513661e-01 -2.033009415098331607e-01 1.329929596399756830e+00 8.755543201226797523e-01 -1.997598168442627387e+00 -4.352113994689211229e-01 5.064058717639577933e-01 2.842547415585526260e-01 -3.223520431112942286e-01 -9.174688947444571419e-01 -2.521753058740214826e+00 2.703285701972293342e+00 1.569485242259514163e-02 -1.235657885014915386e-01 -1.207687452615672896e+00 5.470217793569838172e-01 -9.339506662431129591e-02 -1.029323643882385841e+00 2.282383732293856160e-01 -5.553528414454563800e-01 5.388426007026876352e-01 -1.133701474733097347e+00 1.574740487272238809e+00 -1.211804151072366276e+00 -1.433146564464270467e-01 1.716971315661872666e+00 6.037937867373583956e-01 4.038868601517839330e-01 -1.047818173282692999e+00 4.587584178922694544e-01 -9.188055290436828448e-01 -7.336716193476744419e-01 -3.103666147223240745e-01 -2.008086044648828006e-01 6.664158995710556255e-01 1.677701697409361703e-01 -1.578266234965376213e+00 -6.930298270034258579e-01 -9.095575739596057918e-01 1.449913285668676943e+00 2.228922010085051753e+00 -1.048034570335569654e-01 -9.068777180722932540e-02 -3.942648305158673039e-01 3.655725543380544118e-01 -2.774375241015027971e-01 2.991533306790736813e-01 5.633065251475848356e-01 7.791648960844093086e-01 1.880764404790849831e+00 -1.583477818932197689e-01 2.867358155279515347e-02 8.355989325629503695e-01 -1.222228685603132137e+00 5.210565023843456434e-01 5.956790649894064781e-03 -7.560918417043165363e-01 1.308523408976923319e+00 6.883874591508537533e-01 -6.431996297629251069e-01 1.647906241377018466e+00 1.832117375448196750e+00 1.234710111445497249e+00 -2.527360629256487079e-01 -3.342741390138804780e-01 -9.382528052598910762e-01 2.347581921640011338e+00 -1.156727003519507413e+00 -2.178463984155699085e-01 1.389964837118922603e+00 1.238968772854543765e+00 -6.819381916272755362e-01 -6.521290584591979966e-01 -1.505672413267231391e-01 -1.075313628703127744e+00 8.130778798494245896e-01 1.610401385504383887e-01 2.800793453018158852e-01 1.337218606088524719e+00 9.392700830046537552e-01 1.622045316348514232e+00 -8.429920455256949552e-01 5.811376886223945659e-01 -5.593717862431237808e-01 -1.249385566699776212e-01 2.192205053154500760e+00 -4.462448376303226327e-01 1.509290481592742428e-01 -8.450857062853746327e-02 -1.047362920982745971e+00 -1.308067984472903733e+00 -4.445585530010205677e-02 1.688464654157219247e+00 4.180067410955236318e-02 1.576121608429264631e+00 6.361637433521701857e-01 2.035157472859507877e+00 1.161102202403538008e+00 1.956315992063454023e-01 -1.549133179136269245e+00 -1.347245322735767914e+00 -3.055560445014934290e-01 -9.963966425845197650e-01 4.112341200203478708e-01 -1.446979866906623613e+00 -6.104765579511604034e-01 7.088365959986082654e-01 -2.739872505049293916e-01 1.024782274516587766e+00 8.032794543838409629e-01 -1.801461000309815819e-01 -1.079519350000770039e+00 7.166831479961387474e-01 2.320776694958827102e-01 6.994733770193696243e-01 7.896801053458239739e-02 8.613192780611879096e-01 -1.214342386296490134e-01 -8.498579222855563442e-01 -6.531097124660564246e-01 -4.514423944186026771e-01 5.409354573016129930e-02 2.375403744104892523e-01 5.859243796126520909e-01 1.199788366485599722e+00 -7.670791932661340518e-01 1.997034231220469191e-01 -5.858093206313446100e-01 -7.117004352969168446e-01 5.406897077602767360e-02 2.211652072515134237e-01 7.933638329930096100e-01 -2.184757633965448420e+00 1.642212029369959359e+00 -1.455531024710064791e+00 1.508501272317297470e-02 -5.196323000041371820e-01 8.833386345731404354e-01 -3.799817089717125729e-01 -2.298515748741566112e-01 -1.000197554489461238e+00 -4.378100853738389198e-01 1.871817500387918942e+00 -2.414054312897182253e-01 9.164169701726218031e-01 -1.218989885556351627e-01 4.589877479109393671e-02 -6.492377426850014510e-01 -7.342317366157893321e-01 -2.218724023887710950e-01 2.495202121541998178e-02 -8.053402447943103226e-01 -2.572246846603010173e-01 -9.008955541934295930e-01 -3.841490192533734693e-01 1.929071389615911181e-01 -9.964351553981155574e-01 1.749174829370893081e+00 8.769145653193451961e-01 -5.444046525180855634e-01 -1.141491699499620704e+00 9.768989108180249625e-02 5.149914319345181291e-01 4.436444970482211758e-02 -3.161625594818449070e-01 5.632556080078597871e-01 1.445810619284410459e+00 7.650403150547013809e-02 1.740041915997616040e-01 1.517618903485284498e+00 3.144124682152395489e-01 -1.857921788137322228e+00 1.052363997608569246e+00 6.156944641995769629e-01 -1.515315078746916067e+00 -7.442133483013673168e-01 -4.050266072506705228e-01 2.594862764354033846e+00 1.133763127961576300e+00 -1.033329028781684533e+00 1.025733243804652028e+00 1.279181691704938784e+00 2.362325405654059074e-01 -4.898126289312856319e-01 1.338468857021718250e+00 -7.055408840681230698e-02 1.016237820399410907e+00 -1.164005683753792875e+00 1.497577839703684743e+00 5.360765234166310622e-02 6.485801980587657667e-01 2.513148021924018760e-01 -6.519996751542039837e-01 -5.908145915951322769e-01 -3.063373216009112471e-02 -3.446471418520856700e-01 8.129203738507258248e-02 -5.304508949546601349e-01 -7.923826274120040480e-01 -2.827622651687550226e-01 -2.707817838848827208e-01 -3.255075789867555081e+00 -2.588964170627428008e-01 -4.508508148013713468e-01 -1.641316438528404031e+00 -1.117804807557738478e+00 -7.165364285439635994e-01 2.348887925083026629e-01 1.004395890069528896e+00 -9.492390481219477039e-01 6.165914388142623714e-01 7.081411923027053357e-01 -6.386470459975467362e-01 1.527812111839381148e-01 -4.100742552230803861e-01 -2.056997780311187185e+00 -2.971632829870963777e-01 8.711691730899596697e-01 4.203708137111719645e-01 4.474948614064709340e-01 -1.001979374259594602e+00 7.097680702598018199e-01 1.297449241944512444e-01 -1.274982817309708583e-01 -4.477649337395829821e-01 -7.613521331265601377e-01 -1.136823500289422917e+00 8.841280482201316904e-01 -1.262406830874575725e+00 -9.971131522616566434e-01 5.424503529662794143e-01 -1.164211074794429535e-01 1.993598246833262033e+00 1.617536029183476443e-01 -2.656439227565850492e-01 -1.315948097150500651e+00 1.376374303219808137e+00 9.576180580639864770e-01 8.866348446634878533e-01 9.961027256781979089e-01 1.975584245169135444e+00 6.846199769971885729e-01 -3.736194347721865094e-01 5.637346697734441081e-01 4.604450542858965489e-01 1.721397360046934832e-01 -8.775562443778212041e-01 -5.073682781837592914e-01 1.160501571933563625e+00 1.027932290911786478e-01 -1.054007978625993491e+00 -3.206535965368376151e-01 7.442156671715361993e-01 -3.540007000689217309e-02 -1.182493122933693463e+00 9.132406063149883790e-02 -3.301573365184675701e-01 9.417886379416711140e-01 3.240793055310302595e-01 -3.199159858488061503e-01 3.875437517767113538e-01 -1.569659723723071831e+00 -1.159885390546038897e+00 1.396662010701351930e-01 3.209533513439221664e-01 -9.298083527730294229e-01 -5.441418531161449357e-01 -2.382912175682115052e-01 4.004282093740181570e-02 -1.316413610320665395e+00 9.774499355512679122e-01 -1.846928912903953224e+00 1.171476390559111902e+00 8.730742472471602067e-01 9.873637564853982029e-01 1.532515787841729926e+00 6.954069210954559876e-01 -1.402589747963886913e+00 4.412143483020519175e-01 -1.726889967020140526e+00 -5.935313604874509208e-01 9.004027624470314350e-01 3.197211005498763470e-01 1.700057920611020457e+00 -1.409305717528450963e-01 -1.730458405067185179e+00 -1.554286936885151515e+00 -4.596620363402186271e-01 8.879127680866018280e-02 9.759859356972254707e-01 9.866941214493702983e-01 -8.763168540139780471e-02 -3.895986081142239349e-02 9.430539643921043158e-01 9.380250245538432896e-01 -1.621509636310903169e+00 1.792824099160736928e-01 7.775841157757532596e-01 2.103551276832354766e+00 -1.997347999247815808e+00 1.847621625713342874e+00 -1.729637504817924110e-01 -8.186771816298768489e-02 1.122161203331897492e-02 1.152254290965765149e+00 -1.088985713230482988e+00 2.292532534041092640e-01 8.164311208373611350e-01 1.953468146327826283e+00 6.110820867665123224e-01 -1.488861824423954039e-01 -9.408719556282781893e-01 -2.129563056279566879e+00 -1.028570527644438737e-01 -1.366195170550392524e+00 2.408652492291117220e+00 9.552801078614846508e-01 -8.536861821810656226e-01 9.279257550051572823e-01 8.594759296363408962e-01 -3.402766989881658016e-02 -9.219403598294535485e-01 4.830151836842078716e-01 2.625111449697902888e+00 8.890566765840039742e-02 3.073661695414990902e-01 -6.193880529844517646e-01 7.674383868718365198e-01 -1.301899745283902066e+00 1.340711298345179936e-01 4.478047267771260165e-01 9.365092038368063587e-01 -1.338870537055079746e+00 2.267340356920721778e+00 1.276589956546833271e+00 -1.063466704865608237e-01 -7.429972813787529828e-01 -1.567212384545135506e-01 2.149949409787733912e-01 -1.093429231083889563e+00 9.066036812305858783e-01 1.329632946863583465e+00 -8.429026348842240113e-01 -3.661901605045714270e-01 1.596738815204989059e+00 2.573706040210692159e+00 9.062659856865196151e-01 -9.194712190101341776e-01 1.543902847951520718e-01 -1.354305551245161165e+00 1.269705095947600351e-02 -1.363454904810122770e+00 -8.677306120017859170e-01 -6.822495367558006896e-01 1.786094543587836148e-01 7.722928107268491882e-01 6.178503070727605628e-01 2.511906148087180157e-01 3.326935828276844087e-01 -3.963670150377854862e-01 1.593701098215939971e-01 2.933609794724874598e-01 -1.169014683023103629e+00 -2.050328106240017767e-01 6.154947120172858943e-01 1.056035535662657766e-02 2.470011983444721171e+00 1.312806455705550768e+00 -4.373375598666737751e-01 1.558164827412275855e-01 -4.481450958697310027e-01 1.502017019866252155e-02 9.157651235305326320e-01 9.259176409505823768e-01 -7.852575580284089085e-01 -1.147151780066348437e+00 1.853604961192503175e-01 1.822492403364263991e+00 -5.103107864692943973e-01 -2.669319935415832568e-01 1.528607166524931504e-01 -3.400494498258153087e-01 -1.259172286478911773e-01 -2.129712457698865524e+00 7.543259741870889101e-02 1.349830854414330927e+00 -1.301166399854623325e-02 -6.737950903219802612e-01 -8.906908466558269843e-01 -1.244221195912252470e-01 -1.527443686110120824e+00 -1.661840292592553156e-02 -7.461646701614973454e-01 1.093068691175927976e+00 -1.369309028468178147e+00 4.145435085394170716e-01 -1.178817187837142066e+00 -1.577056585918838794e+00 2.232552894000334742e+00 3.049773542884746114e-01 -2.359985529805810334e+00 2.992621479102060000e-01 7.912947106263150676e-01 6.669883159686933460e-01 3.142926940777853728e-01 -4.743353025578124771e-01 2.015100514436804768e-01 4.337105848122075336e-01 -9.271048147477265466e-01 4.404755601089488382e-01 -1.077842017414696985e+00 -7.750866682641990302e-01 1.448557443762009012e+00 1.026512159152616732e+00 -5.556096843152087406e-01 3.779160229456538511e-01 -1.170539911667205057e+00 5.580283112378517929e-01 5.011936817404383238e-01 9.052305333862634695e-01 -2.189195053834497307e-01 -5.889714131217196336e-01 -1.152852451284526042e-01 3.312334824506679709e-01 7.419332325562844055e-01 -2.249203074427774673e-01 2.532877207543027254e-01 -1.343789976337641301e+00 7.266772248770109188e-01 -1.590610531125339788e+00 1.443438740714808155e+00 2.898477163148516222e-01 -1.310157015083064647e-01 -4.667756389247969540e-01 3.467982364368590864e-01 2.129810295830248945e-01 -4.988178624020857543e-01 -1.497710386977670449e+00 5.646339108282169006e-01 -1.515258890373227585e+00 1.614921390884863861e+00 -7.912757179677729069e-02 -2.700150626910745033e-01 -1.525421633303817304e-01 1.749098382192560752e+00 4.580442768461517183e-03 -9.172535895332671885e-01 1.328878062043220787e+00 4.876636309477114239e-01 1.554200046644225175e-01 -2.909140719918152374e-01 -3.145686218302237158e-01 1.123760826251642975e+00 4.773155713719078874e-01 -2.287713935812874522e-01 1.021162803929383189e+00 1.725456679721733666e+00 1.525411623893490276e+00 7.891448656603530232e-01 7.903904432247075285e-01 5.794131642702867735e-01 -5.708294436872226596e-01 -9.542265999050922876e-01 1.808125726414777645e+00 1.770027616446852248e+00 5.302668173628247716e-01 2.152243095773711812e-01 -1.163544883105748912e-01 -4.001026744541419378e-02 -8.531532289555493476e-01 -2.227801574965032894e-01 1.378121863449713880e+00 -1.285827254316911361e-01 9.738004715768197039e-01 -1.393617836264659182e+00 -1.375722878742138500e+00 -2.232044885583746585e-01 -8.174778518536274241e-01 -1.489448971279918599e+00 6.804028728535098658e-01 5.559895966794166089e-01 4.344427173782106633e-01 -9.171377457755679197e-02 -1.701096567551328764e+00 -3.795405401411094948e-01 5.817905633324084169e-01 -4.737490536969681254e-01 6.604158126589886324e-01 -3.789960631991508011e-01 -8.089445115043361056e-01 2.329886367817525894e+00 -1.822676339159574888e-01 -4.010086170963104157e-01 1.572948761944378493e+00 1.882742158102396757e-01 5.092707742441512364e-01 -6.420014482700988623e-01 3.661725760556392428e-01 -8.058217699749063989e-01 -1.923969894549471871e+00 -5.536008304554789622e-02 -1.592917731823220162e+00 7.865902710464615089e-01 -1.542218646505014945e+00 6.469779989112094398e-01 5.401718713976744191e-01 -1.867018227533566277e+00 -6.257791577061962984e-01 -3.209799473266928160e+00 8.495516783938534822e-01 2.509192890313586277e-01 4.918316797426400960e-02 4.967639942763496519e-01 7.575716524969322574e-01 -5.184185833048944314e-01 7.610784480466240565e-01 1.287488394471646364e-03 -1.114190367293022010e+00 3.283606373341549367e-01 -6.284421277234367720e-01 -1.278228885571763174e+00 4.186319624287840879e-01 -1.498108866521241866e+00 1.262509654243581525e-01 3.019635254066410646e-01 -5.336298449460076254e-01 -7.000935669679489992e-01 1.319661255931155186e-02 -1.239378615566387731e-01 1.036671858395934454e+00 -6.286151026307018608e-01 5.116983664870302650e-01 -1.552860292569606671e+00 2.280872864472174577e-01 8.386159081010072791e-01 -4.373305901039393762e-01 2.587274963582905651e-01 -1.441062298856285118e+00 -4.139710183131377064e-01 9.813758709814212056e-01 -1.547627273643856549e+00 -2.238147485315549745e-01 2.934495796500805054e-01 2.470325921605157904e-01 4.670591056668271235e-01 -3.046093559089463332e-01 9.447366703120653464e-02 -1.390135264097186463e+00 -3.414963539844458884e-01 9.366058628588709301e-01 2.112597591487697102e+00 5.286214561482053265e-01 2.590925946616798647e+00 5.965714802203100353e-01 1.337490619744732046e+00 -7.923234845369245827e-01 -2.676384449335871274e-01 1.879164895213840891e+00 -1.652392366989193562e+00 -5.438518295991833645e-02 -1.501406487769455511e-01 -2.401771391316494253e-01 -1.047521120539927519e+00 -1.036446944654596969e+00 1.010673703851626914e+00 1.393692354164411673e-01 5.681891936153937728e-01 -1.001616868937581284e+00 -1.522998944656065889e+00 4.765625206614033105e-01 -7.344955054480759582e-01 -6.881605783992574832e-01 -7.837957658443643894e-01 -2.414910358048411254e+00 5.095598250834800780e-01 -9.287160791395463466e-01 -6.576393907874009681e-01 6.649902112438477175e-01 9.805461131568101729e-01 3.131573021136882518e-01 1.228045426074809293e-01 1.678147169626925228e+00 -1.212255198383975330e+00 -1.204560567285770434e+00 -1.476650838425648538e-01 6.305438750535490300e-01 1.888484336454449908e+00 -1.487154069476607665e+00 -2.781978688869682914e-01 6.440294939819872777e-01 1.675997898640721351e+00 -1.023330988871101299e+00 -1.563058834988978463e+00 -1.661567257151499444e+00 5.276388014102640911e-01 -1.952565838272402488e+00 6.290480906517111892e-01 9.061680339250165195e-03 1.176333050714235273e-01 -3.146006635054530709e-01 -1.142979773473908889e-01 3.259178059395404503e-01 1.947252715639116449e-01 -1.537717212945952872e+00 -1.474269184624947826e-01 -2.678259038092963285e-01 6.523917499898248540e-01 -2.198335163970558670e-01 7.872254371280704710e-01 -7.197910011324866186e-01 -4.679365462325645320e-01 1.329233171488602538e+00 1.022936458287569295e+00 1.014978976604550054e+00 5.829381883362253491e-01 8.900821738832469521e-01 6.756925231701494949e-01 -1.839773840511314540e-01 -7.622863468236008577e-01 2.515771743307692043e-01 9.508827631180889473e-01 1.243798395300788950e+00 1.428264135431525306e+00 8.227659785147659610e-01 7.850486830385438042e-01 -2.030546438273896026e+00 -2.979153743404218679e-01 1.526398110103694306e+00 4.235097382931328758e-01 -7.076051102876844412e-02 -7.268526845994797148e-01 -8.429596137513682974e-01 -8.506316096121901982e-01 -3.858398406371212896e-01 9.461670629556702128e-01 1.727097091269585105e+00 -1.367956560665609222e+00 -3.280847323644661140e-01 2.701948969704031644e-01 1.270546354813345769e+00 1.449598729817959397e-01 -8.887305521916737394e-01 -2.006124950250232075e-01 -5.574122175857573053e-02 7.400306206468556525e-01 3.098088403307610039e-01 1.756458914381871184e+00 -1.430475040115581353e-01 2.413820090497564297e-01 3.171828333639128972e-02 -9.119950042190509976e-01 1.158242252777783809e+00 1.769601238782800623e+00 -2.296855082775454970e-01 7.991638019288366257e-01 1.174832427470016372e+00 -3.848961325928778043e-01 -2.135196152704284422e+00 -4.147459618292567707e-02 3.889751279347659185e+00 1.294398925047972049e-01 9.236503087200224060e-01 -1.216872334215122642e+00 -3.373714303012652627e-01 8.600063610909376433e-01 -1.950030708491804710e+00 -1.814404297290748425e-01 -9.067280809212152626e-01 -1.383595037691038865e+00 7.665887838210296845e-01 -4.340171579383416134e-01 -2.191362814497589184e+00 -1.831995132157221151e-01 3.535846133624169219e-01 1.264124802201327613e+00 -1.805554113628493051e-01 -7.886103250950043941e-01 3.211813530123148297e+00 -6.863849228740861452e-01 -2.003987776289040124e-01 -3.616222999886787304e-01 6.170879076300718191e-01 1.267751336103292159e+00 -1.730550354630805421e+00 8.041478393805745473e-01 1.107985688807008540e+00 -7.842698927374760487e-01 7.566385826273400728e-01 -1.046514584407554738e+00 9.189312178436599421e-01 4.348710952918803385e-01 -2.842347503918000728e-01 -8.475655401227422114e-02 -7.757552343823939101e-01 -1.405079368622483393e+00 7.935980405583079600e-01 2.416187795154972340e-01 2.412975589394817932e-01 1.424961585757285709e+00 -1.290755164014195877e+00 2.742209951287599701e+00 1.092601596760577110e+00 -6.793356934937790081e-02 -1.961841280837013646e-01 -1.189578573311668386e+00 -5.758479978730172144e-01 3.640587123067093311e-01 -6.401009844982266106e-01 1.650627777464244716e-01 -1.188255842730425726e+00 7.582856737923736601e-01 5.240199651154262561e-01 -5.019665772709067664e-01 -2.259314267662908104e+00 -9.120093664825900115e-01 -1.585448931957465390e+00 2.284999946028810403e+00 2.227166153718785235e+00 1.219470001061030207e+00 1.076624038143530582e+00 7.490886976081962967e-01 7.010775159942064239e-01 -2.036016769359692835e-01 1.188648209741138606e+00 1.338088770091282242e+00 1.120482543648147145e+00 -1.118861407344082348e+00 1.985793249962362950e+00 9.060982035313085436e-01 -6.522165658089590368e-02 9.981402943054729082e-01 9.934223140687512554e-01 -9.835382380604192898e-01 2.271178406859586385e+00 -4.240108813635142249e-01 -7.563429493360028788e-01 -5.119969603281911974e-01 -4.436750629232680820e-01 7.418189440642802834e-01 5.521535929992195113e-01 1.430692518167896721e-01 -7.230575269346832534e-02 1.024294742281274706e+00 -1.460793562957308556e+00 -1.120763314040448128e-01 -1.470937585943597581e+00 8.975907400758125210e-01 -1.440464290861540320e-01 7.133071013403224914e-01 -6.494402189144146131e-01 2.967796481783915169e-02 9.781437977290085017e-01 3.151596351422952247e-01 6.611388909885137499e-01 1.095650225410178535e+00 -9.657664960866900739e-01 -3.121516794985528670e-02 -8.135481442134209762e-02 -1.491104988756646321e+00 -1.558024819188899235e+00 1.819523219423795080e-01 -1.757547443269350085e+00 7.783855178914017570e-01 8.038833377245506451e-02 -2.388563048759881458e+00 8.329542039706679946e-01 -8.858333314242771150e-01 -3.497271649420210515e-01 7.000938662725841866e-01 -1.735635491392755414e+00 -1.228281697160781949e+00 1.913106694610978264e+00 2.895544264570548698e-01 -2.128405418323650600e-01 3.945961477233828063e-01 4.810740405725303925e-01 3.154867544176055971e-01 -1.424958199933442859e+00 5.377346977432172388e-03 3.335944010104112678e-01 -1.132764456143061205e+00 -8.088202824458415874e-01 6.424878690344100196e-01 5.841276927965373122e-01 5.420644629803026415e-01 3.577279100693243619e-01 2.087647358366496952e+00 2.004101415809842468e+00 8.246501088930630052e-01 -1.317381881327457815e+00 7.343284205260334208e-01 -1.823817340179473057e+00 -7.108132830805300451e-01 3.340910787474566379e-01 1.434420266947842748e+00 -5.341568754898613491e-01 -3.553111449834487900e-01 -1.253851228662032247e+00 -3.435105075505707761e-01 1.598781612747878222e+00 -4.108614437981179535e-01 1.314561422238406774e+00 -6.915434362502193011e-01 7.442846449908850914e-01 3.657032935315867594e-01 1.021231211220149815e+00 1.082877790375945448e+00 1.085283994197168145e+00 1.778436927919291977e+00 2.543156294476383028e-01 3.445932586254691343e-01 3.796586012210043659e-01 2.164332086561798763e-01 1.000063994056449301e-01 -3.003769908341668571e-01 9.023011041152745326e-01 2.175415449455907202e-02 9.983033626086640355e-01 -1.022003321818270964e-02 2.247680690607610998e+00 2.490831801808126578e-01 -1.610246590076423734e-02 8.330598757439315605e-02 3.338102066559855419e-01 5.377342226515076096e-01 7.266754717779573547e-02 -3.383084101945742495e-01 1.074900575661030588e+00 -4.558339810011884374e-01 -9.516804763587423110e-01 -3.227043681907346140e-01 -8.458030038659239969e-01 -1.321860238266129084e+00 -4.808144736738551028e-01 -1.104784473543056755e+00 1.225796755028240259e+00 1.076353002812951098e+00 5.051584830143158733e-01 7.233794205205195116e-01 -1.549895791078742091e+00 -9.074973269584640789e-01 6.696786083834248560e-01 1.017499191628969069e+00 -5.473357012462238824e-01 1.965864572544245403e+00 -1.135633984350955528e+00 -5.149540359206430384e-01 3.342384354276151659e-01 -1.102960041985207917e+00 4.769885004498100045e-01 -6.534747661707703825e-01 -5.833052531054043754e-01 -1.494072271313284572e+00 4.149385131049714848e-01 8.201610177948356339e-01 7.842470241301680023e-01 -5.646830205136321723e-01 6.502484781054729268e-01 1.250603022485114346e+00 5.110726981703586080e-01 -5.655723631389071304e-01 -4.007703861889155283e-01 1.006929027457626802e+00 1.600025092718627917e+00 2.588903751365096984e+00 2.021285942591150242e+00 -9.605675982664615420e-01 -7.908122089393730958e-01 1.680010855605905240e+00 1.354002825869065063e+00 2.058684109082287605e+00 5.794774507666883290e-03 1.879285941642892199e+00 -9.122531055603275707e-01 6.724528754586857060e-01 1.202913491167135751e+00 -2.612193335628423263e-01 -1.638576577682733793e-01 -1.112078571607884259e+00 4.388885820476501887e-01 2.308983208447761559e-01 -8.795893529932916621e-01 -7.564031782040625540e-01 3.434063415421239607e-01 -2.737452360044141386e-01 -3.031109015716076938e-01 4.684569513192437529e-01 1.096372432366062188e+00 8.789472999886777105e-01 4.226520538607907995e-01 -7.917223497822325484e-01 -1.783748173095327516e+00 5.099944008428353159e-01 4.820902259288720182e-01 -3.464544540420463337e-01 -4.542940473521758782e-01 -1.351600346601339542e+00 1.264557251474407729e-01 -1.805202720262538973e-01 -1.300995306869264789e+00 1.291829762923367986e-01 5.313792667372287948e-01 1.156769762887443598e+00 1.533693987626044919e+00 1.396741145083278735e+00 8.783026035186975999e-01 1.592728799481862412e+00 -3.480011209166347652e-01 8.356344821615039331e-01 1.765902588091438297e+00 1.508494321399341809e+00 -6.782911903344177595e-01 -7.733399999144956460e-01 -1.499386355030090989e+00 1.215328371896920334e+00 7.469825194433096227e-01 5.069291692627343471e-01 -1.004973508407588811e+00 -2.490905876444571010e-01 3.467434538454959303e-01 -2.785731387346169763e-01 -9.473290776677381064e-01 -6.804854334505832103e-01 -6.376441615711966326e-01 -1.498763174244569230e-01 3.559138458709050767e-01 -1.726451809125361392e-01 1.026429321657917226e+00 6.296518717352744821e-01 -1.004489478435851568e+00 -1.115425057837100775e+00 6.269085022387607120e-01 1.634544578872856979e+00 2.238571817417731147e+00 7.041977684219687950e-01 -5.592201437303996603e-02 -1.085376866727934875e+00 1.765486525494351033e+00 5.845411513550057281e-01 -2.509882623628190701e-01 1.734635576562481685e+00 -9.598854643523935248e-01 -7.148104366060846759e-01 -1.552087749388100235e-01 9.079514566262372188e-01 1.301858911369790706e+00 -5.735802800628810039e-02 3.177639133934971882e-01 2.311365524146901773e+00 -7.106434189231093379e-01 3.336681065205394092e-01 -2.944858896764089851e-01 9.552639710111097138e-01 -1.572726560927295347e+00 9.899380813561593495e-01 -1.013305677892950563e+00 -4.253925177357838205e-02 -3.633519759038872921e-01 -2.336559148462074909e+00 -3.695174198137756161e-01 -4.479066110538126311e-01 1.049551971005860118e-01 1.671799812031015575e+00 9.238535239521989961e-01 1.105966722704189609e+00 3.258279244297867527e-01 -4.507497531034426741e-01 -1.191367556346029533e+00 3.131066488750141041e-01 -6.166110662181640834e-01 1.383819618261783457e-01 -6.583375833115211462e-01 -7.563531991205696414e-02 6.852034215529777539e-01 -1.063279258644152847e+00 -6.964617769706188399e-01 5.640095894765240203e-01 5.811453750438860810e-01 1.886974062388764029e-01 -3.799438935916827353e-01 6.961082762317670758e-01 -7.112287556979406400e-01 -4.105100293747883655e-01 -1.584525519579150332e+00 1.351059285964228973e+00 -1.005369381855911320e-01 1.311145224044088398e+00 7.446194543324001769e-01 -1.574531619689913398e-01 3.254404704120372749e-01 -3.795531119563781419e-01 1.984984982646567989e-02 -1.896476250149921883e-01 1.354260826032235576e-01 -7.808107908271578745e-01 5.516261264423356625e-01 -7.845095591679782654e-01 -7.158947923736354024e-01 1.523157101118224777e+00 -1.992778109915377183e+00 4.119551756494921335e-01 -1.023132022521891393e+00 2.087726577844256859e+00 5.269878071183716622e-02 9.737572056489044448e-01 5.460984262325033756e-01 6.091908850988083657e-01 9.006607657212443163e-01 -5.381127753209393599e-02 1.554344017443208381e+00 3.269846533922904364e-01 1.084357982058328007e+00 1.826840167128066739e+00 1.456920111912201055e+00 4.684061099492443647e-01 1.506798980136753452e-01 2.383381541513890367e-01 -1.689480635036348488e+00 5.824083639800734513e-01 7.372273422027353362e-01 -1.725712766939095921e-01 5.666682998757189837e-01 -4.575258724644932218e-01 9.387617202928468796e-01 1.515551192245723877e+00 8.904332986772639513e-01 3.315591761537233784e-01 7.209603722363603362e-01 5.028703217435289696e-01 -3.998278239188052807e-01 2.493829374577081204e+00 6.007884765314124298e-01 7.444193191460107828e-01 -1.991301247684943210e+00 1.802264953436313322e-01 -2.864917501271612710e-01 7.700141105709585876e-01 -9.481725052145087984e-01 8.522702436638645018e-01 1.418638580360900514e+00 6.203829273502800001e-01 4.935697813396924816e-01 -1.774135620237030420e+00 1.435321303244383451e+00 3.553277641081835636e-01 1.305217915050109978e+00 -3.240060834127547196e-01 3.829637848534826472e-01 1.194905878499036733e+00 2.628609989109452760e-01 -1.664405627361489337e+00 -8.718100912054572715e-01 -7.233733614731876482e-01 3.601907200989953872e-02 -3.404744702731736794e-01 -1.395465528085939599e+00 2.844626076263664927e-01 -3.200819249184285731e-01 -9.729425045718703702e-02 2.625006422705175591e-01 3.008077158970841047e-01 -2.156402649716960163e+00 -1.090529138035472689e+00 -4.440712557616575684e-01 6.203608805309382968e-01 3.611668212188316462e-01 -1.479977865146703958e-02 2.318059592519942369e-01 9.448698557076276039e-01 1.141200066006354541e-01 1.883863194299129906e-01 6.212109676045138307e-02 -1.834833882457591381e+00 1.883344654499835014e-01 -1.157553654354058215e-01 -1.756479325577466666e+00 -8.787061298983726010e-01 4.237140125438908500e-01 -1.526028625959247043e-01 -2.155703805956112051e-01 -9.087442781294211569e-01 2.081615626889013804e+00 -4.268963591773780597e-01 -2.246653598332307045e+00 1.457305280119163493e+00 7.188520082834636282e-01 -3.649578348530256589e-02 9.128054975018773387e-01 -3.116003954877054061e-01 -5.482963170161687660e-01 1.201144251442574501e-01 6.439089963587408816e-01 -1.355195700289420380e+00 -2.320235398983002462e+00 -3.086966928784924333e-02 1.859847576478531828e+00 -1.187220862661722415e-01 3.928543732052257043e-01 2.264326579117391935e-01 -6.430005864966391593e-01 8.478440148420197664e-01 -5.730592747281232358e-01 -7.043894934155788823e-01 9.611348914821611633e-02 -3.783165043656984139e-01 7.010129361460960551e-01 -6.061338986332683865e-01 -2.826085071570508145e+00 -6.853085999248027527e-01 -3.915245189726765385e-01 8.169694983454596215e-01 2.820425586440655330e+00 7.563678007676298831e-01 2.810376439274672400e+00 6.074168854913697402e-01 -5.599135746369472422e-01 -1.901209518917687413e+00 -1.497074567696778713e+00 8.366674959238440401e-01 -6.476309626623850679e-01 7.547775016715241314e-01 1.471440278107638999e+00 -2.697927098177940852e+00 -5.396150239644065261e-01 8.291988614415081171e-01 -6.027502333041994120e-01 6.548876429157646228e-01 -9.966242531928623527e-02 3.735932676281005782e-01 -4.232045378628498389e-01 -6.954269126293908254e-01 1.012726002309922047e+00 -1.563891970203253212e+00 1.997487726985372580e+00 -7.628669358562752134e-02 1.928023025878072172e+00 4.992981426365840636e-01 2.922439204764777920e-01 1.426878914211746840e+00 6.323808217534720999e-01 7.200881104340695060e-01 4.015941249124786727e-02 6.249099512564990772e-02 -5.135687543615706785e-01 3.478715396788147896e-01 1.593330809588277552e-01 -1.204122901490305875e+00 -7.079966041670111565e-01 7.532686596472389917e-01 -4.319845617730769805e-01 -2.367781841242786900e+00 1.435914715759448290e+00 -4.481801343070321852e-01 5.755408234247242349e-01 1.163486878960363846e+00 -4.357485679681996626e-01 3.506890289524765558e-01 -1.351225266419786575e+00 1.287367932037038365e+00 2.080088146829391083e-01 -1.246236341705102418e-01 -1.704205809575210839e+00 1.099444482747720997e+00 4.457699257692455674e-01 5.002637383370581725e-01 -1.588864123629672775e+00 -5.675697651380495756e-01 1.774778565418126952e+00 1.139818182616731512e+00 -8.594061511261893438e-01 -1.969317355839396988e-01 -3.446956556881292100e-01 1.231114380587384760e+00 -4.020915690419391564e-01 9.888460760665402915e-01 2.259211705747015575e+00 -9.748666655521153190e-01 -8.160544607272284257e-01 -6.063600794146437600e-01 2.876763764462996614e-02 5.958626351015580136e-01 3.521852226465360114e-01 -1.751134976645262742e-01 -7.028710038065798527e-01 -1.239425875776229979e+00 1.773652550650648640e+00 -5.044010026212638609e-01 -8.786165284793201469e-02 -1.131845749283629354e+00 -6.283606680304174574e-01 1.175354193918243528e-01 -9.495749731072320454e-01 -1.587919532013016555e-01 8.100337165292648481e-03 1.887818130526332794e-01 -7.050209614239160150e-01 -2.771332833320762634e-01 8.679984426364864003e-01 2.021431305477978224e+00 -3.842485693135203051e-01 -5.459975865697731523e-01 8.964946816268648533e-01 1.193012210862151257e+00 -1.167230611386947059e+00 -1.473232168722133251e+00 -7.576538996844519591e-01 -6.643612856012230949e-01 4.672605342972834253e-01 1.112539063370986625e+00 -6.855411947452726418e-01 -4.849828530699902274e-01 -9.324633072593562222e-01 -1.677947356506048482e-01 6.822660041106086704e-01 1.212649760618255579e+00 1.991911643526925069e+00 -3.622112174689749442e-01 7.215183990686168114e-01 1.427078214561599889e+00 -2.372595894395673755e-01 6.025792543673005319e-01 -2.604831787881923155e+00 1.916422732873124923e+00 1.336729305496098030e+00 -9.639445032962693505e-01 2.611883692058828976e-01 -3.313912903457476578e-01 2.810563843988369559e-01 -3.488055801110150345e-01 9.721140437041425608e-01 -2.110572759928482256e+00 -1.635806611222183848e+00 1.919544231897737818e+00 8.519675360276993681e-01 1.211039175507486298e+00 4.904955977641018983e-01 -8.342471060696500240e-01 -4.263788521296336675e-01 -2.583072279906952207e-01 -1.012626653586884418e+00 2.908366758962533938e-01 5.446783654279949149e-02 -5.750524138428531745e-02 7.961307018512416844e-01 -1.270983242911035260e+00 -4.630898957647178737e-01 -1.118839480238214446e+00 -1.102965204881925620e+00 5.356808945547811840e-01 1.409261845981962802e+00 -1.654886551986329168e+00 1.341592071793507035e-01 8.492662450583254863e-01 -1.700307472122493335e+00 7.836433872679915424e-01 7.012498562094131582e-01 4.156259006913698983e-01 1.167808976848999203e+00 1.032416134446234417e-02 -8.098671043369884970e-01 1.284251890062428458e+00 -1.366393390832176813e+00 6.523692827043470199e-02 1.195580974936595542e+00 -1.023616660639196763e+00 -3.879926538473652542e-01 5.390030818895745757e-01 -1.555227467770400329e+00 -6.381099133116570066e-01 -4.867990087615385320e-01 -6.767423374299738059e-01 8.193232600795320453e-01 1.204144815382385048e+00 -1.066353697595779471e+00 3.425858014940408314e-01 -1.011232445885820175e+00 6.899544498692612438e-01 3.485880793929689858e-01 1.172451136041339659e+00 4.880157047772513135e-01 -3.968138231241129521e-01 -1.087623327401114615e-01 -1.157090563163519353e-01 -9.895418536392316389e-01 -7.690731477718030229e-01 -1.778905860623790858e+00 -8.959034666300488281e-01 -3.212409327697032246e-01 5.664318611743472953e-01 3.959097116122514137e+00 -1.983081635211424998e-01 6.299235126723694567e-01 1.146600415843820109e+00 1.809103911392651254e+00 -5.014510035429703416e-01 -1.743582327340857316e-02 4.059350315136627807e-01 -8.205867152306016710e-01 8.579892470503526214e-01 6.062972473487567848e-01 -1.371229431542468458e+00 -1.014388989080846404e+00 -1.216324403080237399e-01 1.269600105634530463e-01 -1.813609501223067522e+00 1.398114455145494095e-01 4.558111252890651999e-01 6.899811393230562695e-01 1.451815728556752338e+00 2.830186145269623643e-01 -5.787191800744090342e-01 8.743440280065116754e-01 -9.341214566921761664e-01 5.357161007452148072e-01 2.606202170519787975e-01 -8.062119613003125573e-02 1.153011304843007512e+00 2.960765965684873935e-01 1.148224758880909135e+00 8.730342359373161054e-01 -1.152840035138312347e+00 1.229431849707395497e+00 -7.373679848964678762e-02 9.797254228759997297e-01 -7.589752374958983472e-01 -4.572758538457886157e-01 1.575753639104282566e-01 -1.485308452630806908e+00 -5.139729760392774960e-01 1.793853487278956049e-01 -3.669096033875202112e-01 4.933129548656204899e-01 1.232806375115991226e+00 -2.272296189487505169e-01 1.874276515201139137e+00 -7.963886892675031692e-01 6.966392994782756309e-01 4.061469217846412905e-01 -3.744838119036278390e-01 2.220858551166773887e-01 2.192698358591704810e-01 4.646224304732126664e-01 -5.207051422749401359e-01 9.240031891731576019e-02 7.308215446493946388e-01 1.417572301504237631e+00 -5.147728635172293954e-01 -6.736274913458600855e-01 -5.829200288085507609e-01 1.042616612708140877e+00 7.676322726520089512e-01 2.791558440818388553e-01 -4.157391707923276392e-01 1.073698185856810788e-01 -1.027019013698478478e+00 1.555153764565070373e+00 2.355505388811276191e-01 -1.365318027625130659e+00 -3.571515976231515732e-01 3.758592952165211165e-01 8.099943094245449782e-01 1.296597150631908946e+00 6.680995104929754458e-01 1.104591506445279814e+00 1.190029376779352832e+00 -3.712187216441278914e-01 1.346698691985018792e+00 1.077375089373409311e+00 -1.014231587329549600e-01 -3.220731081608180779e-01 -1.447662657383839112e-02 -3.440246179495197176e-01 1.184390027491857733e+00 -1.199685941864792271e+00 -9.149119499783756604e-01 2.371510127122951062e+00 -7.347219779312764709e-01 1.237322674593666905e-01 6.330262004153001110e-01 1.652188923911514229e-01 1.856554320162499661e+00 -2.131599152772328143e+00 -4.689450621994202262e-01 1.490620373200314930e+00 3.239583750767428549e-01 1.641347732378542368e+00 -1.643117574456185448e-01 -3.654135478519153213e-01 1.635809761031593590e+00 -9.043624678066879419e-01 4.939510200567593379e-01 -5.300269449072174677e-01 1.145254270223304838e+00 -2.345457081192040771e+00 1.590777636987277477e+00 9.686458446271118961e-01 8.590068825669828767e-01 1.340414180156015655e+00 -5.571680608980541516e-01 5.853849739024814536e-01 3.862241257913171522e-01 5.527031639280105546e-01 5.893789987111855977e-01 -2.624507200102654259e-01 -4.295731163456528723e-01 -1.059240206906432391e+00 -2.178277212238641347e+00 -2.134030510189684204e-01 1.655488683301599817e+00 -8.137099356942273376e-01 -3.082263631431041428e-01 3.085397219528773216e-01 -1.432054034183867897e+00 3.113862501282352868e-01 -6.311402925123236196e-01 8.071116079739840687e-01 -1.083902240575661535e+00 1.886900519926561909e-02 1.009633145183968628e+00 3.801916451648703621e-01 -1.629677446490144510e-01 -1.841658911918518382e-01 -1.106682243937932297e-01 -6.998361506276695732e-01 -5.164717853241077572e-01 4.957308271719769177e-01 8.372151242974810170e-01 -6.606142914632688878e-01 2.727849742512374220e+00 -2.552554348918327776e-01 1.005629317726703276e+00 -1.264701143702247288e+00 -1.040310629313963897e+00 -2.382868133037180369e-02 7.561545914350461528e-01 -1.283818803285878829e+00 -5.240020321873545273e-01 -6.190462978276092265e-01 2.387096035539950645e-01 -8.954097323442190559e-01 -1.358669987427423953e+00 4.508164561183695129e-01 1.190730264055863685e+00 9.459384680792292110e-01 2.712909928191852837e-01 -1.206998490669255686e+00 5.811955047252826967e-01 -9.425525096336739850e-02 -1.096304539820306539e-01 1.609377231792687712e-01 7.393908552504122600e-01 1.591775121375879287e+00 -1.054168193928466835e+00 2.838847853766632637e-02 -1.136295886915378084e+00 -3.041803893940572823e-01 1.052282127937329115e+00 7.514268199543273630e-01 5.395751515581620472e-01 -4.176105365636922917e-01 -6.173097907062765621e-01 8.015275229587789374e-01 9.354866019413070610e-01 4.501655235875948180e-02 -1.737512618920671326e-01 1.847042864403245055e+00 -6.703186703198743546e-01 -1.071146947771787650e+00 8.773360164052821375e-01 1.285271691738743449e+00 -5.402365227280998550e-01 -8.824014172456298155e-01 -3.040925070864912150e-01 -6.220586234937227621e-01 -2.210443683872904408e-01 -8.064658183790288648e-01 1.212449913054323286e-01 -8.401416755751486276e-01 1.210339542700140658e+00 1.733114453852522413e-02 -9.209305509039752424e-01 -1.221122268795696408e+00 3.280447667524624134e-01 1.157731150447072199e+00 5.433311602422409292e-01 -7.818227323043890342e-01 -1.118690791492161912e-01 1.052359058799125169e+00 6.060561249974506515e-01 -4.317497617724116443e-01 -2.755461961091994483e-01 -3.317567451984847482e-01 -1.052455512214442557e+00 5.192345549041557651e-02 -2.903089503236881974e-01 -1.006201649932712439e+00 3.799320829967804958e-01 -9.269836617609800156e-01 -6.236333006154664432e-02 3.471033987457596004e-02 4.317385623969645647e-01 -5.206259889989147682e-01 3.225280772907107019e-01 -5.657635600791802860e-02 1.614391996761709858e-01 2.972151361537684888e-01 -6.811164865411212244e-01 -9.015738565734867649e-01 -8.297337499580722531e-01 -1.512597177655228720e+00 -2.093283477676315840e+00 1.322927278282223673e+00 -1.211968655810835849e-01 1.406084361245192982e+00 -1.228569466638561730e-01 -3.509231491767633715e-01 1.165531861723179130e+00 -2.277618324478995482e-01 -5.404048459873456167e-01 -5.428681157197424723e-01 -6.323655910793712920e-02 5.151838380951170304e-01 3.047760943792676702e-01 -1.600021370817501731e+00 1.544470202269221659e-01 5.438828134085276211e-01 3.067214749285681608e-01 -3.634624768891851487e-01 -6.134978293720417808e-01 6.586892459740525396e-01 8.650932146648248056e-01 -1.167185870164903383e+00 -8.394021248742716823e-02 -1.027116306503338405e+00 1.525386176587341769e+00 -3.048272473726538201e-01 -2.258472799038245549e-01 -1.011171203966569232e+00 3.133246600522617831e-01 -9.548625242799986257e-01 1.015948392163912084e+00 -7.594476151283995335e-01 1.924764034813531144e-01 -5.763564820832897118e-01 5.767032536260203734e-01 6.835095984111784206e-01 1.314086626465812646e+00 8.836864668042789805e-01 -1.304342171509003556e+00 7.047317450782444870e-02 4.200062848888052036e-01 -1.979988940102262118e+00 1.391079441474864398e+00 2.241113213761103048e-02 5.102295382268783319e-01 1.090522727795735447e+00 7.850631338356893751e-01 -1.351557799328211365e-02 -1.078322847206703017e-02 -3.644932262211791341e-01 7.652314497172572061e-01 -2.087721219766024150e-01 5.789595409947410065e-01 -5.664624158818819533e-01 -4.894914487311504137e-01 -4.997724787827919624e-01 -8.474522820988186211e-01 9.990508169876253231e-01 -3.485739644789780378e-01 -1.147316618685766620e+00 -2.137169835018705721e-01 1.129335801358990254e+00 -5.670801308624435766e-01 4.165325624149331385e-01 1.152528335609118049e+00 1.916251189773563179e-01 -1.062743107694984035e+00 8.442188203816828329e-01 1.569059678152824988e+00 -4.249779830406554826e-01 9.937305132991725021e-01 1.458844229340161280e-01 -1.982273143522090275e-01 1.109984661013386359e-01 -9.275708831485096617e-01 4.158741349052870739e-01 -1.637262245770080948e+00 1.284458203186129355e+00 1.747199393703802450e-01 -4.077741310318789836e-01 -1.370554518069571737e+00 -1.989072685339123014e-01 -7.918731268178131888e-01 1.264631372890384187e+00 -2.242631531825541202e+00 1.538929622936729302e+00 1.511457057361195733e-01 -2.618453935698367152e-01 3.660223891253310824e-01 -9.804856432548872958e-01 1.691168913448137356e+00 -1.340963399192919570e-01 -9.382839916270910297e-02 1.495520137603381317e+00 -4.620494351257141419e-02 -1.294080803264532120e+00 1.513605771089525896e-02 1.408356445605360718e-01 -3.396164131769146555e-01 9.085299793369837618e-01 1.222034990084678308e-01 2.812902685977744510e-01 7.494045092228411864e-01 7.690583093461453856e-01 -3.894791120506372328e-01 1.410194407479391510e+00 1.520937120763345751e+00 -4.667368105589944083e-01 4.810424129607869526e-02 -1.764700420560432470e-01 6.275612981537398438e-01 2.335589909008234100e-01 -5.062699688611171922e-01 -8.938250919641639314e-01 -3.264788958767306237e-01 6.237781749545742160e-01 5.848364627913231750e-01 -2.819924925339915012e-01 1.088292882191771033e-01 -1.204133935529683397e+00 8.104602042517193849e-01 -1.846297189792747373e+00 7.429001723430809223e-01 -7.221742379972880821e-01 -7.055706249975098043e-02 -7.503891662132752827e-02 6.497732670481688455e-01 1.119272726566596488e+00 -2.955715008911501407e-01 -2.983469967598991190e-01 4.547606448888183439e-01 -8.845134041240009237e-01 4.776016722735564324e-01 -2.365167248372453401e-01 8.517741182134717093e-01 -4.972223278870696594e-01 -1.008425835815150551e+00 -8.156765001930602610e-01 -8.685694261730783072e-01 4.377546161196188557e-01 -2.664217630914003654e-01 -8.586946312619007093e-01 -1.300521630620654845e+00 1.246565449284042337e+00 3.141863296568913472e-02 -1.579311420046000558e+00 1.181097634383216355e-01 1.234385518402353554e+00 -1.431458511574119408e+00 -1.472881361269971379e+00 4.541709937467373059e-01 7.032002805331281081e-01 2.368117570754837975e-01 6.917019588839184996e-01 5.741866699816584874e-02 5.104658488520175119e-01 -5.022953472489050109e-01 5.956302422453164658e-01 -8.891895449374609406e-01 3.173186885282395231e-01 -7.996122227565602980e-01 1.757385474524475188e-01 3.246184292238960545e-01 -4.256016076074112808e-01 7.348515719685301262e-01 -1.604972948956917556e+00 1.561327354364971276e+00 2.139319586638776804e-01 6.934487675795281136e-01 4.099954096251151592e-01 1.942589969555893914e+00 -4.300316803230062046e-01 6.094579177285773808e-01 5.881822996504001422e-01 -3.329142037062109427e-01 -6.551987048735429253e-01 -6.072684026515591249e-01 7.509104400093424836e-01 -1.148894418558237263e+00 -1.077389917766275129e+00 -4.335756963242266004e-01 -9.012004256649647216e-01 4.861342055791080252e-01 -1.613339538491920688e+00 -1.067716914959510932e+00 4.848645121798308422e-01 4.797753785090788647e-01 1.236125549879409480e+00 -7.391593763155006325e-02 -1.329126756150424304e+00 -1.272655228205606726e+00 6.980435997409286664e-01 -4.974592143967507263e-01 1.205879991692843795e-01 1.665185771448606245e-01 2.318525268807943629e+00 -1.934000623850957723e+00 -1.038312584678044326e+00 -1.880842028006024069e+00 1.105644183717836126e+00 3.593329058831176703e-01 -2.386326486998672003e+00 -1.165234114666902521e+00 -4.044173291696313843e-02 -9.257253799001083916e-01 -5.989523174989721532e-01 6.197845300690016934e-01 2.255341275696830738e+00 1.070889366119287311e+00 3.399010879149109987e-02 -1.333948835452895221e+00 -3.482430451249314829e-01 2.798274255812616129e-01 1.787705457065042136e+00 8.302206596671611871e-01 3.428763737259138966e-01 -2.422383931974524465e-02 1.432309776581484062e+00 1.084266724312598074e+00 -1.066920076374618054e+00 3.166845634373418594e-01 6.289000380716740224e-02 2.444211332052839580e+00 -6.308546696519820030e-01 1.481868157001831943e+00 3.842345090821099873e-01 -7.897295243396517117e-01 -1.144486620497515039e+00 -1.096746649894729364e+00 -8.245493780640611448e-01 1.910484665918922964e+00 7.887999365638732885e-02 1.064785733333735961e-02 1.733809004991073432e-01 2.902155561617528745e-01 1.650625343276654666e+00 6.355592647087306979e-01 -1.974718444301851450e-01 -2.683786031988973364e-01 5.627213162210275010e-01 -2.248469824719996069e-01 1.738623362268657102e+00 -1.336523011041340414e+00 5.875059418443284026e-02 2.521440492035667003e-01 -8.841080844443806042e-01 -1.219307792356447040e+00 1.336614788928509046e-01 -1.669696323412196148e-01 -1.604861958934847010e-01 -8.520596414201002666e-01 1.173057038498393628e-03 2.410259644465101159e-01 -1.372708006835203554e+00 -7.254776978266869181e-01 1.178058280094002708e+00 -1.261519017059149039e+00 8.609765869265159077e-01 -1.135712177169471371e+00 -1.038405242660834088e-01 4.517308314336794806e-01 -7.992065672649337760e-01 -1.810441207156076315e-01 3.258746560942855086e-01 4.904425602572104470e-01 -1.293966619399494200e-01 -6.664619536059076532e-01 2.107339319547527179e+00 1.421796840583680499e+00 -7.064215644145264150e-01 -2.235841367216124809e+00 -9.520427707663009498e-01 -1.945574081437457581e+00 7.154501435912058449e-01 -6.568940107503911108e-01 1.889761172965679359e-01 1.866936892042300400e+00 -2.736517489599128994e-01 -1.118579996639850090e-02 3.402944123042266067e-02 1.465581870400740172e+00 -4.154963810306669947e-01 9.453192149700712088e-01 -5.133221885662999640e-01 -1.400318427456345993e-01 -8.642653550198109436e-01 -1.869866421130049083e+00 -1.575062554373278245e-01 1.639565286312726577e+00 -1.500476807595398088e-01 9.459172203740338070e-01 -7.378721274895279070e-01 5.644998840656622052e-01 4.832581523416984992e-01 6.789697813131512216e-01 2.992336567298585215e-01 4.936843874792599118e-01 -1.105071260270909406e+00 1.800692568307743269e+00 5.981134606795603936e-01 6.827359733088097515e-01 4.604495649857948125e-01 1.503584521111959393e+00 1.067632199553550487e+00 6.206093722417418274e-02 -9.011799759638199347e-01 -1.121139920030718606e+00 -6.866533631955440420e-02 2.087756090093557393e-01 1.897356097228446004e+00 -1.215160938619377351e+00 4.267497444115635474e-01 -1.259265173435247354e+00 -1.686339575855538619e+00 -7.661202695198425783e-01 -4.597242967759863075e-01 1.244091375118218518e-01 -3.963343698253794511e-01 -1.646870573014746209e-01 2.702455671590673347e-01 2.162268332148601147e+00 -1.056737207180332150e-01 7.994773301443053315e-01 5.347816644765620263e-03 1.249434880388220925e+00 -2.511530541888147838e-01 -1.244932932472148757e+00 5.827927315546903575e-01 1.226933265534604633e-01 -8.940309948595558387e-01 -1.464752975978978577e+00 -1.353403478366484114e+00 1.139280316686758443e+00 -3.148826857658317269e-01 -1.254102560929549970e+00 -2.504460304387876590e-01 1.989938485682602176e-01 3.183318924698004260e-01 1.377303797655323514e+00 5.432709524714248728e-01 -1.628855288066220375e+00 -8.611080883134608621e-02 -1.670230865687509780e-01 1.114109418524865891e+00 3.723116743467191347e-01 1.051433210251977446e+00 4.308008644253081276e-01 -2.767507065598118210e-01 -7.541381561089609276e-02 -6.397231659248526769e-01 -8.192016726882864752e-01 4.687540708586829807e-01 -1.303310725931300929e-01 -1.906128302394168195e+00 1.364897106298049057e+00 -4.838327817896203586e-01 -1.272460490085848273e-01 -2.279966396575209053e+00 7.863559220513133274e-01 -2.053951466295789618e+00 1.102156735808708099e+00 -1.391920935922806635e+00 1.014238074889193264e-01 -4.975201372475644424e-01 4.471942840848660561e-01 -1.589784734910104635e+00 -1.242840208946782266e+00 -4.707862614046731675e-01 -9.430763787380690433e-01 -7.752423843720648300e-01 -9.281694974896342876e-01 1.771488799658902866e-02 -1.387584967738789032e+00 5.131506618564206645e-01 1.746781470914895884e+00 -1.240214386504764565e+00 -2.838742497576712820e-01 -4.755014379187278428e-01 -1.936622414625025934e+00 -9.199649898010551219e-01 -1.663316825471158333e+00 1.114385058098362080e+00 1.331022075730909693e+00 1.808222528562413833e+00 -9.841135788986256072e-01 3.112574361641559650e-01 -1.586289751864257580e+00 6.857340682979025104e-01 -1.133688762691228424e+00 1.880219931501938335e+00 -2.075208309269118215e-02 -1.654491219063956242e+00 1.022019735442647459e+00 -3.664059033673894294e-01 4.522227696586962331e-01 -1.665354307709086434e+00 8.779705802313573226e-01 -3.393141724876420184e+00 -7.134156158047511020e-01 -7.811394092484549301e-01 1.847776030254507096e-01 -9.419913558096157935e-01 -6.873109880886159040e-01 -5.803979422770005892e-01 1.337466594380334106e+00 -8.984188238236160418e-01 -6.120855723292831577e-03 5.568989358286108998e-02 -1.231772324125961715e+00 -5.359493592880057999e-01 1.134135442919044667e+00 -1.363464834080145849e-01 -2.880317157500766889e-01 -4.150512134987686952e-02 -1.592060875259517116e+00 -6.831944680462989083e-01 3.097724522727477448e-01 -1.570383067896126070e-02 -2.669730224710155642e-01 3.189712019100838236e-01 -4.535380718363183905e-01 -5.629171563929199346e-02 -7.531917592639404413e-01 -1.712873487217284052e-01 2.754308530327865268e-01 1.431154409408354367e+00 -6.424136837181516624e-01 8.638695184985491216e-02 -1.010678252243175645e-01 -1.470025243682427041e+00 1.036874302169166873e+00 -1.053609554033096529e+00 1.751006879455514198e-01 -9.490351406058718242e-02 4.825393744892071402e-01 -1.530466900471413538e+00 -4.165791061570491283e-01 1.134281344257944246e+00 2.023631200015254539e+00 1.987931625764752797e-01 4.827637117591754290e-01 -1.598007198310709365e+00 -6.052020422441500846e-01 2.894510122221596315e-01 -1.507669786991190808e+00 -4.259998876908466792e-01 1.551910593114359305e+00 6.213764885530748128e-01 1.168180881808390748e+00 -9.708586268095972249e-01 -1.206297926215123661e+00 -1.014132757604215618e+00 -1.584968404204501580e+00 4.039675171177973256e-01 3.030745755314681600e-01 2.845507036437661466e-02 -1.108605366783619539e+00 -9.423390208094789555e-01 -3.006372534829160781e+00 -5.738931042520770687e-01 -6.627790405381404071e-01 4.046162762057940454e-01 5.669129050516135138e-01 3.223779230132101103e-01 -1.159936127519517024e+00 6.255156004461254193e-01 2.373841451086129872e+00 1.367534566504799320e+00 2.921596322306809324e+00 -1.922002510294711641e-01 1.888231314820787154e-01 -1.258932683049817980e+00 1.096709580928187489e+00 -8.424876133230926323e-01 8.985837177708192458e-01 -7.101117634106766940e-02 -5.303921949887120402e-01 -4.771020496969758384e-01 8.691466132156447921e-01 2.962980779336145676e-01 1.217336081983260154e-01 -6.699969216682595263e-01 8.109714582319473841e-01 -2.451551789765814282e-02 4.285100441393220883e-01 1.799162932542885729e+00 -8.778785962085721151e-01 -5.324859309374491145e-01 -4.530934809555106080e-01 7.009008519963628725e-01 8.833668720454274093e-01 -5.587328092907489774e-01 7.039035563795409400e-01 2.511450274202166599e-01 -6.461802984148943274e-01 1.706898786060096596e+00 1.298892287880037300e+00 9.983254887785777409e-01 -4.632683809896252503e-01 5.459400075863339863e-01 -1.638286858529220125e-01 5.316155661114352338e-01 -1.106135623714706195e+00 1.225213676142993702e+00 -1.182781967859207750e-01 5.833822273308713058e-01 1.484818915462350342e+00 6.896881235388480080e-01 7.499843034238090622e-01 2.417547809579559281e+00 1.313921906837242304e+00 -2.033055333393392894e-01 2.591282826519187288e-01 3.140663796134018360e-01 4.607021668106244250e-01 -3.361366915566030289e-02 5.135831349548867220e-01 7.473068588279975222e-01 6.271304609989863943e-01 1.124601036815285005e+00 -1.310650440940281269e+00 1.597417935005469136e+00 2.680589531144194071e-01 4.662292436291013420e-01 -1.450094239194587020e-01 3.255953437277057660e-01 -1.008067654486254572e+00 2.361785347384450229e-01 8.945135947259173770e-02 -6.163279823945565505e-01 -3.285295030159045004e-01 -1.746247571636095453e+00 1.974115458918705102e+00 6.290393625404641087e-01 2.082180170597815572e+00 1.332751408940500426e-01 -9.202690102131000360e-01 1.071150179427550420e+00 2.671292627078357462e+00 1.591281857291734214e-01 9.588275209974166380e-01 -1.427961598815371103e+00 -9.681498625583335738e-01 -3.647291156916476762e-01 -1.740200050935434062e+00 1.323295151925907298e+00 -3.118781314901594159e-01 -9.600256569614128155e-02 -9.089736266294589084e-01 -5.996475025715237717e-01 -6.487460884317625132e-01 -6.204451236232211286e-01 3.491848883329473074e-01 -3.527187609435296078e-01 1.023411027403439366e+00 1.442596233472088763e+00 2.116442844214122765e+00 2.189651737634196182e-01 -2.353427452494588401e+00 -2.218551934216990595e+00 -9.068211491098676635e-01 -4.421529026902722981e-01 -2.399355804696926830e-01 1.044522920724849646e+00 -9.536824975392466097e-02 -1.705725075784589873e-01 -1.708222944499173224e+00 -5.013971758754374175e-01 2.339725672601638440e+00 -8.066763796809973686e-01 5.308935403061996842e-03 -5.163348749998580844e-02 -7.793585100731127424e-01 -1.255183496147862510e+00 2.662198679239480836e-01 -6.817959754979416864e-01 3.326777574609315336e-01 -1.262079713587331842e+00 -1.058659358650859028e+00 5.000663883672873400e-01 1.313036524263273108e+00 7.168858403863275219e-01 7.928444363473228229e-01 -4.189913688274448655e-01 2.538731139067050280e-01 -2.632959209365708819e+00 -8.963620991445616637e-01 8.083425092238514242e-01 -1.022587046278969014e+00 -8.534926358412803227e-01 1.345454035481499222e+00 -1.253011433728800084e+00 -1.423662349481904732e+00 2.334025192597928289e-01 9.063408116336968412e-02 1.250067778734593738e-01 2.225038087081028682e+00 -9.248469803639498554e-01 -2.483563414350444531e-01 3.024252532191986087e-01 -4.646760835739992546e-01 4.343189941110688346e-01 1.184055533793497261e+00 3.261164797352792966e-01 -1.911811535312463173e-01 -3.255158847467093386e-01 -1.035607448987706958e+00 1.307098943800837798e+00 6.952734917300286144e-01 6.175007265059814232e-01 -3.544649826298719164e-01 6.655354329234552946e-01 -9.864868549959086852e-02 -1.093305009512421933e+00 1.636158661620898958e-01 -5.364392208368972126e-01 -1.579236362653219650e-01 -1.702373687275385988e-03 6.005917618831146942e-01 5.411070409644470197e-02 -8.132800278498504287e-01 -5.371195195208804396e-01 6.361812043734067501e-01 6.560715918159791826e-01 4.242309199034544065e-01 1.632269972440366423e+00 1.223175640595478703e-01 1.480113151463365029e-01 1.739833090308967822e+00 8.673774579596794654e-01 3.837889714835774901e-01 1.551087477012396354e+00 -4.520792673747597856e-02 5.946895821219011502e-01 -1.655578830085270292e+00 -1.286275305773090238e+00 2.285975315687008569e-01 -5.464045274895427129e-01 -5.269720471049463839e-01 7.123229312740476937e-02 1.192550293027962033e-01 1.952234183325620154e-01 -1.886759390833988581e-01 -3.353988095058286767e-01 1.074014546253722946e+00 -2.407773912463883614e-01 -3.472647359424176350e-01 -3.663664583350969006e-01 1.966828472329621880e+00 2.230621516916542757e-01 2.174127927706465346e+00 4.991827931543110775e-01 -9.570801977698153440e-01 8.762273081009971376e-01 -2.844521736487853197e-02 6.201928574519559589e-01 2.646234365120840870e-01 2.408712824425506271e-01 7.559123887979057876e-01 1.620083437831487672e+00 -8.869650401528535177e-02 -3.407543662727007261e-01 -1.409456328426183847e+00 1.751353400339838551e+00 2.653421452090434229e-01 -2.824914595147144224e-03 -1.157833774877820909e+00 -2.265748730610696260e+00 -7.772612303506116760e-01 -1.349919572819365809e+00 3.686008829703756318e-01 1.888692956116375665e+00 -1.078443390500741339e+00 -1.424697836583406207e+00 -1.039656387352332123e+00 5.351593696194917316e-01 5.360180803708769481e-01 1.000492689294258497e+00 2.389427631323989498e+00 1.283536914420701835e+00 -1.099973906917009137e+00 -7.390034272104246682e-01 8.195482295882507984e-01 5.075277635926204178e-01 -4.390034915742289656e-01 8.196874999340343360e-01 8.723786811545237718e-01 1.360068396362316134e+00 1.205011080481016850e-01 -7.789868435148867842e-01 -1.357881394634786743e-01 1.042799013945177933e+00 -1.083838631195062074e-01 1.002963257551365395e+00 4.961811013992717401e-01 -1.818436674467331482e+00 1.504236834864578487e-01 -4.687431884177477026e-01 -8.726779714515585651e-01 -1.476882167710587668e+00 -4.406355800276529622e-01 4.727274531746672448e-01 -6.503004603184586729e-01 5.063143645027478046e-01 9.919562794217260393e-01 9.345746967409195305e-01 1.915141317541283472e+00 -6.978246485263743804e-01 8.526380558524035980e-01 7.346709713213823711e-01 -1.423437537558999155e+00 -9.968583607252893275e-01 9.600360205291191829e-02 -3.028223197054141780e-01 -1.273043544430231488e+00 6.861030372722933812e-01 7.552259585934125719e-01 8.722438600735704650e-02 -1.539345424620869096e+00 -7.773626631524492847e-01 -2.489585645885196374e+00 -2.201249875676542650e-02 -5.212079722867077880e-01 -4.247492319706477892e-01 4.440783299279921215e-01 -1.010105155316833592e-01 -1.142736389761581650e+00 2.230575195905014352e-01 1.448756942583892204e+00 2.665591653238930103e-02 2.569280282299006291e-01 -1.743598095809346382e-01 -1.273120877459132494e+00 -6.309031478778875934e-01 -9.118793333798401735e-01 -4.512020406459492095e-01 1.276048250067784773e+00 3.693798618806338196e-01 -9.683973402853582324e-02 3.322332227186655995e+00 5.796570689499506157e-01 9.863722624551314322e-01 -8.073436664065634094e-01 -6.400895322632481343e-02 -3.901008758293447037e-02 -7.266327740145442915e-01 1.433788803656048216e+00 5.107547195692050401e-01 3.662620251436449759e-01 7.750537580868351872e-01 -8.882188232928727167e-01 1.277573423147042808e+00 8.122353897348781882e-01 1.573475872196214986e+00 -1.807950943537897995e-02 2.636000743536162649e-02 8.761499993141440290e-02 -2.365184129376884492e+00 -1.237210032436709017e+00 8.972331062676343061e-01 -4.825492757880147088e-01 -3.910470290591699372e-01 1.713880103730431592e-01 -1.139149209890682135e+00 1.144846555785668414e-02 9.534004630458313700e-01 4.838685492439441793e-01 -3.076778982794374229e-01 -2.041535947463449130e+00 -5.701919546121904103e-01 -2.548505254461904901e+00 -4.298026068261485144e-01 2.367704947229999080e-01 6.540476299911185398e-01 -1.453806314447117609e+00 -7.462956379503873361e-01 -2.001054098395993464e+00 1.317631590938769470e+00 1.060990970724343230e+00 8.786811601153591278e-01 -9.288459491583940519e-02 -2.650590815624377372e-01 -7.289470444822874207e-01 -2.815792187903115584e-01 -8.026364509324056540e-01 -1.042970132019543694e+00 -4.543816247289458321e-01 -3.911212170167011615e-01 -2.336765357255263589e-02 1.418135910778383524e+00 2.273655668604916413e-01 -5.648297431507318667e-01 -1.825418405316236781e+00 -3.719672786899698158e-01 -5.550622758741955431e-01 -2.952664804846192315e-01 9.885611705512734604e-01 9.151743864338390821e-01 1.227865652780016470e+00 -7.639554434451338860e-01 -1.187772282006281266e+00 -1.163183806998189684e+00 -6.657883570374424353e-01 1.772210645247650485e+00 2.111680314809173620e+00 -1.242533693596984845e+00 -4.505053400094251592e-01 -4.695344841133040070e-01 1.437855233055574944e-01 -1.327476231819057828e+00 -3.766589558532565385e-01 5.426421702022120597e-01 -1.188908308868396713e+00 2.219120937690102657e+00 4.044946207473299610e-02 1.382078712303089096e+00 -9.883201254831589511e-01 -1.537674477686148622e+00 -2.410490185627514492e+00 -4.652625985286729660e-01 -2.720608177589273868e+00 -3.849939092719952272e-01 -5.068669297347980773e-01 1.985758017660010366e-01 -8.663660830515819145e-01 4.454558330398501464e-01 8.980343395322329947e-01 6.829205251166416968e-01 -1.882910923723874586e+00 -5.380988639079329339e-01 -4.773512359888252288e-01 -3.860499101532829380e-01 7.221032834589498073e-01 7.242480332431354695e-01 -1.181096153633799828e+00 2.319001319069644851e-01 2.685848920326882640e-04 5.628231547423849790e-01 -1.431502799895442157e-01 -1.795706311989273107e+00 -7.295214963797929109e-01 -1.751549634573384751e+00 6.696216786658804043e-01 1.150012574259474535e-01 1.242489819811171681e-01 2.013417984987062037e-01 3.405874911934356764e-01 6.721350854123103735e-01 -4.033713771290789452e-02 7.337247463591094476e-01 7.467814820513121177e-01 8.464943077228231916e-01 -2.300318893378087370e+00 1.015616659879666761e+00 -2.088453141307984762e+00 6.151641027448531140e-01 -5.982605740593227583e-01 -1.110563240598766876e+00 1.894527886852343856e+00 5.772318843860104742e-01 5.413080318019299897e-01 1.381418509449963477e-03 4.694440145529340525e-01 2.881159928623998390e+00 1.360415498455265437e+00 -2.382274463974704271e-01 1.860409768679022635e+00 -1.498911186018339281e+00 8.612491519456288991e-01 -2.804648292168496759e-01 8.567865379548971205e-01 7.235207132927466978e-01 -1.125225967529407178e+00 1.734916648114864568e+00 5.122057917371711788e-01 -3.540794865262268942e-01 4.299399270760091429e-01 1.414903475779577535e+00 -7.177787478871470173e-01 3.739670383226267325e-01 -4.817635405097078216e-01 -8.949050141701850869e-01 -1.077153545825592307e+00 -1.156598656485812449e-01 -2.105643635997732410e+00 -7.689863763483900660e-01 -4.106898720941451475e-01 1.630838333038015175e+00 1.687357217092945172e+00 1.132826802918112774e+00 -7.342932887381884433e-01 2.969725833761502343e-01 7.967905821585873072e-02 8.802357882435042358e-01 1.240874406108489758e+00 3.286273805961229533e-01 7.250002832970213751e-01 -3.030776014277953290e-01 4.810616739413114962e-01 1.998687651702054924e-01 -9.402407647902528698e-01 -4.419828803002708861e-01 6.451507175765379687e-01 -1.738057767015422916e+00 -1.032334661935047526e+00 1.392901172977674573e+00 -1.439362688264515633e+00 5.437657226840617586e-01 -7.723209397168786516e-01 -3.701437639048827388e-01 -7.323936864905801203e-01 2.338372372862156934e-01 -2.358462285585130880e-01 3.082416847958917572e-01 4.314057498669546797e-01 -1.194676448962837867e+00 -1.074260728521621022e+00 2.712788706964253116e-01 -5.307716352800951887e-01 -8.395783150213967927e-01 1.642972602210788502e-01 -4.055995457111676306e-01 -1.548001291384601297e+00 -1.673647343112555086e-01 7.221544642841266626e-01 1.272120860333695092e+00 -7.435662862605718626e-02 4.847592668405145133e-01 -6.266649128302357319e-01 1.657186540806305564e+00 -7.258138756755798671e-01 -1.331203235909125482e+00 7.099759376723532300e-01 -9.065582798299217648e-01 -1.458944386238554713e+00 3.213557435396430240e-01 7.164094682053872010e-01 2.098043260126939646e+00 2.368035194992695214e+00 -3.543260525002969036e-02 2.009578821900285250e-01 7.239936529032339196e-01 -1.509903645673488004e+00 -6.531173026480449062e-01 2.424697427065000355e+00 5.933706631102712847e-02 4.941232494379438345e-01 4.593570204212203967e-01 -8.844172669533865161e-01 8.771326420457509210e-01 5.120004256207875137e-01 -1.702116175940863174e+00 7.240991048431775212e-01 2.777158325403307204e-01 -9.095632753997595632e-01 -1.522956234313402324e-01 1.513217639708198226e+00 -2.444665850435898236e+00 -3.453852340480398353e-01 -1.177186614448415991e+00 -5.949144408044173549e-01 8.830659625440598903e-01 -2.622134999608679018e-01 -1.528884407008525237e+00 1.124339053910435426e+00 -8.323121410588721902e-01 -1.061711682607791474e+00 1.201453786519233624e+00 -5.221595519294007781e-01 -4.185979507474931749e-01 1.408035357191745218e+00 2.285421706816431475e-01 4.711044550802016007e-01 -1.817609399294604564e-02 -1.266630091245172007e+00 1.067199001181247109e-01 -2.602123670558625923e-01 2.086514625805988565e+00 4.929240474164810482e-01 1.301427191512886772e+00 6.567557344809450415e-01 -5.237926928364026180e-01 1.751964638181761513e+00 -3.187620087199211777e-02 4.062590816308579988e-01 -1.255728765774047351e-01 -1.537370001045420098e+00 -1.232130245233858529e-01 2.005074017261502251e-01 -2.054104306177625183e+00 6.681887043846177487e-01 1.460213066397318959e+00 1.505056790587827598e+00 3.477732603624004160e-01 3.924795890981042645e-01 4.264992736755624514e-01 -1.955453619706215285e-01 -5.805316888176706991e-01 6.292225641590812879e-01 9.552131370553001988e-01 -6.499866144102134369e-02 -2.130600474131100763e-01 1.282609720193787772e-01 6.669564121231789100e-01 -6.750258863065843329e-01 1.231444601399969807e+00 1.037235064814253871e+00 1.337548846878330755e+00 2.707416005994066621e-01 1.314218732089203368e+00 2.216671189931554986e-01 7.837477341505733053e-02 -3.826515754359877119e-01 -1.246447974745434450e+00 2.470503189231631203e-01 -8.326717260820064581e-01 6.433990171675342262e-01 2.667037207324949311e-01 9.676993918838495690e-01 1.090344967431799761e+00 -6.325378467968171270e-01 -7.698753166739530363e-01 8.579414595855822112e-02 4.073272688775882444e-01 -3.287137284750525912e-01 -3.265455685695701771e-01 -2.958840063324848502e-01 -4.066958130322080867e-01 2.700713487951095781e-01 -1.463586080991628791e+00 1.426055828306270312e+00 2.964602477873088948e-01 -5.858141648405667395e-02 -1.434817008383418302e-01 8.501220448096593607e-01 -2.740395848865170847e-01 3.575263877953113179e-01 -3.974966599223552777e-01 3.083396798635433811e-01 1.326435310587560368e+00 4.519935296892272913e-01 6.223563165825116705e-01 -8.253299151740620468e-03 -6.660340134348098351e-01 -8.801740091079809925e-02 -1.246924328731142451e+00 4.268770185463350297e-01 3.304741860499224582e-01 -2.434030324526156863e-01 -7.385127639405295596e-01 1.372083993952203373e+00 -4.723435646772807806e-01 2.286992131323117294e-01 3.037917262835165277e-01 1.998222228020266333e-01 1.165392693972380656e+00 -7.732244525122757839e-01 3.905459799788148501e-01 -1.049909649218853547e+00 -1.027253269381630751e+00 -1.089630866727388930e-01 3.342569993937209993e-01 -6.253291732454547835e-01 1.254298020931944091e+00 -1.402500037742540062e+00 -9.527582541783042869e-01 7.324171570977150436e-02 -9.201740139992685696e-01 1.669066919582504749e+00 -1.093491527909564942e+00 4.078569119236213902e-01 4.627516932653989445e-01 3.962572935456905587e-01 -2.395401153706310793e-01 -1.940132172439683611e+00 -7.234186909122661824e-01 1.116557220843465981e+00 8.657552771553468640e-02 -1.366923688250211155e+00 9.051049122426456650e-01 -6.014154104981032090e-01 9.547180280590330526e-01 -7.328749538162502297e-01 -1.476245867620294971e+00 -1.637076639319299254e+00 1.617189109955011528e+00 8.596798976932640279e-02 1.595141481277226880e+00 -5.657627914738545538e-01 -8.923876106529600172e-01 2.976047654323714653e-01 9.703983906485568189e-01 1.515215077194140170e+00 1.592582327002006082e+00 -7.517613412040226040e-01 1.250702789624763778e+00 5.882721765255836260e-02 1.436637106949066323e-01 -6.374322711366593452e-01 -6.963226969137762401e-01 -3.348660760170673045e-01 -1.909866657813751034e-01 1.850087037659517986e+00 -1.762987907438162916e+00 -1.047177927276003562e+00 6.136413569011147651e-01 -2.247207666255503777e-01 1.664286883162636732e+00 1.362923648931681164e+00 1.762158826015880475e-01 -1.047232493348229099e+00 2.871471973211269790e-01 2.259642215424360334e-01 3.565492340749646938e-01 -9.946614200306058695e-02 -9.526574810878402078e-01 9.951377672745893854e-02 -1.419023197807553371e+00 1.107490999537020127e+00 4.792873413029498098e-01 1.020647933611296576e+00 7.200035840005015730e-01 -5.523367978725985949e-01 -4.096704800112275224e-01 7.502363205213328223e-01 1.075365581134538173e+00 8.022745763819107978e-01 9.919584024560096358e-01 -2.355544581450338959e-01 -1.283825596896884580e+00 3.450683608023690674e+00 9.681990982395316525e-01 8.618661195962105115e-01 -1.481212203670162264e+00 1.921455742158641122e+00 -2.793002159002749618e+00 -3.291906592642397933e-01 7.482551769917638040e-01 4.107332647455330110e-01 3.208178107869780193e-02 -8.436411916728864258e-01 3.408794764581458692e-01 7.320740842329430675e-01 -1.241077216085598733e+00 -8.246039515133555264e-01 -4.275828174550392324e-01 -1.145887373652201946e+00 -7.511160175173126063e-02 1.191964993754995351e-02 1.622925553995602455e+00 1.243902639780086972e+00 9.164617775299749303e-01 7.873349628330584826e-01 8.039642373215227789e-01 -4.899056826292479405e-01 -6.465605107002548868e-01 -1.270304434349054379e+00 -1.166455826191266976e+00 6.662854618519501448e-01 -6.668914587989691611e-01 -5.084783242797015212e-01 5.948571459303273468e-01 4.794324192182961020e-01 -2.815550052909283063e-01 1.772278772573031014e-01 -7.536667368477830697e-01 -2.227936161930693659e-01 8.315431852920603939e-01 1.241074037892897053e+00 -3.959061156966579148e-02 1.155786756545359589e-01 1.366291064223959406e+00 -1.036301623522625226e+00 5.767677350003074244e-01 -1.232829538002929270e+00 3.183095603066995238e+00 -2.132910808464473451e+00 -1.471317707771808259e+00 6.862692723188184019e-01 -1.375238088728786279e-01 8.037280660567295287e-01 -1.233931412736127831e+00 7.222887708631116066e-01 9.296878201980187661e-01 2.644721411446724832e-02 -7.546594712356165247e-02 -1.305727224351790061e-01 -2.807383830958613546e-01 -8.487324279139091265e-02 -1.077260828421842787e+00 3.099301822818543162e-01 1.283864837934591607e+00 6.944079512963864387e-01 -6.415943244864787953e-01 -2.866393306128923735e-01 -1.876854076616608635e-01 4.026709601061758126e-01 -1.260000128749511283e+00 -7.466847217838742390e-01 6.892240042945563250e-01 7.970636828773509652e-01 1.249220138926819157e+00 -9.942322250930620831e-01 1.182607413601531654e+00 -8.920766292080185567e-01 3.514514042620180412e-01 -1.717025487397558114e+00 1.109865313088290506e+00 -8.436072018723533850e-01 -1.716447656129707955e+00 1.615320559037305870e+00 1.758677612012528868e-01 9.530643022085993898e-01 -7.536638035589477980e-01 4.844729727792109614e-02 -3.927811912902753333e-01 -9.740820945410467724e-01 4.573117861090348901e-01 1.195208821247207703e-01 2.565740024934758945e-01 1.887578582881171974e-01 1.515080731838350236e-01 6.796222778924466690e-01 4.899577152310004013e-01 4.754074967980065902e-01 1.280826807621397112e+00 -1.261538293847716208e+00 -6.026461090599394277e-01 1.864298265213812034e+00 8.805600694564325037e-01 3.188683234996845806e-01 -8.012060830985935356e-01 8.662367199784754002e-01 -9.791561554635977993e-01 1.661885820919287160e-01 3.163586116882550203e-01 -2.298440455046827646e-01 -1.440679319062247166e-01 -4.145799842240044386e-01 1.037305190718546433e+00 7.084162864407633764e-01 -3.024173144044079442e-01 -9.328619797366810573e-02 -5.775307794574960907e-01 3.690622639440738761e-01 -6.983067927248023388e-01 8.581275280346416512e-01 3.523542522790169329e+00 -3.220741682551050200e+00 -4.008943385499963430e-01 -3.998638590709980289e-01 1.652328752516946997e+00 7.559975605696391820e-01 1.224166925240061987e+00 1.848074326092105299e-02 -1.315797945741769004e+00 -1.116058900118566344e+00 -4.908865354788277680e-01 8.991085210097972125e-01 5.029740496917703974e-01 -1.596494791345374198e+00 -2.454438693803572338e-02 1.586962299927494824e+00 2.772807691442030209e-01 3.494702154290010854e-01 -9.226426848741483555e-01 2.370793035583375286e+00 -7.858975193632118383e-01 -5.694571545276791991e-01 1.336488556424299423e+00 -3.776066408733045887e-01 1.159496101124731782e+00 6.795848633723784726e-02 -7.093125460130645932e-01 8.303603223212505657e-01 1.213734494393120117e-01 1.698876263627091765e+00 9.112138477280935511e-01 3.668629915451943613e-01 -3.448514844575659710e-01 -7.703364176338289848e-01 7.703215100913550772e-01 5.845959994221807676e-01 4.281236823168206307e-01 6.071450386831714341e-02 -4.303476066937634292e-01 3.203573740661435076e-01 -1.140475251699414327e-01 -1.693209773861164669e+00 -5.305564292414038929e-01 7.917774480949195670e-01 1.329501692728352891e-01 1.058097907397213211e+00 -2.687025997090073393e-01 9.352430748193529819e-01 1.164686177312305171e+00 1.128306324451726184e+00 1.724417819038071453e+00 5.319949655695236854e-03 2.786513390198317452e-01 -7.977667411711801548e-02 8.690441496222900408e-01 2.674370128163415239e-01 9.060655678160565996e-02 1.122561800967347700e+00 5.848730172929655913e-01 7.980474747268818669e-01 9.151767242205289810e-01 1.292985069600320613e-01 -4.855558236535166827e-01 -2.354979509402568283e-01 2.438500325907307364e-01 8.212661924104417421e-01 1.342989261246774646e+00 5.707939380108142391e-01 -8.058544017732901521e-01 -7.045291280338014661e-02 2.010220753525869153e+00 -1.713870592360640321e+00 -7.913930242523518066e-01 3.792320239686071126e-01 1.928187385995594916e+00 1.559460021822899556e+00 -1.703288414818400875e+00 1.237880913559145535e+00 2.028108583864081993e+00 2.788988278665510689e-01 -1.200923809261714270e+00 5.264251437349805052e-01 -3.427657152676006347e-01 -7.812903230913055275e-01 1.226057801384503876e-01 1.546588494140711811e-01 1.095495333412653371e+00 1.088026387255045385e-01 5.326494693149804727e-01 1.051976166748252783e+00 8.463047188532243359e-01 -1.858696366520773191e+00 -5.931644500750399285e-01 -1.282908138862086878e+00 -7.422007876241345503e-01 -1.038194204215915128e+00 3.612215256612233971e-01 1.310087951391126493e-01 2.991713658580661961e-01 -3.343490044355558188e-01 -2.460386033208661616e-01 -5.139338693009087855e-01 1.332932111616013104e+00 1.516655996253787997e+00 -3.268065216796540717e-01 -3.951361850145029830e-01 3.873753591597175472e-01 3.508617826553381280e-01 -1.334428321225093583e+00 1.173519545059732883e+00 -8.761015897203712210e-01 1.657490828111293224e+00 -9.917293161464943996e-01 5.313037120161052673e-01 -3.083656404104693771e-01 -1.606438912262210250e+00 -2.866625908879308349e-01 7.301212990460497210e-01 -8.179940493998935080e-01 6.730926137059308756e-01 7.169182835977299106e-01 7.317277743837150572e-01 3.155565923287039221e-01 1.173607091582560713e+00 3.121680615627049904e-01 -1.692122919015665694e+00 -1.466558719487397244e+00 1.725369981613167791e+00 -5.308239882746900173e-01 -2.681931993378453005e-01 -8.209297327514644138e-01 -4.528940987453124456e-01 1.733574810899699337e+00 8.647866995763558995e-01 1.431463611387276513e+00 -7.087285620566068367e-01 1.929262611439249708e+00 -8.239049316138224999e-01 -4.318107757964954052e-01 -4.417063703237408823e-01 -7.194736785683911728e-01 -1.809824163799362617e+00 6.795585718143076770e-01 -6.668622529750474204e-01 -1.257976635589229231e+00 -6.229945542184566198e-01 -2.732008949536923748e-01 -1.280482792513786550e-01 7.879273219817434226e-01 -2.096063199009745581e-01 9.370337222363155361e-01 9.466598634102697807e-02 6.483901581626101418e-01 8.804455975424777536e-01 -2.457397046762575421e+00 6.864180808952418111e-01 4.460350494668416932e-01 -1.788723036238650144e+00 -6.069887542187756280e-01 1.754168116612988548e+00 6.761017376297678849e-01 -3.551461817575130575e-01 2.785495812862296416e-01 -1.039247497425603156e-01 8.406406782672434241e-01 -3.132447822910317155e-03 7.729642870110297048e-01 -1.274969135815402943e+00 8.440942991595136169e-01 -1.379877450955345475e-01 2.175976116950392836e+00 3.795032836692774914e-01 -5.327533843888557774e-01 -2.202110243419164864e-02 2.909085458417530301e+00 -7.016482574627675994e-01 -1.044080098193058970e-01 -4.732171052116782572e-01 -1.371325904643391214e+00 -7.536410036783800503e-01 -1.633840404878443175e+00 6.420506552200762052e-01 -1.066760613028358007e+00 -1.691044509945963670e+00 -2.010384671240860732e-01 2.258243764156088462e-01 5.602711915862985947e-02 -5.540937873202546049e-01 5.515604862715665080e-01 -7.112806506761296665e-01 1.226023267001107975e+00 -7.620449689554403827e-01 4.759837544776802098e-01 1.404362332884506959e+00 -9.204820479348639894e-01 6.023124204814265248e-01 -1.212738034778077401e+00 1.875133465775809416e+00 2.974998066107611971e-01 2.120391749300442330e-01 -1.151799496313365756e+00 3.231541533841415792e-02 -1.004036641660619456e+00 -3.494680533773942832e-01 -3.230641953562605334e-02 -1.029865388860733866e+00 -1.271220836634749274e+00 1.258139923312261876e+00 -5.020174543830879799e-01 -9.540550882249621001e-02 -8.624536813233610877e-01 -1.322822813224582839e-01 7.321788579989702006e-01 -7.370187988032858017e-01 3.132425627176660954e-01 3.580527070590689420e-01 -8.177591459074481928e-02 -1.379799851549630363e+00 1.225462540084161889e+00 8.616106069565825087e-02 -1.960657838957444860e-02 8.325047377402206017e-01 -2.561925759335042518e-01 -1.074378598404513108e+00 -9.726184647717833753e-01 7.646946493017150459e-01 -1.544385611801351865e-01 -7.778303859614956739e-01 5.502808909755121380e-01 -9.541664607845536938e-01 2.120477335409105546e+00 -3.592830462746030573e-01 -1.894672726378350491e+00 9.183824423033196682e-01 -6.893458472110398638e-01 2.545115110201812691e-01 -7.954088128444459782e-01 8.209271989947719561e-01 7.179433228804901201e-01 8.860028816683916675e-02 -3.807062100697917728e-01 -3.074438535097950842e-01 -8.476473364285825873e-01 -2.748105182672772040e-01 -2.108381197421775877e+00 -4.386287963754013225e-02 9.821229672426915469e-01 2.336042954943688965e+00 9.939636821918033105e-01 1.519240339111826543e+00 2.389231828894985976e-01 1.302108900613445641e+00 5.005531686684049353e-01 -1.090538618713742802e-01 4.411260838446404153e-02 -6.785459966124872400e-02 1.430243902124586075e+00 1.084182838355606471e+00 -8.178583303551101302e-01 -1.439354776393848845e-02 2.192717589295942737e-01 1.202968628075111290e+00 5.200934919264685874e-01 1.292557013862069226e+00 1.203372220245931823e+00 4.102098436324022046e-01 -6.410688783215212627e-01 2.881590042751376313e-01 1.075784328259308253e+00 -6.135373811859753390e-01 -1.188571837199307035e+00 5.537638505495154906e-01 -2.642843934654905524e+00 1.119843537409034528e+00 4.830083146873705990e-01 1.385377154440242231e+00 -2.086008786607770060e-01 -6.812808390232875100e-01 -8.119046029597255520e-01 6.993474380250345179e-01 -1.358601261057714504e+00 3.390953585672477205e-02 -8.783718690366046911e-01 -1.392735842919779810e+00 1.735768681443100592e+00 1.814158583925212231e-01 6.219339641475691849e-01 -1.082569329267424774e+00 -9.353103825940233262e-01 -1.155797339117359268e+00 9.117920778362254008e-01 1.466009677139985534e-01 -1.141183608982142106e+00 -1.233712799729475673e+00 -7.121358178084805646e-01 1.618503401946840004e-01 -1.884262797233270836e+00 6.030776932525488271e-02 9.115408436892815658e-01 -6.570027595501650719e-01 9.362105026101719130e-01 -8.057681171463440539e-02 2.322328370591986157e+00 -8.780518178236558224e-01 -8.151847637784123135e-01 -2.475379915553218291e-01 -1.914926831649956807e+00 2.333133137694096138e-02 -1.937247865514870382e+00 -1.331615538793840869e+00 1.369451167582989903e+00 -1.413209812930713349e+00 -1.721513472064364891e-01 3.217080691048712637e-01 1.327029311527311961e+00 1.908786630624704550e+00 5.786462780965101471e-01 -1.538549410393982575e-01 7.005348928446357704e-01 -5.048478893738628237e-01 -3.054793694297265882e-01 7.779501260681907782e-02 -1.146989986040126475e+00 1.080114025016512880e+00 -7.304156246561626098e-01 -6.246009312216473930e-01 7.704052720452898573e-01 -1.011882923111745297e-01 9.867921142073263763e-01 1.750961790767063153e+00 -1.121704986034227858e+00 -5.856176886682039617e-01 1.635421291360554807e+00 1.416505660168684733e+00 -8.070606466299987680e-01 -4.182906375925455333e-01 -5.067738208607110995e-01 -2.370790625324257217e-01 -2.573411128102819773e-02 -1.787942821996538756e+00 -1.062530184895703611e+00 -8.388447030498651091e-02 -2.011422187872691225e+00 7.275885954283879409e-01 5.116203526904916643e-01 -3.054267015834415816e-02 -9.092209585442289077e-01 -1.250807022047159212e+00 9.520896319091178839e-01 -1.151295882907221513e+00 6.852562459380717730e-01 -5.946502841694044639e-01 3.927342036875152154e-01 -2.275724084445098327e+00 7.225243237079140290e-02 -6.559944853658224995e-01 -1.536716290387813988e+00 1.658820578898785036e-01 4.438101585774266167e-01 2.109796832174165582e-02 -1.201979473937756060e+00 4.199094678761602917e-01 9.886776593029319438e-01 8.925738554600392005e-01 5.933383964875219574e-01 1.135494463416899802e-01 8.814106188889764271e-02 -5.511851463934135387e-01 1.956399484075262540e+00 9.462293609274539108e-01 1.492887671246810044e-01 8.906852153523316939e-01 -7.885128875807903004e-01 4.192748290333643824e-01 1.108919520709927387e+00 1.744643057927258711e+00 2.008463744676605156e-01 6.215104514281314385e-01 -9.346678672274631727e-02 1.735780023069484201e+00 2.916364370456257515e-01 -8.641385279904575389e-01 2.922808983147934803e-01 1.314488547915382499e+00 9.242895352410559484e-01 -1.594457881465881410e+00 -1.971952233553222689e+00 -8.480336923525720605e-02 5.620905046884782097e-01 -2.536573193202780740e-01 -9.412230575020283929e-01 2.088879982628323861e-01 2.349610223300079015e-01 8.490364154925650331e-01 -8.386812640831987631e-01 7.803328289286230735e-02 -2.393123429318823603e-01 -1.450017216804943887e+00 7.496407036740265761e-01 1.709788911984354343e+00 -1.854951033020728612e+00 2.462791021425695184e-02 4.643352973271901996e-01 -2.997288229362273793e-01 3.591862960406018435e-02 -1.893913103285404798e-01 -2.228223882877927942e+00 1.883173825664191892e+00 -3.714931510972666606e-01 -4.731773510520673187e-01 -7.909288900741823225e-01 6.491637822223896848e-01 -1.622540542642781691e+00 4.399339699577723417e-01 1.582190847859694660e+00 1.447653223843559767e+00 -7.597914736944235692e-01 5.853014952860140230e-02 -1.842761998658158928e+00 2.064087132792200574e+00 -6.050517560419937935e-01 -6.325938112200756303e-01 9.088600490419556088e-01 -1.964751873827126627e-01 -1.475544889925930914e+00 -1.652073824136673474e+00 2.728985808371422461e-01 -9.793757818173105534e-01 -9.354086421806369345e-02 1.080357444824217028e+00 -1.117604295894087718e+00 -7.982897494160260399e-01 -1.831791577184562314e+00 9.378859071683773863e-01 8.281680936105069168e-01 -8.557295865554546133e-01 2.239522494950985931e-01 -2.038383950683466950e-01 -5.245555182177452647e-01 1.134895354400550893e+00 2.373110055136045948e-01 -8.982083197866482793e-01 -7.258121280287842536e-01 1.060643491982299125e+00 7.928944173341536672e-01 3.534315691962541806e-01 1.011355691558603808e-03 7.938006493160401078e-01 -1.065074623493848405e+00 -1.988490572539660439e+00 1.161583508029207179e+00 -1.024072559333941479e+00 5.551064191904352407e-01 -3.893317244943930722e-01 -1.840601762881463710e+00 -9.359535550722446473e-01 8.984197171063099674e-01 1.326035861764403023e+00 -6.772510904104167215e-03 -1.482511032216786484e+00 -8.600384227332648068e-01 5.924164087850131155e-01 1.217808736651740054e+00 1.167169596061821135e+00 -1.756462172424157808e+00 -2.916787012170494742e-01 1.444796651550332989e+00 -1.122090559492008532e+00 -3.568785122411317068e-01 1.337419982166005772e+00 -1.203483706443309931e+00 -9.231002678121938976e-01 8.222464598697304394e-01 5.882932322446918771e-01 -1.334759134985865070e-01 1.125399920842545143e+00 -7.595029193352575980e-01 -3.742579531297601236e-01 4.550213901377543890e-01 8.606216651754077240e-01 5.183852187522201005e-01 8.535663591311677678e-02 -9.985458704803105157e-01 -4.425738493400606655e-01 -9.507001416984994790e-01 2.855321861886163659e-01 -5.466243750800244827e-01 7.435542011993057088e-02 1.589484813317459722e+00 1.208088589235082333e+00 9.847620749777813431e-01 -1.230644951544588306e+00 -1.067032448567861058e+00 4.090305745287656780e-01 5.989136448339298369e-01 2.213764665121765729e-01 9.323858991280404851e-01 8.098733907991298997e-01 2.888499165901056709e-01 1.140578211739508019e+00 -6.192779619761152876e-01 -6.731436097655538742e-01 -4.359627276094011350e-01 1.561847363807195688e+00 -1.705339444159529982e+00 6.970434097759740100e-01 8.378060255438670723e-01 4.047998492294391237e-01 4.780838366781766657e-01 -7.620629965363528990e-02 6.691840986454601348e-01 9.402727142453434217e-01 -5.298441399425185550e-01 1.105039255809561638e+00 -7.568473668757459416e-01 -8.414197108376922918e-01 -3.176735916609503274e-01 -4.041177743086013519e-01 2.068535913536882376e+00 1.798542523349144773e-01 -2.086527469607009910e-01 8.730276842205228482e-02 1.033965433459928640e+00 9.116228080342593243e-01 -3.714372350897109376e-01 -3.132912256181016319e-01 1.302931443712105064e-01 -3.470328642926374663e-01 5.492603428118610076e-02 -4.582843238514439088e-01 4.537898938461044085e-01 2.410816565013157664e+00 6.815150813989598877e-01 4.150721395746125031e-02 -1.182074504732631315e+00 -1.243567902837985129e+00 -4.413107148423489057e-01 7.426658251704912894e-01 1.713371223848914326e-01 4.092680031002873253e-01 -2.258928719731344847e-01 -1.841761586899786973e+00 9.910699719969005006e-01 -7.645251417929486981e-02 -1.205958522314514170e+00 4.223376455899270354e-01 -7.227500186882191979e-01 -2.612045928651939852e-01 -2.179911575780465682e+00 -3.953264600267951678e-01 1.382316370803153394e+00 -5.709892282209044767e-01 1.467107018370578553e+00 1.189293308979225694e+00 -1.233388821360198451e+00 -5.097426533557759126e-02 9.347400162815285019e-02 2.301802972122887203e-01 -2.000085654944833369e+00 -8.068714703634203289e-01 -2.401869823152780192e-02 -8.505789089824654370e-03 -2.805440013592802595e-01 -1.142973663940227480e+00 -1.129589505266051397e+00 -4.527667286616008369e-01 1.633193859655783342e+00 -1.141811118777709799e+00 1.536814226977440030e-02 8.616046966709741683e-01 7.886608934883707622e-01 6.838394911828090672e-01 -1.708490748441631624e+00 1.381222565454571116e+00 1.307381887844234036e+00 -4.264062907117301959e-01 1.202194711560815810e+00 -8.633335960392166109e-02 2.600245182710333447e-01 6.298114254065123596e-02 1.329008107527124727e+00 1.206368290789721964e+00 1.097055886742634767e+00 -1.507281530482407553e-02 5.600949997725220009e-02 -8.074111011085833844e-01 1.552326763871781333e-02 1.398457035476239618e-01 6.619106596699950162e-02 -7.165505012273986063e-01 4.420453917826733248e-01 3.416377300402897443e-01 4.499209597614465816e-01 1.316954467095340808e+00 1.049646375525296937e+00 6.840534813755567711e-01 -4.986004539330678997e-01 5.046102443214782740e-01 -5.670695290601779348e-01 -5.613640965327723054e-01 2.881995189636230581e-01 -1.271026250369673427e-01 2.002218223590919704e-03 -2.630910939677280624e-01 -1.160279022736274701e+00 5.893298747205208965e-01 -1.392559726291359379e+00 -1.933463108703977085e+00 1.690420640132789476e+00 9.577256464741155106e-01 7.336920562337508889e-01 2.809927636525218486e-01 2.154578868921130930e-01 -1.971034983190636192e+00 -1.095556067314563536e-01 6.226115448087687909e-01 3.730469138611681307e-02 -1.186615427555648195e+00 4.276292441761526675e-01 1.459312244730511798e+00 3.950608548295386768e-01 -4.603309698877461886e-01 1.303219767233660120e-01 -7.056827777764576037e-01 -1.903552628531686386e+00 5.925063713303457824e-01 -2.351087781187434222e-01 -6.124912237051214486e-02 -1.059289489105186499e+00 -5.113527275229210467e-01 1.475473454785725336e+00 1.492163208365429317e-01 1.429438773724464706e+00 4.434316496391594309e-01 -4.472536314365833099e-01 -1.526770969441125780e-01 3.879169017357195770e-01 -2.610112722178927758e-01 6.442478400584049636e-01 1.928658133746323999e+00 1.057890184847766424e+00 6.438278754058804898e-01 -5.195691155715770337e-01 -3.579481425825353225e-01 -7.033522000088643367e-01 -9.102382157184690792e-01 -2.821527267182047383e-01 -4.088254448367464877e-01 2.119664397265785816e+00 -4.735612766490113756e-01 1.118951477102851255e+00 2.505915047868859657e-01 -3.434963762793247222e-01 -2.130976571994720736e-01 6.424912375666425035e-01 -2.136988032013121264e-01 1.506650323900216915e+00 -5.980622147131308547e-02 -5.654115065697754572e-01 5.280233616702074695e-01 -2.306503604029752977e-03 -4.048561849407059654e-01 -3.344395621160326515e-01 -6.651216710919940489e-01 -9.570622535861741942e-02 -2.463418949993871621e-02 1.529508199755820863e+00 -1.484723207281490209e+00 1.499647122692925105e+00 -2.358673046208217272e+00 -2.934320564042566803e-01 -4.854222547331745741e-01 -1.059121230227307198e+00 -2.369718234287350178e+00 5.010459381974041726e-02 1.861906424951268735e-01 5.970923320525696187e-01 1.736420933154456225e+00 1.510671605561211273e+00 -6.443142731575127735e-01 6.919396837485434215e-01 8.089840441056094233e-01 -2.890819827284992205e-01 9.400193799197676947e-01 -6.762402812150407616e-01 1.376761313400359565e+00 6.579715502416767503e-01 1.367040001402669347e+00 4.567905759020011724e-01 -1.394548036035627159e-01 -4.406749656272531679e-01 6.009368627639316562e-01 4.885869912049827790e-01 2.137306109259379472e+00 3.100889301764404027e-01 4.278004372056513627e-01 -8.359668796669211810e-02 -9.822237846728937294e-01 -3.563293155572586635e-01 1.245408898890985883e-01 -8.131127256218917410e-01 -1.466417552247622158e+00 1.904710448581599380e-01 -1.280635138366859327e-01 2.621405538866410437e-02 -7.194681562045132095e-01 -1.296809153533292847e+00 -1.487883546802498014e+00 -6.548962898602425087e-01 -1.280934084169501164e+00 -9.070384162238237513e-01 -5.697740947047389426e-01 -9.116035549480777656e-01 -8.688852731928925488e-01 3.959954124474275305e-01 1.886649394882767838e+00 -8.137670310925685380e-01 3.838600749775696874e-01 -4.209889601408735027e-01 -7.941935985871517723e-01 7.522751217582870353e-01 -1.977760073150609532e-01 -1.084074663170240677e-01 1.228530823670249239e+00 -6.843183119252168600e-01 6.170299848319272806e-01 2.891227987307400382e-01 -3.123025019499371946e-01 8.986024861457936330e-01 -4.277903188317368488e-01 -4.085501035232140810e-01 -1.642938456052878360e+00 4.500424651715163593e-01 -7.094825197400628225e-02 5.976957460320592164e-01 1.303174574821194032e+00 -4.828556118795316321e-01 3.031232332449943639e-02 8.910924374295083883e-01 1.233402886093146605e-01 9.666913447433547191e-01 -1.658456367268661635e+00 1.476332162716560203e+00 3.023407712279256865e-01 -1.375902945249874443e-01 3.856162686112028504e-01 7.865255263190708002e-01 1.250457280602942145e+00 -1.207163085967952521e+00 1.418317057883104360e+00 9.760503027542896115e-01 -1.082012155034139500e+00 6.505797928390347762e-01 9.487340683432817778e-01 1.019080098529162814e+00 -2.195369451505206071e-01 1.119441208006183963e+00 1.385333368102894092e+00 -2.828850369064604409e-01 8.863536832110198160e-01 1.032009722596633795e-02 -1.585296173009836940e+00 -6.644894097126377019e-01 2.468998930867667974e-01 -8.791671541586336680e-01 1.235417340624668014e+00 -2.588421786293589211e+00 -1.631397974115354810e+00 1.281491134624463124e-01 5.051776201784384801e-01 -6.821160674457323880e-01 2.286890989341361924e-01 -2.014130946217736751e-01 1.699318458607096183e+00 9.800777499462111075e-01 -9.540031440485674530e-02 4.180085827356682660e-01 6.977556030037639356e-01 -4.313656739817391950e-01 -9.033772511725350896e-01 1.028649179760593446e-01 -6.974282460190986410e-02 -3.935766324292040430e-01 4.732845905988120605e-01 4.650940962405230583e-01 4.264826479883637167e-01 8.625657209321015498e-03 -6.847545840334647860e-01 1.397021482208152143e+00 -5.544496147667535846e-01 7.245792321189227225e-01 5.300422653025221864e-01 1.910857044227717516e+00 -1.322586227025286387e+00 -1.552682472395692459e+00 6.418069375140202926e-01 9.011156209186161892e-01 5.457012387759440086e-01 -3.017637092059523990e-02 3.469446423993863271e-01 -3.621671602244876387e-01 -1.150684292812859777e+00 1.485526835866249229e+00 -4.944241482178110547e-01 1.199459160012577907e+00 -2.223881054993260609e+00 -8.112778449051699647e-01 -1.326247115943854915e+00 -6.074844969434124442e-01 7.835720764356927104e-01 -2.373735046140987404e+00 -3.550359509493224430e-01 5.967215277914658111e-01 -1.088974354309024895e+00 1.192145566903775183e-01 -1.353231417807372328e+00 5.855413606305366336e-01 -8.222945638978640392e-01 2.825252158534426183e-02 -1.541484808520479644e-01 -1.556240086817476387e+00 9.177044890005375821e-01 5.157700722827673889e-01 -1.370109156365214020e-01 1.064725714012438207e+00 -8.763484869189076543e-01 2.471379520750314196e-01 1.090882795808086669e+00 1.106097868317352656e-01 1.974648034066793123e+00 -6.594542661880273826e-01 1.711096276162322183e-01 4.541689231060593857e-01 1.632215213223213446e-01 1.873315892938832994e-01 4.314833671121658110e-02 -6.202828836266542634e-03 -9.664245497538226370e-01 8.343829852937161284e-01 -7.644790867566177983e-01 -9.631919169995840913e-02 1.065984708435048445e+00 -9.396086067996102520e-02 -1.241827282625884044e+00 1.775415961909136531e+00 6.147142024670723681e-02 1.013183282067530833e+00 1.230641125699426519e+00 -3.875922316999863559e-01 1.388185549646340777e-01 2.850839135080232456e+00 1.058319514581214982e+00 -1.010266341969314974e+00 3.082653856303519957e-01 5.365249664166731325e-01 -6.335350583989212137e-01 1.263735461052967191e+00 8.261868696653373867e-01 5.445936607351196113e-01 -2.937688533877313435e-01 -7.609058840259985690e-01 -3.897608399358890724e-02 -6.620726999281277836e-01 4.259826247443290193e-01 7.739841012528092534e-01 1.200875586314191779e+00 -1.572728588408750960e+00 6.557365801282443174e-01 1.629021023747226071e-01 8.457139653157028647e-01 -6.060626468624272789e-01 -3.135254022274908681e-01 1.377374087507697575e-01 -6.985669743675894106e-01 -6.520499194749915794e-01 -1.037296566379849017e+00 8.905292947686580529e-01 1.404128282609970135e+00 1.817181489061328592e-01 5.058833086993106548e-02 6.924702907549675768e-01 9.165327635192644928e-01 -6.752866319765736813e-01 2.004366582853736034e-01 -9.233637351723191777e-01 -5.897781071723255941e-01 1.258759385238250816e+00 -3.080019264645326715e-01 -5.148896246160143964e-01 -1.259812084006416144e-01 -1.688754850780009198e+00 1.090269022927725873e+00 9.925781512821842956e-01 -1.122395744350912050e+00 -6.243967691234867529e-02 -5.421712529136396563e-01 -1.340336651882066861e-02 5.240478932490509889e-01 3.318167863023073760e-01 -6.448101739709455327e-01 2.028820958542672803e-01 -3.551566310504610802e-01 2.233672708841686894e-01 1.390267877069931712e+00 -1.792658511708101754e+00 5.360734609201699141e-02 -1.495157782650657463e+00 1.695525703448487853e+00 -2.134479260901224862e+00 -1.569625108110465073e-01 -1.317640270049070361e+00 -1.134196183899985888e+00 1.433006927321104129e+00 5.154813893097827115e-01 6.339422827312766184e-01 -4.678514013125572579e-01 3.257648222789956693e-01 -7.443181738528447111e-01 -8.715777813864410417e-01 1.397136539510819953e+00 -3.985996870772560707e-01 4.026930651107880621e-01 4.666071058977379060e-01 5.721561980220019050e-01 3.520893837137109017e-01 -2.434904296217849651e-01 -3.704409337428212767e-01 -1.404574925998310242e+00 -6.690494965481454948e-01 1.473761443686685269e-01 1.986229077957625891e-02 -3.550610538910684011e-01 3.475408340759298387e-01 6.806412614291039720e-01 1.776755486976647536e+00 1.432992451672781220e+00 2.457681224276596355e-01 -3.898811780052214848e-01 4.599205621091310703e-01 -7.638680428690476365e-01 2.345770376780763056e-01 -7.704917660842055538e-01 1.390262366242645653e+00 -9.980551163718428542e-01 -1.864784752037554894e+00 1.037980492977730984e+00 5.406001636326741577e-01 3.016609139805338791e-02 -3.944969969803327481e-01 -7.930514163664965643e-01 -6.420162764644394837e-01 -1.700368889092741309e+00 -9.895737584342517712e-01 -4.614406080958761702e-01 2.566961488279806858e+00 -2.828327791179903739e-01 -2.888822394866590870e-01 1.455744793419374350e+00 -9.096170755026417032e-01 -4.374941754011801298e-01 -1.667980251162797689e+00 -3.981741823214422493e-01 -4.511820766874576893e-01 -1.043934191875820927e+00 -8.098382631262072140e-01 2.371516035971769076e-01 -1.594734019709843909e-01 7.090094833703178834e-01 -6.653544065703567156e-01 4.565288620109768658e-01 -7.457846921775216353e-01 3.767990109395510379e-01 1.577431269320140328e-01 1.458491231497270002e+00 2.179943730701476567e-02 6.880976070942850242e-01 -9.256065551302018468e-01 1.939701316621048610e-01 8.194555910856815562e-01 5.896932088204182021e-01 1.736463820126168955e-02 -9.111080146038540162e-02 1.578793425720559085e-01 -1.544263347186488389e+00 -2.954951689812419513e+00 -1.074164086495901782e-02 1.891639050267778899e+00 -1.699466738889046979e+00 -9.103551224932233676e-01 3.028826054341946517e-01 -4.057106852360548022e-01 -4.249136449733406651e-01 2.230857000929627354e+00 -1.923029825320860198e+00 -4.053189155820430267e-01 -2.444418383753046986e-01 -7.731872602269361794e-01 2.586965935540566641e-01 4.916200280218055441e-01 -2.392006993488430544e-01 -1.861667487106680730e-01 6.643480913972720225e-01 -3.535867451674381545e-01 2.645688046675591654e-01 8.881899943666390351e-01 -1.782989040699365091e-01 -7.098947790029649374e-01 -1.929944263221038681e-01 -1.221119231947730199e+00 1.665024638603941343e+00 -4.907374315565127265e-01 1.888931652421557972e-01 1.570689590768695743e+00 -7.655883163572103633e-01 -6.436521073513431501e-01 8.803580615035717649e-01 2.877424653653297693e-01 -1.937251438029666817e+00 -3.999472754981954759e-01 4.595147441597075555e-01 8.716734811927089321e-01 -6.069998023311870550e-02 -4.643325683710889940e-01 1.176217761894869235e-01 9.391150586141359113e-01 1.391551858424187049e+00 1.035539316678604882e+00 1.090975088323240388e-01 1.309619943635927930e+00 6.292599159954662680e-01 9.388253704875846317e-01 1.529949386255210042e+00 1.166766120499665771e+00 2.090268838344547131e+00 -1.182201140701442110e+00 2.445298542447348900e-01 -6.2055634780862956
[truncated: 3,620,028 more chars]
