# Supplementary material for: Bayesian inference of kinetic schemes for ion channels by Kalman filtering
Source: eLife. 2022 May 4;11:e62714. doi: 10.7554/eLife.62714 (PMC9342998; doi:10.7554/eLife.62714)
Supplement: Figure 10—source data 2. — The number in the file name indicates the brightness. [file elife-62714-fig10-data2.zip › 10fluor.txt]

9.846370656033809343e-01 7.329503958075943570e-01 2.432140522644261060e-01 -4.934104649280602883e-01 -9.869494147715849458e-03 -5.048764626079719209e-01 -2.708206997874587074e-01 -7.840761437585668236e-01 -2.314249669185806657e-01 -1.152031626485077731e-01 1.759519055354857420e+00 -1.998597874876389291e+00 -1.560220036638944596e-01 3.075976971740573607e+00 1.202877182524511479e+00 -5.322042412565809455e-01 5.115283354085350398e-01 -1.922879164848494971e-01 -6.960539466132447117e-01 -2.146272950998574791e-01 2.217663912112217695e-01 5.737013720835406616e-01 1.498222447057432793e+00 1.452698311257050179e+00 -8.182248306471971988e-01 8.043646540620009722e-01 1.616531844164990517e+00 1.748869581558539998e+00 1.556093211884518324e-01 9.059997771790915255e-01 9.174619919481785679e-01 2.532556826566356722e-01 4.513623817778507075e-01 -8.014755485416826808e-01 7.800179860798717169e-01 1.859517508296788524e-01 -5.972412143160630293e-01 1.602196593191610008e+00 -1.106946797239193092e+00 -6.266151552331500341e-01 -1.476777857097685276e+00 3.757694984044859243e-01 9.139529357220615990e-01 1.121490940524631608e+00 -4.429413428645007644e-01 -3.376525448905720594e-01 1.264818591060621777e+00 1.913096064937791940e+00 3.293436227596472365e-01 8.694813549772666406e-01 -2.455741748043068107e+00 1.340384071220062090e+00 8.711860947546519462e-02 2.162251206486511257e-01 -1.076959432700828279e+00 -4.203006433139063261e-03 -5.744490545376015334e-01 2.712623057012784056e-01 -1.209438399682590849e-02 1.577508629020745456e-01 -4.377676885007151242e-01 -1.155147346386092622e+00 1.862932502775088706e+00 -8.412633717013029422e-01 3.826161977141991910e-01 -8.842763224011551682e-01 -6.464312616329078720e-01 -2.174873716578331895e-01 5.249200615924271007e-01 -4.103800505927422959e-01 -1.156894163720008528e+00 1.222824790867723888e+00 -7.834699728625637016e-01 4.185345138950120614e-01 9.496535403976016365e-01 1.021618983782437429e+00 -1.274628473686561847e+00 -1.080254896792898434e+00 7.003695396285782859e-01 1.341680624716585557e+00 1.230131779377605206e+00 -8.404879507552300844e-01 3.220319603511325179e-01 6.430919087591990824e-01 -2.196352318814472238e+00 1.560925146651670481e-01 -3.002171426383155595e-01 -1.468805962322602188e+00 -6.421921823722930300e-01 5.545213682209958472e-01 1.132803260536203949e+00 1.181495065614952322e+00 1.774721217025749254e-01 1.026917605767387442e+00 1.715610254310262262e+00 -1.628749675068236646e+00 1.433218551251015105e-01 1.142824229541402170e+00 -1.229511677164012884e+00 -3.670793516380337906e-01 1.064439307283032043e+00 -7.191432579492147426e-01 -3.534303542975430479e-01 1.301091517201153014e+00 -5.247298666829925962e-01 9.521895485495698308e-01 5.415198681112717294e-01 6.733134702368931412e-01 -4.071160165050292101e-01 1.486330415088064960e+00 5.198268582318247288e-01 4.307204445559488781e-01 1.254080733508401213e+00 4.248892273073123227e-01 3.968947663202899157e-01 1.626079893232260210e+00 -5.095556380589394418e-01 8.974663658757343621e-01 2.136050202944441256e+00 9.582859556694907077e-01 -1.369916558869294643e-01 3.659880994781918029e-02 1.424262680330617981e+00 2.161194369628943512e+00 -5.568754703430273123e-01 -5.846836127038526065e-01 -6.383176135211959812e-01 4.474411024732209419e-01 2.942287589701451100e-01 -3.774133682061140416e-01 -1.253708701048895646e-01 1.373454038879641459e+00 -3.382821636869048354e-01 -5.120065994191629333e-01 4.906638127377839775e-01 1.310013396598842084e+00 8.183737464657095950e-01 1.812233673603933060e+00 3.109972250737745303e-01 -6.022377552407249812e-01 1.738785007989934739e+00 -2.961573868026138867e-01 5.743028841534594253e-01 -2.804422223613390885e-01 -5.281209555927088850e-01 -3.141381025205972066e-01 -3.333034531079267504e-01 -9.144348744494685821e-01 -1.040549502016028804e-01 1.449955276845016128e+00 -1.144208812757094629e+00 7.540269177491599750e-01 -4.027572681664308152e-01 5.756097002704176901e-01 -7.898207655730213883e-01 1.622768670388096968e-01 -6.083696602013780597e-01 -1.212665762107961731e+00 2.350790393254332533e-01 4.371403382002838622e-01 1.805253843775455336e-01 9.544924123489555434e-01 -8.803720098086530443e-01 -9.682529921334140921e-01 -5.147486076724874238e-01 -9.951312703014305594e-01 -1.242064299597408494e-01 1.241143318425325104e+00 1.015379551900557731e+00 -2.660116174544605361e+00 -4.576719080926183042e-02 -2.156054152143359381e+00 -7.153506168657098874e-01 -3.812040173242463303e-02 2.666027295120526830e+00 2.770395180247632871e-01 1.142578227725541185e+00 -3.289360141954068562e-01 5.639278352410677098e-01 6.621086758288952101e-01 3.480541314707357170e-01 1.099322458983417850e+00 -4.577244926452281870e-01 -1.282166272820848413e-02 1.991963677814479583e+00 1.358175199725232041e+00 7.353848814377191845e-01 -2.608640480877887913e-01 -2.120009163931610430e-01 1.916450200932549919e+00 -2.098029034990830655e-01 5.917716573203068986e-01 -1.454556881320564488e+00 1.200732354289226089e+00 -4.776590201249092393e-01 8.829126009399623776e-02 -8.833507310187305173e-01 -8.706712104309987099e-01 4.026032685235432784e-01 -1.318342781412190634e+00 -3.553622700783404809e-01 4.457957292236361391e-01 5.445601282109578944e-01 -7.507016818690506743e-02 1.688564474745327226e+00 9.540772696146464504e-01 -7.507862633640410843e-01 -1.214654286380233289e-01 1.116697048740603826e+00 -1.299810672233584041e+00 5.408139229854145302e-01 1.306906572827192248e-01 1.059590788244719528e+00 -1.952398999115419809e+00 -7.994320903396757994e-02 -5.116008250313058836e-01 -8.610997507827225506e-02 7.022475040989623052e-01 -8.125230196823090001e-01 4.784466966307946434e-01 1.547713361065921056e+00 5.035917421116407056e-01 -5.745883686062658313e-01 -3.623896966355440175e-02 2.785893536450111951e-01 1.959693594167835062e+00 2.631598502913393145e-01 -2.496632492217329968e-01 1.503044828763366425e+00 -7.659186554576156991e-02 3.076851206700938479e-01 6.590757008934012839e-01 1.727406278228479142e+00 1.102568201363491207e+00 4.859969400118768768e-01 2.494076830609084361e+00 -1.517282720910940075e+00 2.968667872591010393e-01 7.714152523126877048e-02 -6.004393549129338759e-01 4.874884695057525863e-01 -3.672677771690620319e-03 2.271777564436285868e-01 -5.924616905964981139e-01 -1.381442970909853907e+00 -9.620008755956723778e-01 9.147577826572070303e-02 8.356564415036674132e-02 -1.530268238225941158e+00 9.166194145997695886e-01 -1.272804835007018021e+00 6.116487396507841456e-01 6.810900756449778104e-01 2.052210894034544708e+00 -8.610215087822945534e-01 1.030887730497130672e+00 3.136677368031394186e-01 2.106987819000292195e-01 -2.127243383893443751e-01 1.140244052092571847e+00 2.145918691655174793e-01 -1.547639220259181103e+00 -3.317589943999572216e-03 1.987025988024913925e+00 -9.138484345209380022e-01 -1.788847507938791326e+00 1.095265900883336307e+00 -1.078149371109225152e+00 7.320071562402438170e-01 -8.999741797067147830e-01 4.106057437604113819e-02 -1.360393056303831782e+00 -6.269340884019267701e-01 1.255455667072854276e+00 -1.040128325607923288e-01 2.459550429671836458e+00 1.704538049561513668e+00 -7.749576408036160657e-01 -1.256373150207419576e+00 9.304591678878268990e-01 -1.804742338434472682e-01 1.652451734780316261e+00 1.700669006780043402e+00 -1.931821673156124630e+00 2.104225878288230600e-01 5.035851854077876277e-01 1.175439880692047190e+00 -1.450089658457831554e+00 4.237776256086378535e-02 -4.122431725342061704e-01 -1.367431772329708028e+00 -4.608558188057362837e-01 -1.060520608440129298e+00 -1.634228459676958733e+00 1.543197092942826698e+00 1.210217880718651662e+00 -1.009981817260275472e+00 -1.262648464729903552e-01 3.683051668504977623e-03 -1.115087773620798250e+00 -5.770887927170070819e-01 -7.274186378001443742e-01 -1.339668726048639069e+00 9.720594824137860357e-01 2.111988370661257886e+00 -7.558715524684430642e-01 3.316606617626479681e-01 4.871853378374308985e-01 -1.141825143871502357e+00 1.308604459873969894e+00 -9.690221383902321017e-01 1.267991895167288607e-01 1.415672329525480500e+00 6.150451140708168563e-01 -8.325912588048025587e-01 1.439094679814406197e+00 1.206271018056568334e+00 1.625914378917453496e-01 -3.755124938158642123e-01 9.401040135520134511e-01 1.521500142427111069e+00 -3.515174708565712014e-01 -3.130819615690341728e-01 -8.527512166352367862e-01 1.973864246599710270e+00 -5.859858272972430226e-01 3.990353988295600174e-01 1.378905863811976218e+00 -1.434497410554486763e+00 -7.988471225654155683e-01 -2.156254109149962961e+00 -2.194346951943830781e+00 5.038194153776387463e-01 -1.699395899444586799e+00 1.285570561928740974e+00 -6.861398463436341189e-01 4.266452655224791668e-01 2.018615736987213083e+00 -2.754319721322380232e-01 1.349372936754786867e+00 2.320899241675171698e-01 -7.189125059423884245e-01 -3.224218462603002378e-01 8.598401479250933344e-01 3.535245738445080277e-01 1.450130551159908576e-01 1.001213163483333224e+00 -5.014485921293748705e-01 -1.885470154169685886e+00 -4.042763424141138096e-01 1.593352043480120939e+00 9.998705580937683468e-01 -1.598383335052631304e+00 -8.062505779574616893e-01 1.304030806840677847e+00 -5.747889878497360883e-01 -8.085625138366951958e-01 -1.369129358790850126e-01 -1.986456131764290145e+00 -6.287630117565362609e-01 -1.130044261227543645e+00 8.540958841994365780e-02 -1.089864967290490982e+00 6.085959525983341001e-01 -6.755216461839438358e-01 3.953529268059539220e-02 -4.327427839897279860e-01 5.807029894988335883e-01 7.955889300762130079e-01 4.887777139402814663e-01 -3.866535504776174026e-01 1.129992040950543508e+00 -7.839857882013598345e-02 -2.346653771945099443e-01 4.710222581187173962e-01 2.195915448656795110e+00 4.227475564042836309e-01 1.009542250664604790e+00 1.369253426036136645e+00 1.078724293829759873e+00 -1.099910602799334253e-01 -7.476780395300006710e-01 1.044919153037589421e+00 1.437547841774801660e-01 7.042949274626317258e-02 -1.379343942592408962e-03 -2.280309807896573338e-01 -6.438988259219604604e-01 4.406371701154394582e-01 5.479753557158562050e-01 -3.110360828889909279e-01 -2.791483333630132568e-01 3.652190934172558356e-01 1.198066106016211441e+00 5.133638145443149003e-01 -1.572033364109492348e+00 -1.305220377266434806e+00 -2.458891453885553524e+00 -1.028679461127465666e+00 -1.936090608381919820e+00 1.912470158663697739e-01 -1.599082627569000659e-01 -3.746470392421692996e-01 -1.490752807700426730e-01 -7.207954643078599011e-01 -1.054031877397427319e+00 -1.039823807550926404e-01 -1.072253078093467898e-01 8.757202063726121644e-01 -7.447853450802722763e-01 -4.449085449246809598e-01 1.160883343071601459e+00 -8.612597145160623135e-01 1.172235530201428677e+00 6.519326409168642034e-01 2.251449582979526964e-01 -8.011006729101959323e-01 7.207941555715140225e-02 6.211862514122510337e-01 6.293169305639470523e-02 -7.834235324120297772e-01 1.215986873315911154e+00 -2.869371179984069320e-01 -1.839708564454474837e+00 -1.978057226587898176e+00 6.207763490619865321e-01 3.176556132964480916e-01 1.711134324320942868e-01 5.383577976577142987e-01 2.875018261586981261e-01 1.225998624814191418e+00 2.694225545728502480e-01 -8.332991229676595113e-01 -4.186406009948692719e-01 -1.446748096488674307e+00 -2.154423772189313080e-01 -1.108427236668173332e+00 -1.616946415691778549e+00 2.472509995900815383e-01 -2.770182969532560824e-01 8.308819202410839821e-01 6.726674066968851839e-01 -7.572189955068944212e-01 -3.609626714738498054e-01 -1.577407816012466046e+00 6.354062731841522149e-01 -2.400064261204086780e+00 -7.828203618439883993e-01 6.330267070540741559e-01 -7.486832309475612846e-01 -1.660681694198406166e+00 3.771362039666510402e-01 -4.413208956884984852e-02 1.014789570983064326e+00 2.333310717160553549e-01 -9.026463595732495127e-02 -2.912311522502791794e-02 -2.382623062727806940e-01 -1.846677771523747236e+00 4.206566038211458913e-01 -8.763282594598132968e-01 1.201603332594557427e+00 7.261882929907785833e-01 -2.042158862834535515e+00 8.076069127648141110e-01 2.500901544127275278e-01 5.955998114373488583e-01 -6.719779247849855253e-01 1.034010159030140708e+00 6.445789411814174530e-01 2.113998632761269342e-02 -5.047263779900008629e-01 6.794199806479689352e-01 -6.875331193223321868e-01 -1.506527297837676471e+00 -1.426326203941044923e+00 -8.698675684399447272e-01 4.462323083495438603e-01 -7.276520335444043308e-01 -7.101716280223540068e-01 -1.559434225646428196e+00 -1.150306156357213533e-01 -8.739405793947980783e-01 8.049590057393364306e-01 -9.483958524614962693e-01 -1.019689844453808725e+00 -1.484885080343224528e-01 5.868879769464522278e-01 -4.069198810563590119e-01 -3.287785064278922476e-01 1.589245354348542305e+00 -8.939482426225016098e-01 -1.229521905375718926e+00 2.136881399945824711e-01 -8.687303068364681247e-01 -1.353732296043515804e-01 2.655385730560658963e+00 3.700461555183934825e-01 4.417074354955338733e-02 9.070202166812953992e-01 1.663243626106615247e-01 6.239566369569439219e-01 1.272627038027475121e+00 3.621218345476079903e-01 -1.426510060902022037e+00 9.177749936677422893e-01 1.187123623975285147e+00 -4.595126295204797762e-01 -7.192895407814831055e-01 -1.584275435907342322e+00 -6.560816231258732589e-01 2.225675698039756067e+00 -2.769355805727380937e-01 -7.585419674498508069e-01 6.726619453545690241e-01 1.050786187153756934e+00 -9.331125859194958627e-01 2.469272812526210004e+00 9.816763479443415541e-01 1.553694830638377433e-01 -9.248992222367421467e-01 1.406411618668673702e-01 -1.998041864694694247e+00 -5.058218821959550304e-01 -6.305477448004570551e-01 5.767126614945187191e-01 -1.057831745508892363e+00 1.391359182269516825e+00 -3.711407178116060690e-01 -1.547658518404139594e+00 1.142793545900885999e+00 -7.821093693062295404e-01 1.681360800951168799e-01 -1.092483824299107065e+00 1.601329135968358353e+00 1.128652682307995425e+00 -1.560474933995972702e+00 9.678874592440153135e-01 3.730512149745051076e-01 -1.183638982951200624e+00 -1.503545071357105800e-01 -5.941705781991623025e-01 7.083576611130455447e-01 2.228981154278790733e-01 -1.368071983449084428e+00 8.486845265477167555e-01 1.712428573413923960e+00 1.172957400570823649e+00 -1.076220015671994767e+00 1.456784442443512129e+00 4.644303852807893929e-01 8.490553030951955016e-01 -5.804790463051361371e-01 1.596156312623425499e+00 -1.068130918180926203e+00 -6.265895526126100679e-01 1.411284368621908092e+00 1.601020517537455223e+00 4.528638217169781433e-01 1.062047011910846050e+00 -6.611242247384128135e-01 -2.766930998140323603e-02 -8.445302107561384330e-01 9.274166979906222075e-01 9.849374381220108443e-01 3.478327504662451775e-01 1.329107709204013110e+00 1.137897152344971907e+00 -6.216050982615831805e-02 -1.253328988409283529e+00 8.037077415638830269e-01 -1.442195603441065455e+00 4.404724533132763353e-01 -1.949582335500969377e+00 1.770607398551880429e+00 8.815880353739445896e-01 1.431944063223961061e+00 -3.297635917792970384e-01 6.016132896646133599e-01 -8.943594727715147297e-01 1.263417687634370346e+00 2.566947116580599042e-01 -7.540715454294223408e-01 -1.017274903650363216e+00 -3.861303188689220178e-01 1.115047145208439394e+00 5.283024567950375117e-01 -1.131363017037772423e+00 -8.868942637317304145e-01 1.275420549902999579e+00 -1.771673111486094854e+00 -4.198622911683941306e-01 -7.728260740199884848e-01 -3.432075853497040807e-01 5.519236055155121168e-01 5.562858488821500330e-02 -1.875730464507197048e-02 9.223137385755774131e-01 3.877053326172448799e-01 1.160880838115410096e+00 -8.571066332411326760e-01 -2.382670868038957224e+00 4.317968315280138469e-01 -1.590215650844394979e+00 -8.115361310753484159e-02 -7.635413884121212968e-02 5.787425111310829928e-01 1.094664661500372560e+00 -7.735281008782914913e-01 -6.674559488214512060e-01 4.558196229266120447e-02 6.888041775886892815e-01 3.810619694838260907e-01 9.313040694970663169e-02 3.081789175396289493e-01 5.683171834847270398e-01 -3.487247236651228044e-01 -1.437685926443067475e+00 5.513280596429204206e-01 -5.752948416494281236e-01 -6.622802939976873970e-01 -6.721443203467502014e-01 2.378440261249043175e+00 -1.519728498191440291e+00 -5.212182356307704795e-03 -1.371352692989724620e-01 -1.415087150794629434e-01 -8.078366963975235071e-02 5.607119853617636984e-01 5.295391494521590331e-02 3.138893142807812620e+00 -1.113574257420274494e+00 1.952989253994836527e-01 -4.315169273724497878e-01 -6.298984434837746615e-01 7.163515324439974075e-01 -6.839336478009009346e-01 9.560950621600856625e-01 1.093462993564245644e-01 -1.328835886474934114e+00 8.324233395021264359e-01 -9.557717193054769966e-01 1.553321778768888883e+00 2.272437516147625569e+00 -1.485413385000300623e+00 -1.518747211956283039e+00 -1.131370889911826189e-01 -1.123086042402920759e+00 5.617486859334611810e-02 -6.258935499351390153e-01 -8.427356287664903300e-01 -9.329314934753075717e-01 -1.431092031662581032e+00 -2.490538856519000366e-01 -9.360302300006866361e-01 -6.549777759595261095e-01 1.689070456358649219e-01 1.396883675482899934e+00 1.362467693548039760e+00 -9.334103120187883240e-01 -2.143979286122962957e+00 5.951167201731165646e-01 2.803859237858288278e-01 -9.966039365931016469e-01 -8.859315520040654812e-01 2.552470742003486226e+00 -4.333360569998476186e-01 5.649609676927627167e-01 -2.965081819767741433e-01 1.107091783515132599e+00 -1.091714947629891103e-01 1.190604205098853674e+00 6.013318093162208777e-01 -2.011146640986788414e-01 6.274385830829456445e-01 1.502250443778642364e+00 -1.457971581802530503e+00 6.673862954427065564e-01 -2.270193580204812989e+00 5.693149200140370514e-01 -3.295301547204714243e-01 7.309352271146444258e-01 -8.575097061251303332e-01 9.986664336548565224e-01 -1.852795530520892964e+00 8.799263727205991481e-01 3.342968322826696537e-01 8.315212023074389780e-01 4.121904174340706994e-01 -1.250537602922180191e+00 1.726452193521325951e+00 2.648437484378848517e+00 1.367196591203442724e+00 -7.508771964302608515e-01 -4.042970359943004466e-01 -1.410609187735442638e-01 -1.533223922472813250e+00 -1.113361221021420988e+00 -1.748591620241822797e+00 -1.074783153101009914e+00 1.167496289082264660e+00 1.573766948304986313e+00 4.319481658369197952e+00 1.717819359838573465e-02 2.117986353482916584e-01 4.437341490420339957e-02 -5.735865341799283312e-01 -6.354978298368293421e-01 1.559729197734987860e+00 -2.796082887906344017e-02 1.404464158529571627e+00 -5.390799157208259196e-01 -2.358879175862684807e-01 1.162872250179338263e+00 -5.168447081239524454e-01 -1.935915484908216744e+00 -1.832991130593037310e+00 -7.920194283445849415e-01 2.053523409106415176e+00 -1.073933564669237395e+00 6.225064616401971840e-01 1.857432923567197969e-01 2.291325527264747919e+00 -1.147703090947921195e-01 4.858337687060310106e-02 1.662738182359538852e+00 -2.175359978005256156e+00 -7.881469274130038505e-01 3.027274199829548262e-01 1.692897494748746734e+00 5.232154977722554001e-01 1.850762807374698726e-01 1.492369472269119202e+00 1.517921190168695089e+00 -9.357823524901037748e-01 -1.239143660594373531e+00 -1.254628917132564858e+00 1.205352887178053889e+00 -3.468860231295969321e-01 -1.357671607147026949e+00 -7.605078823567877899e-01 1.550219849412853179e+00 -9.058322740470171608e-01 3.782078879223262774e-02 -2.727265415404485083e-01 1.761059165374398994e-01 9.433422006312556229e-01 8.623916543238449028e-01 1.086803200551015314e+00 2.106687396830344838e-01 2.697057640347486629e-01 -2.644353286778775569e+00 -4.070349021791765942e-01 -1.955578304533938550e+00 -3.997114483144295072e-01 -2.626903656592692315e-01 2.424383809620610231e-01 1.570661948796364948e-01 -3.005692016865625926e-01 -1.514960594144299399e+00 -2.883579453481131871e+00 1.131471404094316124e+00 -9.450714155177543097e-01 -8.004195495084019951e-01 8.921976407664407027e-01 -1.407544704825572035e+00 8.418159313723154735e-01 -2.794401147804798091e-01 3.520284920575051379e-01 -8.458779394898652271e-02 4.164393542032356899e-01 -9.077854698304959058e-01 -5.843202418289512590e-01 -1.067658312423625661e-01 1.559466321985913284e+00 6.918567250633705923e-01 -6.123580270655143432e-01 7.775815050075993717e-01 -3.452200128246533661e-01 3.038963966930584640e-02 5.192977663779222430e-01 8.008836887157441131e-01 5.332313641564133677e-01 4.316302488391081660e-01 -1.826202000070961784e+00 8.605483731580944040e-01 9.483991045495036853e-02 8.239493679202506415e-01 2.751489268149829859e-01 -3.094183150074410280e-03 2.044694124102977295e-01 -6.115337623277097290e-01 -2.184322943610496337e-01 -9.587840847994991700e-01 1.283346349457235303e-01 5.238576815836628597e-01 -1.801321250517094352e+00 -2.968077230336179650e-01 1.300164636116079464e+00 -1.424054251239162294e+00 -3.779236836746021067e-01 -2.541372915108451314e-01 1.208852423672240745e-01 3.930229656335885724e-01 6.133319206422891551e-02 2.288362701530670743e-02 -1.778054091605679177e-01 3.876001439251681169e-01 -5.589311790126991752e-01 -1.492812218837128668e+00 -8.190141894607094741e-01 -1.191971616597737649e+00 -3.174512379213101365e-01 1.330568548928703132e+00 2.090390728370974838e+00 1.173220489790568477e+00 -7.467648119026353004e-02 2.859758879106965024e-01 2.276419917626438805e-01 6.562139759473043510e-01 3.570439306574738070e-01 5.378954333099428275e-01 -1.597663909132237769e+00 -2.189530541233654370e-01 2.468225273300441447e-01 -1.385443583681140289e+00 1.952207900867757751e+00 1.045899409658471280e+00 1.080686368680039200e+00 2.160584758691319954e-02 -1.096716673531310526e+00 -9.514969256426064614e-01 -1.892544928747313948e-01 -8.724027792825109762e-01 6.317101349170147762e-01 -1.725842295558950967e+00 -9.705852943602999439e-02 6.702950081159554374e-01 -1.126030792742461095e+00 1.404126207810173055e+00 -9.258984324343620953e-01 1.155605154715324545e+00 2.367174140309900518e-02 -4.553661990708449125e-01 6.828928756563354963e-01 -9.570341541693605514e-01 -4.465101769402073928e-01 1.248982906251586922e+00 3.744707206928792331e-01 -1.092413659507784907e+00 -5.732431438288023706e-01 -3.523545646216152405e-01 2.426941932714052008e+00 1.243038792982999352e+00 1.149717055437557311e+00 -1.803865784577134423e+00 -6.875158494766949735e-01 1.381334194245974700e+00 1.430429065694532209e+00 1.886620364888253798e+00 7.054916889460214335e-01 -1.274109488131458523e+00 -9.533237044243529912e-01 6.330887501850384069e-01 -6.302369423368118229e-01 6.180995658674038884e-01 5.413330127505970868e-01 -6.371677208318461405e-01 2.894691041568090650e+00 -2.769154450705781922e-01 7.100466452025953057e-01 2.546033196914856880e-03 1.164272378032111394e-01 9.928973790038285729e-01 5.309194326333118719e-01 6.621203156279992230e-01 9.138335593824449266e-01 1.640764612104058939e-01 -2.116811568234624741e-01 -9.725950283872013546e-01 -7.521770398401663726e-01 5.111672907184396930e-01 -2.105164359017003939e+00 -2.153741854551839197e+00 1.490828456240199662e+00 5.138028325872961988e-01 -7.917896099776131624e-01 1.633945699104109472e+00 2.423594181172477047e+00 -5.221468340738159020e-01 1.869944583609238320e+00 -1.595632544328664082e+00 2.016214726925735778e+00 -1.753808511587452212e+00 4.486566050478294487e-01 5.967936769406599895e-01 6.718806156369544480e-01 4.142018134858500567e-01 4.746969192954855199e-01 -6.920146201875693182e-01 -3.860969031415265040e-01 -3.829682786601735223e-01 -7.688329162908885683e-01 1.239018972036684429e+00 3.839265955682309994e-01 6.465861352496118375e-01 -3.116812301902697757e-01 4.992044593947583819e-01 7.045178341877793571e-01 7.071155073079261888e-02 9.667074481976877243e-01 -3.200911460883564819e-01 -1.662541181944062196e-01 -7.346321531517248093e-01 9.045107758144583787e-01 -4.038768162148461682e-01 -2.890419221071851563e+00 -3.598514680310940239e-01 1.784882105342426029e-01 -7.761079168629153591e-01 -6.855466654841781970e-01 8.327905311008696465e-01 8.574082321314916433e-01 -3.316987485805452524e-02 -1.562835347470699632e-01 1.134109931369933655e+00 -2.075563935198551091e-01 9.004723107093351997e-01 -9.232598148233575053e-01 4.571952180452740211e-03 8.346643526591478457e-01 1.006640300922218678e+00 -3.566073431600297328e-01 -3.708827917422911624e-01 7.650706529785963328e-01 2.167782959598691106e-01 -2.506308143510440622e-01 -1.507613748182756064e+00 -1.083003770555319711e+00 7.459038783208081780e-01 -2.561965458831361175e-01 8.504533473205853067e-01 3.219846376428571744e-01 -7.456082282668409222e-01 -1.080921233412042576e-01 -3.043313997821999184e-01 2.182260301733998098e+00 -5.872288084670369557e-01 -1.992411762654900664e-01 9.878969231360505976e-01 -1.618056340777775798e-02 2.439439171652177940e+00 -1.984536407891676624e-01 9.516631591414086433e-01 -3.955900023945747024e-01 5.535261717277800697e-02 -9.752553977156979137e-01 -3.513283067021577000e-01 -1.343621754385188494e+00 1.832754461864523954e+00 -5.654208453659631539e-01 -7.576266469111359037e-01 -1.336230304824647996e+00 -4.193263534572529427e-01 -9.431848590956715128e-01 -8.776615406274871356e-01 8.075621501865121177e-01 -6.215445280418483431e-01 5.628116648914933684e-01 7.541975031036493027e-01 1.742063852616677622e+00 5.062206313463956109e-01 1.921539504736940185e-01 1.705177747855023407e-01 -6.300061000192285210e-01 5.226521996054680486e-01 7.324090751175801328e-01 1.303330829255258561e+00 -1.246311930309035532e+00 1.609036035997985392e+00 3.476613369270720177e-01 -1.118661188652224414e+00 -8.602173500101560899e-01 -7.424048035818797686e-02 2.689773311364221264e+00 -9.810742161074369472e-01 6.488775851007959616e-01 1.885673229259238859e+00 6.794415484017735096e-01 1.160007021346632250e+00 -1.813341944891936897e-01 6.678289440397695564e-01 1.254740076624279776e+00 2.235748564249473880e+00 2.491101388653227833e+00 9.342952172117805487e-01 1.181966952338837862e+00 -7.101041313364300223e-01 5.088049498185447800e-02 8.027330927998205823e+01 1.438335564160982756e+02 2.080843511054337398e+02 3.021589109751217279e+02 4.052317329050704870e+02 4.496899245957920925e+02 4.745992914510258629e+02 5.377660976007572344e+02 6.261013481930722264e+02 7.400450018911445795e+02 7.853013264772938555e+02 8.256380685213473498e+02 9.382181929370816533e+02 9.402308363691980730e+02 9.904130667530444043e+02 1.078905857042575917e+03 1.124354950699731035e+03 1.181436824416823811e+03 1.224886260357773381e+03 1.237812224986721958e+03 1.271132505128687399e+03 1.379861446130501463e+03 1.396904803305654696e+03 1.432268623515005629e+03 1.490877683230540242e+03 1.479005539126189433e+03 1.633963688404509867e+03 1.506814682550164207e+03 1.635001157339625252e+03 1.779293408981995299e+03 1.670056092402565582e+03 1.840606532945809249e+03 1.873331389317374715e+03 1.921667027253349261e+03 1.907916834310589365e+03 1.925322086423359451e+03 2.079470121308207126e+03 2.088939381590687844e+03 2.158762166531394087e+03 2.115884251002406927e+03 2.135049533529776454e+03 2.096123816023010932e+03 2.211772162970560203e+03 2.197254471002818718e+03 2.161845369985765956e+03 2.223742960955679337e+03 2.273986079056549897e+03 2.273999399621233351e+03 2.284632821356634395e+03 2.314580226446752022e+03 2.357295320209837428e+03 2.320168495278741375e+03 2.413891336767635494e+03 2.416724264118131941e+03 2.457381741569137375e+03 2.420476237327220133e+03 2.603008790541478902e+03 2.552190195520346606e+03 2.598787118960345197e+03 2.527370105282679106e+03 2.595133498138063260e+03 2.634150851884228814e+03 2.676737889171923598e+03 2.812887950948072103e+03 2.733051597694015072e+03 2.695167817777321034e+03 2.700405744189777579e+03 2.747710535966093175e+03 2.749410715478572456e+03 2.743249528149328398e+03 2.737319491353830472e+03 2.771021496277736333e+03 2.743786363919272389e+03 2.879174637622550563e+03 2.820440636488664495e+03 2.789665700064470911e+03 2.842434531306726967e+03 2.917830258654082627e+03 2.880858808410235270e+03 2.845869388869889917e+03 2.862639728571911746e+03 2.974047701982253329e+03 2.929358472023594004e+03 2.869433341071337964e+03 2.895607073377145753e+03 2.976275022099430771e+03 2.987043219934594617e+03 2.974317584717017780e+03 3.009355493984177883e+03 2.910694821357465571e+03 2.944938567643980150e+03 2.952007472858472283e+03 2.990855325454464946e+03 2.970197225086693379e+03 2.916146288784312674e+03 3.002534030100278414e+03 3.042743776588527908e+03 2.987459578393475567e+03 3.010882519028139086e+03 2.928233534387421514e+03 3.097012233605165420e+03 3.141346923193048042e+03 3.100212597679260853e+03 3.090937213297170729e+03 3.177608978020822633e+03 3.098521699106083815e+03 3.138464203175397870e+03 3.097224496620603077e+03 3.117930340747689570e+03 3.061669790078053666e+03 3.234039743369513872e+03 3.086588966345380868e+03 3.245591210370629142e+03 3.169865878522834919e+03 3.299030489624309666e+03 3.202132169243722274e+03 3.250479863636597656e+03 3.282349262801690656e+03 3.348328878906527279e+03 3.235831130807318004e+03 3.307754995627889002e+03 3.312231794030286437e+03 3.260125828458496471e+03 3.280062150690082490e+03 3.365147202122538602e+03 3.351305887067863296e+03 3.358841516479072197e+03 3.327573070340030881e+03 3.368263805794710606e+03 3.409525322711848276e+03 3.388509914397991906e+03 3.261605438829409195e+03 3.357237058331860680e+03 3.344379042653792567e+03 3.274814057638714075e+03 3.277741047041538877e+03 3.407755897703563733e+03 3.328706869064942111e+03 3.383774130241276453e+03 3.293582154185380659e+03 3.237252501628759546e+03 3.333994166282895549e+03 3.473526232349905513e+03 3.322088400290852860e+03 3.315279137652466034e+03 3.290368324155021583e+03 3.446215536865367085e+03 3.253512286527628476e+03 3.405088540043981538e+03 3.314732166272026916e+03 3.402703744364715021e+03 3.345194010431669540e+03 3.436351559247935256e+03 3.349296396493434713e+03 3.258175797285568024e+03 3.337444467962741783e+03 3.318727588119491884e+03 3.336794675470214770e+03 3.349953814825169957e+03 3.297085060769201391e+03 3.375377363695776694e+03 3.274344326283815462e+03 3.293918528934998903e+03 3.270137054249403718e+03 3.290947905968039322e+03 3.369013574674029314e+03 3.450784359045560905e+03 3.341914489666853569e+03 3.245846409360388861e+03 3.319871659042577448e+03 3.346885463813267506e+03 3.263351549788835200e+03 3.325890533583048637e+03 3.265532057150656328e+03 3.335298015984240465e+03 3.297630257164114028e+03 3.296670813722911589e+03 3.403786584442353160e+03 3.270904296747115495e+03 3.332065553680870380e+03 3.323493429054381522e+03 3.315855688410849780e+03 3.466801091351353534e+03 3.182383077062486791e+03 3.343715249363403927e+03 3.462677786101014590e+03 3.395195071585955247e+03 3.301879408868685459e+03 3.288120911363712821e+03 3.237442314287552563e+03 3.181703329549021419e+03 3.262177192217667198e+03 3.291747695315168585e+03 3.173021095698481076e+03 3.219798931595874819e+03 3.238729799790922243e+03 3.237767426170448289e+03 3.178880741136200413e+03 3.273339498883196029e+03 3.174094216237210276e+03 3.229079676727015340e+03 3.220471743924245857e+03 3.214406809772019642e+03 3.175491733582404322e+03 3.141901433995999469e+03 3.109712597322399233e+03 3.361656951004619259e+03 3.166417982296255104e+03 3.271835129673598658e+03 3.289613573745674330e+03 3.355485247960406923e+03 3.356574630022375459e+03 3.321786196273231781e+03 3.309840000932355906e+03 3.271812683976182143e+03 3.297905959972406890e+03 3.279555429293800444e+03 3.405835002477403123e+03 3.320048817519167187e+03 3.323055223840066901e+03 3.279963120576072015e+03 3.215676806808393849e+03 3.270230279967681781e+03 3.300144840136430958e+03 3.227709942942054113e+03 3.391145638491498630e+03 3.311498544342530749e+03 3.245594126760200652e+03 3.382480732827141310e+03 3.464400169854254273e+03 3.297389605672927701e+03 3.239976739058984549e+03 3.320309442833952744e+03 3.310014607984047871e+03 3.308047721111602186e+03 3.445156673479028086e+03 3.323156070626101155e+03 3.287212487557919758e+03 3.343730714478840127e+03 3.268153259680904284e+03 3.243315429634123120e+03 3.345960992545700265e+03 3.307366542178525378e+03 3.166151648260836737e+03 3.168227201174380298e+03 3.300936879884200152e+03 3.289056941206826195e+03 3.274248473055656632e+03 3.312706060630730008e+03 3.317050442129222120e+03 3.245354144022026048e+03 3.364266362117667086e+03 3.252067362751434757e+03 3.307400581391146261e+03 3.253035505303378613e+03 3.342831377021140725e+03 3.371122152910324530e+03 3.217342353477409688e+03 3.376889780978709496e+03 3.399322714400943369e+03 3.441914376842267757e+03 3.308153685603676422e+03 3.326603877849956916e+03 3.376762553263271911e+03 3.326574475752140643e+03 3.319108700391293041e+03 3.380406438345722108e+03 3.430832618692591950e+03 3.417109993533899797e+03 3.366715150735719362e+03 3.411377720430727095e+03 3.540916967551029302e+03 3.427482143481402545e+03 3.375147776386141686e+03 3.500124804468070124e+03 3.296693713440718511e+03 3.421334241361128534e+03 3.398213644242491682e+03 3.498845708947447292e+03 3.326509149855304713e+03 3.465580378350834508e+03 3.456541252493595039e+03 3.291818578609949782e+03 3.381481380248512778e+03 3.426275197004762958e+03 3.534615464979647186e+03 3.530353215621173149e+03 3.394055689509374588e+03 3.508276821169365121e+03 3.499884580697342244e+03 3.547591769807119817e+03 3.402479828132340572e+03 3.485337902447059605e+03 3.390283514446176014e+03 3.530984525462734837e+03 3.414667320654576088e+03 3.405758080260752649e+03 3.401204375808345503e+03 3.513203636071189976e+03 3.468358456060625940e+03 3.359795748181212275e+03 3.515037289078701633e+03 3.364075280269690666e+03 3.408654092188163759e+03 3.579485061954474531e+03 3.487804557106911489e+03 3.446779677439946681e+03 3.500298036122306712e+03 3.599485537240532267e+03 3.638223799501713984e+03 3.477572476278355680e+03 3.561844734486113339e+03 3.514077030043650666e+03 3.616988630363442553e+03 3.519165802594739034e+03 3.565254325989107656e+03 3.511833460467521945e+03 3.476906494036310960e+03 3.397492398604775644e+03 3.554588892720728836e+03 3.577474034144078360e+03 3.501670972727079061e+03 3.484910861714281054e+03 3.509145746037577737e+03 3.497649049848440427e+03 3.579187777417587768e+03 3.561022967367891852e+03 3.503490529724398584e+03 3.526298105135378137e+03 3.542739890603179447e+03 3.596559871892423871e+03 3.504296807701996386e+03 3.618253436916599640e+03 3.424643467280718141e+03 3.502102055667758123e+03 3.467350575521481915e+03 3.559986553670161356e+03 3.627808329248940026e+03 3.638298433323747759e+03 3.627411026206320003e+03 3.550525354163663906e+03 3.568925098556702324e+03 3.682941338205861484e+03 3.584427065631512960e+03 3.690204868544894907e+03 3.631669189263830958e+03 3.560558590684723640e+03 3.621217987154823732e+03 3.649591654380807995e+03 3.596362993235419253e+03 3.724981359717017313e+03 3.585095076955737568e+03 3.744562966824737032e+03 3.555379501483201693e+03 3.461037831705837561e+03 3.516360627606818525e+03 3.570362199685051564e+03 3.679895228915053849e+03 3.565557900218656869e+03 3.620912768119475459e+03 3.649802082856560901e+03 3.555042352896849479e+03 3.611570264849872274e+03 3.682789257197786355e+03 3.730162641181662366e+03 3.609408507395371544e+03 3.628895257630565993e+03 3.664353082097939478e+03 3.770729761880172646e+03 3.594317223802097487e+03 3.546048049384302885e+03 3.744577317634190877e+03 3.689802758931776680e+03 3.587140789459778716e+03 3.671079976289658589e+03 3.705254387388953546e+03 3.664631602155564451e+03 3.717528817045514188e+03 3.804705467192718061e+03 3.775937579993436430e+03 3.670926410348808531e+03 3.710259647673706695e+03 3.575509310231104337e+03 3.674393680652803596e+03 3.671240548417749324e+03 3.678524636131402531e+03 3.674838509914105998e+03 3.614326726892807528e+03 3.855874141100981888e+03 3.808626850329698300e+03 3.762686273646397694e+03 3.759080516341606653e+03 3.769338360679185826e+03 3.745662195747574970e+03 3.691065706713749023e+03 3.796420512232341480e+03 3.815052394531810478e+03 3.723306859178862396e+03 3.739330056006832820e+03 3.702253905929077973e+03 3.711530311729978621e+03 3.676036757957515874e+03 3.758281155369656062e+03 3.736500306549647576e+03 3.788797461449190905e+03 3.741764333784773044e+03 3.644973950722314839e+03 3.740554513558053259e+03 3.802865395880564392e+03 3.763353366728541914e+03 3.686182877618326529e+03 3.666487588068903278e+03 3.689583394726320421e+03 3.682429495665113336e+03 3.715214916708111105e+03 3.734333945145933740e+03 3.777944345789637282e+03 3.812146573171924047e+03 3.671741909914422195e+03 3.695956076893081899e+03 3.860144372745792225e+03 3.820454137193657061e+03 3.822506079152518396e+03 3.824452720168955238e+03 3.655280777726589804e+03 3.705006927269569132e+03 3.835014945663607705e+03 3.672785756001901973e+03 3.711781580702438532e+03 3.728391704143749394e+03 3.638687232444764959e+03 3.681636935130176425e+03 3.713544313102223896e+03 3.643159167212548255e+03 3.671573485027072365e+03 3.824424209041539143e+03 3.723955787465918547e+03 3.656759442577757000e+03 3.631822048482792070e+03 3.656051160358936613e+03 3.675696412232965031e+03 3.782275359876285165e+03 3.839069537977613891e+03 3.701844790796781126e+03 3.706274598520423297e+03 3.766233933269365025e+03 3.802861967316204300e+03 3.748777689945613474e+03 3.820209605754367203e+03 3.731021930735674232e+03 3.879400805402723108e+03 3.784848446222744315e+03 3.818741104830587119e+03 3.823447520096577136e+03 3.965409081336792042e+03 3.795318081607500972e+03 3.726338298000510349e+03 3.809843592909755444e+03 3.942334988683580832e+03 3.788430677626339730e+03 3.859528568974742484e+03 3.710379427032184140e+03 3.757277580779140862e+03 3.738297421429494534e+03 3.740987762221480352e+03 3.695571624016275109e+03 3.642785052240225468e+03 3.813486143385001469e+03 3.765172036865362315e+03 3.814761512447166297e+03 3.750780419824204728e+03 3.796028152973758097e+03 3.810845391876236135e+03 3.736567097317383286e+03 3.723831950434457667e+03 3.880586925757670087e+03 3.813284802676892923e+03 3.690551094243896387e+03 3.921496534317216174e+03 3.718786040616726950e+03 3.791767163626619549e+03 3.753236113891703098e+03 3.686774112409244481e+03 3.836915207529218151e+03 3.802714024750990120e+03 3.894467340760661500e+03 3.740057999801296774e+03 3.778227360386480996e+03 3.761520153618163931e+03 3.866837283888544334e+03 3.619358396629139861e+03 3.694531346120658327e+03 3.732795647039431515e+03 3.653629907535014809e+03 3.651703653251676315e+03 3.687039387521034314e+03 3.597733493168321274e+03 3.712919796082374432e+03 3.734924725215391845e+03 3.688331188233638841e+03 3.725455895021660126e+03 3.749228348407569229e+03 3.564770657842876972e+03 3.728817030758471446e+03 3.715558379493405482e+03 3.744175448786077141e+03 3.714945477432046573e+03 3.802675348720664715e+03 3.666426239245738543e+03 3.748642022660142175e+03 3.796873091857065901e+03 3.526907080502619920e+03 3.739546992841007068e+03 3.584835715076826091e+03 3.650789928278749358e+03 3.700073549177622681e+03 3.598202165398912712e+03 3.641084044846352299e+03 3.646908189781144756e+03 3.735576852637333104e+03 3.566792852013046740e+03 3.633985640898828478e+03 3.675523375307086098e+03 3.535925542012173992e+03 3.702256809771507960e+03 3.581713986919716262e+03 3.666613800094492490e+03 3.640419976510886499e+03 3.658898156515841947e+03 3.640847255520423914e+03 3.700911854486885204e+03 3.669411810780799897e+03 3.628780659043378364e+03 3.679964718833717143e+03 3.559438818003746292e+03 3.654594776223459121e+03 3.662554558152856771e+03 3.670184257217278628e+03 3.633854350487774809e+03 3.749372424515677722e+03 3.768469647110640835e+03 3.678465689087988267e+03 3.831835629022025387e+03 3.831408121749099337e+03 3.704980587778717108e+03 3.691194499334633292e+03 3.803667139566540754e+03 3.756957633654006258e+03 3.634976959212565362e+03 3.642879945191366915e+03 3.665460277340469020e+03 3.693762680804618867e+03 3.658570584566235993e+03 3.613305434468717067e+03 3.719555488847728611e+03 3.587048538349737555e+03 3.627385174787169490e+03 3.759174423086677962e+03 3.688016505188079918e+03 3.680948364194168789e+03 3.676673377550212535e+03 3.654713743913423514e+03 3.634319102243629459e+03 3.734799923792821119e+03 3.798684662097962700e+03 3.690838199731610985e+03 3.721616439470878959e+03 3.654256684270982078e+03 3.619654346295741561e+03 3.720106270910985131e+03 3.819078829677285285e+03 3.899704880902623700e+03 3.783983858771092855e+03 3.815554101844877550e+03 3.825733061338043626e+03 3.807480952766205974e+03 3.775190278744511943e+03 3.837831336917367935e+03 3.803512400460189383e+03 3.738567857024949262e+03 3.770402169512834007e+03 3.783791958097023780e+03 3.789900324869173801e+03 3.774595671156150729e+03 3.816653597718952824e+03 3.733725935258050413e+03 3.762193984390453807e+03 3.859614789348112936e+03 3.718336603962360186e+03 3.865879133134837048e+03 3.812085944480180842e+03 3.780793659963744631e+03 3.802929178065909127e+03 3.712091973017785222e+03 3.843782923893969837e+03 3.815301287957883233e+03 3.794823200408838602e+03 3.685298452370265295e+03 3.781312020907886108e+03 3.613179989007050608e+03 3.701741913272504917e+03 3.829559058937363261e+03 3.692156503772442193e+03 3.675699991156659962e+03 3.744119897063457302e+03 3.751217734208018101e+03 3.745419940071269593e+03 3.774581368544168981e+03 3.807214756570399004e+03 3.878607504695058196e+03 3.876554530620341211e+03 3.665809474277305981e+03 3.785712448456259153e+03 3.724118674739928792e+03 3.711857640928215915e+03 3.732035857391540958e+03 3.711696649785231784e+03 3.775108449979305078e+03 3.533198901013143768e+03 3.696611932635755693e+03 3.692137529993611224e+03 3.721109655850065337e+03 3.561536497150012110e+03 3.573457634072209657e+03 3.544116792321237881e+03 3.700434122262282926e+03 3.635889236300581160e+03 3.647046712713774923e+03 3.768055811979379541e+03 3.645693630279082299e+03 3.747555375718243795e+03 3.710260410828799195e+03 3.742246084337412867e+03 3.857121875351378094e+03 3.659439815101134627e+03 3.765316783290162221e+03 3.863668627984765862e+03 3.611159032168119666e+03 3.663914284946650696e+03 3.826175089895274141e+03 3.916628766893490592e+03 3.713330115260685943e+03 3.927724571877591188e+03 3.896260836541197932e+03 3.829019592682285293e+03 3.877138535458604110e+03 3.814598022053172372e+03 3.729410889089394914e+03 3.841307674599085203e+03 3.770722746141414518e+03 3.731497851364902999e+03 3.637397217256507702e+03 3.795005946146912720e+03 3.735600857582802291e+03 3.875817071020254843e+03 3.793235780226868428e+03 3.666261152755543208e+03 3.753522515947378906e+03 3.850800719441815090e+03 3.918948639868698137e+03 3.839540526710616632e+03 3.785498971986839933e+03 3.762001916716337746e+03 3.779104278782217534e+03 3.802670983093211362e+03 3.844560220926538932e+03 3.883302431290562708e+03 3.820954185467043771e+03 3.894985973446881871e+03 3.830513705057764582e+03 3.877100823004500853e+03 3.900628430741601278e+03 3.825915979054576383e+03 3.890966357773565505e+03 3.868442132728784145e+03 3.805216805648297395e+03 3.910932166696258719e+03 3.939818702315353221e+03 3.943433030334773321e+03 3.933168419167577667e+03 3.866057059645498612e+03 3.905681140465681437e+03 3.910215685363476950e+03 3.856245115181548499e+03 3.876647003149974353e+03 3.846572034555951177e+03 3.851688769175408652e+03 3.922476692220678160e+03 3.956310056635694764e+03 3.943687528832575026e+03 3.851689362654015895e+03 3.825406751573731981e+03 3.916336491923729227e+03 3.862163760614853800e+03 3.849845094352228443e+03 3.918794414916365895e+03 3.880728200014181766e+03 3.874834740827430323e+03 3.921511998023868728e+03 4.065522456674239493e+03 3.872348421446746215e+03 3.901238116400808849e+03 3.938844447585890521e+03 3.950061223383408105e+03 3.913566868033574792e+03 3.912587628820662303e+03 3.842987971385372020e+03 3.870811682951134117e+03 3.897871070032956595e+03 3.810918641585499699e+03 3.788966778324973347e+03 3.862117270068244125e+03 3.896592703877644453e+03 3.770855781197208216e+03 3.763926760467973054e+03 3.855706860194855835e+03 3.920414607180612620e+03 3.708589659305006080e+03 3.793595891070758626e+03 3.892858488147146090e+03 3.790320636168200508e+03 3.761614380349299608e+03 3.749003178838241638e+03 3.832600874991102046e+03 3.814304417795509835e+03 3.765249669596601507e+03 3.757022238851052862e+03 3.766608056202191165e+03 3.725903164771741558e+03 3.884790105404981659e+03 3.833001314269140494e+03 3.825799687027481923e+03 3.740583072445799644e+03 3.834438259921312238e+03 3.777328695641154809e+03 3.769375347446596606e+03 3.816799099745888270e+03 3.799668465905692301e+03 3.912437687124232525e+03 3.739366570205593234e+03 3.919286138477231361e+03 3.833215140350975616e+03 3.695155931894598780e+03 3.776818427338679612e+03 3.775852104475452506e+03 3.859339688588484023e+03 3.754298558708705514e+03 3.778851693661281388e+03 3.879244818505426338e+03 3.902199639315671902e+03 3.825104727348025335e+03 3.830272401620914025e+03 3.887167192685832561e+03 3.907570144674597032e+03 3.891818620679295691e+03 3.858673831247430826e+03 3.689103233071516570e+03 3.930287196177412625e+03 3.809969854409280742e+03 3.827593901652232944e+03 3.800960259141554161e+03 3.833334792953825399e+03 3.670436988415433007e+03 3.660748352085372517e+03 3.944698227425602909e+03 3.844255113642546803e+03 3.747221933900467320e+03 3.880071388001651940e+03 3.842363223167047636e+03 3.866815878121968126e+03 3.713839727059061261e+03 3.760689389037785986e+03 3.816335316574592525e+03 3.727953466836662756e+03 3.689598132213363442e+03 3.673128184009001416e+03 3.759008780411319549e+03 3.793974438856153483e+03 3.581478047865806730e+03 3.838030411706610266e+03 3.706384280353750455e+03 3.744673873229159199e+03 3.754283079468931192e+03 3.686521176006300266e+03 3.684782891452716740e+03 3.827557436277772922e+03 3.767958548667136711e+03 3.757251740166363106e+03 3.725740714948625737e+03 3.744008865428379522e+03 3.865499809742919297e+03 3.728230351784294726e+03 3.838066567468250014e+03 3.587427216543182112e+03 3.737530063026406879e+03 3.731876563097321196e+03 3.792924951374052853e+03 3.775757699391655933e+03 3.706946551686716248e+03 3.669160065110012965e+03 3.805830828200871565e+03 3.667608809088931139e+03 3.714503492257420476e+03 3.705169177840118664e+03 3.769680411838195596e+03 3.633443728510557776e+03 3.740201776423265073e+03 3.761543988853671181e+03 3.721183544760665427e+03 3.678586802037480993e+03 3.606290984184987792e+03 3.734794870749022721e+03 3.715689930989585264e+03 3.820041909730941370e+03 3.855933128084867803e+03 3.750451590033343564e+03 3.881771568306814515e+03 3.799637262308933714e+03 3.729973874564155267e+03 3.715129385351461224e+03 3.831774959745098840e+03 3.776569123274843150e+03 3.747788099358722320e+03 3.716200927730419153e+03 3.752313949555664294e+03 3.813308360349516533e+03 3.626928774255830376e+03 3.575574192140960349e+03 3.733056270300101914e+03 3.662534415448043546e+03 3.697077852802437974e+03 3.739306566235334230e+03 3.691759572428706633e+03 3.860922255289624445e+03 3.793140303607934129e+03 3.742676482140449025e+03 3.805890419152933646e+03 3.969054252354145319e+03 3.986496025872163955e+03 3.833381732912114785e+03 3.812740520592178200e+03 3.835802413087165405e+03 3.880761384213788006e+03 3.839187818264630550e+03 3.860290067807711239e+03 3.966956667721593931e+03 3.949902241730961123e+03 4.041984265749530550e+03 3.874318059538446505e+03 3.951694728075559851e+03 4.012210625468480430e+03 3.896862979108776017e+03 3.950676843877276497e+03 3.913292208704600398e+03 3.841713025250262945e+03 3.909073014496299493e+03 3.880637384677931550e+03 3.878927381835554115e+03 3.911189707995364188e+03 3.945891546582849514e+03 3.934578563773191945e+03 3.902667683551939263e+03 4.002013685162031379e+03 3.892028142982117515e+03 3.906006480455845121e+03 3.888191785055350920e+03 3.862550995600138776e+03 3.814659060155998759e+03 3.749439174293394444e+03 3.750490371937501550e+03 3.892329368893798346e+03 3.680933880647586648e+03 3.986182527884122464e+03 3.831638617024372707e+03 3.868398245807797593e+03 3.660115734833443639e+03 3.762100515512400307e+03 3.741426618369069274e+03 3.787614332613231454e+03 3.751415938457933862e+03 3.631161852418750186e+03 3.726762650680983825e+03 3.934125960323807249e+03 3.694043201734380091e+03 3.719019813644710666e+03 3.809031860813734966e+03 3.857310028982068161e+03 3.833530861934462791e+03 3.670760212761641014e+03 3.758561817961453016e+03 3.707545144118687858e+03 3.764852757465636387e+03 3.856557669936619732e+03 3.715265043367523049e+03 3.829965046114411507e+03 3.790575045180828056e+03 3.854288102498057015e+03 3.809284487358257138e+03 3.932501769951375536e+03 3.712849962673270056e+03 3.884228144883885761e+03 3.874663050323504194e+03 3.892419216650976068e+03 3.932796944256996085e+03 4.001598894996685431e+03 3.891762093409871341e+03 4.010734482870991542e+03 3.944917744843701257e+03 3.978047361668241138e+03 3.930192478956848845e+03 3.921388584570598596e+03 3.926309585056865217e+03 4.010630280244298319e+03 4.062244701546726446e+03 3.988012539817731067e+03 4.006531140068726017e+03 3.924565309387352954e+03 3.926652234005403443e+03 3.772566557201664637e+03 3.851608375311566306e+03 3.827749233831231322e+03 3.742266055999650234e+03 3.769110795526382844e+03 3.807391890187001081e+03 3.892485342719468463e+03 3.886603927864018715e+03 3.868103244290477505e+03 3.810478121352604830e+03 3.842758647684515836e+03 3.882901247029927163e+03 3.824846302173182266e+03 3.805633141778566369e+03 3.790707036494789918e+03 3.865690859986072610e+03 3.811111415677843979e+03 3.775660286882653054e+03 3.943187193795113672e+03 3.883829541859252458e+03 3.811192443797875967e+03 3.873982301516673033e+03 3.881119019896442296e+03 3.911971262499815566e+03 3.880215402434932912e+03 3.834814197251780115e+03 3.922773412416103838e+03 4.018160986868281725e+03 3.856815847794566707e+03 3.906432345782738594e+03 3.912969769266288949e+03 4.007260497525050141e+03 3.997931170035354171e+03 3.967995638428651546e+03 3.976115255089363473e+03 4.032066023615488120e+03 4.023349323499882303e+03 3.889106909655145955e+03 3.927784658218435652e+03 3.924597847913933947e+03 3.831541300204952677e+03 3.940054681105390955e+03 3.906610333647331117e+03 3.935543409731491465e+03 3.940108000812544105e+03 3.851409513953150054e+03 3.977201661679784593e+03 3.935209985378342026e+03 3.843411135004810149e+03 4.085008603805321400e+03 3.917903043265946962e+03 3.855806138501890018e+03 3.958921875145556896e+03 4.086667339275490576e+03 3.974410064907305696e+03 4.043735922966493490e+03 3.969648072032623077e+03 3.910512690876194938e+03 3.921147659709352865e+03 4.058180616745600673e+03 4.058151907854360161e+03 3.923700730427048711e+03 4.036507867946488204e+03 4.020614012992482003e+03 3.938373894356999699e+03 4.017859191122825450e+03 4.084976618299248457e+03 4.065191429302803954e+03 4.003377928473160864e+03 4.156601992993551903e+03 4.058104956856607714e+03 4.118990391328461556e+03 4.100734829982799965e+03 4.046177152109840790e+03 4.130378271491729720e+03 4.056695866961021693e+03 4.093876282491783059e+03 4.060204251095876316e+03 4.062733566024694937e+03 3.959146739984787473e+03 3.913314723316085292e+03 4.038476595577033095e+03 4.025074957842616186e+03 4.039536076652189877e+03 3.865487297735116044e+03 4.031206205506412971e+03 3.970340535268622716e+03 3.913119978863211600e+03 3.937144968225352386e+03 4.033774029823572164e+03 3.998979979684714181e+03 4.092973755254081880e+03 4.046958348952393408e+03 4.069474917833639665e+03 3.923705786657106728e+03 4.102155075965796641e+03 4.150981516635912158e+03 4.111285201599752327e+03 4.149680158987081086e+03 4.038143262441836214e+03 4.136989434324087597e+03 4.002322017050458271e+03 3.993431110408652785e+03 4.200251926607656060e+03 4.052562740565424519e+03 4.048080505870651450e+03 4.154710538937031743e+03 4.053757457956656708e+03 4.196103829029030749e+03 4.066085888489410081e+03 4.041731793130315509e+03 4.131253977245326496e+03 4.030344353838459483e+03 4.070159339254813403e+03 4.114858887526837862e+03 4.251929837656517520e+03 4.153911006442464895e+03 4.072145178338595542e+03 4.103888500858783118e+03 4.098905105367384749e+03 4.122696570412472283e+03 4.179469294356160390e+03 4.089799663999494896e+03 4.094438839560392807e+03 4.077557652663147564e+03 4.116968081644130507e+03 4.255370238896297451e+03 4.156442440223719132e+03 4.155220016001362637e+03 4.043794229026626454e+03 4.150855970142324622e+03 4.073895910982601890e+03 4.127635976306937664e+03 4.117543546233789129e+03 4.077242722587599928e+03 4.051646878298570300e+03 4.048478039027212162e+03 4.144229231100242941e+03 4.084959992288962439e+03 4.005035170479637145e+03 4.027696726501102603e+03 4.071405576687662233e+03 4.115114728679875043e+03 3.965836436197393596e+03 4.143131427727580558e+03 4.066569524857441138e+03 4.082905430075666573e+03 3.987874696999238950e+03 4.025557992349547476e+03 4.137116349460869060e+03 4.150240966470622880e+03 4.127244918999416768e+03 4.079175635039997815e+03 4.096299168027622727e+03 4.215694698569895991e+03 4.214844594085954668e+03 4.199480778718407237e+03 4.174004684297176937e+03 4.153094878260180849e+03 4.121870719131398801e+03 4.239577861442967333e+03 4.225544911033714016e+03 4.193788227578621445e+03 4.177398548154785203e+03 4.126131802490591326e+03 4.199387626383146198e+03 4.258065926056749049e+03 4.186478380350488806e+03 4.118942725440579125e+03 4.135976244160988244e+03 4.141822160392058322e+03 4.169627930282443231e+03 4.093194742760547797e+03 4.115490272720016947e+03 4.088659006412990948e+03 4.090218881114164105e+03 4.011525361744100337e+03 4.132479738898262440e+03 4.181247979190623482e+03 4.134810489616791529e+03 4.144584866601739122e+03 4.143935608396037424e+03 4.112825865872074246e+03 4.112756493394930658e+03 4.054632592212368763e+03 4.173946000245237883e+03 4.205669810452025558e+03 4.078840509745660711e+03 4.176281748923845043e+03 4.102745201724443177e+03 4.290826431305211372e+03 4.210264031951868674e+03 4.108387744803615533e+03 4.144117847746058942e+03 4.101059477956599949e+03 4.029989309375546327e+03 4.202118385294319523e+03 4.135299677234161209e+03 4.222034451061900654e+03 4.121922555326361362e+03 4.140819774955142748e+03 4.146654741906018899e+03 4.156794616115836106e+03 4.142646097744533108e+03 4.101744087541585941e+03 4.036557483607683935e+03 4.182070718672995099e+03 4.228077537547438624e+03 4.169987717844272083e+03 4.064440010211169920e+03 4.166243012037700282e+03 4.274416782091470850e+03 4.165738135424396205e+03 4.255274762113018369e+03 4.288324100847896261e+03 4.332380964987896732e+03 4.207415269203342177e+03 4.288920447291821802e+03 4.266824428926641303e+03 4.173083976846171936e+03 4.189866586736819045e+03 4.117474706154033811e+03 4.248428555276275802e+03 4.218291503970883241e+03 4.210182551854802114e+03 4.188006653300403741e+03 4.174905953292259255e+03 4.085159712196194050e+03 4.077817822097416865e+03 4.244638391201279774e+03 4.100477551386003142e+03 4.111051280732369378e+03 4.112192922205212199e+03 4.089191868733487354e+03 4.123777766031978899e+03 4.216775775136055927e+03 4.176670156552416302e+03 4.063817588824047107e+03 4.170813387976620106e+03 4.108493156697833001e+03 4.162566429084789888e+03 4.177178965152374076e+03 4.050600081928905183e+03 4.074838145847404121e+03 4.036202094855596897e+03 4.054283742019184047e+03 4.103037805404681421e+03 4.083058667756136401e+03 3.978935826489204374e+03 4.159516223487255047e+03 4.114385979759517795e+03 4.054297128049479852e+03 4.160709921524244237e+03 4.107519138116652357e+03 4.104498244884873202e+03 4.189726254634853831e+03 4.041737075022782847e+03 4.034312059133856110e+03 3.992977142388656375e+03 4.130390996228522454e+03 4.094646764302755855e+03 4.076305053530970781e+03 4.126262448234931071e+03 4.038511970634041518e+03 3.997985320946301272e+03 3.962938376872657500e+03 4.054858708303762796e+03 4.114069425418014362e+03 4.004748046559354862e+03 4.031385697825175612e+03 4.176743940950082106e+03 4.007177661514770534e+03 4.018276515983121499e+03 4.094271455741566569e+03 4.047914383446411193e+03 4.038442412420480196e+03 4.075032583663206424e+03 4.094763621967750169e+03 4.091918966309590360e+03 4.112838722921757835e+03 3.944849398406565342e+03 4.120963030311756484e+03 4.075062306109791734e+03 3.971176386843640103e+03 4.034597957586963730e+03 4.111276190025894721e+03 4.136949666591264759e+03 4.057975093008501972e+03 3.952374586244448437e+03 4.011542849063172525e+03 4.045229757955515197e+03 4.154890522690245234e+03 4.114296378096853914e+03 4.001642049954472895e+03 4.109325908867595899e+03 4.129094976945917551e+03 4.150884949886517461e+03 4.014781282042518797e+03 3.940748609940191272e+03 4.081269353299370323e+03 4.169975190793922593e+03 4.054649867040856407e+03 3.946586586740249004e+03 4.087974422247139046e+03 4.182561684044771937e+03 4.128299113230849798e+03 4.094991899636170729e+03 4.011246942799121371e+03 4.172218002431267450e+03 4.236224443676908777e+03 4.041771949082026367e+03 4.032490835416350365e+03 4.125433821676089792e+03 4.235715330369730509e+03 4.131641603694344667e+03 4.261045202515266283e+03 4.053801717612317134e+03 4.223959957230149485e+03 4.223132240308713335e+03 4.173536244433566026e+03 4.256618837923278079e+03 4.225298552382304479e+03 4.060392179190386742e+03 4.289943662885753838e+03 4.054047048460177848e+03 4.214701841175046866e+03 4.202160420544650151e+03 4.003907306357040397e+03 3.996345420154814747e+03 4.072013906816657709e+03 4.058358444814207814e+03 4.040478754805528297e+03 3.957025056161420707e+03 4.078031369164821626e+03 4.022584453159744044e+03 4.078829309664045013e+03 4.033738473729095858e+03 4.101434741978790953e+03 4.227163958476979133e+03 4.209951499023072756e+03 4.314380812261746541e+03 4.033326890977843505e+03 4.213231743601706512e+03 4.202149288652612995e+03 4.089063788425878101e+03 4.118055728720247316e+03 3.985339452231535233e+03 4.031493768947567787e+03 4.132099868463695202e+03 4.166403934323896465e+03 4.014846573659932801e+03 4.177514568046321983e+03 4.105676261601086480e+03 4.094331466371264469e+03 4.244056680681417674e+03 4.145334459114888887e+03 4.122860036397135445e+03 4.167338191920214740e+03 4.218047331687377664e+03 4.273180692494320283e+03 4.065988906068334018e+03 4.163818159749728693e+03 4.104238863128830417e+03 4.339202544676294565e+03 4.211636180651676113e+03 4.056010903025283369e+03 4.165961904989982941e+03 4.139270350953988782e+03 4.088047568356908414e+03 4.082787079870029629e+03 4.135281250977754098e+03 4.115018173407742324e+03 4.076207696666618176e+03 4.086525504873280170e+03 4.089014439032820519e+03 4.218259093449266402e+03 4.233697885518427029e+03 4.221636664559471683e+03 4.081763815625200095e+03 4.272444517777982583e+03 4.126247424153682005e+03 4.224403141253961621e+03 4.302476937210172764e+03 4.134170621684160324e+03 4.172462348414403095e+03 4.265712205995754630e+03 4.242247211843865443e+03 4.106748628794404794e+03 4.113151822508261830e+03 4.100463924385984683e+03 4.209461871750609134e+03 4.128842653101160977e+03 4.108767393895512214e+03 4.189412092537789249e+03 4.164393684254064283e+03 4.328839578026856543e+03 4.186619549995463785e+03 4.210612771931568204e+03 4.291760776962763885e+03 4.178151107309936378e+03 4.163289027016397995e+03 4.235178923075564853e+03 4.154532845690165232e+03 4.230892666137508058e+03 4.267853459086391013e+03 4.309212730046765500e+03 4.129825109715954568e+03 4.265964113647944941e+03 4.150727407513869366e+03 4.073004314735732351e+03 4.095068596277525103e+03 4.163644177784646672e+03 4.204358436243118376e+03 4.050678634678075923e+03 4.164958861549559515e+03 4.186805902179748045e+03 4.026122802921476705e+03 4.247249702130073274e+03 4.125211867855427045e+03 4.160812292754592818e+03 4.212648840262805606e+03 4.299006394701554200e+03 4.293937694533151443e+03 4.196687138674830749e+03 4.034382469107691577e+03 4.057564123024787477e+03 4.138723481382638056e+03 4.049413913350076200e+03 4.100732231705912454e+03 4.184097064463498100e+03 4.092132063973605000e+03 4.183069939335896379e+03 4.271093551586323883e+03 4.220768781145790854e+03 4.048463940302581705e+03 4.181448966771836240e+03 4.211260422283100525e+03 4.058487767646083284e+03 4.016088714871178126e+03 4.169964428026055430e+03 4.008375258466322975e+03 4.035201938538959894e+03 4.157724403588253153e+03 4.204685353429003044e+03 4.155738218900187348e+03 4.296502462066417138e+03 4.174812472542774231e+03 4.196889554100389432e+03 4.158002182679733778e+03 4.058428729577246486e+03 4.299822720190113614e+03 4.265034706463718976e+03 4.185160919511117754e+03 4.192740162553997834e+03 4.261470384421944800e+03 4.257106724222800949e+03 4.305499915944793429e+03 4.250241013824612310e+03 4.398049950144387367e+03 4.341372637264330479e+03 4.263549138090431370e+03 4.344603768784757449e+03 4.274109890654955052e+03 4.338618150764837083e+03 4.240778048009813574e+03 4.227087308495569232e+03 4.209549571219942663e+03 4.085711945948431548e+03 4.135428573392236103e+03 4.149895090821218218e+03 4.151003500673207782e+03 4.270491044778133073e+03 4.317937022396689827e+03 4.198613916873398921e+03 4.173390754895614009e+03 4.216684564180861344e+03 4.186998042060504304e+03 4.230799193532950994e+03 4.124658702656701280e+03 4.148600701529447178e+03 4.183426504803182979e+03 4.269929083662181256e+03 4.267385772540855214e+03 4.100171074340451923e+03 4.095227733074932530e+03 4.141838544212598208e+03 4.138931699211708292e+03 4.173223804989948803e+03 4.203186213782983032e+03 4.104919304541343990e+03 4.124108098291367241e+03 4.172324861022520963e+03 4.125026896030374701e+03 4.267823669680675266e+03 4.219142652616925261e+03 4.158903412526542525e+03 4.121553365977500107e+03 4.205592032414370806e+03 4.180512549238311294e+03 4.270271988889815475e+03 4.155375063964216679e+03 4.198879629009164091e+03 4.196999637543203789e+03 4.245694726004479890e+03 4.193732252445793165e+03 4.194757393517804303e+03 4.117157553840590481e+03 4.203388088409494230e+03 4.132047034320977218e+03 4.257361688854728527e+03 4.208028067630886653e+03 4.095156783355036168e+03 4.053170656427405447e+03 4.142138685170088138e+03 4.157337631443699138e+03 4.253080228487774548e+03 4.135879534686197076e+03 4.211999103917006323e+03 4.134964885253206376e+03 4.204793720449304601e+03 4.110090121000246654e+03 4.136370140651300062e+03 4.242246587283814733e+03 4.351932159125459293e+03 4.219388249685548544e+03 4.168773128725078095e+03 4.327349564103556077e+03 4.175867663374596304e+03 4.272960042422824699e+03 4.342691064718295820e+03 4.229804289698445245e+03 4.346116759583402199e+03 4.180801190922970818e+03 4.238380888087700441e+03 4.116570991229067658e+03 4.134333768336166031e+03 4.093984995914239335e+03 4.150442864644650399e+03 4.111019512110126925e+03 4.281027306360388138e+03 4.210566366924265822e+03 4.161637553351432871e+03 4.266734164673208397e+03 4.216984761588529182e+03 4.295483476723868989e+03 4.271727963759130034e+03 4.188032640230358083e+03 4.167274990691250423e+03 4.163532457553826134e+03 4.229710170750835459e+03 4.336941083988648643e+03 4.143644840955599648e+03 4.234917831973657485e+03 4.097737248325519431e+03 4.183343393217070115e+03 4.159115113583662605e+03 4.213101259484648835e+03 4.303164159514154562e+03 4.251821542379668244e+03 4.272583286289112948e+03 4.333658537910147970e+03 4.282388662799669873e+03 4.293278092529676542e+03 4.203917429967133103e+03 4.267978228018042500e+03 4.265067580810862637e+03 4.195451199636968340e+03 4.223369873740501134e+03 4.262334399570123423e+03 4.313121544205364444e+03 4.416927789270955145e+03 4.254349489180679484e+03 4.377708127677588891e+03 4.295319159974489594e+03 4.358254397874711685e+03 4.359957733621578882e+03 4.423841203014422717e+03 4.369015399222535052e+03 4.412897419521866141e+03 4.284249839435543436e+03 4.312832515290866468e+03 4.214564419980094499e+03 4.224538261091130153e+03 4.424752132287279892e+03 4.206723742809143005e+03 4.425569809290552257e+03 4.355338319942173257e+03 4.379270698497276499e+03 4.211274745207841079e+03 4.343359015327471752e+03 4.440785915860395107e+03 4.328565850105278514e+03 4.447288208699506868e+03 4.298395842059207098e+03 4.203610607338484442e+03 4.322806288856978426e+03 4.289740859358515991e+03 4.279569789266936823e+03 4.249468208671162756e+03 4.288762778100156538e+03 4.233547394555987012e+03 4.508696938645664886e+03 4.273579548186363354e+03 4.322964080353113786e+03 4.304694993603648072e+03 4.233256869960932818e+03 4.313067699572370657e+03 4.294111571745004767e+03 4.405205077034177521e+03 4.444094595669879709e+03 4.270836528742448536e+03 4.278143786601980537e+03 4.344774810726520627e+03 4.434668118363104441e+03 4.290643849006728487e+03 4.350855324468402614e+03 4.385840216681774109e+03 4.466798317719694751e+03 4.247697841893694203e+03 4.447523084237466719e+03 4.397972690227602470e+03 4.343116647506259142e+03 4.409289242874257070e+03 4.503014669664167741e+03 4.365278528855402328e+03 4.264157332212825168e+03 4.242832865306800159e+03 4.442785563985099543e+03 4.251521990630031723e+03 4.276629275567546756e+03 4.324810715726728631e+03 4.418329221578466786e+03 4.354072179880998192e+03 4.416925300059563597e+03 4.435218651489138210e+03 4.295669216008719559e+03 4.265115940446265085e+03 4.395313143114013656e+03 4.267245694537549753e+03 4.294496179786704488e+03 4.286769365950280189e+03 4.351166350342638907e+03 4.348931688069436859e+03 4.347031578774654008e+03 4.332818440667952927e+03 4.408158773649926843e+03 4.268634824584552916e+03 4.240703411723247882e+03 4.217525303636356512e+03 4.330797139465635155e+03 4.344805528955556838e+03 4.470686946932327373e+03 4.381587959789091656e+03 4.423385599262308460e+03 4.215855693579432227e+03 4.352913748635740376e+03 4.363340428686904488e+03 4.430761117283176645e+03 4.271746431767583999e+03 4.373039171753176561e+03 4.439514995228815678e+03 4.530632913941564766e+03 4.378542052436302583e+03 4.569186869303284766e+03 4.424489421804556514e+03 4.407348247823863858e+03 4.453050191626273772e+03 4.476984542024991242e+03 4.390180264467434426e+03 4.511431066526505674e+03 4.351130186352493183e+03 4.453804713494384487e+03 4.541557289773446428e+03 4.383153332914817838e+03 4.468019187911764675e+03 4.478465514827709740e+03 4.364153515361927020e+03 4.258701362335854355e+03 4.449641418146280557e+03 4.540682872381691595e+03 4.386566414551222806e+03 4.458245208473392267e+03 4.412022990613013462e+03 4.439331546773188165e+03 4.394215610087012465e+03 4.366108629056723657e+03 4.387685190921321009e+03 4.380806404742568702e+03 4.229896733449825661e+03 4.323112687617570373e+03 4.250648320528706790e+03 4.341929761394483648e+03 4.457608777632198326e+03 4.452875168557950019e+03 4.326852610915216246e+03 4.339547823571775552e+03 4.394135795636517287e+03 4.374130321911186002e+03 4.485859868730663948e+03 4.326484475307005596e+03 4.426298402299285954e+03 4.578822166961397670e+03 4.442136767280503591e+03 4.459299614188229498e+03 4.387043812885893203e+03 4.301439482573931855e+03 4.313040959181041217e+03 4.381009241731875591e+03 4.331983541471832723e+03 4.470590063752683818e+03 4.386267476482307757e+03 4.322525847963849628e+03 4.367067012861275543e+03 4.294005520503568732e+03 4.389997318719635587e+03 4.196495394485486941e+03 4.310612526557941237e+03 4.285628854591027448e+03 4.197671742539130719e+03 4.261940990244462228e+03 4.262141133008791257e+03 4.267908159236867505e+03 4.246207075274451199e+03 4.330769139444753819e+03 4.229379626425468814e+03 4.237234758192208574e+03 4.362387283038113310e+03 4.405321687294946969e+03 4.428113453972354364e+03 4.381786899854218973e+03 4.242030601972749537e+03 4.447444471975230954e+03 4.467555189229155985e+03 4.488804362123262763e+03 4.279998433824475796e+03 4.347424822446883809e+03 4.416745318581785796e+03 4.398767724793940033e+03 4.322973215886097023e+03 4.326649323104968062e+03 4.339538260970403826e+03 4.579476382887723958e+03 4.463389329863776766e+03 4.292436007516886093e+03 4.437530588559099670e+03 4.440758728015298402e+03 4.369235320647656408e+03 4.402380803951227790e+03 4.345053624798495548e+03 4.278158691499631459e+03 4.423139938909543162e+03 4.345389972743681028e+03 4.461657362586262934e+03 4.219619537302613026e+03 4.327150523309817800e+03 4.253775084433983466e+03 4.194862819682008194e+03 4.439846814263764827e+03 4.231159318343864470e+03 4.267125299245799397e+03 4.409523587357141878e+03 4.348700764812251691e+03 4.433146698980715882e+03 4.431881006280796100e+03 4.459037537422445894e+03 4.398601567103884918e+03 4.371653283240377277e+03 4.409296310037902913e+03 4.466934231821913272e+03 4.463135476339870365e+03 4.357247827012137350e+03 4.373583725148626399e+03 4.369202730076316584e+03 4.583339333860757506e+03 4.432339206513299359e+03 4.445225125125361046e+03 4.384427470131334303e+03 4.367010074863703267e+03 4.429692431757858685e+03 4.412403291044704929e+03 4.345891860375772012e+03 4.332849938660265252e+03 4.419144022335107366e+03 4.424151629236951521e+03 4.317791933271679227e+03 4.475830082904424671e+03 4.314903927962773196e+03 4.333754993273840228e+03 4.452897134675179586e+03 4.360526090423802998e+03 4.430136313711424009e+03 4.526720251040079347e+03 4.456559909511742262e+03 4.177669329784690490e+03 4.465606920041434023e+03 4.338054888965220016e+03 4.402233472024688126e+03 4.455997198683730858e+03 4.259097822751456988e+03 4.332207243010740967e+03 4.364473267513203609e+03 4.446849467654962609e+03 4.386757544018222688e+03 4.376122417879170825e+03 4.441118138191316575e+03 4.398545936863636598e+03 4.326070724880982198e+03 4.396526947322890010e+03 4.431298800231410496e+03 4.347471354049719594e+03 4.287840658967750642e+03 4.347403948612814929e+03 4.249982603323625881e+03 4.199853938281561568e+03 4.374675325495325524e+03 4.435062864772112334e+03 4.450025139631966340e+03 4.447270163553238490e+03 4.292195022743589107e+03 4.312386014739733582e+03 4.472558552237920594e+03 4.448980930438378891e+03 4.300376952366847036e+03 4.172254058769365656e+03 4.250707394145871149e+03 4.222074208085993632e+03 4.288726076653097152e+03 4.298264260502091020e+03 4.260115432201620933e+03 4.347264529575575580e+03 4.389953825448278621e+03 4.360797317879859293e+03 4.311517763424762052e+03 4.463896856411412045e+03 4.377167159821179666e+03 4.300804439889670903e+03 4.456288375822751732e+03 4.434880503741021130e+03 4.419949207206105712e+03 4.429133352752462997e+03 4.468450053316505546e+03 4.402150517475189190e+03 4.349111115594064358e+03 4.501368243249276929e+03 4.401402200644085497e+03 4.452646331657720111e+03 4.467284239116399476e+03 4.592471410414021193e+03 4.559079103977165687e+03 4.505657426255671453e+03 4.464372727513295104e+03 4.458819259246212823e+03 4.545926506572292055e+03 4.731870251763607484e+03 4.603353075053198154e+03 4.464265056716013532e+03 4.597200321485716813e+03 4.412081734044945733e+03 4.470642348275438962e+03 4.498786804409884098e+03 4.392155177455182638e+03 4.511211387061669484e+03 4.534105088398951011e+03 4.384186290317206840e+03 4.471117385722480321e+03 4.410517063414943550e+03 4.409826968670530732e+03 4.316286201224180331e+03 4.440952253543339793e+03 4.430293505106752491e+03 4.336938619233319514e+03 4.477051194143621615e+03 4.341325175454826422e+03 4.470210260771313187e+03 4.393685208276903722e+03 4.462952461680811211e+03 4.407439590576685987e+03 4.396088287336650865e+03 4.393645178379563731e+03 4.427813674846674076e+03 4.402597843817479770e+03 4.413968153432959298e+03 4.430762897094830805e+03 4.388289170088911305e+03 4.383300117357113777e+03 4.483599476661915105e+03 4.439555579840921382e+03 4.503797391662144946e+03 4.610025795513945013e+03 4.384913741480398130e+03 4.340794884288339745e+03 4.406642845144146122e+03 4.425821856149661471e+03 4.329581531933032238e+03 4.428478275084904453e+03 4.292577572337250785e+03 4.327213646764852456e+03 4.470566045155344000e+03 4.228791537565580256e+03 4.445616301727843165e+03 4.318422867593656520e+03 4.543902214665018619e+03 4.470091022491847070e+03 4.405714396492661763e+03 4.382553662062851799e+03 4.448573888888394322e+03 4.357823586630284808e+03 4.382185630597379713e+03 4.376705065138623468e+03 4.536918615052069981e+03 4.445065710052920622e+03 4.453210987765643949e+03 4.308258261947623396e+03 4.420693063726685978e+03 4.448643230403552479e+03 4.539915742901627709e+03 4.335840982489392445e+03 4.320234830248354228e+03 4.296205091329389688e+03 4.468909069527760948e+03 4.363204371106334293e+03 4.322571309717905933e+03 4.249931075753278492e+03 4.352006511525578389e+03 4.198446719019701959e+03 4.426233444967318064e+03 4.262215565625095223e+03 4.284143539660452007e+03 4.400292437759888344e+03 4.377490992610523790e+03 4.395559491103798791e+03 4.406654363810068389e+03 4.281914466092635848e+03 4.195126326770933701e+03 4.347717215833762566e+03 4.212406045375663780e+03 4.285259279985387366e+03 4.354124190276747868e+03 4.254728009875707357e+03 4.298956007607084757e+03 4.302976683705818687e+03 4.253351514035606669e+03 4.317945987541766044e+03 4.263231419937762439e+03 4.226684649385102603e+03 4.365905103904639873e+03 4.281663204842727282e+03 4.248583940052072649e+03 4.249953999094703249e+03 4.245846121725070589e+03 4.309214024548287853e+03 4.141099571109690260e+03 4.239751975979739655e+03 4.190405660941304632e+03 4.290903480275957008e+03 4.263720039580841330e+03 4.236480148990822272e+03 4.283546223873146118e+03 4.058872249305882178e+03 4.256754406352306432e+03 4.230541851581507217e+03 4.169032120078628395e+03 4.165211982377058121e+03 4.271173374927302575e+03 4.265157100751768667e+03 4.109515989273229934e+03 4.247583119109129257e+03 4.107948753465679147e+03 4.149253513698565257e+03 4.182060256446984567e+03 4.267204884163425049e+03 4.069617576900949643e+03 4.172139540506800586e+03 4.210940726748125599e+03 4.076331465239349654e+03 4.096322728550073407e+03 4.059879699444526977e+03 4.118222681897429538e+03 4.146372674543385074e+03 4.013496629292518264e+03 4.230606413926211644e+03 4.199757611413852828e+03 4.207701575594947826e+03 4.279635693707395149e+03 4.160787267145634360e+03 4.208710260888739867e+03 4.212756296735572505e+03 4.248591214380106976e+03 4.075514346251499319e+03 4.137586177990169745e+03 4.114626777755689545e+03 4.247880274121586808e+03 4.246659575586789288e+03 4.235253252089408306e+03 4.215090522332544424e+03 4.346929250767871963e+03 4.165928037444579786e+03 4.281634889778356410e+03 4.260038800842102319e+03 4.241731118565819997e+03 4.157115574637405189e+03 4.361378203455109542e+03 4.336998009455676765e+03 4.370542860244302574e+03 4.394133684451772751e+03 4.349540192728669354e+03 4.187599878588568572e+03 4.257263714038929720e+03 4.285106777943460656e+03 4.186957975302831983e+03 4.087020370276979520e+03 4.284913130209039082e+03 4.175255530031695343e+03 4.147774960557447230e+03 4.216695886654163587e+03 4.304388777661143649e+03 4.316269127901477077e+03 4.333900581769992641e+03 4.277495585371464585e+03 4.252592353300236937e+03 4.201008461557165901e+03 4.236980802575937560e+03 4.251190733237728637e+03 4.214465303666407635e+03 4.301846708128140563e+03 4.169597900831067818e+03 4.286796062482566413e+03 4.343454300789799163e+03 4.338234407855819882e+03 4.263896467671174833e+03 4.334933498436087575e+03 4.413752422927486805e+03 4.307897856489193146e+03 4.294989794758001153e+03 4.316775273576058680e+03 4.209443472122741696e+03 4.311211856919997444e+03 4.239870543685259690e+03 4.233324042452987669e+03 4.121434515099312193e+03 4.252042120692763092e+03 4.188192812360079188e+03 4.334421878532712981e+03 4.172956438755459203e+03 4.233467817405992719e+03 4.138714222535123554e+03 4.224321403121653020e+03 4.259646969194954181e+03 4.203828195227919423e+03 4.296472508753297006e+03 4.255853785446041002e+03 4.421834576090065639e+03 4.361315659337451507e+03 4.353458880813092946e+03 4.278880832745026055e+03 4.244875414674490457e+03 4.321981896949640031e+03 4.344771883299552428e+03 4.300754315788793065e+03 4.487918148339535946e+03 4.320756752859979315e+03 4.413875454285437627e+03 4.340203143545241801e+03 4.303887652072311539e+03 4.257757283529246706e+03 4.387874120648829376e+03 4.258233576195239948e+03 4.417212913146129722e+03 4.243481739207306418e+03 4.333003497854680063e+03 4.353670208392762106e+03 4.304346599924067050e+03 4.418732763277746017e+03 4.355865275304947318e+03 4.468527215730427088e+03 4.268754041306603540e+03 4.339356729687818188e+03 4.296679611856262454e+03 4.451003257086661506e+03 4.465842809835162370e+03 4.297001676676046372e+03 4.461505776768422947e+03 4.398780809168431006e+03 4.463628844723082693e+03 4.455195698069390346e+03 4.385433234515776348e+03 4.481728041046507315e+03 4.485203422908291941e+03 4.478508041800247156e+03 4.450848482696667816e+03 4.355090212376054296e+03 4.527773708565593552e+03 4.425249128295692572e+03 4.334192515436187932e+03 4.396939819463084859e+03 4.496556746961169665e+03 4.374795907878640719e+03 4.330157041324407146e+03 4.437617899222058441e+03 4.453896121397899151e+03 4.324637218134329487e+03 4.487662390000424239e+03 4.365349984418814529e+03 4.532119911657942794e+03 4.442869590774935205e+03 4.646209906523334212e+03 4.592485232443615132e+03 4.470809640654868417e+03 4.439678949753837514e+03 4.349265065790746121e+03 4.361693365779331543e+03 4.413776471874261915e+03 4.464816996724846831e+03 4.396286805403959988e+03 4.427546474510293592e+03 4.416050333803726062e+03 4.462785611091337159e+03 4.448074587732919099e+03 4.583369820500426613e+03 4.517299615098138020e+03 4.453158512271706059e+03 4.445190603481331891e+03 4.490310654187729597e+03 4.365991953569122416e+03 4.383717974313735795e+03 4.415283837871391370e+03 4.407128682533589199e+03 4.352700327539990212e+03 4.545323303847200805e+03 4.489048264325951095e+03 4.530201226123715969e+03 4.466679524595540897e+03 4.446679795088714855e+03 4.357600453419613586e+03 4.436655326930151205e+03 4.553644923448008740e+03 4.513697147697197579e+03 4.435633433999505542e+03 4.373127900393252276e+03 4.570778991978098929e+03 4.397993941792383339e+03 4.422321555790041202e+03 4.433800622753754396e+03 4.516856595144745370e+03 4.477223196195815035e+03 4.483546793894086477e+03 4.529411199355297867e+03 4.475360328649106123e+03 4.544077964001915461e+03 4.457408463366258729e+03 4.430855428900431434e+03 4.525223095941782958e+03 4.478215972255620727e+03 4.525299592188635870e+03 4.480065879544782547e+03 4.498371856186045079e+03 4.501356929229538764e+03 4.342408473985444289e+03 4.448939046783105368e+03 4.387828676511005142e+03 4.481222365229989919e+03 4.482588767084454048e+03 4.311472221334075584e+03 4.286581354561660191e+03 4.367272654470071757e+03 4.497268751883120785e+03 4.496532886555789446e+03 4.461999695381383390e+03 4.438296755447671785e+03 4.486753270793807133e+03 4.406120232698167456e+03 4.395540141320693692e+03 4.407681641843272700e+03 4.437872957502822828e+03 4.391986376964286137e+03 4.444680291912060966e+03 4.394933688306452495e+03 4.408816940117579179e+03 4.444587549031843082e+03 4.369091087510752914e+03 4.488888126903810189e+03 4.585878322488833874e+03 4.387009348354009489e+03 4.532473923635117899e+03 4.418302310460693661e+03 4.486116487130589121e+03 4.376586629288290169e+03 4.446914676287490693e+03 4.448891635367530398e+03 4.453365729775906402e+03 4.279691401146978023e+03 4.367078337064118386e+03 4.364821820512946033e+03 4.441839592441569948e+03 4.456295358261759247e+03 4.402098173036654771e+03 4.499735089153748959e+03 4.493461278897802913e+03 4.394868939236157530e+03 4.495413706840525265e+03 4.435978232673236562e+03 4.340274567012746047e+03 4.362237120457135461e+03 4.396540951062850581e+03 4.466676122056634995e+03 4.455171360862265828e+03 4.401104748515766005e+03 4.460666953824344091e+03 4.328095731989491469e+03 4.430980127044503206e+03 4.369197447149916115e+03 4.398216572285512484e+03 4.285243767361241225e+03 4.389867397845236155e+03 4.490312140980883669e+03 4.431254079478973836e+03 4.434029596056985611e+03 4.414900166388398247e+03 4.357461427323689350e+03 4.422756177231211950e+03 4.529125175831917659e+03 4.469473607205537519e+03 4.437536464657216129e+03 4.505517040018382431e+03 4.392630270323968944e+03 4.367699719998886394e+03 4.425461048856699563e+03 4.421425261053896065e+03 4.445187439851637464e+03 4.426154017863429544e+03 4.444849165237125817e+03 4.395357488522274252e+03 4.521296636710440907e+03 4.457322574560250359e+03 4.470540579605193670e+03 4.318092661534476974e+03 4.430330850228425334e+03 4.498144120325356198e+03 4.367104855872446933e+03 4.363889647100384536e+03 4.447215468575180239e+03 4.458160380074926252e+03 4.501397079185166149e+03 4.417732204439499583e+03 4.519642387762458384e+03 4.483791262289261795e+03 4.433074048138139005e+03 4.399328618410031595e+03 4.389952523145256237e+03 4.437608888696092436e+03 4.359020903025257212e+03 4.379719912901473435e+03 4.362588434576856343e+03 4.488557198100162168e+03 4.526661608065312976e+03 4.359520989656212805e+03 4.365072153907409302e+03 4.481653034830394063e+03 4.502574435301472477e+03 4.480164519282955553e+03 4.321765128441819797e+03 4.451591835815025661e+03 4.533158013651680449e+03 4.384665045140950497e+03 4.364905435125777331e+03 4.442639802669798883e+03 4.396190795456871456e+03 4.513824582328478755e+03 4.416827831521861299e+03 4.379428674325741667e+03 4.383612963177186430e+03 4.573785940161757026e+03 4.380370606286162001e+03 4.483413792996610937e+03 4.501274292357829836e+03 4.526600657101773322e+03 4.506505735085533161e+03 4.427454108218183137e+03 4.409397727148741069e+03 4.358351179442521243e+03 4.310392086297074457e+03 4.511605501362908399e+03 4.489652901960562303e+03 4.616003434516219386e+03 4.397029137471051399e+03 4.489340243470843234e+03 4.472352375671217487e+03 4.592233003270439440e+03 4.529511473379021481e+03 4.618119103608104524e+03 4.511058512056766631e+03 4.547570259535074911e+03 4.561744399154714301e+03 4.565481055955917327e+03 4.654689246638615259e+03 4.627456325085973731e+03 4.515434106080865604e+03 4.575757336774278883e+03 4.459762618458456018e+03 4.490395083950603293e+03 4.582138358973627874e+03 4.535886765535596169e+03 4.504954308361648145e+03 4.477567674190830076e+03 4.592242016202660125e+03 4.635855454589893270e+03 4.562158290233935077e+03 4.515501105452565753e+03 4.520207176297294609e+03 4.657949144700373836e+03 4.496355257388885548e+03 4.537454166366476784e+03 4.453490535080208247e+03 4.628615642362172366e+03 4.580028238782092558e+03 4.328965509644779559e+03 4.499302760656230021e+03 4.561601173374535392e+03 4.450623189113933222e+03 4.620586922313701507e+03 4.534473671560675939e+03 4.419442462768111909e+03 4.522292757378980241e+03 4.477172245674710211e+03 4.586097768946150609e+03 4.462121809008886885e+03 4.508966927742025291e+03 4.508579109003529084e+03 4.471571484869356027e+03 4.618921591004823313e+03 4.528394591581857640e+03 4.479447479455792745e+03 4.505092732012685701e+03 4.479582518512742354e+03 4.561477927551426546e+03 4.414121254886989846e+03 4.419002182714083574e+03 4.409720815052974103e+03 4.433757080276596753e+03 4.417685418531308642e+03 4.572967205933423429e+03 4.531717933837725468e+03 4.607489718647852897e+03 4.705730602815481689e+03 4.586870153683409626e+03 4.741274916584368839e+03 4.613211031629409263e+03 4.524241659383331353e+03 4.552602625190828803e+03 4.592031936126114488e+03 4.587670089007223396e+03 4.535532117765753355e+03 4.494150654304619820e+03 4.466021075073214888e+03 4.426997934942598476e+03 4.484119201095304561e+03 4.569199026206266353e+03 4.625215332842251883e+03 4.612815135891066348e+03 4.633612367727067976e+03 4.611540376351053965e+03 4.369683371107405947e+03 4.589722968686816785e+03 4.550054376730010517e+03 4.656743017726812468e+03 4.543664925546359882e+03 4.494511499138660838e+03 4.457696592398910980e+03 4.483488501793130126e+03 4.573385066190367070e+03 4.466355223391524305e+03 4.521112924045032742e+03 4.436736541488499824e+03 4.431151068246141222e+03 4.495266840390603647e+03 4.485396125835525709e+03 4.323669202931373547e+03 4.485688632440164838e+03 4.408694427473522410e+03 4.339429200764235247e+03 4.457849679630251558e+03 4.369868041397522575e+03 4.368741039822868515e+03 4.489819966913811186e+03 4.436944716606079965e+03 4.398477519843863774e+03 4.492920467571212612e+03 4.445643040092068077e+03 4.317443397959356844e+03 4.248966997533730137e+03 4.394849083686284757e+03 4.416978043751762016e+03 4.401105906593703367e+03 4.361480180943479354e+03 4.403503727488935510e+03 4.359832531270949403e+03 4.402956717859505261e+03 4.397597130756466868e+03 4.400113266526433108e+03 4.432180810709116486e+03 4.427798678285558708e+03 4.436512698268162239e+03 4.431429182143378057e+03 4.368649153732994819e+03 4.333252032540216533e+03 4.397263664252143826e+03 4.462029785069363243e+03 4.449553289364117518e+03 4.347351541526231813e+03 4.413678875533540122e+03 4.306408973703511037e+03 4.221465410016412534e+03 4.249964469159423970e+03 4.424371568636285701e+03 4.375724127182630582e+03 4.314137995751279050e+03 4.343582464358482866e+03 4.374050481043797845e+03 4.306800330145169028e+03 4.380523503578764576e+03 4.377350789668508696e+03 4.400609692794127113e+03 4.361856502388876834e+03 4.495390230903586598e+03 4.451906823186342081e+03 4.370560992198677923e+03 4.410258348811392352e+03 4.457324546664876834e+03 4.425623617617130549e+03 4.466252811131609633e+03 4.409977139276298658e+03 4.414705786171766704e+03 4.416790769258166620e+03 4.289518554662546194e+03 4.452283336058256282e+03 4.369664341844078990e+03 4.449821229405643862e+03 4.470902329591870512e+03 4.392711462324640706e+03 4.317201494985016325e+03 4.322424194774575881e+03 4.458258106829189273e+03 4.422414433120758986e+03 4.414103887887253222e+03 4.469911700337231196e+03 4.303176074804438031e+03 4.346161270960688853e+03 4.479732644968268687e+03 4.326962082605018622e+03 4.399058947261007233e+03 4.286577415813533662e+03 4.435874815515707269e+03 4.299527877153112058e+03 4.507763895240876082e+03 4.384931614664998051e+03 4.291391573551311012e+03 4.341472494963138161e+03 4.380046163540452653e+03 4.426060260556864705e+03 4.339393987973517142e+03 4.301171067775046140e+03 4.290903246950333596e+03 4.281282848160711183e+03 4.414641708997324713e+03 4.208029848772530386e+03 4.284728429946481810e+03 4.364826887682112101e+03 4.328191715848807689e+03 4.425202977142362215e+03 4.324604933412002538e+03 4.389391866746410415e+03 4.383737600783419111e+03 4.295670259196597726e+03 4.419506708815323691e+03 4.373928610094671967e+03 4.546829444946151852e+03 4.449915849160520338e+03 4.448291987803027041e+03 4.325743668464337134e+03 4.424288989702362414e+03 4.526420891517940618e+03 4.522671270890615233e+03 4.443073943822978435e+03 4.441357441409832973e+03 4.394603272458538413e+03 4.256117679578207571e+03 4.421744812633412039e+03 4.430273000299021078e+03 4.364371345579606896e+03 4.453955114520452298e+03 4.261907324656004675e+03 4.456648141364384173e+03 4.369333189968495390e+03 4.370492883442084349e+03 4.374204792744261795e+03 4.384322355453226919e+03 4.424683597939801075e+03 4.338318560964854441e+03 4.500999889196116783e+03 4.548731485909703224e+03 4.418135216210823273e+03 4.506072942273106491e+03 4.463601543640747877e+03 4.387298005494450990e+03 4.424990362486574668e+03 4.330263593522574411e+03 4.428269076312571997e+03 4.269337436941969827e+03 4.376677653741538961e+03 4.377084664733379213e+03 4.483900975818716688e+03 4.461674926898955164e+03 4.416232000873350444e+03 4.468563370212214977e+03 4.543136201053884179e+03 4.522142482768581431e+03 4.486978043848757807e+03 4.472178834423590160e+03 4.400585986348454753e+03 4.522520973616871743e+03 4.436814158087441683e+03 4.463828999227938766e+03 4.458691506570931779e+03 4.371398284837695428e+03 4.383021028424649558e+03 4.437430793289100620e+03 4.474588627532087230e+03 4.460269459328147605e+03 4.375853203920469241e+03 4.360120220046274881e+03 4.367326521873547790e+03 4.337738912670169157e+03 4.430362458231070377e+03 4.381283524476452840e+03 4.427745790173059504e+03 4.582902121318345053e+03 4.513346695802238173e+03 4.487835029251343258e+03 4.357285547094073081e+03 4.312697461782587197e+03 4.299890945026439113e+03 4.391676153253364646e+03 4.345693284765431599e+03 4.297706873243062546e+03 4.229878599532972657e+03 4.281658302909400845e+03 4.340948230914225860e+03 4.294007706344130384e+03 4.319326143940822476e+03 4.255844967860934048e+03 4.371397320730082356e+03 4.305963408755547789e+03 4.209744918965515353e+03 4.419601392389076864e+03 4.384793626893163491e+03 4.323538685498968334e+03 4.279690845090123730e+03 4.217748532410530061e+03 4.302681055016334540e+03 4.262623582191505193e+03 4.308600101779288707e+03 4.384024726517630370e+03 4.367467765728463746e+03 4.402636116833191409e+03 4.223155273585914983e+03 4.442917388052095703e+03 4.294376366181430058e+03 4.285358221080225121e+03 4.283445108110572619e+03 4.292931552402174930e+03 4.072593426083871236e+03 4.226467965161976281e+03 4.363757822560670320e+03 4.278948565889664678e+03 4.372636446595291090e+03 4.347807651320933473e+03 4.302164603771373550e+03 4.226640339229275014e+03 4.310880661390476234e+03 4.287949690631623525e+03 4.353808196659204441e+03 4.451893757036263196e+03 4.450073263715557005e+03 4.501351995842683209e+03 4.269734016618350324e+03 4.344803716563861599e+03 4.355511919109089831e+03 4.414192458738018104e+03 4.320095761340870013e+03 4.443422794093219636e+03 4.432349973576473531e+03 4.492159315538867304e+03 4.440344306564814360e+03 4.465844958167203004e+03 4.450337324513503518e+03 4.433026178699752563e+03 4.175126315512655310e+03 4.324908590244994230e+03 4.476278596098768503e+03 4.473467125761182615e+03 4.320682848185905641e+03 4.363062516414197489e+03 4.329967943008923612e+03 4.405999600997470225e+03 4.394741552558369222e+03 4.371586826177709554e+03 4.415588031993060213e+03 4.319442210109124971e+03 4.396341759263282256e+03 4.493175565135867146e+03 4.398389009884059305e+03 4.559441029515266564e+03 4.458374966280682202e+03 4.401903504795707704e+03 4.471922473353709393e+03 4.509922163100104626e+03 4.568164203063944115e+03 4.353642847540219009e+03 4.515719785147352923e+03 4.343276867406130805e+03 4.482653706206993775e+03 4.389167305434520131e+03 4.463220809629760879e+03 4.503914260578286303e+03 4.395665611407644064e+03 4.514692560874673291e+03 4.360415419384636152e+03 4.394915736265537817e+03 4.457032238336528280e+03 4.491577910230382258e+03 4.465141249167534625e+03 4.316735246435323461e+03 4.337464338915079679e+03 4.415794485531578175e+03 4.377596315790744484e+03 4.445245786180997129e+03 4.278729883355634229e+03 4.329529299027112756e+03 4.343683156565622994e+03 4.385960218634022567e+03 4.412273987036274775e+03 4.408789760896012922e+03 4.291132356501520007e+03 4.466339182624989917e+03 4.476023598872404364e+03 4.503831332297404515e+03 4.540922685890877801e+03 4.420589259186484924e+03 4.518879481359136662e+03 4.399959821464252855e+03 4.512732955550608494e+03 4.488186097851090381e+03 4.318343545038362208e+03 4.435641139095967446e+03 4.397854790767828490e+03 4.436123592118190572e+03 4.298220174280840183e+03 4.359751030415141031e+03 4.355740784668967535e+03 4.233888296891346727e+03 4.404956861269776709e+03 4.376581814025265885e+03 4.385664114365516980e+03 4.284024380217786529e+03 4.329899835652172442e+03 4.268410140028366186e+03 4.203134551070478665e+03 4.284915327087631340e+03 4.210448195301109990e+03 4.266366816634748830e+03 4.276696167311938552e+03 4.243816935648083017e+03 4.361245127094266536e+03 4.324826035579993004e+03 4.337254550228961307e+03 4.300498932493462235e+03 4.309878575880451535e+03 4.271152133715400851e+03 4.264352509940955315e+03 4.356648962578940882e+03 4.401620539736245519e+03 4.336420479652620088e+03 4.261635333402988181e+03 4.265984797385625825e+03 4.395597523292095502e+03 4.317429044733907176e+03 4.267870488237283098e+03 4.404409759225870403e+03 4.335585214799096320e+03 4.420555737845418662e+03 4.304055920220954249e+03 4.278109958877041208e+03 4.339982707480648969e+03 4.339773325133655817e+03 4.387296273511091385e+03 4.496545308056188333e+03 4.240240357152052638e+03 4.392971382908503983e+03 4.442785189944197555e+03 4.398627214076079326e+03 4.294924856867939525e+03 4.459611515708611478e+03 4.392244894717168791e+03 4.393591788857409483e+03 4.456542509137726483e+03 4.278656287776059798e+03 4.618979033381552654e+03 4.602117693255731865e+03 4.579894301354438539e+03 4.668465764532475987e+03 4.528113860290198318e+03 4.489416597453056056e+03 4.562942316396872229e+03 4.494629315154777032e+03 4.498091178980652330e+03 4.558647256508735154e+03 4.423359277643613495e+03 4.519935018313260116e+03 4.501823615494917249e+03 4.511166701114802891e+03 4.334839494542704415e+03 4.427563148310588986e+03 4.376753390490701349e+03 4.319954873273281009e+03 4.343490237381220140e+03 4.341235503577677264e+03 4.419353074574729362e+03 4.289048811918677529e+03 4.397552748953511582e+03 4.369140575474722937e+03 4.396998091055596888e+03 4.385993302167557886e+03 4.429601752755209418e+03 4.248074055946359294e+03 4.322148390943772938e+03 4.373832246586433030e+03 4.495790719299458942e+03 4.449668816525419061e+03 4.410269361996435691e+03 4.360915958342005069e+03 4.333072876287510553e+03 4.530231234274998315e+03 4.539750032114375244e+03 4.489177128132248981e+03 4.460364330624983268e+03 4.520166228063776543e+03 4.515659302636501707e+03 4.539700428700199154e+03 4.588465994945092461e+03 4.456743782210758582e+03 4.355083313135192839e+03 4.710613348445964220e+03 4.590747195059872865e+03 4.577080269906884496e+03 4.604959772729142969e+03 4.530044669896139567e+03 4.772533306414384242e+03 4.627632085539944455e+03 4.544143577828524940e+03 4.581885327913349101e+03 4.625793266693560327e+03 4.650081851103349436e+03 4.521140194305487057e+03 4.496255448363094729e+03 4.356055866407187750e+03 4.521360976460397069e+03 4.476451824653247058e+03 4.480457192719624800e+03 4.469645160726626273e+03 4.531145579864916726e+03 4.632032885435934077e+03 4.468970657619479425e+03 4.497264393397240383e+03 4.619901511433527958e+03 4.501577904126605972e+03 4.684957112889047494e+03 4.568965159135222166e+03 4.633678249541118021e+03 4.545508253205032815e+03 4.494313502719818644e+03 4.676694978547885512e+03 4.542083683427850701e+03 4.604930730704777488e+03 4.598286128095942331e+03 4.509947207905473078e+03 4.537861271245958051e+03 4.428646039062971795e+03 4.482385394924171123e+03 4.414630929374093284e+03 4.476489771161060162e+03 4.526050977271574993e+03 4.408644861197728460e+03 4.564042636261540792e+03 4.509438965932647989e+03 4.550765873937414653e+03 4.560058925595410983e+03 4.592414830781056480e+03 4.432706924614733907e+03 4.481457466996038420e+03 4.285429019597094339e+03 4.461824967276587813e+03 4.477029124888565093e+03 4.365539789088390535e+03 4.501376748645824591e+03 4.635380137815324815e+03 4.553981860301601046e+03 4.433857542459169963e+03 4.598427371933356881e+03 4.577439884950446867e+03 4.348386262600194641e+03 4.453908005899537784e+03 4.496566039983069459e+03 4.406334665807466081e+03 4.477814298451281502e+03 4.611236414531783339e+03 4.480545521155150709e+03 4.420169137665923699e+03 4.504578821563460224e+03 4.461945774794066892e+03 4.402149403128556514e+03 4.466424489479440126e+03 4.451505425846188700e+03 4.432691953852719962e+03 4.463564540415369265e+03 4.317202561546377183e+03 4.362390436092904565e+03 4.450929951328153948e+03 4.358062647387215293e+03 4.490687205365388763e+03 4.535138160465123292e+03 4.475361929558413067e+03 4.428532754357199337e+03 4.551237508274665743e+03 4.381186151101132964e+03 4.427328123002073880e+03 4.384903689164434581e+03 4.356517477972614870e+03 4.414828493688004528e+03 4.341060298594769847e+03 4.374778998039158068e+03 4.502896819041852723e+03 4.451327422819111234e+03 4.445801915798113441e+03 4.310321158150210977e+03 4.491851759707682504e+03 4.409685981244722825e+03 4.433329532536949046e+03 4.420539412920187715e+03 4.427042821673560866e+03 4.391453368988430157e+03 4.445818259478428445e+03 4.340319238727916854e+03 4.447520701896647552e+03 4.402835056072766747e+03 4.400847369730994615e+03 4.369432713204150787e+03 4.315586445233825543e+03 4.328354745876064953e+03 4.298199044153698196e+03 4.307093525520023832e+03 4.267861277016432723e+03 4.380176696298284696e+03 4.345258920883955398e+03 4.282620481535432191e+03 4.340823171102249034e+03 4.423369406504575636e+03 4.370740339499833681e+03 4.394658159015506499e+03 4.228530373109504580e+03 4.425026480102316782e+03 4.392575912293580586e+03 4.354597568322970801e+03 4.258387692005276222e+03 4.631820619953675305e+03 4.486162542010894867e+03 4.385263380638672970e+03 4.328679400243681812e+03 4.337866406167119749e+03 4.246511624221236161e+03 4.381002621822989568e+03 4.258770596792634024e+03 4.418714543777874496e+03 4.436031114386993067e+03 4.434322949409949615e+03 4.419549681106609569e+03 4.451949256372359741e+03 4.562591449757987903e+03 4.388855616460291458e+03 4.343747990960088828e+03 4.374377591708215732e+03 4.387381104391895860e+03 4.387124050989919851e+03 4.331625759990778533e+03 4.464800890370954221e+03 4.504602702201169450e+03 4.549539496987389612e+03 4.478391765367932749e+03 4.519047211187375979e+03 4.310871902753331597e+03 4.462843700098384943e+03 4.539376898992707538e+03 4.452185661941369290e+03 4.572553550808360342e+03 4.494697487948818889e+03 4.497496555633599201e+03 4.471452420176656233e+03 4.451042189192012302e+03 4.464750819966780909e+03 4.371605844773773242e+03 4.436635584536179522e+03 4.469114110752788292e+03 4.389291394584172849e+03 4.484967300233305650e+03 4.516897580704749089e+03 4.394033302699724118e+03 4.388636170469897479e+03 4.408442736043213699e+03 4.456247993846210193e+03 4.365911922080233126e+03 4.452457321276731818e+03 4.335501739506095873e+03 4.341559144730186745e+03 4.332968811534376073e+03 4.425261087375021816e+03 4.214826822556853585e+03 4.357010906295019595e+03 4.344595035104995986e+03 4.449273682237859248e+03 4.483076551016335543e+03 4.450189002823995907e+03 4.459934096550951836e+03 4.515306596366586746e+03 4.577236446363280265e+03 4.407933077778092411e+03 4.470711272395648848e+03 4.496452974607068427e+03 4.388433497540214375e+03 4.417213168466276329e+03 4.452887426080910700e+03 4.506854281920538597e+03 4.498896151577435376e+03 4.568799943128444284e+03 4.578220266081947557e+03 4.686600823912990563e+03 4.368903461654593229e+03 4.589209732923514821e+03 4.590073475105024954e+03 4.533323391158823142e+03 4.456840266047104706e+03 4.387494009151208957e+03 4.587511697471663865e+03 4.504005404132513831e+03 4.525850702731087040e+03 4.587028985768588427e+03 4.598982508784363745e+03 4.509949135920832305e+03 4.390300447327314942e+03 4.467096141343145973e+03 4.508716757906104249e+03 4.534264889644040522e+03 4.571976031183708983e+03 4.382772905086991159e+03 4.397569499173435361e+03 4.464045342188802351e+03 4.498554183621506127e+03 4.349195861679535483e+03 4.403815962018131358e+03 4.418112583531492419e+03 4.423769400556471737e+03 4.431382580122730360e+03 4.414211905016724813e+03 4.580480184704513704e+03 4.423794064930338209e+03 4.383912637968862327e+03 4.407975114298017616e+03 4.403321352785675117e+03 4.499210602640941943e+03 4.430225425149430521e+03 4.409607658430332776e+03 4.522838304314307607e+03 4.534657212696770330e+03 4.362479263626776628e+03 4.435524681579587195e+03 4.497380529444401873e+03 4.419111751974314757e+03 4.497817882082027609e+03 4.424589089123257509e+03 4.521941082233165616e+03 4.576037858852147110e+03 4.440366634332142894e+03 4.543965290805187578e+03 4.587831188015977204e+03 4.501070837800834852e+03 4.429372224557139816e+03 4.401627122072325619e+03 4.396508364900702873e+03 4.610437225214554928e+03 4.554591844427206524e+03 4.493233640188132085e+03 4.407876625845575290e+03 4.413110462301728148e+03 4.507800246554325895e+03 4.383680885899430905e+03 4.457920354056643191e+03 4.499272504877303618e+03 4.598538359899906027e+03 4.542290278708666847e+03 4.547070314079212949e+03 4.567307331210708981e+03 4.539044985332755459e+03 4.548873524387873658e+03 4.539175803553522201e+03 4.578467012132716263e+03 4.572409141460401770e+03 4.445866880396839406e+03 4.533123746113247762e+03 4.501368021027803479e+03 4.487414544444022795e+03 4.553961881416627875e+03 4.574445703381163185e+03 4.620130415391925453e+03 4.642277403758187575e+03 4.622457657509442470e+03 4.471371972006566466e+03 4.577878703378772116e+03 4.575312818967884596e+03 4.597405725192225873e+03 4.660822583444840348e+03 4.539688140216752799e+03 4.509180949279606466e+03 4.625274288297902785e+03 4.551716803154133231e+03 4.366601267114819166e+03 4.369872535545310711e+03 4.545881888173119478e+03 4.556475791787648632e+03 4.577091908281016003e+03 4.445589180187824240e+03 4.540110553362051178e+03 4.421568915578784072e+03 4.443440672987819198e+03 4.438780100509600743e+03 4.439900778432313018e+03 4.325986633061358589e+03 4.356077762092839293e+03 4.566178215216148601e+03 4.363390969097011293e+03 4.427556686060653192e+03 4.437195133426092980e+03 4.422326400062751418e+03 4.334958967397336892e+03 4.386278866190752524e+03 4.325980133616958483e+03 4.405951033959950109e+03 4.275359333511412842e+03 4.361795568172719868e+03 4.268897113293100119e+03 4.451680611075763409e+03 4.369179864440409801e+03 4.376242897711935257e+03 4.306777125156493639e+03 4.538407445464772536e+03 4.512201349132278665e+03 4.426272298453313851e+03 4.317798958017389850e+03 4.285333525641486631e+03 4.290881398685468412e+03 4.386814957351090925e+03 4.383065458945524369e+03 4.445983784618181744e+03 4.498433901569466798e+03 4.533181099964684108e+03 4.451760495431645722e+03 4.308852245448370923e+03 4.390349008594415864e+03 4.421655843239810565e+03 4.368380586632451923e+03 4.300965105991546807e+03 4.316710282543565881e+03 4.424937376108006902e+03 4.381976371781875969e+03 4.402026836549714972e+03 4.308721470052830227e+03 4.347745821926117060e+03 4.366819969475584912e+03 4.320430739479516888e+03 4.199887857488673035e+03 4.392850851014587533e+03 4.358106320785541357e+03 4.332729366119627230e+03 4.193956232902349257e+03 4.455545334123939028e+03 4.181548335664387196e+03 4.228709251686755124e+03 4.349849792010571036e+03 4.309824341052442833e+03 4.245743074512120074e+03 4.304288542331129065e+03 4.300921339578322659e+03 4.400934562098726019e+03 4.410437342787216949e+03 4.417598988634401394e+03 4.371590174535739607e+03 4.552767651777087849e+03 4.464297545160841764e+03 4.301816121653723712e+03 4.447359091632250056e+03 4.302491716042043663e+03 4.486243615743896953e+03 4.499372043033933551e+03 4.411711804161087457e+03 4.391779141314713343e+03 4.524743478453742682e+03 4.345549931649125028e+03 4.498361514004668607e+03 4.286849600957071743e+03 4.498017676414354355e+03 4.433713653928178246e+03 4.327765263346199390e+03 4.478729297170805694e+03 4.414712152581684677e+03 4.463353815861048133e+03 4.553161320601537227e+03 4.539982888621861093e+03 4.392139756383066924e+03 4.508876460920329009e+03 4.380090284851616161e+03 4.510803361831400252e+03 4.430896853072084014e+03 4.409018514662981033e+03 4.410828592497607133e+03 4.425718695435353766e+03 4.349400436584048293e+03 4.537703347294055675e+03 4.483325354659811637e+03 4.411935906886062185e+03 4.327250284271495730e+03 4.348563579513113837e+03 4.443738050577911054e+03 4.433870981489434598e+03 4.454238723847824076e+03 4.406253824742491815e+03 4.634659403297954668e+03 4.400280785410944191e+03 4.489622442662511276e+03 4.559001640954386858e+03 4.481901803738449416e+03 4.537113920409955426e+03 4.551040336111240322e+03 4.467384250648342459e+03 4.487117796184992585e+03 4.414346280854062570e+03 4.497458469421539121e+03 4.488266537828780201e+03 4.544596396271360391e+03 4.626978096435265797e+03 4.543161940975792277e+03 4.505193838796144519e+03 4.541657300647102602e+03 4.515518850449852835e+03 4.543451657129043269e+03 4.464561163869351731e+03 4.456487873775420667e+03 4.564352926544437651e+03 4.537658710006640831e+03 4.559290134402437616e+03 4.502847487002657545e+03 4.410821785070143960e+03 4.533744611261841783e+03 4.510114004046076843e+03 4.450595989234437184e+03 4.517192028762392511e+03 4.557114555002381167e+03 4.429423456487075782e+03 4.453502772722324153e+03 4.572346281121160246e+03 4.502583053005863803e+03 4.557596607763951397e+03 4.505604029795668794e+03 4.590131332250519336e+03 4.408617003255664713e+03 4.613538867536319231e+03 4.541879751620909701e+03 4.490383571678463341e+03 4.535407822373234012e+03 4.559838968310003111e+03 4.570609379492057087e+03 4.429938240091671105e+03 4.487793422395915513e+03 4.495827962384637431e+03 4.407192148661541069e+03 4.597888508917808394e+03 4.395826391710884309e+03 4.500919724004691489e+03 4.531450804943153344e+03 4.518952161567260191e+03 4.494313843704669125e+03 4.635182157314659889e+03 4.586369126694138686e+03 4.460133844785455949e+03 4.639372186039143344e+03 4.624018909965579041e+03 4.477140400122882056e+03 4.509122296425392051e+03 4.587279619892210576e+03 4.605980601725788802e+03 4.536503116915774626e+03 4.678558839622938649e+03 4.469070931409830337e+03 4.591398130873578339e+03 4.586063972389231822e+03 4.544022577783387533e+03 4.536923421471364236e+03 4.482521160417579267e+03 4.577171473885407067e+03 4.557992250683053499e+03 4.475174519478566253e+03 4.637394909245126655e+03 4.558277942601548602e+03 4.465778285558304560e+03 4.542198430964369436e+03 4.468435683140518449e+03 4.596161533734821205e+03 4.502292589287649207e+03 4.554903762357085725e+03 4.596554628919237075e+03 4.481640089113317117e+03 4.495361807469999803e+03 4.452823782913746072e+03 4.500736551650109504e+03 4.564750671246704769e+03 4.511470154649145115e+03 4.416043458349885441e+03 4.463179648590252327e+03 4.425222850804861082e+03 4.522990574595827638e+03 4.365020605093381164e+03 4.387160381642301218e+03 4.361505263361045763e+03 4.380231501979708810e+03 4.531745385260009243e+03 4.440426468053328790e+03 4.518177019410118191e+03 4.456986474459876263e+03 4.452593299575631136e+03 4.453528905397084600e+03 4.429698457455909193e+03 4.479939075168758791e+03 4.413385080750386805e+03 4.473434555123784776e+03 4.429578896519461523e+03 4.409955570668243126e+03 4.533989038564203838e+03 4.443999361700732152e+03 4.560721128581925768e+03 4.503669882503060762e+03 4.483001427224779945e+03 4.478883667739186421e+03 4.514906413236790286e+03 4.454781115252475502e+03 4.518822665996165597e+03 4.531064349232124187e+03 4.475243354132265267e+03 4.537915125381796315e+03 4.598815116350738208e+03 4.529025862836804663e+03 4.475609286083460574e+03 4.405561256833871084e+03 4.476346912933209751e+03 4.394556061619854518e+03 4.533784786137279298e+03 4.482744509891189409e+03 4.527065859549948073e+03 4.470332440196678363e+03 4.484457821350545601e+03 4.494348356361007973e+03 4.553643992666358827e+03 4.546661881364812871e+03 4.413834695714700501e+03 4.467783479384205748e+03 4.448688503292508358e+03 4.483623140487116871e+03 4.407346162867904241e+03 4.450131177426279464e+03 4.262952963149154129e+03 4.219921693589307324e+03 4.312926281530764754e+03 4.308065026714160012e+03 4.236868009204020382e+03 4.366241908451104791e+03 4.296989935877655626e+03 4.249605954542485961e+03 4.345949082069763790e+03 4.407872485572805999e+03 4.346759329841164799e+03 4.284755514054390915e+03 4.296528336664019662e+03 4.217970051966758547e+03 4.282630610282994894e+03 4.371010239050342534e+03 4.400240037064694661e+03 4.334006122674893049e+03 4.303592521811568076e+03 4.153434897636395362e+03 4.353583457584531061e+03 4.350321943183816074e+03 4.336966346170244833e+03 4.318241298985404683e+03 4.403439865350104810e+03 4.362154343751069973e+03 4.362719826813254258e+03 4.371675063598549968e+03 4.337410679387017808e+03 4.412305696025582620e+03 4.363448980509124340e+03 4.361367124695409075e+03 4.502975082886938253e+03 4.334969204108034319e+03 4.379379234547502165e+03 4.426057468425763545e+03 4.395623495808346888e+03 4.388979067205028514e+03 4.436770563048024087e+03 4.455888892322927859e+03 4.458813598277269193e+03 4.458469856237787099e+03 4.425855921016368484e+03 4.539974375161888929e+03 4.571740503662068477e+03 4.519572643116387553e+03 4.375954081634484282e+03 4.509529870101740926e+03 4.526512848904950260e+03 4.449424334265370817e+03 4.500419995124549132e+03 4.404225524374700399e+03 4.349473121547356641e+03 4.497020158769570116e+03 4.584508724667317438e+03 4.537490970864263545e+03 4.394998172626348605e+03 4.453558117865801250e+03 4.472394375017287530e+03 4.447753632199912317e+03 4.462134448785491259e+03 4.381224163442206191e+03 4.455162997922424438e+03 4.457491898933820266e+03 4.417568435972299994e+03 4.259587264765219516e+03 4.431376747688064825e+03 4.225244105440978274e+03 4.370437839082398568e+03 4.372503400326670999e+03 4.291278153761591966e+03 4.281869955687549918e+03 4.316784934414098643e+03 4.354732011679820971e+03 4.425148749317704642e+03 4.484671211853716159e+03 4.342682325350538122e+03 4.274191326930856121e+03 4.346670823113612641e+03 4.240271180587684285e+03 4.288079584423437154e+03 4.295829439102372817e+03 4.389849578607814692e+03 4.297942024695567852e+03 4.280957937851258976e+03 4.462718233054156372e+03 4.256812398431393376e+03 4.421696799755570282e+03 4.391262080344627066e+03 4.388120973515026890e+03 4.179326760654449572e+03 4.327466500851019191e+03 4.418502526711786231e+03 4.345988097761650351e+03 4.385884976122738408e+03 4.278046458736628665e+03 4.325343842479102022e+03 4.212819981873040888e+03 4.307896937716566754e+03 4.371396378103049756e+03 4.511415426097399177e+03 4.400867686312652040e+03 4.449432344235709934e+03 4.448649516396982108e+03 4.432045744936523988e+03 4.393118175734973192e+03 4.445383110620740808e+03 4.406658199803794560e+03 4.515116504673081181e+03 4.578154617633101225e+03 4.387785470112311486e+03 4.461002361495290643e+03 4.345584761611235081e+03 4.315919603398586332e+03 4.377285591395474512e+03 4.440138163688580789e+03 4.366324837173880042e+03 4.477414898551313854e+03 4.590339220888928139e+03 4.455920728185896223e+03 4.439831000509321711e+03 4.536465194994780177e+03 4.420376243024381438e+03 4.375010815770616318e+03 4.420850290836832755e+03 4.528728480102506182e+03 4.544819366699215607e+03 4.469486352918819648e+03 4.365680277121303334e+03 4.417176487888901647e+03 4.496686986774258912e+03 4.212774099858699628e+03 4.404816729442278302e+03 4.398682885239844836e+03 4.458010883348710195e+03 4.265294250288645344e+03 4.429807325656901412e+03 4.340560758781811273e+03 4.212899995000592753e+03 4.503244528020410144e+03 4.340652721619591830e+03 4.333097698961390051e+03 4.368017193348927321e+03 4.287784786247319062e+03 4.416716165494886809e+03 4.227453351503560043e+03 4.274509329465020528e+03 4.298896481357410266e+03 4.246737442649211516e+03 4.310616266743602864e+03 4.266446929345809622e+03 4.334408274932792665e+03 4.482275940683613044e+03 4.395736199848140132e+03 4.445606292514597953e+03 4.326874367471514233e+03 4.322941426674917238e+03 4.314371679676942222e+03 4.546718224485689461e+03 4.520974782567133843e+03 4.393904996202678376e+03 4.403690488251289935e+03 4.351651858974110837e+03 4.376250182678051715e+03 4.416259714061345221e+03 4.451042202584759252e+03 4.346924523834885804e+03 4.448654292715343217e+03 4.359219561361861452e+03 4.406448133228240295e+03 4.410104739186125698e+03 4.429064198943301562e+03 4.439436513157615991e+03 4.429911597397584956e+03 4.487023634089082407e+03 4.582565314683631186e+03 4.552070633415359225e+03 4.633715678974273033e+03 4.600797646381811319e+03 4.469840331130163577e+03 4.621889410711283745e+03 4.514320873350021429e+03 4.498539949669812813e+03 4.498892467435017352e+03 4.494112507764569273e+03 4.421553394679507619e+03 4.498598814062323072e+03 4.443449869455991575e+03 4.452187403020900092e+03 4.461388472412263582e+03 4.267800785410327080e+03 4.214337423348581979e+03 4.293311297359966375e+03 4.381678920826034300e+03 4.293302032258361578e+03 4.328100257927297207e+03 4.264236896720305594e+03 4.425705717543258288e+03 4.416258879522335519e+03 4.251206403457089436e+03 4.326724605898931259e+03 4.327574281974697442e+03 4.328184945637086457e+03 4.394239048685712987e+03 4.284561435775797690e+03 4.330604337441945972e+03 4.289362075822895349e+03 4.239508841575143379e+03 4.327315709261215488e+03 4.277316199644530570e+03 4.354050410337998073e+03 4.302789803583996218e+03 4.338721512542630990e+03 4.235507620595098160e+03 4.296552586627858545e+03 4.246973995521065262e+03 4.306246225450233396e+03 4.184798700884459322e+03 4.341540766324547803e+03 4.339556186295295447e+03 4.339670333389346524e+03 4.441888139187001798e+03 4.351096124804949795e+03 4.345235252251629390e+03 4.300685932269830118e+03 4.356541268215906712e+03 4.336087559535024411e+03 4.421768955176180498e+03 4.423911332965511065e+03 4.478156752919981955e+03 4.389284738182936962e+03 4.407674202146184143e+03 4.285146188871115555e+03 4.477506702139240588e+03 4.504086531844222009e+03 4.441962816444801319e+03 4.477043512236218703e+03 4.432671050064622250e+03 4.443559170667128456e+03 4.431474604377871401e+03 4.446774714602446693e+03 4.389001147019857854e+03 4.367599025432694361e+03 4.436725915578169406e+03 4.447602831813411285e+03 4.490696502207131743e+03 4.458307574284734073e+03 4.471563269555152146e+03 4.393636877810783517e+03 4.367098618404088484e+03 4.428350616190302389e+03 4.359452811215841393e+03 4.312046240724161180e+03 4.399492633265327640e+03 4.299327979888407754e+03 4.499063154409853269e+03 4.453518236811627503e+03 4.523094983281299392e+03 4.423645636760217712e+03 4.316433160852472611e+03 4.508630648032527461e+03 4.367304956774577477e+03 4.460894327080939547e+03 4.460882307403308914e+03 4.512740190671172968e+03 4.489842907959749027e+03 4.605032236861308775e+03 4.577812290639949424e+03 4.497902712377448552e+03 4.512094061818500450e+03 4.517973456839501523e+03 4.361424388281050597e+03 4.646215255841787439e+03 4.563430545820352563e+03 4.459365554889145642e+03 4.398462402401899453e+03 4.430279979468396959e+03 4.361015566715921523e+03 4.535135034948099019e+03 4.549725968847669719e+03 4.495917258244038749e+03 4.449394841394004288e+03 4.357162620487226377e+03 4.389657314095028596e+03 4.397040058847794171e+03 4.498635170613928494e+03 4.462784771910917698e+03 4.489678801897471203e+03 4.458040616526983285e+03 4.413595164883647158e+03 4.510984847825553516e+03 4.498506061141367354e+03 4.373797471635733018e+03 4.444670205629826341e+03 4.401593754317393177e+03 4.413136508995052282e+03 4.466227389183400192e+03 4.551186475212884943e+03 4.436903929957040418e+03 4.511302555180479430e+03 4.613010197061549661e+03 4.490498373128316416e+03 4.516297710931034999e+03 4.569811566352346745e+03 4.587359025774730981e+03 4.505473665501336654e+03 4.431252532989933570e+03 4.453300837488093748e+03 4.443731574227080273e+03 4.495134315582534327e+03 4.524283565673098565e+03 4.401329162874828398e+03 4.446650900729300702e+03 4.437124683279517740e+03 4.503160867782891728e+03 4.513730889980704887e+03 4.624057878663910742e+03 4.580046848202203364e+03 4.502311480985338676e+03 4.366309168853440497e+03 4.471831827748839714e+03 4.439416215184272005e+03 4.402170042859920613e+03 4.577868745587740705e+03 4.563703321642665287e+03 4.365786513578148515e+03 4.403506484934022410e+03 4.326237779260266507e+03 4.495146606795819935e+03 4.488814220226698126e+03 4.488924226282365453e+03 4.328059472534338965e+03 4.461429080248606624e+03 4.520042299695155634e+03 4.455867517004699948e+03 4.351263260037238069e+03 4.562704299741461909e+03 4.467529796015210195e+03 4.439716500794726016e+03 4.525552709716036588e+03 4.401749048067524200e+03 4.561942788595603815e+03 4.451820456656918395e+03 4.458816524565554573e+03 4.400374945997452414e+03 4.437212689606210915e+03 4.397020421760465979e+03 4.591838855754861470e+03 4.401511895032997018e+03 4.389383464818678476e+03 4.560179524423838302e+03 4.451226483226379969e+03 4.358347475058742020e+03 4.486813309267755358e+03 4.423080520482354586e+03 4.358439013992459877e+03 4.464465349343087837e+03 4.541310294941936263e+03 4.412100554980363995e+03 4.526493691619726633e+03 4.411518231543585898e+03 4.437898476017060602e+03 4.391147537553073562e+03 4.326406881539844107e+03 4.493483943859409010e+03 4.369591824166102015e+03 4.401767354308628455e+03 4.383748232033175555e+03 4.284514577914877009e+03 4.320342999326659992e+03 4.439312341030541575e+03 4.525465883626874529e+03 4.438260957840267110e+03 4.543736070362867395e+03 4.416297140234444669e+03 4.384797895407346914e+03 4.495283425853818699e+03 4.394320764493179013e+03 4.549051190900335314e+03 4.412608283767317516e+03 4.395155548421347703e+03 4.337711286241153175e+03 4.365558200919621413e+03 4.341934370045963078e+03 4.393923464754429006e+03 4.398054006457897231e+03 4.386271628001849422e+03 4.383218948555747374e+03 4.494351039834688891e+03 4.473480577701678158e+03 4.479923214665212981e+03 4.377938144932406431e+03 4.519788791983703049e+03 4.436521946848815787e+03 4.399448793374837805e+03 4.419234110579413027e+03 4.515136807741195298e+03 4.456784021224189019e+03 4.434572201296161438e+03 4.326903778666945072e+03 4.430732505676802248e+03 4.356445519721146411e+03 4.407761492286856083e+03 4.334704378209873539e+03 4.315735193449336293e+03 4.579189704582348895e+03 4.415572816508981305e+03 4.510850456594424941e+03 4.370181424987695209e+03 4.385947546702597720e+03 4.335118512524033576e+03 4.324770165411374364e+03 4.449029267104172504e+03 4.330707147179230560e+03 4.327386556707978343e+03 4.427300159912002528e+03 4.247580456758868422e+03 4.333623303198090980e+03 4.414949376021265380e+03 4.477224334072182501e+03 4.398738576064214612e+03 4.513483823979837325e+03 4.389645624061020499e+03 4.393736697300822925e+03 4.518295208367260784e+03 4.459284732562232421e+03 4.504512264361886992e+03 4.321075759764533359e+03 4.476398230511649672e+03 4.487351798419985244e+03 4.502243522978497822e+03 4.566258769272602876e+03 4.420341096064016710e+03 4.558553021310224722e+03 4.497277498841741362e+03 4.591418757728368291e+03 4.335692390249263553e+03 4.451629009091312582e+03 4.333121325536418226e+03 4.520750496124486745e+03 4.343400108906273999e+03 4.607563838813160146e+03 4.420582629895789978e+03 4.399072429509562426e+03 4.520328507912100577e+03 4.340422747264419741e+03 4.479937940104156951e+03 4.353984251202975429e+03 4.369071454512560194e+03 4.552542185410144157e+03 4.370949365834612763e+03 4.437019573083176510e+03 4.437159491426363275e+03 4.270070817620734488e+03 4.458265791788118804e+03 4.417640701158277807e+03 4.324534488685776523e+03 4.354035520692039427e+03 4.372796726018310437e+03 4.448223648017456071e+03 4.314720111047519822e+03 4.327104941424947356e+03 4.319198146567279764e+03 4.328070088085572934e+03 4.362424634144173069e+03 4.272155182550238351e+03 4.405739633765154394e+03 4.236958833906513064e+03 4.252843268335290304e+03 4.334864460047490866e+03 4.277692744224127637e+03 4.222841076004108800e+03 4.271713378888314764e+03 4.267568329224544868e+03 4.401659775923404595e+03 4.245468754643102329e+03 4.380691050457506208e+03 4.233158118074446975e+03 4.321883038453942390e+03 4.365933374788289257e+03 4.309473025321989553e+03 4.296363112512473890e+03 4.206110614911007360e+03 4.257059713056948567e+03 4.153384506200141004e+03 4.231226271895126956e+03 4.186250119039668789e+03 4.334607396933914060e+03 4.211341504339306994e+03 4.369364458671432658e+03 4.307735369851685391e+03 4.379799539450355951e+03 4.288644155190706442e+03 4.290950306549050765e+03 4.325743807295948500e+03 4.206108700127964767e+03 4.263776696185683249e+03 4.175299163653208780e+03 4.250420011826079644e+03 4.303859933866428946e+03 4.328890927459527120e+03 4.320532551954523115e+03 4.205953108765793331e+03 4.421204359812779330e+03 4.318019160305563673e+03 4.258482958113083441e+03 4.332480487485284357e+03 4.301806751397691187e+03 4.415751845151024099e+03 4.325501014535419017e+03 4.317212984816168500e+03 4.443599440263451470e+03 4.371623138618041594e+03 4.361123613516097976e+03 4.508221444057517147e+03 4.400072074426811014e+03 4.283423323057549169e+03 4.363147468415123512e+03 4.351011093246366727e+03 4.211909060773358760e+03 4.217558958867381079e+03 4.359310547803336704e+03 4.295231416428797274e+03 4.292892217899198840e+03 4.288998280936884839e+03 4.301040663665107786e+03 4.314962427149689574e+03 4.319110813503604732e+03 4.328570552273939029e+03 4.362756179598062772e+03 4.300341468849023840e+03 4.268875300325445096e+03 4.241571656936992440e+03 4.325908342048396662e+03 4.299430569903235664e+03 4.329457778308660636e+03 4.272552316786842312e+03 4.447331321646027391e+03 4.351772752744007448e+03 4.339884425661003661e+03 4.379870764790875000e+03 4.401941583967457518e+03 4.443375043978398935e+03 4.418501803254977858e+03 4.424339910526227868e+03 4.472746891645856522e+03 4.390822580074339385e+03 4.394272383894141967e+03 4.382230971327887346e+03 4.370477543942708508e+03 4.436672566483879564e+03 4.275077370916334985e+03 4.283900980196362070e+03 4.167649512877487723e+03 4.261034371078748336e+03 4.296784945258780681e+03 4.390771183396576816e+03 4.240014344419852932e+03 4.297349682422414844e+03 4.378041905490905265e+03 4.456066522111654194e+03 4.382638829723364324e+03 4.193172459665405768e+03 4.319711843554076040e+03 4.190358051848671494e+03 4.253119529308197343e+03 4.175938349175572512e+03 4.363588955195772542e+03 4.165383926904650252e+03 4.292012982805244064e+03 4.277265701655874182e+03 4.257567821489196831e+03 4.190699422247738767e+03 4.252744748679067015e+03 4.317141078254973763e+03 4.323902632591714791e+03 4.224938740200511347e+03 4.229356386901918086e+03 4.209651212033408228e+03 4.202934502849248929e+03 4.199062419087254966e+03 4.243993360921060230e+03 4.247803203162846330e+03 4.308443087377985648e+03 4.335980428464850775e+03 4.308237423749597838e+03 4.351768860848670556e+03 4.387875897907182662e+03 4.298897020046301805e+03 4.362856588793268202e+03 4.404139493748492896e+03 4.345994257526729598e+03 4.457366360643716689e+03 4.458301570664954852e+03 4.464843975630854402e+03 4.343761319133639518e+03 4.421296252190627456e+03 4.335593058233013835e+03 4.403010999595649992e+03 4.415059508370864933e+03 4.371001565148957525e+03 4.314793849927018528e+03 4.394936770806063578e+03 4.453830916962637275e+03 4.444728191908806366e+03 4.329505881688809495e+03 4.389008139575093992e+03 4.421166810311315203e+03 4.381549943415912821e+03 4.331855005335712121e+03 4.331383412486688030e+03 4.398934850681075659e+03 4.320051935132021754e+03 4.499985583949207467e+03 4.427846953702660358e+03 4.424514180446375576e+03 4.462720497891288687e+03 4.384153215774713317e+03 4.407578843478518138e+03 4.330283710179442096e+03 4.358206319286009602e+03 4.303997048493009970e+03 4.476016004939761842e+03 4.340079752493496926e+03 4.263690705424466614e+03 4.323265434465483850e+03 4.503775811728243752e+03 4.342989207912367419e+03 4.243468815303142037e+03 4.168609706423957505e+03 4.343563113020295532e+03 4.308874179894986810e+03 4.307268240195308863e+03 4.372688265398604017e+03 4.297743877838450317e+03 4.242548978215052557e+03 4.280050480520475503e+03 4.304919906821044606e+03 4.318257132565788197e+03 4.286300962169852937e+03 4.384894520179205756e+03 4.348302966489457503e+03 4.325067257481608067e+03 4.307006450817448240e+03 4.279418453786946884e+03 4.344973585727395403e+03 4.200034157965835220e+03 4.356684219087253041e+03 4.217430305628015049e+03 4.333966701951273535e+03 4.152469794457721036e+03 4.294010480750621355e+03 4.376092345041304725e+03 4.285551948940119473e+03 4.398787132610519620e+03 4.312102117016400371e+03 4.260893620728782480e+03 4.401378365793180819e+03 4.401883278179919216e+03 4.371651997439804290e+03 4.360576704294664523e+03 4.375787500690682464e+03 4.385466325410176978e+03 4.358712874487988302e+03 4.249729746784872077e+03 4.344740400702104125e+03 4.384558491654065620e+03 4.411444124634180298e+03 4.436008339460274328e+03 4.274933398382124324e+03 4.381076620617358458e+03 4.503645688141424216e+03 4.381677545824395565e+03 4.450609961657531130e+03 4.375794536874059304e+03 4.410051817793010741e+03 4.383421671156263073e+03 4.370835164870431072e+03 4.312616122972478479e+03 4.404694703682391264e+03 4.303206392660241363e+03 4.374837924020948776e+03 4.290194639783094317e+03 4.449967590590572399e+03 4.337930907192845552e+03 4.307151650759654331e+03 4.464014050886079531e+03 4.320994616266478261e+03 4.427104533580825773e+03 4.391029953714843032e+03 4.350437157035746168e+03 4.335349513514899627e+03 4.494252074117826851e+03 4.373240220372447766e+03 4.402621406740428029e+03 4.513405887385718415e+03 4.351258366271164050e+03 4.354422333740360955e+03 4.429415544579518610e+03 4.305434288210874001e+03 4.384557013582213585e+03 4.461321264404408794e+03 4.409483404160196187e+03 4.350850317825661477e+03 4.411887337563982328e+03 4.386406938914465172e+03 4.348938718779254486e+03 4.419690336800801560e+03 4.289172498268821982e+03 4.308381902684500346e+03 4.379464543609855355e+03 4.351380935869620771e+03 4.251239608747102466e+03 4.232203680036667720e+03 4.344483295422957781e+03 4.232176114967959620e+03 4.305785060251484538e+03 4.369588454428389923e+03 4.421431528705612436e+03 4.367028778420128219e+03 4.244905701180849974e+03 4.423747960532739853e+03 4.375409750019114654e+03 4.327975365410545237e+03 4.423485109149131858e+03 4.498825000803171861e+03 4.212728641338869238e+03 4.376258985129482426e+03 4.224194642541482608e+03 4.474122639171167066e+03 4.335165931218807600e+03 4.344443596689332480e+03 4.454289543262319057e+03 4.311816954919111595e+03 4.365906583479963047e+03 4.287286062463910639e+03 4.263960395466044247e+03 4.248508121016278892e+03 4.308355679115769817e+03 4.366552683264258121e+03 4.298713743233414789e+03 4.244198192869717786e+03 4.350397547370335815e+03 4.398451515748621205e+03 4.271479877247518743e+03 4.475289747756901306e+03 4.241507021446979707e+03 4.317483770526548142e+03 4.250281867809135292e+03 4.383987580922287634e+03 4.316790815707678121e+03 4.359987349779197757e+03 4.483987166829658236e+03 4.449716551886280286e+03 4.391141843567150318e+03 4.386445174621458136e+03 4.304617376006837731e+03 4.286734344629180669e+03 4.424328637822669407e+03 4.235913457931041194e+03 4.318403588823932296e+03 4.465664681195349658e+03 4.462608691219131288e+03 4.346189566424840450e+03 4.236475229892475909e+03 4.270413211086530282e+03 4.228321806335230576e+03 4.317600828030178491e+03 4.348694236845893101e+03 4.319219337627998357e+03 4.237981208519213396e+03 4.382299437211228906e+03 4.204876917475781738e+03 4.302664845475022048e+03 4.248570035816153904e+03 4.380431247833324051e+03 4.380302140548394163e+03 4.318467095009724289e+03 4.372130474574291839e+03 4.224991043513644399e+03 4.298811583320285536e+03 4.332806030192622529e+03 4.591689683804047490e+03 4.518429592294330178e+03 4.348909060328373926e+03 4.420581254934905701e+03 4.354032878413664548e+03 4.372321331542349981e+03 4.333624569870565210e+03 4.430326558229035982e+03 4.378356636285211607e+03 4.406043510356480510e+03 4.587492383697719561e+03 4.395047585885358785e+03 4.341103058695987784e+03 4.488523299334592593e+03 4.444246686131510614e+03 4.559103231296671765e+03 4.630083414138434819e+03 4.549078124158814717e+03 4.492896100301347360e+03 4.544038649200672808e+03 4.534461428483243253e+03 4.638337925372401514e+03 4.626755001888945117e+03 4.362817372554097346e+03 4.392974723652905595e+03 4.515606970797630311e+03 4.502375552228228116e+03 4.509043233098179371e+03 4.485693156040494614e+03 4.507496096831774594e+03 4.485344683429476390e+03 4.451884206847270434e+03 4.472791403158274079e+03 4.593503185198170286e+03 4.492788366298511392e+03 4.488579041759583561e+03 4.491452444702586945e+03 4.459116290680827660e+03 4.389492689607902321e+03 4.489041601939768043e+03 4.466278236080217539e+03 4.493957939295724827e+03 4.494987315919370303e+03 4.440986107315707159e+03 4.469970963008498984e+03 4.498234239555024942e+03 4.432354357178384817e+03 4.357032253507655696e+03 4.516111449375394841e+03 4.375378715429612384e+03 4.344927980228762863e+03 4.482776753848703265e+03 4.326279385050544988e+03 4.394490346045833576e+03 4.354470531180552825e+03 4.570074013194840518e+03 4.415617819999863059e+03 4.481776588657501634e+03 4.443763449162443976e+03 4.571499740016850410e+03 4.537734292464331702e+03 4.607127812044541315e+03 4.444905488973184220e+03 4.543398162748323557e+03 4.588330834261763812e+03 4.503368696379538051e+03 4.507770722244349599e+03 4.679571118843142358e+03 4.399703093134879964e+03 4.457911271754920563e+03 4.311297516243680548e+03 4.450008827573998133e+03 4.461295180812378021e+03 4.464787426457454785e+03 4.306436780668451320e+03 4.300816468216196881e+03 4.332324083217136831e+03 4.460438601927083255e+03 4.374361127982673679e+03 4.312637487110759139e+03 4.327436908003825920e+03 4.299826815244348836e+03 4.138173317662572117e+03 4.336844224621953799e+03 4.358573784415629234e+03 4.290459972207128885e+03 4.273982388561274092e+03 4.119397689110916872e+03 4.370032765174771157e+03 4.248116321933636755e+03 4.319773798541417818e+03 4.112648357009798929e+03 4.282185813616527412e+03 4.236699570852524630e+03 4.149235849477458942e+03 4.274532078711753456e+03 4.315357074210318387e+03 4.342421047406839534e+03 4.328926563553694905e+03 4.450611366325971176e+03 4.410961787709209602e+03 4.237600673515969902e+03 4.424719936209812658e+03 4.311514908178740370e+03 4.281822499128375057e+03 4.348977979145462086e+03 4.367305189778924614e+03 4.493913603395719292e+03 4.462553086646312295e+03 4.348991874905874283e+03 4.481717007048040614e+03 4.331413237029134507e+03 4.546174285577439150e+03 4.418611131131055117e+03 4.305340197386992259e+03 4.424548655220195542e+03 4.303263743371555393e+03 4.391491242521145978e+03 4.360003728718750608e+03 4.322277540342163775e+03 4.378043422644444036e+03 4.285262774640023054e+03 4.267251763328842571e+03 4.254937336880684597e+03 4.336263557522097472e+03 4.302561721124468932e+03 4.323629590201768224e+03 4.305315570371310969e+03 4.348627499784391148e+03 4.317135779753880342e+03 4.418831481289536896e+03 4.250050835724711760e+03 4.331156042747548781e+03 4.400953298343228198e+03 4.370800554876774186e+03 4.533962122077238746e+03 4.325833735217514004e+03 4.428914685480882326e+03 4.442639048965157599e+03 4.301368799246335584e+03 4.439623736784275934e+03 4.559206184504568228e+03 4.502099942332486535e+03 4.502215276771107710e+03 4.491003325687036522e+03 4.451256670573293377e+03 4.550960218823983269e+03 4.353508087430513115e+03 4.512649777712933428e+03 4.442027144115791998e+03 4.449839185380008530e+03 4.412412004771214924e+03 4.362578625302448927e+03 4.588848788586108640e+03 4.386661113133617619e+03 4.377199969877197873e+03 4.476132723641166194e+03 4.368223417539848924e+03 4.412460080256443689e+03 4.423595233539241235e+03 4.451993327289037552e+03 4.451777024456525396e+03 4.529164710533494144e+03 4.325402525661271284e+03 4.342408890720184900e+03 4.531930295736182416e+03 4.483311877905965048e+03 4.467977667424988795e+03 4.538268827733742000e+03 4.578407273267731398e+03 4.461196419339214117e+03 4.432585273588205382e+03 4.400144614250761151e+03 4.376685466642821666e+03 4.390059016830185101e+03 4.383321324585504044e+03 4.419574973207129005e+03 4.390301742282268606e+03 4.430677907191872691e+03 4.404817673277184440e+03 4.347696076202615586e+03 4.366802235273910810e+03 4.443925831270522394e+03 4.522513267871647258e+03 4.352776219519693768e+03 4.356730920312409580e+03 4.431966989587474927e+03 4.440154152750598769e+03 4.422765432347805472e+03 4.398039159347521490e+03 4.368034669532906264e+03 4.422653408383316673e+03 4.374519182011556040e+03 4.381783224670132768e+03 4.406164262086807867e+03 4.463228482705768329e+03 4.349455605429799107e+03 4.418129908446980153e+03 4.462938033333369276e+03 4.368726651138587840e+03 4.330181180155998845e+03 4.319059466169449479e+03 4.351200886851464020e+03 4.380531176013416371e+03 4.250773396471222441e+03 4.354851203159897523e+03 4.364893797344546329e+03 4.323359642286839517e+03 4.129417278698398150e+03 4.422608472218403222e+03 4.284213600263969056e+03 4.232012884675858004e+03 4.331285750400667894e+03 4.326518345372242038e+03 4.209709043320790443e+03 4.219840323665525830e+03 4.363360031979122141e+03 4.177219280884598447e+03 4.392457253167708586e+03 4.303080838072559345e+03 4.325861478092455400e+03 4.307161022208445502e+03 4.298720499355520587e+03 4.382284780378590767e+03 4.372261193545075002e+03 4.390686942290325533e+03 4.349397121616877484e+03 4.346031766099386004e+03 4.305751617453508516e+03 4.330045430612233758e+03 4.339988520500576669e+03 4.242759065420013940e+03 4.233528441673924135e+03 4.263922100762385526e+03 4.300115733462011121e+03 4.306231839594632220e+03 4.319705067786932887e+03 4.187219568713251647e+03 4.310343545766400894e+03 4.204321436928746152e+03 4.288089234051074527e+03 4.334567048626281576e+03 4.197206368255328016e+03 4.219891415155158029e+03 4.207469440745814609e+03 4.227059275965454617e+03 4.297212911663825253e+03 4.269270147731633188e+03 4.253834296326916956e+03 4.414827069415026926e+03 4.281878206482906535e+03 4.358130502024750967e+03 4.426200000991337220e+03 4.272743264386910596e+03 4.224212348807519447e+03 4.415343861767287308e+03 4.286065815200602628e+03 4.348891064704125711e+03 4.476953399898414318e+03 4.299345679917155394e+03 4.273774799335746138e+03 4.252423140842736757e+03 4.348395319296556409e+03 4.269949534881072395e+03 4.359721294636692619e+03 4.289484009116894413e+03 4.255409028323656457e+03 4.189766235498046626e+03 4.324739061604630479e+03 4.226774099700916850e+03 4.357824413022995031e+03 4.266560886307824148e+03 4.400277003192862139e+03 4.329848123560497697e+03 4.344913284964235572e+03 4.312532588833069894e+03 4.254443830800219075e+03 4.326119718555161853e+03 4.255849615620961231e+03 4.272103292673516989e+03 4.433265695716588198e+03 4.393385843522082723e+03 4.405033877278818181e+03 4.350137267455844267e+03 4.278483706437591536e+03 4.366413339364758940e+03 4.357308618226748877e+03 4.405890516077127359e+03 4.333662524499656683e+03 4.400734775044081289e+03 4.291323722815444853e+03 4.289357456565712710e+03 4.448671595487593549e+03 4.448234793388809521e+03 4.389293729437427828e+03 4.329640603511786139e+03 4.374138967397923807e+03 4.467255540550320802e+03 4.347809794229182444e+03 4.401622332688469214e+03 4.342501943752072293e+03 4.347803836267547922e+03 4.341347368269895924e+03 4.372875090598446150e+03 4.337632848945509977e+03 4.346469596933685352e+03 4.307240197936645018e+03 4.356161187741288813e+03 4.289271663496138899e+03 4.452965180264598530e+03 4.320283057021509194e+03 4.278428539823037681e+03 4.284768562355367976e+03 4.335633146787160513e+03 4.154655831120193398e+03 4.361083298701188141e+03 4.359075781624399497e+03 4.448858244820895379e+03 4.359750379510466701e+03 4.245188151559724247e+03 4.341643103956268533e+03 4.388985521320248154e+03 4.356926762066370429e+03 4.390578235770535684e+03 4.476371078153984854e+03 4.312234201619827218e+03 4.398753954374496971e+03 4.451416942644949813e+03 4.272054537181737032e+03 4.267503930280761779e+03 4.247758978166038105e+03 4.431153856001394161e+03 4.394268540706293606e+03 4.399258003344855751e+03 4.467052372360153640e+03 4.206970971921845376e+03 4.355223598902660342e+03 4.342517645346641984e+03 4.369782760296058768e+03 4.336457723177512889e+03 4.386022708709754625e+03 4.392600835175455359e+03 4.388064112549724086e+03 4.433167340723318375e+03 4.404699914125094438e+03 4.416206014904249059e+03 4.344850506594917533e+03 4.532239680285846589e+03 4.523236748769719270e+03 4.519184504058769562e+03 4.526130695202837160e+03 4.489944764131367265e+03 4.599617140304118038e+03 4.626796846924486090e+03 4.533568617103660472e+03 4.509530406701805077e+03 4.552674196524418221e+03 4.600670080224413141e+03 4.624188252592684876e+03 4.644974251215315235e+03 4.417014731011431650e+03 4.641445266992665893e+03 4.552940171448080036e+03 4.562763127237614754e+03 4.691404400008954326e+03 4.566394442220861492e+03 4.622498499320287010e+03 4.525832020804270542e+03 4.602298296300608854e+03 4.687343785276624658e+03 4.424162511549278861e+03 4.605382552564132311e+03 4.696289921949978634e+03 4.586494131026475770e+03 4.603591969017108568e+03 4.621620839029174022e+03 4.701276435354281602e+03 4.591743070179872120e+03 4.641152618721829640e+03 4.462096009165692521e+03 4.379867884027096807e+03 4.512633244449207268e+03 4.531348954679026974e+03 4.518141438163266685e+03 4.603295973259459970e+03 4.521545307105588108e+03 4.618727745177264296e+03 4.375893048160300168e+03 4.514001133694928285e+03 4.442875608883549830e+03 4.375016527461138139e+03 4.546887517751525593e+03 4.546318865033264956e+03 4.491275863232474876e+03 4.441776889909719102e+03 4.492717993526413920e+03 4.496511379142269107e+03 4.460265992338944670e+03 4.498437653095053065e+03 4.371174830033847684e+03 4.329768329419600377e+03 4.353289993866422265e+03 4.354262547256657854e+03 4.423640419428325004e+03 4.524219607976234329e+03 4.553495447602942477e+03 4.450657405321573606e+03 4.508647852853770928e+03 4.453049862012007907e+03 4.326585442213752685e+03 4.486603076501843134e+03 4.393359341766387843e+03 4.562490731352979310e+03 4.443100044267561316e+03 4.510146497752699361e+03 4.562256776225195608e+03 4.506797084744456697e+03 4.471068424289361246e+03 4.479561323763366090e+03 4.529990764800839315e+03 4.514932169732334842e+03 4.474688620698522755e+03 4.487196750427288862e+03 4.471131176787273944e+03 4.601623829371188549e+03 4.535453564711740000e+03 4.540056924655242256e+03 4.511517254660257095e+03 4.547036138666660008e+03 4.506865543004590108e+03 4.477950170093724410e+03 4.604696135533736197e+03 4.571951957296521869e+03 4.629234893437165738e+03 4.522290628979716530e+03 4.567569456679149880e+03 4.785751258504855286e+03 4.663524690115353224e+03 4.519446423297702495e+03 4.719332141469980343e+03 4.599364495904362229e+03 4.612144049301829000e+03 4.552783266877806454e+03 4.585791890329485796e+03 4.583643933394659143e+03 4.631508026488794712e+03 4.498434642407788488e+03 4.508471672323799794e+03 4.469066014354427352e+03 4.566326012453342628e+03 4.577437158397091480e+03 4.434138763657172603e+03 4.535669516208356981e+03 4.590421789220253231e+03 4.500906590276404131e+03 4.461530511967946950e+03 4.535593890881046718e+03 4.418395926324940774e+03 4.452401322041370804e+03 4.440935842514093565e+03 4.596611266151582640e+03 4.426182099125074274e+03 4.468307822064357424e+03 4.376163389211760659e+03 4.631384416622803656e+03 4.497406787915474524e+03 4.590040091144416692e+03 4.538561727164308650e+03 4.674916737246117918e+03 4.598810925038709684e+03 4.559112082487737098e+03 4.399003936237965718e+03 4.443655206648067178e+03 4.308104632006785323e+03 4.292713819573181354e+03 4.550673120064744580e+03 4.546368930444432408e+03 4.349211852514204111e+03 4.447116909066445260e+03 4.523476124239131423e+03 4.514491428405548504e+03 4.443402140165600031e+03 4.532417804299496311e+03 4.432060550693773621e+03 4.482331762909921963e+03 4.523398885378381237e+03 4.400748090782892177e+03 4.376083341685421146e+03 4.560379683345522608e+03 4.547264044951801225e+03 4.398826601389622738e+03 4.488426936738087534e+03 4.554997319245646395e+03 4.431345797688642961e+03 4.499329698340195137e+03 4.417769410735105339e+03 4.381257045889431538e+03 4.420759415782850738e+03 4.411618258245861398e+03 4.344873682221901618e+03 4.401078066118619972e+03 4.453975239745157523e+03 4.447573501460089574e+03 4.435861089650084068e+03 4.426283063422017221e+03 4.484368997049207792e+03 4.301655114309728560e+03 4.477877508197146199e+03 4.436360674789957557e+03 4.347117562504321540e+03 4.434501481457227783e+03 4.423341721865921500e+03 4.472108247501911137e+03 4.410173946692745631e+03 4.459524391397660111e+03 4.479365386731125000e+03 4.370426985135096402e+03 4.370393976538861352e+03 4.383647304400707981e+03 4.287426293422176968e+03 4.390375018064412870e+03 4.364483029453303061e+03 4.284738240713492814e+03 4.400682218270635531e+03 4.300406254155389433e+03 4.372738608545497300e+03 4.308373222999624886e+03 4.351003660131231300e+03 4.299770361472029435e+03 4.348379183320552329e+03 4.327881880245268803e+03 4.263527368493133508e+03 4.403918196030682338e+03 4.290385399841409708e+03 4.312784991161862308e+03 4.359158589890015719e+03 4.298577508727113127e+03 4.277472771319813546e+03 4.249699710639128170e+03 4.420298933300488898e+03 4.287491921576362074e+03 4.389820754143456725e+03 4.237825297032873095e+03 4.103032633167492349e+03 4.344212690957649102e+03 4.230985876727951108e+03 4.207987658781977188e+03 4.228770858558070358e+03 4.344812541722976675e+03 4.291962503282689795e+03 4.190558522604317659e+03 4.268340248832689213e+03 4.163742397247036024e+03 4.264840379727870641e+03 4.218457497432029413e+03 4.316395473992292864e+03 4.271192141210053705e+03 4.249235603564678968e+03 4.305813304843191872e+03 4.195713273396213481e+03 4.158966191062128019e+03 4.296425809333897632e+03 4.253010782710148305e+03 4.312189265376051480e+03 4.359961319377373911e+03 4.366109807205512880e+03 4.279885086571034662e+03 4.351073480958091750e+03 4.315483116080090440e+03 4.306120735946600689e+03 4.314763088458346829e+03 4.213525829239518316e+03 4.378971100436155211e+03 4.421907992785148053e+03 4.370966650979325095e+03 4.451694131973641561e+03 4.422940662247796354e+03 4.181827073522483261e+03 4.264009961121102606e+03 4.328714102485394505e+03 4.228963966102609447e+03 4.340769580192447393e+03 4.242911499665668998e+03 4.335084851264670760e+03 4.291291879428655193e+03 4.294668517134543436e+03 4.282698145399727764e+03 4.209709677640207701e+03 4.256814868373389800e+03 4.461537696199467064e+03 4.224560039160838642e+03 4.281159315444562708e+03 4.391056540082033280e+03 4.404508475610357891e+03 4.397988460060104444e+03 4.256863617998267728e+03 4.348993359050726212e+03 4.342227197371163129e+03 4.425577917190724293e+03 4.338369320109221007e+03 4.374538261541828433e+03 4.204324435264202293e+03 4.478494330301124137e+03 4.311425701856042906e+03 4.216798112940699866e+03 4.358323554570931265e+03 4.386074099549136918e+03 4.294647972125925662e+03 4.301382674727366975e+03 4.364031206541253596e+03 4.410117820599243714e+03 4.449355939184059025e+03 4.371174562365780730e+03 4.299541159968556713e+03 4.342506027371453456e+03 4.352009780779032553e+03 4.436522428010084695e+03 4.320567235486844766e+03 4.360615035405808158e+03 4.391748329281175756e+03 4.349933390449718900e+03 4.455297889262458739e+03 4.335530973275262113e+03 4.344677011557054357e+03 4.300522516795327647e+03 4.333037164725984439e+03 4.441161743679464962e+03 4.312489291798944578e+03 4.373193342200142979e+03 4.371339224474914772e+03 4.233181127666871362e+03 4.318700838412280973e+03 4.161979633627989642e+03 4.426059867872970244e+03 4.430008614946339549e+03 4.339412300167122339e+03 4.309916046582265153e+03 4.303554001050512852e+03 4.232097638474709129e+03 4.328160779156680292e+03 4.299795703257038440e+03 4.373749172119656578e+03 4.146227277940114618e+03 4.292850448463130306e+03 4.262630472577903674e+03 4.293409451297091437e+03 4.132045812037177711e+03 4.260318724041681890e+03 4.224023193205337520e+03 4.249235640699639589e+03 4.216602697694645940e+03 4.162685492018594232e+03 4.364020527102782580e+03 4.250086468429965862e+03 4.239558754316474733e+03 4.162663743809883272e+03 4.377662203480570497e+03 4.138078560108797319e+03 4.296372336418728992e+03 4.211387011596361845e+03 4.286912809058265339e+03 4.278421307248245284e+03 4.216448092267238280e+03 4.291744835664660968e+03 4.331874885544063545e+03 4.417603024994378757e+03 4.424200079681098941e+03 4.403523827427936340e+03 4.286352793527939866e+03 4.428759131801964941e+03 4.413543127580514920e+03 4.406783790356774261e+03 4.493182519476196831e+03 4.442945343143530408e+03 4.258823036843519731e+03 4.415155696031433763e+03 4.327540996298213940e+03 4.290653919451578076e+03 4.263178582492379974e+03 4.545601262822172430e+03 4.364268292942864718e+03 4.404289225687066391e+03 4.615816587409992280e+03 4.492349728057110042e+03 4.384117465674716186e+03 4.509712555911137315e+03 4.403846787085613869e+03 4.519261878908561812e+03 4.531408116460301244e+03 4.422377046029585472e+03 4.384790462084039973e+03 4.541878504956753204e+03 4.457812866558056157e+03 4.571784463821401005e+03 4.484581161119695025e+03 4.473625935665913858e+03 4.421724093601771528e+03 4.445320984037876769e+03 4.469709861317223840e+03 4.570793455325738250e+03 4.562909620336006810e+03 4.422709363776436476e+03 4.504099016358459266e+03 4.480592131597214575e+03 4.427248985741615797e+03 4.505044152234346257e+03 4.493815347018496141e+03 4.480297641366915741e+03 4.474065265309075585e+03 4.604305947613022909e+03 4.647262949358234437e+03 4.401477348334816270e+03 4.574844667438189390e+03 4.544789934725960848e+03 4.394976403321911675e+03 4.525405309016880892e+03 4.552770308211633164e+03 4.604472734934436630e+03 4.532764414126139854e+03 4.487382497113144382e+03 4.514262811967603739e+03 4.397015303179763578e+03 4.374713620468172849e+03 4.500818246866479058e+03 4.433270594947695827e+03 4.442148659152750952e+03 4.424491785465779685e+03 4.517155066110647567e+03 4.553276396117717013e+03 4.387976844456358776e+03 4.442977029250720079e+03 4.429935730894242624e+03 4.374079472613969301e+03 4.507348969448081334e+03 4.311624981176648362e+03 4.339617314197229462e+03 4.440118411047345944e+03 4.415514314099614239e+03 4.482728640132715555e+03 4.358368126197213314e+03 4.553347671439287296e+03 4.458758317536129653e+03 4.337411679824529529e+03 4.342169635863298936e+03 4.561811222947206261e+03 4.405522016685667950e+03 4.589067265679123921e+03 4.519498793918144656e+03 4.464633040079817874e+03 4.597915597823845928e+03 4.410454063249920182e+03 4.368788113455187158e+03 4.549857490467798016e+03 4.507689549458527836e+03 4.567978851878488058e+03 4.491704713368058947e+03 4.411460631917368119e+03 4.468378094948327089e+03 4.318186088742520951e+03 4.429813161082299303e+03 4.371759268601990698e+03 4.333783946244451727e+03 4.385416787390360696e+03 4.303690721294613468e+03 4.325121559292732854e+03 4.301248420438759240e+03 4.393761808961501629e+03 4.438765609816887263e+03 4.299202054110209247e+03 4.356251388683510413e+03 4.371717512577277375e+03 4.351353815324479001e+03 4.447114980090665085e+03 4.332122853172678333e+03 4.407788453950727671e+03 4.356774675518642653e+03 4.396445995516277435e+03 4.448058017800100970e+03 4.293473414232883442e+03 4.378769161793965395e+03 4.317526203088997136e+03 4.371689869833219745e+03 4.424511191640338438e+03 4.379968346352463413e+03 4.368920579922945763e+03 4.386568463068756500e+03 4.394826165635492544e+03 4.414845726537013434e+03 4.483174586431842727e+03 4.316927994095663962e+03 4.453503818692120149e+03 4.457187270581597659e+03 4.460833643745101654e+03 4.524083244801981891e+03 4.532219045277800433e+03 4.514710524579934827e+03 4.594923485407322914e+03 4.461565285301588119e+03 4.463136530222157489e+03 4.389925619231723431e+03 4.623654092390232108e+03 4.577504845666830079e+03 4.434470266510235888e+03 4.477567590517121971e+03 4.587872784840309578e+03 4.434210016311015352e+03 4.569698999541769808e+03 4.414930708323668114e+03 4.499059473170884303e+03 4.421997666494009536e+03 4.369181501980373469e+03 4.459581163935547920e+03 4.401610100417706235e+03 4.522615837072566137e+03 4.516766677860816344e+03 4.553978769732952969e+03 4.593586587504323688e+03 4.527475960266981929e+03 4.571089258195609546e+03 4.637362172617361466e+03 4.547254795851326890e+03 4.570427340664012263e+03 4.532827781226540537e+03 4.496137444841643628e+03 4.546873413396638171e+03 4.478165090616275847e+03 4.491542918873315102e+03 4.445761263938655247e+03 4.588388671421274921e+03 4.466642956421329473e+03 4.572536579514937330e+03 4.445840417692045776e+03 4.525329795790567914e+03 4.559552007517005222e+03 4.582773319734180404e+03 4.526765534543837020e+03 4.568218927394760613e+03 4.546525806776816353e+03 4.543981159297226441e+03 4.604137830803652832e+03 4.554194151980686911e+03 4.558383904171035283e+03 4.418537886173433435e+03 4.417826709832196684e+03 4.508681648942228094e+03 4.555387585351027155e+03 4.497389982371101723e+03 4.579360127477875722e+03 4.541828787282519443e+03 4.479673461136611877e+03 4.587425605247569365e+03 4.407451897135417312e+03 4.486878430888821640e+03 4.501639372122483110e+03 4.578989377955422242e+03 4.593098782143127210e+03 4.482242309218442642e+03 4.466573498093491253e+03 4.425615265766234188e+03 4.455093347917240862e+03 4.343042523726770014e+03 4.421581389426544774e+03 4.441213264805322069e+03 4.499577910490078466e+03 4.370761935821774387e+03 4.422996081880982274e+03 4.542887399170187564e+03 4.512772787948357291e+03 4.481684982823818245e+03 4.584273402330792123e+03 4.557420034034766104e+03 4.429832640279420048e+03 4.500726218780103409e+03 4.508878394897444196e+03 4.349356520471581462e+03 4.531095929311645705e+03 4.481495246663661419e+03 4.384137609441740096e+03 4.530988912852784779e+03 4.471940896350505682e+03 4.608264338593497996e+03 4.460674879279987181e+03 4.480603231924007559e+03 4.552590482207134301e+03 4.500482275301828849e+03 4.641447596162553964e+03 4.521381809921500462e+03 4.486363196018714916e+03 4.462438329100848932e+03 4.474744694931798222e+03 4.516423256216621667e+03 4.463098498830489007e+03 4.448576830511758089e+03 4.533177802477689511e+03 4.514800148844781688e+03 4.548405953104401306e+03 4.489329422865149354e+03 4.574488152537753194e+03 4.430988030647655251e+03 4.512949138905592918e+03 4.564538995359795081e+03 4.596839672746017641e+03 4.429252943106156636e+03 4.576469059959466904e+03 4.611825360230618571e+03 4.462798937461792775e+03 4.427510239592199468e+03 4.435984042393163691e+03 4.513351210551206350e+03 4.403857202838486955e+03 4.345051870820767363e+03 4.433601165725219289e+03 4.535448758450171226e+03 4.442085290058021201e+03 4.578440672095938680e+03 4.561990664657847447e+03 4.492796682957380654e+03 4.406083823773567019e+03 4.489371228349074954e+03 4.493273177040584414e+03 4.257828535238684708e+03 4.386244883082353226e+03 4.426392564990807841e+03 4.381686988841571292e+03 4.437660227622657658e+03 4.401870658557733805e+03 4.298778420779506632e+03 4.288319143559429904e+03 4.380466200457397463e+03 4.385541858559523462e+03 4.308626424901543942e+03 4.301407717191980737e+03 4.369454192047768629e+03 4.360098730167671420e+03 4.335426122906883393e+03 4.248790299416547896e+03 4.318368971772962141e+03 4.250854886816544422e+03 4.278044188864630087e+03 4.166552275915835708e+03 4.241229926805631294e+03 4.212694637976794183e+03 4.246678991534418856e+03 4.336056272662995980e+03 4.191910386154745538e+03 4.360245090554170019e+03 4.247113525879823101e+03 4.305484286596807578e+03 4.262416088264033533e+03 4.249148700654182903e+03 4.364804225446197051e+03 4.301777426140725765e+03 4.164628459147607828e+03 4.208481514008676641e+03 4.311984035597719412e+03 4.229465577221290005e+03 4.331571672661875709e+03 4.316539477967561652e+03 4.363835584964027476e+03 4.449556655034071809e+03 4.287462869606026288e+03 4.276953464767616424e+03 4.461055636282103478e+03 4.402150549409336236e+03 4.328300880004247119e+03 4.388630134651351909e+03 4.307102389094698992e+03 4.301105745436898360e+03 4.303933418328736479e+03 4.314815115032285576e+03 4.353325705408477006e+03 4.424268829640230251e+03 4.338987912244680956e+03 4.460361952579655735e+03 4.419526279518457159e+03 4.465081768053107226e+03 4.310875648943586384e+03 4.491085369040429214e+03 4.358635630175851475e+03 4.461568753463227949e+03 4.310546929875670685e+03 4.452705254092740688e+03 4.422884031762997438e+03 4.341921638351451293e+03 4.414001170283831016e+03 4.297810440364534770e+03 4.282186246882480191e+03 4.308913274169599390e+03 4.366702067745907698e+03 4.434257958800508277e+03 4.387959701840106391e+03 4.359205780478063389e+03 4.204327288668959227e+03 4.279192892396573370e+03 4.352357778616618816e+03 4.300403138406773905e+03 4.342995736696231688e+03 4.346783722346170180e+03 4.406018912554968665e+03 4.276686425837903698e+03 4.242011360480153598e+03 4.261277013010431801e+03 4.152597058393639600e+03 4.338711855639816349e+03 4.313233707365327064e+03 4.363363508660236221e+03 4.378393360704928455e+03 4.427034742162718430e+03 4.252006756304714145e+03 4.343686137896166656e+03 4.287926482934328305e+03 4.369300357253590846e+03 4.318729610785171644e+03 4.349360943779156514e+03 4.199487872619904920e+03 4.368216550518168333e+03 4.229430003936247886e+03 4.127420486354808418e+03 4.145061048372703226e+03 4.046830571890820920e+03 4.171216494359195167e+03 4.000451702537525762e+03 3.983210077156255920e+03 4.002152768418376581e+03 3.954699246974552352e+03 3.883907708023857595e+03 3.886527240138380876e+03 3.916229198439912125e+03 3.821152710343708350e+03 3.838695415152111309e+03 3.832499629719085533e+03 3.671353151821088886e+03 3.803150445058040532e+03 3.602051416245667497e+03 3.705634894184232053e+03 3.583154995321396655e+03 3.568746444463344687e+03 3.494685353447956913e+03 3.583816707939126900e+03 3.658293492451414295e+03 3.647535790926880964e+03 3.432616877306717925e+03 3.588030107109790606e+03 3.468663100504247723e+03 3.494606243105154135e+03 3.464296402572245825e+03 3.501213037854109643e+03 3.398790254575084873e+03 3.294418602861276213e+03 3.395622156186952907e+03 3.403103024938642193e+03 3.338318962903851116e+03 3.240532175206327793e+03 3.325572614055362465e+03 3.299345627660119590e+03 3.203935466863435067e+03 3.305630694214517007e+03 3.272707428599202103e+03 3.157509972674608434e+03 3.272897049468145724e+03 3.280011271424483766e+03 3.204170910151032786e+03 3.121823231035052686e+03 3.155077800770266549e+03 3.057801992454767969e+03 3.017570741332337093e+03 3.045689447194269178e+03 3.099700867057515552e+03 3.111360238773531819e+03 3.034949982802280829e+03 3.070235601283957749e+03 2.943447044065630962e+03 2.989956427166300273e+03 2.874978172493059446e+03 2.950315120001510422e+03 2.857631258720491132e+03 2.915306250116523188e+03 2.947257653142492927e+03 2.782443529804526861e+03 2.880589083247670260e+03 2.895334172837106962e+03 2.789594044340060464e+03 2.781226666662184016e+03 2.684128144617578073e+03 2.755900069173636894e+03 2.758506362314428316e+03 2.699189150786597565e+03 2.649050294989832764e+03 2.731511947681150104e+03 2.777603428990396424e+03 2.690520731417688239e+03 2.675062632159699206e+03 2.644273559438441225e+03 2.750979364900008477e+03 2.607884618224999940e+03 2.577260207897332293e+03 2.538289290268111017e+03 2.528924803619255272e+03 2.542532974685464978e+03 2.477846221287876233e+03 2.598170700342771852e+03 2.567288530303371772e+03 2.548273535383850685e+03 2.528109381122008017e+03 2.474246066964064994e+03 2.525586986151276051e+03 2.554706400092299646e+03 2.402338456787758332e+03 2.537430823917142334e+03 2.434861767936532942e+03 2.469443973200562596e+03 2.505887755417564222e+03 2.468327238073478384e+03 2.456426995938338678e+03 2.385441163455963760e+03 2.489207226009662008e+03 2.451926608311194741e+03 2.391729029525592978e+03 2.359316715320041112e+03 2.252324843897830306e+03 2.388237997149075909e+03 2.319677584907435175e+03 2.408099875679789875e+03 2.345204705487705269e+03 2.386733644814468335e+03 2.318665383776207818e+03 2.437099252027051534e+03 2.308553841968581764e+03 2.263971957806026694e+03 2.302251041473196892e+03 2.255659766745125580e+03 2.343142765151862022e+03 2.160687822595410580e+03 2.269159117665627946e+03 2.291095196968123673e+03 2.205461975427977450e+03 2.091094661498617825e+03 2.181293031146692101e+03 2.228664025432931794e+03 2.195400856496030883e+03 2.173523139333422932e+03 2.142769911322491225e+03 2.196675162517844001e+03 2.204987752687744432e+03 2.190472011382286837e+03 2.132087071736549660e+03 2.063241527152129493e+03 2.084346229056492575e+03 2.028594324136609885e+03 2.107223884348059528e+03 2.076859378293152986e+03 2.105786517226895285e+03 2.092230965675958942e+03 2.064313761833263470e+03 2.019548596815604697e+03 2.077646189170367961e+03 2.015530875937079600e+03 2.026459147206501711e+03 2.113474555889721159e+03 1.991392591868900809e+03 1.994785108485592446e+03 2.009831246080145092e+03 1.931109302250885094e+03 1.997374379143886244e+03 2.025185350464541216e+03 1.913276440300192007e+03 1.856373827750946020e+03 2.039370553280342392e+03 1.951183793857572027e+03 2.028299695093494620e+03 1.858337330258950942e+03 1.957133586336542294e+03 1.948417907557577792e+03 1.849274900543495050e+03 1.845955059482402930e+03 1.837525532171625855e+03 1.871247825042929207e+03 1.870681274316908684e+03 1.887312600099094425e+03 1.875984823084651907e+03 1.824863616784086389e+03 1.835376601884318688e+03 1.846886393525840958e+03 1.768468859609367655e+03 1.832067401776108454e+03 1.790466389748945176e+03 1.883196628226244457e+03 1.832698618391157879e+03 1.772147996907833658e+03 1.812710254756929544e+03 1.831671269129872599e+03 1.803392127863430460e+03 1.730895184339983189e+03 1.759928623997991508e+03 1.757549717586082124e+03 1.678400575404551546e+03 1.755850048390903794e+03 1.770978378644073700e+03 1.709247031369856813e+03 1.758773343626692849e+03 1.734077271039711604e+03 1.738682990626815126e+03 1.776316049246639295e+03 1.746791602670610246e+03 1.682256438431212473e+03 1.687050001447981231e+03 1.724363517800185264e+03 1.696654293000262669e+03 1.780190775506333921e+03 1.632708242302679537e+03 1.731143780647048061e+03 1.730762479261074986e+03 1.717120866781245240e+03 1.641418760615071960e+03 1.683627835169848822e+03 1.675217116357837540e+03 1.691514023611900939e+03 1.628261599693877770e+03 1.651499563206747325e+03 1.684757785125953887e+03 1.666495634001404142e+03 1.636345537790609569e+03 1.620547074986296366e+03 1.651867831602088245e+03 1.673015070084898525e+03 1.617143675768418916e+03 1.610048500566758776e+03 1.642059065257820976e+03 1.624216379474468567e+03 1.591027636405991871e+03 1.632745263966427274e+03 1.603442513663904492e+03 1.626981203714866069e+03 1.598890743066549703e+03 1.623897272518244563e+03 1.578621181735695473e+03 1.537334572356757690e+03 1.608170169747885666e+03 1.609473070287520613e+03 1.719248350655218246e+03 1.556538931446386869e+03 1.587545394693123399e+03 1.578251212129948044e+03 1.602912504875259629e+03 1.576558268120650382e+03 1.615766970925645865e+03 1.548680080895208903e+03 1.503592812563372945e+03 1.515108803453445717e+03 1.476512176328537407e+03 1.527112677555350729e+03 1.544412649998480902e+03 1.526540160788908679e+03 1.522494928308183262e+03 1.488162420530966983e+03 1.533992467949174625e+03 1.549296681494583027e+03 1.602194847511751050e+03 1.598346522912122282e+03 1.526420442650663290e+03 1.531784944445368865e+03 1.460905666179383843e+03 1.474728782383035423e+03 1.511651052429692527e+03 1.495219419072494929e+03 1.481723159710889604e+03 1.392510710358355254e+03 1.488301735887537461e+03 1.441565299757588718e+03 1.491540458578566813e+03 1.483225731361352928e+03 1.425630460085521236e+03 1.469037412918469272e+03 1.433154789188248060e+03 1.507194862678513346e+03 1.450290948267317390e+03 1.476611258386179088e+03 1.495983776290867127e+03 1.459313576795966810e+03 1.459451129284115268e+03 1.425261958413256934e+03 1.470069182095930955e+03 1.419629409594716208e+03 1.505722221432545894e+03 1.503948893883949495e+03 1.475871177954114728e+03 1.458953543463491542e+03 1.436964636282359834e+03 1.382886394965566524e+03 1.437238168193604679e+03 1.431458254110578991e+03 1.378728226061578198e+03 1.394690052334466145e+03 1.361249000535050300e+03 1.428236908481444743e+03 1.452212285670586425e+03 1.431297978471465967e+03 1.500094845548294870e+03 1.376137442157941678e+03 1.412050741129826065e+03 1.395238813836814643e+03 1.429569059019401266e+03 1.370917140187833411e+03 1.367865625249591176e+03 1.394036861995798972e+03 1.348782345396524761e+03 1.398122371180205164e+03 1.361138495309171276e+03 1.396771736723933373e+03 1.363796084313264373e+03 1.434200220323680469e+03 1.389021512282455205e+03 1.304336543361685926e+03 1.371086578472117708e+03 1.388940574921411780e+03 1.365889369454895814e+03 1.372869058943735126e+03 1.335218718493409142e+03 1.322188350995734709e+03 1.336765473285335020e+03 1.315384656623826686e+03 1.342977955950045953e+03 1.347135579316718122e+03 1.343208898075081834e+03 1.392977205075423626e+03 1.325328190248743567e+03 1.317543582721294115e+03 1.305820643050555645e+03 1.296496431256053484e+03 1.378938963804328068e+03 1.319844443347743891e+03 1.275180144476297755e+03 1.315767333802383746e+03 1.314463550450128196e+03 1.360092448378491326e+03 1.331227568452391324e+03 1.304260445882941667e+03 1.273491719455704242e+03 1.259411887080161705e+03 1.302674533042783651e+03 1.270201855213767885e+03 1.329169324317656219e+03 1.357248085712192506e+03 1.376158981322209684e+03 1.302960923538614225e+03 1.373750392355840859e+03 1.304141822793331585e+03 1.313661453704650512e+03 1.303436659069052894e+03 1.282799849776121619e+03 1.275380098563135789e+03 1.306919391996979357e+03 1.293974989907239660e+03 1.256295017646563338e+03 1.239984810219487144e+03 1.283079933114118830e+03 1.269882612864367957e+03 1.285688478492226523e+03 1.285731650904523804e+03 1.236515630869919050e+03 1.269326384852691490e+03 1.255642430296309612e+03 1.319874111479872681e+03 1.320618319236939897e+03 1.266510896618342940e+03 1.263993001909398345e+03 1.291135551004277431e+03 1.238800585566032623e+03 1.272802705880150370e+03 1.341025474203130898e+03 1.285085053715346248e+03 1.291910282323766523e+03 1.288020092293010975e+03 1.315898949393384783e+03 1.290925758304345209e+03 1.239882625563039710e+03 1.257543026236715377e+03 1.263625936442757620e+03 1.299121247431201255e+03 1.308446587701765566e+03 1.246923208890713795e+03 1.311688915870211076e+03 1.238951495986715145e+03 1.245192431215982651e+03 1.263932715464737157e+03 1.200490367109011231e+03 1.295596961266917788e+03 1.297994103956006256e+03 1.198037928799581096e+03 1.356766614637485645e+03 1.235274294654385358e+03 1.253810599245720368e+03 1.264967131532777785e+03 1.258166416786049922e+03 1.210118454105405135e+03 1.227074243578818141e+03 1.259259680094382702e+03 1.230222847184184047e+03 1.229837641276159957e+03 1.306378942006153238e+03 1.219652725853839456e+03 1.268462833732905665e+03 1.229089649869185905e+03 1.256043913121297692e+03 1.229988382637454379e+03 1.293327687175882375e+03 1.182433376448713489e+03 1.189937668859407950e+03 1.261768878332328086e+03 1.282854709261198650e+03 1.216178823121844516e+03 1.229353477814639064e+03 1.192344275920459495e+03 1.207580871289716924e+03 1.136898612019609573e+03 1.221327508066136488e+03 1.216904849386015940e+03 1.176712805445287131e+03 1.190973540281868964e+03 1.270280248874454173e+03 1.187751114653768354e+03 1.190258552278319939e+03 1.218005901913408707e+03 1.212130789608624809e+03 1.229665277013729337e+03 1.179066134054693066e+03 1.181319415098173749e+03 1.176584059302050491e+03 1.178522907292997843e+03 1.221225528128080214e+03 1.199402598306812024e+03 1.158932907524191933e+03 1.215601667594681885e+03 1.227931612595466277e+03 1.188227633433860092e+03 1.171736440483095066e+03 1.169107722135565837e+03 1.154850648870392433e+03 1.183937972904723892e+03 1.226698431237693512e+03 1.168208052976839099e+03 1.171726423989156046e+03 1.233488209566374962e+03 1.203910331823718707e+03 1.148257179928641108e+03 1.120103850309604923e+03 1.175115629630733338e+03 1.205155790645615298e+03 1.210508282393601576e+03 1.159995811503782306e+03 1.195861222029800729e+03 1.207347356052484429e+03 1.165675052413971798e+03 1.138194184854227387e+03 1.147574727807684667e+03 1.184537784708300933e+03 1.163201520204946519e+03 1.147463972028427861e+03 1.140321126911562715e+03 1.147276862035528666e+03 1.140551748552305071e+03 1.135564447542520838e+03 1.094161184017812730e+03 1.099717367580704376e+03 1.106109891261154189e+03 1.209138628483837238e+03 1.099186590206486471e+03 1.126132917003007606e+03 1.107477326620528856e+03 1.093093485965026503e+03 1.130961066292749365e+03 1.198895912141683993e+03 1.151133945489075131e+03 1.161010657740734814e+03 1.114750605857243045e+03 1.127279027032372142e+03 1.174226201012519141e+03 1.126480970684416434e+03 1.094131097399676264e+03 1.130169173600859722e+03 1.126891889369775072e+03 1.115333254288698299e+03 1.091042355018584431e+03 1.115796554376705217e+03 1.074285604922267339e+03 1.122917038783218914e+03 1.096839719472020988e+03 1.083010543953193974e+03 1.092569085759976815e+03 1.096559493777343960e+03 1.095680033987387105e+03 1.113666122432016891e+03 1.104168170308942308e+03 1.144077890657384614e+03 1.122464237739895907e+03 1.106654982470214009e+03 1.136612566424780425e+03 1.086231404369685606e+03 1.074748505441792531e+03 1.063716220911535856e+03 1.145542415632007760e+03 1.137800245485920641e+03 1.092234599439412250e+03 1.093330843712445585e+03 1.126017969393971043e+03 1.128955396286495670e+03 1.011852826520363578e+03 1.064917275225375533e+03 1.121411076491705217e+03 1.061539032439298126e+03 1.102344879519421966e+03 1.081392978725324838e+03 1.071823791543399921e+03 1.097687694842997416e+03 1.092029284689496080e+03 1.065111900320948962e+03 1.041775709618097608e+03 1.104507569358779392e+03 1.048563666899566670e+03 1.034619416433962670e+03 1.071667219710170457e+03 1.026221381157334463e+03 1.073790001190847079e+03 1.038938701916525133e+03 1.031834230633718335e+03 1.055567532399989659e+03 1.062484844322327490e+03 9.994442856752292528e+02 1.098386094919356310e+03 1.050382071962507325e+03 1.095573731508194214e+03 1.091678879150738112e+03 1.043481799490625690e+03 1.083636759045833287e+03 1.068096646356131714e+03 1.061630270522931141e+03 1.048577035332875766e+03 1.076778002267260490e+03 1.016659784403662343e+03 1.030767859534680383e+03 1.030270412464368292e+03 1.015696822814996608e+03 1.062060169020940293e+03 9.541528532104140368e+02 1.079302640265791979e+03 1.039749626814386602e+03 1.049769849582390862e+03 1.074527254337398062e+03 1.037319853143919545e+03 1.016312040043005140e+03 1.002598270586509216e+03 1.017520612008915009e+03 1.113234830895861251e+03 1.047210564481012398e+03 1.040005990237640162e+03 9.916339709408296130e+02 1.043385417974905295e+03 1.050227513567681171e+03 1.046946194522845417e+03 1.085859914401602282e+03 1.015210305841236618e+03 1.035080934968770634e+03 1.063206237705707281e+03 1.034972462498435107e+03 1.026618933245529661e+03 1.003077975952845122e+03 1.088924259224892467e+03 9.945686882101484798e+02 1.080718371619479058e+03 1.042054562246321893e+03 1.058973426339073058e+03 1.089654073218892790e+03 1.061028919514655172e+03 1.006420092870530993e+03 9.899028464083060044e+02 1.032260504698279647e+03 1.043386365012480610e+03 1.045678324744253359e+03 1.022274511113705898e+03 9.697259955763043990e+02 1.059356070555849101e+03 1.001800119133958560e+03 1.051582745334003675e+03 1.024095135565913324e+03 1.028573647953950513e+03 1.061354827301096520e+03 1.088504983690574363e+03 1.015816394020956523e+03 1.026889172314665984e+03 9.882435660650455702e+02 1.029169183644382883e+03 1.009262807999194706e+03 9.775882321042937519e+02 9.913726207841540372e+02 1.059444740596446536e+03 9.663066910280822412e+02 9.467333618304843412e+02 1.007633853984526809e+03 1.005354006680204179e+03 9.840789672024685615e+02 9.806816212773914003e+02 9.814107538726639177e+02 1.017046983065079985e+03 9.845934755327461971e+02 9.166955494643160591e+02 1.014712057573779703e+03 9.354674695419637374e+02 9.729149755557572234e+02 9.838188531443822740e+02 9.366258894752410242e+02 9.811231239893670590e+02 9.900582172562408232e+02 1.013066674383033501e+03 9.545948082288919068e+02 1.001019149913717001e+03 9.827012843768162611e+02 9.708252973248676199e+02 9.522348085068927048e+02 9.628244015013476655e+02 1.037851546501113035e+03 9.680701552166540296e+02 8.950756449117003513e+02 1.088775759719924054e+03 9.639161361847872058e+02 9.556893441222504180e+02 8.921646833333423956e+02 1.007963051757964649e+03 9.854048535849084374e+02 9.743534126581539567e+02 9.926289847258998407e+02 9.684602444262752670e+02 9.550041866637112662e+02 9.649533286085667214e+02 9.083496097802951681e+02 9.495260160169867731e+02 9.562061422181189982e+02 9.144069495083358561e+02 9.572937465366558172e+02 9.086617172521163184e+02 9.655349132979100659e+02 9.573530733280615550e+02 9.524996547821939430e+02 8.943244172494004260e+02 9.488941684261499177e+02 9.606307067591740179e+02 9.452129844840645774e+02 9.518575326651390469e+02 9.378253663012877723e+02 9.847822193026011064e+02 9.347446607722768022e+02 9.486515780576099814e+02 9.264161894121569958e+02 9.056567453474458489e+02 9.216462382602090884e+02 9.339380503387885710e+02 9.165938625169444549e+02 8.926756921138448888e+02 9.221658371919319279e+02 9.677992224904044178e+02 8.794265717815789003e+02 8.928012249841361836e+02 8.637849324055614488e+02 9.414173945633853009e+02 8.992967885766920517e+02 9.361579458413084467e+02 8.654105048791093395e+02 8.734227115096333591e+02 9.011159976625165200e+02 9.552902673699658180e+02 9.441261365900425062e+02 9.608303301237307323e+02 9.120622300521519037e+02 8.823604584875064347e+02 9.000257320992891437e+02 9.099724372445641620e+02 8.908398977090768085e+02 9.491260097474615804e+02 9.144195277826161146e+02 8.476298675443189268e+02 8.980152515954786168e+02 8.718563961757974994e+02 8.652481466266052621e+02 8.670830004910410480e+02 8.639285213707536286e+02 8.429130395590652824e+02 9.398178039445140257e+02 8.523230795520325955e+02 8.832401888601145856e+02 8.809329922518260219e+02 8.946570194082012222e+02 9.215002815865749426e+02 8.985402915764723275e+02 9.137833468954537466e+02 9.166009504016741403e+02 8.692844751905531666e+02 8.975760452498086579e+02 8.685829885387888680e+02 8.632105596963253902e+02 8.434100187480976274e+02 8.805203836256225713e+02 8.682858845461477131e+02 9.110278467472013517e+02 8.729434415203622848e+02 8.797019405825697049e+02 8.510579851206416606e+02 8.952016232930288879e+02 8.561723512994738030e+02 8.978730359951630362e+02 8.646314692248001847e+02 9.281894063685670062e+02 8.733240894379363226e+02 8.373872788956290378e+02 9.034334946292692621e+02 8.845127605451323234e+02 8.473134481892893746e+02 8.640231329668838498e+02 8.639324653867163306e+02 7.807894082507694975e+02 8.780388650029989321e+02 8.984842339725036027e+02 8.393681329310354613e+02 8.633255468172969813e+02 8.453787036667760049e+02 8.975347637173890689e+02 8.580405252602420205e+02 8.748599418743888236e+02 8.700948427084462082e+02 8.487791991558872269e+02 8.267144150059424419e+02 8.282824873145167430e+02 8.458695845570210849e+02 8.426635370697781582e+02 8.777418137411855241e+02 8.873994855486778306e+02 8.356454416343068488e+02 8.702050950346158515e+02 8.792392074945961440e+02 8.829870415467718203e+02 8.365055050007122190e+02 8.033272247825332215e+02 8.464696420228891611e+02 7.980408626304922564e+02 8.502492820182649211e+02 8.557455850876347085e+02 7.998106771998391196e+02 8.459176638118333358e+02 8.238213629010424484e+02 8.277003323996798372e+02 8.690643506156927742e+02 8.723890272602927780e+02 8.529001285530670202e+02 8.482796963981380713e+02 8.518930176717171889e+02 8.353001214940743466e+02 8.561584198972313970e+02 8.777100226782795289e+02 8.576113916589508790e+02 8.527894837704349129e+02 8.333849750003261079e+02 8.752183198388767096e+02 8.594075437993689093e+02 7.884492063156807262e+02 8.432261458330794994e+02 8.668253084128074306e+02 8.299982715145306429e+02 8.212386687497714775e+02 8.392336832579851489e+02 7.979348870736516801e+02 8.322154483609916724e+02 7.732925596756665527e+02 8.505477316683948175e+02 8.406766644903517545e+02 7.822382965717130219e+02 7.999260693110131797e+02 8.667950103728414888e+02 7.643684996287198601e+02 8.065021651852383684e+02 7.726752931106830147e+02 7.974620904900118603e+02 7.985337417357993672e+02 7.893620679257445545e+02 8.195351110028155972e+02 8.224117600220149598e+02 8.053123648357322963e+02 8.316986322413584958e+02 7.660016731864907342e+02 8.007722429204973196e+02 8.500516744157109770e+02 7.690943595561366237e+02 8.147820460014937680e+02 8.137955821005861026e+02 7.942811903083330662e+02 7.860514189713034057e+02 7.808501615906310462e+02 8.446922164880095352e+02 8.368670096546518380e+02 8.114309655893873696e+02 8.016690375853997921e+02 8.158591189017477063e+02 8.557978020147990037e+02 8.403145285935004267e+02 8.141197959847967240e+02 8.437699918968280599e+02 8.023873846384041144e+02 7.918352585457464556e+02 8.478165987805512032e+02 9.024390801095207735e+02 8.107788896243527006e+02 8.463702952819413667e+02 7.987697131649343874e+02 8.204001398047514613e+02 7.682291415000279358e+02 8.102506305070560302e+02 8.051041300741043187e+02 7.744954097070259422e+02 7.336579998591472531e+02 7.990697657965826011e+02 8.088184651962093312e+02 8.563557369015813947e+02 7.810440326240144486e+02 8.663325641536933972e+02 8.114958729019975863e+02 7.790084634652649811e+02 8.029136372751670478e+02 8.143757666472992014e+02 7.873889439483796195e+02 7.538711098856799708e+02 8.080101105033185149e+02 8.267334701366686431e+02 7.428834705790453654e+02 7.707005078382762804e+02 7.425149247615744343e+02 7.958175404633404924e+02 7.700034836698968093e+02 7.722868004562691340e+02 7.767018544450405670e+02 7.902386086728358805e+02 8.181029338829822564e+02 7.527895995747916231e+02 7.695121001922069581e+02 7.931964634576436310e+02 7.586598224421888972e+02 7.160928456653253988e+02 7.634117651105085542e+02 7.836108960921119433e+02 7.867708540703044946e+02 8.423153852575029532e+02 7.408552284721909018e+02 6.980440827602025138e+02 7.928903210127292596e+02 7.349289693190482922e+02 7.920307265779284762e+02 7.924162005169210943e+02 8.053285943808216416e+02 8.397034753602512183e+02 7.348254398038199042e+02 7.626491198994104934e+02 7.692952660176689506e+02 7.890795121160556391e+02 7.610259722347860816e+02 7.995563264441229876e+02 7.744016029596504040e+02 7.690096142897477876e+02 7.000546761136565692e+02 7.417039324675264425e+02 7.977724798589572401e+02 7.816008061462787282e+02 7.941863563894391973e+02 7.428182058097316940e+02 7.336814279657404541e+02 7.514542842475470934e+02 7.246606151395228608e+02 7.847590399520958044e+02 7.421913461490306645e+02 7.594096024169375596e+02 6.768320501724307405e+02 7.608518572355518472e+02 7.784921746824871889e+02 7.484252004407400136e+02 7.437552008246118476e+02 7.577713997976476321e+02 7.292961172283537508e+02 7.170304037124521983e+02 7.610055713104773076e+02 7.696810359509513546e+02 7.087134493851241359e+02 7.336405653393385364e+02 7.545097841602458857e+02 6.950016376470848627e+02 7.795803746870460600e+02 7.687647658395517283e+02 7.424228958938493861e+02 7.917885712879909761e+02 6.797604875761858239e+02 6.885138878874329293e+02 6.991456534029150589e+02 7.604419289394005546e+02 7.412615067309244523e+02 7.459087640499957388e+02 7.440676154384534584e+02 6.867886275470553983e+02 7.567575890962774565e+02 7.190137011575078532e+02 7.547055462807098820e+02 7.602447158636108497e+02 7.446382433153781903e+02 7.348806053592855960e+02 7.237364071805133108e+02 7.535838738850004574e+02 7.801372278761391499e+02 7.021643850052792004e+02 7.163717381574116416e+02 7.258775995398750638e+02 7.842972911775268585e+02 7.240015805337707206e+02 6.902933835295292511e+02 6.809450460516202384e+02 7.083652714453096451e+02 6.974859625956652280e+02 7.256626823272121101e+02 7.293949254930763573e+02 7.526450806830586089e+02 7.621110876105267380e+02 7.668276939151622855e+02 7.691027182641653326e+02 7.313496081116373944e+02 7.200591986504837223e+02 7.525943254999883720e+02 7.060945617872451976e+02 7.233028644706533896e+02 7.241453999728211102e+02 7.855221237864523118e+02 7.116866418621959838e+02 7.602036173838728246e+02 7.105565427364938387e+02 7.153755963155434756e+02 7.376125824305175911e+02 7.273320174995960770e+02 7.656693939295920472e+02 7.167366344232465281e+02 7.791838229189710319e+02 7.175990772918519269e+02 7.529875843165305014e+02 7.403050885921380768e+02 7.267798573302728755e+02 7.122973569966267178e+02 7.413172082028942214e+02 7.686249183831910159e+02 7.268489135262847185e+02 7.175186334662162153e+02 7.310978385792211611e+02 7.193219387469301864e+02 7.286947410706045503e+02 7.060900384008265291e+02 7.126121785497505243e+02 7.171089268913950718e+02 7.450365741696157329e+02 7.117285562288640222e+02 7.196789023245507906e+02 7.253592743288428437e+02 7.412466310409232619e+02 7.445016044032992113e+02 7.681322378618318680e+02 7.289420996976975857e+02 7.140143646112261422e+02 7.239777427467020061e+02 7.790463691643251423e+02 7.296406573202006030e+02 7.350754298072630490e+02 6.746686189035680172e+02 7.208649083147225838e+02 7.141701551367160619e+02 7.522330853572225351e+02 7.130174094334978463e+02 7.192138842435117567e+02 7.270512900019898552e+02 7.194525979092728676e+02 7.094480162588311032e+02 7.384711965877689863e+02 7.035998722218953390e+02 6.799249113374722810e+02 7.272706253513058527e+02 6.755899408685735352e+02 6.785684574479483899e+02 6.861666196823106247e+02 6.944249982136599328e+02 7.331201779896751987e+02 6.926161530810747990e+02 7.789430333019655563e+02 7.091407868940092385e+02 6.727769816380060774e+02 7.063399276244806515e+02 6.390946203055461865e+02 6.841536370883145537e+02 6.659380484458563387e+02 6.777501667597963433e+02 6.966075397721783702e+02 6.873486201716748383e+02 6.918794847214602441e+02 7.624301689056467239e+02 7.097858879312457248e+02 6.660067478970079264e+02 7.233667077125199967e+02 7.133138612257989735e+02 6.634999811012647797e+02 6.696472953758246831e+02 6.775265820297901200e+02 6.463661240129257521e+02 6.929195350236630020e+02 6.613249775556662371e+02 6.771483382626548746e+02 7.016056240408819349e+02 6.296997766753955830e+02 6.943969662252020498e+02 6.843189428093602373e+02 6.744290868492901154e+02 6.443947573888428906e+02 6.277098301659565323e+02 6.236742124248027039e+02 7.163272587918005456e+02 7.146212409879724419e+02 6.825909984723316484e+02 7.042435399154571769e+02 7.142118359777851992e+02 7.147698745328505083e+02 6.892963986428118233e+02 6.816231290947108619e+02 6.690664160197982255e+02 6.391225911948704379e+02 6.990735920379909203e+02 6.585284208160780963e+02 7.023406435954597100e+02 6.181866973135315675e+02 6.758415546343856022e+02 6.404451316959317637e+02 7.094311533865719639e+02 6.947588476053351769e+02 6.603804978594440627e+02 6.685232421191706180e+02 6.501696456243353168e+02 6.581570561096914389e+02 6.771672647605043949e+02 6.367999695294647609e+02 6.965395901745861238e+02 6.737442317179647944e+02 6.692464045853674861e+02 6.701794382704148347e+02 6.623486845034755106e+02 6.924503203859825362e+02 7.139317685870674950e+02 6.771225768251853196e+02 6.830252174561265974e+02 6.832952071127401723e+02 6.643127846331983619e+02 6.697137148902783110e+02 6.995108440080074388e+02 6.624141328242499185e+02 6.578751454805425283e+02 6.664932947960813863e+02 6.811168662290408520e+02 6.661958387147043368e+02 6.944466474929295146e+02 6.275343492325670240e+02 6.560363694558419638e+02 6.947158421573840315e+02 6.623029676696564820e+02 6.294036780276852596e+02 6.436752174873179229e+02 6.483691673025822411e+02 6.459401677165913043e+02 6.880072982511335340e+02 6.544852827502683112e+02 6.394871945579390058e+02 6.827597225665653013e+02 6.877070214813990106e+02 6.746815643678673950e+02 6.256566125796344977e+02 6.490457715263131604e+02 6.716832647731226871e+02 5.973738165318757183e+02 6.451283033080893574e+02 7.145575998437088856e+02 6.644762787047131951e+02 6.300553246231655748e+02 6.857283910557998752e+02 6.417573061972695996e+02 6.633619324250222462e+02 6.699423713994970058e+02 6.833162513592774303e+02 6.351671129152559843e+02 6.473727208073246402e+02 6.114007835850833317e+02 6.169870016506771435e+02 6.930215840503369691e+02 6.580768416213504679e+02 6.760421874575466745e+02 6.438904986479907393e+02 6.297526486824943959e+02 6.418908724953444107e+02 6.533023215270102355e+02 6.521755723523682491e+02 6.624354264025641896e+02 6.271022190908075800e+02 6.102241276024170702e+02 6.684130867456651686e+02 6.111794932802625908e+02 6.051126743760272575e+02 6.212917989372338070e+02 6.488010594917686831e+02 6.388493590066740353e+02 6.393179482357282950e+02 6.156171495983763862e+02 6.588622169096486232e+02 6.238977532064618572e+02 6.535475277543470156e+02 6.550760642842452626e+02 6.413612262290357648e+02 6.536309786282764662e+02 6.733464133210615046e+02 6.230625602193451869e+02 6.277695975245243289e+02 6.432072747977407516e+02 6.632262587629443260e+02 6.343085102336750651e+02 6.644873209675130283e+02 6.557059581185999377e+02 6.416473776355894643e+02 6.563682576299901257e+02 6.229240335345303947e+02 6.640704385954441022e+02 6.485825722529667701e+02 6.387970943123431198e+02 6.562817220296153664e+02 6.598137695302119710e+02 6.182473833374334617e+02 6.590771856508313249e+02 6.278866517404857177e+02 6.100667327921682954e+02 6.501859182993986224e+02 6.766194824056470907e+02 6.197646091346372259e+02 6.409048130172307083e+02 6.097565170935814649e+02 6.462688389775155429e+02 6.298154130823834294e+02 6.242506203714648336e+02 6.483488417925437943e+02 6.083383176523647080e+02 5.987990476138005533e+02 5.936241070967087126e+02 6.166719845160286013e+02 5.875784408100888641e+02 6.360308539108687000e+02 5.930221882852486033e+02 6.010555965311144746e+02 5.898874315865333529e+02 6.230200971809447310e+02 6.097709036452329201e+02 6.465313743357988869e+02 6.030849913393325323e+02 6.162549111813723357e+02 5.469991762809363536e+02 6.078906476654511835e+02 6.220615445952470282e+02 5.606113328374140110e+02 5.816888353952421085e+02 5.887972127270763849e+02 5.814848858591014960e+02 5.786598695389056957e+02 6.302782845211659151e+02 6.281631755290404726e+02 6.013957397884546481e+02 5.964099670343382513e+02 6.065682342234072166e+02 6.272088485410984049e+02 6.078896574162462230e+02 5.817167138278525726e+02 6.344211830210509788e+02 6.210412394854421336e+02 6.177201596895432658e+02 6.312593288455461789e+02 5.804176110568205331e+02 5.859019475258589864e+02 5.582234492896650409e+02 5.961371422738864112e+02 5.556881583617166598e+02 5.861970264888506108e+02 5.835168744626746502e+02 5.680562292745293007e+02 5.649488187160470716e+02 5.810699945640573105e+02 6.144439446288145064e+02 5.729638476410848398e+02 6.055483208194834788e+02 5.640878036624634433e+02 5.794712194590250647e+02 5.800081113244315247e+02 5.998269808650084087e+02 6.078398641575947750e+02 5.576197330361653712e+02 6.122740322586837465e+02 5.706170904917131566e+02 5.994889448548556175e+02 5.600291225660463397e+02 6.034955946887723712e+02 5.361727516279783003e+02 5.590224394135417469e+02 5.255497060903305737e+02 6.041036811273399962e+02 5.836179386977860304e+02 5.935160921030283134e+02 5.662403912144330889e+02 5.633146459892560642e+02 5.632012015740347124e+02 5.567271125200735469e+02 5.777756545937907049e+02 5.596816406416504606e+02 5.369335438814142663e+02 5.946594288516487268e+02 5.747323704239749986e+02 5.652482088292131266e+02 6.005283162556954721e+02 5.753733857855252154e+02 6.062840428029394388e+02 5.366350622808421349e+02 5.323543323218937076e+02 6.366632707384126206e+02 5.644057030244213138e+02 5.430139052625512477e+02 5.772609089492863177e+02 5.505934669418048770e+02 5.373231895491810519e+02 5.528141091677103987e+02 5.743129627511618764e+02 5.593885376171925827e+02 5.674468812193493932e+02 5.108742969747976304e+02 5.963563609981387117e+02 5.902721953369642733e+02 6.255330912104865320e+02 5.878816633443917681e+02 5.619045162532970608e+02 5.476596506365651749e+02 5.677974794005473314e+02 5.784998462663668306e+02 5.224285237338860952e+02 5.457365739373026372e+02 5.930940668976281813e+02 6.187305529770643489e+02 5.138118006346813900e+02 5.276798424103171783e+02 5.392263033618090731e+02 5.144935850883343846e+02 5.542117310683576079e+02 5.202640333256920258e+02 5.293653288597157598e+02 5.269059019790740876e+02 5.395339119503694292e+02 5.713335567939484463e+02 5.451495788806441851e+02 5.620615520400580181e+02 5.469872821652933226e+02 5.888490360962294972e+02 5.674466095175237115e+02 5.474366137276525706e+02 5.346324343692929233e+02 5.260141773246718913e+02 5.258829612165983463e+02 6.041798299218299917e+02 4.946563890930878529e+02 5.442698611339611716e+02 5.615534063392709641e+02 5.310978273569220391e+02 5.373266545728273513e+02 5.190196115033413662e+02 5.728742707154112850e+02 5.085095192721784656e+02 5.264860762543969486e+02 4.931290061301062337e+02 5.382843038631632453e+02 5.094897206703054735e+02 5.567405825962545123e+02 5.505820321816680689e+02 5.190948695471109886e+02 5.825166271171190147e+02 5.596219200396765245e+02 5.538082506027890304e+02 5.565990262040296557e+02 5.288188313468847355e+02 4.512455703349470468e+02 5.343095824370935816e+02 5.474598316010526560e+02 5.139547035946677624e+02 5.090750418195181055e+02 4.949322934532063414e+02 5.435831290709396626e+02 5.676258043257859072e+02 5.165232218519330445e+02 5.344243397045262327e+02 4.911273275703366608e+02 5.467271112372793596e+02 5.345127122004126932e+02 5.139773398527278232e+02 5.089349393003476507e+02 4.995381278988544977e+02 5.268572054406643019e+02 5.386975564469372557e+02 5.161442055903232813e+02 5.362789773543245246e+02 4.978692459493049682e+02 4.705125318385785249e+02 5.051783356208235318e+02 4.833792448429361457e+02 5.261383809684984953e+02 5.284751604357143151e+02 4.765490232811343958e+02 5.621314636140376706e+02 5.408693839356116086e+02 4.422383507953500725e+02 4.851375677230605561e+02 4.777436940137457668e+02 4.850647299960186842e+02 4.972818011276215771e+02 5.008466051072126675e+02 5.245729474921680549e+02 4.957951590708456138e+02 5.199527238950939818e+02 4.916235540031642017e+02 4.764519673099192687e+02 5.052454343086258746e+02 5.205644374917744699e+02 4.949815421642485944e+02 5.286709283311106446e+02 4.892712146134416571e+02 5.019605356166024421e+02 5.279202725876525619e+02 5.112211343515641602e+02 5.315003650179461374e+02 4.815573223687134714e+02 5.120125666982778512e+02 5.199602956636691715e+02 5.116280811704970688e+02 5.110020114769330917e+02 5.191245850271106974e+02 4.782465017626709596e+02 4.988362548572538344e+02 5.140172454924011163e+02 4.969550067088945866e+02 5.274979169218298694e+02 4.510866163321531417e+02 4.996110307373229489e+02 4.738152206509192865e+02 5.177098248821757807e+02 5.194483382484976346e+02 5.086397314138008028e+02 5.173384270483622913e+02 4.725545509377068356e+02 4.872127237131467155e+02 4.802285703441932014e+02 4.728722751484976925e+02 5.214411910203298248e+02 4.541857100261328242e+02 4.799698046257364012e+02 5.061898077169379917e+02 4.975841795241768182e+02 4.955091812419514099e+02 5.012564682340417903e+02 4.668709168033358310e+02 4.643621448442852966e+02 4.594941437970287552e+02 4.889406369786556752e+02 4.860124890814341825e+02 4.907507707671075536e+02 4.805945438593595327e+02 5.139003650334789199e+02 4.844306481508950810e+02 4.996515058474226407e+02 5.092079757985792412e+02 4.627159244791401989e+02 5.061121887608286443e+02 4.853510196716991913e+02 4.879293650128848299e+02 5.120773739169353576e+02 4.661242727149080451e+02 4.834529351388249552e+02 4.607418457603101274e+02 4.581536544465372458e+02 4.986140148462087041e+02 4.607909632585151485e+02 4.789044414021134912e+02 4.568961148980746430e+02 4.833246247281633146e+02 4.862163391428163095e+02 4.908110715787220215e+02 5.229217912143948297e+02 4.815590408906516586e+02 4.915347127667889140e+02 5.272216565322451061e+02 4.812586056518156283e+02 4.818919341800631742e+02 4.748703382608675270e+02 4.795057819877510497e+02 5.039333990825820706e+02 5.332300476363610642e+02 4.626215870821374665e+02 4.771104345041045462e+02 4.739888544810083886e+02 4.730380355512470487e+02 4.841577390298351133e+02 4.389217635166860987e+02 4.625154040929131725e+02 4.976318521688442615e+02 4.899428213226736375e+02 4.887671987184708655e+02 4.781452841686300985e+02 4.739997693302545940e+02 4.478976098919739570e+02 4.624599569688350016e+02 4.377357112830320034e+02 4.839476008386101853e+02 4.534985402410001143e+02 4.487863388001698581e+02 4.300379654993870986e+02 4.418551757597746246e+02 4.809603586547523264e+02 4.416280299739603947e+02 4.662386296885617867e+02 4.684928740296173260e+02 4.397546082794480640e+02 4.000204565344035927e+02 4.526637257584270060e+02 4.432813192164339284e+02 4.315119223230867078e+02 4.416504659518293465e+02 4.867603544997008953e+02 4.491634411151326844e+02 4.240360962258730524e+02 4.404632904895826755e+02 4.405355681005626138e+02 4.374546016974414329e+02 4.611112900952682025e+02 4.828460142993752129e+02 4.710510596018808656e+02 4.458025973153267500e+02 4.453346725268867772e+02 4.291162433382157246e+02 4.525393467440134714e+02 4.017579450682233642e+02 4.372624012767188333e+02 4.612517250063004326e+02 3.964125683803703737e+02 4.152724328041781519e+02 4.340009998632558563e+02 4.686931140907036593e+02 4.155461113941819917e+02 4.404929384167368767e+02 4.266529645123153500e+02 4.654453521298004830e+02 4.405086574887061488e+02 4.267512419855789290e+02 4.495149131376924174e+02 4.446146050694982819e+02 4.098105663030913774e+02 4.250058061532011493e+02 4.086045576738391105e+02 4.687240983850019234e+02 4.295621103406854786e+02 4.076432022051660624e+02 3.751680440990872398e+02 4.199592580865669333e+02 4.504281437253833928e+02 4.082951278009554130e+02 4.728935733586924357e+02 4.217520064670082434e+02 4.432239959070894884e+02 4.427360979899806352e+02 4.584608220599772039e+02 4.759717978663802000e+02 4.054457824418163341e+02 4.452822389519282638e+02 4.093512393623053640e+02 4.878490940318026219e+02 4.422593214155628516e+02 4.447710734690843424e+02 4.446799361816771352e+02 4.237318548638634184e+02 4.391054520433278867e+02 4.392687159695889250e+02 4.882002903462904442e+02 3.998397226178780670e+02 4.432582165124068752e+02 4.368098122775737693e+02 4.382241965674502353e+02 4.326304333085990379e+02 4.457014918420911727e+02 4.579487056230842654e+02 4.003031533466931933e+02 4.521292459568746267e+02 3.813160975557886445e+02 4.108026746974048251e+02 4.492257479685259227e+02 4.051004856387008886e+02 4.341750769687291154e+02 4.194914649708322258e+02 4.209969352554144280e+02 4.403414774797249720e+02 4.304669977659318647e+02 4.142191007869275268e+02 4.040350170685398439e+02 4.314423717185979399e+02 4.016667185928047843e+02 4.043650633446470124e+02 4.133571700310773167e+02 4.317955317894317204e+02 4.208639986853704045e+02 4.276544025919175169e+02 3.978063223038910223e+02 4.192395389619147181e+02 4.316271367115271005e+02 4.293170089670180687e+02 4.182651823972360035e+02 3.900456608989210849e+02 4.074874367631133509e+02 4.169104928119717783e+02 4.276063319305317805e+02 4.470535984285502877e+02 4.063002427678004551e+02 4.463350180269044927e+02 3.618041296740386770e+02 4.088695485496438664e+02 4.014646760744986977e+02 3.963001094543621434e+02 3.670775507439453804e+02 4.406412799442373398e+02 3.893653838848838973e+02 4.194180204463607424e+02 4.071704906468727359e+02 4.165984333676742608e+02 4.249847392881263204e+02 4.390029242250519701e+02 4.290579086910758519e+02 4.170072644895129770e+02 4.106209475137206937e+02 4.234926412964064752e+02 4.156335438563658613e+02 4.137528781860398226e+02 4.270524793719666832e+02 4.317194609949942787e+02 4.514585917979301257e+02 4.118867892926020318e+02 4.069052505693816215e+02 4.327166746549395384e+02 4.245657686886270312e+02 3.869180817016287506e+02 4.365282790068936265e+02 4.092433384763317008e+02 4.123125813455213233e+02 3.872477580889228648e+02 4.672332178675208638e+02 4.273431237599914994e+02 4.521724268269886693e+02 3.894524765957811496e+02 4.237860519954469396e+02 3.934379935243836144e+02 3.919759392407554515e+02 4.104681076648206499e+02 4.103487293807120295e+02 3.950794026294806827e+02 4.389783465251495045e+02 4.481812461578639954e+02 4.441626748016728925e+02 3.857269901124908529e+02 4.130388622144877786e+02 4.333913745040575236e+02 3.830022911213072803e+02 4.265477527377763067e+02 4.216485938499373560e+02 4.492286689624273208e+02 4.016138420570118228e+02 3.997891538051533757e+02 3.514352348999080959e+02 3.767368743040722734e+02 3.594534444166553158e+02 4.055363378585352052e+02 4.201646658159993422e+02 3.547393070506230970e+02 4.060079915450188537e+02 3.699056547991754655e+02 3.941576359560982610e+02 3.687431883610233854e+02 3.888960718578791216e+02 3.977725193534167261e+02 3.829611983700045812e+02 3.946204291997324276e+02 3.852606311200046321e+02 4.093640606579666610e+02 3.682723621460217487e+02 4.146558394681845812e+02 3.773219317850118841e+02 4.083847259872443374e+02 3.679918162509835042e+02 3.866946379219692744e+02 4.036840753652262492e+02 3.767770190209108705e+02 4.133856147034567243e+02 3.891301222437979845e+02 3.578198274950659652e+02 3.729397105050042001e+02 3.907286023529804879e+02 4.197545323292765147e+02 3.780412802827068504e+02 3.938603895937137054e+02 3.875067938744654725e+02 3.906493955815525396e+02 4.140422880722384207e+02 3.528245934936948061e+02 3.570145236438403344e+02 3.493826585879494928e+02 3.822093799331765354e+02 3.663514220521381617e+02 3.730362667825414178e+02 3.842144687598467385e+02 3.989104984613353508e+02 3.759302376127314460e+02 3.945602383013858230e+02 3.633378764001490708e+02 4.002913043020241162e+02 3.756282890527131144e+02 3.796274854252876594e+02 4.047971871882058963e+02 3.823919282919577540e+02 3.907355689291260887e+02 3.940456293915523247e+02 3.960505317325191186e+02 3.889487184155708519e+02 3.483777998342105207e+02 3.685894784518121696e+02 3.647734897995134133e+02 3.584011324176401558e+02 3.736311294173434590e+02 3.860519178628139798e+02 3.739184500675255549e+02 3.379096407263961623e+02 3.532271935522098261e+02 3.478876931694720156e+02 3.719204208647948917e+02 3.711250070781476893e+02 3.596052000028301450e+02 3.780851044439996258e+02 3.601832100082297643e+02 3.527216551279606165e+02 3.689692328250256992e+02 3.694468808533313791e+02 3.597675816092710193e+02 3.385616661436857839e+02 4.075224780878801312e+02 4.045880865042985874e+02 3.262334816149589187e+02 3.848228987014671816e+02 3.751295860630897891e+02 3.577022903396725155e+02 3.763944748498028616e+02 3.612419274214769302e+02 3.405886959966663312e+02 3.303581263531572176e+02 3.837105828810743446e+02 3.937940972130923569e+02 3.594826935301255730e+02 3.509881244182875548e+02 3.750111986247078448e+02 3.473305330684960950e+02 3.987296067157769812e+02 3.933914059501535689e+02 3.549405316759218181e+02 3.483511828741634986e+02 3.796426652621197491e+02 3.555645112168356263e+02 3.614342246858639101e+02 3.406659356796776592e+02 3.537588473703887075e+02 3.699517370885968717e+02 3.907347038492013098e+02 3.396608584740122865e+02 3.575592963881509263e+02 3.667582065999075098e+02 3.887041937132727867e+02 3.463375690022895128e+02 3.563731209190347613e+02 3.989749485820133259e+02 3.953738268356369758e+02 3.822821709305457603e+02 3.506786765860086348e+02 3.354382627283789589e+02 3.959051848013164090e+02 3.482536211738066640e+02 3.639428700792234963e+02 3.783779877099082682e+02 3.267957351178109775e+02 3.672231393268689885e+02 3.540466579077747156e+02 3.533497214142327607e+02 3.501206805818137582e+02 3.769383139602568349e+02 3.417552495498569556e+02 3.726184476875720293e+02 3.414132703288078119e+02 3.965664368594193547e+02 3.685204095586426547e+02 3.382066155096589455e+02 3.674500178363401233e+02 3.940813964561050398e+02 3.590326077552275024e+02 3.781966871638803696e+02 3.722882710669319408e+02 3.493586781639753553e+02 3.222877619453490183e+02 3.252385009352609586e+02 3.762877878005087382e+02 3.594003655567655073e+02 3.603042215078769459e+02 3.682312415881684160e+02 3.714610273711792274e+02 3.161238218719477118e+02 3.240155400159237615e+02 3.398119166622286116e+02 3.336945683062374997e+02 3.997565818291018900e+02 3.203087589409622638e+02 3.563089665185349304e+02 3.648842637064695396e+02 3.587116338833432110e+02 3.145770088136218305e+02 3.557306765274940972e+02 3.478789696556784179e+02 3.673574338851664152e+02 3.321618458493997537e+02 3.398536772380812181e+02 3.536017766703922121e+02 3.403215333313002020e+02 3.476354330132803625e+02 3.515082878168840921e+02 3.490327033313789684e+02 3.375624250617865982e+02 3.448877647978554819e+02 3.276838738521057053e+02 2.995730732535330390e+02 3.274210331907996192e+02 3.642997698695833151e+02 3.679476790471091476e+02 3.551186124484502216e+02 3.283418475635661480e+02 3.561817283535809224e+02 3.446340188612190332e+02 3.689008951373791092e+02 3.618798462210326647e+02 3.357227340132740210e+02 3.616938738767942141e+02 3.345712444352620878e+02 3.648444938169307079e+02 3.184235118001114415e+02 3.535634460673832677e+02 3.119586660276503949e+02 3.292307226177243820e+02 3.256658227767807148e+02 3.248382093314710914e+02 3.547511775859790646e+02 3.517027045059212469e+02 3.415050304683323930e+02 3.229862887531941738e+02 3.633719381852463925e+02 3.133499825695231493e+02 3.434348864832286381e+02 3.793970477975981339e+02 3.042384058151295676e+02 3.532407414113460504e+02 3.032553567535887851e+02 3.434890174176923665e+02 3.419885282849930945e+02 3.431930468216334020e+02 3.532913072256519627e+02 3.663649219954303931e+02 3.598483634741149331e+02 3.300363914245940578e+02 3.612453619275728443e+02 3.433790716163916272e+02 3.608175435733150493e+02 3.422531338686978870e+02 3.503344652671916037e+02 3.193261213197886264e+02 3.174438275504223270e+02 3.480711636814292547e+02 3.487116184515590476e+02 3.429144975925725021e+02 3.521625311303337753e+02 3.315236172936757271e+02 3.210192658940344472e+02 3.180188338615385533e+02 3.245299080557664411e+02 3.318425554393554648e+02 3.395786887580624693e+02 3.236355607754481412e+02 3.809719225045831763e+02 3.596105985282095503e+02 3.547987353585290293e+02 3.328883044907026374e+02 3.305940778578053028e+02 3.277948762407348795e+02 3.123520512450786555e+02 3.360669052283020619e+02 3.789844719326300719e+02 3.256406554954358512e+02 3.353228780407358727e+02 3.461507220450954492e+02 3.315913752270449777e+02 3.300708467619709268e+02 3.355505851834964233e+02 3.192413155552809485e+02 3.197226495517161311e+02 3.348805849249915809e+02 3.651521155865986543e+02 3.504415224810164773e+02 3.692471771274101116e+02 3.263393892462811436e+02 3.070285103149545876e+02 3.219872869508285476e+02 3.112911107776120048e+02 3.397620741767353820e+02 2.918084243920805534e+02 3.127688524204008331e+02 3.409950081051186999e+02 3.184518691463649134e+02 3.143431980006453728e+02 3.321012629216874643e+02 3.265775512406868870e+02 3.614026045035215020e+02 3.359971116384089669e+02 3.294630364635961541e+02 3.156931657052730884e+02 3.559909441681492126e+02 3.116954566221531877e+02 3.210040619877826202e+02 3.756854540458706992e+02 3.176705151178540518e+02 3.083247371505270849e+02 3.130713010775600083e+02 2.964544318743338067e+02 3.184972748916321734e+02 3.340058036248515805e+02 3.398139174821886286e+02 3.629205432063006356e+02 3.065254616439438564e+02 2.952878375414027232e+02 3.596438259093681040e+02 3.640352790587734262e+02 3.171960689682536554e+02 3.255916762138902527e+02 3.274683429516113051e+02 3.417594004178353089e+02 3.177617571428925771e+02 3.403825472731284094e+02 3.464972645569713450e+02 3.368291820660355143e+02 3.570924344635933494e+02 3.257783844688065642e+02 3.106680157674447855e+02 3.515225848571604956e+02 3.453061751971164313e+02 3.222164153445031616e+02 3.194674247479671862e+02 3.485040610653853150e+02 2.998889883785542452e+02 3.237515899662803349e+02 3.157636918019761083e+02 3.250754331405228754e+02 3.695669532146104643e+02 3.163509219080255548e+02 3.648615661107460255e+02 3.204761244819702029e+02 3.332992337646285819e+02 3.176079050343826111e+02 3.327899534315432106e+02 3.169915864368146572e+02 3.420959580296115519e+02 3.148417304933972218e+02 3.472108047738350365e+02 3.248024786659194660e+02 3.546125947311746813e+02 3.493310483823728987e+02 3.655974960830682789e+02 3.327291742150001710e+02 3.437901094784728002e+02 3.130257389907054062e+02 3.406280895242769020e+02 3.081940883413074062e+02 3.224488224432892025e+02 3.196243650510999146e+02 2.918683992853551104e+02 2.891640335810239435e+02 3.375837848169545055e+02 2.897766368706687103e+02 3.140892648476958584e+02 2.999269356242483013e+02 3.104063388213870098e+02 3.323064636782472121e+02 2.973596154952630854e+02 2.699815609336662305e+02 2.925530697144326950e+02 3.090211279750042195e+02 3.215995104062534438e+02 3.052111048785684488e+02 3.074918128762578817e+02 3.098521942021532709e+02 3.086301226641713811e+02 3.048332467109711388e+02 2.784874063990250761e+02 3.098055272351737131e+02 2.839067873558697670e+02 3.429264972840825294e+02 3.113905570308608617e+02 3.321091049372200246e+02 3.300649226402703675e+02 3.032780532543567915e+02 3.144797587680563993e+02 3.364472942067470171e+02 3.367250637523799242e+02 3.071354294965851182e+02 3.189848702681179589e+02 3.139916789471531615e+02 3.232518324701541133e+02 2.837385421181764400e+02 2.911178941075446573e+02 2.991887038531896224e+02 3.481236116403451319e+02 3.094787963252688314e+02 3.080115372313618991e+02 3.177810124982959223e+02 3.015374401164100391e+02 3.123761448612286813e+02 3.387622570493085732e+02 2.983384046791584865e+02 3.316847229155132482e+02 3.281498630718368759e+02 3.088051095685479481e+02 2.880896175501607104e+02 3.198101609418833959e+02 3.110023676985798602e+02 3.294386969902342912e+02 3.075079866372718129e+02 3.216409114552994311e+02 3.086164738493773712e+02 2.775942081246493558e+02 3.302801408612929208e+02 2.887517717866297744e+02 3.199728746268781947e+02 3.039479723776211699e+02 2.702869662464785279e+02 3.568660202263612859e+02 3.103033317141017733e+02 3.439641626986374376e+02 2.987164614076773432e+02 3.304274861263645562e+02 3.264222980294474610e+02 3.340293496994535190e+02 3.710708766289714617e+02 2.978410978123155815e+02 2.951832262459601566e+02 3.476057764552347749e+02 3.085048866793473508e+02 2.925844616387650490e+02 3.001756585462128442e+02 2.880541919529065353e+02 3.151559828696889554e+02 2.984741669825087911e+02 3.158618034046077128e+02 3.027578325737181331e+02 3.330025281285310825e+02 3.121222408289531245e+02 3.006234549729205128e+02 3.145742645901029277e+02 2.902539684266439508e+02 2.894222856711529630e+02 3.129147043448163004e+02 3.049810740044594581e+02 2.934819603477590135e+02 3.029415406253849028e+02 2.857522641826649874e+02 2.720096644661987852e+02 2.603566238955842778e+02 3.020261018656460692e+02 2.809088299094193530e+02 3.082813961656356696e+02 3.078344596138264819e+02 3.417344195798684723e+02 2.909870100808532811e+02 3.075674104818943988e+02 2.942875484781849309e+02 3.062179551072006234e+02 3.023901572914442113e+02 3.089255157618179624e+02 3.055202561612543946e+02 2.942770832286013842e+02 2.847585914715612603e+02 2.650704092713872910e+02 3.023334142408610319e+02 3.284190357506940927e+02 2.857480584971896178e+02 2.729830149550245437e+02 2.954050420416934912e+02 2.842167379335419355e+02 2.830810488977422210e+02 2.857855092816574256e+02 2.772300795631018673e+02 2.565854475427727266e+02 2.989633863404882845e+02 3.033367671810148067e+02 3.027945477016961036e+02 2.920872335313682129e+02 2.862131157255000176e+02 3.038202025822857308e+02 2.689259604747327330e+02 2.934407962819298632e+02 2.710997800721457907e+02 2.761009258949562764e+02 2.810897200834618275e+02 2.856579455144051281e+02 3.098442952019894960e+02 3.139810865138479130e+02 2.817671362927139285e+02 2.652814201788506807e+02 3.149020564977193999e+02 3.052117011197152010e+02 2.955651540644176976e+02 2.774493607336250420e+02 3.167988423772610531e+02 2.776586505260474382e+02 2.915593015700288220e+02 2.839170565216268187e+02 2.510073309329239919e+02 3.146234067280799991e+02 2.527967559134636701e+02 2.920735592067591710e+02 3.086467901482312186e+02 2.875139449661299409e+02 2.732717745147063511e+02 2.628933188028518657e+02 2.874092891104160117e+02 2.802468354740843779e+02 2.807361484880835860e+02 2.791621391303731912e+02 2.582155862341678585e+02 2.814998689341589397e+02 2.627989883367808375e+02 2.696894120864553770e+02 2.692212292573818218e+02 2.856362975879083024e+02 2.855085262328645399e+02 3.009298499819022368e+02 2.563223524615337396e+02 2.625053768719889149e+02 3.088384566034283694e+02 2.911568079936610616e+02 2.939176863857473450e+02 2.938275573597522339e+02 3.024470607032312159e+02 2.925890949794739413e+02 2.816547373004131032e+02 2.734201713089613577e+02 2.989436172372859346e+02 2.831003737967639609e+02 2.797150769800115881e+02 2.798673549228502111e+02 2.836095837728615265e+02 2.895697229061616440e+02 2.921700886023417638e+02 2.656804371957076114e+02 2.809017847957182994e+02 2.530165614465744284e+02 2.588809441571346497e+02 2.945627254606646943e+02 2.727596691516798160e+02 2.855283675346707923e+02 2.710076828309287293e+02 3.054593331752181484e+02 2.677817485580346215e+02 2.575243492616705225e+02 2.806369463020890294e+02 2.835386663037805874e+02 2.708081399850328808e+02 2.867079138222968595e+02 2.748962349610307001e+02 2.611975614180357752e+02 2.794007515141956901e+02 2.536930501550527879e+02 2.642854382249850005e+02 2.605781945724986599e+02 2.993868898011894544e+02 2.411214959483699261e+02 2.596563375594881791e+02 2.706368106506179174e+02 2.783512112349695258e+02 2.827318613080213368e+02 2.808338807935996897e+02 2.893163489748466191e+02 2.522314345012397609e+02 2.674618876268297640e+02 2.644157285939007807e+02 2.740911686881950686e+02 2.625991900731719966e+02 2.839855834525992577e+02 2.549346457427205053e+02 3.066101360608810751e+02 2.439789634212530984e+02 2.536758509969782835e+02 2.778977472478437107e+02 2.610020224687935979e+02 2.595631740090537960e+02 2.461572215472635321e+02 2.604962378015603690e+02 2.649195409521807960e+02 2.464392824108944353e+02 2.755061193905123673e+02 2.739358664730302166e+02 2.702114674009117721e+02 2.547172625148841121e+02 2.828610544143572838e+02 2.403814517605239871e+02 2.690584589909627198e+02 2.488114356510828031e+02 2.638170520634072318e+02 3.021936193320738653e+02 2.834959151745222812e+02 2.617151894467413058e+02 2.332116869452291326e+02 2.776704470698813907e+02 2.654021748455080001e+02 2.988966002497876957e+02 2.509932321022569397e+02 2.566083796666405874e+02 2.873266397546457256e+02 2.776794161136554067e+02 2.803902865476796933e+02 2.731667858725159590e+02 3.138916262665899239e+02 2.408364039268778924e+02 2.341562242834355061e+02 2.655108166220936710e+02 2.443209025387193094e+02 2.849845866450727954e+02 2.486557796452323998e+02 2.635725067611365944e+02 2.610684354559285225e+02 2.751155311133384771e+02 2.659121865301497110e+02 2.419844079428483781e+02 2.695557169846575789e+02 2.510210967523957493e+02 2.644943501052885608e+02 2.589057986450224575e+02 2.486835892094023848e+02 2.759647280858580416e+02 2.333707660220370883e+02 2.741904189247258046e+02 2.721450419594328878e+02 2.668127621232389401e+02 2.751199397132842819e+02 2.621038723723714270e+02 2.750816738946559212e+02 2.649610491640567034e+02 2.786775770159947569e+02 2.612754126162522539e+02 2.785589681093900936e+02 2.590878040258986630e+02 2.501812411898648350e+02 2.621773993098657911e+02 2.673620117251876422e+02 2.597973475719593353e+02 2.710746486273603182e+02 2.745842118090112649e+02 2.633006428217360053e+02 2.638878609318555277e+02 2.501805803542258957e+02 2.594449155199822030e+02 2.577468124370006421e+02 2.756484484156330268e+02 2.901315445001230273e+02 2.752341452592120845e+02 2.508693236824176722e+02 2.650090985529285490e+02 2.597854422249820345e+02 2.493928917038587372e+02 2.486990321442387710e+02 2.675978533314918764e+02 2.262044178019267804e+02 2.563893632217286154e+02 2.530161230542364876e+02 2.405884698727321336e+02 2.834839597968698399e+02 2.513165354609759845e+02 2.467621222904948866e+02 2.527150068244774559e+02 2.637425916954575200e+02 2.649427776647057726e+02 2.391871411932763749e+02 2.713541776859176480e+02 2.561501373059110165e+02 2.484297499965423128e+02 2.623393363456787597e+02 2.493100722381420837e+02 2.424991784523975298e+02 2.533117021846927344e+02 2.275127223203096491e+02 2.537055544079966012e+02 2.404097938584284009e+02 2.324980355118348427e+02 2.363295617864650353e+02 2.722354467222172616e+02 2.384713959182875840e+02 2.384977849979700864e+02 2.191098162506375218e+02 2.240383511731532735e+02 2.572049306277840515e+02 2.431611730629122405e+02 2.651847515199413579e+02 2.377611992434715376e+02 2.541326257181155484e+02 2.583511512592720010e+02 2.656670882558020139e+02 2.433424741167988259e+02 2.234530263927345288e+02 2.533212814951736789e+02 2.681336253109372478e+02 2.560014798181667288e+02 2.591342672825190903e+02 2.624849115236388002e+02 2.703287753313776989e+02 2.215706135692000487e+02 2.630639743877227374e+02 2.513296337445668200e+02 2.346031431283454083e+02 2.355568198463548697e+02 2.153029182196563056e+02 2.158338936463879065e+02 2.415569701437109416e+02 2.652129984831187244e+02 2.215097508352865248e+02 2.653557516894838386e+02 2.468694597959433850e+02 2.414029895619991635e+02 2.549794727177115021e+02 2.345736352834701108e+02 2.588461891068152454e+02 2.138521195912240671e+02 2.343102230549189358e+02 2.435633424162214737e+02 2.636225972795053849e+02 2.289464565430714629e+02 2.496555414284714232e+02 2.589062527357775707e+02 2.280528137832496895e+02 2.532959578190970547e+02 2.724075290266761158e+02 2.399053926004862376e+02 2.203313213721491195e+02 2.544271037750636708e+02 2.072541663956955915e+02 2.406814151861101152e+02 2.415390420954394415e+02 2.508597659718616626e+02 2.590051052532198241e+02 2.631380201935394894e+02 2.030435018777183132e+02 2.298425806042073702e+02 2.399700305892986876e+02 2.559489310117113234e+02 2.373606636479657652e+02 2.344028834265306216e+02 2.553723780030092598e+02 2.581520343598075442e+02 2.578602472499696887e+02 2.400303289882497495e+02 2.638892988535455970e+02 2.717508309343800761e+02 2.291138665083190915e+02 2.203559902217544106e+02 2.617449817465521846e+02 2.576859010777931758e+02 2.499669613106470933e+02 2.493480847992071574e+02 2.428207987731548485e+02 2.316368194535292560e+02 2.559403579758615592e+02 2.645825798014583938e+02 2.560755664340859994e+02 2.523760024724790014e+02 2.386370771641169313e+02 2.442837546289516979e+02 2.445419561826300026e+02 2.417041799136066231e+02 2.430049005398268491e+02 2.522225381752539306e+02 2.567818094874823487e+02 2.566390743849984801e+02 2.585761713732407543e+02 2.368520846525677825e+02 2.436173592748683632e+02 2.410495747675012410e+02 2.291451346566308871e+02 2.423617043532708522e+02 2.153832116654832021e+02 2.480904887822779585e+02 2.718035717499793122e+02 2.232074742436583961e+02 2.250407158003310997e+02 2.688061190265381697e+02 2.151315118446938470e+02 2.333439886455894623e+02 2.110123523671770442e+02 2.608585754656462541e+02 2.321238770880037805e+02 2.046812333912746737e+02 2.557186873860190133e+02 2.605668210141477630e+02 2.117427487749181694e+02 2.675137289814487644e+02 2.448458882095367244e+02 2.407021552532243049e+02 2.447515875259858831e+02 2.262896900215800713e+02 2.474494678625677579e+02 2.370972808339772655e+02 2.368903045225642074e+02 2.211118915927033015e+02 2.566026131246007935e+02 2.274121635641168382e+02 2.211615761673053271e+02 2.407775626950756873e+02 2.631160529243523456e+02 2.369651934840615013e+02 2.413838835822073463e+02 2.636149351319940592e+02 2.581295462612777669e+02 2.260193822369895997e+02 2.403532984913487951e+02 2.461846702694689952e+02 2.243370870192659652e+02 2.416615813025850628e+02 2.140025156511440514e+02 2.289277862618537540e+02 2.187271510501791454e+02 2.159974752446749449e+02 2.427445996175187872e+02 2.056804307380013768e+02 2.398290233235127573e+02 2.554226311816992450e+02 2.238387833822434629e+02 2.785433417985557298e+02 2.214498879787730914e+02 2.370348976006993382e+02 2.458928131618150985e+02 2.337204645822454268e+02 2.328333628257930457e+02 2.113026812272065058e+02 2.304306540079249999e+02 2.128380269714721180e+02 2.249071750047385478e+02 2.514718488952819087e+02 2.310072781677322951e+02 2.317231434946347122e+02 2.078546065104604565e+02 2.059172212917550837e+02 2.297941396925776303e+02 2.476035498430034067e+02 2.376669832577821353e+02 2.302876976809367875e+02 2.281144544350009369e+02 2.423135467470057733e+02 2.567849950426888199e+02 2.236555004050943296e+02 2.258375157284001489e+02 2.255593734080261186e+02 2.352723893032593594e+02 2.108628334270456719e+02 2.407780338548568295e+02 2.373299381392763792e+02 2.342376448728134335e+02 2.329742058251624428e+02 2.186564281884618595e+02 2.345019567510364311e+02 2.307883675927260754e+02 2.208718865453004412e+02 2.175963176909685330e+02 1.985592317105208622e+02 2.350016290955024942e+02 2.301167943013029173e+02 2.121755864929939435e+02 2.381458009479896702e+02 2.245462046192966454e+02 2.173855504800345102e+02 2.173107468828724222e+02 2.173112097939837497e+02 2.181206317725369104e+02 2.101666181207747854e+02 2.215067374060721477e+02 2.253356129998768722e+02 2.168420977422779572e+02 2.544244059636101269e+02 2.077269472977551175e+02 2.270049440831679988e+02 2.270031418781247794e+02 2.293158338061019492e+02 2.108020704986577982e+02 2.249856967168192909e+02 2.498811941745729825e+02 2.208803089790348793e+02 2.195483461508099197e+02 2.292868850596921675e+02 2.203500074363659280e+02 1.988292669879799064e+02 2.245908405457680885e+02 2.308374067214252250e+02 2.420313466707434884e+02 2.211864026574418460e+02 2.147150832194742804e+02 2.323141376525890962e+02 2.237608622293396081e+02 2.034284863298009896e+02 1.810497247634319251e+02 2.185119212896008491e+02 1.949027265903346802e+02 1.959466722646895676e+02 2.057246826202881493e+02 1.693932716506046177e+02 1.801663056202700943e+02 2.416485094324260672e+02 1.994662863922535223e+02 2.232954110566288932e+02 2.384030136122559895e+02 2.033469160838983782e+02 2.115371526189957763e+02 2.085728485582782241e+02 2.015912162905229081e+02 2.046305062686660108e+02 2.282226995765416007e+02 2.092410077750544701e+02 2.228541366087290783e+02 2.167197916989932480e+02 2.066984737073483984e+02 2.104328856272894654e+02 2.306961657513904242e+02 1.950328502651402971e+02 1.962170172978562164e+02 1.847415243424561879e+02 1.971530418793239505e+02 2.241103443511425439e+02 2.322244513271663209e+02 2.172103948365572421e+02 1.971599583362947499e+02 2.058048864054724447e+02 1.967844527196181730e+02 1.823647048046275643e+02 2.013731837069864241e+02 2.221617331267930240e+02 1.926986197310422995e+02 2.249584158954937152e+02 1.883027540191690150e+02 1.937117824699585924e+02 1.704263742364121015e+02 1.752561050407924199e+02 2.041480013956798700e+02 2.013802734909515380e+02 1.890739990434915967e+02 2.017111566987384208e+02 1.955111473478241351e+02 1.765267387638802461e+02 1.831553596172588527e+02 1.690205790344504919e+02 1.783178571679146955e+02 1.813787864915090609e+02 1.977280421880230676e+02 1.923830418681626782e+02 1.948534200056373606e+02 1.871347898581294373e+02 1.783244549896967044e+02 1.784448796365396106e+02 1.600076508934215269e+02 1.733649197403858011e+02 1.977845238859837025e+02 1.962557133523554569e+02 1.874861401546355353e+02 1.895254206790622220e+02 2.081886920592442891e+02 2.009715697826618737e+02 1.944146056105703337e+02 1.796455831701851196e+02 1.838983465585521060e+02 1.737820093782593176e+02 2.008251642357769526e+02 1.924774723137553849e+02 1.922043847750695704e+02 1.898432264249641150e+02 1.842126341316273965e+02 1.932528292050384380e+02 1.949525310163778897e+02 1.778608292061980194e+02 2.123095506071123282e+02 1.877199788177945834e+02 1.706866763887403806e+02 1.841931470841382179e+02 1.962720385851678202e+02 1.783467894097768180e+02 1.639878319070778048e+02 2.116004442591215025e+02 1.869924741206214946e+02 1.872107805595979642e+02 1.766885200784706456e+02 1.680220274759579411e+02 1.965078818872255795e+02 1.749030054835501744e+02 1.944174228421366593e+02 1.652490765855398251e+02 1.717631713814631667e+02 1.882591884890967151e+02 1.780752242723653467e+02 1.700703299722157738e+02 1.858209159078474499e+02 1.805577758056167283e+02 1.904250338949190109e+02 1.957590613083156370e+02 1.982658937718208279e+02 1.670990314722239702e+02 1.911548605291422120e+02 1.776334449295774505e+02 1.775383180320297640e+02 1.898076643465864208e+02 1.572145064167918349e+02 1.965383282045939097e+02 1.817942131131681549e+02 1.539242947409134956e+02 1.853456698757426864e+02 1.470369172046131325e+02 1.755364880187828476e+02 1.824068953530326098e+02 1.734075522942196130e+02 1.603319010853967654e+02 1.683205357895284067e+02 1.786958424078667065e+02 1.698929513908103672e+02 1.556781322816357545e+02 1.613049975231351141e+02 1.780398132730673808e+02 1.745801077243798716e+02 1.773289705263174767e+02 1.561755164921026733e+02 1.658641647660804210e+02 1.756295862837131665e+02 1.801666363559485546e+02 1.885684923083444744e+02 1.552255838928082881e+02 1.703803385724908139e+02 1.586661916286238636e+02 1.763496840544335953e+02 1.830583216134257896e+02 1.726454104933385167e+02 1.780388075909220333e+02 1.669846672683492841e+02 1.705834212183664249e+02 1.734605275348904740e+02 1.693415050011188043e+02 1.815990401273979273e+02 1.918823948541912898e+02 1.475934332856437550e+02 1.730151679120795052e+02 1.670839878774100669e+02 1.659022265798386968e+02 1.814651869842713836e+02 1.674257357407392419e+02 1.649344139478050977e+02 1.610403029871421836e+02 1.471678952447876156e+02 1.901174791019854240e+02 1.622775425691076236e+02 1.420560971964551698e+02 1.913721572315808430e+02 1.746039417593023870e+02 1.627064055436675574e+02 1.715797043573759311e+02 1.488186649763112825e+02 1.678312850405975212e+02 1.721093385492401922e+02 1.592429990416565886e+02 1.737299376972316622e+02 1.911070660912752714e+02 1.778836720837644521e+02 1.502610044173799508e+02 1.715774521214975152e+02 1.635127183553939005e+02 1.618345277184634767e+02 1.646843446867783882e+02 1.730064900339607163e+02 1.547544589736475018e+02 1.475992699596874331e+02 1.578216590247205318e+02 1.444431235455767819e+02 1.418542340986572299e+02 1.643647234223961107e+02 1.510840680990250746e+02 1.752046579295435436e+02 1.941813505998653397e+02 1.606708914420210874e+02 1.575708439137802657e+02 1.629552967651362962e+02 1.540034915610936253e+02 1.589641699652488569e+02 1.519435215832165795e+02 1.704541474324452111e+02 1.902554138197936027e+02 1.878755713656561852e+02 1.444878081562451371e+02 1.507867488031700702e+02 1.612573253960304669e+02 1.461084190672401348e+02 1.284954075116867500e+02 1.426214586866703939e+02 1.693728305934407103e+02 1.550140046043866278e+02 1.582052182462224437e+02 1.501484418404407961e+02 1.387399592876635381e+02 1.416993538200163698e+02 1.706951773968508803e+02 1.533717623035682891e+02 1.661727687367180692e+02 1.562041145394454986e+02 1.495821277058595342e+02 1.349834944319366627e+02 1.376874792833219203e+02 1.456325597741103479e+02 1.393691515911670251e+02 1.506351849764467090e+02 1.609264074005994587e+02 1.604551478147346870e+02 1.371876033564758472e+02 1.639089915133404531e+02 1.489445446082904994e+02 1.395532941084597667e+02 1.539920183140083338e+02 1.562334918947933886e+02 1.355999759329350809e+02 1.498956745929254168e+02 1.460839107920984361e+02 1.415625729393579206e+02 1.183767304830643639e+02 1.427114639087330943e+02 1.491053939275473113e+02 1.385938075810634302e+02 1.465782200438477503e+02 1.494794385715397311e+02 1.237960145829383549e+02 1.346087212528902057e+02 1.429417737742439840e+02 1.521137732661341602e+02 1.504020650908682057e+02 1.361013345404672350e+02 1.642100861378363277e+02 1.258627364136157354e+02 1.497745971176644275e+02 1.546745991715610842e+02 1.396868116611458674e+02 1.349694938412617944e+02 1.246871436863836777e+02 1.189508331783416821e+02 1.370085326555308995e+02 1.417347333758187062e+02 1.148349423019141256e+02 1.399514364125912209e+02 1.369064147431869856e+02 1.446831278885086363e+02 1.526928772679509336e+02 1.247315223384929368e+02 1.226711905706564778e+02 1.213140574971037893e+02 1.275413453566523714e+02 1.358768347835447514e+02 1.350045943876025376e+02 1.420335726235571769e+02 1.319020808992653997e+02 1.608238399400342189e+02 1.385482549731287918e+02 1.587955337856156461e+02 1.311322499963292785e+02 1.270056747150237300e+02 1.447670204223469739e+02 1.298723965701903467e+02 1.619057259026087365e+02 1.408805238132159730e+02 1.339679208453647448e+02 1.257239879841347374e+02 1.453350679586335161e+02 1.634282923589099141e+02 1.369230707697954301e+02 1.166835619676161429e+02 1.374030090326581899e+02 1.270564224429733997e+02 1.373307952224112967e+02 1.434826826595369766e+02 1.336876126067424195e+02 1.507456497215033551e+02 1.615182019215714888e+02 1.410764530166318025e+02 1.221021754036627271e+02 1.372526301686500858e+02 1.420665670016844615e+02 1.277456351389311067e+02 1.246386454466627640e+02 1.276210041416306922e+02 1.205433045645609411e+02 1.269616957719997572e+02 1.324126541667253605e+02 1.406486966421049090e+02 1.359235308040225902e+02 1.177878134928454017e+02 1.311118259259946228e+02 1.367725895961269202e+02 1.205860204153434836e+02 1.284414554352781579e+02 1.353531889819111313e+02 1.285815476326660018e+02 1.190765307743697292e+02 1.120932877397081455e+02 1.311146121813185914e+02 1.397134369497464945e+02 1.182533112200084986e+02 1.071289092042815554e+02 1.355086029706187105e+02 1.307744116123933793e+02 1.483531186067237400e+02 1.355115978054643620e+02 1.227536174023505566e+02 1.101787271636368502e+02 1.176371393408352333e+02 9.944124670233344432e+01 1.177713763407966781e+02 1.008274787330196034e+02 1.286641629332425509e+02 1.108537198879836723e+02 1.275709602662824125e+02 1.103280246526956603e+02 1.356788807695469643e+02 1.222462513177244006e+02 1.049350783404149468e+02 1.029163356141572621e+02 1.078392505724645929e+02 1.064665737868416073e+02 1.088803760383240444e+02 1.392112312307026798e+02 1.212897704890172719e+02 9.510683757209075395e+01 1.178103999824431725e+02 1.026756740071603531e+02 1.285869721204480243e+02 1.048522766984936965e+02 1.183711299559187324e+02 1.208970689163045904e+02 1.109647416832639379e+02 1.118856604756480664e+02 9.715800635917986483e+01 1.016373496655487685e+02 1.100999985631473521e+02 1.200744088809838956e+02 1.053249603535358290e+02 1.024537980245927997e+02 8.382441015175285770e+01 1.178405529780385876e+02 1.058743147007916008e+02 9.215395117429564209e+01 1.076132367797106468e+02 1.078092725644210645e+02 1.104960365436800913e+02 9.609247407471254121e+01 9.868942181326116270e+01 9.585502940066172073e+01 9.380508512891908879e+01 9.348331617801865434e+01 1.076430283090515019e+02 9.276054492561156906e+01 1.028973245260009435e+02 9.389968210635585422e+01 1.212463681788033512e+02 9.695018915737085763e+01 1.120637066885066133e+02 1.012986786384951898e+02 8.894506557207620290e+01 9.449054422279019150e+01 1.073120253672846474e+02 1.056715533961231444e+02 1.120813276678027108e+02 9.764848627414308169e+01 8.318457262035538236e+01 1.103861115462522804e+02 1.042875054700525652e+02 9.357510331476261456e+01 8.975117517040440873e+01 9.973439400361259288e+01 9.503826058448055392e+01 1.065302779094588175e+02 1.069874579925899098e+02 9.061747425181884807e+01 1.139411660037088723e+02 1.103008050408964209e+02 9.888797773867771923e+01 1.102974604809619734e+02 9.936787985558349590e+01 1.009822176117540664e+02 8.705344852254840760e+01 1.130250334802012020e+02 1.138615432033022756e+02 7.838966008368728922e+01 8.839796995267434454e+01 1.004732658484047789e+02 1.152853926586243460e+02 9.984572069431462182e+01 9.831944217149498400e+01 8.884433030158227496e+01 8.727629772831883770e+01 1.122947458136186611e+02 1.226320238095499917e+02 1.019295438543679921e+02 8.414370400516828852e+01 8.493885539120940109e+01 1.156226339583039930e+02 8.894800191167026071e+01 9.656663455106185268e+01 1.001402819538958795e+02 1.002419041245031792e+02 1.020307953902298976e+02 1.080974161574928587e+02 1.013754114535334452e+02 1.022347188260940811e+02 8.317559612539517389e+01 1.076283683639577617e+02 9.059679801499150642e+01 1.013197327962099052e+02 9.957756654121315876e+01 1.060433351540709310e+02 9.080951189088608544e+01 9.862972392801830779e+01 1.081409548725821850e+02 8.696637583178289788e+01 9.614744457417585011e+01 1.094604617311261023e+02 8.467810767662207638e+01 1.239367025748721574e+02 1.011230363694525494e+02 1.023692741389888283e+02 9.567250706711928387e+01 1.099398186799122357e+02 1.002058178829126405e+02 7.950062494825810688e+01 9.066499021248674239e+01 1.022904991555593170e+02 9.459530986266197772e+01 1.070335261244700007e+02 7.564622158266706720e+01 8.811791998185701402e+01 7.477833554031754204e+01 9.812477098649095808e+01 8.924012977748785147e+01 9.755568695459136563e+01 9.179247666222575219e+01 1.062858686713397418e+02 8.950159087443796579e+01 9.273275700991050030e+01 9.252742360648831266e+01 9.716316452929250147e+01 9.386845154672039371e+01 9.923316943571555271e+01 1.033941711918685087e+02 9.879168405415286713e+01 7.543547617442784770e+01 8.168325055633869169e+01 1.099210033415576362e+02 9.111119015622070094e+01 8.538483989536693741e+01 1.026513498513398162e+02 1.100950941842694562e+02 1.173670250628256753e+02 8.882272571465739475e+01 8.778289371074562553e+01 9.317410046607028562e+01 1.016487206917756225e+02 1.064522704832310183e+02 8.573943237462235345e+01 1.077746147170826276e+02 1.112840194374642522e+02 1.057568869770289126e+02 8.961794042415256456e+01 9.455466448633528387e+01 1.004906099051190722e+02 8.511940801736966478e+01 8.308356846411851393e+01 8.954594319640430911e+01 1.013696353480993935e+02 7.798181054790880751e+01 9.535616154784975151e+01 1.031854876978754731e+02 1.031578833632410692e+02 9.773226323732359333e+01 9.583486765308661859e+01 8.506309758064881521e+01 8.608283226129869092e+01 6.948186470778371415e+01 7.197062779297813506e+01 6.962216438059921586e+01 8.722261557206716986e+01 7.729644449902278325e+01 8.697891580101438080e+01 6.226440127653474832e+01 9.032180539307853451e+01 6.920441630258198984e+01 9.005260635809453618e+01 7.653607475613853239e+01 8.645153119441002332e+01 7.550201317654436650e+01 7.190164880235047917e+01 7.848958247429972346e+01 8.008223792930124318e+01 6.961840913755010263e+01 7.633814306443646558e+01 5.901349118454757559e+01 7.020837336145035579e+01 7.694856593547856960e+01 1.016738982619576745e+02 7.305617688117425246e+01 6.682629809196127724e+01 8.267951596565130501e+01 7.807276373479552944e+01 7.878656861238505371e+01 8.511827140557156213e+01 7.928302900433332923e+01 7.899386289394578853e+01 7.924766551845108609e+01 7.471202430508381553e+01 8.243807157986857703e+01 9.036665172694506509e+01 7.367698408032862289e+01 8.437161246507498902e+01 8.766116527507971057e+01 6.413925423453895291e+01 8.563985124415242467e+01 8.829267576983511390e+01 7.478951406994140427e+01 7.104298235899025826e+01 8.011214682801063702e+01 1.094717988650562148e+02 7.018594770958014806e+01 8.863353282588764159e+01 9.334617469064815509e+01 9.428784441894505619e+01 6.588685827235778447e+01 7.687220841269136429e+01 7.199810353544847885e+01 7.458504061947255082e+01 6.602620183306090951e+01 8.177558302629287823e+01 8.473452728100093623e+01 6.330618562208320554e+01 8.609695251540884442e+01 7.500739836749387734e+01 7.802846613839994916e+01 7.852794258609498002e+01 7.184147914536852397e+01 7.780694951465426357e+01 7.183399502758770439e+01 5.987681489160635095e+01 9.138401432815173564e+01 6.521393841304437444e+01 8.968444718921529102e+01 5.806936720219297143e+01 7.726257800430931866e+01 7.597977940962326215e+01 7.356413011518132805e+01 7.398263800374267873e+01 9.022544832707160367e+01 1.026708468407171893e+02 8.227529671570771086e+01 7.862056234553617173e+01 7.944275941908101402e+01 8.429105403364214055e+01 7.288128422028397324e+01 7.216863787024513499e+01 6.358949468701667485e+01 8.019872608943910564e+01 7.435895933686644810e+01 7.429819656144610462e+01 7.908187888689089107e+01 7.200475101463987926e+01 5.477100409478005361e+01 8.207187305770764851e+01 6.736142593937158551e+01 7.434378796725225413e+01 7.848797968329193964e+01 9.081381449438053721e+01 7.937231890877632168e+01 7.530715873791534420e+01 8.501721627292987193e+01 6.752377620084953946e+01 8.732061224882262707e+01 7.321965662101682426e+01 8.853967723899916109e+01 8.328019024391511493e+01 6.685895158153927298e+01 7.523773128074901706e+01 8.535610851204583582e+01 7.668843588819801482e+01 8.227804697575965065e+01 7.447031455623614704e+01 6.866878396149074604e+01 7.429202685208723267e+01 6.710386587705517059e+01 7.591415441553824905e+01 8.367369006470345028e+01 6.289997683272486739e+01 7.683332549473743711e+01 7.285669982232212760e+01 6.820645847805553785e+01 7.048041395513105556e+01 7.690111381913048660e+01 6.927255218701962747e+01 6.961720464444394452e+01 8.542268524914032923e+01 6.833791432945618283e+01 9.516274783402171522e+01 8.498885426906069540e+01 7.493630532946599487e+01 6.738120583396350582e+01 7.738047091694228641e+01 6.375953769392420156e+01 7.555040760824674351e+01 7.665336749363832780e+01 7.301792587003359358e+01 8.656529219978949641e+01 7.596005588711632583e+01 6.718283623558542672e+01 7.230503042458892082e+01 8.087072465040635905e+01 7.830357822043666260e+01 7.943453351543796259e+01 6.849363724893244409e+01 8.614862820708198399e+01 7.453961392439607891e+01 8.216921824489350001e+01 7.223584144379395866e+01 8.145405615839294455e+01 7.909183451830986655e+01 7.474008596357573708e+01 7.982317884524678675e+01 7.108764075079000122e+01 8.047116908746684771e+01 7.701304965488267840e+01 6.822578576665074479e+01 8.330899504781146447e+01 8.547809638603207816e+01 7.981015930354398336e+01 6.751763328238450868e+01 6.955466228966123765e+01 6.753198841675789765e+01 6.200836630182985232e+01 6.921245949990439783e+01 8.068390738129353679e+01 8.427656102292559126e+01 7.246075241282372303e+01 6.557834288178489146e+01 7.217810394562089016e+01 5.643178267319677843e+01 6.665880669976974104e+01 8.110066865827549520e+01 8.731644104207431667e+01 7.706007289716782793e+01 9.313379942651725685e+01 6.639599721733166859e+01 6.872091777057678996e+01 6.480550900167067141e+01 5.992078760178711150e+01 7.368597605779673643e+01 7.064578075258141610e+01 5.426004639678581043e+01 8.082699219298689286e+01 8.592349823377190887e+01 6.784480710447033402e+01 7.811248840168107677e+01 8.096673926246424458e+01 5.833668453504837714e+01 7.815001571808622316e+01 7.048191989846094430e+01 6.810605097595677648e+01 8.837791882669202437e+01 8.662664010233672229e+01 7.397095341710442540e+01 7.537142826693511211e+01 7.010723437082631904e+01 8.333688194520878767e+01 7.290785343784919803e+01 7.120879062198859799e+01 8.855294434060593289e+01 9.046759550779248116e+01 8.288614669470392471e+01 8.258222908057202005e+01 7.009598014512806685e+01 8.119216849410992154e+01 6.619587386881417501e+01 6.970438528763845909e+01 7.774558622043790024e+01 7.382146078025790814e+01 6.605685723436528178e+01 7.562696781285185921e+01 7.767962663351877950e+01 7.031923349259250244e+01 8.195098634475425570e+01 6.490947353885893278e+01 8.002358768106724085e+01 5.403745427799528755e+01 7.862251396550323079e+01 7.777958599282385421e+01 7.072585476330816334e+01 6.929530709491733376e+01 8.324848465504210537e+01 7.658401718599836272e+01 7.645957064668243675e+01 6.651853365932218765e+01 7.125204763380425277e+01 8.417254691260876598e+01 7.432546044778362671e+01 7.662256927382912863e+01 8.970848108418522315e+01 7.499343566966385310e+01 7.169076175823012420e+01 8.226192542441670241e+01 7.240718627855423506e+01 6.944088418873771218e+01 8.009847643298775210e+01 6.251346396848074960e+01 8.965778723639580505e+01 8.117076201199036234e+01 5.065834641439716535e+01 7.753229271122933142e+01 8.061382523242998843e+01 9.256306388614734715e+01 6.677519530842344864e+01 7.394058902143498813e+01 7.653012889565313515e+01 6.934168525789448267e+01 8.449492544035703645e+01 6.841460870357600754e+01 5.725342242033224949e+01 8.710847841052336094e+01 7.892853516705216066e+01 6.980610738412418925e+01 7.291613814885545253e+01 8.671052387681996265e+01 6.542157577325838247e+01 5.903844045473541513e+01 6.425450259536087572e+01 7.726167282773869260e+01 6.571904188330381658e+01 7.618172000014087075e+01 9.644885808938757066e+01 7.762647214282836217e+01 7.439955407273804155e+01 9.359782045743980916e+01 7.040296133058964756e+01 7.226091160230656385e+01 6.383935011669367299e+01 8.075205941904033580e+01 4.909508342751770726e+01 7.018019817464546861e+01 7.665363074383012076e+01 6.973162059714999828e+01 9.219454145300669268e+01 6.758650187569404011e+01 7.567383018483543822e+01 5.966962478952537907e+01 7.160790550308287550e+01 5.533994979945036619e+01 5.406748017294723496e+01 7.658172356685093973e+01 5.483302829198311912e+01 5.595776991507581499e+01 6.871106698208375008e+01 5.828553288401256793e+01 5.192667407695536497e+01 7.576917428629823803e+01 5.053096572750146009e+01 5.855435726831481702e+01 6.309222891174310632e+01 6.553063618955886227e+01 6.225376310470317520e+01 5.985459838156523915e+01 6.477973902193107847e+01 6.131812791527286066e+01 6.577165466936799021e+01 6.671972876342552183e+01 5.638563605470573492e+01 5.498420386248808711e+01 5.277206809488315287e+01 5.963080996686051805e+01 7.642931467535920831e+01 6.793692706198004316e+01 5.313876488127785080e+01 6.542977783285083149e+01 5.480818994114741827e+01 6.673043637559291597e+01 4.823688333389141292e+01 6.649281742238929382e+01 5.484393477668017880e+01 6.400969365049729731e+01 5.299767594179432706e+01 6.010807294859679928e+01 7.174172565315677730e+01 4.583804300241448004e+01 6.273895440364278642e+01 6.163933957622901261e+01 6.250357989665154435e+01 6.166958869152457368e+01 6.556648843011653582e+01 6.865855057430113106e+01 6.230129301336760506e+01 6.028397384990913110e+01 4.898333506748470967e+01 5.485379652516113680e+01 4.019612758146456599e+01 7.220326284567084940e+01 4.472756485004259019e+01 6.709265493769545685e+01 6.203443192606909662e+01 6.551664502344154073e+01 6.246002330831066729e+01 6.003351502817847063e+01 5.077694973706791615e+01 8.051526068676065506e+01 5.886247545030934702e+01 6.485541371113247067e+01 5.487287047396895190e+01 7.061730758437894906e+01 5.457283128958629703e+01 5.266113001971842067e+01 6.716755725995533055e+01 5.919622406843745921e+01 6.287889651758862186e+01 5.773036224949508721e+01 6.305729357767717147e+01 5.903430122251258894e+01 8.192212780964776186e+01 6.378230596398862673e+01 7.466153419626130017e+01 4.147683995539924950e+01 6.096699880513119041e+01 5.109666014573429749e+01 4.892370221243974271e+01 6.763339424900986785e+01 6.209354003376498810e+01 4.922343112737933524e+01 7.036265417172531045e+01 5.545235172136703028e+01 6.229936238572665275e+01 6.546828144172943098e+01 6.211787237110369375e+01 5.314679565774015657e+01 6.028849615498808845e+01 4.827995112975791869e+01 5.570622425690565649e+01 5.320303326308926017e+01 4.702929088608775032e+01 6.881807338762040160e+01 5.820360735006829600e+01 5.545667354581892994e+01 5.534622102597639781e+01 6.582015640273533563e+01 5.271296078594664891e+01 6.397536222698913377e+01 4.452433194480805412e+01 5.730428985666835473e+01 5.992702566927345487e+01 6.310781147476298258e+01 5.271403461907090104e+01 4.959347822499046288e+01 5.131598015136365376e+01 5.713553595886698133e+01 5.258041906554372957e+01 5.607513077909381849e+01 5.640886905683285590e+01 5.556689080189521235e+01 6.064457488956306008e+01 4.830429414657167086e+01 6.132837430864372408e+01 5.172138681678651295e+01 5.995381611053097259e+01 5.693882231399747695e+01 4.180252680207170357e+01 5.668194570459054660e+01 6.186299626060776546e+01 5.465808433886491713e+01 6.119506593191999855e+01 6.162052214476931056e+01 6.194119751513100880e+01 3.957597276276460718e+01 5.394089279611581134e+01 4.918862836882688327e+01 5.859520699929748844e+01 5.537306137354319446e+01 4.867653145686760752e+01 6.105213262107309191e+01 5.460142287974213815e+01 5.314260258824628380e+01 5.288301706239218447e+01 5.391993484611906240e+01 5.712942523054680066e+01 7.553396561376301577e+01 5.835884166213555346e+01 4.532595300104487279e+01 5.154368700083504251e+01 5.340534541374629640e+01 4.206036228805400157e+01 5.839790307220367538e+01 6.152790972773982503e+01 3.947586633049548510e+01 6.054430821839865473e+01 4.599553940098819993e+01 5.240958421296677727e+01 5.505107828246327273e+01 3.859961386120966864e+01 3.999173240620334724e+01 4.393427376478615543e+01 5.322308652565357079e+01 5.999928608835126198e+01 4.453710986431000407e+01 4.805790920519238085e+01 4.611955648261492513e+01 5.419214161659942164e+01 5.078716460884629669e+01 3.915559850707625600e+01 5.046027304866276353e+01 4.348524522929233171e+01 4.824774928951328690e+01 5.497281313273338554e+01 4.574640563727808029e+01 7.259915893751546889e+01 6.654769633726780853e+01 5.309803334009247067e+01 5.072290331866555846e+01 4.980971068165465709e+01 4.999510971174856166e+01 4.713355415277947458e+01 4.764489961871736767e+01 4.895764573618759385e+01 4.639248370225577389e+01 5.276144070267853436e+01 3.649465817126117173e+01 5.095231390511886360e+01 6.035817491547821589e+01 4.792451369779611525e+01 6.253363272550170393e+01 5.334418584396650687e+01 4.720814592846573987e+01 4.696535923581123484e+01 6.791313505228364988e+01 5.336346524059374730e+01 4.854870593320966066e+01 5.324137355922975701e+01 4.163310296746717398e+01 4.646565739257433592e+01 4.679613402288497781e+01 5.792469963330245974e+01 4.679973574434878714e+01 5.270281340369707124e+01 6.126018200580079309e+01 5.555320129302854326e+01 4.741570052325217688e+01 5.644768778201192561e+01 3.608394801282978648e+01 5.763072033673780936e+01 4.384580700831070033e+01 4.927739758605335396e+01 6.221472609414581001e+01 4.945238202356551938e+01 5.427722006142685984e+01 4.850489045797572629e+01 4.648181169342753094e+01 5.321659736452318157e+01 5.019325809301962238e+01 4.388866402112505227e+01 5.806284155463857388e+01 6.502413318331038283e+01 6.174412068800880604e+01 3.563623752489519347e+01 4.940783490108853471e+01 3.494997000985353708e+01 4.562787977415196394e+01 4.672793659008494416e+01 4.548175993084647928e+01 3.983597670434552640e+01 3.006174508731028538e+01 3.221290142365920417e+01 4.067264427838401986e+01 3.793680712917149833e+01 3.459005451293707978e+01 3.816142411243649946e+01 3.854007006777730737e+01 2.550467638877163168e+01 3.031529233743954777e+01 4.131175926660919373e+01 3.779472495255484432e+01 4.216723580380251946e+01 4.523248836024760777e+01 4.386247642448304163e+01 3.977894006187041498e+01 4.473325821560904814e+01 4.603469083190059763e+01 3.884115066050119935e+01 4.445814956553368802e+01 3.033012914209668054e+01 4.291772411662883968e+01 4.027573955713988596e+01 2.976905563136896760e+01 3.679622326479882588e+01 3.935391164688516596e+01 4.026137946289242109e+01 3.834146774984789374e+01 4.696394787315060881e+01 3.967159514179387259e+01 4.541134597833150366e+01 4.073205401691396332e+01 4.961098996147278939e+01 3.076227494520834327e+01 3.448760431478614663e+01 3.534588737295742078e+01 5.365047654816603284e+01 3.285905445818648474e+01 4.601447341176815087e+01 3.315011830550059813e+01 2.407709055586359170e+01 5.127531903141306202e+01 4.397457637252634299e+01 2.479147362839656665e+01 5.992309776933186782e+01 5.346272005949491302e+01 3.648371176205983346e+01 4.355607169845738014e+01 3.819302348095698818e+01 4.805235237004989557e+01 3.970618694625908773e+01 3.416770596716446562e+01 2.668342212591622697e+01 3.854467820572884307e+01 4.476640485826340665e+01 3.637961594894514405e+01 4.595280957357222462e+01 2.215816019933903291e+01 4.016247010592142885e+01 4.361821345285127194e+01 4.615674735272786933e+01 3.575961807918326230e+01 4.258327415865994681e+01 3.772774198716415839e+01 3.639713085246422253e+01 4.682863073400648801e+01 5.011129653764745484e+01 3.801120830950724638e+01 5.519089441527017215e+01 3.647043616846259084e+01 4.656592398598279203e+01 4.801649670429489447e+01 4.304490777223918485e+01 3.720826060138774949e+01 4.105092172906456227e+01 3.758200475833402265e+01 4.616145710401605839e+01 2.961112662078739888e+01 3.339184921571153097e+01 4.760486014374110653e+01 3.535384796713868383e+01 4.702740887009431958e+01 3.911971291078363322e+01 4.863014325080875722e+01 3.381357612020794789e+01 3.904968138067179950e+01 3.559412712659925404e+01 5.649903585055638899e+01 4.198924912867230574e+01 3.161737274975276080e+01 3.219181930935047831e+01 5.589445902200072425e+01 3.966714894593470575e+01 3.484475713254608564e+01 3.121712944443460458e+01 4.737367200179879489e+01 3.641368020803238892e+01 4.584801296093063172e+01 3.165172219027457601e+01 3.484429125420551543e+01 4.193150666602142707e+01 4.877987175053258539e+01 3.380919996205717837e+01 2.988960979863616174e+01 4.845666680041917829e+01 4.617826902494684305e+01 4.076517494992128121e+01 4.353717025907680949e+01 4.098142656582087540e+01 3.428282391377482696e+01 4.096011483194394742e+01 3.945448176211038316e+01 3.471893945241071577e+01 4.146891221494011148e+01 4.264977570821726971e+01 4.767182720491243231e+01 4.995851156131631399e+01 3.803769759991536858e+01 4.911765248051630550e+01 4.371854683413867804e+01 3.627420681474857389e+01 2.913386748408258242e+01 3.852217809537091142e+01 4.242938439218355740e+01 4.060501956624219844e+01 4.014977297320439931e+01 5.147898619603941484e+01 2.179213314992905737e+01 3.980405958585296844e+01 3.911530353285060357e+01 3.393270050784827419e+01 4.513977871209603165e+01 4.237013879291322382e+01 4.128300663779909740e+01 3.567268651502086385e+01 4.046132359210784557e+01 3.331633783442717345e+01 3.954508406130592846e+01 3.622386784042694785e+01 3.857818575510682280e+01 5.006989527445890076e+01 4.123343941731486240e+01 3.627793993180905119e+01 3.884068280472622092e+01 3.937745986555430733e+01 4.473744411084631167e+01 3.615754687433628334e+01 4.821639947460204212e+01 3.716033932028306452e+01 5.114148077350129284e+01 3.369797179823846278e+01 4.142956281215423786e+01 4.392198808063675131e+01 2.867819680027181661e+01 3.290977257618013851e+01 3.604559185708486524e+01 3.417390989890204622e+01 3.383327774326148329e+01 4.045336985302958510e+01 4.430254040906418567e+01 4.078202379497403030e+01 3.853596622423161477e+01 5.000921365340737168e+01 4.022094932916757415e+01 3.345756321248608600e+01 2.990635492846193699e+01 3.682677381255994220e+01 4.833855213674442552e+01 3.067474712636521517e+01 3.902273489595138756e+01 3.042036806316540520e+01 3.309863665072870020e+01 3.393178286086995854e+01 3.552009004257273261e+01 3.224153087813328256e+01 2.965715189435494992e+01 3.906594421012287199e+01 2.339617656283190428e+01 3.323661945556454356e+01 3.132275072747102129e+01 4.346990070786817029e+01 3.242603093182425056e+01 3.718251355935230862e+01 1.684652396499128102e+01 3.560368705520368593e+01 3.662916804618638622e+01 3.562542812380755208e+01 3.045220331075181974e+01 3.523395070652173899e+01 2.711274080798342467e+01 2.074746404279972012e+01 1.972927084111824669e+01 2.789869778256020538e+01 3.696722227398419847e+01 2.496400691038137865e+01 3.918834260565792960e+01 3.492061672384136273e+01 2.059941999085113196e+01 3.252093745295904625e+01 3.514906897020722454e+01 2.998122346235580693e+01 2.815965273603497465e+01 3.595914470853846723e+01 1.892876291070075112e+01 3.342827630598959843e+01 3.053926622921785849e+01 2.937682032115780117e+01 3.219694426790489672e+01 3.482143300882645320e+01 3.227744414752946511e+01 2.730758985734164668e+01 3.001262458648812625e+01 3.471327612923397510e+01 3.851143115731551347e+01 3.409907367833980629e+01 3.010506725164463404e+01 2.026460966331902824e+01 3.317503570701881443e+01 4.112842093176450931e+01 3.354648863578793083e+01 3.237244551960194627e+01 2.999556874255106109e+01 3.332432779936643641e+01 2.213091616015909224e+01 2.946109002109542629e+01 3.267306141703318900e+01 2.768136639265863508e+01 2.524503678171685905e+01 3.560073274905136032e+01 2.622284836653505735e+01 2.158749923046722330e+01 2.427758174245320788e+01 3.410261757260262527e+01 2.376772364519577962e+01 2.930121994973803012e+01 2.520406621071690978e+01 4.373939863792359262e+01 2.401900919045960237e+01 3.313614285716884922e+01 3.849882306847996460e+01 3.803034119883829334e+01 2.699961562896608669e+01 3.893840706453271849e+01 2.606918303871528053e+01 2.722472265303663619e+01 2.831502949023465021e+01 2.008053306710009878e+01 1.917931756637652541e+01 3.478896677072662413e+01 3.158324922235297549e+01 3.421582699184855159e+01 2.084557071286709373e+01 2.346239926451587365e+01 2.773001301726392143e+01 1.959077521548664436e+01 2.339184782329466472e+01 2.342601494044277999e+01 2.654905443177660729e+01 2.700982668090167138e+01 2.746035683461488830e+01 2.333410157251236683e+01 3.987656470407991094e+01 2.394687477805967646e+01 2.914763333935318101e+01 2.821313688666471364e+01 2.633830606385827622e+01 3.524874231703084604e+01 2.530889576146178399e+01 2.736473532740479797e+01 2.336962960832030234e+01 3.539783265384663480e+01 2.421524178785362480e+01 3.146560674283128733e+01 3.006643563895398330e+01 2.049613771846545163e+01 3.666553656694419061e+01 2.433654158169665749e+01 3.334344510466010547e+01 2.674269514037336037e+01 3.196117670885437079e+01 2.588537362825395505e+01 3.105178640392350431e+01 2.619525269682208446e+01 1.892825177807595338e+01 3.374020259230588437e+01 3.216438195415174306e+01 2.934766847947542345e+01 2.780233873768334263e+01 2.938901117588062206e+01 3.160602105172009857e+01 2.924259183015841046e+01 2.281379435343817974e+01 2.591902489193874715e+01 4.295181083045446258e+01 4.091612531329755598e+01 3.502091003272042968e+01 3.124787774150923525e+01 1.807515458198463065e+01 2.886261808037081877e+01 2.004878179429929119e+01 2.905153536665018166e+01 3.067333122601711182e+01 2.195282579729881789e+01 3.127085636965294668e+01 2.851422379283834729e+01 2.825516065999700999e+01 3.594514733739825374e+01 2.515942629106548267e+01 3.932750847770822844e+01 3.760041300389353580e+01 3.168157137778794663e+01 3.914877455972642650e+01 3.846581076983049741e+01 3.029663306236534481e+01 3.282651335079936672e+01 2.851018006606217270e+01 2.418692554953837970e+01 2.150879505390744839e+01 2.425172995682557442e+01 3.003036510054084474e+01 2.340419282984415972e+01 1.299662782143745154e+01 3.823243418717457587e+01 3.383282326002548501e+01 2.682463390218516253e+01 3.180834027303662381e+01 2.591870976487669154e+01 2.780372812952884587e+01 1.898114299129391114e+01 3.349102248760497247e+01 3.186690863563744003e+01 2.662377913126469053e+01 1.831808752627025427e+01 3.663341698807594327e+01 2.905491255116584171e+01 4.183557045398040231e+01 3.689712068768894682e+01 2.053892884671569163e+01 1.947093111024552314e+01 2.607502756023902535e+01 2.486292759326318702e+01 2.342745596583619161e+01 3.059944012326974772e+01 3.062968915192674046e+01 1.911066534063262168e+01 2.901799069294408540e+01 2.878093655881596291e+01 2.477159639103115651e+01 2.627222563935946198e+01 3.047317583495846804e+01 2.830719589874727404e+01 3.520325190894303091e+01 4.465766241121851721e+01 2.880557963476747219e+01 3.234127203340950985e+01 2.361537501158093022e+01 2.833418522306295984e+01 2.703659863239838401e+01 3.532336608276227707e+01 2.616825472638637606e+01 3.313949050336167090e+01 1.464775027285343612e+01 3.086783639335810037e+01 3.964263995394571793e+01 2.222184019035883296e+01 3.813930474953834704e+01 3.383032978640490995e+01 2.331293435674625769e+01 2.884988147691631255e+01 2.694483089286372035e+01 3.707221010357582713e+01 2.505188793169372019e+01 3.437812085585919419e+01 2.960091151516756014e+01 3.167097799999332963e+01 4.573412124809265578e+01 3.019846554521749482e+01 3.933422170769531334e+01 2.372305028947443972e+01 2.627038683667809593e+01 3.303311839490202573e+01 3.156377627685432330e+01 3.536590353354423399e+01 2.959518010029526636e+01 3.869055102561882364e+01 3.556094340648313334e+01 2.423759040028782508e+01 2.909542468919611125e+01 3.294193366288481428e+01 3.576121357677200763e+01 3.444912803087458997e+01 3.007288308732895388e+01 2.719289935002263192e+01 2.845111717942433671e+01 3.274701417237624668e+01 4.073973083856802191e+01 3.842946524089763471e+01 2.387294603815586669e+01 2.624631344628469876e+01 2.672149641987038393e+01 3.222999539401931912e+01 2.692026661980416691e+01 3.716731589040744410e+01 3.399947665439456301e+01 3.092290929590571835e+01 2.630164248336872745e+01 3.009437074761318698e+01 3.022379446305783190e+01 3.140601132801567630e+01 2.360889531303547173e+01 2.034843339780221783e+01 3.256474944999984444e+01 2.893997217246891296e+01 2.107238658535678510e+01 2.622287855100692866e+01 2.223448895284340665e+01 3.364798073527933298e+01 3.807969603028703887e+01 2.613986699553962367e+01 3.929502560815809176e+01 2.803153901122698599e+01 3.330031796114720066e+01 2.824732163062310519e+01 2.501374359906665035e+01 2.419919386156131580e+01 3.259295181380764461e+01 3.536185735467700653e+01 3.858496086637955358e+01 2.711130673019864545e+01 3.266575659749776150e+01 2.231805319572926649e+01 2.464256820837229611e+01 3.856442887966242949e+01 2.192399701345165397e+01 3.116312599416141538e+01 3.111745594339987520e+01 2.834512347163399326e+01 2.633815021669096978e+01 2.122382866704830917e+01 3.919884699078083656e+01 3.116262189316574194e+01 2.748671393980459854e+01 2.008825192072179533e+01 3.254915001189112900e+01 3.116509503177691087e+01 3.906831877185214807e+01 3.111714524505448409e+01 3.893123671426366883e+01 2.669520005641838623e+01 2.882438047941614911e+01 2.276060017593420071e+01 2.788492724076976614e+01 3.951665366086925246e+01 3.157917420799735453e+01 2.371987246398666827e+01 2.879767474338677147e+01 3.016980424363501356e+01 2.598408433365886694e+01 2.957097816423794256e+01 2.911878511639365641e+01 2.548534077861182467e+01 2.915457024954927334e+01 2.835669620495438181e+01 3.061051570740841399e+01 1.790754930543231538e+01 1.253477019975420603e+01 2.259651415623442716e+01 2.728265715688481663e+01 3.158986359132651245e+01 2.468241611613750663e+01 2.901028970566608223e+01 1.889678546327479225e+01 2.305734493356825254e+01 2.272563032624565338e+01 2.917146423648454956e+01 3.103613238866232393e+01 2.252593621241488009e+01 2.232024692250153208e+01 2.292626840916526021e+01 1.838023929763655673e+01 2.447657187548345448e+01 2.464799931334549754e+01 2.633306418392717774e+01 2.554604493628064432e+01 2.274316375227724052e+01 3.084151738784600383e+01 2.457191051061454345e+01 2.881592062027479884e+01 2.263330456606035668e+01 8.561070257884797030e+00 2.218583749827622853e+01 2.209262458723281242e+01 1.340674622543738792e+01 2.322034345276447453e+01 1.207239975404036514e+01 1.647567351193581331e+01 1.298334362204720271e+01 2.483036411945622035e+01 2.735615338182676481e+01 1.765735197999592287e+01 1.879451652214787671e+01 2.375691125776257451e+01 1.057581558955652667e+01 2.217549671349022589e+01 2.115340956092660107e+01 2.011735031274208296e+01 2.522036715520924943e+01 1.528453042302909104e+01 1.374122990664453070e+01 3.017783698347480836e+01 1.691841750947774869e+01 1.623149645548395981e+01 2.158110773630774659e+01 1.867818751134852917e+01 2.086183441121001181e+01 1.607045769417910464e+01 2.108905546440324841e+01 1.710152105832035119e+01 2.346497698844753543e+01 2.668125893395460579e+01 1.501272592913807280e+01 2.242469065532298345e+01 2.162614380993560559e+01 1.613244312265171843e+01 2.832168051905817663e+01 2.244439196857315011e+01 1.468821899565383049e+01 2.019478078548870670e+01 1.799435084019620845e+01 9.285125425935701671e+00 1.701572575414543209e+01 2.487870766043903004e+01 2.772148795323987613e+01 3.342796375306199508e+01 2.505390039038669059e+01 1.564987583800655102e+01 2.929485750648284537e+01 1.351857756049054338e+01 1.630944867530154951e+01 1.815046433422819305e+01 1.935913927235732857e+01 1.577428374902123309e+01 2.585786846551337703e+01 1.441464429119412038e+01 2.084060103032554068e+01 1.896958635545063387e+01 2.206045399595156198e+01 2.132560489682899885e+01 2.925391735755559708e+01 2.048678999592914352e+01 2.506403914327064442e+01 1.244785538300827632e+01 1.663033013680460570e+01 2.212463519610274787e+01 2.351588266408280958e+01 1.821794591001416563e+01 9.234589391002982595e+00 1.770191855804496583e+01 1.734502528205352334e+01 1.575964619933027500e+01 1.689748949569107594e+01 2.369648042145202638e+01 1.990197013743190624e+01 2.123959652668798270e+01 1.451217263264273960e+01 2.198668407287635063e+01 2.122614502181900775e+01 1.854427586400669270e+01 1.510491791307857667e+01 2.409518452671706967e+01 2.074230609267473469e+01 2.093329530002806038e+01 2.434745931057820556e+01 2.676341765938910200e+01 2.061726013007080738e+01 1.863425068639154603e+01 2.040489186313709169e+01 1.597405891753798812e+01 1.979071373537706791e+01 1.331838217779720246e+01 1.108516746907361750e+01 2.208975600729029409e+01 1.362444570719069148e+01 2.252239502311934061e+01 1.291281855429766168e+01 2.690883400416220184e+01 1.896887273405452135e+01 1.559640341751817871e+01 1.452511929045065564e+01 2.136200193150953552e+01 2.629426853588424606e+01 1.705055233596363706e+01 1.521248133491616095e+01 2.553562022056111758e+01 2.391004506533345264e+01 1.870558043391219627e+01 2.354317648600060053e+01 2.757676649179695616e+01 1.982316309735539051e+01 2.334841044096853224e+01 2.162815432546255323e+01 1.844532530360744005e+01 1.849779914985853324e+01 1.613549048036561118e+01 2.104077574609958390e+01 1.438282600354211738e+01 1.538111841076442410e+01 1.729977289990302936e+01 1.432398964047225398e+01 9.204882598327799315e+00 1.507816854426267739e+01 2.119207579042519995e+01 1.549191222070746932e+01 1.423982707940149339e+01 2.291325481358503779e+01 2.137937843540652949e+01 2.297305756809204524e+01 2.399367079492946075e+01 1.666056050103608044e+01 2.094519863814272753e+01 1.724063851960026383e+01 1.899957794663327704e+01 2.032407361974002669e+01 2.185746836010367389e+01 2.415700913092452851e+01 2.617206971904001733e+01 2.384407917552346845e+01 2.059864430812479341e+01 2.783248041570992370e+01 1.783242069646505001e+01 2.107875585716597300e+01 2.084411508858711315e+01 2.053515781611380930e+01 1.888782037823047588e+01 1.872489752583552658e+01 1.601354779133359330e+01 2.744845951763715775e+01 1.777894901480031464e+01 1.805516278226417626e+01 2.796781458702580636e+01 1.402075442695815610e+01 1.722815680800807314e+01 2.319269159326811547e+01 1.845500266009549506e+01 1.555244069224946557e+01 1.576448791303346120e+01 1.183798684580064275e+01 2.319759664930290910e+01 1.030440694967169613e+01 1.907653381346137422e+01 1.632548952215667981e+01 1.771488547249619927e+01 1.585096566781718685e+01 1.487484174157895644e+01 1.549718384512883240e+01 1.364561009059672614e+01 1.701226519379391533e+01 2.877222425757402391e+01 2.054058169972794801e+01 2.940125737931936456e+01 2.207186027702190145e+01 1.545985677594013374e+01 2.337966508546981714e+01 2.484404612675395541e+01 2.707180633116118784e+01 2.138897854287783318e+01 2.381187454743021448e+01 3.110639835165091682e+01 1.790555794168827575e+01 2.121198313704898553e+01 2.785304777332842363e+01 1.790709374398774401e+01 2.066583211865222580e+01 1.730605277243609663e+01 1.522788758015234301e+01 2.311408272639914685e+01 2.329484749232014096e+01 2.363833294579978883e+01 1.228950300791683503e+01 1.633904065471937983e+01 2.338596946123664466e+01 1.462547092346662048e+01 1.993496284777023320e+01 9.180773846507095826e+00 1.614709635448894076e+01 1.744764117350666055e+01 1.516084176872969635e+01 1.674574657903533392e+01 2.248482920323658263e+01 2.047234299657524303e+01 2.319895579214408698e+01 2.637834377081952297e+01 2.204992884185016067e+01 2.458113556250882326e+01 1.697059275770508791e+01 2.951582599224543202e+01 2.003333137860033730e+01 1.844898037083650877e+01 2.290341350726044212e+01 1.415873206304925702e+01 1.936797594099957109e+01 1.811950249688413450e+01 1.932781021413680733e+01 2.345426329140246224e+01 2.334599816334877787e+01 2.607729347077603421e+01 1.899211358605467126e+01 2.842866266508027095e+01 1.536197657059875610e+01 2.740318826670998931e+01 1.979996178148590857e+01 1.628336170819772377e+01 3.009825347326871992e+01 2.326769887909039625e+01 1.768338624470158393e+01 3.018329322498828660e+01 2.152951513717116327e+01 2.514632478058514664e+01 2.272185030528216387e+01 1.436418617817377275e+01 2.913436905021564982e+01 1.930455022937088927e+01 1.995116206702515882e+01 1.469772599669388136e+01 1.831704460797894285e+01 2.359052790757284512e+01 2.101096081646283764e+01 2.338739894159262889e+01 3.049293647005793773e+01 1.229399656379175632e+01 1.995941017245264604e+01 2.146549228090147921e+01 1.822687199673936931e+01 2.541967513822630664e+01 1.530398831634288115e+01 2.031626159077682914e+01 2.396165188152384218e+01 2.383698359198371364e+01 2.468359075778445444e+01 3.332029659078106931e+01 2.388016814187646020e+01 2.608953306191367716e+01 1.818766853916820381e+01 2.057180237180227778e+01 1.584435645351948629e+01 1.170493185953753645e+01 1.720145281301730122e+01 3.078562601301184287e+01 3.528319945126057888e+01 2.038199179156736207e+01 2.350141738230879085e+01 3.211052546676965846e+01 3.189718111804480571e+01 1.719412915567852096e+01 9.399842724477391442e+00 1.149461535102318699e+01 2.178162960157802885e+01 2.242514320927153548e+01 2.022460235066683509e+01 2.340918377306168097e+01 1.919722429760341242e+01 1.085617362176547473e+01 1.851248310220137583e+01 1.720408619178156329e+01 2.099771332486943365e+01 2.284386296983310416e+01 2.035122882301203617e+01 1.096026501724465518e+01 2.678163746267749090e+01 2.626189814710610193e+01 2.114646458637076876e+01 1.570317425837360403e+01 1.050913937430681244e+01 2.781384491966008454e+01 2.462563769768124189e+01 1.999900147614850709e+01 2.599360547334006100e+01 1.935777097606861474e+01 1.336659116963078731e+01 1.987483802790925225e+01 1.677563771525605318e+01 1.235625321904826279e+01 1.249958897040803052e+01 2.322655565866872251e+01 1.981546535030218337e+01 2.979451425053247959e+01 1.742277226836432646e+01 2.167154600098596262e+01 1.067943370785152979e+01 1.703046313974600068e+01 1.894076258432708215e+01 2.285747456852560333e+01 2.595270935891347364e+01 1.979280436091972462e+01 1.422290399258851856e+01 2.223452838965062739e+01 2.363341178266827214e+01 2.004679239364308785e+01 2.366163717112048914e+01 2.146116432776842942e+01 1.321889835604333996e+01 2.147055462099398682e+01 2.377154727519804922e+01 1.514828013249108274e+01 2.260789041342389183e+01 1.454933372233825395e+01 1.894959470021133541e+01 2.656280715676770754e+01 8.931385704660746327e+00 1.571900984209361596e+01 3.224771276246369922e+01 2.434837872839250039e+01 1.661581349913240047e+01 1.714628495210218873e+01 1.295459845763296691e+01 1.825621426301285055e+01 1.756660752015781668e+01 2.398283444589723601e+01 2.369423601922613187e+01 1.362178632524351940e+01 1.616586016903131906e+01 1.997117700189721035e+01 2.295704732029435391e+01 1.450849419322244671e+01 3.067091298374032959e+01 1.962867627819211336e+01 1.893726155046030968e+01 2.240025619188650552e+01 1.762366963689263599e+01 1.844425048334082007e+01 2.268371501777081889e+01 1.201257017333019306e+01 1.830776274313205221e+01 2.606511331120216113e+01 1.915871407779394531e+01 1.207470275807530236e+01 2.014840404194402623e+01 2.024678276630363172e+01 1.825686900985039784e+01 1.295588219162084265e+01 2.025986571524233071e+01 1.880231094291939442e+01 2.319510416699676725e+01 2.269483952594163512e+01 2.167899287603653846e+01 2.569330830743061611e+01 1.823074571009300016e+01 1.623812394708998141e+01 1.659784240945776190e+01 1.595657468295816095e+01 1.862218923935092718e+01 1.434391277311905810e+01 1.224933892193421769e+01 2.082852105814856003e+01 2.102430426591532253e+01 2.153677549520904577e+01 1.968148348415751414e+01 2.367014176127788616e+01 2.454263043696407820e+01 2.024437933766177977e+01 1.662114642995813441e+01 3.119257500697879593e+01 2.998384911251588747e+01 3.268229659345205107e+01 1.857089262971642540e+01 1.899808879216888613e+01 2.906546255925269406e+01 1.607346531285318392e+01 2.755851373793530357e+01 1.170664428686802694e+01 1.019252916997660563e+01 1.493777579551397316e+01 1.637405912877866498e+01 1.855128676278047806e+01 1.691342673548130549e+01 2.675956063102189120e+01 2.600636711920071065e+01 2.886612921604582738e+01 2.389509230686734753e+01 2.514242074835603091e+01 2.238106309385353043e+01 6.611541918962875464e+00 1.809164589347467000e+01 1.186397267723295457e+01 2.256978153346016569e+01 1.994303176044680015e+01 2.257134647527744065e+01 2.180905108321818275e+01 2.299819259465531118e+01 1.407322088703821095e+01 2.485738629371294905e+01 1.735214190000903400e+01 2.223484217228221027e+01 1.741269223482459338e+01 2.519978985129958815e+01 2.695035467875066360e+01 2.130948027904535635e+01 2.157609076836505935e+01 1.790534179318938612e+01 1.543322452222308350e+01 1.253646316702709207e+01 1.483762990142849958e+01 1.726522517519985556e+01 2.165816903671144900e+01 1.879374655161961982e+01 9.793822068072312703e+00 1.406798707442905005e+01 9.617684162639692502e+00 1.973856387671946777e+01 2.067335015387284614e+01 3.106757182174609611e+01 1.705020662246599983e+01 2.513788753867281400e+01 1.977413058779352895e+01 1.480935485246986261e+01 1.703271229562231781e+01 1.802149648899089840e+01 1.996377045089326785e+01 1.103214167756137876e+01 1.885259118058144523e+01 1.297723971926214936e+01 2.840016385082778783e+01 2.666427745341711386e+01 2.085664502409520082e+01 1.792940216862454506e+01 2.526134054137781959e+01 1.886360842429972351e+01 2.228496495317115489e+01 2.775539488760909990e+01 2.094912295611198161e+01 1.296665482579401996e+01 1.974267573431644962e+01 2.341866457201233231e+01 1.688813354474011774e+01 2.324142477357737135e+01 2.314579425596652840e+01 2.206067962486839207e+01 1.485165478387707516e+01 2.445484780090851018e+01 1.848091139870102495e+01 1.400078022463650740e+01 2.173169759153645941e+01 2.971845946369448654e+01 2.152912963352040165e+01 2.750652751593316836e+01 1.782930658576294292e+01 2.706633490136612608e+01 2.258219064803341425e+01 1.361791725110023421e+01 1.854812195861336832e+01 1.976004500821057164e+01 2.239102488651370493e+01 2.281136010026437333e+01 1.920662628509225200e+01 1.379692541562916830e+01 2.083459669237371514e+01 1.573234038019753633e+01 2.552784340200775404e+01 2.265198069497270694e+01 1.746976342727776199e+01 1.220827479647858738e+01 2.379115972415203473e+01 1.633073780896009097e+01 2.001459181451643232e+01 1.890287261562901122e+01 2.246849812458179940e+01 1.138887972210780042e+01 9.304195609376122889e+00 1.256933589697936426e+01 2.565177122936757925e+01 1.786646040898131460e+01 1.660379552098513756e+01 1.706346020707090716e+01 1.942357806400947950e+01 2.000772627120056057e+01 1.961453227611781358e+01 2.067968442637202742e+01 1.954363959934476824e+01 2.274145686629232799e+01 1.611754557384772468e+01 1.808902650855451455e+01 1.240346321188232181e+01 1.697901482939930773e+01 2.450825052469346588e+01 1.879289736002669287e+01 2.997719517244994236e+01 2.723206259421489861e+01 1.747018388073699668e+01 3.854314960051746652e+01 2.026928958261323999e+01 2.005481982563058097e+01 3.392596732253639402e+01 1.819467130224661489e+01 1.900545410430881077e+01 2.232796767856860498e+01 1.966056853435666696e+01 1.821354758763308723e+01 1.754968811189211664e+01 1.911291423666738254e+01 1.877151812031032208e+01 2.222069101971167981e+01 1.970639565103826740e+01 2.054501691739856284e+01 1.760453648780758584e+01 1.484539479877055257e+01 2.074004347778150148e+01 2.011488007024815872e+01 1.678642398342341124e+01 1.482060479301155453e+01 2.208358101281525521e+01 1.919967331635143282e+01 2.398703901383996850e+01 2.130739028386472000e+01 1.917182024911445737e+01 2.861525823921319400e+01 1.860751357783637161e+01 2.036395263101781694e+01 1.506817749299908016e+01 1.022801310032032340e+01 1.441995079242868094e+01 1.655992018941909549e+01 1.683088650918986318e+01 1.880702019663624114e+01 2.189252369747372384e+01 1.823639071167931291e+01 1.837438249723139450e+01 1.853775039999134577e+01 2.307242487643490136e+01 1.936566396541146773e+01 1.855344776284940167e+01 2.022610154030907736e+01 2.103195705866383847e+01 1.454105558502288176e+01 1.969450546429218818e+01 2.394299548762527863e+01 2.656817620125149304e+01 1.857925958784351295e+01 1.804713754201418041e+01 1.805621996306025423e+01 1.895832877957820273e+01 2.112093318598324032e+01 1.923302239274119074e+01 2.363099056018043598e+01 2.154920362082403429e+01 1.608204467139236371e+01 2.018284743089471434e+01 1.724545477076746280e+01 1.711368216095920758e+01 1.263758791860133890e+01 1.898682020164354256e+01 1.889595937546411974e+01 2.037459787341742512e+01 2.185090052950537043e+01 2.169894196496039740e+01 1.805560593737247643e+01 2.110895260905651227e+01 2.028129704375697884e+01 1.479133212434527067e+01 1.680497382610250767e+01 2.144464543117559074e+01 9.339394927418489090e+00 2.400571478843392725e+01 3.525264595253433697e+01 1.291413347770093445e+01 1.491091538006331341e+01 2.088109742886805620e+01 1.561295189604151723e+01 2.216445893724074523e+01 1.802113416831474879e+01 2.795199369362688557e+01 1.676929039302629221e+01 2.152553391633615476e+01 2.148384679556911436e+01 1.615589843800826486e+01 1.663192892554138069e+01 2.955909517144159793e+01 2.209461744674370820e+01 1.878130300162574429e+01 1.840187797188820085e+01 1.392358025853237891e+01 1.417533053263316489e+01 1.703982887184726280e+01 1.682286165456238081e+01 1.872697054949727402e+01 2.586729476211428036e+01 1.905653793962333964e+01 2.155278878013403343e+01 2.151485250982845443e+01 2.012932085370846025e+01 2.039562436569839576e+01 1.119941363504242027e+01 2.502801593376788603e+01 2.037990638632423668e+01 1.934766555792640474e+01 2.681938823533584326e+01 1.564096716713117985e+01 1.516605212381231738e+01 2.553310273287111798e+01 2.536719915347795151e+01 2.273910352012497427e+01 1.939983205147564860e+01 1.629239751790558088e+01 1.053402648520107299e+01 1.973161929020980665e+01 1.922771448666781424e+01 2.394393665737785781e+01 2.602201498348614095e+01 1.896837833200787315e+01 1.515601934971662423e+01 2.242429701312995149e+01 2.162750743898784478e+01 2.171210607224371003e+01 1.465453556368704824e+01 2.022918307212215794e+01 1.726338278065253817e+01 1.889308721094155175e+01 2.248281892589897879e+01 2.453470493946892717e+01 1.016623791483567985e+01 1.942224249761163435e+01 1.866709829961773437e+01 1.838740209026149230e+01 2.108134540142160773e+01 2.139309303954045660e+01 1.840185812831852985e+01 2.236227982360883715e+01 2.748870373643236320e+01 2.505163540335967198e+01 1.762039930307886948e+01 1.904118991204259714e+01 1.692364572282978941e+01 1.881958516862727393e+01 2.076752905213200506e+01 2.547767261294273666e+01 1.308327329339821432e+01 1.925470004798262025e+01 2.053471572211715923e+01 2.844977530777579133e+01 2.118874781901463322e+01 1.589018857994250489e+01 1.855703765041679532e+01 2.464352321740095064e+01 1.776056007713536644e+01 1.277220455725801074e+01 1.839077067568199197e+01 1.582999391114138277e+01 1.142744156591938598e+01 1.434297629173626909e+01 1.303775067809301902e+01 1.925790342039145031e+01 1.444841911939918155e+01 1.284483226182467419e+01 1.090681420004761826e+01 2.114238931687962264e+01 1.764378169521139839e+01 1.313460393854324870e+01 1.739617563386612176e+01 1.975001465080991991e+01 1.548255656702107430e+01 1.477235554110585980e+01 1.614741285292535622e+01 1.180163318842289577e+01 1.668935052783121620e+01 1.524152972295150121e+01 1.719439671376362000e+01 1.508051512680389195e+01 1.463817985992929849e+01 1.171212612069924930e+01 1.372953864850982342e+01 1.012964978649471703e+01 1.264054191321935861e+01 1.067463753439900565e+01 1.323364220693677495e+01 1.163436101068194439e+01 1.092988396398012796e+01 1.034544843049929419e+01 8.903812484911448166e+00 9.145726165672847685e+00 1.132010550960728246e+01 6.411926941357715570e+00 7.984313943309180317e+00 1.041591336361922693e+01 6.032470817153984477e+00 1.279248313054962516e+01 1.099739307297209656e+01 6.336771509115124879e+00 6.958343034152660422e+00 1.138369934910340220e+01 9.166684271668398054e+00 4.812922095958628965e+00 1.241283932412198077e+01 9.678874982458028242e+00 1.088699336413347751e+01 1.191369612450367299e+01 9.672151298465449187e+00 1.363943202464550986e+01 1.036045143164072968e+01 1.162503420611506755e+01 9.306685770774148381e+00 1.900965075495795276e+01 5.825631207960688229e+00 1.250350769092867154e+01 1.013927880112324331e+01 1.015598452498882587e+01 5.381005218344742325e+00 5.446310860798313946e+00 1.194440381630836079e+01 6.978839130655108747e+00 1.258615892937995362e+01 8.570210718135838235e+00 1.336141935683825999e+01 1.579212248576779309e+01 1.127799373465578903e+01 1.950667316819491859e+01 1.098880850257544495e+01 1.193820838100999104e+01 5.753749059239940067e+00 9.405616548007969868e+00 5.622928097726343388e+00 1.190598030794449436e+01 1.124186200113133260e+01 9.903314126407947171e+00 9.986257212137820360e+00 6.313681833241266084e+00 6.739337481768385985e+00 9.708989418139518435e+00 1.407876784666412640e+01 1.017928469712966510e+01 1.121942874204163587e+01 6.510894997968899034e+00 1.118745727864865103e+01 1.260301516050906478e+01 9.144596364979808101e+00 1.276979866342742120e+01 1.061187141403536849e+01 5.766318399982790943e+00 1.327349738045472449e+01 1.210395942292445426e+01 1.986459605509327275e+01 1.480172764481279124e+01 1.192810859959227798e+01 8.588889142134139121e+00 1.199929715230261351e+01 9.551775028233237208e+00 1.081890889956002333e+01 1.203343368386908807e+01 1.116647650563931649e+01 1.732038328981424158e+01 8.211851459020783395e+00 9.837139571933045445e+00 7.339336491146476682e+00 8.698416821456831372e+00 1.010135869766440564e+01 4.471449160310616122e+00 9.225892890197476603e+00 8.706130193857323007e+00 1.304653495637663418e+01 6.896272057421120927e+00 4.394657012263293083e+00 1.048906510536934888e+01 7.878686681688268578e+00 1.051844659593030507e+01 8.130935014497890023e+00 6.535798602186321027e+00 1.029091285071130457e+01 7.522353728749148871e+00 1.495696427478823054e+01 1.474330766527199010e+01 1.343272626249658330e+01 7.821655832021474630e+00 1.131996283656505398e+01 6.691505271727648640e+00 5.789893550328070404e+00 9.352704827967341927e+00 5.408536061184729959e+00 1.766880385752067539e+01 1.076360119756022371e+01 3.623211347061091825e+00 5.718238434797187963e+00 1.250181915653337050e+01 9.816034964267231544e+00 9.498988069664688894e+00 8.207029961009592256e+00 7.125842606337108975e+00 1.252877447780702624e+01 1.208934776673993383e+01 1.387675735087321982e+01 8.114560095797417105e+00 7.375797532178253846e+00 9.423999611384257236e+00 1.447444214054138811e+01 1.048446500994761976e+01 4.542614587994005859e+00 1.167582321690872149e+01 1.607043380431543156e+01 1.248726112946332911e+01 1.204591843790189820e+01 5.250429109035374964e+00 1.234701158416817179e+01 4.129633372423453075e+00 3.973095434933491266e+00 1.354071224934490836e+01 1.312936847651066152e+01 1.062113772293498926e+01 7.365490770113942709e+00 1.353921022412375663e+01 7.484261029677976573e+00 1.392082883896764223e+01 1.667638758256380527e+01 1.301321383998060099e+01 7.507278165453854513e+00 9.881408749824581506e+00 1.307691155341883515e+01 1.810792016966983553e+01 9.904502529585608173e+00 1.392556760939082494e+01 1.159755748058927516e+01 7.998593855387079898e+00 1.591423580318077313e+01 9.650307573586832888e+00 6.176704628720544932e+00 1.131050738941839029e+01 1.130318812529726102e+01 6.086338492784470589e+00 5.616979452442103060e+00 5.783762155883529488e+00 2.100042849849206306e+00 1.250632045501415845e+01 8.671416584489037405e+00 1.175111781126764576e+01 3.318904996975199584e+00 1.357954745544058639e+01 1.114692216353549270e+01 8.493645501758521732e+00 9.491063832093416863e+00 1.247137140314668180e+01 1.396456101759754276e+01 6.862206070122033985e+00 8.359638652528197156e+00 1.286764173385382826e+01 8.808417971330072760e+00 5.922677443377708073e+00 1.172239322522369065e+01 3.185017588747017125e+00 8.369278392806858591e+00 8.023222166199902361e+00 1.211031885857996215e+01 1.131189242000483119e+01 1.085490294860992044e+01 1.293022910567059647e+01 1.092787298249879058e+01 5.663929667518926792e+00 8.929472004409651831e+00 1.208667483062565040e+01 2.178222043229104443e+01 1.550968486287630199e+01 1.025943427888450898e+01 4.002569854515835246e+00 8.631819027597217087e+00 1.436839436569202277e+01 9.422506911940050855e+00 9.265012665945617343e+00 1.213716188903898541e+01 7.246850960713399736e+00 5.922938008978784197e+00 1.162002269778133368e+01 1.571408321874741709e+01 1.065815085331980860e+01 1.051931768956687208e+01 8.191133817349731672e+00 1.558753550657603526e+01 6.859037432067210283e+00 7.881258777177986730e+00 1.196952947816739510e+01 8.979658292807856768e+00 9.681031123872070765e+00 1.432598953870988723e+01 1.218693510997303342e+01 3.488024409015175742e+00 8.443243106239105344e+00 1.020555256740552252e+01 4.780217509547200372e+00 1.090745768689999018e+01 1.144153678468003044e+01 2.742860633304673001e+00 7.611713514500422662e+00 8.761019632597424334e+00 7.103182129997227534e+00 2.127949064960566794e+00 2.560955786729036898e+00 1.134785601097816077e+01 9.020860816686219863e+00 7.586224963067055072e+00 5.534748092348707793e+00 8.843859049600087729e+00 1.266214176336663755e+01 1.447880586608992992e+01 1.174039534698714959e+01 1.244984205186855242e+01 9.878870433813622398e+00 1.463975584457253376e+01 1.242876267268721513e+01 1.065450062449136936e+01 5.581814565271366213e+00 1.086280520254958937e+01 7.745631369440218350e+00 4.653858516837850345e+00 1.140835130372879114e+01 4.719453394669145929e+00 8.866927619167098484e+00 7.650807993186596434e+00 8.267128790465092081e+00 1.928683246813606544e+01 1.365582294347042946e+01 5.368645067359510747e+00 1.465383133626455781e+01 7.064519004954096459e+00 1.144584727520499534e+01 1.130545752975681850e+01 8.083661876471785135e+00 8.286869325768167371e+00 1.107963815317934042e+01 1.252333351801816086e+01 8.193077462988531678e+00 1.037320199326890524e+01 5.004900286349197813e+00 1.115749025544825912e+01 9.478470269831635875e+00 1.534799209815529863e+01 3.097839014695987103e+00 9.415545295389767588e+00 1.034821739096999771e+01 1.497690931582172880e+01 8.055498221013415616e+00 8.556195128207138012e+00 1.068632889868127123e+01 8.855686952800255085e+00 5.699549516924210302e+00 1.383394092714937074e+01 1.243879578174439438e+01 6.079403140974910080e+00 1.380890546656063123e+01 9.024188617796895073e+00 1.197774889209420301e+01 1.041882444464553892e+01 5.685351111861655760e+00 1.608789736868286369e+01 1.109762701282097197e+01 1.004714652046687284e+01 1.024018838246753837e+01 1.245281394592344171e+01 1.103206669094699066e+01 7.300670710415536391e+00 2.240028882080323136e+00 1.224651097431729063e+01 4.574352940422557801e+00 1.408214292375496512e+01 3.942846937811967933e+00 1.079794986886028241e+01 1.128886229358289128e+01 9.843558572566898590e+00 1.081196126218427445e+01 1.149465165178333237e+01 1.447832909064750240e+01 6.475173655608810641e+00 1.289999893524502816e+01 8.900278877655081189e+00 1.047032468026700158e+01 1.049399550877223852e+01 1.000093301637176602e+01 8.048135285999203248e+00 1.109940521340016772e+01 1.050755673809427471e+01 7.582046296215323444e+00 1.597872987887319596e+01 8.596979313523528177e+00 1.127172186641206153e+01 8.382894013776631681e+00 8.191117757256822784e+00 1.226571280604484393e+01 1.125132323173049542e+01 1.256219224767074216e+01 1.320825756232282977e+01 9.083354909515753306e+00 6.921552194522029744e+00 1.072665102268726400e+01 8.246469867925808828e+00 8.755385955546454824e+00 1.812332602794614544e+01 1.203371380181649819e+01 1.244212734221004979e+01 8.401208701006584789e+00 1.389270100230737270e+01 8.062996480791321474e+00 1.067031674065558455e+01 8.176363295461914760e+00 1.194991791477721499e+01 9.359790200963210793e+00 9.302882490001682214e+00 1.096966385207654326e+01 1.135046106854090020e+01 1.048420489416585610e+01 1.153134750221803273e+01 6.318443027662643097e+00 1.139830527150748374e+01 1.317917535817736763e+01 7.278556292595982136e+00 1.312591224616737584e+01 1.268967162681297545e+01 7.773155426329906525e+00 9.276569570065143822e+00 1.476970524827410181e+01 8.213789135895996907e+00 8.456980024431400622e+00 1.353177800745113224e+01 1.079810209230236318e+01 1.205154814968022770e+01 8.666388437980851123e+00 8.053122646586686528e+00 9.573515331297668851e+00 8.310756262992979870e+00 1.072014067221396871e+01 8.601784624624640330e+00 8.194830233368040950e+00 3.658114684187620647e+00 5.665917608982494968e+00 6.604027922426562114e+00 1.515944549957259246e+00 5.399302864315686179e+00 9.683775633776743774e+00 6.564375319891519567e+00 4.616170058236162888e+00 3.720636698236466700e+00 2.477629127037171752e+00 5.690610033660530753e+00 3.406823950476278284e+00 1.112904011750229127e+00 5.074800845917908809e+00 3.709938165475981098e+00 3.455863052861709583e+00 4.568147636793537636e+00 3.771667272410923033e+00 2.326535285255001639e+00 1.708287193838647910e+00 8.471472352814801710e+00 5.996301985513293964e+00 6.529517781677979471e+00 4.614653637806663156e+00 1.542520560011872321e+00 5.134898820460617408e+00 7.121750450816729305e+00 3.426149131224019762e+00 6.626396820551239131e+00 1.670947762999874131e+00 2.160524291002298369e+00 4.042411953789586398e+00 7.798127647246356986e+00 2.768209668572283011e+00 3.548320026357557389e+00 2.301634733200251137e+00 7.679516528510758278e+00 6.783697701722279483e+00 7.024651730770074209e+00 5.662598180908773315e-02 1.673703254239791605e+00 -9.876349440611913444e-01 6.757344086370216552e+00 5.889867956587951703e+00 3.289321794763635509e+00 2.621232781529963418e+00 4.135860264654392715e+00 5.988205231144593021e+00 2.473036374121587944e+00 3.714998369508836884e+00 6.042289598585354859e+00 5.001790853420799543e+00 4.592743370091924682e+00 1.582394201434680792e+00 5.985625810836563865e+00 4.086851696081070351e+00 6.310043503848864255e+00 2.047657467225524996e+00 5.064442549315217867e+00 5.310027566961863066e+00 6.863996777807074956e+00 4.945078336564125543e+00 3.999122495604207295e+00 5.333110034427649637e+00 1.906716430698470077e+00 4.402579615548807723e+00 4.702786138117682313e+00 8.924588388735001487e+00 4.980650359245456293e+00 2.845323717441470279e+00 6.031618645938462642e+00 5.834102832157425311e+00 8.552325981752545658e+00 3.552152538285693772e+00 1.942187968519059948e+00 3.063345092451520202e+00 7.924431594172819615e+00 4.863656506635910759e+00 5.937186025628609976e+00 4.559798834056240757e+00 4.571099265598982164e+00 1.333680784190710789e+00 1.107167735984954682e+01 3.296460673219073989e+00 2.492878699514809338e+00 7.000893772775186541e+00 4.786979433248665927e+00 1.567719406712693830e+00 4.354860823770439815e+00 2.048146963398194131e+00 3.886525196435637763e+00 3.670632988247140460e+00 5.598900225120259755e+00 6.765703889573762453e+00 3.079327127970366451e+00 4.571332554545690208e+00 4.562919502951970685e+00 7.759206733330608508e+00 2.155694499670565367e+00 2.224487578884423389e+00 4.132671186065286939e+00 2.086327423963115102e+00 4.519440588685820437e+00 2.885858373723094505e+00 6.343185235741502837e+00 3.683492961970603830e+00 2.458616538415766772e+00 5.499268079010449561e+00 4.170499835754494455e+00 5.308806857126808332e+00 6.988752991428654582e+00 2.544588166783102512e+00 3.849690152524953390e+00 1.151411050124608204e+00 4.555722847448588908e+00 4.517447143323413350e+00 3.092803904583654173e+00 2.254862885468253975e-01 4.299468297613130652e+00 3.346979361351562154e+00 3.109732144092790307e+00 2.955382158730217146e+00 5.857647111824084263e+00 9.743107301489960292e+00 2.281523032239202387e+00 3.648172366979915981e+00 6.947762041613792405e+00 6.042727734624817160e+00 3.658077233170302645e+00 9.852196508870759928e+00 3.706753572829233345e+00 4.672663369839828107e+00 8.196350186833189611e+00 1.018333222753453882e+01 8.290740263330206972e+00 4.506616756337392005e+00 8.163612779869987790e+00 3.920339674368697125e+00 4.292060668488987929e+00 7.074857067344163752e+00 7.836394134310160631e+00 1.938910375899241423e+00 7.358692736250140420e+00 3.307439955847634838e+00 7.046976242588975481e+00 5.097826071197099296e+00 6.814684852690707118e+00 9.842802742173635266e+00 5.215208559327032312e+00 4.000650243786341598e+00 9.619834134070391229e+00 7.481154397902026076e+00 6.087433064912497471e+00 2.303945055119614782e+00 6.192066094667708853e+00 1.031390588080384196e-01 8.615478810227036988e+00 3.768499852584477061e+00 6.265214191594731474e+00 3.481406587300609701e+00 3.302992745071091640e+00 6.189959195561098859e+00 6.251816010165939907e+00 9.815256297015466203e+00 8.356025451548758198e+00 7.402287191590975368e+00 7.057388453055153832e+00 3.024520346958216699e+00 3.447975664332854073e+00 3.949080945298198753e+00 8.517192458763714669e+00 4.313529740486655939e+00 7.196050249207094573e+00 4.988334500344158151e+00 5.064626339044123071e+00 3.624126485463062597e+00 4.898685420660419787e+00 1.803907335844052051e+00 5.658724023317438068e+00 4.585510210141816145e+00 6.367471038707383180e+00 5.638964408777582982e+00 5.161266584751645681e+00 1.592695825141844601e+00 6.165030999478853246e+00 6.919137704993088001e+00 7.587697174841810721e+00 1.620710453109424964e+00 4.274718977944606202e+00 1.101178219003463177e+01 2.646837028777735412e+00 6.349682421284308376e+00 9.856288232482519618e-01 1.362300901222908589e+00 4.539269545504611258e+00 5.565263094360645368e+00 6.978003763679322624e+00 4.534722699961259096e+00 1.011148382739817997e+01 7.925443140221883453e+00 3.957178481697875227e+00 3.594207182685591473e+00 4.896101944712217602e+00 3.676703246303494765e+00 3.458981046974569651e+00 3.569011979804849410e+00 5.979240785104081191e+00 1.849579861975777728e+00 1.193363696249326367e+00 3.714840359909562517e-01 -9.403643626194492511e-02 4.367309513410438937e-02 1.885540215126992741e-02 1.155863268743020145e+00 -5.747804717889625215e-01 6.212459746905826252e-01 -2.553193040517577894e-01 5.599455947338962680e-01 -5.267501726157885512e-03 -2.006971272157849484e-01 -2.027266012606510515e+00 -7.622189059664793431e-01 1.740216725348998628e+00 -5.344137798890325960e-03 -2.624123047078408821e-01 1.447615872294430450e-01 -8.966115239183217733e-01 -1.657636524348647056e+00 7.387935485974140848e-01 -5.877100327246639333e-01 -5.349771492308725840e-01 1.064824406210694185e+00 -9.127004558381799360e-01 1.175414447954959085e+00 -1.041868872469711604e+00 1.967607984145495204e+00 -1.969988542264397458e+00 1.881677273287917229e-01 7.976578348927646500e-01 -2.204543206269077016e-01 1.354786923832052459e+00 5.529586673280818127e-02 2.160406419697121216e-01 1.674362789527799045e+00 7.840042032750804690e-01 2.578593744951140354e-01 -1.535945704420025315e-01 9.977619189633734065e-01 -2.138131886058391995e-01 -2.169939040085858972e-01 -1.275427246652651725e+00 -1.686897831437767781e-01 -1.034712633905650492e+00 4.693984594187794457e-01 -1.388533766076012754e-01 1.315092903689140780e+00 1.126565159328350857e-01 1.002172705832994559e+00 -1.503019069372061978e+00 9.398582681626905799e-01 1.049455780313818254e+00 1.080073393444267671e+00 -1.267197720471287425e+00 -7.599708759595856788e-01 -5.854648341248627208e-01 4.986568916976886756e-01 1.126332615988390184e+00 1.431619989745541499e+00 1.181445355445118972e+00 -1.233246736750323258e+00 -7.858832531410120392e-03 -8.706581760527064284e-02 8.736273004204939685e-01 2.415290795532523960e-01 -1.020411261497165434e+00 4.048893852964998707e-01 8.437442412473344922e-02 4.234636146469293871e-01 -5.683391695401710519e-01 -3.703080172703879791e-01 1.428713791153450596e-01 7.060528225440132477e-01 2.746315162725969095e-01 1.739401057470483514e-01 1.623803043670775104e+00 5.740475032409828593e-01 -6.881607418151833855e-01 7.471847990722452204e-01 -5.052257923368599357e-01 4.292908045481430568e-01 1.828675164527638675e+00 -1.210649646459567741e+00 1.856576009287593809e+00 -3.958545438604406663e-01 -1.261357596868431852e+00 -2.878599859985515041e-01 -1.226428994888840718e+00 1.899813951447101745e+00 -9.594495532589035758e-01 2.882126125631398472e-01 -8.090698035024123103e-01 6.903099032599016027e-01 1.754624116232158748e+00 -3.341789864723208187e-02 9.989550321446950543e-01 -1.718206440290531711e+00 5.060786592515312821e-01 -9.993471597916419036e-01 3.217253274332899649e-01 -8.954042655709647525e-01 -6.001837288605974541e-01 -6.899217078695859540e-01 -1.561378735636263226e-01 1.072307936182686827e+00 1.014583309095386632e+00 -1.507028216791884478e+00 9.671782528839959481e-01 1.850169490688381990e-01 4.764755465167949677e-01 -3.684708506148185458e-01 -6.190988315290365529e-01 5.341532610438926021e-01 5.585682631346940985e-01 4.083236131165324800e-01 -5.684000193596244754e-01 -4.055803713060687071e-02 -2.029410216124970523e-01 4.281051929321351146e-01 1.102446887115355212e+00 1.527624730398812858e+00 -1.676411580462758177e+00 1.662802950121522183e-01 1.896672737471482018e+00 -2.134541349177603742e+00 1.281520426656874490e+00 2.356133728725322118e+00 5.570435491329519401e-02 7.014008065908212963e-02 2.467679097028757373e-01 6.178629638087083098e-01 -6.390874096010507044e-01 1.790491326151857909e-01 -1.896721400811819169e+00 1.141627466385960021e+00 5.138001868869772615e-01 -1.037349944859912859e-01 -2.197389675719881863e-01 1.543120526127824910e+00 8.982820330239306150e-01 -1.384892633881823043e+00 4.483662380902340150e-01 -6.512713995170057446e-01 -3.086047447327393556e-01 -1.031258143183471754e+00 8.628123963014828757e-01 -5.421083234180006372e-01 1.205414905913361867e+00 8.101849196773083239e-01 2.521085448656449346e-01 -5.613752725705012381e-01 9.578315414704062780e-01 8.939304180220977170e-01 7.041704906047141499e-01 -1.280181567031240641e+00 -6.968461840225714798e-02 6.277875164051908152e-01 -2.585324398780752264e-01 1.477041394570307364e+00 5.755786782387760647e-01 3.781750684901910575e-01 5.410244005320294369e-02 4.953238732393295818e-01 -3.816961049758544888e-01 1.788015928533839949e+00 8.964516446810587569e-01 1.493566653977585368e+00 4.195098421871348848e-01 -2.108103416038364930e+00 -2.690618165399488948e+00 4.991276721864379429e-01 1.091660313256935105e-01 2.942231396651743824e-01 -6.672622519895305970e-01 -8.838509841188535443e-01 8.344623613251834771e-01 6.791609645738485579e-01 -6.073692373509073095e-01 7.971588437273671168e-01 -2.128784676530687037e+00 1.954391845879566825e+00 3.417292041293285565e-01 -8.064019177520939108e-01 -1.345943552029248980e-01 1.040687436295087087e+00 2.319730456626897031e+00 1.901535346490372369e+00 -1.713011366527920076e-01 2.601443968089785924e-02 -1.822316567907490859e+00 -3.353193239556327976e-01 1.223611792539419096e-01 -2.200433099837201922e+00 -2.230553119227677850e-01 -4.359976403970315384e-01 -1.416557624733680854e-01 6.058834558500620915e-01 6.244882861277863961e-01 -4.416759030607370073e-01 6.605688038563328757e-02 -3.299060280182148364e-01 9.237676131196607132e-01 1.082087090985001554e+00 1.236420225899730191e-01 1.949783204371421608e+00 -1.051536803414023558e+00 5.252466010581970934e-01 -1.323988196613596680e+00 1.634650708387390017e+00 -8.846518467336618174e-01 7.450326916516048122e-03 3.977627562395352201e-01 -2.800632405133900882e+00 4.160153557275059893e-02 -3.120814544002562529e-01 8.249378187050134814e-01 -3.245558883806328176e-01 -3.714525524021660141e-01 -1.034793611500393062e+00 -1.714235825728918083e+00 5.448732935706745995e-01 -2.149586683247441954e-01 2.170889335814384646e-01 5.765000395751214146e-01 7.332553280601636914e-01 1.652352760222831840e+00 3.335787665013317804e-01 1.983065612690847468e-01 1.498836585124915910e+00 2.660057565025473192e+00 1.936839186941113233e+00 -7.801644077059073368e-01 -1.702639251256445441e+00 -1.242422997803903639e+00 -5.308911965012805823e-01 -1.628713087538905313e+00 -6.025535182651154953e-01 2.270737951805376742e+00 1.507063292333463422e-01 2.594542433630228281e-02 1.002258357470155598e-01 -2.389963093193848420e-01 1.851017878029877606e+00 3.044776192869271814e-01 2.010928202466454318e-01 -9.960699295990598223e-01 -5.991332423952450137e-01 1.553659197509280609e+00 -4.197783734398791156e-02 2.687966420055039607e-01 -9.215114703389711837e-01 -1.780012389910326620e+00 2.154113584749719035e+00 -7.605892180466096164e-01 1.498535393014170658e-01 1.248241720564186918e+00 -1.409068820779566744e+00 1.765630351732262904e+00 7.177191466952967946e-01 1.370039517587344102e+00 1.251502397974096459e+00 4.630289431343174722e-01 -6.542781090007594447e-01 1.973835006565324846e-01 -6.397713715818522662e-01 1.746354428710985285e-01 2.047903635753570040e+00 1.025505503115397010e+00 -6.021011891947262162e-01 -5.141232163514061759e-02 7.969044130704269202e-01 1.589345113982611191e-01 4.543596496817390862e-01 7.231466240567162584e-01 6.671770667932127585e-01 2.043299669434637811e-01 6.954488335544367628e-01 2.658951060672167244e-01 -2.391520077063310212e-01 -2.499988959607074568e-01 3.456683670665234853e-01 8.581994320567872814e-01 -2.270034769791572649e-01 -5.027193507435905317e-01 1.018137035755639630e+00 1.499346521976886004e+00 2.630281228992985554e-01 -1.350785378464197439e+00 3.867781432107746387e-01 -5.320547948854457143e-01 2.543468664452878336e+00 6.832893206909567141e-01 -1.305774736760247690e+00 -2.765747214224381634e-01 -1.087193180791193425e+00 -5.787227870925366613e-01 -4.318353928812711517e-01 1.601582986182789492e+00 -9.251389561078113832e-01 -3.681391872001903987e-01 -1.408419804195655545e-01 -1.434340850656276922e+00 3.293596100274349264e-02 1.479973347266576145e+00 -5.102087955879128778e-01 -1.734932784742470702e+00 2.817457402834904201e+00 7.506082851097393149e-01 -1.220802872583850673e+00 -3.789696006551813157e-01 -9.474123167533619050e-01 7.004619737878213792e-01 -1.108968849344198260e+00 -1.157316987640583772e+00 4.425834583714004511e-01 -2.113039947241343863e-01 5.925880840313084708e-01 2.305898168866806486e-01 9.448163924464074714e-01 -7.445308700948410907e-01 9.564326304714786398e-01 3.099144755797511586e-01 8.571196094829451884e-01 -9.491534679943237629e-01 -1.241209499074650724e+00 -7.903341677425563816e-01 8.748222401528827907e-01 1.701285936579405300e-01 -8.403252900501511080e-01 1.342350163136396990e+00 1.801875114858841442e+00 -1.252168919596313934e+00 -2.804985484151293340e-01 1.315916594146338436e+00 1.315172448398655547e+00 5.938593577347531793e-01 1.004321410915619316e-03 -1.283108256048603180e-01 6.139882335707525646e-02 -1.124995636758961415e-01 6.947019127591514964e-01 1.279812599079273472e+00 -1.665481203617138251e+00 -4.676428401245907307e-01 -5.140958550563362595e-01 -1.733738743130184501e+00 -4.701485902149119545e-01 -7.316297475823996255e-01 2.950749557946560561e-02 1.697259971566502101e-01 -7.030603137754680709e-01 -4.229385494336445617e-01 9.170704961282368783e-01 -2.150886179018793420e+00 -3.050718747910294848e-01 4.259545517371959300e-01 9.697268396083132957e-01 4.580750470482109482e-01 -3.277067775399252203e-01 -9.481198857483311704e-01 6.739460699299711921e-01 6.821553332675629466e-01 2.787291702465304333e-01 -4.482113534986439940e-01 1.442328389670908040e+00 2.569171139874744658e-01 -1.353267261499280782e-01 4.347077382289818437e-01 -9.017820120788232474e-01 1.328568018749465951e+00 -6.800686572759570003e-01 7.373021722676668110e-01 -9.778697680495667122e-01 -1.222983270204322237e-01 -9.988915583489570427e-01 3.013311368145750735e-01 -1.642036472519189938e-01 1.996026525019091169e-01 -2.535707814727602205e+00 -1.823463975894976441e+00 9.528615832718965173e-01 -1.671176902923489707e-02 -1.625203789735141013e+00 3.242479174259262353e-01 -1.069441572289220987e+00 1.119381193321120627e+00 -1.041452822646389720e+00 6.954031073941416841e-01 9.426091502119741117e-01 -1.641011217312797310e+00 -8.213482971687158241e-01 -1.535796629716775552e+00 3.052784938125665537e-01 -1.336613263467848700e+00 -5.235979333239220157e-01 2.355649192153339566e+00 -1.159834578440826602e+00 -7.385499118120068818e-02 1.692396023302449981e+00 1.064155949945765123e+00 -2.880899489486679066e-01 -9.892110382657431922e-01 -4.140685872377478649e-01 -7.282476495782758130e-01 5.654653519561738673e-01 1.047430444189366927e+00 -1.917642997240421032e-01 4.157145099867318172e-01 -1.116451346331255978e+00 1.862499815423050986e+00 -2.292266427182110544e-01 -4.101572117656687166e-01 1.096879139233621236e+00 5.467129828371720679e-01 7.490624685046384235e-01 7.299188245080834303e-02 5.940925353910576634e-01 7.285633554883671481e-01 -1.640721277600555306e-01 1.603075090338357822e-01 6.273316820916432501e-01 1.003436393419401940e+00 4.529679933239127987e-01 2.695462223269266544e-01 6.844890107779455501e-01 -1.640478761026255672e+00 -4.836903028533535709e-01 -1.618493314197720689e+00 -3.390020042792826760e-01 -1.046471134590964969e+00 -6.425876911317689455e-01 4.647166790513505563e-01 -9.039705839122758046e-01 7.261494816639053884e-02 5.082898461163199988e-01 1.215379218065777422e-01 1.563322314172006733e+00 -1.394399848257569907e+00 -2.337461051410878010e+00 -6.259419840427787873e-01 2.910312216702558352e+00 -1.241162351793984264e+00 1.770900853030488609e+00 7.957504942272761728e-01 1.991692338397006212e+00 3.674242971940333002e-01 -4.303403532603232162e-01 -1.778862180972311080e+00 -4.790117083757759464e-01 -6.237463913321684705e-01 7.587615341128047808e-01 -8.911534756441920335e-02 9.939607366757481355e-01 -1.432055165018322418e+00 -3.015244406877019556e-01 -1.632621416615482213e+00 1.585672760666535064e+00 1.172160019753951954e-01 1.265767239078283701e+00 -9.366945619697502057e-01 -8.363682478807844545e-01 5.733601542018261776e-01 1.436815750254914370e+00 9.888876126676134914e-01 -6.364760703444435341e-01 1.185137891925126308e+00 3.683505572905285130e-01 -3.543462798364759858e-01 9.753539184909254534e-01 -9.469400890771720869e-01 1.296564869099708084e-01 5.585028751302075767e-01 4.890872016844751563e-02 -6.202528922967845970e-01 4.866690444865835463e-01 -3.912115810219490286e-01 -2.040527336958988525e-01 -2.268129876135381862e-01 -1.028305675926810325e+00 8.674380529206335289e-02 -1.186505882384215171e+00 -3.476243773971169904e-01 -7.802474029559347546e-01 1.400838434889927431e+00 1.310170844789247495e-03 6.019418381730357037e-02 -5.203686492182852952e-01 -1.234244935681822364e+00 -1.205308863568998579e+00 -4.435934223937509358e-01 5.381891239107043923e-01 6.222866001055054053e-01 -1.445954008006102298e-01 6.597455654625906940e-02 2.047275806495596928e+00 -2.279068676211497113e+00 3.826743669942791470e-01 1.684657273915609377e+00 -1.211426601493301725e+00 -1.122175870262574482e-01 -1.417466218482259510e-01 2.300827913675730640e-02 6.892919173893580220e-02 -3.056899968253909972e-01 2.696006629388972287e-01 9.626035315745027354e-01 -2.410986067640152608e-01 5.208511669538401501e-01 8.113280101033543135e-01 -1.856098039085985751e-01 1.337458042419450210e+00 -1.923795661303331350e+00 -2.706236909244219557e+00 3.107899120055754305e-01 1.055910947091557528e+00 -8.009573989203211397e-01 -8.390970196649190083e-01 1.514875794722454705e+00 -2.668932121681392156e-01 -3.133333125627128513e-01 -1.817795464932114857e-01 3.637846499255712462e-01 -3.297363846810767996e-01 -1.064797216213409614e+00 -6.832720629990421957e-01 1.435782125594843306e+00 -3.116605074465786940e-01 -6.935065557755045740e-01 7.492134247841603090e-01 1.114414515046265652e+00 1.228408899899134266e+00 -5.667707457077030275e-01 -2.932795909371194387e+00 -2.769185222776351929e-01 -8.176965562257638709e-01 1.185750199722466425e+00 8.977873885791018971e-01 -2.192351793158415774e+00 -1.825957336820658528e+00 -5.154481559407053659e-02 -1.108329426259719863e+00 2.769676780029369123e+00 5.622355464534350977e-01 -2.538564829554790792e-01 1.571376788737455676e+00 9.063470787193327327e-01 -1.209256206089233565e+00 -1.157097393095186666e+00 8.024970747506396940e-01 6.763332449773955535e-01 -1.768973313562505478e-01 -5.018345583105563446e-01 -7.698101468403895087e-01 3.830290900780414787e-01 -1.579870111519545484e+00 1.391730001597084820e+00 9.555807582977714487e-01 -1.451019882823477714e+00 -6.733296254245839663e-01 -6.265889070284528239e-01 3.073575921454955728e-01 -3.347243533126147974e-01 -6.365777558254960278e-01 3.301491025472779395e+00 -1.085384883712564863e-01 4.483634187017467299e-01 -2.063200141940698895e+00 7.604768700906099077e-02 2.911259869510397502e-01 1.747755673973343082e+00 -1.245822846522537386e+00 -1.301104844760188950e+00 1.349319085141008401e+00 1.450447284715061347e+00 -3.888231493597416044e-01 -7.815763076726123249e-01 9.258758105534830030e-01 1.374092691414912082e+00 -4.334766380500855165e-01 1.040178955460766996e+00 1.549135869592355608e+00 -7.192541906125998752e-01 -5.363468488720022354e-01 9.135195588831209745e-01 4.964860116560261827e-01 -2.992896151025022933e-01 -1.376058576464466998e-01 -3.398170484841561700e-01 -9.372932087901539311e-02 3.003197263528123995e-01 9.530042699340441903e-01 -9.714641500755508696e-01 -2.424573287005231226e+00 2.922636171247683934e-01 -9.476594296163736164e-01 -2.827404877921230741e-01 8.784608622232660258e-01 1.449615093867347548e+00 1.266212995822330711e+00 1.052692107720251125e+00 6.018068176817574777e-01 -6.756448689489332748e-01 2.050657435185063715e+00 2.431164194114421584e-01 -9.793079421393328099e-01 1.381583699993836345e-01 -1.887764644675253400e+00 5.085860387795093640e-01 -1.998087598532268361e+00 3.409193102883184001e-01 1.111110175355515040e+00 1.664645895670359421e-01 -1.802971575416807970e-01 3.624564933045246184e-01 1.637488509792137004e+00 4.743870192320724932e-01 -4.759210535203368675e-01 -3.073617989861989752e-01 -1.099328000493326574e+00 3.630697444618301573e-01 7.626528240543911652e-01 1.520143689678567389e+00 -1.352235573904723598e+00 -1.692990012943282441e+00 1.155394141234757255e+00 -3.123137317308264937e-01 -4.937218911638169838e-01 -1.307459028632256937e+00 -2.624229941950825817e-01 5.078124191265011023e-01 -6.354081125987248724e-01 7.002406905698971284e-01 9.547108911865763714e-01 7.481043927369818158e-01 1.045473613725286022e+00 -1.122371392455013384e+00 -8.278089620305981722e-01 1.894574991614601522e+00 6.017110842291812922e-01 3.918179914711137912e-01 5.909517319548593939e-01 -2.702391638604938473e-01 -9.883312719699423043e-01 9.642140712909276212e-01 -1.952040758518701402e+00 -2.804703165660625830e-01 -1.541008397653160555e+00 -3.846269422157187479e-01 3.796069348457812853e-01 4.439138305328330092e-02 3.000617357399289364e+00 4.985281011147117414e-01 -2.831134177791864159e-01 -1.621564099922104610e-02 2.850788760633950480e-01 1.128240114567365282e+00 1.541023757130359106e+00 2.048203340349682211e+00 5.608723337589484048e-01 -1.595888496438761794e-01 1.212391037831974883e+00 -3.537388557185060511e-01 1.765262526045697111e+00 -4.030694374062107621e-01 2.618198784268219281e+00 -1.103571181672182488e+00 3.540807539113343116e-01 -1.457243963683459986e-01 -4.801185451029369999e-01 -1.498380673723274770e+00 8.719778150565283409e-03 -6.703353059003831493e-01 -2.115186260868697765e-01 -8.970682401937906114e-01 -1.255954955703166398e+00 -5.207645512331048054e-02 -7.900886506606812076e-02 1.635672447668965912e+00 2.134751082050180271e-01 -3.000910855593884041e-01 -1.412886527179211482e+00 -4.432681244630342632e-01 -4.978030505339727241e-01 -1.207649832961131597e+00 -1.586840722702029249e-01 -1.230535126618492292e+00 -6.589467802151882658e-01 6.166120497485812896e-02 -1.897058504169625293e-01 8.438208643629633299e-01 8.972816560716172507e-01 8.928079133085284891e-01 2.723122931994283874e-02 1.953131244745303086e-01 8.334235174767256060e-01 -1.113118746964316674e+00 8.774657329324307975e-01 -3.480666427258248263e-01 -5.383525340870395220e-02 -1.572692774061756671e+00 -5.032554751710331953e-01 6.026023137906517946e-02 3.060956343638311372e-01 -2.506929145519820601e+00 9.078788267438485660e-01 1.559492455682106149e+00 1.253967296695736255e+00 1.879086524576145112e-01 9.835044731136795282e-02 -1.629149940396356300e+00 3.011712719051785392e+00 3.080572030459062804e-01 -9.674078473909658582e-01 -1.344110796042285172e-01 -1.370989594271458056e+00 1.238442351099688227e-01 -5.012036208860261022e-01 9.016308413397090549e-01 -1.998458551295315688e-01 -1.463996714588553738e+00 -7.281344868711987495e-01 8.528020742677352994e-02 -1.078139788003674937e+00 4.305173375414755865e-01 9.584211580847386003e-01 1.933484416381718307e-01 8.763340688641136911e-01 1.030563285285799324e+00 6.066106365383585608e-01 -2.743915067960288612e-01 1.146037181407594474e+00 1.210543958335046577e+00 -1.026430423564138605e+00 -1.027170630867816792e+00 -3.535183546918596598e-01 2.875140686776800902e-01 1.184931548159792625e+00 4.755121642742136112e-01 8.709995389617088968e-01 -5.165784797719515931e-01 7.383418225771723464e-02 2.680041729883385626e-01 5.874041170459203265e-01 -3.654094620310843200e-01 1.960663484081454910e-01 -5.337050263348506185e-01 -2.247670656708078696e-01 -1.104831403925239597e+00 -1.032981450551620162e+00 -7.273239857176634626e-02 7.850127073475700046e-01 1.573489491380246852e+00 -2.229872887239850963e-03 -4.609578500431625869e-01 -5.642152278556000766e-01 -1.534245015345673480e+00 -4.246105282037446749e-01 -5.366872314836318436e-01 3.238974665301420641e-01 3.153718101776510907e-01 -1.444137453420851758e+00 -1.009337789703157739e-01 1.562061663753044061e-01 -1.570905275134324874e+00 -7.541254077267167677e-01 -6.353004163945826788e-01 1.005935588043545437e+00 2.040428334128502996e+00 1.481242938206658977e+00 -6.931182037906143956e-01 6.937609618477106332e-01 1.968381635399558016e+00 -1.542659447288759145e+00 2.311772113648584703e+00 -2.397006776001925077e-01 -1.183595462001426180e+00 5.277550626974024661e-01 -1.778079625177724887e+00 1.604066944876768319e-01 -3.701546018219173950e-01 -4.028285977392790373e-01 4.692592639764691098e-01 -1.046982265700898029e+00 6.829148556261761815e-02 1.581140074896259851e+00 5.197626863184939827e-01 -4.109690320847472766e-01 -2.188031860102650050e+00 1.515611039401501214e+00 -2.244844612869195954e-01 2.329696539267808730e-01 -1.315746995583975565e+00 -2.086238448402074064e-01 -9.856948703140792079e-01 -4.066199064930679508e-01 3.800643134661302880e-01 2.110860006419742474e-01 -6.627744582589157885e-01 1.425845855968022269e+00 1.114515036470976383e+00 -3.075909214704105055e-01 -1.971573966161480174e+00 -7.140776480266184389e-01 -8.132728684746491910e-01 -7.447809674246780309e-01 -1.246623732763140424e+00 -6.350753902993654387e-01 -3.724098133895827334e-01 9.700741310972665898e-01 2.262757389989591972e-01 1.196599610083244475e-01 -9.906854531681985598e-02 -1.150253928632858580e+00 1.970001605290421232e+00 1.135940570596651433e+00 -4.062842883003025540e-01 1.034301184905020765e+00 1.190200915117273439e+00 1.487896378649478102e+00 7.076016113613415870e-01 -3.285856605246665896e-01 -1.352030930535832454e+00 -3.555398530874695484e-01 9.303843107774945054e-01 -6.588154263076351214e-01 6.941094195034841485e-01 -8.707143304970095254e-01 -1.182437263925844723e-01 7.344947550334002262e-01 -1.010707037969275524e+00 -1.608098296389967874e-01 -3.843052270502244627e-01 -5.991531742532912874e-02 -9.556802654257722240e-01 -1.199582834042681734e+00 2.856315308795611685e-01 5.284666044061036017e-01 3.868693359856223424e-01 -8.573561144581183235e-01 -5.347197774175618257e-01 -1.408023376066563248e+00 -1.388346714057406006e-01 9.741765664505673827e-01 -2.286473043385505166e-01 -1.422739386059317379e+00 -6.876509471634498771e-01 -1.835724931379393021e-01 1.240899313768093704e+00 -1.884960329264614154e-01 -8.489796677983684203e-01 -1.316422074031275979e+00 -2.641227089246259707e-01 5.515425672542639823e-01 3.994549386710884442e-01 2.083072226316403874e+00 6.245563943566734277e-01 -6.679885900324300518e-01 1.678918006772914528e-01 2.366555972048672574e-01 1.454820946264624437e-01 -1.001949772922540616e+00 -1.944164943211396379e-01 9.192142865438059085e-02 -5.533906190825519378e-01 -1.360153231404890972e+00 2.989345544693604584e+00 4.743107929734450279e-01 1.466700242988375757e+00 6.109115234517109583e-01 4.665595562845089028e-01 8.198282451787829439e-01 -7.750322598539334251e-01 -9.731058352695967084e-01 -5.672832968461294367e-01 5.690979636409121412e-01 1.595969865328334292e+00 3.830860041788698104e-03 4.050275303467534282e-01 -6.478559538950993957e-02 -2.142982240487617818e-01 -5.349076137560395683e-01 -1.062476080804909850e+00 1.441164063567373255e+00 -5.827373054881613834e-01 9.901648912910298028e-01 -7.858258237640419752e-01 2.972487254309658100e-01 -1.098453881727049053e+00 2.000800305787615141e+00 1.656044241253153082e+00 1.715692023659307841e+00 -1.459270849907140788e-01 6.269263937334930148e-01 -6.395237729730443577e-02 -1.444567623270377243e+00 -3.052268979711711960e-01 -1.363738882982489686e+00 2.233702597605715656e-01 9.708743554409270393e-01 4.963063288212005708e-01 1.498166030365488455e+00 5.530866272958901986e-01 3.796715612107948723e-01 7.158872888712762839e-01 -1.416123754883959474e-01 -3.973938586591456157e-01 -3.244269351820694980e-01 2.685711156332934446e-01 -5.622362644625154837e-02 6.377298406961690036e-01 8.187178369865446559e-01 1.017865233883464393e+00 -7.615574165792948769e-01 2.602882259404658005e-01 -1.447512628242952237e+00 8.306074404320348825e-02 6.912028899732669540e-01 1.360608217895141081e+00 -8.506607770391304557e-01 -9.779631686064524931e-01 3.069319498586655648e-01 -1.109503189620023145e+00 -1.365306140007013780e-01 -6.454333228398784206e-01 8.300594857945898797e-01 -1.557179969856396229e-01 -4.423335966818732201e-01 2.339637366295246879e-02 9.653409438920674823e-01 -1.634176320198151622e+00 -2.601443724929513035e-01 -8.638908230734890781e-01 2.346207150854866530e-01 -5.369536591866805875e-01 5.007036815530496732e-01 -1.373890522238579714e-01 6.519816160724279941e-01 1.157056532394346859e-01 7.172246029471560647e-01 -5.674221636938734520e-02 1.250824566219284728e+00 1.995104741377451196e+00 -5.585578331867768753e-01 -1.081911935693162130e+00 9.775850713506384349e-01 2.657098250149034224e-01 -6.579347814335179123e-02 2.470531341579788875e-01 1.652766943674834232e+00 -1.219256327060819212e+00 9.453866017519687581e-01 -9.803615805030004848e-01 -1.336853899592718387e+00 -1.008800424141686358e+00 3.257944767016170973e-01 -5.555900116219705254e-01 8.127365109314305114e-01 2.299785105606590718e-01 5.131570054756240395e-01 9.433319860289340886e-01 3.632297877298102384e-01 1.791706400945292099e+00 -3.920298386143615810e-01 -2.129162068232382854e+00 1.952839959670221948e+00 8.128517286800270858e-01 4.042781175252577741e-01 6.306247856711623134e-01 -2.506572818750525400e-01 8.851701641212411653e-01 -3.839574890086978609e-01 1.794116691004952635e+00 1.639569399021724383e+00 -1.057822438079833560e+00 -4.133859031786133453e-01 -1.250543671646771937e+00 -1.029925497657506961e+00 -5.704616480405877432e-01 7.774168769225887898e-02 -2.460526045413461427e-01 -7.867152054984694054e-01 -3.478333110625776992e-01 1.781650990809426238e+00 9.712114657846948607e-01 -4.213851348947121322e-01 -3.285289899725418739e-01 -1.628401338798343367e+00 1.919775389286036971e+00 -1.433447215847766021e+00 -4.136974217624115879e-01 7.779387387172299606e-01 2.471837925426235150e-01 6.986375146488994770e-02 -6.536213650673503572e-01 -1.522538243498059718e-01 -5.044418315988250523e-01 6.956971878299339496e-01 -3.434764554755501687e-01 2.361543475606543707e-01 5.542078619280662588e-01 2.974103224654801036e-01 -6.629052976697014099e-02 -9.008288424022760366e-02 -1.548687849830262975e+00 -6.686417043971106811e-01 3.662068568534009722e-02 1.785765515814321247e-01 8.681903671422710467e-01 -1.121246657432018123e+00 1.637645186701057742e-01 -4.700490445394407413e-01 7.887124182462114108e-01 2.584287571320354471e-01 -1.082968645939503594e+00 4.578868568468429934e-01 -1.083618676240369005e+00 -7.715647417443081135e-01 1.673954213066148125e-02 -1.999677302848157145e+00 -8.832400787640942719e-01 -1.487425730276185076e-01 -1.399195099953311816e+00 -1.675471707331893656e+00 -8.247014273860081568e-01 -1.859830297150729672e+00 3.388884967564044781e-01 3.494446118043751937e-01 -2.876121815752360478e-01 -7.211502056644734093e-01 -2.957671700030216622e-01 5.138863511357472103e-01 -3.831107396906835438e-01 -8.019173863515932643e-01 1.129661992790983671e+00 -4.758670161456024505e-02 1.764338910196508570e+00 -5.389181179739308547e-01 9.553291250932444134e-01 -3.461823432626607300e-01 3.525703499989150669e-01 2.562351125892147197e-01 5.269018024297107416e-01 -5.779228684085928602e-01 1.578680090309795503e+00 1.325758247646001031e+00 3.040244306736412591e-02 8.673259665601784629e-02 -4.900479635545902483e-03 8.389358359750005434e-01 8.829199148035608014e-01 -1.883878660212987555e+00 5.908706604439694088e-01 -1.273049736202325866e+00 -1.883055287922619669e+00 8.969305631594151063e-01 2.096449505266554103e-01 4.297083832809792114e-02 1.188310193212388288e+00 1.234173957877250649e-02 1.674853291657745213e-01 -8.216362532105188354e-02 -1.212474882131349796e+00 -1.971094589927616880e+00 1.413165782451248909e-01 -1.413707853425029359e+00 1.893587156515234238e+00 8.603564477103015085e-01 -1.175037035273336361e+00 -6.742502372432382929e-01 2.482645908561966763e+00 -2.985711505182842007e-01 -8.265012574373076237e-01 -9.057180129092476384e-02 1.045179437231069208e+00 -7.518141148735099089e-01 -1.246300137226885318e-01 -9.958805680418272299e-01 1.042884940265662364e+00 9.313357234503237825e-01 -1.805231862897120620e-01 7.672454881356206569e-01 1.455448837826692099e+00 -2.432057591476957104e+00 5.483450417165266488e-01 -1.109388083416889215e+00 6.580911986507532729e-01 5.672956682810592621e-01 -7.932759147422813184e-01 -4.554511920008056935e-01 1.126786989119217403e-01 -2.248443624822591413e+00 4.040678765919397675e-01 4.481394677820682571e-01 1.676435614728927770e-01 1.086866757067856959e+00 2.059319593228109146e-01 8.287832558894525636e-01 1.022574888952533095e-01 -1.051410974298332413e+00 -6.975814523170914550e-01 -2.380017153556152065e-01 2.314228874445931172e+00 8.158449611549126734e-01 -9.608037218190888795e-02 2.086968908548691159e-01 9.179387607136570981e-01 4.953391596311437772e-01 -1.756805263932458561e-01 1.507369046950763625e-01 -1.974413305341277125e+00 -4.451357287823570208e-01 2.752844842708823681e-01 1.423722980842938135e+00 -4.307927725430309440e-01 8.342486470888496042e-01 -2.753445017121625843e-02 1.210026489526510485e+00 -4.215740057752835335e-01 -1.402948344902175348e+00 -4.674273461518730910e-01 7.003491926000365853e-02 9.658851825292766868e-01 -7.751496109088269471e-01 2.153111372841143012e-01 6.655502974175515202e-03 -2.604331218962461780e-01 -5.320267591958670605e-01 2.121976700312074637e+00 -1.072803067197698912e+00 2.046053180832032581e+00 1.501843437187082131e+00 -1.355955643952868162e+00 -7.435168953268893599e-01 -2.882159657206117553e-01 -8.757184836826037433e-01 1.586197667238533171e+00 2.533104852815496466e-01 -2.102428576892838574e+00 -7.590295182014555886e-01 8.868937365653360994e-01 -1.537589934229349475e-01 2.062031104054024677e+00 3.751386544881199492e-02 1.256094181330229098e+00 -5.343362250426020310e-01 -1.763991299053322137e-01 4.333016446060181104e-02 2.185795890682345366e+00 -4.526518443667409963e-02 1.082662419749086613e+00 3.820797315780878334e-01 4.982964179603423527e-01 -1.243624836330577521e+00 -2.784378680064570899e-01 3.362594160629080453e-01 -9.872607526298279867e-02 4.521729584491225307e-01 1.011352661902679140e+00 1.069962959298058403e+00 -8.563161637342626697e-01 -1.848692851660005632e+00 1.034557775357783482e+00 -4.505924852075520737e-01 -4.771573544347292722e-02 7.833786965542396397e-01 1.272001223652622637e-01 -1.040274802939023413e+00 8.833826832341974411e-01 -1.160187934612113780e+00 2.857886462687055040e+00 7.373637133821548950e-01 6.227039890579026959e-01 -4.027644226257688365e-01 1.870339978723750962e-01 1.546986953850505442e+00 3.640869024360691153e-01 -6.379127966758392221e-01 3.770495549601425855e-01 -8.377365626281225719e-01 -1.348996805508105856e+00 -8.670462993733436541e-01 9.721358349655530029e-01 1.106480185392099358e+00 9.386938976687319025e-01 7.902648088841808249e-01 -1.606755581429983426e+00 5.952729005802325224e-01 7.137501679333049243e-01 -1.362308721797808597e-01 -1.895171778412806374e-01 -4.740507013396920710e-01 -8.040129406920119015e-01 -5.148536949818501018e-02 1.369662069518869263e+00 4.514178432607922620e-01 3.116687648386723408e-01 -1.709700890277023877e-01 2.422484365683592600e+00 4.894896538990248236e-01 1.207545870636021812e+00 1.941023886780773422e+00 -2.253241662116105992e+00 1.122496975052026391e+00 -1.301809213262601572e+00 -4.774641463565665878e-01 -3.384825997355650484e-01 1.414915325379383637e-01 -8.980736493469803072e-01 1.249848524397348726e+00 -2.470220241481873913e+00 -4.375814091998690425e-01 9.939634730285823450e-01 -1.614505856925638749e+00 -1.767801895129234691e+00 7.330017237723239765e-01 3.530341206671108178e-01 4.822846369625162499e-02 2.648905565012999452e-01 -5.029438364392746497e-01 -8.036232460334367111e-01 1.202110352262238502e+00 -9.264189835362692804e-01 -8.977056505539530162e-01 -1.001886380881922278e+00 3.852482624638298714e-01 -5.604314888901686942e-01 -2.225515114593979576e-02 2.207642682326824701e+00 5.948173708087419742e-01 8.496236277416948646e-01 3.590524081371931908e-01 -8.070447244023357669e-01 1.906190644417595337e+00 -1.130480457124111854e-01 -4.143148057637044968e-01 -1.040196106625589090e-01 -7.716248456138378176e-01 -3.954502989180548878e-01 -3.468074641907654687e-01 -3.244063835189459621e-01 4.454645242147743378e-01 -1.975182581711324437e-01 2.663668372735013445e+00 -8.751119835709973982e-01 1.363408946197435245e+00 9.152201049297012947e-01 1.073916910152595161e+00 8.467001662766088579e-03 1.294981530157451044e-01 -2.670805454016069169e-01 2.496855471399473281e+00 -1.142755398253225252e+00 5.838579836926050676e-02 -1.219006458105729024e-01 -4.023340257969098555e-01 9.116292148914143523e-01 -9.960362100891877457e-01 8.346936697634687041e-01 -8.511279844506214332e-02 7.162680316796228297e-01 2.243279059789132224e-01 -1.430143883846528990e-02 5.130267273704042924e-02 9.634126865672203444e-01 1.870282338369356201e-01 -6.008368889549680070e-01 -1.783939986588839011e+00 7.272293048199192089e-01 -1.228715758103810618e+00 1.789705202809349638e+00 8.775752388490595801e-02 1.244712101649682046e+00 9.730758387255905584e-01 1.486378368820350682e+00 3.133095057839674902e-01 -4.513531622281962141e-01 -8.467168977721523104e-02 -6.300189265894930515e-03 1.560078345649355269e-01 -7.877780166091703506e-01 1.771340490480981245e-01 -1.394466288256059672e+00 4.465997694879576818e-02 8.310915818038429048e-01 -4.619332510642428224e-01 -6.890533044965280185e-01 -3.043621344804291473e-01 1.488858990600631538e+00 -1.261028715158790003e+00 8.485954477792466699e-01 1.145415505908534470e+00 6.416440370802205528e-01 -1.633878553438859460e-01 -3.259628940414763254e-01 1.464423101725462084e+00 4.959714782932393984e-01 1.222884060757526203e+00 -2.837495267464617554e-01 -1.231353410248712393e-01 3.010925764044128927e-01 5.681520624337055292e-01 2.180976110417552682e+00 -1.168045632881400120e-01 -3.514495245185147998e-01 2.087018642916376177e-01 -1.087178596935152619e+00 6.204499141513568627e-01 -8.398392857608661943e-01 1.261335360265054772e+00 8.098384189357705765e-01 1.056306656842971092e+00 -2.989200194993271720e-01 -7.056979092828882250e-01 -7.562131180331524982e-01 -7.981451565825871397e-02 3.456057079783065866e-01 1.258934405886025676e+00 5.440588926673544101e-01 4.926396791457982038e-01 3.024499103645501563e-01 -2.146348231841430199e+00 -2.944804970035900249e-01 -6.809514306185091570e-01 4.183727141287391094e-01 8.884317619147785727e-01 -7.417279291282125042e-01 -1.759314957252246181e+00 1.391111655794909252e+00 4.414776639460007979e-01 4.597537357651925172e-01 4.455320523857335679e-01 -9.438176396895696652e-01 9.873781985052624277e-01 -1.254086732923366254e+00 2.302922803928151851e-01 8.734142921779781688e-01 1.765485125623044604e+00 -8.635807920037799068e-01 -4.833253673365930925e-01 1.109684629842538683e+00 -2.536289319471357828e+00 5.953459395765035023e-01 -7.732505608335014102e-01 8.358086246258928931e-01 -3.216877453270071019e+00 -6.590660379153620019e-01 -4.160388527327457675e-01 -1.798157821852510718e+00 -1.106768500702312065e-02 2.158162463205175186e-01 -1.160923964874866765e-01 3.753199214424053909e-01 -9.597501073694643114e-01 -5.562772569218474850e-01 -4.953119590939856764e-01 -2.037230283164783273e+00 -2.407771742769586609e+00 7.560015353353610745e-01 1.338770441187480120e-01 2.418053017399756643e-01 -9.237121413422237637e-02 -8.777451366024775492e-01 1.013245505232774762e-01 -1.358481277943655863e-01 -8.525446116919183082e-01 -2.389398888119883824e-01 1.275665848220287391e+00 -1.121490861465470834e+00 -8.463264677322743790e-01 -6.106441534713947794e-01 -8.504234358589898291e-01 -1.671926512407705845e+00 -2.933143037777198314e-01 -1.079495716829272478e+00 -7.712017969865899714e-01 8.483941110053793144e-01 -6.834086723543106867e-01 -8.479565553014360990e-01 5.101985613760934291e-01 8.842423017152236664e-01 -7.358231376427096793e-01 -2.148800890908247663e+00 1.369583421390572653e+00 2.968871900934143548e-01 1.783348987773148153e-01 3.223300518894267608e-02 1.468888195450984924e+00 -3.311603633624929932e-01 1.324844306720762255e+00 -1.843267360740110883e+00 -1.313799011674350314e+00 -6.693451721557340806e-01 1.315322312008103678e+00 -5.734000414983626559e-01 4.579726275039834871e-01 1.458206278018539803e-01 7.667088354509371539e-01 1.096571657102195285e+00 1.451934086278507674e-01 3.114361223397359990e-01 4.318183028776044208e-01 4.925802191068944791e-01 -2.558152465773460560e-01 1.952636982794577092e+00 -5.027852013037289458e-01 1.037495323233031730e+00 -5.899854890634939064e-01 -1.145782926727213269e+00 -1.433392884604781647e-01 -3.422881248789308994e-01 -1.057651020254532837e+00 -6.400279036735547766e-01 -4.619533328647724701e-01 4.086776396953092361e-01 -2.245004501264890456e-02 2.291328451610524786e-01 6.636030788130184987e-01 -1.435650314078776191e+00 -4.410860994056812340e-02 4.419058584688802527e-01 -3.668425316729998498e-01 -6.655590123972520145e-01 9.680941238511189262e-01 4.034664486938721595e-01 -4.997430101079540776e-01 9.408822631427086192e-01 -1.279062648809902836e+00 -1.587608816919235943e+00 -1.101163589709053398e-01 -1.725992247160628157e+00 -3.576408153773050769e-01 1.147310979704062817e+00 -7.023252126754472302e-01 1.931377757619273439e+00 -1.030243012163519545e+00 -6.740207735969165892e-01 1.580367133898941123e+00 -7.108163740453737889e-01 8.536743675990723368e-01 -1.224797725029241002e+00 1.235176628260755693e+00 4.445894143123967912e-01 2.722514110964880385e-01 2.774666662805602702e-01 -6.045254570598327382e-01 6.315493942836698515e-01 -1.532013810785805896e+00 3.892555921334454605e-01 1.163881912345261282e+00 -6.568634106612215584e-01 -1.765543271252294266e+00 1.566875953493314544e+00 8.543348775276148332e-01 -1.066306448088158332e+00 -1.282537876239255858e+00 7.363534441132695285e-01 6.548742075805853435e-01 3.020154678434848194e-01 5.331914707814284782e-01 -4.912179618483837329e-01 9.427146837138548063e-01 -5.361997118784898042e-01 -3.332355374561711603e+00 1.211511544458021783e+00 7.341233082195355308e-01 -1.024725798169828339e+00 2.971941527992295051e-01 -1.638935034345042840e+00 8.534906258875438745e-01 -1.041041249650589418e+00 1.461375528430900017e+00 -7.577070401891062845e-01 -8.333511980467567248e-01 -4.050606674206870261e-01 6.199645221165741571e-01 2.781269499963773262e-01 3.387937997829094661e-01 -1.154526448170814179e+00 4.250754198483689961e-01 3.441459352763460156e-01 -8.325287256065535546e-01 -1.228916124897159845e+00 1.172798475950717956e+00 -2.263697292602535605e+00 -1.841765236080580292e+00 -7.767165992769866634e-01 -1.066359338102876031e-01 3.157274526432916617e-01 1.378399429270957266e-01 1.371201276150703752e+00 3.092771986388043182e-01 1.720144409192699175e+00 -2.503023986972821024e-01 4.255792661500040069e-02 1.644124534079139943e+00 8.506097214489001246e-01 2.104666910973060356e-01 9.892898130815689361e-01 -2.468777184115789336e-01 -3.343347110170894476e-01 1.330037355710402380e+00 -5.408623077265781731e-01 -1.206078403913461106e+00 7.054895737524373711e-01 -4.091009048942953474e-01 1.511077783483713577e-01 1.613021109074596060e+00 1.811502535556430704e+00 7.121041194459964974e-01 2.855964169704100719e+00 -9.325592275117244867e-01 2.811896785739456117e-01 -3.136376251251884462e-01 1.400841811595017861e+00 1.465755696706077194e+00 9.973704514276223732e-01 5.814471980902809201e-02 2.676879425943283763e-01 9.300156066790509213e-01 -1.680643435167358923e+00 5.822832605645067439e-01 -1.225677643121694249e+00 1.649497458308604392e+00 7.419061937206935520e-01 -9.806638187279183017e-01 4.846901109269475261e-01 5.495877427138983196e-01 2.212427598748829105e+00 -1.104314923718459518e+00 4.627237331068712600e-01 3.687640527783249411e-02 -9.142228165600164713e-01 -1.634694646066327250e-01 -9.749574050070868303e-01 1.502152905935804084e-01 4.694061274243541138e-01 -5.480678511757938187e-01 2.586580643350364639e-01 4.723879808315207818e-01 1.977261507406027352e+00 8.125742707513707863e-01 1.299726425161250809e+00 -6.614617167468350711e-01 -1.110960646361690785e+00 -1.152925002554271661e+00 -1.181765252091259155e+00 -4.366042333862077407e-01 5.190545177888652439e-01 6.904636920914068998e-01 4.393963916996831975e-01 -4.644439709355128315e-02 -2.917615836657994066e-01 5.293122939274909067e-01 -1.985201300463361518e+00 1.522772278326470108e+00 -1.118124036762573770e+00 7.193550702903497851e-02 6.915658292177687683e-01 4.915512365228132952e-01 -3.995874540242366768e-01 4.041096240715251198e-01 1.918962763329385215e-02 -1.167698562708746751e-01 1.182929718552298004e+00 1.027663466750523780e+00 -2.229785593425801515e-01 -1.034858194315069618e-01 -1.011009890787200272e+00 -3.296667351871125362e+00 -4.417232406032328140e-01 -5.308653670250128576e-01 -1.819481811496411194e-01 1.134434620224972434e+00 2.010579137887996137e-01 -1.221665689556742596e+00 -5.945210276944689065e-01 -6.268197775596704435e-01 2.051640859060291644e-01 2.027519565720070083e-01 -8.406386302268883393e-01 -4.532201437764656338e-01 8.962860087078795557e-01 2.953386351028642887e-01 -5.219497813725199054e-02 -9.980768938742645702e-01 -6.840493028200494985e-01 -1.611007575486943511e+00 -1.514471022038091919e+00 -6.570059006259363343e-01 1.067489590646333530e+00 -1.116587602945316782e+00 6.028182252332080493e-01 -5.478914599101876171e-01 -1.993982275883799504e+00 1.726146965600507732e+00 -1.802566196038514201e-01 2.206075737230468015e+00 1.459070632600232731e+00 1.107862741168724297e+00 4.814885558062354520e-01 1.121658974617107729e+00 -1.824980746859262704e+00 2.906666433534431659e-01 -8.865691750144597538e-01 2.763055834964998625e-01 -9.409805752174110749e-01 1.380120932943056378e+00 -5.947027946475497151e-01 6.870696628412843732e-02 -1.721706149220084914e+00 1.399063615810420158e+00 -4.030988984772622130e-01 -3.767299451025206691e-01 -1.914005544436182760e+00 9.671151662964640183e-02 1.204420596650752850e+00 7.606588260213820174e-01 -4.965705900465782197e-01 -2.319077467950066973e-01 4.924858000543221731e-02 3.164751387664735405e-01 1.225311641883763514e+00 -4.683060679726742948e-02 -1.384677891411729034e+00 1.129223740762707595e-01 -1.542927080932527673e-01 -2.008612984235414789e+00 1.062315303126650790e+00 -9.649224100002271598e-01 -5.796537671088558552e-01 -1.784220100296833034e-01 1.789128565918267355e-01 -5.294231732417395975e-01 2.982648222767955160e-01 2.235597235815424799e+00 -3.051662154500719981e-01 -3.076891742355539749e-01 2.033301885228867345e+00 -2.631503138051061175e-01 -3.815295552883407604e-02 8.648444504271618483e-01 1.288523550059727407e+00 3.478513665315969283e-01 4.714851176897111862e-01 6.451838283636361637e-02 -3.183058096369380530e-01 -1.473957098314971459e+00 -1.317038174080295665e+00 -1.032242889813777209e+00 7.468171833465014897e-02 1.646564692775683625e+00 -1.641398835837155845e+00 1.557812707885202430e+00 -1.638760346852912164e-01 -1.377199788340254694e+00 -4.690693750059991007e-01 1.047708929053050797e+00 -1.356885999945962040e-01 5.082852678018223713e-02 1.178276084914870347e+00 -2.700800302402994388e-02 4.149215705440115198e-01 -1.338093443834765139e+00 -6.493321467236361222e-02 -2.698834224321369213e+00 1.343433605329312552e+00 1.251740517450043111e+00 -1.509213962534756925e+00 -3.637110373803511543e-01 1.193819322946698680e+00 7.226453560809129595e-01 -6.539004760466333721e-01 1.999758100980296271e+00 -2.361978528915490649e+00 -2.814070733461020990e-01 7.102557688064017327e-01 8.379520609415723464e-02 -1.111943061816411227e+00 5.359545603022576321e-01 -5.820283217200155068e-01 7.804974258245570562e-01 8.733191889519313633e-02 -5.653067234302291411e-01 9.195224912012149865e-01 1.540498889348010048e+00 -9.844203530690127657e-01 5.702542856286152428e-01 -1.004487774443377557e+00 -1.169662788895166061e+00 5.833005055018179036e-02 -1.379834696706510266e+00 -2.190371417669470522e-01 3.289776763917326430e-01 -1.370626542013767990e+00 -5.622915724784139924e-01 -1.382813666119408147e+00 8.666479719984108154e-01 -1.444007179945911226e-04 -9.438411707592571365e-02 -6.267276091776737834e-01 8.795610581828755548e-01 5.155927422613761912e-01 1.939401997630710861e+00 2.061321120179748334e+00 7.593672136107969539e-01 6.784921848923451959e-01 -7.372936769831387460e-01 4.093226331243959848e-02 -1.009332998755004596e+00 2.160772046253132406e-01 1.537285524234769385e-01 -6.363618635450803973e-01 7.077815189364727866e-01 5.980185617144083698e-01 4.012252737915769640e-01 9.188283205243712864e-03 -2.478595625450600082e+00 2.445126370942744543e-01 -6.591262337822040296e-01 -1.838049139338615356e+00 2.086083901281727548e-01 1.095836224606231646e+00 -3.684077231202449454e-01 4.609867476066650260e-01 -5.262321746013111090e-01 -1.534999136469002545e+00 -2.404216838820848745e-01 -1.233037234139873206e+00 -8.678142609567789378e-01 6.203492742202662003e-01 1.218206766841191807e-01 -2.612444250278423308e+00 -3.450482986569727850e-01 1.145270403710283297e-01 -5.280238632183382741e-01 9.368309535086059014e-01 1.313350635020668955e+00 3.328787648472588678e-01 1.317230491763367928e+00 -8.364033746675618719e-01 -2.022768981864033200e-01 -6.889130263342527760e-01 2.062354124003211997e-01 1.174751633163219622e-01 -1.703735694235793297e+00 8.847019356164783632e-01 -2.309303595033675854e-02 6.446995319387535117e-01 -6.330137307136037839e-01 -7.283649258822408878e-01 1.396949572386825267e-01 1.061137323925863019e+00 3.979320778140334192e-02 2.066708224251093684e-01 1.073010318869886737e+00 9.367158726984388395e-02 -1.117580537969122961e-01 -1.090200232778298695e+00 7.593733611610341550e-01 -1.482647565789655120e-01 -1.237909568853103437e+00 -2.900865674279602402e-01 1.304246461599058771e+00 1.750493874387743509e-01 -8.078876267828482005e-01 -7.610444400622838890e-01 -4.399653704509491337e-01 1.264271631117755090e+00 -3.360387316804146485e-01 -1.735029688069502545e-03 -2.141899569379437818e+00 -5.355277481865619027e-01 5.652157598195552968e-01 9.257065247367777250e-01 -1.287009998731290406e+00 7.103760834353903819e-01 -9.397523232455512465e-01 -2.018650058730476093e+00 -7.800595894391851304e-02 3.123762627850520390e-01 -6.714566044439175263e-01 5.653716720715100674e-01 -7.167990863077881025e-01 -8.378073264026519862e-01 1.361819649365124396e-01 1.157809232984153169e+00 -9.246235390161589018e-01 1.362722937600208128e-01 -3.985327772015776482e-01 3.279746645016419770e-01 6.200578660705441392e-01 3.051901996390168348e-01 -4.664178792341008295e-01 -2.044501791700588988e+00 -1.522889122943388518e+00 3.880875698549091091e-01 -5.120853696608458350e-01 -4.032579837855927996e-01 -3.993582601822759370e-01 -2.159802730456685249e-01 1.020971774448003848e-02 -1.324257126319993150e+00 -2.503267622806920056e-01 1.116503300998541892e+00 -1.040684420360371565e+00 -3.407123946647908075e-01 -1.100300471563186777e+00 9.316382731312948806e-01 -1.130596356218102755e-01 3.258474745346646162e-01 4.882620521910316924e-01 3.608337625632081491e-01 -3.649837594966456322e-01 2.512293272512697850e-01 2.244468853123955387e+00 5.733748461993590784e-01 1.427252992580390067e+00 7.720963292054193738e-01 -3.842963382507031955e-01 8.531281760062109365e-02 4.832493844135458128e-01 -7.155867705869869422e-01 7.458981924645141648e-02 1.335542453612686531e+00 -2.792036608354632410e+00 5.835634853613923534e-01 1.396503853215122382e+00 -1.109283126428496358e+00 1.140169411726783683e-01 1.835626717279748465e+00 -1.412579370539916723e-01 9.478643779156433746e-01 1.055306028826000331e+00 2.047087718345586005e+00 -7.357374969966854472e-01 7.770199223207345796e-01 2.602409518998602400e-01 1.579078419034205760e+00 3.963933688008805523e-01 -2.679228182892694932e+00 5.768153655935513990e-01 -1.481991389865882747e+00 3.996766718424931142e-01 -3.477442756100085908e-01 -5.542898175094420621e-01 -1.693699640278012009e+00 2.739942430486037583e-01 8.620306619583743002e-01 8.487182235767045668e-01 -5.440544316430945271e-01 6.799598136408892268e-02 -2.631561256528968107e-01 -2.111470108574492244e+00 1.510152516575695936e+00 -9.931596794891918156e-01 -3.003985929588320336e-01 8.297621151748846291e-02 -4.481852928862996022e-01 -4.985038958805322329e-01 -3.964155821460741413e-01 -2.032829121638879855e+00 1.048059138952688985e+00 3.510576381527494849e-01 1.288776652904205788e-01 -1.405649210099276347e+00 -1.773610427609267348e-01 -1.136993022669225084e+00 6.575140972498490222e-02 -1.900967566755099813e+00 5.600466850790956075e-01 -1.015772154498940427e+00 -1.914022452870091373e-01 -8.091331699899498853e-01 4.286892122801571614e-01 -2.292758323781992624e-01 5.734468381927961822e-01 6.168295752937437149e-01 -6.281500452743472573e-01 -7.864132876503093783e-01 -1.249323149792623378e+00 5.416333958730946696e-01 8.747045027666080497e-01 7.156823930917386445e-01 -1.854738330549646208e-01 1.366228822194071324e-01 9.595383719803780853e-02 -3.236177537108379521e-01 -8.225830359902144284e-01 -1.985105735477381839e-01 -1.067241999168593747e+00 -1.391212883572169323e+00 7.183714068099232852e-01 -8.273141988343690745e-01 -4.021393975594020898e-01 1.290342744179594048e+00 3.728992141507844749e-01 8.542559438116616999e-01 5.960058571296971142e-01 2.633339346983791796e-01 -7.271596859190500028e-01 -5.607145012327947597e-01 -4.593732122680557195e-01 -6.878615660436896428e-01 -3.250756100113679770e-01 -8.352292877748265232e-01 1.213728979477438408e+00 2.236604761300370114e+00 1.596553869410481274e+00 -1.082397236063999069e+00 2.784519504854215954e-01 -1.584258057479418058e+00 8.075382367424617236e-01 -1.261633978413755797e+00 -1.249746493405217151e+00 6.075309041759096029e-01 -1.070084279472711231e+00 -1.284961781454426077e+00 9.395212511173478553e-02 -2.776753585146856107e-01 -7.379029994023790229e-01 -7.024577723894439574e-01 4.002725763072830789e-01 2.636103016619624206e-01 -6.216632006198780092e-01 -8.515898625488046436e-01 6.169295039688867943e-01 -5.805759954995357575e-01 8.304207336148259344e-01 -6.984161382256183215e-01 1.263393285897689067e+00 1.475630543068159328e-01 8.798104468848239046e-02 -4.053727090722870074e-01 4.335210358541387587e-01 7.956172568434610737e-01 -5.273640059507966882e-01 -1.157262876109142885e-01 6.117121808549813577e-01 -1.523351691409034814e+00 2.004916082938860422e-01 6.437379996185625952e-01 -9.244763726913863833e-01 -1.213993793880438377e+00 -2.230715413307622075e-01 -1.329517768687473733e+00 -3.426549655113403925e-01 -4.661463594007765887e-01 2.479584717375604708e-01 -3.231879922530720428e-01 -3.849989092801677226e-01 -4.572392063695389086e-01 8.634168735527820715e-01 1.871525673390991573e-01 -1.183814579059191185e+00 2.397419708539342942e+00 -9.452471678014601197e-01 -9.502036025579672085e-01 1.372900119344729220e+00 8.659810223779045302e-01 1.557480161749606573e+00 -8.958312742165944545e-03 1.006495556887492537e-01 7.531125025042099130e-01 7.927783745697807305e-01 -9.565659020135912627e-01 -1.886499171404871333e+00 9.785300908323818492e-01 2.870094080944666226e-01 -1.506148006942790607e+00 -3.500889049796057639e-01 -5.562710038774227872e-01 1.291348126997008849e+00 -1.040093549146752089e-01 -6.102962199068648896e-01 -1.400013164046032266e-01 -3.081377004099607186e-02 -1.159831067335820087e+00 -1.261770708493654136e-01 -5.508141385868121631e-01 -7.694041783959566505e-01 -1.610756455105774587e-02 1.149227487522975766e+00 5.298666112954456553e-01 -1.200305213036250596e+00 -2.044262788844056544e+00 -1.845637422414193596e-01 -6.983243068769517947e-01 -3.768204506245141916e-01 -1.407597104770895169e-01 1.805632721033281429e+00 8.781140688473147993e-01 5.482558986492042097e-01 -2.793216585191312662e-01 -6.323613612257843464e-01 2.388347687424350774e+00 1.966384052978059849e+00 1.223083167617191380e+00 5.376997143530809486e-01 -7.755450510637466877e-02 -5.582774863930252129e-01 -1.167280852537230240e-01 3.026745211862492124e-01 1.892961854312157632e-01 1.515295105697958278e-01 -1.275332747342671436e+00 -9.512848706777650154e-01 -6.387118745123169239e-01 -2.089536417216544706e+00 4.474924729954727898e-01 6.256516744289161158e-01 1.677760562942222922e-01 1.958110173046970215e-01 -9.168149022165328343e-01 6.871707100978852178e-01 1.949342771867663915e+00 3.535351848483393455e-01 -1.931163844508444472e-01 -6.273140174951049586e-01 1.404277718794662844e-01 3.833732532692935568e-01 7.439737053716749537e-01 -3.192693029538217764e-01 3.015282848038887131e-01 -1.074145468850137064e+00 2.924698823845193196e-01 1.424085597675581072e+00 4.536776467208040176e-01 3.547373560902700174e-01 -3.028696749657357468e-01 -2.577718749487470928e-01 -7.159305548490434157e-02 1.398845241070439727e+00 -3.990914793143306993e-01 -4.516966448856288840e-01 -1.526243280807389135e+00 2.688508719665017033e+00 1.333410628160820677e+00 8.055977136469035793e-01 2.051982757900522980e+00 2.880918123764747429e-02 -1.922253574534390053e+00 1.071637721874995508e+00 3.386292644923213913e-01 -5.346912563519831130e-01 3.168002684300453842e-01 5.093860777126061334e-01 5.610294707744426512e-01 -4.736758006756541239e-01 -1.240846293091419694e+00 2.372655568520111391e+00 -5.598913789279426068e-01 6.681540408125552499e-01 1.080032715400248977e-01 1.825662486159840503e+00 7.993430083569419420e-02 6.268432869407071228e-01 1.654663699012644817e-01 1.756669649515099740e+00 1.515346199475505973e+00 8.323089471469183875e-01 -1.434548687064573169e+00 -4.532862268967893793e-01 -2.491866027694446262e-01 1.401613027611599449e+00 -3.397618082175373200e-01 -4.675577507713781777e-01 -2.238434130242602293e+00 -1.340888475932460189e+00 4.481184890775655738e-01 -8.501162280100030832e-01 1.189837206952173210e+00 -2.348564667823783148e-01 1.027662094372933987e+00 -7.968576467249718354e-01 -7.969943645554870004e-01 -4.909595810384710934e-01 -7.395924346273483607e-01 6.352567591401548919e-01 -1.012903992035102951e-01 1.598448590397058000e+00 -4.864593525413197783e-01 3.093242521867260453e-01 1.212968599640012579e+00 -1.191091032424428597e+00 -1.356054200013683930e+00 -1.026575927733076377e+00 -1.499900278636172146e+00 2.225539342577641522e-01 2.408939653081479948e-01 -7.709488148069002511e-01 -1.314164583349931803e+00 9.937162468688949257e-01 -1.265997267226539602e+00 3.036937115769081097e-02 9.196460026108812524e-01 -1.308432468213590327e-01 1.097150714370471292e+00 1.823862310718558366e-01 1.160409297086778757e+00 -3.555994488053694780e-01 -4.885814242674644814e-01 -1.855172069535512058e+00 -1.262912132376618368e+00 1.505257259732979414e+00 -7.884072922218351431e-01 6.337098857367985394e-01 7.765423732981632243e-01 -6.336890079384141505e-02 -4.030866462847388365e-01 1.133989070748274708e+00 -5.032159471142464424e-01 9.219190919072562940e-01 -1.209681227908163237e+00 -5.559989298665335422e-01 4.754758997417147387e-02 1.268034437169855089e+00 -7.752834378025161843e-01 -6.421225058479872183e-02 5.871615812326030914e-01 7.703647032199069100e-01 -5.850514677386837725e-01 1.290890969709257874e+00 4.958692377827125797e-01 -4.994735909020084352e-01 4.112362531495585283e-01 9.094333258975696443e-01 -8.024962818259124830e-01 6.129759202153051145e-02 -2.986009773602255613e-01 -8.196603977256129436e-01 -8.329181552221743834e-01 -4.688037316475832106e-01 1.176382386558953552e+00 9.425424025678738604e-02 -8.440574288265224878e-02 -1.836913011826877495e+00 1.861105195466102202e+00 -5.700316423067750549e-01 -3.552277314909935146e-01 -1.749611587052549488e+00 4.655984055341651495e-01 2.485039996075430468e-01 -7.344574159514433154e-02 -1.712210722407183916e-01 8.206573387423835020e-02 1.680442807698969143e-01 4.720690710601949114e-01 6.046193260762149357e-01 1.144525630359655849e-02 4.065105662443439793e-02 7.700451406749948546e-01 1.173862668216322902e+00 1.334992241265568369e+00 -9.126651216160265312e-01 4.520554581062928290e-01 1.115667160624778331e+00 2.062287018790680548e+00 -1.661451110896810801e-01 1.730090670717353785e+00 -3.008833913774533020e+00 4.935580693025832244e-01 -1.601483643254474565e+00 1.815855020040768153e+00 6.077543467855923698e-01 1.878706252448075209e-01 -4.824856114571231536e-01 3.872791581397450056e-01 -1.610491547660050315e+00 1.268188009626970425e-01 5.174685389273284697e-01 6.835767812160656841e-03 -1.670617974907516179e-01 -1.021530068108932765e+00 -9.652156685718927820e-01 -1.014736459313582140e+00 5.495898940079384509e-01 7.696197074101777946e-02 -4.618757518580890453e-01 -2.088825070417754948e-01 3.139212763474155676e-01 8.439033306514481803e-01 2.198955622303165255e-02 5.022871603685807873e-01 -1.625473984510070302e+00 2.336838044371919998e-01 1.958158912146814312e-01 1.877317465833854726e+00 1.517921565025546649e+00 1.106884852411204267e+00 -1.749971769114548048e-01 1.353069260500237014e+00 1.481599147982139986e+00 1.359734953117089029e+00 5.047123100253561034e-01 2.998948287073210928e-01 5.204914539032340359e-01 -8.415344475772830457e-02 -1.133193290645136520e+00 -4.881979395737282013e-01 -9.246996526111205261e-01 -9.066180504555255704e-01 9.409431842001467761e-01 4.738908349327128344e-01 -7.995063222121405744e-01 2.361701610909867632e+00 1.451966454767153136e+00 -1.001896793081099357e+00 -1.126053730547932563e+00 -7.015556836475776992e-01 4.754769204956058593e-01 -6.731053287284676223e-01 5.320794130026782476e-01 -1.553378032097114114e-01 1.081850597759397958e+00 -1.396290894603945398e+00 -6.914013954651503369e-01 -1.927014411576959851e+00 -9.723034308728790709e-01 -9.647076580058215611e-02 4.413018656830215436e-01 8.164377208624297166e-01 -7.493371790919280961e-01 6.811753732700431829e-01 5.770625419864677808e-01 6.025030505972280848e-01 -1.876051247003786282e-01 8.996677004303965663e-01 1.322956956119908378e+00 -4.106635694930263480e-01 8.714454024811714161e-01 1.572100797010747675e+00 -6.052193838252802882e-01 -7.921665634497659925e-01 3.640569000208949135e-01 2.977459238475689829e-01 -1.836664992418138631e+00 -2.455121319354054421e+00 4.507925384107825395e-01 2.328274374858593510e-01 -1.609183622259520163e+00 -6.323867872907418253e-01 1.176826057858967989e+00 2.389473029331002363e-01 1.352482023289515389e+00 1.154635773218917416e+00 -1.269755284307777288e+00 -3.501551579384611784e-02 1.448744451152207402e-01 -4.081240719050309718e-01 7.244749696500669689e-01 1.545247773213908937e+00 5.232122843812065938e-01 9.283944298629848157e-01 1.996808073076824286e+00 1.279046282843368187e+00 -2.143294704758019087e+00 -8.245413654156239502e-01 7.803601657976850792e-01 -1.993880945446726560e+00 1.557169909014678666e+00 -1.211826535001530036e+00 3.303405670074813227e-01 2.736255344225111963e-01 -4.472326040722955365e-01 7.319148004396740514e-01 1.203871441286328947e+00 8.240574155604696305e-01 6.680393237699845665e-02 1.928308903797345764e+00 2.012153988368365898e+00 3.752308765022551174e-01 9.785827902235646469e-01 1.603299131265474298e-01 -6.284926489084384782e-01 9.849829370424861841e-02 -6.356687160520936575e-02 -2.136752465128630263e+00 6.521363236563645360e-01 1.693010423147838228e+00 -7.433613125983331571e-01 -5.044253692178919390e-01 7.733114419151755348e-01 6.969944450246088330e-01 1.543618865706100074e+00 -9.071709895032979976e-01 -1.428726332474567817e+00 -1.633034062786429708e+00 -3.333048335897947356e-01 2.698503308825096481e-01 -1.930263670647212604e-01 1.006662157747380659e+00 -8.739344905994349544e-01 1.797294644485411208e+00 8.305192021312017558e-02 1.471451367479168215e-01 -7.094128310504475843e-02 6.699506851986987144e-01 -1.318391776877989550e-02 -4.563363348630077865e-01 1.026764332322366746e+00 -2.293126794833548199e-01 -7.233131476951455419e-01 9.862823222021538383e-01 -1.310511241326013099e-01 -2.127035388083408154e-02 1.101391941985498724e+00 5.345092364816428354e-01 -5.975553497027518146e-01 1.658046429801295130e+00 -6.398842274750572434e-01 -4.991236075091942670e-01 -1.099141263456301365e+00 -5.392524635893185536e-01 -9.190051771869059416e-02 2.538793960842459785e-01 1.100475296113946067e-01 1.527363178353578377e+00 8.383529508974575384e-01 5.451293146818889657e-01 2.405212604528687848e-01 -2.879838369983187540e-01 -2.508133525220306304e-01 1.679454316865784669e-02 1.375747490282624774e+00 1.418003948393637137e-01 4.990874532505683026e-01 1.354585273235655585e+00 9.146331387337439667e-01 -1.127575340668316883e+00 -5.847490548988736742e-02 -3.520448973755421762e-01 -1.576735882847503989e+00 8.309263246353915111e-02 1.488682661112666061e-01 -5.140598447103201796e-01 -6.552995937262440229e-02 -1.435626685156791593e+00 9.463369338496085970e-01 -3.288503618575049914e-01 7.334276958200977026e-01 6.385783049530928679e-01 1.261171707451417490e+00 8.910977500459173195e-02 7.871264294806200601e-01 -9.288838124165098575e-01 -2.470037576530040191e+00 -1.690595181255216906e+00 9.131366472365236575e-01 1.534535260411918012e+00 -1.459988610684626709e+00 1.614467351699252484e+00 4.444679642006721387e-01 -1.555699965714103739e+00 3.986169995068117866e-01 -3.477468002002149228e-01 6.273250055748377241e-01 5.054147762008404099e-01 1.148803776574917612e-01 -3.844126650393863559e-02 2.104782285597514846e-01 -8.117664452219720550e-01 1.335481111244243513e+00 -1.522786490343353227e+00 6.999371546392421095e-01 9.652502231593402815e-01 1.287510749990613546e+00 9.193237314752367162e-01 1.694804285308133096e+00 8.197960426354670149e-01 -1.236990598929440743e+00 -7.911003462799854891e-01 -1.454127896806964859e-01 6.282051126870663582e-01 3.547317535068355010e-01 4.202125342885174586e-01 -8.849618839640166490e-02 1.925242020281472122e-01 -1.208583994826109231e+00 -7.136950253858193038e-01 -1.417117364748101238e+00 1.231241257586006332e+00 -9.908040096447900957e-02 -2.279302512848445428e+00 5.929524717421784663e-01 -4.526156856397856032e-01 2.058025488176887574e+00 -1.571904422372061849e-01 -1.874500467215473032e-01 -4.978621232507813854e-01 -1.366891661312871209e+00 2.341961138550882338e-01 2.339016420909346028e+00 -8.885056400779152153e-01 -4.698674592342044765e-01 -6.084578921639368643e-01 -1.168230433772324828e+00 -4.144362999306313022e-01 2.885243380186950923e-01 1.420045210269678559e+00 2.607069098952761316e-02 6.078502563883233512e-01 1.213066964374628132e+00 -8.912910606268362734e-01 2.884720827890259742e-01 1.093772152358418737e+00 -1.859315808267966830e+00 -2.940817976809613141e-02 -1.132158170712503631e-01 -9.820733679933627558e-01 9.819625482432887686e-01 3.595207275822733251e-01 1.114568747836365059e+00 -7.168117539456212439e-01 -8.527302996834638105e-01 1.217420313880293925e+00 -1.753436491293244581e-01 8.200004804545082404e-01 2.695167907267053131e+00 6.585155977578072140e-02 1.664886031312607484e+00 5.596273633073597376e-01 4.002363878228666905e-01 1.823035291438410921e+00 9.635235327370725855e-01 7.930874675528826190e-01 -1.461529156254120609e+00 3.418553270597923105e-02 -5.602035863840391233e-02 8.983931871402738301e-01 3.890039999648732261e-01 5.991635191765255497e-01 1.792751157509825388e-01 -9.660997540064614197e-02 1.242368834316508464e-01 5.049362353571860140e-01 9.495882378018711822e-01 7.593359535172358177e-01 -7.680929665940271489e-01 1.026589699381639909e+00 8.551471227445182899e-02 -5.840040267681612107e-01 5.884905905614012944e-01 -4.572514229482810277e-01 6.951427408501622551e-01 3.753496685359786200e-01 9.665159042338344886e-02 4.052626687907615599e-01 3.603918960406070626e-01 1.371875716370469789e+00 1.376254547464617506e+00 -1.212701353792174475e+00 1.610092327589446093e+00 -4.813887118957204114e-01 1.172710641202879406e-01 -4.918549061456435334e-01 7.411575334513770263e-01 -1.606466232599420119e+00 -1.134057845695885636e+00 1.385915355165284968e+00 2.507252373144137181e+00 3.377352706633725554e-01 1.055059705112848745e+00 6.930702502984062985e-01 -9.870653099261250674e-02 -1.234983100402591849e-01 3.021985073083243711e-01 -8.898239391807779564e-01 1.387628892005851267e+00 -3.140003060998772799e+00 -1.310084335640365083e+00 8.607115908121372450e-02 2.470561719556222169e+00 -3.864152913642696641e-01 1.984781720751053191e+00 1.869275942558463188e-01 1.741217491553762375e+00 -1.398751229737108970e+00 -1.171925917473112477e+00 2.154612152713320405e+00 1.244296641930235647e-01 -8.085062454709910362e-01 -7.047611298234383037e-01 2.706481344018318413e+00 3.221416435408850365e-01 7.068488267796482205e-01 7.853767531513461408e-01 -1.260204091376200042e+00 1.130623673324637757e-01 -5.620791899481681897e-01 5.513420942407928904e-02 1.389195414844897725e+00 -6.121436995354058164e-01 -1.407220487216145788e+00 -7.117048264781071498e-02 -3.601516029735866153e-01 -2.788035476766195786e-01 8.988084821780775169e-01 7.863884399984923945e-01 3.837847477135439833e-01 -7.537207126810274715e-01 4.560777399040166769e-01 9.895094810395850260e-01 -7.443900396340019654e-01 7.272241840259600076e-01 -4.789550527935517166e-01 1.111081568307353162e+00 1.600763568454763031e-01 -1.053596183232340389e-01 -3.538070438247710170e-01 -1.111463906378655109e+00 -1.542542784304486547e+00 5.741248782427995495e-02 2.656408245329031081e-02 -1.889826693235240773e+00 -7.977909729785984116e-02 7.108051568997273417e-01 2.726223217502301566e-01 -4.091943601099298222e-01 -1.409120212342966694e+00 -7.297337382912388870e-02 2.001758566265587458e+00 -9.608536806893043236e-01 5.387841224468828960e-01 5.272085357544809003e-01 6.159626008148085807e-01 -3.231517587373025080e-01 -4.796060449911875301e-01 -7.559998921863306798e-01 1.345740315942104637e+00 2.099473995326520903e+00 -5.632147179048633268e-01 -7.916589540594700658e-01 1.104216314951634414e+00 -1.080655769046455772e-01 1.025618976225818768e+00 -2.557442784228367572e-01 6.556664716847971919e-01 -1.176945696059495949e+00 2.209315007311976609e-01 6.281779063318392309e-01 7.275921212054599074e-01 -4.026166841661378282e-01 5.545057102809174826e-02 -1.929078842144466233e+00 4.924300370737114685e-01 1.227882649556125000e-01 1.965595322350378316e-01 -1.237177930640388723e+00 -1.144031043847564266e-01 2.620367778577819551e-01 -9.293448378838975454e-01 -9.521974245294823058e-02 -8.477035133798019872e-01 -1.485471988959654155e+00 -4.947029696868149862e-01 3.270062542779922365e-01 -1.110003765904998968e-01 3.834631511629180700e-01 2.924093030428441820e-01 -9.320547189604095895e-01 1.770620200454392057e+00 -7.989939455298959992e-01 1.941623812997237186e+00 -1.337223386801273284e+00 3.873885760352614449e-01 -2.600538826145844862e+00 2.977122139094962261e+00 -1.145178964704279156e+00 -7.335160158160278776e-01 -1.834427364227672497e+00 1.886348937233877365e-01 1.106012134893241017e+00 5.010029450493130865e-01 -1.042987501857033927e-01 1.169929753076301093e+00 -2.074549783405834624e+00 -6.397364980836216519e-01 1.467644820857885168e+00 2.090734368583652802e+00 1.643172455895550943e+00 -1.068594641637921727e+00 -2.283173576743355859e+00 -1.923970314579230845e+00 2.216620020975119232e+00 -6.420592270121320277e-01 -1.134362768598377702e+00 1.569671542717088197e+00 2.265325137067544681e+00 -1.391555970913168183e+00 -1.791472565502485015e+00 -4.925861471136157577e-01 -1.591431543927819714e+00 -7.397903768409952452e-01 -4.133893544801886533e-01 1.458884347195118780e-01 2.829386050102599137e-01 -4.076361137910920474e-01 -4.222706505253249198e-01 -3.356616412815667527e-02 2.672523534887843999e-01 1.495390494366783951e+00 -1.105317337047037052e+00 -1.732743636005691812e+00 -1.927510307124678191e+00 -1.642230237328518694e+00 1.839551878137934748e+00 -1.051116017822723459e+00 1.203795001340957738e+00 6.712311952767022749e-01 2.684108910091397293e-01 -1.833791120924784357e+00 -2.074820697399552660e+00 2.117599745728520125e-02 1.008870365777521788e-01 -3.716831192497537795e-01 7.107386027098343551e-01 -1.909014036100684208e+00 -5.811255203406605618e-01 1.955778410650699017e+00 6.251733776729430092e-01 8.750973749314138184e-01 -6.934261984947378554e-01 -4.097645214081022114e-01 2.236988091107816046e-01 -1.247189868869036822e+00 1.827134373006126800e-01 -3.150923630003832354e-01 1.647306332552537667e+00 -7.312539666803506977e-01 -3.221316365457906450e+00 3.982523383217688728e-01 -1.171993123528433545e+00 -6.860694930792380353e-01 -1.488758176036575863e-02 2.892712025676508758e-01 4.376048146152750062e-01 -2.343048084678687637e+00 -1.037658601161622757e-01 -4.085695428410888730e-01 3.022373742443461020e-01 -5.627228617322079796e-01 -4.811240111639788486e-01 1.226726463148389623e+00 -6.304793250377913605e-01 -4.447494614679544656e-01 1.792518567611121605e-01 -5.784787264251099043e-02 2.026817524791675762e+00 -2.473483413084870686e-01 9.229556617250644912e-01 8.861900445746255794e-01 -5.089173704441374291e-01 -7.605420789925733116e-01 1.261193556976659469e+00 7.710362324637025644e-01 8.989371284623910718e-02 -1.490824434985287272e+00 1.383991228620170544e+00 7.663690185312959091e-01 7.758555029407304682e-01 -1.143319154392403503e+00 8.369007169330605622e-01 -1.177079023223776971e-01 -5.072619595585776964e-02 -9.503472643360459937e-01 -3.101109159247212865e-01 7.573345198273087053e-01 -4.624198781380364220e-01 -1.087589937951521257e+00 -4.099462162883266703e-01 1.038029327426770315e-01 -5.688560911158121319e-02 -1.113279484517152085e+00 -5.429063045036536250e-01 -1.774093971643186940e+00 -1.263441631362201223e+00 7.426963240731511151e-01 -4.467001100509476186e-01 -4.528527730725153133e-01 -5.886643562704616528e-01 -1.440932932750467854e+00 1.006066131225842541e+00 6.357752077750489228e-01 -9.857495314152535659e-01 -2.904587768196586484e-01 -1.034381819417654835e+00 -1.501036271669133226e+00 -1.669003151887542780e+00 -1.308753293106934112e+00 -3.163694337863963701e-01 -6.103029512312827531e-01 1.162332528497826978e+00 -2.457909354616463760e-01 6.277778952157333503e-01 -1.106757233820041320e+00 -1.888534320586633397e+00 -6.287321012021386546e-02 -4.860202612281663836e-01 -8.129063941570310314e-01 -3.152061961840069704e-01 1.224260100534775075e+00 -1.101352872624226542e+00 -1.401815040374897237e+00 1.799099342046728500e+00 -9.168896137263252144e-02 -8.539868537564700157e-02 -9.726942334407053803e-01 1.040408402838665092e+00 8.565450293536033266e-01 -6.072504171004560192e-01 -1.451802336418806627e+00 1.179605593828005228e+00 -2.316532072236178408e+00 1.257963833265616227e-01 -7.756384009840560090e-01 6.667644053488585021e-01 -8.679518787190211304e-01 -4.998629400235035658e-01 2.284825978043327765e+00 3.643532255193292213e-02 -6.936928721268450504e-01 -5.625145552468836518e-01 -3.320045235878638645e-01 -1.674736084413253723e+00 -3.981934876561613046e-01 -1.483197245981277890e+00 -4.453010855551902125e-01 1.022077550543703861e+00 -2.658876911048376535e+00 -5.013090437658687115e-01 -9.273214357880874559e-01 -1.079909845756260145e+00 -6.604683095984484886e-01 -7.432252686858202839e-01 5.607248165294804743e-01 -3.052929566637863079e-01 4.858734106900670091e-01 5.952930407043115490e-01 1.092370518899271170e+00 4.799008874540432179e-02 1.095686889307338208e-01 9.346985270268102219e-01 3.315048729988748777e-01 -1.610524856995395826e+00 -8.098855813514639346e-01 -5.972964445510667991e-02 -2.088116957975057364e+00 1.795709632558461388e+00 1.329340517360089180e+00 -1.074701627326829279e+00 3.820405804300842645e-01 -5.110482197597464582e-01 -8.184773917787362407e-01 -1.789195933970803898e+00 -6.731979652020571997e-03 -9.210856094235718716e-01 1.072173830285909180e+00 1.598661197387653443e+00 6.421877137977162198e-01 -1.212533090036951311e+00 -1.930854495256748016e-01 2.908926942260438575e-01 2.331148575107477305e-01 -7.389014814364243122e-01 2.742820573886566304e-01 6.745596254440411332e-01 -8.129390279991653978e-01 -2.227989368783739987e+00 1.435396103191247441e+00 -5.092804836291482395e-01 -9.630067631754536395e-01 -5.503797323174356437e-01 -1.125609159091057077e+00 2.440188341338780653e-01 2.197738870597005512e-01 -1.125707847978548504e+00 4.638145733701982132e-01 7.100533962112838549e-02 2.657480801358770961e+00 1.398924323669765934e+00 1.803127618599502935e-01 -4.042621141002968876e-01 -2.012611854785348597e-01 -6.858590598536596916e-01 -2.031299438337524910e-01 -4.536172803758941607e-01 3.142538559500618334e-01 8.963464336469072480e-01 -8.239724383654534190e-01 -6.388214087103881722e-01 -1.493299579329364191e+00 6.647231789664015400e-01 -1.420035049169792174e+00 5.614873192052444173e-01 1.828494197266310239e+00 3.406100110388330937e-01 -5.475489846759865609e-01 -1.054365669032731656e+00 1.728339176530657995e-01 1.785370128988153615e+00 1.075916468268381249e-01 -1.659434490757795366e+00 1.425047159822047327e+00 1.165721524632893136e+00 -8.935693914218449940e-01 -1.818219871346123728e+00 6.879251779172599335e-01 -9.750222035964093426e-01 2.114627790676602448e+00 -5.512165362083664144e-01 -1.227256677355994946e-01 -1.146573355377883269e-01 1.491224449338452551e+00 -1.078014724301572302e+00 -3.264527397511817197e-01 1.470745460965003915e+00 2.350710644108199021e-02 4.004686820380694012e-01 1.842356642490483365e+00 -5.393512420817015984e-01 -7.070746362460511580e-01 8.654068367811390550e-02 1.035307648423195559e+00 7.365241485179081504e-01 1.515498703101403777e+00 -1.949960205595003604e+00 1.267256237526610985e+00 5.591157535657538258e-01 3.052403526781897747e-01 -1.022947063925293776e+00 -1.292625455056339856e-01 -1.554536669772951241e+00 1.616504363202538430e+00 2.025105564895719468e-01 -2.702228290734597915e-01 -4.439118177009981903e-01 -1.468125225325025873e+00 -7.114781658477578041e-01 2.097909477401771028e+00 5.350383721335504328e-01 1.962678750087427371e-01 2.038751135043214216e-02 8.692874672350688892e-01 -1.178258360093066059e+00 -2.684035569206437710e-01 -1.109342783129964261e+00 -7.778885399178298021e-01 9.888348857105476730e-01 -9.401333368360839104e-01 8.789359548173668601e-01 9.861474480258470843e-01 1.491646168737021383e-01 1.035293467726222799e-01 1.252874547721555709e+00 -1.709105058574771352e-01 1.729612191459271864e-01 -2.152511911130400524e+00 -3.989640737226466949e-01 -3.221672996598264893e-01 1.690988064323298845e+00 -6.526649204198594623e-01 5.859928936349835249e-01 1.364445632491276150e+00 -1.681733214218273098e-01 -7.239153176362941311e-01 -1.079707714451008771e+00 -7.083176033295582874e-01 -1.290641974851188534e-01 -9.237974354863012216e-01 -6.021413582242756135e-01 1.586098260086866496e+00 -6.425911758598294998e-01 -1.080392900286603342e-01 1.656837337819972777e+00 -9.814381822184278237e-01 -6.963226483144500101e-01 -2.598716780807354132e-01 -1.317898214584624084e-01 1.792808820845079643e+00 2.513079712841512214e-01 5.840512249171883052e-01 -6.640743604136351008e-01 -1.078897407001598419e+00 -3.748948514827218914e-01 2.022094279252530935e+00 -2.971715308290995283e-01 4.533440744201162054e-01 1.572096065063977921e+00 2.500584368343886643e-01 -5.767591739694004627e-01 8.548989114756766483e-01 -6.171964647012460059e-01 4.214495890465893013e-01 -6.231983962235245755e-01 -5.794455980542787543e-01 1.537870373600661145e+00 8.385109681738439624e-01 -2.025891332284830426e+00 8.219590964968837010e-01 5.943784512703580436e-01 -1.446685931109780832e+00 -1.660744728608844589e+00 6.636376845688289894e-01 -1.714341070512283571e-01 8.156628283909301835e-01 -1.538621814737071158e+00 -3.392625117576527072e-01 -9.387707031971566085e-01 5.290980818748616255e-01 -8.017702857221555846e-01 -2.127251060934003402e+00 -1.360542871932082232e-01 -5.136912506268372924e-01 1.254905566799080774e-01 -1.029791334039445339e+00 -4.169352550785562772e-01 -4.004339449338160661e-01 -4.185822159761601324e-02 4.606947671759411556e-01 1.296964958723927586e+00 1.612707523398042853e-01 -1.814343096873035188e+00 3.923630292555966737e+00 -6.860079462431717401e-01 -6.892241972790779103e-01 -1.222223313614370310e+00 -3.386164336955732046e-01 -6.182023863949970277e-01 1.299216875103412328e+00 -3.451655686071035678e-01 2.751349983534072119e-01 -9.357500270864258507e-01 2.390591515076013085e+00 4.650673325579168238e-01 -1.437651648637076063e+00 1.024955272106116144e+00 -9.659812896158532780e-01 6.307216002902912289e-01 -9.562868071623028543e-01 7.154974799437568977e-01 -1.443475687164693932e-01 1.827077678327912569e+00 -1.436549378815870082e+00 -7.029732947552522031e-03 5.845440292569976659e-01 1.248513172842474761e+00 2.357135574561463054e-01 -2.856140866707140846e-01 -1.030138619743363737e-01 3.166326289623155321e-01 -1.270526220245440929e-01 -2.262607666967823561e-01 4.168127408052345051e-01 -1.719446195943028943e+00 5.149954401233316492e-01 -5.302097474363323126e-01 6.733780429940151857e-02 8.242779634956791668e-01 5.712850129229619656e-01 -1.109304659234420010e+00 2.429774766823563414e+00 -9.733260028225474425e-01 -4.181362972776944131e-01 -9.962503015985584298e-01 -2.942439321416098763e-01 -3.514744856853640465e-01 2.613882540658449272e-02 2.589714945450273254e-01 -7.367617246195125036e-01 2.493829714935881514e-01 9.530604953140230096e-02 -7.104896108943892230e-01 1.157280239325295668e+00 1.106451254505117499e+00 -8.351895054351752279e-01 -2.233073983654123573e+00 1.775660717143734857e+00 -5.276362094092028610e-01 1.584585862463558648e-01 4.995024441380101904e-02 -7.561161076328920538e-01 -1.164446946247206904e+00 -6.949499558968615931e-01 -1.415868953508940820e+00 3.281987039903589420e-01 4.852177362248828452e-01 4.716910598707089175e-01 -1.573933570559953754e+00 2.676840842301541484e-02 -6.377092952689022987e-01 -2.594595770362103426e+00 2.075796038683552780e+00 -5.905620951510823780e-01 2.669139735556417925e+00 -5.110054088193510813e-01 1.463122680718158541e-01 -6.927513109544901626e-01 -1.149198626169013915e+00 -2.954578350717109170e-01 1.327152982692598737e+00 1.050823566907013840e+00 -1.129252768117981143e+00 1.619811349331941708e+00 7.280293998428155611e-01 2.670789051863359909e+00 9.170157405458063682e-01 -4.861414606043514691e-02 3.946475981763214631e-03 2.044053446310056255e-01 -1.417994368261537685e+00 -1.113753421693963741e+00 -1.421381817425361849e+00 -2.627606580599380903e-01 -2.650824200324075619e-01 -1.124675172109175447e+00 8.292415833222068766e-01 -9.919674302147087896e-01 4.653156752798772167e-01 -4.495739160101467485e-02 -1.742928118060505238e-01 -5.032571862931556339e-01 -5.975330085898604704e-01 -5.080124612180731969e-01 -3.199086350739152596e-01 -7.842440962356213019e-01 -1.672010790555076509e+00 -5.433106204131052941e-01 -5.622322494828289052e-01 8.930148600761451672e-01 1.308157501303630843e+00 -1.084391172562054750e-01 5.453662274722655828e-02 5.188449675654948079e-01 6.509741918818727768e-01 -4.412646476488456537e-01 -1.665827548373807643e+00 -4.575768847825281704e-01 1.609706568807944826e+00 -5.192713848293303291e-01 -4.977595815039817517e-01 -8.275386690689944258e-01 -1.117339944405345287e-01 5.423945526105040937e-03 1.520937353767151334e+00 2.037084690396532838e-01 -1.383914765610300612e-03 -6.037047437222661239e-01 -2.166380656884907274e-01 1.456591971977061473e+00 -2.845243607207268988e-01 3.044013880446817533e-01 -2.860011010449051927e+00 8.395340656217783470e-01 -1.360728999580478882e-01 -1.221804308928923222e+00 4.539400289400411515e-01 7.495738306924883965e-01 1.552062994481319402e-01 -5.900073739086421076e-01 2.206361414806517207e-01 -9.861114240828101618e-01 6.886453202983454369e-02 5.989442402021593059e-01 -2.423554700519070793e-01 -1.370252823839731571e+00 -1.788781684644482839e+00 1.328726147137775093e-01 1.924064446938113626e+00 9.570395176800833292e-01 -4.601062427317293424e-01 3.413820543320535972e-01 -1.560193991887366960e-01 -1.794840385367425961e+00 3.354522055656659063e-01 -1.492650234916755414e+00 -6.390558227581054629e-01 1.032404687517518349e+00 8.344500133479737514e-01 -1.423552012765670227e+00 -7.213974903740242306e-01 1.378165810540407654e-01 -5.225954904450427208e-01 2.231885287709498705e-02 -1.222752378624748726e+00 1.165870689133032961e-01 3.044547980469442527e-01 3.952270779086801689e-01 2.818347139577684901e-01 1.280088890973646532e+00 -3.922968184039238304e-01 -3.846874585873437113e-01 2.198624314474526831e-01 7.659550380566287897e-01 1.327737825834569785e+00 -3.941238225002395290e-01 1.644280852493477996e+00 1.393102172491773594e-01 -2.499594355684230385e-01 -1.175748044918198731e+00 -4.403306950506685746e-02 1.044967883714290391e+00 4.758543664222800729e-01 1.095295950971847815e-01 -8.830840931796988258e-01 6.555074360187779225e-01 -6.216533475408572151e-01 -3.018822300801585201e-01 7.223816891168978183e-01 5.869461061590767331e-02 -1.459042165749185216e+00 -5.848208993396256661e-01 -1.518339329892843814e-01 -3.206230045930684724e+00 -6.868762415111829833e-01 1.413078647474642402e+00 1.105632334117105930e+00 8.568900786449887841e-01 -1.208569673657549082e+00 -2.042700885410228540e-01 -3.427774745083438934e-01 -1.065934315359777784e+00 -1.178803432792876693e+00 -3.928602446055023401e-01 -8.206875269212327018e-01 9.550563037753291296e-01 -1.744733044913613584e+00 -8.807661910430639174e-02 -5.647949872594508758e-01 -1.460039678364485338e+00 6.912154353221290348e-01 -7.090047073602784300e-01 3.804114888768646008e-01 -2.580514909457564343e+00 -2.464832057845038893e-01 5.812958433460383434e-01 3.232665952159020861e+00 2.135127826614586333e+00 1.599142523017337281e+00 1.806991076861975687e+00 -3.554588609020449264e-01 2.878834339536182063e-01 1.222779422482435097e+00 -9.288804127223812546e-02 6.219080604764223308e-01 7.155636817906891878e-01 -1.255641567310133544e+00 -1.863932672846275285e+00 5.121017193163127645e-01 7.817120015642373687e-01 1.350081186207878758e+00 1.153818844980237124e+00 8.495877269704283918e-01 -1.439536472128419176e+00 -1.773138481100312025e-01 6.190717190726328090e-01 2.090179507312405871e+00 -5.573622785725453888e-01 -1.259667934773636810e+00 1.066066800188690156e+00 -4.191388759371926787e-01 5.150156179135182422e-01 4.805307947912794697e-01 -1.059928058993407252e+00 -6.820500323647610275e-01 9.115103168348805962e-01 1.968169774596338073e-01 -7.996114434503935609e-02 1.917132358571589368e+00 -6.399228140395145648e-01 -1.174485370836075404e+00 -1.987164841604706078e+00 -1.195426928998026828e+00 3.696228975621274615e-01 -7.636912794331910392e-01 2.206458271860816556e+00 -9.496916145618899963e-02 2.404183317065073489e+00 2.949656964004169768e-01 9.222529406333744850e-01 -5.391660137585335688e-01 -8.924616621628990165e-01 -1.234008340148462279e+00 -6.957613325992396680e-01 3.413998823749829770e-01 -6.615467711954217123e-01 1.086170872891623285e+00 5.350902121992429095e-01 9.408572388923035490e-01 1.418474772891600511e+00 1.154801321049681029e+00 -5.605636513290881418e-01 -3.652484613825427440e-01 4.917918339967707886e-01 -6.223779618684940340e-01 -2.440847699440817226e-02 -2.273989316702655084e-01 -1.313419864343135401e+00 4.354855970160170786e-01 7.462922024186401382e-01 -1.118988667461328301e+00 3.384785508520644637e-01 1.357611298378553100e+00 1.367557593080581890e+00 -3.858726208341534125e-01 1.329236579626696502e+00 -3.389403873874438089e-01 -3.080893378713798758e-01 -1.478169980051222465e+00 -1.005290092310330952e+00 2.393481961316127560e+00 3.983634717456357444e-01 6.805977242824063911e-01 6.511090511913248946e-01 -7.151878657604457956e-01 -1.253662772642894385e+00 -1.687818253483551745e+00 7.063926889215235705e-02 7.764039892742583548e-01 4.617581645208706509e-01 4.718259894868968018e-01 7.094971223703924190e-01 1.601650145776027656e-02 3.413486514874852773e-01 2.294746619429074430e-01 8.489445760060330970e-02 -4.812315810585429676e-02 4.804567068702199073e-01 6.791263617496918759e-01 4.324567768090552267e-02 1.131877617769244448e+00 2.136538368308682045e+00 -3.687502868377569021e-01 -8.144423507781892724e-01 -6.518876865708780888e-02 1.185814309862015747e+00 -2.020554912834570394e-01 -1.850957527640428424e+00 -1.371787877874844908e+00 -2.262778788683295073e+00 1.416459262385113549e+00 -1.140432420831614557e+00 6.003461199379735991e-01 6.634018021714558344e-01 -2.163240395697870522e+00 6.314423532904545056e-01 -2.099985626495181057e-01 -4.644068042897031012e-01 1.566704687557742393e+00 -1.832386560732872427e+00 -2.309109562067858390e-01 1.320873886610744785e+00 -8.039884386482960832e-02 2.446984724337405992e-01 3.601952417126378370e-01 -3.332538339066318245e-01 -1.529979327016845581e+00 2.818773867837611746e-01 -1.700400080148888327e+00 3.822139466317707179e-01 -1.134777267449340599e+00 -5.970995175636789609e-01 -2.219506304676511999e+00 1.315007036351247161e+00 -1.571840529418645271e+00 -1.476625813328803938e+00 1.422899666669099894e-01 -9.554250750711198448e-01 -7.012053420874325704e-01 4.288239195198405018e-01 -6.335876397293978279e-02 -5.096509669099730244e-01 9.817567172215176940e-01 -1.006027334858702327e+00 2.820919035654542162e-01 6.340597582663540788e-01 -3.815920701056460529e-01 1.480703289200447470e+00 -1.419913446540378210e+00 -3.252105406524166131e-01 -7.067977256447510737e-01 -1.350738997050895118e-01 2.303260701289406409e+00 2.142378802028974683e+00 -6.629637873896040423e-01 9.050121263646092595e-01 4.779730386137290288e-01 1.386584856330963733e+00 -4.805669020368656397e-01 -2.062735324118256386e-01 6.364037121464835578e-02 -7.167787744155098562e-01 -5.110669009999328077e-02 -5.861704613669312114e-02 7.332047896387928754e-01 3.206818937246673218e-01 -4.878330092894428427e-01 1.012053610926324926e-01 6.288118752789492172e-01 -5.298795829798206292e-01 1.167732851658880966e+00 -1.657903522320018697e+00 -6.609942219111403228e-01 -8.743512180740568504e-04 -1.007310727980025300e+00 -8.296183346273896531e-01 -7.047539521877412838e-01 -4.699809698472686703e-01 1.343552355009794530e+00 5.613307974040008252e-01 -9.373960297160581490e-03 -1.293569717480412162e+00 -1.050359008984780518e+00 1.062374489860127946e+00 -1.385020728279984237e+00 8.585524176525251017e-01 -3.348452384220625966e-01 -5.492988514921114396e-01 -4.114524793883066467e-01 6.724799216273427138e-01 -5.989156187419079069e-01 2.690839740258215151e-01 1.184024856185473817e+00 4.524248101583571713e-01 -3.124318548766553127e-01 5.715765105371150012e-01 -1.204552825836626845e-01 -9.311418185155266591e-02 -4.146999287307543969e-01 -1.065766934562668133e+00 9.293639436425895628e-01 3.065796369755933726e-01 -1.201852949492662415e+00 1.984170825692322671e-01 9.131213504499545719e-01 -1.198716195700010728e-01 1.697825862754771542e+00 -1.507209911644184219e-01 7.396860671093511419e-01 -3.773768094561429920e-01 6.710196746373587873e-01 7.091494639941735567e-01 3.708779161587698325e-02 -1.007574063301100775e+00 -2.297246540684542704e-01 7.604685156133830226e-01 -4.277997170238677094e-01 -6.224646648979771379e-01 1.798945752173562118e+00 4.459445131818979280e-01 3.688294110532334691e-01 -2.719548238722899747e+00 -1.762073511282902016e+00 -1.178646247260570906e-02 1.506694276940580224e+00 -1.345527145311746109e+00 3.281844200371251130e-01 7.797711595115001115e-01 -1.006832072767237074e+00 1.241004953568766389e+00 -3.101707956553417578e+00 -4.326986217113057975e-01 5.775683223556964396e-01 -9.370339063913297739e-01 3.077909306589369010e+00 -1.017299780631332418e+00 -5.026942732311333595e-01 -1.131641485415005643e+00 -7.072451836404036740e-01 -1.101272515864921031e+00 7.538014481634700559e-01 7.212019169775155669e-01 4.006535220354411342e-01 6.831416174648635709e-01 1.895535148310127260e+00 2.709414455452727188e-01 5.419284752841109498e-02 2.230274377027515742e-01 2.317735475387183441e-01 1.743689144852681727e-01 6.327661914333183590e-01 4.409892895714966343e-01 -2.256886350976881894e-01 -5.180471861134260392e-01 1.186405167661167992e+00 2.609688059303836294e-01 -1.069024637268764177e+00 -9.394945161746883766e-01 -5.740088221875214725e-01 -5.058586597299062904e-01 -1.296471725903282524e+00 -1.219716231901536219e+00 3.744696589837696044e-01 -2.130589743033256891e-02 1.155476087846685873e+00 -4.530182234419853349e-01 8.846299675266690032e-01 -6.369657381277353814e-01 1.873386032736458207e+00 -1.147502215583291463e-01 -2.330978855256690685e-01 7.326267307627273295e-01 1.440324605204271302e+00 1.386592707724291496e-01 -1.172413402094688584e+00 -1.150451111642348534e-01 -1.133075049144814717e+00 6.378669191692396545e-01 6.490790030155134671e-01 -2.056652211850028625e-02 -9.730727096409853560e-01 -2.245270763109069867e-01 6.130196555003446512e-01 -3.790562689222868875e-01 6.277620171998135046e-01 1.005551304192447759e+00 -1.762587283613458844e+00 -8.485941332146633709e-01 -3.526790110606661255e-01 -9.854605149929717145e-01 -9.597918168401582406e-01 1.467477461959104890e+00 2.688293942796953218e-01 -9.131260073743679984e-01 1.716768973202764226e+00 1.843119243865437296e-01 9.405742601419235793e-01 1.242985278320728693e+00 -2.067928810841880072e+00 -1.047312534897075320e+00 -2.293327806698909066e-01 -9.655086040157858651e-01 6.895158921594541912e-01 -1.577130337923310810e+00 3.455568575247813246e-01 -1.348196537778013904e-01 1.969025450684332990e-01 2.830388541359230015e-01 3.181625645485895437e-01 -2.556957303124448022e-01 -5.428833845270309988e-01 -7.018682755089802328e-01 -8.665189931611380070e-01 2.269819519674196318e-01 -2.584724279683865422e-01 2.786402402166035519e-01 -6.146867697593475510e-01 4.853973461395964528e-01 -1.719144130551750083e+00 -1.009823263494231682e+00 4.249448668301756826e-01 1.127281120368980982e+00 3.139210252352821195e-02 -7.147592080172344708e-01 5.375011618278259240e-01 -6.928412539585726559e-02 1.281470332665495926e+00 7.788441488597241946e-02 6.304128352025406556e-01 6.183962265050815255e-01 -4.319090743744529171e-01 -7.534180572685326149e-01 1.999235937183487244e-01 1.556101571313585952e+00 -2.955084348303357866e-01 1.680309633931718949e+00 2.737606940843814382e-02 3.352821167286512694e-01 -1.182840042199375219e+00 9.593860152076698622e-01 9.122811425703536425e-01 -1.401906432208656295e+00 -7.650229931842503772e-01 4.310743710907414261e-01 -4.807494900831114082e-01 -3.220965999766139398e-01 -2.201512925290412259e-01 -1.289712932748545704e+00 1.196340687223036658e+00 -7.646684434401730679e-02 -1.399235818241879592e+00 2.559306406035029902e+00 -5.289049738226225816e-01 -1.908453939851527670e-01 1.158715051358746084e+00 -9.357810463667609602e-01 -2.476537628868455965e-01 9.716414694181689793e-01 1.204495000834001767e-01 1.559007695277181860e+00 -1.091435414295401918e+00 1.089018247803221984e+00 3.714917391624520948e-01 -1.132989046132227617e+00 4.989021630880899338e-01 2.293433549373419034e+00 -1.435662363946619280e+00 -2.488596861970987784e-01 1.585005104765961459e+00 -3.349661053031889515e-03 1.127720541533746290e-01 -2.253253217182027424e+00 2.382125480076415336e+00 -3.520200019352126564e-01 4.602205620879759040e-01 1.309529114827225893e+00 6.696906901094059616e-01 -1.647840788655557054e+00 -1.786867838258285601e-01 -1.141306100613857399e+00 -1.514391078873968288e+00 1.912682002025277439e-01 -1.153988689622532426e+00 1.616149956662031650e+00 -5.101086290406649931e-02 1.362205109350988819e+00 1.411403637536485345e+00 9.851958398947496809e-01 1.137652188984074497e+00 -1.596485944334402829e+00 6.976795460839659013e-02 1.591210663632671496e+00 1.399597004835216874e+00 7.377318676809884179e-01 1.236340997422087362e+00 -1.044153056660432455e+00 2.044780821699066775e-01 -4.357879551681722030e-01 -1.180297944688637912e+00 2.022663870760172122e-01 1.357882890629260153e+00 4.375487023732007041e-01 -2.039380825839771927e-01 7.050620056734212548e-01 7.770670089686714244e-01 9.369384704478204984e-02 -1.394499197625730380e+00 1.316351277162306932e+00 -2.760962488979395446e-01 2.958440756648010872e-01 4.712384664194183004e-01 3.248696222845255666e-02 1.388018615625440377e+00 1.185314494768025861e+00 4.348635887443244585e-01 5.586231686674965335e-02 5.445575591475432242e-01 7.556172123714572919e-01 4.803070105173264936e-01 4.873827456396337410e-01 3.790004138085459329e-01 8.226601794153791392e-02 4.926006437734098964e-01 6.441836853604006041e-01 1.360052134336718621e-01 1.049206699330756054e+00 7.678341288910750517e-02 2.048735795263713078e-01 -6.058788818479656779e-01 2.466560866738751301e+00 -2.844000676461167498e-01 -1.936741675566679144e-01 1.189562219942867261e+00 8.991668166215618374e-01 7.990279194487832637e-01 1.310715984303569170e+00 4.875026007889291524e-01 7.200226061145756917e-01 -1.484966025713939930e-01 8.048025263804658991e-01 -2.481030414400308803e+00 -1.385759802900507376e+00 2.075080644171463096e-01 -9.441707553777092254e-01 -3.869755514759253279e-01 -2.922224470003201291e-01 5.989052108803680774e-01 1.363816005929988084e-01 -3.667828033560502354e-01 -4.985007355871287626e-01 7.574361885342313361e-01 -7.275863383607112933e-01 -1.057736744860440226e+00 -1.749586629879301025e+00 -2.539544841676683040e-01 6.920656525424169203e-01 3.281301764572150947e-01 -6.685341718251065490e-01 1.761188713628332403e+00 4.572814252891199693e-01 -1.113560682057352702e+00 -1.252368694488161349e+00 -2.008129641014309019e+00 1.764517404858563454e+00 -1.126659514526075601e+00 -2.722856479314711642e+00 -7.239364421270741978e-01 3.118835829694476813e-01 -2.630201887034776531e-01 -3.219762704734192571e-01 -5.230413530666774141e-02 8.808226814076102196e-01 4.136189452427622704e-01 3.738880182000364760e-01 -1.180406176293294251e+00 4.514169185298702591e-01 6.280694015647046990e-01 -9.275877491763049321e-01 2.172928045977502720e-01 1.104014787536917286e+00 3.155770847827209513e-01 -9.462326225108890210e-01 2.956136266496917075e-01 -1.290079236904336513e-01 -4.828582364135101668e-01 -5.531471172793122060e-01 -4.650487400666526994e-01 -5.106134815149671047e-01 -7.615451979284997286e-01 -6.018752501428284996e-01 -1.721597152949650988e+00 1.163516039358801324e+00 6.868832371313546847e-01 -8.229973533386636397e-01 8.287911560288926394e-01 -1.422501838124146378e-01 -1.408989424342635299e+00 1.581669569960904020e+00 -1.042881174148595491e+00 1.184611254994732299e+00 1.093138335401098837e+00 1.415076750172607367e+00 -1.606978119366540003e+00 -1.244266312326920421e+00 7.992479572385299269e-01 -1.139855850717953034e+00 3.803664350335442812e-01 -1.298679552798200021e+00 1.888884045777420306e+00 6.762888556237507398e-01 1.508655511728772325e+00 7.533290507825793347e-02 8.328779480313389660e-01 4.024456662692821873e-01 -9.963703787442602655e-01 8.367075013843309206e-01 -1.890388021092970217e+00 -1.275957949416468562e+00 1.342999548399070209e+00 3.946108325123204863e-01 6.441410096493463966e-01 4.024556371609249728e-01 -6.274426191367337147e-01 1.260969981709953336e+00 -2.671506902000906347e-01 1.064309040169257869e+00 -7.941606107693886807e-02 1.065501462280651346e+00 -1.012363161620191798e+00 -8.610977226567730902e-01 1.808763341768112598e+00 -3.472574514599112705e-01 -2.848441117967281944e-01 -4.373178378659790533e-01 -1.085876287939205209e+00 -1.156386074913422934e+00 2.636942980882193588e+00 -1.371254798488931170e+00 -7.081000782523007020e-01 -2.712262844510460180e-01 -4.954055115996155306e-02 -3.037708083929558378e-01 -2.660137240091402233e-02 1.253859693644759243e+00 3.942711274730433813e-01 7.804545641936680989e-01 6.301966867254749083e-01 8.453615201133128920e-01 -1.034048231788175620e+00 -1.634098378708015720e-01 5.280129694101456383e-01 9.152533095772475980e-01 -8.426629007865353571e-02 1.626865608503990646e-01 1.498631035260565403e+00 9.038385746731655290e-01 8.055746431220823789e-01 -2.026521228644988071e+00 2.106951186047916202e+00 3.782950144071029475e-01 3.016058155423909648e-01 1.612981688333588570e+00 9.530900237609712944e-01 1.300230956410719507e+00 7.035266406152256291e-01 -4.536097935715627250e-01 1.862392249398114430e+00 -9.282439956026975469e-01 -6.590809816291631762e-01 -1.783018994474084407e+00 -1.682002566396893772e-01 -8.115528790509137780e-01 -5.548878052191109633e-01 -5.487656485832178577e-01 3.817846738799414719e-01 7.197422258094803293e-01 1.744138762957212041e+00 -1.925078145577323374e+00 -2.292371947014412825e+00 1.100587932065800967e+00 -8.128822743659148697e-01 -9.984158938750385681e-02 1.001010636844561763e-01 -8.586511388013864932e-02 5.643994840012936942e-01 5.791214969143727853e-02 5.777391079760216819e-01 5.851783804504869790e-01 1.619331518486759047e-01 3.435818550919391701e-01 2.353286646886037503e-01 3.261814257537967721e-01 -8.750628509125242260e-01 -1.656320664652640495e+00 2.196123185850481219e-01 7.891434536164467772e-01 2.230544785344488190e+00 -2.273220522983211200e+00 -7.556935451975882456e-01 1.177355474278173109e+00 -1.309648337384092587e+00 5.365836006806576908e-01 9.568005974288771309e-01 1.092927905627775614e-01 1.881852766849753389e-01 3.400859220437195130e-01 -3.999826343975622644e-01 -1.437665748809311417e+00 -1.386880256920913546e+00 1.048083085259000846e+00 5.040151398049386167e-01 4.050696601651559092e+00 -1.614401461407350080e+00 -2.421608954593411633e-01 4.915348567628441967e-01 -1.129497045397265809e-01 -1.365790079668616430e+00 -8.639307162483038649e-01 -2.708434091898047846e+00 8.383548610302156145e-01 -1.647281855260876449e-01 1.013453640312208748e+00 -3.329650712217383651e-02 -5.118689798589560747e-01 3.547783243495525318e-01 -5.120052868461245632e-01 5.432735555241235970e-01 9.671681516253923805e-01 2.576161412972502451e-01 -2.891356342758348297e-01 1.442718098586337705e+00 -4.451291223234091765e-01 7.317766516146866351e-01 2.015173328583678147e-01 -1.650539043958111574e+00 1.658574520233838445e+00 7.093702156221269595e-02 1.061587350211872671e+00 4.069380732083361929e-01 6.546832079337692178e-01 -6.857526821118302696e-01 -1.861403940160370751e-01 -2.145479267051935701e-01 -1.978588919523400325e+00 2.031486004181027039e-01 -8.221914618143542908e-02 -8.426984737085434496e-01 5.276495018252116420e-01 -4.189981992605706362e-01 -3.611068097658056142e-01 2.036256767518731081e+00 2.385411854346005389e-01 4.679095932619258824e-01 1.748064754568061097e-01 -1.201607544044038800e+00 -3.501981281874421703e-01 2.946632050733731523e-02 1.699886425898970765e+00 6.755356682416114866e-01 2.258307050092473123e+00 -3.051697858218125475e-02 -6.849616315690659762e-01 -7.461994046013833426e-01 -6.284984915753558665e-01 -8.497928044377077716e-01 -9.125698637549548020e-02 2.323376838646225018e+00 -4.426584736763653632e-02 -5.688339083312748783e-03 -1.267519715573910633e+00 -4.860555394943259500e-01 -3.152370641503140503e-01 1.507981161155281580e+00 1.179604849027931168e+00 -2.507274123690653944e+00 -3.907365604752049415e-01 -1.136451130934392095e+00 6.780630351002851948e-03 -5.669013965111741049e-01 4.724580046272531253e-01 -2.429663578724862438e-01 4.686604976153417867e-01 -1.263075809854741660e+00 -1.317968081657407142e-01 -2.425664536744739225e-02 -3.167979819234365002e-01 -8.526716079996862208e-01 -9.786937511989496352e-01 3.332162478723657562e-01 8.000212512366158268e-01 -1.399373319179719966e+00 3.449490737661518036e-01 -1.002025196455023082e+00 2.095876088482398480e-01 -2.333474258601261120e+00 -5.193615756633610525e-01 -1.279312987021366643e+00 9.858524851813720291e-01 3.740416995565112313e-01 -3.256328614554367812e-02 1.197629645587084068e+00 -4.778955744634706404e-01 -5.902692252594622380e-01 -1.858005873109225936e+00 7.365117393920169730e-01 8.201565074985469606e-01 9.919686739437113543e-01 7.804438307973908528e-02 6.039161452675093633e-01 1.360426095355514509e+00 8.399477986012570119e-01 -1.391049658298888270e+00 -8.161277272082012590e-01 1.008644589931091629e+00 -4.947711292719957354e-01 3.148486366634353217e-01 -1.904475575151241551e-01 -2.213356580222325398e-01 1.590142300149771371e-01 5.664288030069483115e-01 1.192572832484112055e+00 2.845319102339852746e-01 -1.859934891179162997e-01 -1.275710549382758074e+00 -9.348496271022985749e-01 -1.335012916207413358e+00 1.012579008027743310e-01 9.821308347259446458e-01 -1.793851643624669423e+00 -7.124206663833038133e-01 1.830216108869429092e+00 1.063433515148941355e+00 1.026089035228749058e+00 -4.811240459176600037e-01 -6.578796070001474705e-01 2.428260370488525555e-01 1.163449553355174970e+00 -4.358808356458732103e-01 2.046842672714025910e-02 1.495449413720360443e+00 3.732485913458781224e-01 -8.232487885886445589e-02 -2.083781477492277490e-01 -4.145043992161726032e-01 1.292945575814485437e+00 8.254872755433733111e-01 9.164602371510428835e-02 -1.520543201196812522e+00 5.122040775721385941e-01 1.888775989300617075e+00 2.675297686412974052e-01 -9.893143503485833656e-02 1.901227026766274530e-01 2.022680093601460172e+00 -4.570435891545281959e-01 -1.020205807390198505e+00 4.545293396452226853e-01 7.885122823569608030e-01 8.810264398337871450e-01 1.511634942865620335e-01 1.155739026351518123e-01 -2.017666364892136244e+00 -5.887213885379670719e-01 -1.575094426781997070e+00 7.534268324066467452e-03 -7.897312944784076194e-01 -3.831928144912021827e-01 2.046611503211469840e-01 1.096289661829684237e+00 5.481998962287033539e-01 -2.200753630304620734e-01 -3.114368346571345092e-01 1.096742624068755667e+00 1.580727858511593586e+00 7.427454103681071507e-01 -2.667489948390678212e+00 -1.686490862890575038e+00 1.988537181666963916e-01 -1.265017354372308889e+00 1.179906535037619886e+00 5.908230345626870328e-01 -5.573441141505617313e-01 -7.176391938190976316e-02 3.028773612497550616e+00 -7.666423398307208037e-02 -2.420686959372565783e-01 1.057457022318862849e+00 1.377827980715764233e-01 -1.825915316608317518e+00 8.133407050355500045e-01 2.700523977585975732e-01 4.456833978629194948e-01 1.087353212983853679e+00 -2.520971688433324420e-01 8.477567670783758835e-01 8.598859231042166318e-01 1.581057302587401292e+00 -2.236549020986205172e-01 -6.392712792424095625e-01 -8.833091424670237446e-01 1.049438779520762477e+00 -5.090941639926038764e-01 9.783490659772446918e-01 -2.329676070784039987e-01 4.559734474906176893e-01 1.055025740376171361e+00 1.432141420032089663e+00 -1.848491802042033783e+00 -1.942535035704272550e-01 -2.960433397012516843e-01 8.920559025691064958e-01 -3.701023972868848766e-01 4.114153453319288611e-01 1.164087549553118439e+00 6.891703416481607114e-01 -1.611551889388527004e+00 1.718681834489693250e+00 -5.365089686614453734e-01 3.180710042913096891e-01 9.617639473124103278e-01 -1.405406156088891412e-01 -1.453581360987060700e-01 1.794935487684692799e+00 -1.266920402057691020e-01 2.484975633046563603e-01 7.984267849605527489e-01 1.519319238235857517e-01 1.974569936090073696e-01 -7.700132379238173730e-01 1.015494383170901349e+00 -1.127972596876026384e-01 -8.135268373517344775e-01 -1.510811851792798477e-01 5.875541137400283609e-02 -9.376381168680950617e-01 -2.546757813350688071e+00 1.215145385150927293e+00 3.424531425339408242e-02 2.088592228040189736e-01 6.798928406628574894e-01 9.038847872462569821e-01 1.559812332036772498e+00 -9.229291109420667549e-01 6.250496440019068789e-01 -4.939631931043041990e-01 -5.988757682108114544e-01 2.905574724711406653e-01 -8.221369314128744721e-01 -2.362238232811859184e+00 1.156941303056899795e+00 3.173062138527509846e-01 8.567055117663220365e-01 1.223753042212195052e-01 -5.521801539933600678e-01 1.391657259657386847e+00 -9.633951530035244071e-01 -5.257427773686194072e-01 -6.666482026682372108e-01 4.679749241847934171e-01 -1.895869856968886713e-01 -2.527872012119223299e-01 -9.935983700992311318e-01 -3.319252918668171848e-01 -1.022668108968775025e+00 5.924198548528891717e-01 -5.958254295632014336e-02 -6.436972005190788604e-01 7.905634776343647419e-01 -7.628177924313236380e-01 -6.829178788578227355e-01 1.293818280844722723e+00 1.151593670811547510e+00 -4.869546766875574306e-01 -1.565486309468603066e-01 1.664560814292245006e+00 2.744585088122064032e-01 -4.763623300602978783e-02 3.645058909904596578e-01 -2.075647920814598368e+00 4.319753718373071094e-01 -1.208994768504003892e+00 -2.026333827097717526e-03 -7.310763819355995397e-01 4.000785820860611186e-01 -1.049677506667070270e+00 -1.403744129646115724e+00 7.125030042477360492e-01 5.172801797836423972e-03 -1.263637983387539965e+00 -2.854218181192673676e-01 -1.304061571982275236e+00 -5.539932805404224059e-01 -1.561754375097298864e+00 -4.469808009308757768e-01 6.663584470228673950e-01 -3.639130097715659318e-01 -8.495321994059762405e-01 8.907577742588237424e-01 1.636063437372476115e-01 -1.996331482229980747e-01 -8.711615385048819826e-01 2.805818316440456428e+00 -2.352942950264549804e+00 -8.353707755423738224e-01 4.042252976499339789e-01 5.199429868650770059e-01 -6.020400048908122193e-01 -1.369025699759414794e+00 2.236264734816744704e-01 -8.150132317127717352e-02 -9.497993428339620570e-01 -1.269561482243675599e+00 -7.888721937935901929e-01 3.197366288807683254e+00 6.479865985752653046e-01 1.216056184291449016e+00 -1.978198917242893207e-01 8.395991623028777884e-01 5.018217811566185738e-01 -6.891904078447086412e-01 6.508269914124120703e-01 3.925176256385488061e-01 -8.794941918453441643e-01 -1.588564549069157728e-01 -6.487772380787548698e-02 -2.462238615837341327e-01 -9.054840669970435352e-01 -7.145755497295849246e-01 1.282635237341597012e+00 -9.156955493780841561e-04 9.525049825813901583e-01 -4.257889021968941923e-01 -1.679590872062725726e+00 -1.631187201854847446e+00 8.475332467246843304e-01 -1.544377850694014009e+00 1.452313607165157006e+00 -1.823252342709876572e+00 -5.967950528942294053e-01 8.606905868882641641e-01 8.369674013720362904e-01 1.853689978579824149e-02 -7.472505076165805726e-02 -1.153665760810862029e+00 -8.266879163837980160e-01 8.119378934908049184e-01 -5.198322419405556616e-01 -1.171550569958783039e-01 1.143442607416316065e-01 -6.215866821699305156e-01 1.650295035337064897e+00 1.023563418552881493e-01 -2.879531586960240030e-01 -2.543175833856145540e-02 -8.347934045429137306e-01 -7.080077966911061393e-01 -4.341470602427816017e-01 -2.013062703601562031e+00 -5.444086984392823014e-01 -1.384757255489209582e-01 -1.209057456051381818e+00 9.008590271796149684e-01 1.057212928247214939e-01 -1.042753718004566066e+00 -5.833702236194674429e-01 5.247590355824996999e-01 3.599324140304396846e-01 6.856163372126171662e-01 -9.716574088821605670e-01 6.131409041665747406e-01 2.036152911524220510e+00 -3.890615487122704996e-01 6.566310343501940983e-01 1.415608065261062531e+00 -5.049546347679149116e-01 -2.304632301606630129e+00 -2.262269278453901966e-01 8.617025424367110720e-01 1.735864310822735401e+00 -6.609801233569795320e-01 -3.937589483190849227e-01 -5.854753190424277776e-01 4.168921701907830624e-01 1.417409415376032156e+00 1.048451973428843109e+00 1.751468925411670263e-01 -1.077499757428429072e+00 -6.348145067182877632e-01 -1.056665526880154582e+00 -1.170738043120945537e+00 4.583950914188195669e-01 -9.808193208089122095e-02 1.750612666954889096e-01 -5.475027787819871650e-01 4.723177158232764739e-01 -1.022385156355137159e+00 -3.093857901878487304e-01 1.198695052364239788e-01 4.704697271940306291e-01 -7.150310137169099134e-01 7.014926379247199417e-01 -1.607197294940963639e+00 -6.339578319875444068e-01 -3.429015450457324476e-01 3.443245845063570010e-01 8.535640807646093231e-01 -6.206713758825296162e-02 -8.798733101536158063e-01 -5.625259177073325123e-01 -1.231448180967518402e+00 6.135400060656176491e-01 1.361653293169393375e-01 9.775131621364455681e-01 1.846509621859552808e-01 9.387831627717065086e-02 -3.994341292234830365e-01 -3.305385747427887488e-01 -3.002433169951385650e-01 7.857342870119765621e-01 1.775174838650790843e+00 1.543274926971202089e-02 -1.452005397140072041e-01 -6.893092644210782050e-01 2.629007141926631083e-02 3.776523189199830766e-01 1.521332693590423224e+00 7.850603896729995146e-01 -1.399807112551797683e+00 8.516479439926295802e-02 6.001878374386996340e-01 -2.810270222443082666e+00 1.475803008273249617e+00 -9.684145256712298755e-01 -1.708572898074715019e-01 2.514359488228485429e+00 1.106156838163990352e+00 8.391094738044212464e-01 -9.758706994764404508e-01 -1.754560925201493538e+00 1.685098606512670072e+00 -1.249235664446529892e+00 1.299795727413203261e+00 -2.192344756352301860e-01 1.240010566509514023e+00 -1.291519115918975169e+00 8.087102082035579897e-02 -6.296960481682085664e-01 1.423182541711081883e-01 -1.706222231623030661e+00 -1.302477915329908864e+00 1.264840414553984438e+00 -8.245169644267399400e-01 -1.372203289061965314e+00 -2.731062290404313586e-01 1.555405900881394965e+00 -4.500906587760817867e-01 8.468855139338342664e-01 9.000269953628636799e-01 -2.547506287746659215e+00 8.406163245337261447e-02 -3.668904739024854700e-01 6.497744455484812109e-02 -9.720488432264743350e-01 -9.884611062850142682e-01 1.430369627391964604e+00 -3.914093793553694578e-01 3.429760126636942630e-01 -1.123871050594672960e+00 7.459874408360336329e-01 5.089368271636750957e-02 -7.094112303617237103e-01 -7.856923863520769435e-01 -1.179049103908218266e+00 -1.704071046568344627e+00 -6.986384564847338829e-01 -9.541234797159194869e-01 5.639834976449263904e-01 -1.522745285244895719e+00 7.534837960374906052e-01 1.161677631567840763e+00 1.402302805548920617e+00 -2.283004863389636707e+00 -1.314294231344498298e+00 -1.440189836271628110e+00 -2.342963461239861100e+00 1.819246799249091273e+00 -3.540741945924343048e-02 -1.315086251573065912e+00 8.007997842207866812e-01 -1.582767559552324288e+00 -7.117299313011102857e-01 -1.935507619199793083e+00 1.933375126158168422e+00 7.707797106324917880e-02 6.076272093465542312e-01 -1.177283060531010422e-01 -4.479485526261735018e-01 -6.887029649267030207e-01 5.332182913463948126e-02 1.026397009224827350e+00 3.991273516262693888e-01 -1.595463717055379260e-01 -1.037810723179276362e+00 1.193286194261190980e+00 -1.984374606262701290e-01 1.879929925308426383e-02 1.272676566566796619e-01 1.483358245938660447e-01 -4.735172621232793255e-01 -8.439007916263032705e-01 -9.731298765626458236e-01 1.617503614812703772e+00 -6.044990245931454176e-01 1.636444379753472456e+00 2.651885266825044773e-01 -1.645924816935140145e+00 5.492840560834612029e-01 -2.953243211332607365e-01 1.383352526578417896e+00 9.512808264604523112e-01 1.132280551924524925e+00 2.417947386126496068e-01 8.257233799540474317e-01 -1.908122412175858429e+00 -8.678231423150922774e-01 -8.829662669470965675e-01 -2.464436192026165373e-01 -5.995231928855868642e-01 1.005441197383550644e+00 7.655768704915129064e-01 6.573765869747207891e-01 8.869358404008238494e-01 -1.102181922370659928e+00 -8.041654991324906909e-01 -2.020942003966659239e+00 -1.516428136160042461e+00 2.149141436802534777e+00 -1.219408629024658214e-01 -1.295682192852375847e+00 -7.999859607793728955e-01 6.254575867123833843e-01 -2.281643551701940442e+00 -7.537405011306468339e-01 6.425865653876933203e-02 -5.163596016552879364e-01 -4.634814412316569099e-01 4.652862675722246877e-01 2.571756203322355661e-01 -1.760585596017379517e+00 -4.494142891601255602e-02 1.033459012491349416e+00 4.941820484410526793e-01 -7.345173325497841299e-01 5.033788768288787185e-01 9.499688589383017412e-01 -3.209504487372294990e-01 8.587428571133122468e-02 -7.284912444657624109e-01 -1.261394735858548666e-01 -1.844883339501579012e-01 1.256254354699039455e+00 -5.741014219207072333e-01 9.535276171256164002e-01 2.033769342209977016e-01 2.614272699319770132e-01 -1.880258933318856851e-02 -1.322829661287486136e+00 3.727505278977860104e-01 1.010819704349489534e+00 -3.017974690990715692e-01 -4.226662685925163809e-01 1.292407917188283184e+00 1.997431904288454393e-02 -3.302126038241317563e-01 1.496591734539233887e+00 7.323315711447471454e-02 9.597504623072010688e-01 2.499877150641530432e-01 1.086638915771685199e-01 -1.792499279419974001e-01 7.859344093512793394e-01 -3.520463170492081906e-01 -2.943352653559611620e-01 -3.207404030464435646e-02 -1.305578263031412112e+00 5.805522134923390976e-01 -6.671195320482581348e-01 1.508442803273218003e+00 -1.986145113517552740e+00 5.579436099429572193e-01 3.909176101430713590e-01 -6.388775152887035125e-01 1.058029070746316691e+00 -2.159072856985516375e-01 -1.233132323451531898e+00 -2.016360217146159872e+00 8.775020709140332054e-01 -5.718410044373005707e-01 2.811690901082735672e-01 -1.178443553018551082e+00 -8.660471543998278232e-01 3.998296202356750317e-01 6.788027890969560163e-01 -5.529097945707778239e-01 -6.363894101308820161e-02 1.750342897446437895e+00 -3.386914239517673231e-01 -1.460679922638912887e+00 -9.877643328574772230e-01 -6.236480912982204083e-01 -1.204294093462794507e-01 2.112710407798961687e-01 -2.188614832374825570e-01 1.935469819804842007e-01 -9.674528836440368096e-01 2.036716742107738329e-02 -5.697827540243011191e-01 -1.016883760643833456e+00 -8.275416736647828522e-03 -1.581951252100142202e-01 1.211708361995055827e-01 -3.621802335483659818e-01 1.665058772719605562e+00 -6.483954333158269412e-01 1.128607225177470808e+00 -1.936423780515007964e+00 -3.755758830460682041e-01 5.106969766482932771e-01 -9.134068142347219477e-02 -5.275709835067255993e-01 -7.015683606378365633e-01 -6.949185997646661894e-01 -5.776717231681437470e-01 2.240147670913742173e-01 1.176540004437348408e+00 9.319371288577753543e-01 1.255991053031920712e-01 -1.922730247765141402e-03 -1.386523306945578904e+00 -6.766362554531374363e-02 -1.220388143372610035e+00 5.594845140049032883e-01 2.174807266461381339e+00 -1.291780708273245093e+00 2.517104898824736869e-01 -1.125328421034336834e+00 -3.261790086214483297e-01 5.467739540439889856e-01 1.958825195457075230e+00 7.228589000057336067e-01 -4.680992300550471663e-01 -1.466434611670137445e+00 -1.085936828120655839e+00 -1.503181096793352878e-01 1.818301639027812555e-01 3.422841942036808360e-02 1.564492173152894461e+00 -1.725955056438279955e+00 1.353108095659475429e+00 -9.383881503358113552e-01 -2.023630040180509349e-01 6.820031664816438022e-02 4.285565125376084028e-01 5.865189226700914249e-01 -5.960466603665878216e-01 -9.942182717672893855e-01 7.310869281952521170e-01 1.270977371187001492e-01 2.233360836449475251e+00 -4.880805648128019314e-01 -1.617351770202580530e-01 1.300602420230491107e+00 1.979928914275137730e+00 -6.275426521958411552e-01 -6.509869590815237084e-01 1.153271619400410453e+00 1.121429219626829399e+00 -8.438792380848151309e-01 -1.274233941808981252e-01 -1.144652493410082961e-01 -2.056240792128855577e-01 -2.585013444218440259e-01 -4.415720453064159168e-01 -1.597092391212302731e+00 1.590963134891428599e+00 2.442713349635745185e-02 9.850541262668351949e-01 -4.007900654059785572e-01 6.126184979258985086e-01 -3.876596160765078958e-01 -2.027567964909625653e-01 6.949481599032389934e-01 -1.597740389042705267e-01 -8.367599864994176295e-01 -9.697944090848052978e-01 3.581223777935970548e-02 1.121661475701233313e-01 1.225036536255005082e+00 1.413924689973788729e+00 -1.562293330351122389e+00 7.763187220864413707e-01 -8.621526452464646217e-01 1.397414353486685412e+00 6.950442435730597168e-02 2.044752819244576303e-01 8.833371008913541989e-01 -9.250386926655898012e-01 2.701209096546638988e-01 1.125081085028149186e+00 -8.188033230809629304e-01 8.146982357710429168e-02 3.132675770368902740e-02 5.752109740830878559e-01 3.259104316902673992e-01 1.459021393491848562e+00 -9.063831182332681147e-01 -4.668997451223071415e-01 2.584575666317819875e-01 -1.053763709782751024e+00 8.996487575837445183e-01 -7.291339615413001962e-02 -1.489407997569430098e+00 -1.440517574473302531e+00 1.634603902041162016e+00 -1.126087702714495542e+00 3.874052658527845638e-01 2.132616460142039080e-02 -1.869316631312855359e-01 -1.211645312214098436e+00 -5.976930316097875395e-02 4.102901509886968112e-01 3.900986197223658691e-01 -9.311523054993692261e-01 -1.211609256847345106e+00 2.290399108190659949e-01 7.495476488375077961e-01 -1.746920342791359326e-01 7.607913269972430559e-01 2.027739797886942696e+00 1.252842256123050557e+00 -4.786876174016242436e-01 -4.465163146022045892e-01 -8.011513083430339410e-01 1.159546194867061120e+00 -1.021382405138842930e+00 8.842996150880639838e-01 1.738514005877840107e+00 -4.168394744396653473e-01 1.021913563379030832e+00 1.356207165358423339e+00 -2.940349146806286451e-01 1.793269615192626953e-01 1.509696019204737505e+00 -5.769520372965299959e-01 -5.853363742903088252e-01 -8.264694728353857434e-01 6.944639452306491378e-01 -5.960631914102154649e-01 -1.443279237471502885e+00 -1.995898979250772254e-02 5.521630163563903126e-01 2.452720839634912886e-01 -7.305294944096900611e-01 -9.117211510811179531e-01 1.289370803724715797e+00 2.366450445326319763e+00 3.650330373804953066e-01 1.065450240647353386e+00 -4.893764558168951506e-01 -1.185413094679369062e+00 -2.714697035070641751e-01 -9.396400564288337476e-01 -9.128041557506111348e-01 6.580437830541369104e-01 -9.765805564328794430e-01 3.132674829659203852e-01 2.194632847579266466e-01 -2.115644679366626424e-01 1.366077782571277099e+00 2.071752212121604320e+00 2.852884844154933708e-01 1.324349846824502075e+00 -8.277622180984490763e-01 -7.628869300569062206e-01 -8.763669666931068747e-01 1.485172424057563889e+00 -2.533528434276707819e-01 -5.056634966976699674e-01 -2.268377656729273273e+00 -1.119867763267128780e+00 -9.306851563821653961e-02 -1.176599347519441618e+00 2.346753049765189503e-01 1.551383799669986130e-01 -1.525474643002767028e+00 -2.330827346699400615e-01 -6.392768953273084698e-01 -1.972715055934169959e+00 -1.330579923592983133e-02 4.850631087500189564e-01 1.674752358894658677e+00 1.761692307541275371e+00 1.332534554003214744e+00 2.492518655694949126e-01 -8.810469972565843078e-01 -1.482285298904447490e+00 3.817444150008971193e-01 -1.368202684718866635e-01 -2.787882341312119538e-01 -5.500875626950284536e-01 1.200088068500935155e-03 5.057063718888725745e-01 1.889598407146768910e-01 3.631166092195275419e-01 3.482439931897987062e-01 4.289812655185292756e-01 7.934046344916729776e-01 -6.303232796693793993e-01 9.799302513758506583e-02 -1.474967689192644871e+00 1.735908192117408211e+00 4.139459949706149611e-01 -9.536127899938189045e-02 3.080651384623612765e-01 1.011597150095153053e+00 9.256179343334198784e-01 -1.254772920038118356e+00 -1.553384032132585801e+00 1.877290149671325459e+00 2.262828120930740816e+00 -1.039418962484520037e+00 1.015696687906747775e-01 1.872595109944884539e+00 -9.680564503990912728e-01 1.085326375656328057e+00 -4.854974747959907022e-01 -3.763438718193817811e-01 -1.169833506074377943e-01 1.408486909956286226e+00 1.701659232693604862e+00 1.015278439608025440e+00 -1.299902830199288761e-01 -8.271672020552173210e-02 -1.393275242317121854e-01 -7.378143291471735143e-02 -5.317244138359067396e-01 6.314897246333729675e-02 1.432148395984714107e+00 -1.275133513055999090e+00 -4.843740024973557379e-01 -2.103528146277194311e-01 1.454463084396867334e+00 -1.065171513417972449e+00 1.249236126520132828e+00 1.031260789353017904e+00 5.050359645852610102e-01 -5.069677923408273390e-01 -4.677077591961519842e-01 -4.534130507929719500e-01 4.346248632612483842e-01 -3.932543674086607655e-01 -2.440464663345126850e-01 -1.252343861558986582e-01 4.388411188841819244e-01 1.235974900830399958e-01 -2.491740421699900399e+00 -2.919322258984164531e+00 3.372253844492878461e-01 1.326122262013411213e+00 5.387555565060944129e-01 4.786685362422804513e-02 5.003517758669663307e-01 4.560399758398934328e-02 5.743906462232886145e-01 -1.497301748968824953e+00 -3.712116712398498830e-01 -1.962347947591656316e+00 -2.683975922977859252e-01 -1.535509917307179284e-01 -1.864850385315666603e+00 -2.327889088456819300e-01 -1.187237039401846994e+00 -2.066253173785478070e-01 -6.986776942506843779e-01 3.462434898251828264e-01 8.605078825553039157e-02 -1.191935787218341813e+00 -6.351264849077887797e-01 -1.823995031351278995e-01 -1.079228110142916641e+00 3.771430694345930812e-01 1.845427061486011544e+00 -1.029475974226756074e+00 4.141869127367961943e-03 -2.992122676379737056e-01 1.153006703594494864e+00 1.800417559802778955e+00 2.558973186186912496e+00 -8.844679306319327416e-01 -2.615489240267184767e-01 1.535617001121069303e-01 7.092276836478735857e-01 -8.910435208926636985e-01 3.600447634476135472e-01 -1.495031019091904945e+00 -1.016000794731163337e+00 -1.193011651620782126e-01 6.802218259327265093e-01 -6.421237596973248252e-01 4.170426639606509278e-01 -1.963272608878028347e-01 1.476003822494817153e-01 3.910386233072393747e-01 4.450818679921651477e-01 2.494965198885457092e+00 9.555006017268597995e-01 1.347721252560830640e-01 1.097050467218810277e-01 -2.432914445080277321e+00 1.141494322267146311e+00 -3.760297766562452071e-01 1.057050548008624746e+00 -1.410854030802719539e+00 -8.274764896760776756e-01 1.993081697241356309e+00 -4.378831575132414167e-01 -3.018358895937436337e-01 -1.417040881375816186e+00 2.652738703589833658e-01 7.391657307045408631e-02 3.928270509455871196e-01 -4.407491749840347639e-01 4.509270040988208050e-01 -1.730372378874614370e+00 1.207366222265535027e+00 4.154838182316143991e-01 -1.829598623264100832e+00 2.089471736825193604e-01 5.051061231995717105e-01 -4.980773237180036728e-01 3.193178148084450108e-01 -7.591885945307808026e-01 1.555936799103181667e-01 -1.317449257525850737e+00 1.519067267009661659e+00 -5.477059189889147417e-01 -2.110532172870885903e-01 -8.455613238819883470e-01 2.744905968497880488e-01 1.970204702522549978e+00 5.409508043169203306e-01 1.397819006072168746e-01 2.009593457574875008e-01 1.743931277727158502e+00 1.179335106833548918e+00 -6.507658623841223733e-01 1.330609777987548092e+00 -6.042972274437381497e-01 -4.268693561084395127e-01 1.453679760493812534e+00 -8.426579983251309969e-01 1.054465146684705923e+00 1.323814181545339475e+00 1.011778830045289901e+00 -4.749704326090286033e-01 -1.916511092589262333e+00 -8.328978637618359437e-01 1.991034161239727263e-01 1.211764152508288506e+00 5.791044345255105252e-01 9.333334359100253774e-01 1.032974903105138981e-01 3.551427420974880289e-01 -4.310628631175743297e-02 5.787576702164107800e-01 -1.246777852012914689e+00 1.283778431493784344e+00 -2.341374456343111810e+00 1.776054900705218709e-01 -1.305229498317489245e+00 -1.712267638796028946e+00 -3.613300494961478870e-01 9.730110863773223651e-01 -6.858992408898751947e-01 -8.219014510312914190e-01 -5.161231230419446869e-02 -2.728371151525379013e+00 8.851806582242868204e-01 -1.059691628288994769e+00 2.199545850705767192e-01 2.137143477685834458e+00 9.434476770579026950e-02 -1.303399873808174236e+00 1.857082729997499460e+00 1.140780828733444080e-01 8.334373284615658184e-01 -3.530283530808029369e-01 -3.472282722928792809e-01 -1.443059759141676057e-01 -1.550951055378143317e-01 9.848039792175178331e-01 -6.034979148665106097e-01 -5.325689110813648375e-01 -1.336720412272875302e+00 8.759194283030317107e-01 -3.225841197834787843e-01 -5.720649866991260879e-01 -1.072666166110011643e+00 3.674393950727788960e-01 1.611375206248497172e+00 -1.792475658783663439e+00 -3.985909728383071338e-01 -9.132121706586322774e-02 -8.021590063131073256e-01 -3.937215940972114692e-01 -8.531912493678761589e-01 -5.459076232121633510e-01 1.078666160394904094e-01 -1.009434559030197409e+00 -1.272481803407520484e+00 9.202509121282999027e-01 -1.058327809982398504e+00 1.522179828982977989e-01 -1.182143559083805862e+00 3.786648716016398630e-01 -1.449125502039207758e+00 4.017545126880198159e-01 -7.535873569920588100e-01 -1.363827825533029170e+00 4.269521867101997992e-01 3.951390139489900644e-02 1.951213962867779927e-01 5.293160068810176533e-01 2.418715832403149912e-01 1.371366426291929397e+00 -4.166609171896405450e-01 -2.636652419713316764e-01 5.565519246849402052e-02 2.755396708672221417e-01 7.087579865249997724e-01 1.700687082778404996e-02 -2.44407864
[truncated: 3,617,550 more chars]
