# Supplementary material for: Bayesian inference of kinetic schemes for ion channels by Kalman filtering
Source: eLife. 2022 May 4;11:e62714. doi: 10.7554/eLife.62714 (PMC9342998; doi:10.7554/eLife.62714)
Supplement: Figure 10—source data 2. — The number in the file name indicates the brightness. [file elife-62714-fig10-data2.zip › 1current.txt]

6.206299564312700578e-01 1.001855238592340269e+00 -1.074736939152249326e-01 -4.807717953680388234e-01 -3.728043033106858140e-01 -4.156316247375004269e-01 2.403011176785684988e+00 1.202925314999416795e+00 -8.116942601201877494e-01 5.190873099592726581e-01 1.786140005802983488e+00 -1.015931889706782831e+00 -1.146958107375160019e+00 1.373645479740742914e+00 1.307006582870401612e+00 6.368776474724797687e-01 -4.519490658876230138e-01 1.698020921819049234e-01 -3.837221269748853497e-02 -1.350853993416827104e+00 -2.099220172690738906e+00 1.238237882484611418e+00 1.191167841789156023e+00 -1.822292971313019372e+00 -4.446970160669488359e-01 2.272117007355948015e+00 -3.133452298132768932e-01 7.582275888552144627e-01 5.001378295972671445e-02 1.365609386527103952e+00 -1.206601626582478826e+00 6.419903260692675362e-01 1.301430068249751049e+00 -2.767219846483428114e+00 -5.568537707929447356e-01 5.935088393285157249e-01 1.318999865308116748e+00 -1.629486918389966565e-01 1.777374299536153224e+00 3.759555018428886175e-01 5.221137081697847515e-01 -4.732884030014408161e-01 -1.486304149102017358e-01 -2.074907483731819102e+00 1.276263341134988183e+00 8.516352049198436802e-01 1.458337169361216379e+00 3.912672126386169957e-02 6.301369168228362350e-01 -5.620863624671365022e-01 -3.491289813763234218e-01 6.170322217400519248e-03 -1.243044673903768826e+00 5.526227544377891876e-01 1.027355935760604772e-01 -6.561106573073091086e-01 -1.283420620528654466e+00 1.795391606817370311e-01 -8.649939039458470758e-02 -1.768936462099466311e+00 -2.032812989963236616e-01 6.855511792502835267e-01 -1.068347745765873658e+00 4.590663171592164193e-01 -2.255923619113982259e-01 -7.720529831672944265e-01 -9.158683755661392034e-01 6.048228762544208825e-01 -1.003847638257942876e+00 3.391537247437282909e-01 6.092845803723178078e-01 2.370971976287584049e+00 1.104770273822214710e+00 -1.014634031998330244e+00 1.250304526282311146e+00 -8.114632008102246052e-01 1.766878233223562744e-01 -9.457593699709880841e-01 1.015302123090869646e+00 -4.932995658776925252e-01 6.295239937571299460e-02 1.048515633627767674e+00 -6.719839608114821505e-01 8.140720647944301724e-01 7.823304811022578908e-01 -1.669494128558393520e+00 -1.790916206257418430e+00 -1.025245033016542351e+00 2.617124592735448618e-01 -5.294551266112595966e-01 5.462913008830149186e-01 1.170287547781721921e-01 6.698274265692947399e-03 -1.330954821592896131e+00 -1.335693941336016488e+00 -4.419470598325529465e-01 -1.126387753697827954e+00 -2.002638735316682350e+00 -1.053459932670237631e+00 -5.687004221917337787e-01 -2.425354266394752489e+00 -6.090981813338022244e-01 -6.875777436440673185e-01 4.825634728551313479e-01 1.876295778699341998e-01 4.592258003838486924e-01 5.129826755279728312e-01 5.468411191159987528e-01 -3.996183304536136127e-01 -1.922817745324457428e-01 -7.665837316567483128e-01 -1.396682632344624864e+00 -2.535791145796025270e-01 -1.254691069136085524e+00 -4.982567249309834412e-01 3.428654407909185187e-01 9.836692017096084761e-01 -1.050356945676360620e-01 -1.301365170229431101e+00 -2.191902301317102675e-01 -1.213332245633534701e+00 -1.002419442948301542e+00 -1.601532728746495604e-01 -2.249862166676787345e-01 -2.721776153416471944e-01 9.425895426241100994e-01 -1.486375495448242878e+00 1.248158434715314347e-01 6.632016210270571532e-01 8.821646207331589051e-02 2.148536281260006842e+00 -6.541194514163743978e-01 5.581086095325996643e-01 -1.641297353945472715e+00 -6.056770455460085412e-01 -6.154462124877705387e-01 -1.264710385880124521e+00 1.359555636098524589e+00 -1.668554387723867105e+00 7.874267271078851937e-01 -8.740291140261808867e-01 1.025222361131310045e+00 -6.358050162267979699e-01 -7.828573946875557743e-01 -7.642382153046775040e-01 2.133682652495320353e-01 6.162867847716826386e-01 2.687617291372275050e-02 4.735048101658185238e-01 -2.349757858800103905e-01 -2.893675461646478264e-01 -1.763039127576155662e+00 -3.347831893173089934e-01 -2.038841097234387056e-01 1.199772446494697054e+00 8.601491100082021557e-01 5.422407633131761662e-01 -9.699467542694298894e-01 1.039820542632908795e+00 1.278716737485231292e+00 2.432010901472911879e+00 3.117695074077428963e-01 1.487396340605365408e+00 1.458990273308808483e+00 6.323791648625527451e-01 7.991842992712397953e-01 1.444456833617503155e-01 -4.083090613761727328e-01 1.505920902052581938e-02 -1.522812163571884314e+00 2.264389408720632602e-01 9.284094793543697932e-01 9.353807076486708727e-01 -2.570254652653135796e+00 -4.150194891580415990e-01 8.700415995643799583e-02 1.700396558741823050e+00 -1.310830308586794946e+00 2.254257733295764510e+00 7.280073587062739493e-02 3.440185584251020390e-01 1.839558484883401457e+00 -7.039157624453574735e-01 -1.022396984902897987e+00 4.786062724652392908e-01 -1.295538666287082474e+00 -6.163717181276334722e-01 -7.563738440430699539e-01 -3.292697795181132592e-01 -1.111173666708038743e+00 7.161939850794413198e-01 1.078703453118717182e+00 7.006909477065026426e-01 -7.531793672711120102e-01 1.394838405476195087e+00 1.887540229902166633e+00 -1.135786221113352479e+00 -1.560473492256600592e+00 -2.994849305283673324e-01 -3.208205920770879072e-01 -3.052154959209488205e-01 -1.936760383615640402e+00 -6.289024272917943525e-01 -5.363280987114513731e-01 -2.244999183914276220e+00 -5.178886180634711955e-01 6.137449579902897190e-01 -2.063289446317948528e+00 -6.969675496456041452e-01 1.171006633407496889e+00 6.692677861350196855e-04 -1.332262515754167598e-01 -8.889265571464657900e-02 2.045175264060993925e+00 -2.624494690923419027e-01 -4.127811262748074528e-01 1.414508889197792163e+00 9.549876757182437226e-01 3.582773234387413575e-01 1.086443762968553495e+00 -1.740479368875662292e-01 1.944819739769655942e-01 -5.545930296058423359e-01 -1.186977771191474407e+00 -5.322729448953676945e-01 -1.334276348158447645e+00 2.228281822450161043e-01 1.587638948605437417e+00 -1.049041296483354202e+00 1.601272438017283528e-01 -1.171591408645586974e+00 1.840351849014814301e+00 -1.697660995445477106e+00 6.368434877117593595e-01 -2.121125738397462435e-01 -2.237289922430980293e-01 6.093171193388664530e-01 -1.910974043694562807e+00 -1.784769284587605753e+00 1.007475844071945665e-03 1.229186353977598234e+00 -4.419541836515087918e-01 -3.824661611364283953e-01 -7.002991855043064762e-01 -1.627442597770323518e+00 -4.077849511301693819e-01 -1.473039349339887449e+00 4.096546717984453356e-01 -6.225905526754527131e-01 -7.973309829915641300e-01 5.099445768730281880e-01 -1.155717418082351372e-01 2.029031429114835638e-01 -3.288467152735916749e-02 -7.682912547239106882e-01 2.189133896301993232e-01 1.431958942014678993e+00 6.916269062379879484e-01 8.084655834233525629e-03 -1.193038596512572713e+00 -5.813928377866826036e-01 8.624832737113684589e-01 7.901676750271169336e-01 1.525769268011069046e+00 -1.178678907129659947e+00 9.879479502936505675e-01 -1.014173671026561863e+00 1.408332282938514979e+00 9.908084718530012491e-01 -6.140061923748972861e-01 -1.441935892254661566e-01 4.659108860456070422e-01 -5.142372296311885638e-01 2.336105346665592331e-01 9.243608536399547382e-02 6.119299213823699013e-01 6.515260613263100797e-01 1.042816319926579832e-01 -1.446887878014430084e+00 1.037272329841067098e+00 2.217324095850627952e+00 7.674592562598193668e-01 -1.570026346820552643e+00 7.574730952309516319e-01 -8.273541929195527000e-01 -1.254964572345615148e-01 7.187028805192366976e-01 -6.393886227481184736e-01 -1.722045263310715946e+00 -4.088374758654338414e-01 1.098326915423351036e-01 -1.154708679701709872e+00 -5.854845301677995550e-01 -2.065944971186349566e+00 -4.765205937557251414e-01 -1.232567206004510640e-01 -2.057754066704100104e+00 -5.346753824432864954e-01 6.316200731312944239e-01 8.184570061350655568e-01 1.915750317909830969e+00 -2.028688748020662513e-01 3.167591469824446171e-01 -1.482638523028526611e+00 -1.924623543848139051e-01 -7.622400504785038500e-01 -2.307209774477494868e+00 1.738062073365567173e-01 4.546267769377214663e-01 1.711775044421028458e+00 1.803175719746469008e-01 -9.649351700067018145e-01 2.728422432500216543e-01 2.562405484156664137e+00 -5.898289469888277070e-01 1.792935114945961805e+00 -7.947870411440529637e-01 -5.775312628662535586e-01 4.115290334561053781e-02 1.244952294866109588e+00 7.408103075523864156e-01 1.430132632321842179e+00 8.607901555207323474e-01 2.573212839459369794e-02 1.306482576122913963e+00 -4.389123245337550605e-01 9.770742085481752826e-01 1.436189363482376080e-01 -1.034252624679430799e+00 1.129300332569485255e+00 2.005030119281745904e+00 1.749868036481847522e-01 -2.024283473329395733e+00 -2.507061735117007903e-02 1.942961080909245686e+00 -4.657090915669834796e-01 3.369896331876225948e-01 -3.479321611078954324e-01 -8.863584019773032008e-01 -9.630237800534063863e-02 -4.932013135460153186e-01 2.589835145468267097e+00 -1.056604450639511555e-01 -3.514385281118764803e-01 5.776932391530331667e-01 5.622995054245253366e-01 6.119722473116083750e-01 8.967190938621107154e-04 -8.601778733393161680e-01 -9.795705936507427269e-01 -5.004056971538536347e-01 -5.672572744408026502e-01 1.603492243849510279e+00 1.779963597479953696e+00 1.901732488319839431e+00 8.381849597986940070e-01 8.415568427277689834e-01 -6.793338680525242701e-01 1.173329589299656472e-01 -1.646070752840733897e+00 1.174436279033822750e+00 -3.587408917085398441e-01 1.236146921319483394e-01 -8.302538996493861179e-01 -4.548551843423409013e-01 -1.388192005174872623e+00 2.032178390914300969e+00 2.167291421869303569e+00 -1.231472763336118215e+00 1.026989274024638910e+00 -8.587880617563110608e-01 -7.816065412386840050e-01 8.677381000218524765e-01 -2.946168265547327025e-01 1.099877102992563166e-01 -6.501405150937242805e-01 2.416940119905337969e+00 -8.466958326385295996e-02 1.779717233429857770e-01 7.251910961935871258e-01 2.389525747169747028e-01 6.192833383528865143e-01 7.627957988780762477e-01 -4.849450895937773010e-01 -1.555000568953768925e+00 5.242366780639619028e-01 -9.062003366190161113e-01 -3.834791006158212445e-01 -9.900699509181121183e-01 3.788797157834288831e-01 -4.057495028630596634e-01 8.800138101262549029e-01 -6.602332300724957914e-01 2.210525143833666148e-02 1.941498536316308143e-01 -5.378708649468309094e-02 6.894483462225663439e-01 -1.549928859524757119e+00 -5.993871502134517221e-02 6.744010565777652788e-01 5.992013463898574477e-01 -7.712713920874409990e-01 1.717527631613060768e+00 -4.686387188191390440e-01 6.344621582920914049e-01 -4.956927088237781942e-01 -6.466692855767761650e-01 3.792800296597345633e-01 -5.773904980715118818e-01 4.549611172636980894e-01 7.694882408473596724e-01 2.599875381620029846e-01 -7.069425759002287979e-01 7.600072559177020182e-01 -1.157820471022338094e+00 -1.369668395626438162e+00 -3.752794131971849967e-01 -9.822070805311248209e-01 -1.095645906016301074e+00 -1.317254515405359205e+00 4.245019460937708988e-01 5.141327655135454755e-01 -1.156217382276189420e+00 -1.894548537384661779e+00 -2.292053172276987461e+00 -1.852706042490318283e-01 1.999210762514152195e+00 -3.313547424700064026e-01 5.991770998062819764e-01 -6.401843501332864506e-01 2.047242745527354524e-01 -9.399232497139321518e-01 9.237869244468732699e-01 2.858579409785226844e-01 1.403560787415388367e+00 3.887362785223976713e-01 8.570846461952095208e-01 6.893021258979880050e-01 4.661279529317179371e-01 -5.113170870220813402e-01 4.291549472147166977e-01 -5.546359976539827485e-01 3.370649118805632560e-01 -9.543588180756670258e-01 1.010794012475185744e-01 1.358265118015143380e-01 -7.410439528159197264e-01 -5.584641120219738797e-01 1.407996735640310693e+00 1.874036641195140795e+00 -1.225911531857565739e+00 5.111022437685086572e-01 -1.690187242773913523e+00 -1.772079912016699010e+00 2.847688771499179428e-01 5.859967958552402267e-01 -7.040054763410303895e-01 9.542053167080898346e-01 -3.997012658663409157e-01 -2.435506760168219265e-01 -3.515560465014846980e-02 9.296569139852834951e-01 -1.742342299125297644e-01 -4.336899892365388420e-01 1.061265262465351800e+00 1.225030822875065178e-01 6.189895107853315981e-01 -1.081266071416720154e+00 -1.666514423883180829e+00 -1.879179559357098350e+00 1.291173056062784763e+00 -1.039913463749867928e+00 1.403787558516210954e+00 4.505268781499456865e-01 -1.403397909722339465e+00 -6.521871646933499189e-01 1.010283282451784892e+00 -8.821284109779088389e-01 -3.960402579661356226e-01 -5.243089926668939027e-01 -4.966706399333658539e-01 9.034194167074824922e-01 2.690505873017680627e-01 1.162165310546293018e+00 -3.810030959904594505e-01 -1.417893533398038697e+00 -4.527814780918210102e-01 1.008264869810070019e+00 1.376551460741587185e+00 -1.785348465269276153e+00 1.034312000773734752e+00 7.802634404665886869e-01 1.354751491255736517e-01 5.664307287948226743e-02 1.365168222730248626e-01 2.634915676943847540e+00 -5.684310917339272518e-01 2.509503748365101150e-01 8.966900210034382812e-02 -4.631727100214016457e-01 3.218162932576207891e-01 -1.199202309205875006e+00 6.490691523281764130e-01 9.340275891859064483e-01 -6.407798954649056578e-01 -1.170887821858721756e+00 2.232968495930838515e-01 -2.031073928579035570e+00 9.558314030883665602e-01 -4.053748820622018467e-01 -1.257438841720772693e+00 6.768589746148996333e-01 1.864727059606985093e-01 -1.107217402502616688e+00 -2.354271327977551787e-01 2.468931921642178728e-01 -1.827437077914648156e-01 -1.345883894478788312e+00 -6.500989153159882905e-01 -1.581148445930129931e+00 2.403968427359421400e-01 1.242166417047720853e-03 3.559746354541186431e-02 1.392233575058654971e+00 3.098001685291679741e-01 1.687333568523098348e+00 1.962814052222648709e+00 -8.519518702076696037e-01 -1.579620299798540239e+00 4.277703961031001922e-01 -2.768466097429610473e-01 1.036669134155126029e-02 2.048680857423679502e-01 -2.094549536235120468e-01 -1.299264312879977679e+00 1.583584960140972317e-02 -1.380832352834158172e+00 -2.430830183621859319e-01 -4.587218160579547011e-01 -8.430946537291788001e-01 2.161405267135168076e-02 9.612343950802807457e-01 -6.704440722396759478e-01 2.401497723804832674e-01 1.468261828783948175e+00 -9.517316652570445568e-02 5.093623659490226219e-01 -4.953957389909795506e-01 3.605207816319285774e-01 -5.451577249097016020e-01 5.621216278106602182e-01 -1.101354571082585609e+00 -4.666401556104743387e-01 -8.473023710051640345e-01 -2.033973468515035687e-01 -1.511569578634429645e+00 -8.647213372734076087e-01 -1.137400291070902875e-01 -1.706191926484243337e+00 -1.410757366965565307e+00 -1.708140400858261909e+00 -1.428295912838242421e+00 -1.433021717711132625e+00 -2.493830398998118647e-01 -1.084712421742853206e+00 1.306205678542897042e+00 2.075470768297904112e+00 9.002332847308578412e-01 1.725261222485216406e+00 -1.567433278526522589e+00 -1.195435202340264569e+00 2.987314923763589314e-01 1.732773203544261786e+00 -4.794845151794522864e-01 1.841397521374797119e-01 3.013089329763795066e-01 -2.358895212945276043e+00 -1.118978435901822888e+00 -1.530879442332450990e+00 1.560272585368082998e+00 9.572380746509377980e-01 6.109834945023735475e-01 2.399486139461801670e+00 -6.562390187810759334e-01 3.022336496351766821e-01 -1.234243874225760207e+00 8.384987945441557677e-01 -1.889823557161473266e-01 1.916374479601165026e-01 -1.030163025896238427e+00 3.029191146814841015e-02 1.410320005736541427e-01 -5.465676751492111185e-01 -1.730691317755354841e-01 -1.425411995164349577e+00 -6.710751460161178406e-01 -1.209252587300123638e+00 5.606675574989116173e-01 1.286548481533604349e+00 -1.132858679917460698e+00 -6.069676380667384796e-01 -1.279632079317084781e+00 -2.442066980455825237e-02 -1.346371656520575222e-01 -1.555304255373462397e+00 -1.097902341729375841e+00 3.705402887165976655e-01 6.339498905644440629e-01 -5.684585202778177360e-01 9.015457375789349970e-02 1.594850368973413701e+00 5.844581547621148510e-02 -1.484362468309692540e+00 1.907945342913887621e-01 5.305922125214690421e-01 -5.380197893299959455e-01 -7.638266158769349001e-01 -5.728373195410273178e-02 -1.065283288284608165e+00 1.305666860463358336e+00 5.428514271214368581e-01 4.190023042378474560e-01 2.134659783459191551e-01 -7.410017618558840669e-01 4.269694072645437988e-01 -3.892560691293350805e-01 1.394785017214342338e+00 1.788774756279367661e+00 -3.497722386915788628e-01 -1.020010537649617799e+00 -1.879002446814357352e-01 4.892334692930935813e-01 -4.808831549709706166e-01 -1.001869141310129940e+00 2.177374117103565432e+00 -1.060606168912419767e+00 5.140906266779252665e-01 5.762879973345936824e-01 -6.165736574589771868e-01 6.741051085675167087e-01 6.233667295203398906e-01 -1.090065859611687005e+00 -4.913936655387307062e-01 3.816492392374300491e-01 -3.003571020460371610e-01 5.538439419791078011e-01 6.279756000956485673e-01 1.816925389087852005e-02 -1.673233196108479426e+00 1.112960124908771720e+00 1.065216853675986952e+00 -1.221519544707721616e+00 -1.023421556350913447e-01 6.780223484401219913e-01 5.370775174923776429e-01 2.447445990950513073e-01 5.717344766880028128e-01 5.060428830862987587e-02 -2.238884698433532439e+00 -1.595341072334780730e+00 9.266844251218583906e-02 -1.559938539944457858e+00 -4.860308783928136700e-01 -2.007334060171234169e-01 8.720694422437045290e-01 5.938180876346138559e-01 -5.002431902312030054e-01 7.437498099279739039e-01 1.175709336970041319e+00 -5.916978438015280117e-01 1.614052003631792020e+00 7.785103878674614064e-01 -3.815946335790482702e-01 -1.810288514838160889e+00 3.344943844824493917e-01 1.252495550487151554e+00 3.702948612888121716e-01 -3.702862544752498208e-01 -1.369435113208537835e+00 3.576670790623391327e-01 5.351646471496620400e-02 -1.000594652793906025e+00 -4.553982662744859161e-02 5.417004004762824287e-01 6.864545140941559209e-01 -8.924235860127338604e-02 -8.383114477975179835e-01 3.134942798765106425e-02 2.038952187401603944e-01 5.408866704177640178e-02 2.424435645323063104e-01 8.854783393417174631e-02 -1.228362511292485415e+00 4.128467806978622368e-01 7.245619769601094884e-01 7.444468130369555903e-01 9.126860877037923370e-01 1.159212293581149522e+00 -3.798393104483115956e-01 -4.878353052996614037e-01 2.043486477523180245e+00 -9.127448845836533264e-02 4.141634969973242431e-01 -1.159210030112428180e+00 -5.161657801764113485e-01 -1.105816701994270401e+00 -2.619294136601006684e-02 -2.490163699912768536e+00 8.575521657399124420e-01 4.645463770490578237e-01 1.855089500223912502e+00 3.426274135449862701e-01 1.402755895874960856e+00 -9.432708405108563010e-01 1.058017496319381273e-01 -1.722292931604294974e+00 2.199567174778845668e+00 1.203790632594541998e+00 1.750504482333283263e-01 -5.948486936288585047e-01 5.666574547687648344e-01 6.989795417860659166e-01 9.154796949673464912e-01 -1.220542485818848361e-01 6.279990695029986636e-01 -1.975844598502509986e-01 -1.464702380953463612e+00 -4.866066008618296079e-01 9.179024008372591581e-01 -9.392505551839703815e-01 -8.939399016359663719e-01 5.158264848564652061e-01 3.299293581842174250e-01 6.622123810226984153e-01 1.817571578889935480e-01 -9.480613182257746629e-01 -7.057622784272185035e-01 -2.503344774841277598e+00 -1.084592608649622925e+00 -9.800336898783645889e-01 2.461290627921919327e-01 1.773018893810063945e+00 -1.467958783680793244e+00 4.783741145402895523e-01 -4.967444505307476166e-01 1.560139957811973455e-01 -2.891172874908293777e-01 1.141110898001683083e+00 5.676367297358107106e-02 -1.726351889464375899e-01 1.652001891118602295e+00 -5.844168026136727923e-01 -9.391488853332355946e-01 -3.159854494467425612e-01 -6.163020524689718505e-01 -5.395418298471034158e-01 -1.014153781981042446e+00 -1.282094667820791178e+00 9.335234737590675236e-01 1.604555362802026208e-01 3.828054596671648380e-02 -1.655515932225696485e+00 5.124941435091689979e-01 1.342856537062105504e+00 -1.226567543395279847e+00 1.497137134160104299e+00 -2.372149775399835292e+00 -5.505968492967981964e-01 8.156484818336653397e-01 6.121308838912270511e-01 -2.913729493554246819e-01 -2.021827043767209453e+00 -1.590664167653768946e+00 4.138019334431872198e-01 1.695418754740806389e+00 4.721534096005468306e-02 2.010073027697985015e+00 -8.694354272068099965e-02 -8.227572928074708969e-01 -4.592923392521165021e-02 -9.619526675810435856e-01 -1.147810018841594948e+00 5.476079969904951161e-02 -5.657049153707017775e-01 2.410261963845652833e+00 9.807171117652555559e-01 -1.235089623578671247e+00 5.421066773239697767e-01 5.397638667939784751e-01 2.657836125863244359e-01 1.956379476530703654e+00 -3.000699452609098539e-01 -7.509179896289720491e-01 -6.381884630835220618e-01 1.136708959985265111e+00 7.013652647691844821e-01 1.876598316289529098e-02 -1.284986693731414054e+00 2.275658659504710413e-01 7.771073084802291309e-01 -3.873898485004313996e-01 5.971204659202902221e-01 5.716654985259611577e-01 -1.088639115871733232e+00 1.436251610860899142e+00 2.234920388247931378e+00 -1.236195431274453194e+00 4.543112833537196193e-01 8.549200430996094502e-01 -1.216709739122748379e+00 7.231827090040074957e-01 2.671088793079394730e+00 5.043950444203195715e-01 5.434003535208024038e-01 -4.607695797101701851e-01 -1.143816437340974046e+00 -5.473962996418021421e-01 4.691732065319486472e-02 2.298536104707112615e-01 8.187123007133406682e-01 1.748722568074765893e-01 -6.000076546283310552e-01 -9.809090584129971369e-01 4.978527194400637068e-01 1.265695617755689062e+00 1.122265687210143303e-01 4.360896559395276428e-01 8.280051683127125361e-01 4.299851168128112078e-01 1.366499726710623364e+00 -6.071501844597522179e-01 -1.408619886825701828e+00 6.109696274839871988e-01 -8.502916667230817627e-01 8.835629228657824186e-01 -9.848602571066197298e-01 1.266600024688776749e+00 6.695251470151862561e-02 7.987696417647054403e-01 -9.750480077745894425e-01 6.619172959025330094e-01 -6.637326468081100606e-02 3.727397710704054984e-02 3.396161542141427070e-01 1.950399407321678213e-01 1.176115791415215162e+00 -5.663470923897513387e-01 1.597313684544543477e+00 -6.698323438233080296e-01 2.107212267412083284e-01 5.381276959381929847e-01 1.815985824540566229e+00 4.739099196649881884e-01 4.959740860201590218e-01 -4.777954847736087252e-01 7.815944863240048557e-01 -1.112219624148964359e+00 1.421686234685317407e+00 1.573747573301517599e+00 -1.385773433773786145e+00 6.240080608045665000e-01 -1.300044606947464987e-01 -6.190578559627132327e-01 -1.187481564551055246e+00 -1.210145088568212568e+00 -2.697759964162644852e-01 -1.637757371371534043e-01 3.084683568810714926e-01 -8.250135002890091052e-01 3.595417559083787240e-01 -1.561494526917569514e+00 -6.841722190426615668e-01 -2.210491518536748856e+00 5.166422546997316845e-01 1.031755529127965199e+00 6.602338567502595845e-01 1.438224815947477975e+00 -2.222870689363790342e-01 -1.153212692338149159e+00 -9.859967269849277960e-01 1.412959467461598617e+00 -1.679085304330586448e+00 1.409667036984390442e+00 5.174896871664902420e-01 1.344789598718665324e-01 -5.464434072678906462e-01 7.447990055885344018e-01 1.291306518277414161e+00 -4.226988265063810757e-01 1.218425416032999919e+00 -6.676726002941604232e-01 7.204666057920763311e-01 -8.108455209589204848e-01 1.747531639118206970e+00 -2.578254229389131513e+00 -3.468166904438498843e-01 2.021417473990251068e+00 1.503995963500944555e+00 -1.088635338916744910e+00 1.982874224621522297e+00 -5.406789674045485716e-01 -2.041417404027675575e-01 9.545023059585395764e-01 -9.913261501965783262e-01 2.315079402606704251e-01 -2.414178809848251728e+00 1.194704513556705150e+00 -7.712467025542603105e-01 6.849241904349259169e-01 8.455367627867289571e-01 -2.071937527906622112e+00 4.154531438335351545e-02 -3.416595531764704541e-01 -5.748631233181604738e-01 1.144409978685094087e+00 8.045286696420258510e-01 -7.010181928288103381e-02 1.827552732300546490e+00 6.860689674920742442e-01 1.788829337590702815e-03 2.048876096516490275e+00 -2.848494803760625790e-02 -4.263721551045954739e-01 7.376392766745043517e-01 1.180035069339394393e+00 5.440788078444772635e-01 1.237959096928146874e+00 3.956259315568003143e-01 1.428536226882409110e+00 -1.002373754013838436e+00 -1.485880494607421942e-01 -1.866558432399829659e-01 1.146187736035799265e+00 2.054160166424487066e+00 2.249590084601892082e-01 -7.866626549439699190e-01 -8.774947151127789891e-01 8.134183889173239868e-01 -4.910146831996761718e-01 -2.101212832178711132e+00 -2.272778964488008313e+00 5.997817701863699114e-01 7.420778757744757037e-01 5.671713120026115884e-02 -2.494736960032344075e-01 3.255210936395396271e-01 -2.179943252503797169e+00 7.685838426680068336e-01 2.774724374669293447e-01 1.294244697988454318e+00 9.379819153621611616e-02 -2.575387879884226461e+00 3.562653501161517355e-01 5.809893876440020977e-01 -4.509930635714817782e-01 -3.146404673617532732e-01 1.441393697002062657e+00 1.044663768755471622e+00 8.871115382593395271e-01 2.729557170486673900e-02 7.728309487129120248e-01 -2.551592150717204022e-01 1.280922397076453001e-01 9.212264090318706966e-01 -1.142923395507310147e+00 1.452822335490502603e-01 -1.078317991470961523e+00 4.392068720215046018e-01 1.683075685575176061e+00 7.891951409093040937e-01 2.376028311575435037e+00 3.391235655139643312e-01 8.385891273471605123e-01 9.081662552668365862e-01 1.377126041964237269e+00 6.795034566519539965e-01 1.535244845077261000e-01 4.733589976463450921e-01 7.710208477885407419e-01 6.564540582404984059e-01 6.993237563562121339e-02 -5.592280725449731982e-01 -7.359215091362861783e-01 -1.748845591281982692e+00 -1.016954325648776969e+00 -1.306097328577658923e+00 1.725672530033842689e+00 -1.824861121253238683e-01 -9.879537541638003795e-01 2.107453946112721965e+00 4.938072369986993837e-01 2.076649910795086429e-01 1.121036732540843905e+00 -1.319250828143690990e+00 1.587574647497861369e+00 2.813126125045110615e-01 -1.694013622047333634e+00 -8.499889357193666228e-01 -7.580501919670126210e-01 1.599434255787061998e+00 8.470956182102512555e-01 1.582066641378357730e+00 -2.461907036999209653e-01 2.727009922209321924e-01 4.921951981224252648e-02 6.448508651454520901e-01 -1.102123803497160638e-02 1.400466305512238385e+00 7.293401880630762113e-01 6.102344335579841239e-01 -3.062456575282436755e-01 -1.089110402300782043e+00 2.486903540557764192e+00 1.414475374083668857e+00 1.187292620219125183e+00 4.429573935079573754e-01 1.470965022070104267e+00 2.050646926679509374e-01 2.857378698768483494e-01 2.126732089834520334e+00 2.141058420521730010e+00 -6.310437053048045808e-01 9.422660425495138492e-01 1.515406002781932493e+00 1.188932796870852515e+00 1.708919379885190715e+00 1.833321943747266314e+00 8.134863109924536095e-01 1.908305301671523013e+00 2.463603165890444036e+00 2.621846506415404843e+00 4.487356380745642914e-01 3.759772191113401885e+00 1.191277690468032446e+00 3.781593258113430167e+00 2.170589971823582598e+00 1.531520085992938984e+00 1.574013013995860355e+00 3.202243164339148240e+00 3.313808894141191619e+00 2.646167077380113142e+00 4.547275084570423509e+00 3.870332703223879900e+00 2.885103027300677692e+00 3.235653721237496949e+00 2.312552157917008078e+00 4.414239943312748160e+00 3.330960759235854773e+00 4.682687028322648715e+00 5.034688543602314326e+00 2.148688487461483110e+00 4.996192439984548095e+00 3.718323203899689400e+00 4.764769073037942171e+00 5.039854246669738913e+00 4.083353417714830513e+00 4.836565167824067757e+00 5.901316025293099621e+00 5.312655799862874950e+00 4.816556481013996027e+00 5.875471251282387009e+00 5.452707370275643228e+00 5.632648103436577181e+00 6.197527586257551846e+00 7.458378230275048537e+00 6.541270328419251712e+00 6.388087028473009354e+00 7.175613357147759608e+00 5.568684589378436023e+00 9.296637125754848796e+00 7.236204739714880319e+00 6.573736217933448422e+00 8.796392846287206524e+00 7.761021450008403377e+00 8.013081138557103245e+00 6.681439255157325618e+00 9.614366043081329138e+00 9.677536205702299554e+00 1.003215900975045116e+01 1.007481974777699030e+01 8.659914326286113351e+00 1.005619001911820831e+01 9.512579997092085904e+00 1.076001270158817213e+01 1.193199828441385790e+01 1.127260858824130629e+01 9.551996334616605466e+00 1.052079136245013480e+01 1.063160608425073939e+01 1.146515255366254316e+01 1.068348843106774915e+01 1.181391615499754089e+01 1.296599365947945159e+01 1.063419507791618202e+01 1.018653025546617386e+01 1.084427520025503355e+01 1.306157711822282153e+01 1.031006885063334266e+01 1.074863120182782872e+01 1.063978528343304930e+01 1.186079490146937587e+01 1.096509948004479718e+01 1.169464024116438772e+01 1.169613914646122055e+01 1.254168420769665815e+01 1.103739992767096467e+01 9.969626834534654591e+00 1.005909864630743122e+01 1.351314552311421835e+01 1.353061465448895184e+01 1.267952242067761226e+01 1.225172489922883123e+01 1.319312358608342706e+01 1.457560524439946370e+01 1.224892989310415103e+01 1.327686990779134746e+01 1.410233480087567770e+01 1.378430062725898075e+01 1.265496986722300043e+01 1.363933978525361113e+01 1.443300163298580685e+01 1.011196908137501005e+01 1.270601368454217273e+01 1.323455252665127624e+01 1.227347170903573570e+01 1.387389136883843577e+01 1.103319594012324245e+01 1.247856738903618634e+01 1.347317263659752840e+01 1.287251972964815394e+01 1.376361868136005384e+01 1.220867757720221825e+01 1.330970505320059161e+01 1.563297083108424346e+01 1.473293807487600482e+01 1.177775925006780611e+01 1.615691418662525436e+01 1.630199322591121813e+01 1.627084462030405732e+01 1.448147432406311452e+01 1.458217821132592817e+01 1.647891957415837183e+01 1.289708020564514790e+01 1.599171690476256913e+01 1.446492015929822372e+01 1.407307818772393126e+01 1.290259406679278520e+01 1.485630625349891254e+01 1.578345546773741681e+01 1.504855637615898090e+01 1.660663807538919201e+01 1.642791442634521459e+01 1.882369209327143977e+01 1.747665179561658988e+01 1.793795932806745341e+01 1.625679722236472458e+01 1.570523991607489478e+01 1.644655515680633684e+01 1.698698216029292496e+01 1.898645653977667180e+01 1.856090224983965697e+01 1.538922815554041712e+01 1.815417683022527129e+01 1.814903448923718798e+01 1.775328649953534921e+01 1.839477504380440820e+01 1.845018720326319794e+01 1.621214735504496929e+01 1.790565961552349350e+01 1.931366561397141979e+01 1.879166255981435540e+01 1.542980295530278667e+01 1.625113573677773005e+01 1.744288775285183846e+01 1.821373693797865201e+01 1.522353245246146436e+01 1.643718637967799268e+01 1.659035102544726215e+01 1.861845813557888007e+01 1.892611914027243358e+01 1.838840258313032194e+01 1.768622456386375674e+01 2.010507618500664861e+01 1.928813645230194140e+01 1.697123386347976037e+01 1.947890066921068808e+01 1.693746078900828778e+01 2.055573652249989891e+01 1.812533418949351116e+01 1.663554387470656337e+01 2.009560134309451129e+01 1.866713691414705067e+01 1.977358966988380828e+01 1.788042017514796811e+01 1.725998131228273280e+01 1.994520128677521953e+01 2.036287995147466034e+01 1.739668115672553839e+01 1.881264435227521759e+01 1.983575462276570178e+01 1.772143739512148031e+01 1.863769364761053993e+01 1.733589210863372898e+01 1.803453109930338272e+01 1.965379449062482919e+01 1.671601120196385537e+01 1.905665811467236281e+01 2.009102684304837183e+01 2.113517084076987729e+01 1.919838181650948883e+01 2.022938742125838019e+01 2.062890152204421312e+01 1.981506129331727095e+01 2.084437729538447570e+01 2.016290899676401693e+01 2.032405938202724727e+01 1.708028978097812356e+01 2.147790387066179107e+01 1.888005513198467966e+01 2.025902382776578747e+01 2.154469106965827052e+01 1.914509293719702043e+01 1.927838484400057695e+01 2.055065258551037033e+01 2.065859387945403114e+01 1.956277374766281341e+01 1.973218716929146765e+01 2.154810828848044579e+01 2.272948697823809283e+01 2.354629154327214735e+01 2.217957746682860076e+01 2.104081136414740882e+01 2.331002868571674469e+01 2.276145746752273169e+01 2.340056033894852305e+01 2.369127950172045871e+01 2.354537369276684444e+01 2.388136148819928195e+01 2.564858494653582355e+01 2.733589018361119827e+01 2.467152239718564033e+01 2.562243787773397585e+01 2.562466149627196188e+01 2.483683129094362130e+01 2.571742859994463259e+01 2.518225483870421044e+01 2.616531144352341087e+01 2.580074190207311702e+01 2.567661757906342146e+01 2.736749053124727382e+01 2.547912578730478117e+01 2.535926906392444025e+01 2.649480641214100274e+01 2.651031329226793076e+01 2.703313318800451981e+01 2.552908715020753405e+01 2.824036041465516078e+01 2.783136954188983481e+01 2.811424549918511673e+01 2.717519065943455914e+01 2.734984008350175699e+01 2.832733946205603459e+01 2.815264358920331489e+01 2.913689766666547243e+01 2.844386615499876925e+01 3.126408226315132666e+01 2.791736995228664497e+01 2.642229717239415621e+01 2.742945100310195627e+01 2.915877917505108741e+01 2.923024327580401760e+01 2.990913375723135559e+01 2.823316430095884400e+01 2.896823971117670027e+01 2.730675091161965895e+01 2.794789323665127512e+01 3.052986237307821682e+01 3.061139599827330571e+01 3.218692316376459672e+01 3.178737059819509625e+01 3.049205145861494159e+01 3.168245305689189806e+01 3.274182551237943528e+01 3.095254332179821688e+01 3.362524777199435277e+01 3.407064311214507057e+01 3.381900966630364280e+01 3.417909099688386476e+01 3.477895489842047283e+01 3.461943781109436458e+01 3.321511786643963404e+01 3.303356582422537002e+01 3.565867063603056408e+01 3.303738471295601187e+01 3.364130255226423571e+01 3.260284519653625779e+01 3.287903137001196541e+01 3.435915627274559370e+01 3.115103008729946410e+01 3.303520935283496840e+01 3.514105727266399981e+01 3.290448422691148522e+01 3.532670191057234632e+01 3.311777428826360392e+01 3.357916548878768026e+01 3.515102533299394594e+01 3.247185240901647063e+01 3.209068970560363709e+01 3.369987047335406771e+01 3.354866070243803478e+01 3.635790033234139429e+01 3.707010570043527764e+01 3.923152783263220300e+01 3.534149522329141746e+01 3.505215690670893025e+01 3.693097339225033693e+01 3.458756293860420072e+01 3.699141202086378399e+01 3.556465840875743822e+01 3.648973643701462066e+01 3.548735852317625472e+01 3.483754161213509803e+01 3.731863545713048325e+01 3.646512007475924833e+01 3.662634303481332410e+01 3.488625448382120453e+01 3.694210989347944718e+01 3.876783828271778987e+01 3.680896812582742683e+01 3.599531579496869682e+01 3.778359624333288025e+01 3.648384425512647056e+01 3.907975293955392715e+01 3.933367827643827042e+01 3.959502864545589063e+01 3.653440709415814780e+01 3.678061821257036712e+01 3.891840607776806138e+01 3.822368632886538364e+01 3.804792551413985535e+01 3.900161401557721774e+01 3.927043073828495068e+01 3.785466381061093699e+01 3.786309843268319497e+01 3.648892871130042437e+01 3.891300486290520411e+01 3.845385540064783214e+01 3.791822630132305250e+01 3.936305278179742828e+01 3.799063714963692462e+01 3.995119660390376737e+01 3.730262950348040363e+01 4.086633567451256965e+01 4.122366130638491200e+01 3.960516291393508936e+01 3.968990246141945022e+01 3.956984742799877353e+01 3.899407502529961533e+01 4.070742005725279711e+01 4.459082301616587074e+01 4.014119786789718347e+01 4.222264213740862715e+01 4.474098584605228268e+01 4.412151121456795266e+01 4.467654675752782367e+01 4.311992833641885170e+01 4.791711716542552324e+01 4.363807186137152172e+01 4.779199053718400592e+01 4.656771125651390975e+01 4.504784895533821754e+01 4.631838441007995044e+01 4.764329432298555389e+01 4.632273875984284928e+01 4.661442102719178848e+01 4.560725567303568084e+01 4.653876566086773181e+01 4.803564968394476864e+01 5.014983099243961107e+01 5.033099366026846866e+01 4.749646125897639592e+01 4.780370586251932252e+01 4.912372163487911791e+01 4.873623158076731698e+01 4.726754936602793578e+01 4.804438547580606667e+01 4.922382704193353220e+01 5.129157228684061209e+01 4.955539257432447187e+01 4.920144523546814241e+01 5.140425590798350441e+01 4.894753295566130902e+01 4.789221331447744490e+01 4.879292069168641177e+01 5.212321381981986690e+01 4.925003497973912658e+01 4.934011005045385190e+01 4.924432880274586211e+01 4.819055610275174928e+01 5.021202994709311440e+01 5.248900478774170608e+01 5.201004763169709122e+01 5.144812059398157800e+01 5.346157774594594514e+01 5.133617526505575057e+01 5.122902972841274050e+01 5.163165810362073671e+01 5.228573585605279561e+01 5.303934053787840952e+01 5.138819103068151861e+01 5.568524820472480741e+01 5.428926803669738632e+01 5.624342884644633500e+01 5.657288272564429832e+01 5.559263869002673886e+01 5.377910650116021429e+01 5.406904154020878650e+01 5.720364586606532242e+01 5.545162732330663857e+01 5.819901767548308413e+01 5.595662761706363142e+01 5.556750467682311267e+01 5.422070258147304145e+01 5.834333280443544822e+01 5.997686989600786944e+01 5.846414221470648442e+01 5.530046427590629321e+01 5.745553639586612604e+01 5.667541803638765430e+01 5.823811199180647691e+01 5.850173035878763272e+01 5.738749506902259157e+01 5.754292364605664289e+01 5.667353208165813072e+01 5.542755003215433618e+01 5.427931484577275967e+01 5.797207512276332153e+01 5.629844766221550856e+01 5.731392009209813665e+01 5.811051631733251099e+01 5.854310942776757543e+01 5.764284378799654718e+01 5.898402073824601644e+01 5.914763322681546498e+01 5.621223199923044689e+01 6.117169791982264115e+01 6.336064299380013409e+01 6.594574828466382144e+01 6.384879975240987449e+01 6.471436265288376433e+01 6.498775233831392484e+01 6.605726700947603547e+01 6.482022058073441428e+01 6.744773441283106763e+01 6.530636873098185902e+01 6.739982430841163819e+01 6.724933506013313433e+01 6.842396631648666983e+01 6.607416851414451742e+01 6.577387993330147253e+01 6.660779984313862201e+01 6.544311945951825749e+01 6.633491045668033337e+01 6.571618917649142588e+01 6.771804178806856100e+01 6.730267952013379329e+01 6.871128000576594275e+01 6.813862103693681149e+01 6.418913444337756857e+01 6.482036736641235564e+01 6.364200094112020878e+01 6.541518830682936425e+01 6.509109706677192264e+01 6.735354579428982902e+01 6.460834422894751583e+01 6.633437166795941664e+01 6.566641001635723285e+01 6.578339449115827620e+01 6.305079977836692962e+01 6.531022209545612611e+01 6.434816822846833873e+01 6.408878261760783346e+01 6.550534565902260908e+01 6.348512421848803911e+01 6.720320795106508172e+01 6.342564572700658232e+01 6.478279940930289627e+01 6.344361144773088768e+01 6.348453544204357968e+01 5.916623649953703534e+01 6.334034325820823597e+01 6.246134688416047709e+01 6.250278309265191012e+01 6.085793358391332930e+01 6.235623254983639896e+01 6.096459325117859862e+01 6.243826927859313258e+01 6.209548636053736459e+01 6.060813076030671454e+01 6.441330191068583133e+01 6.355010117777932521e+01 6.234250919762484955e+01 6.215105691862405735e+01 6.534440362033043925e+01 6.259070399624314263e+01 6.376735930162455901e+01 6.466679600815818674e+01 6.476910271173359490e+01 6.349498551699709026e+01 6.383841867532180459e+01 6.066224862427544906e+01 6.477099342677786353e+01 6.384716528386716305e+01 6.372287047816979566e+01 6.712478852535910789e+01 6.653428074418111748e+01 6.457003445736204128e+01 6.011516744647698118e+01 6.136125660938704840e+01 6.123208147535910939e+01 6.496744935641106622e+01 6.377364410154213914e+01 6.572813609062363582e+01 6.356058695691331906e+01 6.309188025883619133e+01 6.206919800751561667e+01 6.079910444920216150e+01 6.458706447654809324e+01 6.523528276536923443e+01 6.481149333597254270e+01 6.495804604825742956e+01 6.304849740924955626e+01 6.339659111653345036e+01 6.547935813856074105e+01 6.692882435000854002e+01 6.567619237202546856e+01 6.630197342977659503e+01 6.606477650564870885e+01 6.682369086823518955e+01 6.601173765340996624e+01 6.712665638088522257e+01 6.514455669638594770e+01 6.925457178025133942e+01 6.806487438103323484e+01 6.690482094658568712e+01 6.629753908255906936e+01 6.626513412301055439e+01 6.832453081939740969e+01 6.820561225921694870e+01 6.527735346828043816e+01 6.928584379832234674e+01 6.951832415517202435e+01 6.865397865899882390e+01 6.975970116633209273e+01 6.799561360776431229e+01 6.915951301408610163e+01 6.889314426980600103e+01 6.747414871231164568e+01 6.897634859669901175e+01 6.801157928929487184e+01 6.759711863975304880e+01 6.723098321049857873e+01 6.865956626491195891e+01 6.735838586168618747e+01 6.893519880631798458e+01 7.052342119977822676e+01 6.758316952457377624e+01 6.809746487362248502e+01 6.634220599953880537e+01 6.950657478009267720e+01 7.073522099226937598e+01 6.963424533431117425e+01 6.989541584119210427e+01 7.026910225125136833e+01 7.151650945075982690e+01 7.013189653559520309e+01 6.969757381254632378e+01 7.089040439955570605e+01 7.116682102899771678e+01 6.761745067412043397e+01 6.866197999112880268e+01 6.882903797114998667e+01 7.180127427649928507e+01 7.201142685666742693e+01 7.370029166195672587e+01 7.171867541663506529e+01 7.177067177274192034e+01 6.960018083473862305e+01 7.138423473019497578e+01 7.060360796857041521e+01 7.221019470813203611e+01 7.542754171048996170e+01 7.287926215255981788e+01 7.434715014014636836e+01 7.131803018648501791e+01 7.310470677858069166e+01 7.362620638790768623e+01 7.645510968537747942e+01 7.281426614210357684e+01 7.400905528852648274e+01 7.174344029872298734e+01 7.251163066360881260e+01 7.290548684482193664e+01 7.461875591438366939e+01 7.339859605315332658e+01 7.601111625654382919e+01 7.527967651840488372e+01 7.231256311504692746e+01 7.329297019632716115e+01 7.169671847742952764e+01 7.083816871447088204e+01 7.364992908737470145e+01 7.257211065411972584e+01 7.226718474152410465e+01 7.297432661520741703e+01 7.188453738144426097e+01 7.269541934135368422e+01 7.503448547181751849e+01 7.390588036137721417e+01 7.408465951608444300e+01 7.713387743647975014e+01 7.744764730548462239e+01 7.747567655186851709e+01 7.879624842718688171e+01 8.029548786167656260e+01 7.881379391429572934e+01 7.784531545493688043e+01 7.771841232335387417e+01 7.749189413945383365e+01 7.789817477535436296e+01 7.572466794925747990e+01 7.784628078001354368e+01 7.877462681494182561e+01 7.848783618275108154e+01 7.611821239184649812e+01 7.665346824663819802e+01 7.603614693186624152e+01 7.706502036415851364e+01 7.615793851126714742e+01 7.778309825318484627e+01 7.769656385232514140e+01 7.965384780528015085e+01 8.016087567135788561e+01 7.915606868782572292e+01 8.325642840463008554e+01 7.621855647014774604e+01 8.067485286370371966e+01 7.961101272314401456e+01 8.040059515337723894e+01 7.805393077417815562e+01 8.088515855863678894e+01 7.571729716755275774e+01 7.721361765797222176e+01 7.721481990402287465e+01 7.614723248618122398e+01 8.000218944923594222e+01 7.429038844975671907e+01 7.671981720339780964e+01 7.885856116601128463e+01 7.920404046714922686e+01 7.741526356730508951e+01 7.921558936536374063e+01 7.956019850466515209e+01 7.931999499179163138e+01 7.867760024810843333e+01 7.907689487232819658e+01 7.999710558775437619e+01 8.147751638667209306e+01 7.900908071312562697e+01 7.787172085754998818e+01 7.930814228554152123e+01 8.130624476889015284e+01 8.217722001023626888e+01 7.890362984039539640e+01 8.083209320473250159e+01 8.205909246347374619e+01 8.192531996621249846e+01 8.257628731903957942e+01 8.285797375727825909e+01 8.157337339147811406e+01 8.127238406531927239e+01 8.332419774038268656e+01 8.191982719781687194e+01 8.084517275639214517e+01 8.237759932151314501e+01 8.290417969398252751e+01 8.350274075467382318e+01 8.383154983025083595e+01 8.383770975426246252e+01 8.083637097785027947e+01 8.270569665618870658e+01 8.021061036057631100e+01 7.988175860933242234e+01 8.021687994171725222e+01 7.954513027012610848e+01 8.044062571335661005e+01 8.116605813389752200e+01 7.958127974550392025e+01 7.882364503504645370e+01 7.860920424743645185e+01 8.023850175153583564e+01 7.939265616991278307e+01 8.103075459062029040e+01 8.243061084537893635e+01 8.624635049734735048e+01 8.372599499832506353e+01 8.208496939214698784e+01 8.392904417767319103e+01 8.422518058922935325e+01 8.240010765282644911e+01 8.244575033565072886e+01 8.243101344552297860e+01 8.142180589974850591e+01 8.179439115561629592e+01 8.497016953205879020e+01 8.379204990705021316e+01 8.293169034501092085e+01 8.393132005404964957e+01 8.334989247009151825e+01 8.300152795292665076e+01 8.210721581335340602e+01 8.120197102025689162e+01 8.212094494032605496e+01 8.143070285810939879e+01 8.244112866118119598e+01 8.279574819991117351e+01 8.197071027265607768e+01 8.168662785169759388e+01 7.972735731082808286e+01 8.158515103136328150e+01 8.325344647474496185e+01 8.488796640254986414e+01 8.357633946791631274e+01 8.236562249470024710e+01 8.512643175240768301e+01 8.167076916439626189e+01 8.317514844979024247e+01 8.232222731868044718e+01 8.231227932706337924e+01 8.342010360414731451e+01 8.154356522621313275e+01 8.286883486853137981e+01 8.363993518206763156e+01 8.551651134240300678e+01 8.487296106907240301e+01 8.510872255009019227e+01 8.538230453939371500e+01 8.305294950026319611e+01 8.303207241775612601e+01 8.283688335339100206e+01 8.375443114281571866e+01 8.600637696745651795e+01 8.498152359404831202e+01 8.429197550621930191e+01 8.286414075356525188e+01 8.374782009927099580e+01 8.443513823962541665e+01 8.398694364473297469e+01 8.444563241903757955e+01 8.576182422533018723e+01 8.373797802498154397e+01 8.335710768881645549e+01 8.365290576507459264e+01 8.472188296607751568e+01 8.268104878605375063e+01 8.588345472964550709e+01 8.623278505835386909e+01 8.530775174315382969e+01 8.322942971997096606e+01 8.439273353870541428e+01 8.304255253777388646e+01 8.530062635956299744e+01 8.583457621741753485e+01 8.173784620758583230e+01 8.190804657259208454e+01 8.593449740450098773e+01 8.565100288837766129e+01 8.436915800603227922e+01 8.647756785505708876e+01 8.492237855419196535e+01 8.622907152923576746e+01 8.902793335501434058e+01 8.653079538227474643e+01 8.603249552164734837e+01 8.693324932530046567e+01 8.573809715370589402e+01 8.687340788559374971e+01 8.784947007899575055e+01 8.752141541633737631e+01 8.578322892834918889e+01 8.412167029856455258e+01 8.586072602931024278e+01 8.689038236852911723e+01 8.758062489883562307e+01 8.465176559211553808e+01 8.971992426143813759e+01 8.604377234089594140e+01 8.810197975712173957e+01 8.939633158806108781e+01 8.950007814355905111e+01 8.711973313362618399e+01 8.776538601959822472e+01 8.963990084321815743e+01 8.922896158824150348e+01 8.992093586272932271e+01 8.804476957710159013e+01 8.738842223650189567e+01 8.795423673846204338e+01 9.027950706202034326e+01 8.924056293645179494e+01 8.810724845074550160e+01 8.852714046413397853e+01 8.847509693753347904e+01 8.797335203686115790e+01 8.657018449350127298e+01 9.000087525974875291e+01 8.937269893098850559e+01 9.023193888503375604e+01 8.708232581725791022e+01 8.878844267352586428e+01 9.002061702497732654e+01 8.889543836078969719e+01 8.803457018180786520e+01 9.088734449888777078e+01 8.884083057726573429e+01 8.943844991359337371e+01 9.011301228441412547e+01 9.000838431885513558e+01 9.059215947151989212e+01 9.096318710416738895e+01 9.250501910820172213e+01 9.334461520589235306e+01 9.199141599959111204e+01 9.056325807037237041e+01 9.298748879505332354e+01 9.002480122050540956e+01 9.405930647774289355e+01 9.181376571744588944e+01 9.138861259600624010e+01 9.288199862377705074e+01 9.407484660318375802e+01 8.965122367584363872e+01 9.110938120664047801e+01 9.323517820646793552e+01 9.439511724620300015e+01 9.147061892722601328e+01 9.408105329924943305e+01 9.311798837183027899e+01 9.140574428412536179e+01 9.050151495466130314e+01 9.200523651984509854e+01 9.076645053383862205e+01 8.985111425950965724e+01 9.198457342757589572e+01 9.039249948714365246e+01 8.991231474528898104e+01 9.145183681921486141e+01 8.885720801382811374e+01 9.278648973634301456e+01 9.068690379159457393e+01 9.252280048823432423e+01 9.079325988680830051e+01 9.102876144586619489e+01 9.203634843676742605e+01 9.167799304369455626e+01 9.153795738999464504e+01 8.933714870082637560e+01 9.265338970726413947e+01 9.143463006926783976e+01 9.086932608368775277e+01 9.050845371243212867e+01 9.044733480417960436e+01 9.110884678561750150e+01 9.272551252822260892e+01 8.987151032465335732e+01 9.060811946660039951e+01 9.040048876973051506e+01 9.329318097323464087e+01 8.942894791724617676e+01 8.784628163601848883e+01 9.253450390159459005e+01 9.303919851224368642e+01 9.162775327701663741e+01 9.068408769514236667e+01 9.206112659793235764e+01 8.984258024008512677e+01 8.780639052013515311e+01 8.789553918217647777e+01 9.256031034487624254e+01 8.937189251740733198e+01 8.952075105523657328e+01 8.897031504261727264e+01 9.024880039468941106e+01 8.932852273609711347e+01 9.165395648999745504e+01 9.143709003668708135e+01 9.005203834552844455e+01 9.039353736745992762e+01 8.762199809981485998e+01 8.996547857322785546e+01 9.135555601168427131e+01 9.113503883695686625e+01 8.807093889592650271e+01 8.955467755524334450e+01 8.861825501755544110e+01 8.941251514905545150e+01 9.037838662591798311e+01 9.236272228737573187e+01 8.534475218705807720e+01 9.190234031956484273e+01 8.952638944942862054e+01 9.321992691127043429e+01 9.415040854455843089e+01 9.250356901889335859e+01 9.469007053875462532e+01 9.018827854083438922e+01 9.326774260453069587e+01 9.481491489924434291e+01 9.555255856536891201e+01 9.455402647062902588e+01 9.359270201830435099e+01 9.184168660207753021e+01 9.390040442368245976e+01 9.302957237280017466e+01 9.068327465288022893e+01 9.418514496122408275e+01 9.174152828872206555e+01 9.463188892464448543e+01 9.265251896472589976e+01 9.463268262825185673e+01 9.726269359790545366e+01 9.433257381375352679e+01 9.362423855441893750e+01 9.767335490214043148e+01 9.547570529686559837e+01 9.497981537088406867e+01 9.827627688108468362e+01 9.804377614462168822e+01 9.723397140523324822e+01 9.799463961526835476e+01 9.622791972489459056e+01 9.893770120932151713e+01 1.003447889453337467e+02 1.002328162595290451e+02 9.769734861793165237e+01 9.968632928746998800e+01 9.880888755757341357e+01 9.821160634954412672e+01 9.727165291728934449e+01 9.860562095621715173e+01 1.000608242752842045e+02 1.000269313965592488e+02 1.009296484467024726e+02 9.880622182506061790e+01 1.007240528640136432e+02 1.000583730622845735e+02 9.934281738227092262e+01 9.955691307055515438e+01 1.001985096087709621e+02 1.009093442271163212e+02 9.887870980342280802e+01 1.009470654370135776e+02 1.008785112853206272e+02 1.000094958747029352e+02 1.009942603264833423e+02 9.833678439330762444e+01 1.009265502408366046e+02 1.013958242971866071e+02 1.007870042527166561e+02 1.018269009388157400e+02 1.000317928138720021e+02 1.004082080337274760e+02 1.004979661906649397e+02 1.017175473586262342e+02 1.017187584214291292e+02 1.017297887790492439e+02 1.003983408215017903e+02 1.017696536626890520e+02 9.997856631674227401e+01 1.011816341761418983e+02 1.002102658374805486e+02 9.909510597924762010e+01 1.007042616755536244e+02 9.807855191225493741e+01 1.039066409934896740e+02 1.010680188303616092e+02 1.017911056376531462e+02 1.047450862189172369e+02 1.044291565230523133e+02 1.035410036514180092e+02 1.024088991538270079e+02 1.009272357304132157e+02 1.043708585853941315e+02 1.012628313113906273e+02 1.030533853054517124e+02 1.042158393262100162e+02 1.044774171417816717e+02 1.044741190800223194e+02 1.049482227788795115e+02 1.047779725783994706e+02 1.025382560905937481e+02 1.036301168733460543e+02 1.036987712739765470e+02 1.026945780177297678e+02 1.036415726254274290e+02 1.054199963711067340e+02 1.054604283571626269e+02 1.051200366880188994e+02 1.039179133515027900e+02 1.073827035612542886e+02 1.072821000206780298e+02 1.065151794763688855e+02 1.103516864615850892e+02 1.102339790611727892e+02 1.110774354863740143e+02 1.080483309847153777e+02 1.085206675309117799e+02 1.101495604630911771e+02 1.097770154059987249e+02 1.119274310466265376e+02 1.091037102701840524e+02 1.081295610408285341e+02 1.069163188860835021e+02 1.083997385725941314e+02 1.076503442390405354e+02 1.096925177472096067e+02 1.088867259112934249e+02 1.091104766560568748e+02 1.091727213304539532e+02 1.115939328233935584e+02 1.107023545041986239e+02 1.099269646737403576e+02 1.106829815046025232e+02 1.067215099696994969e+02 1.081818818330668819e+02 1.095058169347559556e+02 1.108374160571383698e+02 1.113785017615360289e+02 1.108943671984597046e+02 1.126216949942661785e+02 1.117192140928365092e+02 1.092332331011257907e+02 1.118945118715297014e+02 1.103203143765888541e+02 1.086027258287985404e+02 1.086423072083902923e+02 1.111579900762258575e+02 1.111467080232216915e+02 1.118881776825504488e+02 1.090801820059529064e+02 1.125350066844242178e+02 1.125725891977108688e+02 1.120628996260942927e+02 1.147886221915914149e+02 1.089055124268715105e+02 1.116828250634188180e+02 1.095745357365749726e+02 1.125960941696567232e+02 1.085751276220895249e+02 1.085640890323296190e+02 1.111030852241558478e+02 1.145705105249609801e+02 1.130294298436877227e+02 1.140168825069781207e+02 1.134145599856215512e+02 1.119335102683097318e+02 1.153692149231486894e+02 1.122480682045062821e+02 1.147302976148224047e+02 1.130362376090476744e+02 1.152390214982438437e+02 1.150421979998107247e+02 1.141216511723787050e+02 1.155086181495179289e+02 1.154504587920730927e+02 1.149706365648597597e+02 1.186633275654040744e+02 1.159504918337572832e+02 1.165784741634229817e+02 1.149378369169777443e+02 1.153668146192004542e+02 1.152107263159501542e+02 1.145184805832561636e+02 1.132900442406511701e+02 1.147108425068417432e+02 1.172652355160523996e+02 1.178226935444958912e+02 1.197101913085039655e+02 1.180998508395459368e+02 1.171106070150188145e+02 1.180557864454048769e+02 1.211234846850873055e+02 1.193950491668045686e+02 1.176207035766121578e+02 1.219653719349067984e+02 1.220251138694928699e+02 1.210775904437545734e+02 1.181503048935370543e+02 1.197851711677518836e+02 1.192607368826500078e+02 1.169259417561334828e+02 1.197377539198465257e+02 1.198246055544795325e+02 1.181738612983581760e+02 1.185704534086850970e+02 1.194558488340743025e+02 1.190306709133367633e+02 1.188208583328493120e+02 1.167735344319618775e+02 1.214057070280101129e+02 1.225906760075883142e+02 1.234690585043551465e+02 1.194180462266584328e+02 1.196114601350636093e+02 1.223404722393154884e+02 1.213385398091654110e+02 1.233528145820633881e+02 1.223987179788718009e+02 1.215769514844629953e+02 1.219467626594242660e+02 1.227668502240108097e+02 1.199629494771055249e+02 1.215073565677004837e+02 1.235524861458307697e+02 1.228593727380696379e+02 1.245974448494895199e+02 1.222225849681208274e+02 1.235045452426952011e+02 1.223484055959196866e+02 1.216935754636536160e+02 1.233761469652160940e+02 1.265574526308805190e+02 1.271043109408668386e+02 1.268914042590119351e+02 1.256308595093808691e+02 1.296829098684883945e+02 1.291679537181955482e+02 1.284018875972079172e+02 1.301446271759972433e+02 1.264913790912757889e+02 1.251245977711864441e+02 1.284397714090949592e+02 1.279706251979619083e+02 1.252838204614368323e+02 1.257868135590803718e+02 1.314335223023054482e+02 1.297258900007807654e+02 1.266961484819330508e+02 1.285257384429729370e+02 1.279238618756375132e+02 1.286012412421632121e+02 1.293756514460596065e+02 1.318600637734368775e+02 1.295092522461733608e+02 1.294804748746644520e+02 1.301941455721589307e+02 1.323547221873366482e+02 1.286796958317021335e+02 1.317987969238254777e+02 1.313499725657787849e+02 1.282751241652304373e+02 1.299956048302785518e+02 1.303341821874908533e+02 1.329545370295332702e+02 1.310145932752956810e+02 1.302645197334639704e+02 1.314326740911295985e+02 1.319222711043462368e+02 1.319660733016613960e+02 1.318157218036388656e+02 1.312331275052959825e+02 1.343244324014091262e+02 1.319763890346198139e+02 1.305117602419421985e+02 1.339181407630258320e+02 1.328676046282421055e+02 1.301714414405413152e+02 1.323776713264807654e+02 1.322179075269149848e+02 1.305573105620651120e+02 1.282087695802910616e+02 1.323564315126698148e+02 1.332012931287269168e+02 1.348188289466500009e+02 1.305642855514679184e+02 1.317297109796913617e+02 1.306186488935848615e+02 1.289975013490137314e+02 1.346527169435555038e+02 1.332372993307676268e+02 1.299910787567009436e+02 1.298518122371914103e+02 1.331438510292872479e+02 1.315468771815810669e+02 1.314382151533538661e+02 1.300508761497458750e+02 1.285454595345852340e+02 1.309309064125893940e+02 1.297400454164971961e+02 1.328208585004485940e+02 1.338680806455910499e+02 1.305383801283365983e+02 1.306503432147580952e+02 1.325650806557472947e+02 1.328474088119818930e+02 1.339053804063622124e+02 1.337645365492934104e+02 1.358222694995707229e+02 1.348746819758081301e+02 1.341062532134931473e+02 1.326495844462073421e+02 1.344470778588968187e+02 1.338417253868985028e+02 1.322246584858655751e+02 1.366824660624319563e+02 1.351778775925098444e+02 1.364078262663937835e+02 1.354592368322132359e+02 1.358207289313812396e+02 1.338239689840682445e+02 1.350545262004323774e+02 1.326497808542877692e+02 1.343728205280103509e+02 1.331324981380991517e+02 1.376306293079197474e+02 1.378745316520693223e+02 1.377685078722501260e+02 1.341211916359008853e+02 1.363904181237712407e+02 1.376617948867815073e+02 1.361261331486868471e+02 1.341333733037539560e+02 1.393629370930161713e+02 1.352355175874030238e+02 1.366354063286094345e+02 1.368426742210382940e+02 1.371313333835801984e+02 1.356094515880477047e+02 1.326166241737111875e+02 1.339281430460644913e+02 1.339994946787548429e+02 1.356750347908183585e+02 1.337467189139298114e+02 1.332444912822001584e+02 1.327908266644561763e+02 1.383136630950639869e+02 1.332877957783602199e+02 1.339168949349470950e+02 1.350883755843904623e+02 1.355865357136841283e+02 1.350357238275696830e+02 1.347969549378616136e+02 1.328234231064123776e+02 1.316059851825900466e+02 1.368067345200992690e+02 1.385177312886179379e+02 1.333477360301734791e+02 1.363772052580384866e+02 1.332433140629819377e+02 1.365216897909257057e+02 1.354662082201011515e+02 1.344536289257892179e+02 1.346862045293269716e+02 1.360467526319657736e+02 1.374220598302454732e+02 1.358565248951338731e+02 1.344688341641108593e+02 1.344253219670917758e+02 1.350017487091422765e+02 1.352984186954109873e+02 1.365644793898202636e+02 1.368872120660427072e+02 1.375143876763831656e+02 1.384921541141061141e+02 1.374516755215262549e+02 1.338095878517104040e+02 1.335958643950558837e+02 1.378127964944930852e+02 1.349713632531267820e+02 1.350327401953134654e+02 1.370944409194040361e+02 1.356423142733366660e+02 1.378087350224817271e+02 1.360459805564886437e+02 1.365299383043279136e+02 1.364288862892471741e+02 1.362788505621972490e+02 1.380251990573241301e+02 1.362986144955591215e+02 1.380156555638509417e+02 1.350963318283905039e+02 1.345889076882749862e+02 1.389149945055377486e+02 1.336418394621609309e+02 1.339485686946972294e+02 1.335473545409302005e+02 1.336529589530612441e+02 1.342401142658202389e+02 1.332315178138736087e+02 1.323714017841305690e+02 1.326146596893401011e+02 1.322548040556629587e+02 1.360782874070843604e+02 1.310110978311180361e+02 1.323317667147804286e+02 1.335753513436774540e+02 1.323314133379979296e+02 1.339532774244749476e+02 1.345583397254664817e+02 1.378615275166762615e+02 1.341614291170443494e+02 1.360964213906219413e+02 1.357711668087761154e+02 1.347832014129099889e+02 1.368154842919152827e+02 1.326697867882107005e+02 1.323997659604108321e+02 1.320715924729588835e+02 1.368802852791735063e+02 1.370412771964710146e+02 1.365748836493325769e+02 1.377055591979998042e+02 1.401159500142124728e+02 1.362668427001741804e+02 1.364653114141065089e+02 1.378205508679422167e+02 1.358687832867370275e+02 1.372592749027780030e+02 1.362894846348822853e+02 1.371132633625892083e+02 1.389006410288388054e+02 1.369993460979154349e+02 1.367101339993254783e+02 1.382086532090878563e+02 1.377393215986227233e+02 1.368480137972577495e+02 1.351275350014393268e+02 1.370002398579390785e+02 1.389848501581121241e+02 1.402316211114531654e+02 1.378284175260594395e+02 1.396951225753805375e+02 1.376357802937906172e+02 1.394778012694806364e+02 1.412362328573079537e+02 1.407766597680827374e+02 1.391524382440747729e+02 1.392200919308120604e+02 1.432205614366993700e+02 1.389954786073953699e+02 1.426195590078051225e+02 1.395896560154579902e+02 1.430668137144394620e+02 1.420898854887523157e+02 1.430554619369642637e+02 1.430740895869174949e+02 1.422108076271706807e+02 1.450329383535326713e+02 1.419779762796463274e+02 1.441448654718389548e+02 1.446643970371752914e+02 1.471736075617459960e+02 1.439925775065281357e+02 1.449472388907850302e+02 1.445932626391300460e+02 1.434259857116804824e+02 1.449231095829906337e+02 1.425510227779915056e+02 1.419155366269222327e+02 1.464216927381158087e+02 1.399049906552056655e+02 1.449760437329812817e+02 1.434805764739224117e+02 1.457783649300046136e+02 1.483901710737310680e+02 1.468908303738818688e+02 1.457344368373157124e+02 1.450982174468254584e+02 1.430110968568477290e+02 1.429147576369379067e+02 1.446379211624027619e+02 1.443889026422880022e+02 1.466231477795538467e+02 1.451368491225591697e+02 1.461253017047478124e+02 1.484996182216834484e+02 1.458423613026652674e+02 1.460454686200257584e+02 1.470243550140338868e+02 1.469103902964274084e+02 1.468459259428512951e+02 1.453412677653288370e+02 1.486534683162907129e+02 1.464234867548587147e+02 1.495224211424882412e+02 1.495466295562201822e+02 1.485399068660948956e+02 1.452764735815544270e+02 1.483374982395783661e+02 1.494983213382721772e+02 1.453700572122519077e+02 1.475766263566865177e+02 1.461029694663704106e+02 1.475942579901126521e+02 1.454444557285308406e+02 1.461117414920732074e+02 1.498947325672498607e+02 1.517974828338815030e+02 1.495127066073150104e+02 1.477066138267672102e+02 1.513808986399687626e+02 1.491944507053919438e+02 1.546243639329024973e+02 1.514250168192697572e+02 1.527921710750377429e+02 1.532943372180959045e+02 1.513145824753532906e+02 1.495943785971428213e+02 1.529027269209694850e+02 1.507770257143995423e+02 1.516979231936348071e+02 1.500494747565490741e+02 1.515482320396196201e+02 1.534140999097042481e+02 1.502063879819550607e+02 1.499029698386700886e+02 1.497735869151737234e+02 1.525041327363751691e+02 1.522375800292528538e+02 1.517530568700144613e+02 1.536201573519837780e+02 1.533268794748923369e+02 1.551757132541142141e+02 1.546083098476867406e+02 1.515588065667414810e+02 1.544635656743811012e+02 1.524515113000782662e+02 1.521044789139192801e+02 1.523165919627092535e+02 1.530787182872588517e+02 1.536319019911680641e+02 1.540450511731414736e+02 1.543230718776714241e+02 1.523978190968951765e+02 1.522194472754755168e+02 1.564680681989011930e+02 1.541100038159778762e+02 1.538227537091753447e+02 1.567729445180275150e+02 1.540339728294996462e+02 1.554158333687915672e+02 1.555491211939671814e+02 1.548105667864723785e+02 1.535847022734268137e+02 1.529166614819653489e+02 1.524653580998737255e+02 1.524533091337179087e+02 1.521521244449374137e+02 1.537127340499640127e+02 1.528311954667734938e+02 1.516845361498508566e+02 1.532317704308864279e+02 1.516080248165609419e+02 1.480896843548211166e+02 1.497517399772799536e+02 1.530249530218216023e+02 1.532819446769149749e+02 1.544397839035124207e+02 1.547498045869842258e+02 1.524172772643619282e+02 1.518288471982983481e+02 1.503813357792870988e+02 1.528817941978682313e+02 1.539620741258748353e+02 1.565663253705982640e+02 1.522237561657095739e+02 1.537005773736896685e+02 1.556146887849591565e+02 1.565692730401320318e+02 1.525246035107497846e+02 1.562953157274481839e+02 1.547225262999285462e+02 1.571900260539393912e+02 1.550864415045252258e+02 1.544408077898567910e+02 1.545960996231029299e+02 1.553389219143334401e+02 1.571649140753809206e+02 1.555925634042025081e+02 1.539995486058456322e+02 1.546882358992812954e+02 1.532987784280838923e+02 1.551237183145636038e+02 1.554560993581008006e+02 1.530225158282007669e+02 1.550543440390347314e+02 1.550911807269894496e+02 1.537642257850015710e+02 1.553186570527334709e+02 1.551721492247798722e+02 1.561460633315745667e+02 1.524309555331407182e+02 1.529841266945521170e+02 1.540964630867473488e+02 1.519910807312650434e+02 1.529361655254732284e+02 1.503510016640383355e+02 1.546785028636173820e+02 1.518520813195825667e+02 1.548533252839898751e+02 1.542934686696977167e+02 1.531092787756807638e+02 1.538262655722302270e+02 1.563247249029824388e+02 1.506424906491031379e+02 1.525911758301531620e+02 1.522283729897448268e+02 1.513704937099188328e+02 1.522496037281650558e+02 1.544122959111529951e+02 1.557664085505851972e+02 1.542221696152317918e+02 1.559127060825345552e+02 1.525849947801490032e+02 1.555342426440868451e+02 1.555073091773492422e+02 1.553454811603419898e+02 1.580517148163657737e+02 1.548255406418309406e+02 1.533419900890128531e+02 1.543852169707930102e+02 1.525000535690702179e+02 1.554111536129240108e+02 1.549847487158433239e+02 1.568257775116876758e+02 1.543154344971821672e+02 1.527765729128572332e+02 1.560496658882013321e+02 1.548633644594236216e+02 1.538034917864609952e+02 1.535312575990967048e+02 1.543537698583775182e+02 1.504358312170037664e+02 1.566286995365508687e+02 1.540142557247623358e+02 1.547669999239608103e+02 1.575581712970117678e+02 1.561257104329437482e+02 1.534114345976769016e+02 1.521876616952278312e+02 1.515480316100829157e+02 1.523385969903278863e+02 1.507537503219323014e+02 1.518588056141259415e+02 1.479343055906330733e+02 1.478812605952367960e+02 1.489094365522196881e+02 1.483357797898251533e+02 1.509980970115149148e+02 1.479320489322268486e+02 1.458261846208543773e+02 1.498814481231946445e+02 1.497135010321165680e+02 1.495236508868697172e+02 1.483264615228433740e+02 1.511569358860613193e+02 1.485016779269319329e+02 1.473727669461404446e+02 1.499036403701806250e+02 1.501645795769810263e+02 1.517447984088629482e+02 1.508524210555884792e+02 1.481896639717277537e+02 1.458096206422509908e+02 1.492288320764579623e+02 1.488778940630352281e+02 1.511410238615021342e+02 1.500226882820720959e+02 1.492761379329067779e+02 1.475111992809686967e+02 1.494500710335659051e+02 1.496092666153300286e+02 1.489004186770094691e+02 1.524575064823218042e+02 1.497843464811288072e+02 1.534248372285781841e+02 1.488279463729477641e+02 1.499633673463807497e+02 1.496182790718174545e+02 1.483350009957627549e+02 1.503349461024219522e+02 1.499564027481750372e+02 1.493266867361793118e+02 1.486715538371828131e+02 1.490938038556366507e+02 1.499207373589883900e+02 1.522864346981975814e+02 1.517225979097734694e+02 1.507227333802640601e+02 1.520270054105145050e+02 1.501462163040577025e+02 1.554150588718102028e+02 1.506659020783645531e+02 1.499823211345302525e+02 1.546241701782813891e+02 1.525622799967966614e+02 1.532522116025539276e+02 1.523120402324545068e+02 1.538452841046111530e+02 1.549571575001879751e+02 1.539856982397172374e+02 1.523911889169794165e+02 1.518364646553945079e+02 1.548375877844403590e+02 1.521866010467848582e+02 1.511647862720107298e+02 1.528471495423625868e+02 1.531308986233455016e+02 1.534942069407908889e+02 1.483113473140234930e+02 1.497535168087359239e+02 1.538870823296641674e+02 1.522594305215244788e+02 1.527438220910663347e+02 1.504610261962513107e+02 1.517503109825519800e+02 1.516169410368124773e+02 1.521075791913442288e+02 1.520214611103527602e+02 1.533341399889009438e+02 1.533329169039922988e+02 1.524725425404127463e+02 1.536100670694415840e+02 1.537858793523697614e+02 1.548355724127069948e+02 1.546224209412376922e+02 1.540842474510572799e+02 1.544943355004396608e+02 1.550488123183090465e+02 1.580508366291775530e+02 1.520860022734686936e+02 1.551189107937439928e+02 1.581014581171848761e+02 1.544113736339201637e+02 1.577780973726461298e+02 1.559369725312349431e+02 1.570000219039246758e+02 1.565502787897476651e+02 1.561091411179483543e+02 1.549924159051496133e+02 1.527324709943324308e+02 1.560468472642746462e+02 1.552628745093508940e+02 1.565975818771318870e+02 1.554787680709215465e+02 1.564028590775858163e+02 1.535156269929964026e+02 1.558012543590271832e+02 1.565987562617702338e+02 1.591551397184326220e+02 1.554500345208381304e+02 1.572773717489231444e+02 1.557402130765473487e+02 1.553751260637013161e+02 1.571355815325332799e+02 1.552108411834524588e+02 1.569636858463032638e+02 1.538596775228677132e+02 1.567235683676329359e+02 1.564722894853877335e+02 1.569678166038607969e+02 1.537194040786533265e+02 1.559827920386135531e+02 1.573866193211590598e+02 1.561644069283115641e+02 1.602670708278283200e+02 1.598516049906861838e+02 1.570884790330015903e+02 1.538632190366668340e+02 1.573416624952351697e+02 1.560784072314215791e+02 1.553773533205082344e+02 1.547264202209230461e+02 1.581051487514947951e+02 1.558700517469982856e+02 1.580092709348306812e+02 1.555417893464239114e+02 1.567205418888611348e+02 1.559190635717125133e+02 1.529338123443473592e+02 1.562641312955396984e+02 1.541572911899617679e+02 1.595897473136411691e+02 1.576135629050003786e+02 1.552083746458185942e+02 1.611699738056533420e+02 1.571647653571862975e+02 1.600221303005452000e+02 1.585851823114864771e+02 1.594623188872473634e+02 1.606612751362870881e+02 1.601390064373432551e+02 1.603578733640557914e+02 1.616953129999525061e+02 1.590549322640885634e+02 1.592083915958822615e+02 1.578601880411570733e+02 1.576891117974918757e+02 1.574607300082389543e+02 1.620281255024649738e+02 1.600512128802637619e+02 1.585614864545654257e+02 1.587118127438163526e+02 1.597059750884117477e+02 1.590006865236186115e+02 1.613883051264541280e+02 1.613050859769520855e+02 1.604811867519220527e+02 1.639098358607944306e+02 1.617325354149448060e+02 1.613786204785414782e+02 1.613681573135471865e+02 1.643884705964424597e+02 1.619882187027977238e+02 1.632951445615437081e+02 1.644635558024119462e+02 1.609765424620827616e+02 1.604777002027527715e+02 1.627727392360434351e+02 1.634223308947850910e+02 1.605492500164587000e+02 1.641047081171599586e+02 1.632306660156851876e+02 1.626439663895713750e+02 1.622707248523797432e+02 1.594900807014427926e+02 1.649494269769441814e+02 1.616786736319311615e+02 1.632287865840651193e+02 1.658998856263411597e+02 1.646163583622014812e+02 1.670168154959247886e+02 1.654570724847405074e+02 1.665219282171611326e+02 1.671766218732296920e+02 1.650391316523577814e+02 1.650684955255856607e+02 1.642686000616364197e+02 1.683047578918936438e+02 1.666289862982154943e+02 1.682872744806548724e+02 1.665728713657985622e+02 1.673498461028150075e+02 1.636851667232589307e+02 1.704297903966873662e+02 1.666316284831753194e+02 1.693763395428790943e+02 1.677531690865779694e+02 1.690511555782615005e+02 1.675264378209675442e+02 1.684200371796922866e+02 1.658309660630927453e+02 1.670580827741933660e+02 1.697987835649308010e+02 1.674615823920998139e+02 1.694101927985335578e+02 1.679008064249694030e+02 1.686525648299831346e+02 1.703648516326929041e+02 1.670775125341407374e+02 1.664832857944637396e+02 1.672375741632130257e+02 1.694358083846850036e+02 1.652577929708858449e+02 1.660428657765656624e+02 1.653725622967733102e+02 1.642434647226728828e+02 1.662412930883534443e+02 1.661350076701685623e+02 1.655761397444886995e+02 1.686360915327672103e+02 1.660842429689480753e+02 1.627594374870008949e+02 1.648454415632021153e+02 1.690153775863091141e+02 1.655008453084199402e+02 1.664348605359418514e+02 1.667858211707543887e+02 1.669757759849024410e+02 1.647307034467568769e+02 1.685092649487265248e+02 1.703727544109871417e+02 1.644263863694702650e+02 1.645120619083601241e+02 1.666454116990529712e+02 1.653118811009635465e+02 1.659160991562070819e+02 1.653458875708322751e+02 1.674376311889551232e+02 1.643952743915090196e+02 1.632621564354292332e+02 1.643439387787107933e+02 1.662358792711616786e+02 1.662036210177211899e+02 1.671189539731414868e+02 1.664425871229432801e+02 1.640408550010875501e+02 1.656342013054895119e+02 1.624309887038928650e+02 1.664718723461851653e+02 1.651609823794040892e+02 1.645766828634419880e+02 1.653182733288977033e+02 1.635893247942106257e+02 1.629643144731020072e+02 1.628171967707995975e+02 1.656280400598207336e+02 1.618882773570398683e+02 1.627622061219572629e+02 1.598797742049485464e+02 1.629837738115425623e+02 1.577725433133633715e+02 1.589632010518740231e+02 1.623168142613406530e+02 1.595429144344026327e+02 1.603023878505760251e+02 1.618918101337970370e+02 1.631797000154764987e+02 1.598160652092055614e+02 1.614278942410714421e+02 1.593695956963590845e+02 1.603835433746525325e+02 1.625518116383439349e+02 1.624607190781502197e+02 1.628589760703686693e+02 1.616323983542553435e+02 1.649772939492112585e+02 1.603808948971202710e+02 1.617437816863787532e+02 1.613641238197940595e+02 1.590625454624867530e+02 1.594351189704140950e+02 1.631202863953495807e+02 1.607582520733244849e+02 1.632539699726507934e+02 1.620368116459939642e+02 1.650514687256940931e+02 1.623534884969977554e+02 1.614922079101093857e+02 1.621771964199251101e+02 1.606709293632332276e+02 1.611195279914233254e+02 1.624205773109399047e+02 1.619108426488475345e+02 1.606947518375853861e+02 1.606323321783921756e+02 1.638454972202620183e+02 1.599405105969907765e+02 1.612298956485890642e+02 1.592544662078151987e+02 1.581545786869556878e+02 1.622015975118679592e+02 1.612523543325594346e+02 1.641755501959641208e+02 1.610325239689108798e+02 1.571862139188578169e+02 1.591825813112075991e+02 1.582637793900974543e+02 1.628126411639221942e+02 1.607496439781152446e+02 1.606561720275978473e+02 1.563939663311866752e+02 1.605986007405090845e+02 1.608417983002703693e+02 1.603800642326563377e+02 1.589779376406620486e+02 1.603358204709591917e+02 1.604951509718175942e+02 1.623616872501019657e+02 1.620915389215130062e+02 1.609453045142310827e+02 1.612459306833809194e+02 1.623207594529827418e+02 1.619551648263380343e+02 1.605276962023524732e+02 1.638573722210697383e+02 1.587493987681088754e+02 1.640228802228041332e+02 1.621023071578608210e+02 1.623167528583419141e+02 1.601954833258359940e+02 1.608515540070989687e+02 1.634997330300198541e+02 1.611843283321384490e+02 1.638395138026512257e+02 1.617475843247205205e+02 1.608808334269265004e+02 1.649465666244740589e+02 1.599905625343401141e+02 1.620699876043408381e+02 1.616225431884981276e+02 1.633937557609494320e+02 1.617261704817074133e+02 1.637475979373495818e+02 1.614467313195003442e+02 1.614810964519653282e+02 1.602888165009945851e+02 1.578668751451041885e+02 1.579130941056041877e+02 1.562557302315360630e+02 1.580326498491637324e+02 1.580278483288329312e+02 1.576652333259544889e+02 1.566574959716739954e+02 1.577952266527897791e+02 1.571738929088403438e+02 1.598001029645335223e+02 1.558028400054279530e+02 1.559834236311986331e+02 1.607842517663284809e+02 1.598794073688966932e+02 1.569718952401808281e+02 1.539515814720480762e+02 1.567997618327808595e+02 1.556847187462243198e+02 1.571618046125592798e+02 1.578292813578145797e+02 1.574553641263407542e+02 1.541602078185954952e+02 1.587285795427640664e+02 1.529171191524023925e+02 1.564616796587512511e+02 1.536550460545871033e+02 1.564312325456656367e+02 1.552175366070815414e+02 1.548816723123482859e+02 1.578099324636144445e+02 1.549986865912782434e+02 1.510106749867885014e+02 1.548925967106868598e+02 1.555127271091696457e+02 1.528494561256071904e+02 1.560568767520132951e+02 1.555214001599190397e+02 1.545688629520364827e+02 1.539512107556415401e+02 1.586501259609371743e+02 1.589142841870354061e+02 1.593657865948806034e+02 1.557730865673859171e+02 1.583390362625088414e+02 1.560433846716132678e+02 1.536990450773470798e+02 1.573940695295881653e+02 1.581190557322247798e+02 1.571878880787513140e+02 1.589432628611714051e+02 1.585767208869747833e+02 1.640221931098450341e+02 1.646939170589035655e+02 1.609736844656740686e+02 1.615489106783357727e+02 1.594399127608441518e+02 1.584807813542230974e+02 1.610841101627863736e+02 1.580569360528754146e+02 1.566857443715120439e+02 1.586486386708785687e+02 1.576259146699111682e+02 1.586484608001567267e+02 1.590439655127312051e+02 1.608108006867001052e+02 1.590146742862413305e+02 1.607885456423239248e+02 1.627681134807355363e+02 1.606570918453767263e+02 1.606592445212111784e+02 1.632587952561482609e+02 1.612133048758078360e+02 1.608963927166880978e+02 1.600516457392272685e+02 1.607377354590807670e+02 1.601846961820434672e+02 1.640386538640799756e+02 1.607663791971683338e+02 1.596702184678064214e+02 1.590177772398073444e+02 1.602582910288066955e+02 1.634174596688128815e+02 1.613635998324907632e+02 1.589233743918308619e+02 1.605199531416099887e+02 1.590638178268171146e+02 1.569309242568373861e+02 1.589042547047619109e+02 1.568963251611077396e+02 1.591023505675304079e+02 1.566873405119809490e+02 1.553279746858963790e+02 1.594186289442333475e+02 1.591962966988727430e+02 1.564782454071873303e+02 1.557521462181257164e+02 1.551868431823835977e+02 1.596037945816285344e+02 1.597385428570402155e+02 1.583305756252509298e+02 1.583870366300116075e+02 1.605730055863186863e+02 1.591165095343629048e+02 1.601543261705134569e+02 1.615999528742586335e+02 1.596224253665153867e+02 1.605061115103050042e+02 1.629296405072008724e+02 1.619593224696625384e+02 1.618035211077205702e+02 1.599616952529898697e+02 1.621989322873371862e+02 1.622086718695959178e+02 1.621010875844434622e+02 1.642866589072978627e+02 1.611189246356248077e+02 1.620367047105597464e+02 1.636333024509730478e+02 1.649946446562271660e+02 1.632041879014562653e+02 1.652333204747767752e+02 1.650690602030456660e+02 1.679930703580522504e+02 1.647211594164211306e+02 1.661680982189747340e+02 1.625603083851832480e+02 1.652275560818967506e+02 1.649522014147757147e+02 1.627554092680322242e+02 1.662934510233330343e+02 1.645118598552703872e+02 1.655178810805101932e+02 1.643389550241099641e+02 1.669780643817959458e+02 1.670236285660499220e+02 1.711211579752491900e+02 1.663281053934491638e+02 1.672833489203337933e+02 1.699101783388409217e+02 1.688369086584521597e+02 1.685359622671711577e+02 1.711557155742046916e+02 1.708357864556657546e+02 1.684971229944416393e+02 1.682185041045487992e+02 1.725405514793558837e+02 1.673324889546351812e+02 1.703838520186272945e+02 1.698737038757798530e+02 1.706483375792537913e+02 1.739143585262367253e+02 1.719341900575688840e+02 1.732782865052435568e+02 1.722178816492072144e+02 1.706133031562430347e+02 1.725182810038509444e+02 1.680820514731731805e+02 1.696510596746642250e+02 1.693713191776172380e+02 1.664116640570711922e+02 1.687165079061622066e+02 1.692397824401566027e+02 1.663794336488719239e+02 1.662778224828155089e+02 1.678786937574032834e+02 1.677583553927078128e+02 1.643038885246364487e+02 1.664130367373956858e+02 1.688743777486870670e+02 1.654614840316711195e+02 1.667405786064132371e+02 1.631841593616769330e+02 1.655242278902041164e+02 1.641153100749851319e+02 1.660540016442755302e+02 1.668214501900444304e+02 1.687304711894547040e+02 1.638224613562427123e+02 1.680306124844277349e+02 1.637349312564740842e+02 1.662648870029607338e+02 1.673414671020171056e+02 1.676981455019815996e+02 1.701713124689951542e+02 1.702380213454062812e+02 1.720865821698377260e+02 1.708606490161140243e+02 1.708432101757806265e+02 1.728812181915610608e+02 1.753742225853045795e+02 1.719293839534280721e+02 1.744047124721236912e+02 1.745835672303443289e+02 1.742821974302096066e+02 1.701377083902349625e+02 1.752460292949412803e+02 1.738890404590518699e+02 1.759904801187086036e+02 1.752544710646461965e+02 1.736590828995156244e+02 1.738755422129354997e+02 1.720689630942433723e+02 1.742072449595827663e+02 1.723935229257508013e+02 1.748361288221544783e+02 1.737481659222291626e+02 1.755669729330606970e+02 1.760257031348370163e+02 1.740938148403035370e+02 1.756803188950140395e+02 1.742698432874709908e+02 1.743137757663056959e+02 1.768463808665079000e+02 1.746416405976200394e+02 1.773485409115549487e+02 1.747500822878276381e+02 1.736499731816314238e+02 1.791028657572318252e+02 1.749412205436024408e+02 1.771496184038348929e+02 1.739047388032092840e+02 1.732189523976150554e+02 1.743352502830604180e+02 1.757965853001701930e+02 1.735598516186345250e+02 1.721987952220184752e+02 1.756587221058244097e+02 1.724383341433358225e+02 1.726388764081193301e+02 1.732070743147740757e+02 1.700530997169775276e+02 1.747206337521540433e+02 1.725059443217464832e+02 1.746120795641540724e+02 1.728024401870341649e+02 1.759110547719273825e+02 1.748925611434628991e+02 1.751680022231137173e+02 1.733363719906821245e+02 1.734232404965649152e+02 1.719870605988305101e+02 1.713415679877939510e+02 1.706378676858506367e+02 1.749362694678372350e+02 1.762088127613331210e+02 1.760443553886005930e+02 1.722452463492343213e+02 1.712098423511178567e+02 1.696449215630515255e+02 1.744365724485822682e+02 1.739042893206495535e+02 1.700423322815126141e+02 1.712818800371842940e+02 1.709292851099132520e+02 1.701392993020853055e+02 1.741026763417216898e+02 1.680787579921545216e+02 1.702177487306240096e+02 1.673983567412850277e+02 1.702622294684439623e+02 1.698959118502807257e+02 1.719258703415174807e+02 1.690857395369278890e+02 1.727469697846017311e+02 1.722181055251742237e+02 1.704004679064752281e+02 1.698595669917033604e+02 1.726664614738701005e+02 1.746881116299232133e+02 1.745055900636294268e+02 1.727343621743170843e+02 1.722999190156120903e+02 1.715054592591670541e+02 1.704869238758531935e+02 1.729745374525593604e+02 1.741068406322771978e+02 1.704261182557969221e+02 1.743402455247372700e+02 1.734431019648406789e+02 1.705134090180978319e+02 1.743072666136009730e+02 1.704489937638679464e+02 1.735277006006651277e+02 1.761402684637837979e+02 1.734057131916471519e+02 1.714359202290907547e+02 1.717500152808956386e+02 1.727808331009404696e+02 1.737387358128686117e+02 1.742436804386794620e+02 1.730087696471888705e+02 1.752341492007762440e+02 1.725721072572256105e+02 1.716022318854166997e+02 1.724194551121794916e+02 1.735251243729006774e+02 1.738967962513765144e+02 1.739714277591938867e+02 1.753212483470577183e+02 1.759314107421581923e+02 1.737045410616452159e+02 1.728502832037353301e+02 1.724044560334564267e+02 1.751291437486057134e+02 1.695413508663517632e+02 1.694291902497855062e+02 1.772036773625758883e+02 1.775748416841583719e+02 1.740098189276946528e+02 1.732892120996873473e+02 1.737432518394205374e+02 1.753322854251274521e+02 1.785098196367754042e+02 1.792922542928987468e+02 1.777651396868478173e+02 1.762580193230707835e+02 1.777755063345744304e+02 1.783215969302878534e+02 1.791239189656177757e+02 1.772261777020544571e+02 1.781910223126922119e+02 1.800182452361554510e+02 1.774314783087795035e+02 1.783314467776970389e+02 1.759618723236585822e+02 1.798209451367808924e+02 1.773094851916638106e+02 1.829956792644555321e+02 1.801987480902097616e+02 1.776415587989716016e+02 1.778659516550685282e+02 1.786802445324013604e+02 1.796959335942046607e+02 1.816266161990690762e+02 1.769237547792603493e+02 1.818377511757394700e+02 1.787717252300857353e+02 1.829496904612653623e+02 1.816623402361229864e+02 1.805504125198694965e+02 1.819366993223286215e+02 1.798535638849943155e+02 1.806843313226154919e+02 1.777229528306760074e+02 1.789061018102968319e+02 1.793796147544410076e+02 1.845940632287374683e+02 1.778927120520068570e+02 1.806004921110054511e+02 1.771247330467607242e+02 1.755380166396253117e+02 1.798026444526176704e+02 1.793041034846077366e+02 1.799392082449556654e+02 1.773343464539362628e+02 1.741321771462461356e+02 1.744886472308959355e+02 1.764105694620257054e+02 1.747129629177389631e+02 1.752890754648408063e+02 1.738561559156134990e+02 1.755973404840597993e+02 1.802693298278094574e+02 1.757151754032774988e+02 1.755315376621484518e+02 1.728451455810019866e+02 1.779298315946150524e+02 1.764819182944573299e+02 1.736537429874501299e+02 1.734573254249171725e+02 1.729992238149469586e+02 1.693334337063323289e+02 1.732298021093535851e+02 1.719998041031305718e+02 1.722871107147591090e+02 1.694881518049584486e+02 1.766886996820115314e+02 1.736819016291331081e+02 1.727147728694399973e+02 1.757295384988382239e+02 1.753574052509149510e+02 1.732992717504099858e+02 1.724781914867837429e+02 1.732814081857515021e+02 1.713731414381344393e+02 1.739654718861117999e+02 1.719347472603153619e+02 1.706508661295027593e+02 1.733155316225393676e+02 1.742996109337255746e+02 1.742698193888888341e+02 1.741358685909849555e+02 1.733710006041690690e+02 1.769811301273614959e+02 1.759186189945779972e+02 1.732546030071224550e+02 1.740035176893633206e+02 1.760396336073548298e+02 1.746879040284992470e+02 1.773021638997377352e+02 1.753158360615248057e+02 1.738081915843090428e+02 1.754535287396597028e+02 1.774864949228831392e+02 1.733041298826466914e+02 1.748920971770368737e+02 1.745503057868142207e+02 1.726984378648181746e+02 1.770519213285501223e+02 1.730572927589834649e+02 1.724650371942326217e+02 1.737127200928279365e+02 1.763029274502063402e+02 1.768152648021460038e+02 1.732362583081761613e+02 1.731043854710452479e+02 1.744518620624728271e+02 1.749090067783924667e+02 1.747809385540021765e+02 1.743027968700523616e+02 1.786547779457676199e+02 1.757011267823907019e+02 1.720612373671148987e+02 1.745312925838205160e+02 1.713681572848828409e+02 1.737028542648033920e+02 1.728054644821962427e+02 1.739162932300492344e+02 1.773158609426976682e+02 1.728317053298539179e+02 1.741419702221438115e+02 1.762722587049149183e+02 1.728201867978951896e+02 1.765789953788040236e+02 1.743599319374121421e+02 1.758096118974758895e+02 1.802438111400802825e+02 1.750592729299648909e+02 1.762791503313178794e+02 1.756167837700119208e+02 1.753630543963777484e+02 1.746827091899759239e+02 1.784680687214415684e+02 1.759325824758950318e+02 1.780428014287747942e+02 1.751145164147467597e+02 1.790678011709252928e+02 1.792818608230311952e+02 1.760288223308209012e+02 1.764767430942618773e+02 1.776713019250317700e+02 1.769424306961273032e+02 1.805373803164882247e+02 1.806074097266975969e+02 1.790465524644698405e+02 1.798790498134803215e+02 1.757438368506235520e+02 1.807010043252308833e+02 1.754864859608417191e+02 1.782820672927605870e+02 1.789912505893271373e+02 1.790338793942418079e+02 1.793575341524303326e+02 1.765879193364261823e+02 1.819137634564081623e+02 1.814793608603810355e+02 1.785209633657715358e+02 1.769969508795985291e+02 1.776810479800974747e+02 1.835665433008852858e+02 1.744296991969376336e+02 1.775258748896310124e+02 1.781439052326251442e+02 1.775332431275198815e+02 1.738278568831966595e+02 1.808656489299301313e+02 1.773527908098071464e+02 1.792806749019239874e+02 1.800637932993304275e+02 1.770068640598395291e+02 1.754311481889958486e+02 1.732869938491720063e+02 1.775600712129487988e+02 1.763411011986808319e+02 1.762262908685989942e+02 1.784552726033194006e+02 1.773333122284921330e+02 1.767183833986009347e+02 1.784264635550906632e+02 1.771709448956644906e+02 1.747876739105707600e+02 1.769863474470253664e+02 1.768315067268227949e+02 1.781857567899959349e+02 1.753348163762085505e+02 1.786831524282978592e+02 1.778705354633467266e+02 1.815973555156448356e+02 1.794662015145046610e+02 1.777910605494601555e+02 1.778568093484631447e+02 1.761855561011263944e+02 1.793985325337759491e+02 1.784474346212163596e+02 1.791355204734426820e+02 1.776831909888942675e+02 1.811999817721305419e+02 1.793052525226851230e+02 1.790800337327433738e+02 1.792730931213793042e+02 1.783703706245560170e+02 1.778897947717265140e+02 1.779189202337756797e+02 1.761831175505281806e+02 1.795940331027565549e+02 1.796386163919538603e+02 1.786789966576365885e+02 1.760618120580218999e+02 1.761554258563602389e+02 1.794293925343958449e+02 1.794550801097364854e+02 1.793700910613451924e+02 1.788485276621384514e+02 1.767473697825773797e+02 1.793673870936800370e+02 1.773498438734380898e+02 1.769352747133283970e+02 1.774612213172635791e+02 1.786562603922191386e+02 1.757284149573626451e+02 1.801958841297066840e+02 1.793270228707652620e+02 1.798694008849855095e+02 1.795606179357861549e+02 1.799996609534751144e+02 1.752387567476611991e+02 1.773247219637412400e+02 1.753986011429704490e+02 1.773656196263785887e+02 1.789816562165514142e+02 1.803714020145485790e+02 1.769348800740107492e+02 1.781226225623784956e+02 1.803360268614215727e+02 1.782902258797995785e+02 1.771738384977566341e+02 1.802603455557260475e+02 1.789528707912769221e+02 1.784157592681543463e+02 1.757714665412528348e+02 1.785087987181090341e+02 1.766419213801641490e+02 1.769290128206436066e+02 1.790506025499037435e+02 1.769777920785259937e+02 1.769453310206019410e+02 1.748493543544510658e+02 1.759017042166277633e+02 1.790395710652711614e+02 1.765240551882133673e+02 1.767925854276807058e+02 1.759223204872052122e+02 1.738271530450621469e+02 1.766616332245698686e+02 1.781385817580304547e+02 1.786263540086732462e+02 1.773210066663284010e+02 1.757045084489699036e+02 1.748277327935356880e+02 1.769404363476437254e+02 1.755281287099353449e+02 1.758930044834439741e+02 1.747503336739302995e+02 1.732543474869527529e+02 1.708434498650976820e+02 1.746008990672750940e+02 1.754139180400966325e+02 1.756528112816814939e+02 1.734959552434190186e+02 1.726666552919713524e+02 1.718535332663803388e+02 1.719823987444664795e+02 1.749632092452849292e+02 1.755485499456249272e+02 1.750937349089036275e+02 1.768832361722586199e+02 1.769809708176846641e+02 1.773662957504451185e+02 1.779379039266600842e+02 1.758790836904921377e+02 1.740860602722997044e+02 1.718737326127767915e+02 1.725456978547061340e+02 1.750063327151466694e+02 1.727298134143753146e+02 1.765080723959312934e+02 1.719600879106075979e+02 1.752894154092377335e+02 1.741148442502670264e+02 1.745979181742201831e+02 1.774625075426787930e+02 1.755010225573128082e+02 1.760233195293059225e+02 1.796489264662175174e+02 1.737688175215496926e+02 1.753691449988560294e+02 1.740734259573004863e+02 1.760728073144533710e+02 1.756787659585066876e+02 1.771060450118469305e+02 1.772194848805691265e+02 1.765096018242317655e+02 1.803738051355240373e+02 1.761837209423733270e+02 1.786763768581049305e+02 1.868194260594820264e+02 1.808926088516335255e+02 1.791340539461855883e+02 1.805385293627033434e+02 1.800329150933739299e+02 1.777913429525815161e+02 1.820627564915713208e+02 1.837777515626349611e+02 1.825220341554764332e+02 1.807751025090757651e+02 1.774608471164885373e+02 1.798143616265804781e+02 1.799995048754354343e+02 1.796216972076991567e+02 1.790600009348325443e+02 1.831016563878546322e+02 1.789784057856215611e+02 1.811324284391331503e+02 1.790301780878171201e+02 1.789961813558581412e+02 1.779397860806836889e+02 1.773619427892197393e+02 1.779163241065400314e+02 1.763493110560188484e+02 1.760088669219257724e+02 1.787840766750128694e+02 1.774747114121044547e+02 1.768847555717830744e+02 1.753443136360090762e+02 1.774030037629305809e+02 1.770953216170485973e+02 1.754892237393046059e+02 1.772225187276974054e+02 1.804764585666055154e+02 1.784587340209560296e+02 1.768456434412863416e+02 1.779643167338033720e+02 1.794260147017782288e+02 1.796591690371449204e+02 1.810829177255275511e+02 1.792437249782458366e+02 1.815225334838250433e+02 1.798490749826474371e+02 1.792953703686757194e+02 1.771724305411094065e+02 1.799557886097304333e+02 1.774384067150735973e+02 1.789229024163007580e+02 1.777092968810012508e+02 1.775539131628856637e+02 1.778786717184309794e+02 1.796111423116617516e+02 1.807168275267248703e+02 1.797385124402895826e+02 1.800355548917302997e+02 1.772216836654965562e+02 1.765793377469161385e+02 1.775596666177726490e+02 1.796795426869246626e+02 1.786264024139646267e+02 1.741780844829633281e+02 1.769754298478372334e+02 1.765614579127051229e+02 1.770086180684374995e+02 1.799444305368055836e+02 1.801630250161563254e+02 1.782914922662976380e+02 1.762515965255820447e+02 1.745863778986938541e+02 1.752355560773428635e+02 1.780721946194236125e+02 1.790320450606215843e+02 1.759142949187517502e+02 1.759780610274134460e+02 1.786229889147641359e+02 1.774850535030969922e+02 1.741431834620204597e+02 1.717422671693406926e+02 1.734598089582902674e+02 1.749062597106908470e+02 1.732502290091140367e+02 1.726084689964536665e+02 1.736579202960607802e+02 1.717881072714938000e+02 1.730954494231535250e+02 1.727612626166953191e+02 1.734847794107985806e+02 1.705599506187290331e+02 1.696433806827708395e+02 1.709282042940086797e+02 1.749047302048854533e+02 1.741029262827493085e+02 1.721920431671269967e+02 1.730293508420599267e+02 1.756686136888303906e+02 1.737145933752323401e+02 1.725421371930367513e+02 1.730802916732502865e+02 1.751242345569718566e+02 1.738645905975935193e+02 1.743288931923781320e+02 1.748469045840721776e+02 1.747449553038358658e+02 1.761461102227199262e+02 1.720030817771605030e+02 1.721511384667619495e+02 1.720859288622631311e+02 1.749764436893398454e+02 1.733056793569165563e+02 1.745955383549447220e+02 1.731626257647736793e+02 1.716047099664414191e+02 1.735317737208111453e+02 1.720357615335782100e+02 1.747938074393077557e+02 1.717158760467574155e+02 1.743936680477966945e+02 1.731732806012389005e+02 1.732999107651448583e+02 1.738410091244114426e+02 1.696034679892136978e+02 1.745980303045651283e+02 1.769325323368958323e+02 1.768723202649630082e+02 1.738130902984249531e+02 1.753828899893606490e+02 1.743017089574796046e+02 1.747520949352284845e+02 1.731204190843743049e+02 1.749218208003428288e+02 1.779638431770645468e+02 1.732995608975025732e+02 1.727790790856421097e+02 1.760550631439079154e+02 1.742422316979635752e+02 1.766389202625657049e+02 1.750140865255223162e+02 1.757931853078964934e+02 1.761609632053202859e+02 1.758543396140710797e+02 1.724056339732073866e+02 1.780238178987712274e+02 1.735421316732809771e+02 1.732129835629461923e+02 1.747980225481545915e+02 1.773926015140954462e+02 1.764547839970919654e+02 1.760840657329710552e+02 1.757224270557124441e+02 1.761179445616284056e+02 1.777869685148678514e+02 1.775207689920472944e+02 1.754443848494899214e+02 1.770171642000683789e+02 1.754445730864304949e+02 1.754765225891240732e+02 1.783604790769981037e+02 1.747697181402085107e+02 1.753851127862188264e+02 1.750309576661863389e+02 1.755310314187280483e+02 1.749932135166445448e+02 1.755501098403410651e+02 1.781546360371555693e+02 1.792447581108303325e+02 1.792978750207272753e+02 1.786934347851882308e+02 1.760826214213066123e+02 1.789758616129162760e+02 1.799211080914843706e+02 1.753445279629829656e+02 1.787696321307190033e+02 1.803539113970898313e+02 1.765602888581336458e+02 1.782635722051451239e+02 1.771352426668788951e+02 1.751204314582347195e+02 1.803494518132241922e+02 1.814253800287667389e+02 1.790241952088124435e+02 1.792161777603344319e+02 1.782909117735332813e+02 1.767472599210369992e+02 1.802638277336552903e+02 1.785409743398782894e+02 1.782628396297434392e+02 1.764893418750741603e+02 1.782220063616026948e+02 1.775446767528218004e+02 1.785373239567337578e+02 1.794782379718170375e+02 1.777615880473287859e+02 1.723842465260297558e+02 1.798024137428940605e+02 1.762323748012128988e+02 1.725586273408510181e+02 1.784916811066630373e+02 1.752225287723622102e+02 1.754516984963923392e+02 1.747474364587573916e+02 1.767581393650063148e+02 1.763051053091859330e+02 1.722598622091001914e+02 1.781011696465968726e+02 1.776513976173172580e+02 1.739998775087749152e+02 1.761699742811373710e+02 1.789611153631802267e+02 1.775769543769103223e+02 1.756991484168073896e+02 1.775965889332742336e+02 1.770013399524246722e+02 1.756122872655008962e+02 1.721624986773700527e+02 1.749814645507981368e+02 1.748633552052493485e+02 1.772399640132499030e+02 1.738984272286182318e+02 1.721310220618945550e+02 1.747561030454443198e+02 1.770252443703284939e+02 1.789243688167029518e+02 1.711937663684455799e+02 1.746720588227145186e+02 1.741032850677705426e+02 1.773329102954686789e+02 1.762906258139821603e+02 1.777443322395783696e+02 1.755453678510031068e+02 1.738515733808506525e+02 1.732797926601887468e+02 1.761777756439690279e+02 1.721496104975313699e+02 1.706500326730057111e+02 1.712575750517853805e+02 1.707094786548594243e+02 1.708458227640726079e+02 1.703501091221044703e+02 1.698022591812714950e+02 1.742649139546282129e+02 1.706864633862993514e+02 1.733488878171358749e+02 1.718155129634540685e+02 1.745333241314726536e+02 1.728378274356071813e+02 1.720465610832721950e+02 1.692682471033450042e+02 1.696506439952283074e+02 1.715146283739510125e+02 1.744630074070985017e+02 1.699498413305110205e+02 1.745349687762310111e+02 1.729398866983666494e+02 1.747572545746924675e+02 1.736636619290634940e+02 1.775724232652536614e+02 1.723127909541959468e+02 1.748073719496258889e+02 1.779986858907837473e+02 1.754412387197420173e+02 1.725822689943318267e+02 1.769434964495256111e+02 1.763263250484618254e+02 1.777234609889542867e+02 1.764605748298293975e+02 1.759612193311871522e+02 1.780020352597257727e+02 1.757247545546593699e+02 1.735497127312294481e+02 1.751293685811765215e+02 1.762946690975848867e+02 1.778425937863457307e+02 1.748580433876797144e+02 1.730883823521916440e+02 1.781470932626535557e+02 1.764390208973640313e+02 1.751937350220348719e+02 1.721696646524130188e+02 1.777978736536628617e+02 1.716678019714252628e+02 1.723230727174011747e+02 1.709448164382225457e+02 1.763831553922225055e+02 1.692032541014309857e+02 1.741739947534438500e+02 1.677745759778869683e+02 1.707919872925082529e+02 1.698248898014156509e+02 1.705643336784744122e+02 1.726690899908523136e+02 1.741678662855441928e+02 1.762420348374576236e+02 1.731874275169752195e+02 1.737594244212578189e+02 1.746872939600551433e+02 1.732311179542393518e+02 1.732379467664811443e+02 1.739632483350640086e+02 1.725073509798629061e+02 1.785233116580733679e+02 1.740694951461449023e+02 1.695079282868843507e+02 1.748690545768716049e+02 1.725478797385413543e+02 1.718243688300003953e+02 1.747662982308022208e+02 1.734043691575869559e+02 1.768077797007040033e+02 1.755163680129423369e+02 1.759812312085056476e+02 1.735762833809507129e+02 1.767960224221772307e+02 1.779285883858375996e+02 1.803662145051179948e+02 1.800472150729335681e+02 1.807459203742837417e+02 1.788839966876158485e+02 1.803232394907934122e+02 1.760047273453348282e+02 1.791643855966825924e+02 1.770979573437856232e+02 1.773969338184858486e+02 1.775997121090172186e+02 1.779828325265273747e+02 1.796039113376877197e+02 1.788032319886742130e+02 1.790308573629134230e+02 1.807337806654635415e+02 1.805009117735791335e+02 1.783113361086836619e+02 1.782638758677718442e+02 1.792777930874360379e+02 1.804448109718520072e+02 1.787623863014912615e+02 1.786423174189606584e+02 1.779864737066863825e+02 1.783456364353216372e+02 1.763692711226963752e+02 1.779754449051115159e+02 1.756741911970601677e+02 1.807933656970228640e+02 1.762957104853276746e+02 1.755072331982125320e+02 1.748327731277043426e+02 1.782499791451798785e+02 1.779882611626944140e+02 1.791882670363890782e+02 1.742483465353504926e+02 1.801944378311457342e+02 1.799455681232136897e+02 1.797103090069490463e+02 1.790648500012264321e+02 1.801915359438651478e+02 1.800607873446285794e+02 1.797719581869632179e+02 1.736084173969676385e+02 1.741399890592194879e+02 1.781288691848481278e+02 1.741456527829316485e+02 1.765715825553773470e+02 1.758591789031815722e+02 1.756210766700039585e+02 1.761443737333404158e+02 1.779330337083565894e+02 1.752673413815444405e+02 1.787192699808671250e+02 1.760525067292579138e+02 1.786100502401260712e+02 1.782164406266417132e+02 1.742303426010506371e+02 1.754369973923752468e+02 1.773494857448011430e+02 1.767225604780649348e+02 1.791523698831846900e+02 1.758068857896697068e+02 1.775921221200356683e+02 1.760356598619446231e+02 1.762735741331645158e+02 1.758566481352603716e+02 1.752200969754303230e+02 1.767388165760377490e+02 1.753945156972182815e+02 1.785862842558309183e+02 1.789081884437426311e+02 1.766576560395079696e+02 1.770152221919772728e+02 1.755957124317422426e+02 1.748791014027755182e+02 1.775466482053975312e+02 1.769133157651915553e+02 1.786695119691278251e+02 1.778446089602165046e+02 1.764200427668982627e+02 1.733140878741349127e+02 1.752353333080229447e+02 1.730369191674014928e+02 1.749213843836150488e+02 1.736773960089621198e+02 1.773623676954973405e+02 1.746239964983821267e+02 1.765554966327256352e+02 1.721648416766975629e+02 1.731013679514656474e+02 1.757511333525645227e+02 1.752153226021333694e+02 1.688534661874508345e+02 1.735126927171700117e+02 1.729489593833791901e+02 1.716781841835870068e+02 1.730258068637631368e+02 1.697553894297379316e+02 1.729234049912135163e+02 1.747281352276983739e+02 1.696955499863478281e+02 1.707004948766202119e+02 1.718839255513463513e+02 1.705175183854514671e+02 1.734805252560958309e+02 1.725429368292796539e+02 1.729917399142397585e+02 1.753407298120528424e+02 1.712408510306919709e+02 1.734786023183537793e+02 1.750431888592755740e+02 1.744109999302341691e+02 1.723275748534447871e+02 1.727462523943841575e+02 1.732167047532659296e+02 1.726383834599963620e+02 1.702877147314632111e+02 1.699372039176799092e+02 1.715346323974163170e+02 1.746969889292597031e+02 1.727768635412861897e+02 1.746123218232340832e+02 1.779683805331279700e+02 1.728941996453943091e+02 1.714597163024387498e+02 1.758163154788379359e+02 1.745071661254175694e+02 1.714849613640857626e+02 1.720700581991850697e+02 1.735943335176105791e+02 1.724192944583821543e+02 1.732597792854994907e+02 1.733591759633726213e+02 1.746832958027588631e+02 1.736750991977383194e+02 1.714155802713854655e+02 1.740742597794592541e+02 1.726665674369298813e+02 1.726024016280081241e+02 1.720194854403947602e+02 1.723699570584852552e+02 1.738479653091663124e+02 1.712821680163554561e+02 1.717663148507567143e+02 1.724640035884036706e+02 1.741881431853177844e+02 1.762534149519901234e+02 1.733369969061837139e+02 1.731681233955900439e+02 1.717074050537329981e+02 1.711401260535753295e+02 1.722200392518154786e+02 1.711549174657816366e+02 1.721900270137919051e+02 1.710980428087450491e+02 1.720989530139904957e+02 1.723339695383889136e+02 1.722749202587837090e+02 1.669849740469378219e+02 1.707942073156963829e+02 1.705041486708962850e+02 1.702120677717484227e+02 1.730262057274130143e+02 1.719594294389112576e+02 1.732955033860075673e+02 1.695823054449159315e+02 1.710118412517265085e+02 1.706202522995953927e+02 1.678949591679922548e+02 1.722968930157370266e+02 1.702880750026531871e+02 1.687739970764588122e+02 1.705055166936607236e+02 1.699329555659236632e+02 1.669359151664365299e+02 1.675501263967350951e+02 1.677426408839602630e+02 1.677110171476766425e+02 1.664323455037025496e+02 1.663941252564900992e+02 1.638456922922950696e+02 1.676353780441323238e+02 1.671478963120209471e+02 1.671005969156486515e+02 1.657510825804544083e+02 1.665050426557566823e+02 1.648355833679457305e+02 1.659289738313866280e+02 1.628285917999307912e+02 1.636202998281659120e+02 1.636329472265539380e+02 1.648446150375622778e+02 1.654220277199673319e+02 1.608026363708862618e+02 1.627580309594978871e+02 1.642904892687249401e+02 1.633562461260864040e+02 1.650452598780295261e+02 1.672292747886961877e+02 1.645624884810216599e+02 1.666053419672019800e+02 1.684642057498080874e+02 1.707447361949036804e+02 1.676113535184126704e+02 1.655352816235975979e+02 1.679525367699347669e+02 1.691553095882886453e+02 1.690663104468223423e+02 1.682869956889684318e+02 1.685823019499131590e+02 1.722242214936363212e+02 1.683302548503488651e+02 1.726759279725532110e+02 1.698997795245406905e+02 1.706490412885269450e+02 1.721058502983880203e+02 1.744651592586164099e+02 1.723599342655118676e+02 1.724485093442096968e+02 1.762849195936305762e+02 1.722041678653743872e+02 1.768009908472407403e+02 1.734549769187374579e+02 1.726625362514728863e+02 1.712170618861985361e+02 1.733932600091768279e+02 1.731294417865992443e+02 1.737478788611057041e+02 1.746850777944638651e+02 1.696588914921018727e+02 1.730876801578936011e+02 1.772714599242489726e+02 1.778860526019483359e+02 1.735291018710515232e+02 1.741112460197215341e+02 1.727112301239722569e+02 1.758915015512544073e+02 1.728320811639604528e+02 1.725106996832075481e+02 1.741281915073468269e+02 1.722807561926106246e+02 1.722302342876012062e+02 1.733203604036823720e+02 1.723282342510731837e+02 1.777188145134261390e+02 1.753473243814948432e+02 1.762381185056143806e+02 1.755688874032852880e+02 1.753462616525530393e+02 1.755941386810803806e+02 1.781527165666679480e+02 1.734530980457198837e+02 1.752737796186891046e+02 1.748931506017209472e+02 1.754614354328842296e+02 1.739466673670089278e+02 1.779270007183327493e+02 1.742485425453244829e+02 1.747849172344872102e+02 1.734110389526177300e+02 1.711897036191121231e+02 1.743782974834135757e+02 1.736081549317157737e+02 1.729121713316035311e+02 1.751521284176689335e+02 1.755503510022149669e+02 1.703496972483999912e+02 1.706673167358559056e+02 1.725128538915541299e+02 1.736543291516940428e+02 1.762869124885574479e+02 1.742231762502782431e+02 1.766615384948395615e+02 1.751813656898302725e+02 1.754264276639266313e+02 1.743782676075817051e+02 1.758357446802683626e+02 1.735152849305230802e+02 1.745245232415167607e+02 1.727399419197314785e+02 1.718826675313931105e+02 1.752266955731637950e+02 1.767456720924326703e+02 1.718988773980857729e+02 1.746697951905581760e+02 1.735142521022391975e+02 1.722269999260074371e+02 1.712043462365761286e+02 1.722919588118772936e+02 1.712648563518426386e+02 1.706992147442051078e+02 1.746329637196929241e+02 1.752792218027222191e+02 1.698578683026803731e+02 1.709581721447630116e+02 1.758932225260053883e+02 1.745724370235067795e+02 1.720360892245826960e+02 1.749857466530528427e+02 1.713476716400298017e+02 1.745261097999234892e+02 1.731252476938008442e+02 1.762144358831194779e+02 1.749207422583320124e+02 1.715209034130310215e+02 1.715379097792918515e+02 1.746838591491899138e+02 1.753367367171544799e+02 1.740771162625268005e+02 1.719018906695512783e+02 1.740733740311154349e+02 1.718356223351418919e+02 1.704450467218858307e+02 1.745206500278870010e+02 1.709465121629228577e+02 1.723962087830418284e+02 1.738183806467848740e+02 1.726589582333972430e+02 1.722375782113595903e+02 1.702106540560215819e+02 1.733631398778984192e+02 1.704159505955475140e+02 1.741858926860964232e+02 1.736177463632002116e+02 1.764180926859415877e+02 1.712246071644950121e+02 1.709862612577941263e+02 1.724436083845478720e+02 1.738369555747249819e+02 1.725878287056480360e+02 1.693635319218644213e+02 1.730192217118210181e+02 1.688589025409848716e+02 1.748042977293764295e+02 1.747127314176899517e+02 1.735341962954161659e+02 1.770774566729358810e+02 1.749256586238971920e+02 1.751303254253274417e+02 1.771691259041130877e+02 1.775871163063764868e+02 1.763704557214891793e+02 1.770082002118979005e+02 1.767306869768086415e+02 1.737960544818673441e+02 1.772287676691049967e+02 1.741046755029327926e+02 1.748283078011680232e+02 1.737105936288182875e+02 1.716847883698822841e+02 1.744675465800544032e+02 1.711772016844428208e+02 1.741940059394128184e+02 1.714712950649060019e+02 1.769446509734526671e+02 1.736056155373385081e+02 1.763242529415891511e+02 1.735406776715448416e+02 1.762798735265045025e+02 1.754465053698321242e+02 1.741080195353451074e+02 1.725949039499544995e+02 1.713992720689213058e+02 1.755263343038566575e+02 1.734915066822010203e+02 1.703845835434729565e+02 1.706760425125626739e+02 1.702450372486995605e+02 1.719853150737405940e+02 1.707035721492171376e+02 1.726004505072138500e+02 1.738451004710538541e+02 1.704930883500096286e+02 1.725970370801783531e+02 1.729209074908091566e+02 1.716731235820943198e+02 1.707001202675083107e+02 1.690431662193111890e+02 1.732248679449849078e+02 1.737969330708643270e+02 1.724883551728951829e+02 1.747752539085894341e+02 1.710819569139612213e+02 1.759039462990513982e+02 1.732696227311113546e+02 1.691578264557206239e+02 1.715369728026977043e+02 1.699785803717597048e+02 1.714863572742712847e+02 1.691864466322732028e+02 1.706510328428998946e+02 1.708013159378199646e+02 1.704950513773790703e+02 1.615456735462065581e+02 1.695618741628983912e+02 1.662874259670704760e+02 1.675120630748057806e+02 1.683792151225136706e+02 1.666518373914671258e+02 1.659021796178803925e+02 1.679357705991517093e+02 1.659124954530399521e+02 1.685986805170452953e+02 1.687262146490282646e+02 1.677215985548845367e+02 1.684116668863445909e+02 1.637171698237642090e+02 1.667482540598945491e+02 1.673855059519029282e+02 1.666366999195362268e+02 1.688093633591638536e+02 1.688683111457237658e+02 1.704779041990183828e+02 1.706016461244578579e+02 1.700357563085023855e+02 1.668633529796844925e+02 1.718334886960611811e+02 1.693067846857101131e+02 1.687134830349889967e+02 1.695753971344465185e+02 1.713514346862424134e+02 1.711571740872007013e+02 1.661419675614558571e+02 1.699589499849284095e+02 1.668091103982333436e+02 1.686325063602119769e+02 1.686871447476943899e+02 1.680792598945812415e+02 1.693755794643627155e+02 1.697371453722830381e+02 1.716542607271297243e+02 1.644099699731073372e+02 1.703640687176215351e+02 1.686720635503758388e+02 1.689568446157244637e+02 1.678124954957560533e+02 1.676315095178690910e+02 1.690538692023048668e+02 1.678543938488511458e+02 1.678396270103844188e+02 1.688055830773816979e+02 1.680742719930485407e+02 1.695706167613819559e+02 1.647159124390292675e+02 1.675190838030456746e+02 1.653186018288017465e+02 1.738907697370600260e+02 1.683122864533082748e+02 1.716802742047376569e+02 1.670720469086107869e+02 1.715584134957490505e+02 1.682438273380570593e+02 1.659968966531455692e+02 1.670925430945925427e+02 1.667607083286935392e+02 1.687136459537338453e+02 1.634655308020713562e+02 1.637501628579979638e+02 1.652710729447364031e+02 1.648059552271852795e+02 1.661986369612913279e+02 1.635890986943034591e+02 1.658158545325129296e+02 1.654335157342669049e+02 1.662525321405634315e+02 1.655082216814809897e+02 1.648087343837518404e+02 1.669660030738230034e+02 1.649885803132115143e+02 1.663448992736799710e+02 1.648407972043934251e+02 1.654876181964856130e+02 1.635613182136704609e+02 1.663033586969488908e+02 1.690730138668666598e+02 1.653332782850650062e+02 1.717519592024310100e+02 1.680351672199079758e+02 1.698414960315462849e+02 1.678778894733299296e+02 1.696750893335252215e+02 1.667923040563739789e+02 1.689822479104334434e+02 1.675668159540704210e+02 1.649621579095507400e+02 1.660571545595861096e+02 1.702269082099454351e+02 1.679286572972610543e+02 1.692224303713137488e+02 1.680405677605764083e+02 1.704055730570762250e+02 1.672363099528189991e+02 1.666667887428198753e+02 1.684086459637806854e+02 1.674401222801708116e+02 1.666355714423592076e+02 1.643314093693517464e+02 1.687220166087012672e+02 1.636509189518877463e+02 1.633640130557612338e+02 1.661655261735522515e+02 1.650319269262081434e+02 1.620106227275497304e+02 1.656426911798237427e+02 1.639305436913552398e+02 1.649676604092940977e+02 1.649587161816365324e+02 1.678345194897660519e+02 1.678586366338855669e+02 1.653030289215208768e+02 1.632020982971585568e+02 1.653118757529151424e+02 1.619621197888485540e+02 1.676357164429658440e+02 1.649928729015234126e+02 1.681983512153674098e+02 1.699129696470818089e+02 1.660376803566834099e+02 1.664472131879427081e+02 1.668147551494064373e+02 1.670013629507746487e+02 1.628833482978889720e+02 1.660695369711491480e+02 1.657995754771527572e+02 1.672594636547433993e+02 1.643695207213730214e+02 1.650289606803893321e+02 1.657220281847123431e+02 1.693762504798612838e+02 1.683814328309192945e+02 1.702166083416811944e+02 1.668950467886036506e+02 1.684716738328905024e+02 1.698947137444421003e+02 1.709320112703649670e+02 1.710699208547106025e+02 1.687537042564537444e+02 1.683535398509221750e+02 1.688825494088342225e+02 1.681986513751436689e+02 1.680839125448294453e+02 1.705830312005183771e+02 1.689704289360262521e+02 1.696408231250957499e+02 1.669761952498411404e+02 1.698509017861914856e+02 1.722327425830522714e+02 1.703819651817657643e+02 1.684643810312699372e+02 1.706536811267306746e+02 1.671748588541266827e+02 1.691685166284911475e+02 1.671758346357777327e+02 1.654699443965693320e+02 1.652244282303859109e+02 1.677216383712975301e+02 1.635509630047972109e+02 1.663232243139634932e+02 1.667975961992609371e+02 1.628341161021249661e+02 1.657427239859421206e+02 1.673730766338526621e+02 1.666422325846355932e+02 1.640556591230308641e+02 1.642972332209854187e+02 1.672476168831395853e+02 1.646268601053082534e+02 1.668601704029839539e+02 1.617065326447696236e+02 1.637078228984477732e+02 1.650572085974400807e+02 1.628462861406811726e+02 1.653786180156743342e+02 1.635444455442155913e+02 1.666511301828163312e+02 1.624552237802871559e+02 1.614619391595665263e+02 1.635102409146682589e+02 1.637588483236835941e+02 1.640709199618675029e+02 1.614429735103899191e+02 1.624434891364793430e+02 1.633048259087695726e+02 1.605246984750048114e+02 1.629001071639597171e+02 1.576145475978192962e+02 1.627294053110149150e+02 1.606443955164296824e+02 1.624684439466821004e+02 1.585201814606278958e+02 1.585658694423097188e+02 1.623576943956931018e+02 1.598223048709212719e+02 1.630491567403084048e+02 1.610017936832564374e+02 1.614968870327019488e+02 1.629579202401315001e+02 1.610787817306050727e+02 1.609433453230641362e+02 1.586495403948926821e+02 1.603936334184620307e+02 1.618926316050879848e+02 1.624243203885875459e+02 1.605831673361658432e+02 1.614673330098974020e+02 1.648006473220358998e+02 1.609477278211523128e+02 1.608557879919247569e+02 1.599908527850047619e+02 1.598264597714477304e+02 1.614044792222264562e+02 1.617650064766298499e+02 1.624508907321966262e+02 1.605440612840635879e+02 1.597076036008859603e+02 1.606386339747029410e+02 1.625010891554417185e+02 1.598260237170641744e+02 1.594613236291862961e+02 1.612436633527166805e+02 1.616376808869376305e+02 1.615018466874703336e+02 1.639206125658396616e+02 1.634847163643860313e+02 1.604492424064170280e+02 1.617333014984396016e+02 1.571956689447150382e+02 1.615018366769385239e+02 1.628424856576444597e+02 1.623610602080003957e+02 1.647177753760686301e+02 1.645473810553082501e+02 1.662358490823784223e+02 1.658618677497584031e+02 1.632394186525387738e+02 1.639829694379232592e+02 1.654306012320574268e+02 1.644307530918425755e+02 1.664466180866742491e+02 1.649265890211662793e+02 1.650375862640707965e+02 1.671778921183189937e+02 1.669357726664925963e+02 1.663492616202694308e+02 1.646637647832064317e+02 1.659688761844617204e+02 1.629613891915309125e+02 1.640473070633632915e+02 1.677559411867389088e+02 1.619693913512146253e+02 1.672285702714881950e+02 1.649932289849329834e+02 1.608740600186097538e+02 1.630261572685506621e+02 1.627454727242880210e+02 1.631530188898667859e+02 1.662951129367947658e+02 1.617955405894416572e+02 1.658091611232404432e+02 1.649537321715094151e+02 1.666183372602957036e+02 1.633529874672940707e+02 1.641089451024355412e+02 1.658895462613841403e+02 1.658754273199865565e+02 1.617092543859346563e+02 1.629577842283115956e+02 1.629178091237014598e+02 1.639855996501946720e+02 1.649467816790201198e+02 1.636700016308879810e+02 1.654620616553441153e+02 1.646611049355275611e+02 1.640545648880445526e+02 1.635307898336746177e+02 1.613514001516026610e+02 1.628777046464097680e+02 1.609844300085531188e+02 1.662813586459622854e+02 1.643078943360574158e+02 1.654231738352718537e+02 1.631735825627094698e+02 1.624613996479515663e+02 1.658029820873116478e+02 1.638025932368793463e+02 1.661647308771692337e+02 1.651311368999829199e+02 1.619119931790061173e+02 1.650837347114012914e+02 1.647737864753527504e+02 1.700660126354591739e+02 1.657298645071593910e+02 1.648946513167064154e+02 1.669620248066584338e+02 1.635977674414876049e+02 1.638567762651958049e+02 1.653667322218384186e+02 1.640291675589715226e+02 1.613126643899263115e+02 1.636851047435729640e+02 1.647614052190007783e+02 1.602164852133374779e+02 1.653396482066106330e+02 1.632878361033686474e+02 1.618098640057828845e+02 1.624888548448061840e+02 1.647520107809510250e+02 1.642158484753263394e+02 1.614643599110164018e+02 1.639537805243934372e+02 1.646923982664676487e+02 1.624522205162388957e+02 1.615630806080143884e+02 1.622534645229338537e+02 1.606614814410680765e+02 1.636640298696642617e+02 1.643794783671640403e+02 1.644064434962654957e+02 1.637783919245335937e+02 1.642296878723053908e+02 1.676497299163020784e+02 1.666109347451521501e+02 1.668395874154970784e+02 1.679692114703335903e+02 1.650051726766272679e+02 1.608698096443798988e+02 1.607002529811506690e+02 1.629698165497347020e+02 1.615056935653115886e+02 1.654407969356986428e+02 1.654243726436211261e+02 1.625845065954183042e+02 1.638907713033439109e+02 1.606107426527894972e+02 1.646787563851986818e+02 1.635225025460395898e+02 1.640747253373926071e+02 1.599477814559063233e+02 1.612435429931088890e+02 1.627698169363386000e+02 1.618169763326900750e+02 1.660321721759987383e+02 1.637953633053208193e+02 1.671016501044208269e+02 1.674182503910045057e+02 1.645715521333856373e+02 1.650861342291648555e+02 1.654455768334229333e+02 1.657363474909267893e+02 1.652874805248750647e+02 1.686816794741698686e+02 1.628779870382029742e+02 1.648117298763532972e+02 1.656969629008940501e+02 1.675150707900570808e+02 1.653427513978613206e+02 1.636182283438668037e+02 1.630206222494452390e+02 1.623205689802415748e+02 1.595612962236261581e+02 1.631561517444599474e+02 1.622533258647449657e+02 1.633285174053479238e+02 1.591520665813020514e+02 1.610916376238953376e+02 1.601235881369982508e+02 1.602699246740063757e+02 1.589789088320931967e+02 1.555380703973852405e+02 1.582590121345572527e+02 1.586203955685966491e+02 1.572405014726381864e+02 1.559301394522110797e+02 1.576156451077853546e+02 1.574735301591212249e+02 1.581255276324178851e+02 1.568779151376748757e+02 1.590890113137788830e+02 1.594272255308201238e+02 1.611617227947504318e+02 1.608283524881413769e+02 1.572968771435838846e+02 1.616991117065662706e+02 1.560975234113265060e+02 1.591296811115421974e+02 1.598815323577524907e+02 1.556717380067925092e+02 1.540890147719834715e+02 1.557826342339865562e+02 1.564022933344584203e+02 1.549216126346032922e+02 1.564525458529166997e+02 1.547361292521563598e+02 1.597851309956403725e+02 1.552831938546563606e+02 1.571367991583907440e+02 1.595600451358444047e+02 1.552258605075750211e+02 1.556697677538747371e+02 1.544811036224395764e+02 1.545566777529847968e+02 1.580379123207268321e+02 1.560025185457380701e+02 1.582208386957066466e+02 1.537944825892980418e+02 1.530855363313104647e+02 1.557699535797620172e+02 1.551511312764899344e+02 1.558910975026699646e+02 1.548552375220486965e+02 1.530884681966976473e+02 1.570784790491313174e+02 1.522983443177436413e+02 1.538937694239116070e+02 1.559611942101424802e+02 1.541253123107402416e+02 1.546908672257696935e+02 1.571457548481067761e+02 1.561132395208873334e+02 1.563605667241575077e+02 1.566933081088135680e+02 1.562788235747780732e+02 1.562774109115023577e+02 1.562717778554806785e+02 1.548883980241215852e+02 1.540804201833091440e+02 1.534738437789993100e+02 1.506271759477154148e+02 1.550160664900373888e+02 1.557379132930500703e+02 1.538963351256567194e+02 1.534512842746252943e+02 1.547183937605551307e+02 1.576358767872674775e+02 1.580104961439479894e+02 1.554410265343949504e+02 1.552819228752541960e+02 1.562765900800148131e+02 1.544858892745449737e+02 1.570211686669917981e+02 1.570650467203708729e+02 1.547932807650450684e+02 1.595376262646676935e+02 1.605023528561000319e+02 1.582075824905176091e+02 1.559265228285420051e+02 1.576923046876562751e+02 1.598236707254114322e+02 1.588188456106144599e+02 1.550127389490139649e+02 1.540955298027668050e+02 1.575911498947262714e+02 1.564139107893199139e+02 1.579058164862221361e+02 1.541197710486564461e+02 1.580579073842456808e+02 1.561457728688115765e+02 1.589191217732904988e+02 1.565491023290331043e+02 1.581321264491313059e+02 1.580768457756974215e+02 1.567147677911747223e+02 1.570090786998825934e+02 1.567943770607069780e+02 1.564278421482739816e+02 1.578208740245579520e+02 1.550610132392260425e+02 1.591990841461686443e+02 1.554608369739697480e+02 1.598017526465901312e+02 1.594118061351781250e+02 1.550469250235337881e+02 1.591895381290962632e+02 1.569749015982546325e+02 1.578885880424633115e+02 1.554654760858175848e+02 1.561652501535570252e+02 1.510831575805557918e+02 1.567437158386427711e+02 1.567051169504685504e+02 1.588815082555726974e+02 1.554417113445354062e+02 1.572460071911426098e+02 1.544630981257687949e+02 1.569723413087915560e+02 1.547239335357816117e+02 1.595711630285754836e+02 1.561363553001118305e+02 1.597021621653637169e+02 1.552422690185574936e+02 1.578463653728129259e+02 1.565092384681663589e+02 1.578932517276472538e+02 1.602653447030093048e+02 1.572121429526625036e+02 1.609751334021461844e+02 1.578074690541407676e+02 1.582586586265926485e+02 1.587542721262640271e+02 1.595643506947747312e+02 1.610855197418818534e+02 1.590491599407850742e+02 1.609785872840346883e+02 1.581561714156743221e+02 1.593567038638352358e+02 1.582420260875628344e+02 1.616500165455788078e+02 1.591959425314286420e+02 1.588246724324408206e+02 1.593896263335322487e+02 1.602268031778601767e+02 1.607083124863736145e+02 1.628067153746781912e+02 1.601181610584638406e+02 1.613117061133498567e+02 1.590879458519176808e+02 1.601853614717500420e+02 1.596273965410591700e+02 1.594608762826491386e+02 1.560908723703334147e+02 1.589424562592224106e+02 1.567572251061339159e+02 1.560176798005781791e+02 1.572576245339486718e+02 1.558458954214859773e+02 1.602341175800492579e+02 1.554470724386733025e+02 1.562861977352337988e+02 1.592540542883597254e+02 1.589014456659750749e+02 1.555195856258542904e+02 1.544248659317087231e+02 1.571508591818220282e+02 1.573152683090805226e+02 1.556164970310039166e+02 1.534961582401928695e+02 1.553653032954425157e+02 1.546161892797059068e+02 1.542026003333234598e+02 1.563627253230689007e+02 1.520567547722018560e+02 1.535999550431533009e+02 1.565610065534487489e+02 1.547689526729689646e+02 1.550580041641033233e+02 1.552902852821090107e+02 1.543361241598221625e+02 1.547032508680700573e+02 1.537181241577509923e+02 1.522758363315256815e+02 1.560842186312069657e+02 1.517883406356587557e+02 1.520469299338016640e+02 1.510745536071650292e+02 1.532667683676170327e+02 1.551288179985234308e+02 1.536617383199672133e+02 1.510777813601557114e+02 1.569339860396671327e+02 1.554403271677052203e+02 1.556660990955002433e+02 1.558162032966162087e+02 1.579729270820625118e+02 1.583032586026493220e+02 1.569401816784571508e+02 1.581054486768117329e+02 1.577113477971262228e+02 1.552992892416853010e+02 1.590228729923031779e+02 1.565088645972918187e+02 1.593559158421547863e+02 1.613327697974072805e+02 1.585108682073632451e+02 1.591363585030408956e+02 1.573371294029072658e+02 1.600162164534578153e+02 1.616309974472647752e+02 1.604177727981701480e+02 1.600548976089075381e+02 1.629453448371995421e+02 1.632711881456656329e+02 1.609335471487557356e+02 1.617917028442882099e+02 1.623933300807433966e+02 1.613531498381831284e+02 1.642700380667195361e+02 1.625022504944610091e+02 1.621398891479148858e+02 1.623422734105441236e+02 1.582995119045374395e+02 1.621166608685773269e+02 1.609565103823011043e+02 1.637713008697068346e+02 1.663575794652558386e+02 1.652498178032178089e+02 1.633110157787455421e+02 1.652639684161404148e+02 1.642696784123931195e+02 1.649032084753517324e+02 1.632860162808102302e+02 1.652758174208267690e+02 1.636455652886011478e+02 1.630460462739634977e+02 1.620497999960999493e+02 1.631526310850751145e+02 1.595451632655946810e+02 1.634804709237625957e+02 1.609025765235545862e+02 1.621532127034344342e+02 1.607226977020870891e+02 1.616004875661380140e+02 1.632445326958518876e+02 1.630969504212424397e+02 1.639579990958261533e+02 1.589400544194357394e+02 1.616152936167940481e+02 1.632406754735836216e+02 1.637445325255333159e+02 1.620160282860688028e+02 1.635650925623923513e+02 1.607666291717990816e+02 1.614854957133777305e+02 1.635338652883002624e+02 1.631675359955248155e+02 1.619872116466703744e+02 1.632496261948665506e+02 1.630527386212309864e+02 1.627152649657098209e+02 1.629262521217838184e+02 1.631807935281063067e+02 1.630879550045397650e+02 1.635549512980933287e+02 1.593651904253613338e+02 1.596176666615735940e+02 1.635969005129461493e+02 1.588117631492515898e+02 1.617844249131627521e+02 1.605903440421876951e+02 1.582539481456603028e+02 1.567665219016541300e+02 1.587320763819625995e+02 1.604891578068976230e+02 1.590319916049496669e+02 1.583484288078678901e+02 1.620703685958017104e+02 1.559099713776476221e+02 1.577370787796824629e+02 1.599366477263364175e+02 1.591579743369491666e+02 1.599184747440765193e+02 1.583906670892209831e+02 1.581451443419165344e+02 1.568883457556723897e+02 1.616203808501867343e+02 1.584905476442046677e+02 1.596204747850616457e+02 1.598759895928686774e+02 1.592946274368753450e+02 1.596702979948578331e+02 1.577734435825798300e+02 1.571933312614104068e+02 1.615481637826474923e+02 1.579346292357539880e+02 1.591701114992457065e+02 1.580043684539495814e+02 1.583606658467205079e+02 1.554613110523823138e+02 1.583802733757008525e+02 1.556403309283701901e+02 1.573118255632556952e+02 1.558083781441069107e+02 1.573921227384680890e+02 1.560735879521751315e+02 1.608837512405917778e+02 1.547599522029530021e+02 1.557565038363996166e+02 1.591500818897633565e+02 1.567064012940642499e+02 1.583024346351126326e+02 1.542950876274674386e+02 1.576625982222795983e+02 1.589836714526682329e+02 1.579604360332700139e+02 1.595803910184803271e+02 1.593630894581343682e+02 1.559809571556677099e+02 1.600561896623888458e+02 1.571359868806565316e+02 1.593586037956849282e+02 1.580915932994776369e+02 1.636804803336168561e+02 1.652609623861215482e+02 1.573288256627120063e+02 1.588029828936013814e+02 1.595704383986800110e+02 1.603065803405631016e+02 1.552870002232270963e+02 1.592868480331057128e+02 1.590220892875145751e+02 1.581832475747555975e+02 1.577862286713078390e+02 1.549787744230069393e+02 1.567280538452187955e+02 1.588367751364586411e+02 1.556988908987693208e+02 1.566785942656253496e+02 1.578401689395451228e+02 1.587273755474312793e+02 1.602356954026932669e+02 1.579235948917079213e+02 1.579271795580471860e+02 1.628652726711255241e+02 1.599424646788943960e+02 1.624661909882364625e+02 1.599715144323790241e+02 1.632968486705682380e+02 1.609224636710668506e+02 1.621445032933455934e+02 1.631960256725803333e+02 1.608116384607547218e+02 1.632738368829433568e+02 1.610986018237889255e+02 1.613873540939836744e+02 1.628413263171550227e+02 1.639486522522757070e+02 1.645987724720141330e+02 1.654217872973154329e+02 1.621953244767813658e+02 1.652006902877476477e+02 1.606050016771854416e+02 1.645792515418611970e+02 1.613645835731037437e+02 1.632525832030631250e+02 1.599015701326757721e+02 1.627317361237425359e+02 1.629695280702439959e+02 1.633107568160256733e+02 1.628521917386609346e+02 1.609692102520164383e+02 1.600735195572630687e+02 1.606227599800208452e+02 1.625709636658757802e+02 1.594390932491507726e+02 1.580485873562834342e+02 1.593342949675972022e+02 1.611385299999337803e+02 1.601015632417587256e+02 1.584119763542980195e+02 1.599061253166272252e+02 1.607759474484514612e+02 1.600299600841090069e+02 1.628522795324718970e+02 1.577464696746525590e+02 1.579165816371484539e+02 1.620998158958228430e+02 1.596162048801292883e+02 1.623288272226161553e+02 1.621899315913771318e+02 1.602523421803717838e+02 1.617600946263481205e+02 1.569722777599281471e+02 1.586991188588814623e+02 1.605501190880000593e+02 1.597721406755204328e+02 1.600967810653813217e+02 1.569505181640808473e+02 1.601355657682477727e+02 1.586937440613065746e+02 1.596957681673614218e+02 1.596043645021327677e+02 1.598089184383226780e+02 1.594238795148418149e+02 1.620497303257311614e+02 1.626880761741130925e+02 1.628713213053985385e+02 1.605960033689713669e+02 1.597340328481537881e+02 1.581833657317992561e+02 1.573534719129550581e+02 1.584313286362727524e+02 1.614113884878455565e+02 1.633871018931829155e+02 1.600602559593687033e+02 1.585716682020081123e+02 1.604498105936567356e+02 1.616086726904997874e+02 1.610415043694368933e+02 1.616264442344237864e+02 1.603406001889738661e+02 1.615623271152485074e+02 1.617895903266428945e+02 1.585266198157521558e+02 1.610292476859285955e+02 1.614159833171659670e+02 1.602822525604524060e+02 1.600463958169173679e+02 1.597417086051449644e+02 1.591069784543797994e+02 1.607780135871183234e+02 1.640805344753822794e+02 1.621291633793317146e+02 1.644658042791287471e+02 1.611058858151037896e+02 1.633657378635897715e+02 1.652471672112047827e+02 1.626798328955366628e+02 1.607946847886667854e+02 1.655319668178707673e+02 1.615533589792630096e+02 1.656223473430482613e+02 1.623717169858716431e+02 1.620007104398411286e+02 1.622602581312793859e+02 1.658267825181707735e+02 1.640671835150539266e+02 1.613775981496652321e+02 1.663902159673107803e+02 1.639919362125476709e+02 1.623792366392210909e+02 1.603937855806395874e+02 1.633810654430118063e+02 1.637574170587546405e+02 1.633116366575243319e+02 1.626566869567116953e+02 1.609249341928593822e+02 1.626861517785109186e+02 1.603428460650567331e+02 1.606775702900882266e+02 1.602477078156476580e+02 1.610695185938222949e+02 1.609533917451724392e+02 1.589290573034462568e+02 1.626174275067093049e+02 1.617579428794209946e+02 1.606737383455960355e+02 1.613395346254193896e+02 1.560667636267473881e+02 1.576494671586666811e+02 1.591791615018003938e+02 1.590734142877745683e+02 1.590421335451639777e+02 1.598689710928165653e+02 1.595116751899944632e+02 1.592461830743083908e+02 1.598276563870619498e+02 1.626200505068059385e+02 1.630760847083638225e+02 1.585869993302328567e+02 1.630468987278322004e+02 1.610808716902049298e+02 1.652242501482387524e+02 1.624675439911015076e+02 1.628245483534113021e+02 1.597057155851805419e+02 1.633219031760683606e+02 1.638224225460306798e+02 1.605904048316951673e+02 1.612302129497949181e+02 1.611966240784063586e+02 1.610333416131707054e+02 1.610760529577441957e+02 1.602458934411604901e+02 1.635077316236871070e+02 1.628352211358582338e+02 1.620312884195967342e+02 1.633348210573820438e+02 1.649828420645607991e+02 1.589414872158680510e+02 1.626653040374107206e+02 1.634874603869699285e+02 1.588516303974444668e+02 1.605944037896673819e+02 1.592841113122077843e+02 1.589060614516378678e+02 1.616968963664434398e+02 1.609543197543437429e+02 1.626222813937944807e+02 1.626043016617151409e+02 1.572093231515866876e+02 1.603498774484639284e+02 1.634288230593680851e+02 1.594181384023357282e+02 1.608776950395836138e+02 1.626926776697981154e+02 1.604783049494682814e+02 1.612747832568636568e+02 1.636103783847199793e+02 1.603012917261875145e+02 1.635397940085375126e+02 1.618298847843648218e+02 1.619747398818981310e+02 1.587072538350709010e+02 1.607092681489277197e+02 1.610436727174094642e+02 1.607606571682651406e+02 1.633514079789790969e+02 1.618981929273595313e+02 1.628981246779685819e+02 1.603583794872755561e+02 1.612057114838996768e+02 1.609199715985636487e+02 1.610136314313345167e+02 1.606623626028049330e+02 1.593960564597276459e+02 1.625709535628789979e+02 1.578822607466209433e+02 1.643081221910926786e+02 1.636445142741647771e+02 1.607972162348370091e+02 1.629746321502942976e+02 1.624864507834575420e+02 1.620034830760627074e+02 1.621529011905270750e+02 1.603422007327314418e+02 1.624456232618540525e+02 1.598547506752830429e+02 1.622536490005952601e+02 1.603667772998425392e+02 1.619994892265349620e+02 1.669984174993450097e+02 1.627988333580745177e+02 1.587348099643651835e+02 1.593284121611181661e+02 1.569975466967232762e+02 1.581172627269186250e+02 1.605348293682456813e+02 1.636973426953497892e+02 1.626318018323894989e+02 1.620595292509722753e+02 1.632406505430919594e+02 1.592797132243761951e+02 1.609186747679007397e+02 1.618749347442412443e+02 1.586440999673934584e+02 1.609498769427994489e+02 1.629204838033104465e+02 1.602524468199481191e+02 1.642655208595252816e+02 1.637880727849950233e+02 1.635002913394207269e+02 1.617444275913646834e+02 1.618178815022335755e+02 1.650757853704028264e+02 1.639580127342959486e+02 1.576577197019156245e+02 1.620458277174009254e+02 1.638892001682193893e+02 1.623107927426449635e+02 1.632529809488014507e+02 1.644284141699737631e+02 1.635848666121740109e+02 1.650804828690772013e+02 1.664461684799601073e+02 1.623623686672148949e+02 1.635058300046613340e+02 1.633370408133221474e+02 1.605969543665688377e+02 1.640538059942380755e+02 1.618292046965130737e+02 1.640530884247843915e+02 1.652847074119566742e+02 1.604395133943175153e+02 1.632848895418689210e+02 1.594135292942364686e+02 1.623388247047448942e+02 1.594782798112192665e+02 1.613056997455495036e+02 1.620221166035095450e+02 1.603295571664969259e+02 1.595135183385126822e+02 1.604536934324674462e+02 1.608638158937318394e+02 1.617153434177699580e+02 1.609345499756105937e+02 1.610589707311164318e+02 1.630112212502504576e+02 1.636109721732756270e+02 1.652651069553031391e+02 1.632314906067467177e+02 1.633971159556803912e+02 1.619851528941213701e+02 1.630631237945548264e+02 1.614422065796297545e+02 1.617223626507389156e+02 1.607300971925902786e+02 1.611439587888728227e+02 1.571460544693325119e+02 1.604474923319768607e+02 1.598240438178797547e+02 1.599055014544032076e+02 1.584836802401989075e+02 1.616532007424506219e+02 1.619818714347787534e+02 1.616138947815752829e+02 1.609360311947124558e+02 1.618648448886772826e+02 1.600406381241264739e+02 1.632096339312873567e+02 1.594480337990423493e+02 1.600196774122383658e+02 1.584865959211854261e+02 1.616627473640579069e+02 1.596217050538692206e+02 1.585102165608170708e+02 1.576103551437765020e+02 1.583772517769291994e+02 1.591007508971637208e+02 1.603154659045235348e+02 1.544586387870947988e+02 1.572399476331624157e+02 1.547353585586380120e+02 1.590688570087274911e+02 1.563355297999176798e+02 1.577031798293870963e+02 1.596992197399069653e+02 1.543549120248833901e+02 1.595270292162628039e+02 1.592070671897779732e+02 1.553377122916231201e+02 1.578304796646791885e+02 1.574619193823940009e+02 1.589990838901510131e+02 1.580354133042866636e+02 1.611943130478818489e+02 1.581048224996691545e+02 1.576386418231288644e+02 1.581844359073956241e+02 1.595464051888468759e+02 1.572580483522614827e+02 1.594145481489991028e+02 1.572554192020061805e+02 1.578527348973377968e+02 1.590617409385657197e+02 1.573659768617318662e+02 1.574399503981910584e+02 1.564591682873981995e+02 1.597218003606205627e+02 1.592551144133260550e+02 1.609896792222407669e+02 1.615283049764709631e+02 1.611233096904022943e+02 1.596069840480855362e+02 1.619687588643346317e+02 1.575863714407051361e+02 1.599381894163737456e+02 1.621225339700665984e+02 1.616047605941140830e+02 1.623408069116388788e+02 1.646737643992110804e+02 1.648532970178708581e+02 1.621393814288651072e+02 1.618632288738081968e+02 1.639023160939614741e+02 1.651627400394521032e+02 1.669929498341431895e+02 1.701519638525662970e+02 1.672736929671462462e+02 1.665135088400468533e+02 1.672581769300882399e+02 1.671548879925148299e+02 1.625277646565520513e+02 1.625329702082408971e+02 1.634621838266673137e+02 1.650287894457544837e+02 1.645011466581764807e+02 1.660842523596585636e+02 1.624645872032548652e+02 1.638563652277393601e+02 1.626948538488673819e+02 1.643086897788944896e+02 1.649975168625701656e+02 1.667043585859490804e+02 1.635891719223790801e+02 1.638098137887325265e+02 1.642631338914543448e+02 1.618279430419776190e+02 1.625060262197330587e+02 1.636522276732033845e+02 1.623184357291542881e+02 1.626647245010770462e+02 1.632501276219491615e+02 1.618188880531574512e+02 1.603933560020922755e+02 1.624791975256330829e+02 1.625053378375724549e+02 1.603642784739573699e+02 1.600627442514431777e+02 1.614462412468628258e+02 1.603234229369234640e+02 1.593876117774178738e+02 1.619612018678895140e+02 1.632089497023554259e+02 1.584455968158312942e+02 1.608711418209579733e+02 1.582685454917207437e+02 1.557404422785812415e+02 1.623913156144695051e+02 1.581431839346390689e+02 1.586583483655259386e+02 1.572359191751753542e+02 1.602496825713062094e+02 1.598770220071149595e+02 1.648700971163948452e+02 1.616079917893971185e+02 1.617736315820729942e+02 1.619153151411412068e+02 1.620746157558936318e+02 1.617430588829670057e+02 1.599190428421734111e+02 1.623996515702787349e+02 1.595962733039530406e+02 1.656823013340478497e+02 1.633380904818409363e+02 1.668524116046657753e+02 1.649191475669030922e+02 1.699430990090313855e+02 1.702120091747841855e+02 1.650858663713573549e+02 1.695072708861762294e+02 1.693353367349191387e+02 1.649288449515594266e+02 1.671105751397726067e+02 1.634964806357698137e+02 1.654592823711313940e+02 1.669585381102364181e+02 1.635341323732356500e+02 1.671124007967979423e+02 1.651851295964047779e+02 1.667882924572755314e+02 1.667989157886474061e+02 1.712804327678830418e+02 1.667478280658914400e+02 1.652944697295513095e+02 1.631753169603306048e+02 1.661870564308632652e+02 1.637921925607225546e+02 1.617206763301368255e+02 1.618853501495724174e+02 1.650273101588572331e+02 1.643530365788795962e+02 1.626449319663884410e+02 1.646439501318901932e+02 1.642429634052065808e+02 1.666191084399494571e+02 1.616765377665311689e+02 1.596466127474454879e+02 1.640629138639465623e+02 1.647855942666153908e+02 1.656680698404796033e+02 1.630654487174985547e+02 1.621124737066554076e+02 1.647988494093872589e+02 1.633517880699162106e+02 1.662906957733199533e+02 1.722773404935500992e+02 1.644916510900944218e+02 1.661949298106756316e+02 1.660512241665733484e+02 1.685489324105372191e+02 1.628763152383723423e+02 1.642793535888189353e+02 1.624328827088217508e+02 1.629135254379117441e+02 1.628015426661666254e+02 1.635442757070334494e+02 1.636018461891601135e+02 1.649519107061720717e+02 1.648966721374957274e+02 1.658945923087926815e+02 1.644027575107920995e+02 1.664064423473996612e+02 1.647413404005874042e+02 1.665154441468061748e+02 1.637580706548076819e+02 1.668203573385927712e+02 1.631258806715336220e+02 1.687138655675519487e+02 1.664808246028054839e+02 1.660206955980591488e+02 1.675393559423935130e+02 1.675895916085401609e+02 1.650627829333167824e+02 1.688581950867328771e+02 1.666136675847733102e+02 1.688081756200932091e+02 1.666925087032848580e+02 1.661503554962559406e+02 1.644797325914615840e+02 1.661528942912529772e+02 1.657306484191380775e+02 1.653288836736534506e+02 1.600773722124347387e+02 1.615816511382474516e+02 1.600101204105762633e+02 1.639878025925198415e+02 1.632245702212474328e+02 1.626595533415976149e+02 1.594425879215009729e+02 1.625827590669379390e+02 1.629908855601240418e+02 1.615272030116646533e+02 1.624944615434867217e+02 1.611141292770752216e+02 1.633676617330321506e+02 1.620298694337645315e+02 1.635017344811510043e+02 1.617987019376832905e+02 1.649252249109655679e+02 1.643568692429700207e+02 1.653575257201216857e+02 1.634457035449732132e+02 1.610722619673503573e+02 1.597254298774123242e+02 1.586052010443355300e+02 1.617417431700959582e+02 1.627578373464730817e+02 1.647897293064230269e+02 1.591150850890918775e+02 1.617831654207932104e+02 1.592725215864238066e+02 1.632039356001553472e+02 1.619051513871754651e+02 1.604980783650262879e+02 1.601315506924257761e+02 1.617858158608109420e+02 1.616910812087204192e+02 1.636483202897252625e+02 1.645618025371041995e+02 1.621401315023826157e+02 1.632342605247281710e+02 1.615980160291154561e+02 1.624104059767802255e+02 1.605674844918971758e+02 1.645320145531937044e+02 1.631187523246761373e+02 1.633314333435819776e+02 1.653852735000958205e+02 1.609399581324313715e+02 1.622360707828797786e+02 1.617973381281071568e+02 1.632787519631754378e+02 1.611783843333066386e+02 1.645480376219272500e+02 1.647177790967580790e+02 1.635996009997528802e+02 1.636322554690221409e+02 1.642101600341401593e+02 1.648099282185359584e+02 1.646630522038717288e+02 1.628592384864449798e+02 1.637150073736714546e+02 1.631451134109298096e+02 1.609763309348914788e+02 1.615102981686365240e+02 1.642891511097008390e+02 1.661414889963658368e+02 1.601823288443831359e+02 1.636580003197099131e+02 1.617628098641815484e+02 1.634076801533933008e+02 1.627469689208521970e+02 1.604937112371392516e+02 1.617827196643378045e+02 1.622003490761927935e+02 1.639697656839398689e+02 1.614485445922246640e+02 1.601292115447229776e+02 1.651795686776637524e+02 1.650965406704292491e+02 1.647211813595252465e+02 1.649188945894943856e+02 1.657859737565603950e+02 1.669849957553671516e+02 1.671755009384524726e+02 1.646496275454308318e+02 1.649995383641182798e+02 1.643995090991215307e+02 1.631917101195510043e+02 1.619844855916342397e+02 1.635365716955558639e+02 1.650496463841476498e+02 1.637022362852364097e+02 1.615744987021210477e+02 1.623411543738296814e+02 1.655257879251899453e+02 1.639062914770279917e+02 1.621571741933711621e+02 1.625138839396576884e+02 1.649747867317190071e+02 1.673725269254052250e+02 1.668484505544070942e+02 1.651900923272551722e+02 1.644096898225438110e+02 1.649293434247691721e+02 1.649660082162887704e+02 1.643467979361919333e+02 1.687392758547926519e+02 1.660526126380975143e+02 1.631605542359828860e+02 1.669346484656973928e+02 1.622986817421381431e+02 1.608089741437061093e+02 1.635373565109546234e+02 1.648550630486645332e+02 1.659856418560340785e+02 1.628206437336150998e+02 1.619429036114485427e+02 1.646204300391237609e+02 1.627845533453536575e+02 1.646196970439274310e+02 1.634867152555534346e+02 1.649172935586983613e+02 1.647509730128412286e+02 1.675836984755894719e+02 1.635519609912830674e+02 1.615535165561560120e+02 1.616396313471409201e+02 1.671662203023195445e+02 1.592036845243373193e+02 1.613816967153057647e+02 1.637726154206866909e+02 1.627183756496610556e+02 1.645715014147983766e+02 1.624893449854407947e+02 1.623687914548442279e+02 1.630531135143582162e+02 1.619760670302355265e+02 1.603033120186074996e+02 1.648958256887298433e+02 1.627687328761512617e+02 1.611001020759060793e+02 1.622021839479287735e+02 1.591272953062710087e+02 1.623664198975756108e+02 1.654303878756693962e+02 1.637430530497040309e+02 1.631814062807905259e+02 1.644001007483664125e+02 1.607221437800437513e+02 1.634043381085356259e+02 1.650175031479769245e+02 1.610565992947059613e+02 1.635380355078926584e+02 1.625810938627730025e+02 1.619573984440003471e+02 1.658360912990343365e+02 1.631751072937622098e+02 1.657703504409117272e+02 1.651551595079926358e+02 1.645907839731722504e+02 1.629419590362767281e+02 1.637560880281130551e+02 1.637957714682184474e+02 1.620593313176443360e+02 1.611589751654205429e+02 1.630691519943950141e+02 1.640275512326753926e+02 1.632158471184117730e+02 1.640650663650507113e+02 1.657007004617133532e+02 1.627896959656341380e+02 1.643421268666803030e+02 1.638686785565035109e+02 1.621404518142285553e+02 1.637625045812539781e+02 1.628254185706802843e+02 1.603744251980475042e+02 1.590824956878556407e+02 1.606118786057880641e+02 1.640531701790622776e+02 1.605190271490645273e+02 1.626919618027089882e+02 1.624253424480743035e+02 1.625769565972198905e+02 1.605333695865433299e+02 1.641549637949902660e+02 1.596342258437940131e+02 1.616296270249290501e+02 1.611148029970578932e+02 1.628037264142427603e+02 1.627791877820809248e+02 1.623393762740071509e+02 1.598035980493031900e+02 1.619856744944537752e+02 1.607310450424340615e+02 1.587932564742790191e+02 1.624974211877026846e+02 1.630199800107545798e+02 1.649052243329954592e+02 1.616412104685155100e+02 1.636417808151046245e+02 1.591902432104295713e+02 1.607777796685503802e+02 1.624194404166189258e+02 1.639843288390248688e+02 1.617124723498512537e+02 1.612236550854009920e+02 1.610462538205113106e+02 1.606564880871234493e+02 1.651323083043010911e+02 1.632381527065875559e+02 1.632453441649200556e+02 1.602243349308292295e+02 1.596967673087391404e+02 1.585936646779389037e+02 1.601231135897394893e+02 1.622427974132193640e+02 1.605461297276746677e+02 1.627149055168096936e+02 1.631592769675665409e+02 1.631845516241077974e+02 1.635690515761389747e+02 1.630190441723036656e+02 1.607661995495257941e+02 1.634986329629887791e+02 1.624117743452361822e+02 1.639224650920553756e+02 1.629797276539943596e+02 1.611267930513577937e+02 1.635792847107729813e+02 1.642181902393109567e+02 1.658522191796329253e+02 1.661849429115562202e+02 1.662606303569024817e+02 1.610083781262868285e+02 1.606062230280259087e+02 1.609002136418202440e+02 1.625163012550106316e+02 1.590369851479331089e+02 1.626827281609167528e+02 1.581411410852118991e+02 1.607681067586618155e+02 1.600348028740872337e+02 1.571920379557493845e+02 1.590467402350400619e+02 1.567958747522383760e+02 1.566507087717028242e+02 1.593406771744004402e+02 1.603963638049738449e+02 1.596550975291599741e+02 1.575654418933678187e+02 1.597362267428346456e+02 1.617817141999403816e+02 1.603771396896326280e+02 1.650868100904550033e+02 1.641342906734425071e+02 1.615798703993169738e+02 1.618784946917445211e+02 1.603053036540479468e+02 1.662928599210318055e+02 1.635929982362560224e+02 1.621675047656595723e+02 1.602867394748575123e+02 1.638550109898598350e+02 1.617667410431508586e+02 1.628347221647887295e+02 1.614931274728175481e+02 1.615022035425332660e+02 1.611782843631005449e+02 1.624807252047101258e+02 1.623068193437314051e+02 1.600379398332698884e+02 1.612862758392886349e+02 1.637387619707737940e+02 1.635829592052433270e+02 1.610271461647726312e+02 1.627379100651519366e+02 1.623150044966069743e+02 1.624056331689224635e+02 1.608771573321066342e+02 1.614830779873923916e+02 1.616518354243945339e+02 1.603395907244376417e+02 1.592962045865391474e+02 1.607865736487202639e+02 1.583602010017790462e+02 1.596014589535335801e+02 1.606081490564859564e+02 1.621552324373689657e+02 1.596112180920498815e+02 1.581962121777851848e+02 1.591983518227341392e+02 1.599712956756872302e+02 1.652635281731165833e+02 1.601092045280163632e+02 1.630805383057456481e+02 1.633075490034545965e+02 1.633507755767766696e+02 1.623741009071815427e+02 1.648836561010851653e+02 1.646672080013425159e+02 1.623113034859038635e+02 1.659471358165039305e+02 1.647174783338852819e+02 1.682495426657230837e+02 1.631799248310193775e+02 1.669902047696520810e+02 1.640623361842364432e+02 1.639874733791872075e+02 1.623683349274511443e+02 1.617137771580356684e+02 1.649590193296752147e+02 1.685628416494070905e+02 1.672840410917768565e+02 1.677288626137400911e+02 1.633342324209174876e+02 1.655998361126351313e+02 1.637324015056910298e+02 1.646173190352760969e+02 1.635502194051328786e+02 1.643261027337372298e+02 1.644376160949706502e+02 1.633088866563228407e+02 1.627694195272905233e+02 1.618578060704948598e+02 1.667495091973318608e+02 1.627591504470342727e+02 1.630085111115835730e+02 1.616875836629992307e+02 1.667216769642531915e+02 1.675186690718023215e+02 1.674332197139009111e+02 1.683879409340839288e+02 1.658338405334561116e+02 1.660377524681889270e+02 1.686843559927957017e+02 1.694204203740927994e+02 1.695969680820911663e+02 1.660609430987663302e+02 1.664096077439099588e+02 1.658665124399696538e+02 1.675724753847710247e+02 1.657330297967675961e+02 1.658470160941671452e+02 1.661138771563456942e+02 1.670322396548097572e+02 1.658077692421522613e+02 1.651921276768389646e+02 1.651093579503103683e+02 1.670250560917160101e+02 1.678531016988016802e+02 1.646591397545079758e+02 1.654846595957333193e+02 1.642873349024341110e+02 1.672305037091458360e+02 1.671397563896554743e+02 1.642051110499006654e+02 1.698714133776455810e+02 1.648311881031563644e+02 1.656369589812528602e+02 1.674125164244121606e+02 1.650310640492022287e+02 1.638700567102447678e+02 1.654712763518669760e+02 1.646417497171254922e+02 1.668626787085675574e+02 1.613155637516234435e+02 1.614962201647426809e+02 1.647089019899965479e+02 1.673329365309744219e+02 1.644555612588137876e+02 1.623286654604985983e+02 1.652990409919105446e+02 1.646585980774242159e+02 1.648484714528822224e+02 1.628606096162610015e+02 1.645420319829097195e+02 1.661100277972908827e+02 1.687827925608243902e+02 1.664703047452226485e+02 1.677405700927423311e+02 1.652819682600923556e+02 1.650270245249021457e+02 1.656183992971960492e+02 1.668639050683574112e+02 1.645174227564241107e+02 1.671631192385705731e+02 1.659497768844518646e+02 1.670392325189950213e+02 1.659061899912016429e+02 1.675399178038204866e+02 1.674448774030271068e+02 1.639834878196022601e+02 1.661189974339912396e+02 1.667729111614136457e+02 1.631088746371268883e+02 1.645096978347873460e+02 1.587648989440453420e+02 1.634235628768656170e+02 1.644103257212967435e+02 1.643260178988646487e+02 1.635823483173523982e+02 1.615685737740828642e+02 1.653352148724225970e+02 1.610553584644665364e+02 1.662544659873115620e+02 1.635346345661448026e+02 1.620715227168821571e+02 1.608234497988099179e+02 1.590440826235580403e+02 1.606428783251487005e+02 1.614363700343880907e+02 1.610097555774247837e+02 1.631088812385690971e+02 1.631042755507237416e+02 1.619124297900883391e+02 1.618077386456343163e+02 1.635784942847144237e+02 1.645362938788456120e+02 1.632632381957784560e+02 1.639608977940707746e+02 1.640345617511330545e+02 1.621149314459966035e+02 1.632894544403595773e+02 1.634302056931763047e+02 1.669973703269767498e+02 1.668824737680855037e+02 1.686323459354901217e+02 1.683298655497085576e+02 1.697648719775093014e+02 1.660094334612567764e+02 1.702733244272538400e+02 1.706674364075433914e+02 1.686099311933867853e+02 1.639791177214783886e+02 1.645201356910243362e+02 1.667981569208299391e+02 1.653117209744622471e+02 1.635703946268036191e+02 1.638002296763783647e+02 1.657138850241671548e+02 1.622218909886123299e+02 1.639956070823396601e+02 1.603404216230835573e+02 1.649593785130552135e+02 1.650517691434949938e+02 1.610659823261065071e+02 1.640590368831227579e+02 1.558510439476570184e+02 1.614946679517105679e+02 1.647684487369976694e+02 1.598045248484222896e+02 1.621675803393018498e+02 1.620397245174346494e+02 1.598097298712285124e+02 1.601518446789451957e+02 1.636278635494914795e+02 1.611193033608240626e+02 1.630683158099427601e+02 1.604574643366906344e+02 1.597710837383206410e+02 1.616865921088995321e+02 1.622582159888504520e+02 1.628019642864431660e+02 1.604413163884099731e+02 1.579700236474023427e+02 1.632037031468880741e+02 1.616125352678615172e+02 1.626760723324250364e+02 1.615701997884408740e+02 1.620015524041203889e+02 1.627185572969713974e+02 1.599960507661514839e+02 1.620447742175950623e+02 1.585013561510837690e+02 1.616671531304680798e+02 1.591176279408591654e+02 1.590566407096661976e+02 1.595779903722978759e+02 1.635915239680407751e+02 1.599760114199234806e+02 1.608831840436848779e+02 1.606627282729797628e+02 1.623971169096124925e+02 1.609041534309158976e+02 1.611887479661162388e+02 1.620794707863344399e+02 1.603470848047260802e+02 1.628666649008825971e+02 1.608287649561638091e+02 1.634813569730233951e+02 1.606676850522156030e+02 1.603101328269365524e+02 1.609823569841627773e+02 1.592250788904005958e+02 1.584552188258496699e+02 1.591021815440898024e+02 1.625799014348024230e+02 1.615392951527080925e+02 1.583394957493785569e+02 1.608467060402404627e+02 1.609772623039853272e+02 1.642923267661112732e+02 1.603923500321072311e+02 1.606038768534633618e+02 1.615412072501388536e+02 1.647904491728602352e+02 1.609173456481422306e+02 1.633865535959598105e+02 1.599112324351268057e+02 1.634504031951540242e+02 1.640157289066691249e+02 1.640210851573175148e+02 1.642381886413363929e+02 1.645837772857293828e+02 1.618923134699569744e+02 1.616000327491260862e+02 1.626538221755221514e+02 1.611598489238149057e+02 1.624818150448133736e+02 1.620643284776940334e+02 1.605914039909040412e+02 1.621091404445015485e+02 1.589821343582704571e+02 1.633442190621482268e+02 1.600980147705552952e+02 1.578646301865389034e+02 1.574270651206593072e+02 1.624609000835648374e+02 1.597304029056881802e+02 1.592709453742079404e+02 1.605935752777516257e+02 1.598339455430062515e+02 1.615020957443712177e+02 1.584892266759356971e+02 1.618720985936196257e+02 1.582375123739318497e+02 1.577433731791494154e+02 1.596630789543440301e+02 1.616877685236594573e+02 1.663239891746992214e+02 1.609589648612148665e+02 1.626920199870737918e+02 1.663852036035017363e+02 1.641006022715512813e+02 1.646424219598019363e+02 1.676092447882849683e+02 1.638494868267660820e+02 1.650528438842574701e+02 1.607114573757375808e+02 1.621186558346843753e+02 1.618066848386314973e+02 1.613388768459703897e+02 1.598401347676250452e+02 1.631375962337904753e+02 1.652764058653031611e+02 1.613094034860963575e+02 1.609053832712428118e+02 1.584402281555075547e+02 1.628006377418628574e+02 1.603685408419012504e+02 1.606213579589852145e+02 1.616029553753556627e+02 1.600792449995482514e+02 1.604635132965810271e+02 1.608762625179647614e+02 1.591747856653626627e+02 1.607219313992383434e+02 1.637082600537100348e+02 1.568429425709834106e+02 1.617465075207424832e+02 1.603950206011937780e+02 1.620385583232361171e+02 1.624974668491916532e+02 1.628844269483412290e+02 1.624827403939129908e+02 1.596139748667722529e+02 1.614350849544989330e+02 1.593854926341689975e+02 1.606024342219013192e+02 1.589075986007275958e+02 1.580386961232721887e+02 1.619130419115044504e+02 1.598166374907133900e+02 1.594950174895235193e+02 1.585369244333598431e+02 1.558607085128520566e+02 1.587881231074049424e+02 1.598866440091978518e+02 1.595557830951959204e+02 1.600154027257696043e+02 1.586736007286919801e+02 1.601107530982051230e+02 1.567667507643643034e+02 1.603549556867068873e+02 1.584536285080752123e+02 1.593684399713802691e+02 1.568552021417644653e+02 1.573741932913264350e+02 1.555890284226059350e+02 1.581551630471950887e+02 1.551113623027429469e+02 1.590758030455900496e+02 1.549196761553463091e+02 1.598425355842682620e+02 1.582041664086737853e+02 1.567849816941672429e+02 1.547282236122028110e+02 1.572965948646295260e+02 1.574489568471443306e+02 1.560804470532848427e+02 1.576028000355867675e+02 1.574173255889357677e+02 1.570185696233851331e+02 1.537883202493998738e+02 1.550887847832575233e+02 1.561536193282369140e+02 1.533320076395384888e+02 1.553646210069026097e+02 1.563624340941632909e+02 1.529922223298054007e+02 1.549729365606984857e+02 1.517357819359017981e+02 1.555301145154210190e+02 1.566379107423196331e+02 1.559375496653620701e+02 1.515687931042733965e+02 1.528257650083620547e+02 1.514765472649476692e+02 1.547049889224596768e+02 1.505172771686006854e+02 1.508997618223279744e+02 1.506611093981762792e+02 1.496846671732756420e+02 1.460606546636109613e+02 1.500505406705171083e+02 1.490577939329962476e+02 1.513198710180970750e+02 1.488562000583103213e+02 1.510866075490072262e+02 1.498803152890694150e+02 1.483856812007938402e+02 1.482590592092551844e+02 1.489506891582208539e+02 1.490967522123544597e+02 1.458088348671676613e+02 1.482351545320938158e+02 1.476520082364970676e+02 1.470149564289367277e+02 1.500428781001496645e+02 1.475016803916227559e+02 1.485356093221717231e+02 1.500887117364640346e+02 1.467404133216847981e+02 1.468473550889142984e+02 1.474500025972627100e+02 1.462082230252424893e+02 1.450457050069029492e+02 1.492973502443843188e+02 1.478666851127800044e+02 1.472644231156965589e+02 1.484920207290795133e+02 1.483191307001992527e+02 1.454802233591805418e+02 1.462027168556153356e+02 1.438957918621356100e+02 1.507826294472063466e+02 1.465588853004673240e+02 1.439538848564399416e+02 1.459695887671184096e+02 1.434727988241856167e+02 1.467655520488752643e+02 1.447234303336067569e+02 1.440328528449197734e+02 1.434566034776954098e+02 1.443950731554056688e+02 1.448924994487923357e+02 1.447459394214444330e+02 1.434827771448410942e+02 1.441772015901077282e+02 1.451741800948017556e+02 1.457312007342855793e+02 1.456414458019810638e+02 1.466347619074077784e+02 1.445075588739774446e+02 1.451145906155092575e+02 1.442972383812010548e+02 1.465045563905099186e+02 1.443706449508477760e+02 1.437874854427028311e+02 1.456550181761678857e+02 1.439369715625580852e+02 1.431472326160367459e+02 1.425382613322544501e+02 1.453620584272108829e+02 1.424519307383331181e+02 1.413197994260057158e+02 1.410663324134421543e+02 1.432801616585936415e+02 1.428516039439864471e+02 1.427083116975845201e+02 1.416440414899348355e+02 1.432373332547904852e+02 1.411588588160142592e+02 1.396528906389306712e+02 1.384945607094848299e+02 1.402897290354544566e+02 1.391850940143985156e+02 1.382057302102510334e+02 1.378147422917266738e+02 1.402647815920803396e+02 1.387353780764306919e+02 1.392809019897863152e+02 1.404023279337506267e+02 1.375589619863606288e+02 1.376816969428197694e+02 1.354161202943437843e+02 1.375023333612374756e+02 1.388684752139999432e+02 1.353834125996739886e+02 1.366542036122894217e+02 1.375026651309313763e+02 1.376681058472672419e+02 1.388682206787798918e+02 1.374639887899919302e+02 1.372959431915705011e+02 1.357844582944065905e+02 1.388861098674911148e+02 1.382776980474464779e+02 1.386201273401033518e+02 1.356280500156061919e+02 1.357229497953745749e+02 1.356185674280546323e+02 1.408283293454287843e+02 1.362893075474017905e+02 1.352517138944175201e+02 1.390471179808032502e+02 1.396377126278375727e+02 1.406899632723944933e+02 1.386476038980352428e+02 1.325149427796304167e+02 1.383373015291648187e+02 1.363783863682726007e+02 1.353731967553192703e+02 1.367108156406519583e+02 1.376447253495334451e+02 1.350953754907324935e+02 1.352968335145596370e+02 1.346028474110353557e+02 1.364634754628083044e+02 1.382314462176696566e+02 1.369252965671553852e+02 1.341820697513084326e+02 1.347839872289292202e+02 1.357435145821172000e+02 1.351033426596939364e+02 1.339079666393410548e+02 1.358503645957548827e+02 1.341820278437680543e+02 1.338696878701627497e+02 1.347375911660647034e+02 1.309743345006536970e+02 1.335877290574739504e+02 1.322855323386599764e+02 1.310511759546187704e+02 1.314066799987519971e+02 1.330219930480257062e+02 1.339828852604430551e+02 1.353380453236326844e+02 1.312495553403242639e+02 1.309609675022027204e+02 1.303792223417667628e+02 1.290792346771862356e+02 1.286412721206993695e+02 1.314922965929351903e+02 1.293698794370637302e+02 1.283923975912702531e+02 1.312551643314899366e+02 1.323789757933815849e+02 1.289633697780509181e+02 1.301958839132670391e+02 1.301479352095004458e+02 1.314262983604386648e+02 1.300952954203357308e+02 1.308939191788115579e+02 1.315764657726874702e+02 1.283727387360894170e+02 1.301398318090328132e+02 1.303970537757568593e+02 1.294227296924176187e+02 1.308292740068682178e+02 1.286613741654412024e+02 1.311408345807076330e+02 1.304263272664258295e+02 1.305000061103409337e+02 1.308727685411157893e+02 1.304469721994198039e+02 1.292867767644482058e+02 1.287344480134179605e+02 1.265814067382429471e+02 1.306983182643167538e+02 1.291479402740994260e+02 1.253434419631421548e+02 1.289027009107748825e+02 1.302047402430212628e+02 1.268801108027252837e+02 1.222345881068903850e+02 1.252147275905462607e+02 1.245142159398880892e+02 1.234674398650243461e+02 1.203272785801674445e+02 1.251594567027993321e+02 1.237427687561323353e+02 1.221908572882663577e+02 1.272588672854829355e+02 1.278646774143523146e+02 1.260554287152885138e+02 1.234046411209078826e+02 1.242509439161138687e+02 1.235419748728696732e+02 1.226455182896141594e+02 1.199826854963572060e+02 1.241919009918323979e+02 1.184491940909295380e+02 1.233834980252403852e+02 1.242212132693579321e+02 1.220246165722949030e+02 1.207692086277246801e+02 1.228072399785397835e+02 1.221629134981915001e+02 1.208933812063130517e+02 1.184577039376261638e+02 1.213710931763612564e+02 1.176699067865966981e+02 1.220438442671686090e+02 1.173088807811249268e+02 1.203254983881847835e+02 1.185314499768326186e+02 1.200155307049507485e+02 1.189528832990605878e+02 1.196935048493118359e+02 1.183310436429213865e+02 1.191760117587176779e+02 1.210388696051999204e+02 1.206732614260301943e+02 1.207020386411110167e+02 1.212615272292060524e+02 1.172506285443094640e+02 1.175848763426829180e+02 1.192109703678888621e+02 1.211373167525157726e+02 1.208844241337330629e+02 1.165417230522338201e+02 1.195355552467356262e+02 1.175430537062443364e+02 1.144015411063516439e+02 1.178513516172252054e+02 1.196523245023264082e+02 1.198390017921813637e+02 1.166467397604721299e+02 1.188433854422484615e+02 1.166726282519221201e+02 1.195133592714531403e+02 1.164732946657572228e+02 1.194356139848337364e+02 1.180316869212946642e+02 1.180207976085502111e+02 1.175545381054745206e+02 1.178959465411728331e+02 1.179619315548524270e+02 1.165476238352261475e+02 1.184734897612611633e+02 1.145555244155545864e+02 1.175481078806719779e+02 1.145327547068034875e+02 1.162325844483990664e+02 1.147824306389982496e+02 1.154551328300122037e+02 1.165807556730681682e+02 1.161609077653744464e+02 1.143917854941267933e+02 1.148651722302978726e+02 1.159876174893299492e+02 1.181940503234948494e+02 1.178629862879993482e+02 1.122106341071433775e+02 1.150241260839250117e+02 1.130508920360154121e+02 1.124906887767031805e+02 1.126516152375080821e+02 1.137699071516253895e+02 1.121959827573688244e+02 1.136252730312906891e+02 1.136392256636580100e+02 1.125769727610127404e+02 1.148943046204517202e+02 1.128059894593605890e+02 1.184036278508422839e+02 1.139343589260863325e+02 1.172500469000071490e+02 1.166280875350336430e+02 1.158185351863198491e+02 1.148149470017743852e+02 1.143347735445659481e+02 1.137542871667637456e+02 1.118455913117705478e+02 1.130976460091127365e+02 1.135464560961340936e+02 1.132174835968844349e+02 1.119661646416190024e+02 1.153308816707095588e+02 1.121948704668264440e+02 1.151904626660721078e+02 1.164468215119536012e+02 1.147151430701648565e+02 1.141085303274142575e+02 1.139894797688792352e+02 1.112218695773431278e+02 1.124917770194378335e+02 1.133239632546336253e+02 1.140638398933407416e+02 1.152340285557334596e+02 1.139348577982067496e+02 1.164400772604149239e+02 1.127490229368721373e+02 1.144199110478458863e+02 1.144880108081803769e+02 1.132654786139481899e+02 1.124259485737122333e+02 1.115057796147881959e+02 1.129245555409154065e+02 1.120890136644073038e+02 1.101336666691744171e+02 1.114411479634934636e+02 1.137668735971593605e+02 1.105701232854508760e+02 1.125761081851228624e+02 1.119323558978225464e+02 1.104855621671140540e+02 1.097744655916929162e+02 1.128892478965800166e+02 1.105214801513000396e+02 1.117852501104093932e+02 1.108306198686730824e+02 1.116502398755751670e+02 1.108968962099454671e+02 1.115244233902863584e+02 1.113800828894540729e+02 1.125480772540335721e+02 1.119426721441059129e+02 1.086861521935801989e+02 1.129390375415305527e+02 1.084136959359489367e+02 1.106157279443148553e+02 1.123470570867930860e+02 1.135363753540720211e+02 1.127696203395191077e+02 1.123714094442054261e+02 1.128613643096817611e+02 1.098553125474226420e+02 1.068064106817755317e+02 1.115813529797777193e+02 1.103054117138263877e+02 1.096949297484212593e+02 1.066949869308561318e+02 1.090318452053013516e+02 1.111347127571801821e+02 1.097655311534609979e+02 1.101555925353116976e+02 1.099771364608137389e+02 1.079549601038781788e+02 1.078403595304912415e+02 1.072513056244228267e+02 1.076759005587024092e+02 1.100469995943171853e+02 1.081174036075550475e+02 1.078778759043871247e+02 1.048857065603196332e+02 1.076491577979689680e+02 1.080304595255233693e+02 1.081848786306261587e+02 1.072889007045541945e+02 1.069421933505951472e+02 1.063617809153159328e+02 1.066953027179273761e+02 1.056710366293447265e+02 1.051645396895209359e+02 1.095269975456790519e+02 1.092590416152551001e+02 1.071289033341970480e+02 1.057787583098875785e+02 1.057082720093312247e+02 1.046874069651396013e+02 1.078217067470031338e+02 1.077565473586402902e+02 1.067962131864748301e+02 1.056812053116040317e+02 1.039266725696473657e+02 1.032729968154905578e+02 1.065636203245961724e+02 1.047633254435047547e+02 1.062942770733913989e+02 1.073625124715600236e+02 1.057092434584847069e+02 1.046793913639714759e+02 1.037625671823519582e+02 1.049832598891495223e+02 1.033784529863846444e+02 1.061241271552765255e+02 1.059756986189629231e+02 1.017248658921853632e+02 1.035574206917315934e+02 1.028680978321190906e+02 1.065701362277171000e+02 1.046556821227538023e+02 1.046999036753288976e+02 1.057784440188009825e+02 1.079920299188383694e+02 1.048730798201416121e+02 1.057210977391450086e+02 1.053434931130329772e+02 1.053964929710086267e+02 1.042858648334992893e+02 1.053218353729178460e+02 1.002674919302358205e+02 1.029480633967685321e+02 1.060540405311052297e+02 1.037627617519241170e+02 1.047339446696054921e+02 1.012372110557255951e+02 1.002314004351165835e+02 1.022578512361839387e+02 1.031847885839780048e+02 1.017667715549542606e+02 1.031848287764223215e+02 1.044607396973344180e+02 1.027684560275795889e+02 1.021794986795120650e+02 1.050933271816499399e+02 1.034999174085612879e+02 1.025357500731831095e+02 1.019297581867006812e+02 1.034311916597465597e+02 1.043411803767371424e+02 1.054459836134773951e+02 1.043133965668781684e+02 1.028641524579280855e+02 1.022108854537789711e+02 1.019025981895825907e+02 1.020753784538566578e+02 9.976194712755007288e+01 1.017179861922356849e+02 1.013866868387769102e+02 1.049886093924904600e+02 1.039722593744346852e+02 1.013796373870084295e+02 1.013903820951442611e+02 1.031398983237383078e+02 1.008768799429691541e+02 9.796124680169138799e+01 1.012635513616178571e+02 1.008728266959857791e+02 1.037065961794912425e+02 1.033674796127866671e+02 1.004188900136647931e+02 1.012082826262503517e+02 1.020316122016734255e+02 1.010061747529469613e+02 1.046452623762478282e+02 9.909592345314051443e+01 1.010262082839053619e+02 1.010874036357120360e+02 9.883770114471361978e+01 9.953254462221224230e+01 9.986891437245537873e+01 9.979097219468071955e+01 1.016667536987868630e+02 1.007543289690990633e+02 1.043790277538589919e+02 1.016492391174342202e+02 1.016148667572657303e+02 9.904736439900517553e+01 9.871044524117257879e+01 1.029995536514290535e+02 1.003071634192702390e+02 9.961831405232679515e+01 1.008896835893169168e+02 9.903769734406729697e+01 9.975225105125549874e+01 9.896093015561440609e+01 9.860348223345404506e+01 1.000469172063863823e+02 9.953107629478516571e+01 1.020172976220960663e+02 9.886687449230382185e+01 9.862081033333403468e+01 9.948955568518243808e+01 9.871093486483376012e+01 1.000746688970571938e+02 9.976707386107452180e+01 9.879801355916153227e+01 9.803797896038074100e+01 9.960628109387901929e+01 9.915839031346911270e+01 9.920875173001073222e+01 9.767988851098208158e+01 9.535978078992401663e+01 9.767293025744491786e+01 9.739660607025561490e+01 1.013785400302803765e+02 9.786284248607555014e+01 9.718568740804985850e+01 1.013121550391404924e+02 9.933341239569936931e+01 1.001475218728297989e+02 9.760256895526117660e+01 9.765066749477864505e+01 9.719902754645539744e+01 9.874246009292980375e+01 9.656679907990957190e+01 9.575459472310974718e+01 9.761615839857165611e+01 9.715581823361566194e+01 9.799303015601412881e+01 9.582649232325304922e+01 9.558696461661776311e+01 9.601484008372911205e+01 9.833991436826565291e+01 9.835461107595418184e+01 9.827678008895540529e+01 9.834463423977729235e+01 9.809440792077374738e+01 9.534544330456125749e+01 9.870961240904513545e+01 9.706229078197110027e+01 9.721864099514249347e+01 1.000246951741963244e+02 9.784721998937234844e+01 9.755804833120228636e+01 9.736901826684955097e+01 9.363440597565589485e+01 9.477668918914650931e+01 9.361273923755324233e+01 9.577220840384327971e+01 9.382105508735007504e+01 9.281828619907516043e+01 9.561531942247977156e+01 9.512122169613526523e+01 9.361540519267991556e+01 9.353598618868431913e+01 9.234057368664851140e+01 9.307449028325864049e+01 9.375531583676553282e+01 9.324431641517593050e+01 9.264023886018387088e+01 9.251073743728727550e+01 9.579608855238288356e+01 9.283450071881895838e+01 8.956305873707415799e+01 8.991872248630036779e+01 9.167640361652948400e+01 9.035159032446968297e+01 9.077371440788809309e+01 9.110789582381795526e+01 8.879408037524406438e+01 9.117425967996513236e+01 8.913141806042852977e+01 9.114032113197649210e+01 8.984116376344570654e+01 8.938162780818879583e+01 8.748613771391846683e+01 9.013317291850847823e+01 9.037432575287093073e+01 9.162007119389612342e+01 9.122166292616610406e+01 9.128173740444553630e+01 9.083144935388384056e+01 8.711550692845527522e+01 8.692640830578466193e+01 9.024165338991797114e+01 9.169949900426612999e+01 9.001319150385620560e+01 8.977351117171569683e+01 9.082478158034712123e+01 9.112036095066761732e+01 8.998885573106218771e+01 8.842902440251275209e+01 8.674555835846501850e+01 8.917595697298386881e+01 8.931029768051566009e+01 8.996573158947522586e+01 8.850236474574622036e+01 8.840074415334919422e+01 8.810146871107717459e+01 9.022491982664810450e+01 8.976557238775896508e+01 8.698332309390103489e+01 8.628463123141857238e+01 8.860499354934616179e+01 8.720834062634239103e+01 8.746331296416362022e+01 8.739035629525102422e+01 8.651266541779234842e+01 8.629823645243415342e+01 8.731801106529269418e+01 8.588985680345767548e+01 8.760513995848280899e+01 8.332363890124788952e+01 8.581301727053579498e+01 8.558892975846463003e+01 8.508213721917009309e+01 8.443914625830316822e+01 8.512350717638938136e+01 8.639422764990224834e+01 8.509404852364647809e+01 8.713918575695070956e+01 8.819792233142520388e+01 8.372006500167796617e+01 8.734343627106980534e+01 8.477238975968880652e+01 8.623668185901026106e+01 8.589493085179950072e+01 8.366872025755107245e+01 8.601700121970364421e+01 8.571258150975197054e+01 8.609642730493148122e+01 8.336372279742315072e+01 8.372108515771893167e+01 8.692462426220724581e+01 8.441397238340711340e+01 8.671501009355621648e+01 8.680326291257253501e+01 8.369848441260580785e+01 8.477222724160756684e+01 8.787195662351942360e+01 8.475503874707878538e+01 8.421717955778261455e+01 8.575415471890725883e+01 8.728311513508258201e+01 8.135781499698927632e+01 8.632998593703682388e+01 8.282880170162107447e+01 8.192676136671218501e+01 8.428372560045492889e+01 8.400668978097672834e+01 8.323869599106228634e+01 8.565209031218952873e+01 8.301978471659661807e+01 8.610366226727744277e+01 8.314416465573317794e+01 8.255009732266198341e+01 8.421695600653094971e+01 8.633192128631893070e+01 8.390946298702228034e+01 8.551238796052636815e+01 8.435372841944339939e+01 8.390589238078798928e+01 8.484008687954765549e+01 8.227402310194804613e+01 8.210908349674079432e+01 8.259491470077618658e+01 8.677246203575533912e+01 8.496738414103242576e+01 8.358405766289489236e+01 8.650250620385642719e+01 8.620746211654905267e+01 8.302177959007529751e+01 8.519057900777625036e+01 8.439547125358897972e+01 8.394462234569536463e+01 8.496561543580368436e+01 8.084655930188489492e+01 8.314104503904215449e+01 8.781705437961798566e+01 8.422736171651484938e+01 8.387827877918695663e+01 8.295877153489391276e+01 8.487571315392739280e+01 8.213027516922370808e+01 8.621081442656657146e+01 8.675651469299377538e+01 8.414525802657369979e+01 8.343937714431356767e+01 8.447535394716506119e+01 8.360226609671789788e+01 8.447080582970579599e+01 8.400454243621190642e+01 8.307861948741550862e+01 8.401766216854154834e+01 8.359409025749580735e+01 8.173635204980629965e+01 8.106172608133367419e+01 8.145382303039478700e+01 8.213076328151636574e+01 7.965631580172274084e+01 8.395923138496380034e+01 8.292542902386605874e+01 8.168059733635767827e+01 8.355323566212199182e+01 8.110456532067649960e+01 8.310668490509247874e+01 7.898292940678116736e+01 7.808600077500270231e+01 7.961087446487668728e+01 8.020746740639090433e+01 7.912849127515110581e+01 7.904943201627756366e+01 7.830704847477520048e+01 7.788656674450521677e+01 8.115111707182435907e+01 7.870868715034568197e+01 8.184838199461970021e+01 8.067425239007869209e+01 7.855960645718538160e+01 7.822185660846494670e+01 7.668467962787697445e+01 7.659222316059468483e+01 7.877279174560595720e+01 7.703585901814413717e+01 7.721338402228262510e+01 7.710497698253567478e+01 7.966157231921469872e+01 7.733632510411412397e+01 7.919590194311051334e+01 7.750648024588849694e+01 7.788146256262182021e+01 7.770988410678488378e+01 7.795181532592154383e+01 7.785059617464868609e+01 7.759676375022742434e+01 7.894946073660855745e+01 7.859058918987004461e+01 7.854457707745483219e+01 8.098775199546774672e+01 7.632340254365496435e+01 7.663113208706413104e+01 7.824954295569482099e+01 7.893680028068800425e+01 7.564948481771145339e+01 7.948894775643758237e+01 7.999228584041173917e+01 7.800289571831854118e+01 7.779284832734880695e+01 8.126673315717839330e+01 7.984038100524010417e+01 7.711624409061619190e+01 7.577108056945219516e+01 7.800982388086606534e+01 7.855267688460311604e+01 7.723681668137994905e+01 7.644025878561285481e+01 7.919491110595427585e+01 8.023761691822269881e+01 7.835601810280672908e+01 7.654423330041640838e+01 7.681291916182286172e+01 7.887072655001941257e+01 7.669147020664631498e+01 7.631787414644342959e+01 7.641007659855887368e+01 7.584947462097157711e+01 7.444411555440611039e+01 7.620687643810812517e+01 7.481890577301145129e+01 7.550719586586757259e+01 7.784639038885396189e+01 7.678129478251946693e+01 7.428161683026849005e+01 7.545560915851761763e+01 7.419049536492833852e+01 7.515060488072852252e+01 7.565285848949189074e+01 7.099872874971501346e+01 7.581804461679254814e+01 7.594709367565585012e+01 7.458445030673759391e+01 7.487448287103271127e+01 7.314433735481046028e+01 7.558405532245201641e+01 7.433974750874926940e+01 7.562082631462402560e+01 7.523170971031919407e+01 7.381977016607164899e+01 7.363522827731860332e+01 7.306546585100578284e+01 7.242585679105886243e+01 7.286017362273078390e+01 7.370790478921969680e+01 7.440133503126077130e+01 7.353703569555707986e+01 7.410059900068775107e+01 7.264045786084177792e+01 7.252705713566443535e+01 7.330262622793689786e+01 7.264596889492445086e+01 7.254755961929188857e+01 7.079604683453709413e+01 7.216876287451086114e+01 7.173624643493945996e+01 7.147486901476965215e+01 7.124805083448329412e+01 7.154569370668998829e+01 6.783764469269843289e+01 6.861757633692639047e+01 7.080324339424193170e+01 7.045013549410127496e+01 6.956585289034656228e+01 6.969976045999288772e+01 7.360775101980645729e+01 7.075011161945388949e+01 7.056864632999588594e+01 7.052450432603097852e+01 7.162020407743703743e+01 7.306179248726681408e+01 6.994313576942428767e+01 7.241379610914798093e+01 7.072949399953331806e+01 7.306573124607965042e+01 7.111203594536866035e+01 7.082817315050444051e+01 7.102604292022928689e+01 6.930287362666172157e+01 7.056834305159672738e+01 7.151182624402260046e+01 6.993263616164034602e+01 7.226574778235492147e+01 7.170787453414625645e+01 7.009818110377227640e+01 7.227775729848234221e+01 7.117717332409502262e+01 7.111194297405792497e+01 6.923809077627632291e+01 7.068541117769873949e+01 7.251814834818031841e+01 6.924605366844394894e+01 7.051118699991744165e+01 7.169697219918768383e+01 7.069972461282790732e+01 6.930914744651708759e+01 6.997277280841214520e+01 7.088971510608813276e+01 7.197191421634721564e+01 6.964770702322164198e+01 7.090210458089029544e+01 6.973069421580915161e+01 7.093334304252201150e+01 7.172237328778867038e+01 7.030666749103541235e+01 7.023239948743567140e+01 7.037865604083476967e+01 6.903577389790228835e+01 6.997002643727643090e+01 7.056306206835569128e+01 7.102784285096007011e+01 7.226790965546402390e+01 7.006764490214526120e+01 6.942824404826089335e+01 7.165233997328002147e+01 7.321759348218368757e+01 6.947103959738262802e+01 7.070686430244860787e+01 7.224390890132839615e+01 6.948743618300123615e+01 7.000245636994611687e+01 7.259178039401552951e+01 6.896786800433865494e+01 7.087589372782336739e+01 7.304084924106736310e+01 6.769556375906614676e+01 6.945318023479488545e+01 6.965556054030166422e+01 6.940034239541915895e+01 7.251394307405865902e+01 6.898128979923420445e+01 6.997618227628443321e+01 6.912647805226481523e+01 6.854923320894202732e+01 6.976055888141142702e+01 6.910089093893454049e+01 6.931913611353579086e+01 6.958768190004730059e+01 7.041947729678668111e+01 6.914161458070375943e+01 7.302029154271744460e+01 7.121749185028318152e+01 7.051385332103352255e+01 6.840448391450222232e+01 7.115733244808409097e+01 6.796393135656958862e+01 7.003274973902398415e+01 6.943851126605457580e+01 7.065225139449813696e+01 6.958759758314232613e+01 7.047879101522396184e+01 7.216134387444465403e+01 6.954699741389293877e+01 6.886745249996879181e+01 7.004334506006991035e+01 7.178843469617392259e+01 6.982065172599220659e+01 7.177044713248521646e+01 7.091978403613578053e+01 6.701573020746037912e+01 7.125377781370387709e+01 7.003823041410305450e+01 6.953462566905599829e+01 6.643627067839136657e+01 7.043469295134732988e+01 6.836101865222110519e+01 6.911111231717175940e+01 6.992809666804409119e+01 6.642345507930855320e+01 7.000887222026864265e+01 6.641316995839565607e+01 7.037567427215248017e+01 6.916994302192033217e+01 7.073409043711917832e+01 6.690032601575310878e+01 7.040473577378882908e+01 6.860728891703850252e+01 6.859342693321410422e+01 6.942528660764962467e+01 7.012886336926140984e+01 6.434733391675082714e+01 6.542520453289094462e+01 6.387743646904753092e+01 6.571939535753206485e+01 6.633466111648176877e+01 6.779656748751003192e+01 6.178897616373058810e+01 6.573967291754951248e+01 6.555934177886703651e+01 6.400173773577222391e+01 6.494947893785554527e+01 6.634527187498636636e+01 6.601193483851376698e+01 6.240696825814185189e+01 6.579251150495002776e+01 6.232412649005517835e+01 6.400176126399773580e+01 6.332207669192560928e+01 6.538948417477215003e+01 6.393362662797514417e+01 6.536143200712133705e+01 6.503119932200490894e+01 6.468494913071759811e+01 6.349737021776689971e+01 6.452903036200783049e+01 6.307759175391770157e+01 6.258853900184112007e+01 6.275190240676126052e+01 6.320755325486884857e+01 6.590502813118638414e+01 6.167946324903333277e+01 6.430083317435598644e+01 6.417783431551066542e+01 6.524169109509979592e+01 6.280480371357517555e+01 6.460214158922153160e+01 6.619804431346763351e+01 6.578836052323070760e+01 6.429234705972460517e+01 6.492046066492457612e+01 6.411202246281209227e+01 6.359803268761392303e+01 6.509532623922081029e+01 6.447985193987992147e+01 6.361542638365830271e+01 6.363141640659707576e+01 6.264827652207610953e+01 6.637909951104340678e+01 6.028045559832405331e+01 6.484967193240554195e+01 6.265992292662662777e+01 6.379848035552902985e+01 6.318484158821783581e+01 6.544928290254111403e+01 6.516767661503656939e+01 6.355760150700058375e+01 6.205542808388511133e+01 6.211025574693481843e+01 6.406421286651359992e+01 6.295398360160821483e+01 6.206401316746335084e+01 6.448878482823111824e+01 6.301950168047601153e+01 6.339589916293568450e+01 6.207210768882841023e+01 5.990674096083866118e+01 6.118622833270828920e+01 6.299675429161652573e+01 6.287389393491599066e+01 6.271563891495716092e+01 6.408596640904036690e+01 6.398734000106200170e+01 6.156571881535087698e+01 6.271497869650574586e+01 6.387542263337227411e+01 6.276912756441302577e+01 6.412177935087959213e+01 6.192689767972385795e+01 6.385429172129739328e+01 6.467479886998381744e+01 6.096031581229752305e+01 6.190319149175685709e+01 6.276069825142561598e+01 6.293819080845420189e+01 6.045292072748456036e+01 6.229843150729579548e+01 6.036571490548127628e+01 6.154759852118261421e+01 6.211318654414726126e+01 6.374410902624089204e+01 6.128604474897004906e+01 5.957351677219310915e+01 5.943272869143808634e+01 5.992601131825112759e+01 5.833291869791501227e+01 5.955286280161846690e+01 5.964628415649684712e+01 6.059039274236545936e+01 5.900170378060233389e+01 6.405588413355364708e+01 6.119006793219305251e+01 5.895717165743903365e+01 6.035014159376585496e+01 5.981582495123329579e+01 6.115137196399519581e+01 6.190983735893942708e+01 6.080987713149211515e+01 6.199221499776828637e+01 6.024401829217764259e+01 6.092341829387331842e+01 6.004823795709452838e+01 6.087516516455469429e+01 5.950748964280221287e+01 6.309563155825389913e+01 6.061565198065961368e+01 6.092553869996176275e+01 6.122352881413691250e+01 5.874905636444682955e+01 6.035501918053253689e+01 6.091450690592709805e+01 6.156949286268022803e+01 6.123251992499925223e+01 5.968287517886648175e+01 5.917603510289312396e+01 6.216856508050690167e+01 6.212186013964062425e+01 6.079592294335505187e+01 6.184434880408176127e+01 6.070931338307449465e+01 6.017363287644416658e+01 6.086448239239897617e+01 6.253982500185110638e+01 5.910732736533248755e+01 6.151185124662961101e+01 5.838707923238061426e+01 6.001731890186371743e+01 5.949494014806062125e+01 6.090859332852791397e+01 6.274581467058997930e+01 6.097548848621502060e+01 6.163236854204990323e+01 6.206003012559936849e+01 5.936808725257283470e+01 6.069981547701362246e+01 6.062567204663767484e+01 6.057563167742758026e+01 5.687753639501972458e+01 5.761992598502966700e+01 6.006342897755229870e+01 5.974505344901618997e+01 6.012700016250933999e+01 5.925767908429408237e+01 6.031251387682420528e+01 5.909630838907565220e+01 6.274230959728689072e+01 5.889655519225708957e+01 5.931936706933179693e+01 6.109984738464978449e+01 5.861828517322958731e+01 5.756593388241568476e+01 5.999158259367637669e+01 5.768480910900255054e+01 5.888294830152667458e+01 5.892057178519731764e+01 5.919687864552989254e+01 5.912102798842345663e+01 5.767049361736638247e+01 5.542911090310749245e+01 5.809234924423564905e+01 5.720916631924266227e+01 5.556910110323966023e+01 5.508211722443266467e+01 5.578262461816179041e+01 5.865268631638453911e+01 5.590462073024654188e+01 5.653715323852105712e+01 5.550123419300540206e+01 5.721000346890085098e+01 5.727148541442252849e+01 5.796637874770524945e+01 5.564025574893808113e+01 5.666568520223614769e+01 5.896160302643009032e+01 5.571437934587267904e+01 5.512267210688830943e+01 5.710158234456554283e+01 5.517568235333883564e+01 5.385782855711477879e+01 5.599500828149563603e+01 5.379240218226704684e+01 5.376816402081393420e+01 5.487268309396579724e+01 5.387697710253750927e+01 5.284610282643822643e+01 5.658439190130496144e+01 5.605138277787014545e+01 5.595309030996871513e+01 5.480104085401774228e+01 5.161848590213600829e+01 5.379937971800603691e+01 5.374854826385795548e+01 5.656621843405946493e+01 5.430178888289250239e+01 5.507664780974793217e+01 5.498555091864605515e+01 5.604742176461814296e+01 5.102221181157265306e+01 5.242559738000080927e+01 5.549470893731787413e+01 5.611220295897029331e+01 5.307246007544193134e+01 5.419464159569620421e+01 5.309411761146448328e+01 5.625349112981520250e+01 5.119737939151686135e+01 5.291416965914103088e+01 5.655287996565535735e+01 5.400597483741176319e+01 5.495628442424541760e+01 5.475698270478008567e+01 5.229348773264533179e+01 5.544117255113640397e+01 5.508653800947394785e+01 5.292703777467591664e+01 5.195066182856902515e+01 5.364821690447740821e+01 5.429548498737233331e+01 5.471994284892754479e+01 5.564622432116647133e+01 5.140000404799226175e+01 5.240162268897864806e+01 5.462422577930639989e+01 5.358550561996335659e+01 5.274363223709583792e+01 5.380378266134663079e+01 5.274119257441596176e+01 5.302069981531856513e+01 5.180356131170842104e+01 5.171258669069568725e+01 5.267646402404297845e+01 5.365163723620165115e+01 5.053908959145683610e+01 5.519560573943050485e+01 5.386767516419085666e+01 5.254159688977882325e+01 5.413563029451417918e+01 5.394996948191204211e+01 5.390629252415087791e+01 5.434493389868288915e+01 5.497024341161512950e+01 5.584940010614388228e+01 5.278346614337336717e+01 5.251945580374468392e+01 5.494535665756993126e+01 5.322814625249574760e+01 5.535673617093044641e+01 5.469593995072704473e+01 5.405687878171936234e+01 5.267538292422197088e+01 5.405776789185521380e+01 5.502702982743693383e+01 5.397744941652011619e+01 5.313126817594122997e+01 5.242134130533132463e+01 5.300412003057564192e+01 5.145070039585400679e+01 5.334294202179715683e+01 5.379483945020500357e+01 5.323683409111549736e+01 5.171200014931216060e+01 5.267349072938851862e+01 5.321282013130258548e+01 5.431230318731974194e+01 5.190666091637207558e+01 5.176093042986948944e+01 5.155620196083721396e+01 4.974910990597167881e+01 5.062246585468848536e+01 5.295522375135906401e+01 5.337869638342438350e+01 4.936302056831198115e+01 5.176657652897800688e+01 5.086346479015479360e+01 4.963125259846476922e+01 4.984042398626445447e+01 4.955967204590300668e+01 5.043505932314904783e+01 5.028644602268136765e+01 5.047220882092335614e+01 4.782870549125831872e+01 5.060705933508398857e+01 4.933541962556889615e+01 4.914068119834741566e+01 4.990883619671691207e+01 5.002360740554902208e+01 5.070353369497552620e+01 4.979402002825784024e+01 4.745130874652638653e+01 5.130016262324788556e+01 4.860880212503594322e+01 5.028944793142118641e+01 5.041782452619515453e+01 5.176275919032566719e+01 5.116024144264956419e+01 4.878490096886417859e+01 5.059001560329435421e+01 4.875684459377004742e+01 4.842917798139198737e+01 4.909940109590155544e+01 4.671215153902365103e+01 5.057897779176405351e+01 5.109404964047400455e+01 4.881383870793871438e+01 5.021794673227896766e+01 5.017493009002209448e+01 5.046609124798503387e+01 4.936603969608096065e+01 4.867969341844202091e+01 5.059949768963058148e+01 4.946037151999036752e+01 5.053108734845869776e+01 4.952232583988284631e+01 4.819579236616389295e+01 4.828749225109228860e+01 5.061163280839139134e+01 4.993785904871420911e+01 4.861034701379350054e+01 4.711758093808279568e+01 5.056037067158223408e+01 4.923006327977643792e+01 4.785973399171050602e+01 5.111656663721338845e+01 4.860877256572012328e+01 4.865690917351982137e+01 4.670206784137847933e+01 4.760912319716877050e+01 4.856833100445297191e+01 4.686422013844358503e+01 4.757473528858024991e+01 4.812660003231236061e+01 5.215190624065163405e+01 4.980680755156923567e+01 4.858852339107956908e+01 4.859942693654805623e+01 4.831953800341752014e+01 4.905648230276805322e+01 4.906813290786283943e+01 4.867971811619216282e+01 4.800595786394471531e+01 4.805217490954024839e+01 4.833553684884456203e+01 4.755999375590091205e+01 4.961595392426367113e+01 5.040010769286720915e+01 4.997528917726439346e+01 4.815790805454539480e+01 4.911993398503395269e+01 4.648141978686895470e+01 4.827143690200205128e+01 4.823909182537648377e+01 4.948341211777436399e+01 4.895566797890403876e+01 4.881182116489993206e+01 5.060042062699321264e+01 4.725287365535133688e+01 4.866793961298098736e+01 4.910796974721827013e+01 5.138161469615909027e+01 4.937874391395934026e+01 4.913910507738091127e+01 4.978998285996267725e+01 4.942684218243375938e+01 4.990703394948452853e+01 5.007361707152158914e+01 4.865149300043006519e+01 5.094969563999357121e+01 5.011770918358745064e+01 4.827024530500795407e+01 4.807371542797165631e+01 5.038226965048599482e+01 5.130711436735644071e+01 4.782747197999537292e+01 4.950710903855073042e+01 5.086191216210801969e+01 4.903207741096598227e+01 5.031656911518818731e+01 5.007742942072893300e+01 4.884337680251713465e+01 4.831049931774170147e+01 4.792803661427772965e+01 4.766717072381657516e+01 5.106584351469979310e+01 4.962785836106941417e+01 4.726954574397490205e+01 4.898058380063083916e+01 4.819680936534875570e+01 4.648786394599277116e+01 5.036921764807424040e+01 4.764557244536145930e+01 4.801966538295622655e+01 4.665543675158929204e+01 4.728618985442856371e+01 4.687720985780008220e+01 5.109420905492982712e+01 4.729211184484020691e+01 4.939408345963811087e+01 4.820690526798659192e+01 4.674652719943244250e+01 4.735859847241322740e+01 4.742848539381905937e+01 4.551761819495877148e+01 4.540980509423999933e+01 4.737458367493736233e+01 4.566430006520234741e+01 4.510259242268978142e+01 4.496067560437273869e+01 4.563733011634342063e+01 4.623587517667657920e+01 4.658098354583729162e+01 4.496641633587660181e+01 4.756088910817263127e+01 4.720983078741093664e+01 4.690509688432667446e+01 4.282025899153962456e+01 4.504502097729805854e+01 4.277974313073966073e+01 4.363984896495623644e+01 4.285994148860671515e+01 4.448173170579958224e+01 4.501635031194840764e+01 4.462432078755377773e+01 4.137588952402948195e+01 4.214917292865553833e+01 4.299060432519647179e+01 4.191727065102504213e+01 4.595095121458539467e+01 4.430314059449928976e+01 4.166845935438272619e+01 4.320178165911560342e+01 4.200955877512833325e+01 4.109997378829155679e+01 4.452377300590612919e+01 4.283613758034475438e+01 4.179105425889049030e+01 4.358486958363128139e+01 4.374297312601509446e+01 4.207196095895774590e+01 4.328186576845775591e+01 4.537703328030658412e+01 4.280220183556044589e+01 4.203485419953227620e+01 4.316703822889617470e+01 4.039529918166096678e+01 4.258360724798810537e+01 4.455154228411964823e+01 4.246695390749655274e+01 4.293418926649982126e+01 4.391141300177432782e+01 4.166879810459182920e+01 4.413203665535564824e+01 4.139949297204001510e+01 4.241279726368773595e+01 3.992247734893580713e+01 3.902082341466655180e+01 4.153640981719540548e+01 4.140770566861363022e+01 4.036487613956908405e+01 4.037614856779985217e+01 4.129521516943909631e+01 4.361817427843520534e+01 4.191489189698466333e+01 3.971653462345309293e+01 4.104990106045951137e+01 3.953681166016536963e+01 3.873167157708582664e+01 4.088960001029016667e+01 4.136163680291628708e+01 4.047596628123876883e+01 3.971435113024671892e+01 4.011049300795595940e+01 4.157730416113039240e+01 4.191358159837626829e+01 4.072196555985103572e+01 4.169241059517807457e+01 4.157622462044078304e+01 3.961278925339042445e+01 4.128637090061415904e+01 4.202663843416435441e+01 4.083739210583944157e+01 4.082170691028506582e+01 4.093882847718209206e+01 4.256444375281540715e+01 3.845750048916068664e+01 3.911426835443952399e+01 4.297597212471375627e+01 3.943326561923372253e+01 4.270099769692795633e+01 4.012175952072788476e+01 4.328433888667179019e+01 4.068395507308639480e+01 4.018839907854292193e+01 4.293704654064770665e+01 3.981987039326042321e+01 4.101872568069825320e+01 4.102365007360508287e+01 4.289480925692951985e+01 4.055554148487256327e+01 4.122048562088500745e+01 3.996422319643795618e+01 4.125553821365519980e+01 4.210042847471371630e+01 4.198041272575334659e+01 4.031407039352193777e+01 4.267972503036322252e+01 3.987727263218243223e+01 4.138318439831476780e+01 3.965203843630217051e+01 4.357850935006084114e+01 4.141839204274305075e+01 4.357402825127742574e+01 4.006008822879087461e+01 4.006682515452254023e+01 4.072854068220807022e+01 4.121048341496719303e+01 4.028124287696726213e+01 3.969253938945880833e+01 4.166674220503815462e+01 4.112547726335756693e+01 4.223280301068457732e+01 4.028607718654624392e+01 4.206745673170141941e+01 4.281130102418190120e+01 4.161137096401424174e+01 4.020875936280286567e+01 4.088003753790028583e+01 4.211231360864524476e+01 4.225187034966585031e+01 3.913143880160625798e+01 4.175829136240121642e+01 4.151548427362341442e+01 4.171836033003793176e+01 4.169718464381509904e+01 3.959816842834499084e+01 3.721786402339558464e+01 3.937444592668566656e+01 3.894019695202347719e+01 4.259357457568586369e+01 3.755848520249141842e+01 4.103743355143890881e+01 3.983713881145705216e+01 4.060957232148196994e+01 4.089903603620083317e+01 4.132525327670204973e+01 4.084655251354910632e+01 4.032028916005975816e+01 3.934382401159001574e+01 4.187133965143495118e+01 4.133511750681685015e+01 4.072900157917936781e+01 3.754753514924848901e+01 4.156562854957329733e+01 3.902663368975483849e+01 4.284179492677449730e+01 4.040194161420870955e+01 3.738566801864467237e+01 3.985669904317288825e+01 3.880024457509341573e+01 4.018159181082342002e+01 3.723843103529808474e+01 3.704201553289724558e+01 4.098013958219382147e+01 3.849998617344354557e+01 3.801797894202857009e+01 3.865775946111264716e+01 3.956073154361552469e+01 3.889718428916140169e+01 3.893636220626459021e+01 3.891646471779351657e+01 3.938443542197511249e+01 3.942821141708648014e+01 3.869258462000956200e+01 3.872733751760690524e+01 4.053043195320761072e+01 3.758390246783316258e+01 3.953278825194851720e+01 3.876694739277236579e+01 4.053882361976322102e+01 3.917722350392521236e+01 3.784679889911249973e+01 4.141401190780239006e+01 3.707645869020699791e+01 3.920570750137791549e+01 3.746813100266399488e+01 3.991242094718459299e+01 3.912593799891243407e+01 3.998682771197660912e+01 3.900396110621520762e+01 3.811395736105099274e+01 3.802285212898819822e+01 3.888708498005823344e+01 3.716077650485762263e+01 3.542896936623667870e+01 3.684422734782194198e+01 3.727893198513934436e+01 3.905051869773990347e+01 3.524962648773134077e+01 3.745509807819272652e+01 3.623349377160168672e+01 3.981063355596678122e+01 3.724975620825137668e+01 3.684134632838636492e+01 3.631373459572396456e+01 3.885184350388778540e+01 3.661810416969872506e+01 3.842197849116404029e+01 3.439399250278434295e+01 3.821064921431350569e+01 3.761647987994269471e+01 3.937206952596090304e+01 3.716731199770109839e+01 3.748236170204448570e+01 3.675662881514314506e+01 3.574118459918874890e+01 3.767491090631762773e+01 3.716314256438887043e+01 3.667432589882894689e+01 3.723338233479909576e+01 3.770215393876009102e+01 3.756504946927252320e+01 3.553202163473856245e+01 3.399275794868833600e+01 3.442114520722089566e+01 3.467204416012893375e+01 3.664103839078313030e+01 3.657423967246334229e+01 3.635911904240617076e+01 3.727677914870789522e+01 3.377353948422951646e+01 3.691665669279493045e+01 3.717330698329658389e+01 3.728481209341974534e+01 3.682639269895228296e+01 3.642002426752459598e+01 3.592440319769662693e+01 3.608512236198567535e+01 3.742992485558840343e+01 3.769055455831832546e+01 3.670654795678621696e+01 3.739151411056289476e+01 3.594715027098689575e+01 3.395584511489623480e+01 3.552005495531087576e+01 3.685370409557338434e+01 3.716298477163100245e+01 3.586724879648648567e+01 3.669231323384846633e+01 3.829448693559800887e+01 3.556670460228576047e+01 3.679954055298137661e+01 3.483122515660721774e+01 3.384832167828255933e+01 3.552204398460420975e+01 3.791792435330254563e+01 3.441408762860779547e+01 3.567572325801479138e+01 3.440834029817315098e+01 3.403494446323843903e+01 3.449858318602451845e+01 3.563760387919951000e+01 3.417871595964470544e+01 3.583720498749821104e+01 3.448250800597389798e+01 3.395874015934807488e+01 3.572311061346512417e+01 3.407529748342358999e+01 3.635041728549222029e+01 3.634505334573731261e+01 3.525411342139818061e+01 3.415634112657837562e+01 3.669372966552238324e+01 3.343239402404480387e+01 3.381075506593287372e+01 3.500083299906413714e+01 3.457129171780565713e+01 3.407795393340210666e+01 3.480929634573567455e+01 3.594973849404678390e+01 3.500244356997885831e+01 3.444027056160216205e+01 3.598156088546593878e+01 3.504662373997769720e+01 3.507168713022439732e+01 3.447608014992499648e+01 3.630275610978203105e+01 3.619900581870611944e+01 3.362528728517776244e+01 3.169793421744861206e+01 3.513367216780194724e+01 3.582736088604917057e+01 3.338480326283504240e+01 3.499441742938505939e+01 3.373182144339844513e+01 3.607677704213843128e+01 3.414772156392872660e+01 3.544124049740730698e+01 3.633696235789111739e+01 3.699238903323673355e+01 3.485093693547492677e+01 3.466606517230318474e+01 3.606454450995530436e+01 3.605725934047460868e+01 3.359365549653077920e+01 3.509372976919171094e+01 3.246013337317096870e+01 3.557144593352492024e+01 3.904771627889996921e+01 3.562362631871177143e+01 3.714079500385869892e+01 3.457483572639839764e+01 3.225631031449132280e+01 3.454315682182757996e+01 3.597484420538823002e+01 3.232610573973925483e+01 3.394362346599395863e+01 3.454791238557529454e+01 3.319333446431812717e+01 3.149640037972176287e+01 3.599980275691979159e+01 3.401621495812676699e+01 3.063239187893358562e+01 3.391882123307146912e+01 3.366204574330952681e+01 3.242447525617685500e+01 3.287079681750004312e+01 3.336554288945622915e+01 3.358165227745286785e+01 3.219808466091299692e+01 3.344052935554383765e+01 3.011731114850793389e+01 3.284443202277389418e+01 3.297495712414903579e+01 3.301585040812798155e+01 3.556468554960608941e+01 3.594384238976078905e+01 3.208435206393284744e+01 3.320249992338134604e+01 3.234059511318125146e+01 3.235504083813000875e+01 3.404370558472857056e+01 3.406427406753292075e+01 3.175392561083751986e+01 3.257145661491887267e+01 3.112874793153964603e+01 3.288157555200982074e+01 3.297711099413531599e+01 3.303068313136517986e+01 3.305270999231440499e+01 3.463329614151427194e+01 3.432665982007922167e+01 3.217011602001559112e+01 3.264595794968840892e+01 3.264186314773928643e+01 3.506947749599330422e+01 3.267950212488196371e+01 3.600561587863645485e+01 3.307775822096006380e+01 3.347141795751931426e+01 3.264510867274047712e+01 3.149764478238628485e+01 3.290124635673782905e+01 3.106041921178812260e+01 3.334756821657708770e+01 3.438360613025195534e+01 3.329093622746118086e+01 3.333810474007369606e+01 3.308445241910587953e+01 3.144733502030976169e+01 3.295677811622342546e+01 3.411028618344504793e+01 3.505703651455704772e+01 3.033855236894537910e+01 3.184470727912760069e+01 3.264299841878102626e+01 3.493630259240933356e+01 3.242989126273080558e+01 3.374684999735477220e+01 3.501374348476741005e+01 3.317277766369782199e+01 3.465360966936427189e+01 3.328125584373008650e+01 3.308250340086891583e+01 3.325073447643469393e+01 3.164044140075769107e+01 3.102039108986961224e+01 3.272586670895055505e+01 3.337882667554869442e+01 3.335512154841067201e+01 3.321212684614219768e+01 3.425302240754394489e+01 3.324364845741896346e+01 3.220001325218382959e+01 3.273955128629312838e+01 3.237682696612210265e+01 3.150673517542918134e+01 3.370500604017983903e+01 3.269924619488593720e+01 3.267087626269923106e+01 3.389137240945593277e+01 3.095290195914836673e+01 3.283833701376407532e+01 3.126168879533717515e+01 3.135252492854390738e+01 3.183716815474199180e+01 3.391458999834809873e+01 3.259094061556335475e+01 3.179664096088388803e+01 3.179334487662065811e+01 3.163216829502439253e+01 3.161412732964100769e+01 3.070968886321623614e+01 3.218680765332648264e+01 3.283650292566562712e+01 3.220617495977992206e+01 2.751717487672928542e+01 3.230166662698984226e+01 3.233390209618495703e+01 3.297172126055571795e+01 3.191614728782324661e+01 3.057368763537965961e+01 3.188866535351121811e+01 3.148368578128549089e+01 3.320944379582820716e+01 3.102167151652072619e+01 3.388386588049804971e+01 3.089649777037228162e+01 3.062685754594744125e+01 3.054391342487976146e+01 3.090621980692144533e+01 3.080336125862720209e+01 3.202720403237997004e+01 3.251961328007228502e+01 3.123704672949924799e+01 3.253541206929717333e+01 3.342412049939164831e+01 3.143190089689917599e+01 3.278749137154837001e+01 3.108452035284653192e+01 3.338925873707398750e+01 3.360130045556581280e+01 3.215280866487308487e+01 3.379882675562934935e+01 3.210899753816924118e+01 3.221795785919795208e+01 3.237568596372107521e+01 3.167161202287411825e+01 3.231869915960068340e+01 3.155739552729917463e+01 3.241711210028715584e+01 3.291260302618729128e+01 3.263330532988449306e+01 3.245154809629958947e+01 3.194314597689751878e+01 3.212458182978096488e+01 3.085904898535791574e+01 3.142804204561688053e+01 3.444985338825349430e+01 3.114337393484695937e+01 3.282918828918901255e+01 3.404038180500295852e+01 3.121733644635934724e+01 3.198494824807066550e+01 3.121777525504979778e+01 3.132818458709481746e+01 3.174249603067259784e+01 3.295423341265743034e+01 3.226129049379304092e+01 3.115187515484142722e+01 3.151619397000222378e+01 3.259461657280557034e+01 3.195192060837935344e+01 3.301443108903417567e+01 3.255138385105102827e+01 3.133610387077118631e+01 3.190615332692271622e+01 3.377618558879930788e+01 3.332157007217841738e+01 3.311435895749436042e+01 3.067634099479585785e+01 3.297204441987580026e+01 3.199509163100007214e+01 3.083061765338059956e+01 3.378602792980614566e+01 3.182879749732145314e+01 3.144449445630923989e+01 3.187173394892025513e+01 3.242717970706505781e+01 3.225851319126282135e+01 3.181113288160555541e+01 3.072899597475951339e+01 3.205473019228954712e+01 3.220313246123627238e+01 3.126791822968887757e+01 3.011458079286354561e+01 3.056180114608258336e+01 2.988088738928200527e+01 3.205519634148011221e+01 2.971628218701744828e+01 3.367477339928826297e+01 3.003164526425035774e+01 3.092429069062735891e+01 3.042043580378095058e+01 3.118909392145592108e+01 3.221262750092149219e+01 3.044105703753717407e+01 3.109603340332316179e+01 3.075184576035224993e+01 3.057581864651790582e+01 3.068323235850796493e+01 3.088141634985577610e+01 3.078001133500022135e+01 3.197980164731085395e+01 3.128910883185122316e+01 3.099861824899391749e+01 3.131935969237913753e+01 3.165718505137570560e+01 3.137854977886070529e+01 3.055905658232490651e+01 2.924176116067714304e+01 3.056777564193706098e+01 2.841185001048983949e+01 3.100539513325062657e+01 3.026491538166120776e+01 3.072519326451688926e+01 2.972669226079784011e+01 2.985497983777500508e+01 2.619343976089635717e+01 2.912669593343330732e+01 2.915716710791959443e+01 2.888183135395363621e+01 2.809510424913473159e+01 2.823330796330845871e+01 2.782810761280620326e+01 3.043422286816170796e+01 2.950940715945270654e+01 2.766367569227388046e+01 3.031312696712064181e+01 2.739135875137756315e+01 2.919624001299093763e+01 3.050183722044507206e+01 2.996420084695715147e+01 3.092577385966779957e+01 2.975066259577453209e+01 3.150502084995722640e+01 2.917213130291576206e+01 2.895432442105555637e+01 2.859706753418501890e+01 2.904635817185108593e+01 2.744316462116037769e+01 3.147722790721650910e+01 2.791685398406127305e+01 3.033987604859836296e+01 3.070181723920581618e+01 3.226730015405801311e+01 2.991890089157741883e+01 3.186202776133074011e+01 2.753142451303817850e+01 3.139785049250994220e+01 3.041822167768998852e+01 3.060860575463374289e+01 3.100355105665012090e+01 3.040295185513740250e+01 3.039950507704746840e+01 2.959334669415969188e+01 2.868827959807493500e+01 2.911077506208598109e+01 3.060533900094299042e+01 2.871328021927871887e+01 2.722827245224838322e+01 2.837835629200030496e+01 2.620475867086627275e+01 2.913615088906688655e+01 2.726693384295510469e+01 2.906093997977279386e+01 2.984572598552388456e+01 2.789291824534340236e+01 2.944782112818004194e+01 2.694685643714086254e+01 2.827686928127483412e+01 2.831941506019841270e+01 2.854394974198276813e+01 2.969824278415361007e+01 2.800886294680829280e+01 3.000938155144925545e+01 2.876191594750633840e+01 2.822825508825748031e+01 2.796812869952295699e+01 2.831168907497846021e+01 2.915871757166571854e+01 2.774497868087636121e+01 2.867103247260387633e+01 2.822084876567431522e+01 2.740631435266874760e+01 2.915237651962517162e+01 2.750043169309125446e+01 2.775701834227983866e+01 2.971216422301447935e+01 2.765839131719842214e+01 2.969882447066201436e+01 2.840165456870805016e+01 2.793192879997446809e+01 2.588571009696216763e+01 2.833311180144290731e+01 2.791500948391960790e+01 2.646390138840050099e+01 2.722088828393009763e+01 2.755368998216591692e+01 2.938302544716252740e+01 2.847545103798883659e+01 2.952085213931649221e+01 2.885962223701500307e+01 2.858106943033212133e+01 2.929800334129165051e+01 2.793134299592554726e+01 2.869580719357323062e+01 2.664726319931318343e+01 3.008330811570941421e+01 2.824117361710528940e+01 3.043327296241336910e+01 2.864883838912273006e+01 2.609003372469012305e+01 2.715087220856817041e+01 2.778777546526857734e+01 2.899714861122167520e+01 2.623564482391994090e+01 2.866433740816217579e+01 2.925977495863002886e+01 2.617965322354860902e+01 3.031970952465775326e+01 2.587199166268425898e+01 2.885366024863309420e+01 2.924668002078583129e+01 2.939493235043442354e+01 2.645194766223912453e+01 2.816319129456267589e+01 2.836592656035283611e+01 2.555042600421165844e+01 2.724881215067714280e+01 2.928866809177129937e+01 2.574018176765011390e+01 2.723074758261364892e+01 2.666117381538299824e+01 2.556558760800156094e+01 2.557677941956289303e+01 2.573897986574150920e+01 2.761842259966382684e+01 2.666532325918818103e+01 2.648216881111332910e+01 2.648769908363701120e+01 2.574633304395437960e+01 2.505962113427982985e+01 2.491012580905311324e+01 2.617168700578079665e+01 2.551255449170287193e+01 2.507158167933087611e+01 2.734522333017026341e+01 2.667032614757114573e+01 2.725682014227415095e+01 2.687900770129997596e+01 2.648185601090503383e+01 2.502449256105317588e+01 2.610673906385614984e+01 2.580351962711664981e+01 2.613486687343359449e+01 2.442891388302902556e+01 2.358893888749632950e+01 2.498035705364768333e+01 2.466525399188761014e+01 2.628021147264586332e+01 2.728772010884308941e+01 2.812178608078516362e+01 2.391687987138234561e+01 2.730471321405101648e+01 2.663149751522748332e+01 2.649819319209369439e+01 2.806793807644242378e+01 2.486043990779943869e+01 2.481646808709402663e+01 2.775134420942477576e+01 2.543410889798764885e+01 2.465241906151073081e+01 2.562643675760137896e+01 2.751373984896678948e+01 2.681905002430146823e+01 2.443959692445462295e+01 2.505487633687824811e+01 2.775768242839956557e+01 2.789185483893717077e+01 2.655039991988340375e+01 2.805486549609699054e+01 2.842589896741045763e+01 2.641362579052391979e+01 2.719521686443459174e+01 2.622226871681396787e+01 2.697184054530852748e+01 2.681189887252269344e+01 2.716711190941871124e+01 2.761166126975655288e+01 2.879044229075167038e+01 2.624395158733836197e+01 2.677043991233866649e+01 2.764755888151510277e+01 2.579264433642911314e+01 2.943093974645375255e+01 2.720411220013190245e+01 2.896804658488275663e+01 2.556008527642795514e+01 2.411101444820633688e+01 2.513742186651878541e+01 2.664848352895935690e+01 2.536561179929553234e+01 2.629621574160666952e+01 2.488593859707387423e+01 2.398180389287523795e+01 2.602612418091505120e+01 2.623707223922550114e+01 2.610321492914875208e+01 2.759356630450412595e+01 2.399939950882701112e+01 2.569887638819917086e+01 2.784593166445964840e+01 2.559413724097062826e+01 2.594963469068019890e+01 2.400143335172470671e+01 2.857894399130125151e+01 2.434289522701848796e+01 2.588947474222906564e+01 2.624702647132419386e+01 2.623472575080461056e+01 2.751790457060893402e+01 2.726279112160334961e+01 2.585491769499699544e+01 2.504133530466907587e+01 2.579741554392071734e+01 2.397704436166597830e+01 2.440831397621683507e+01 2.618539529893712015e+01 2.495490247162353725e+01 2.585081134231092648e+01 2.365834257238240923e+01 2.530368822604892642e+01 2.529342851007863402e+01 2.545509347217597806e+01 2.572270258881721006e+01 2.536622355386132810e+01 2.531368985064658617e+01 2.466532092111453878e+01 2.363601410906315792e+01 2.574373660909642680e+01 2.329695855596367693e+01 2.691946252566318520e+01 2.450509440374160874e+01 2.430062733798074959e+01 2.520864912517544809e+01 2.332383330156888235e+01 2.598138751545937097e+01 2.422288339664295975e+01 2.509272493227053857e+01 2.473509050780286245e+01 2.511789607134126356e+01 2.522570227147084765e+01 2.727663569000303312e+01 2.307359602196576631e+01 2.714793931570851981e+01 2.476118313258340109e+01 2.208564858155874688e+01 2.465355421526860269e+01 2.320279789530077608e+01 2.549356024672413668e+01 2.332009679768906807e+01 2.588987727600072475e+01 2.572752881141995118e+01 2.554904114666549830e+01 2.472186685008219342e+01 2.440558864434800057e+01 2.423408669066172649e+01 2.388794563152636385e+01 2.224726211167541834e+01 2.584530764286147075e+01 2.425835794443962001e+01 2.356418144002083181e+01 2.442189401319611619e+01 2.741271337947471309e+01 2.558778980523042179e+01 2.321717254471672476e+01 2.575636398344287414e+01 2.458763075841054047e+01 2.462731270840976094e+01 2.520495784848042220e+01 2.594081031320940767e+01 2.479199007563708435e+01 2.540480600198811700e+01 2.633291109255572948e+01 2.321356624358284293e+01 2.582939140511854248e+01 2.540427959122207469e+01 2.766495461621956409e+01 2.394600510926825976e+01 2.309661917046959445e+01 2.554579049733214902e+01 2.590032191821529750e+01 2.405521445706374806e+01 2.485785569182849741e+01 2.700140418065379322e+01 2.398996592630560087e+01 2.595907812646992596e+01 2.508067394850878884e+01 2.473315325929827679e+01 2.640521550078033286e+01 2.434744915103928165e+01 2.545024913435029035e+01 2.453914029007987452e+01 2.355383429980309273e+01 2.679943599598194481e+01 2.800948027468728796e+01 2.492764316180382522e+01 2.540651710683864195e+01 2.646601048690324376e+01 2.370694181703287740e+01 2.555861258123259816e+01 2.367625521542050393e+01 2.242246422100173220e+01 2.593887958950329065e+01 2.689626476023639867e+01 2.435672391934569347e+01 2.521999864950892700e+01 2.226782105153045777e+01 2.567633342843237898e+01 2.533054425356037598e+01 2.302462027415592161e+01 2.489780123251551203e+01 2.584494461709743263e+01 2.560641980209510038e+01 2.604553804669534500e+01 2.534887980600983681e+01 2.594145871409058657e+01 2.816828544969090231e+01 2.436507785037833784e+01 2.677820985056361636e+01 2.595643635924000137e+01 2.371112446011056463e+01 2.381860780560541357e+01 2.633324388485189260e+01 2.671698898051825566e+01 2.532661041266221602e+01 2.601485332320981669e+01 2.396972228167444641e+01 2.454588648718230459e+01 2.573033896204789528e+01 2.447109859329715320e+01 2.546621565487124172e+01 2.303261556918835851e+01 2.398576826946278828e+01 2.572153630428708126e+01 2.267986523939666910e+01 2.195635315330345705e+01 2.393017829062884161e+01 2.484441590854001447e+01 2.468230730030424169e+01 2.413932816218420641e+01 2.299373962297524798e+01 2.282624915326724135e+01 2.300637950249678099e+01 2.286005012641887291e+01 2.219935509844189170e+01 2.476320251208796108e+01 2.482487357962061125e+01 2.598046933473976594e+01 2.335886960999369677e+01 2.617898097163819315e+01 2.468300626843133116e+01 2.465441160355149108e+01 2.390731592669686023e+01 2.467085316079433710e+01 2.477547395821759224e+01 2.294206654896871456e+01 2.511738182198603297e+01 2.262269476295882598e+01 2.315709759630222564e+01 2.330356746605149709e+01 2.355879574616859529e+01 2.561963188542492631e+01 2.322615660541887905e+01 2.453206757483722811e+01 2.383397764980819034e+01 2.471705623647682870e+01 2.552835527391478365e+01 2.399903797290254204e+01 2.286685207231429473e+01 2.159043877332758044e+01 2.195064550480788412e+01 2.108310809488742876e+01 2.444518720002233536e+01 2.623903943102118674e+01 2.440251471413429485e+01 2.381987259695606696e+01 2.560127032223875432e+01 2.390731734588325708e+01 2.416043973364375930e+01 2.567441921506686953e+01 2.105742311692456070e+01 2.282974414295388144e+01 2.358066676566648567e+01 2.305824006637012147e+01 2.362320312754590290e+01 2.173584092748949104e+01 2.348603613244290855e+01 2.380248730383644684e+01 2.271465215547129901e+01 2.172853509544039241e+01 2.127877390488664133e+01 2.411560878812393227e+01 2.375837240590109545e+01 2.443527615441406553e+01 2.187308882630924600e+01 2.126056393126712507e+01 2.373661955847700611e+01 2.490315524440495309e+01 2.267103271011976418e+01 2.593890268171169566e+01 2.350147302930011861e+01 2.139255309067166166e+01 2.181593514906446529e+01 2.199699393202284625e+01 2.306401734678901860e+01 2.038828087341797612e+01 2.342092943156839979e+01 2.160241479992077274e+01 2.142335420449804317e+01 2.347002108517050445e+01 2.105936311349326928e+01 2.225942416936501900e+01 2.089034022692752401e+01 2.266138193550204605e+01 2.294976228618823910e+01 2.023181811583779677e+01 2.333339251813163884e+01 2.194933078131388626e+01 2.361200462267819944e+01 2.197546020008061518e+01 2.159127406887989764e+01 2.343186128145854141e+01 1.993849136355661855e+01 2.262563245567954340e+01 2.047827165322166465e+01 2.274202527805353213e+01 2.052582086551704421e+01 2.415682094432163751e+01 2.272319952700097190e+01 2.336791899370667380e+01 2.154325491029571182e+01 2.060749388049655906e+01 2.494985152255435423e+01 2.257825944234174287e+01 2.109026695021433895e+01 2.122411946306322861e+01 2.054737349510665467e+01 2.038314399304016078e+01 2.148368262237172743e+01 2.292365002691400377e+01 2.332642165774348797e+01 2.052876428905987538e+01 2.159553286042918430e+01 2.189756282566139589e+01 2.044554620753337204e+01 2.195129025226147590e+01 2.263845535458507641e+01 2.266716147791041536e+01 2.276062874398068914e+01 2.038587068374033251e+01 2.135588726886394539e+01 2.207686190545773997e+01 2.071633593807796103e+01 2.117148727880850601e+01 2.277881941061817272e+01 2.141905841520520681e+01 2.178735571647924019e+01 2.275855928884252322e+01 2.093363172237800285e+01 2.120529898202770269e+01 2.086898277809503810e+01 2.109690093208519457e+01 2.210353547043814970e+01 2.378170519925162552e+01 1.924959362831381782e+01 2.237127167488306156e+01 2.311464162486324980e+01 2.179759113679780569e+01 2.350353277652902406e+01 2.238422066949985023e+01 2.193724324198517550e+01 2.046942713219853616e+01 2.115545659670377887e+01 2.266905850326388361e+01 2.225604969111410725e+01 2.080868778240563799e+01 2.070887714608321062e+01 1.920111022400269007e+01 2.104447118690288931e+01 2.117333592444843759e+01 2.412619672973713492e+01 2.060768857506074525e+01 2.139029851425106443e+01 2.175918351406571816e+01 2.077904532773430191e+01 2.329166292687613193e+01 2.019330692498293445e+01 2.170587130354022776e+01 2.245124773921757111e+01 2.050938001310089120e+01 2.306055350221992839e+01 2.359556782101113370e+01 2.177499156046859596e+01 2.090637062157422577e+01 2.338614380090097811e+01 2.216141170557481743e+01 2.457634313692947359e+01 2.187522321050689555e+01 2.015335153498525145e+01 2.080003028755323413e+01 2.228594053058180791e+01 2.183362394830196251e+01 2.167324465665202027e+01 2.192528039530321848e+01 2.094603385453651612e+01 2.225587962330276071e+01 2.328219573214503768e+01 1.969280169479700149e+01 1.986816638514697431e+01 2.152135744566188436e+01 2.234497183834017875e+01 1.972269727356451341e+01 2.044330181057945950e+01 2.163369864666710640e+01 2.380248522225615559e+01 2.286291602857259164e+01 2.158607041800318527e+01 2.345453412886568145e+01 2.204875312734187531e+01 2.104264858294659746e+01 2.171807336773995090e+01 2.232803596634402865e+01 2.261083393732960545e+01 2.239587699277243615e+01 2.183435183623463161e+01 2.353437578629445426e+01 2.206237113738070832e+01 2.138529898705524346e+01 2.293293575584224087e+01 2.383179693765593754e+01 2.203831036856584191e+01 2.140456805453941769e+01 2.092963364510938007e+01 1.959161146163409839e+01 2.069985836037329818e+01 1.978076145488663329e+01 2.109822576586203979e+01 2.099717012290296481e+01 2.199471095482937955e+01 2.069140050864779212e+01 2.009232905620138965e+01 2.070732220612548602e+01 2.004432261303120910e+01 2.268907683636290429e+01 2.148433173352183800e+01 2.145830985058751850e+01 2.274805181211024774e+01 2.097260051451511842e+01 2.076374933675513645e+01 2.127206306832816196e+01 2.160816013873361996e+01 2.077775732592293778e+01 2.018601671494626615e+01 1.972004567097478400e+01 2.029661491348067059e+01 1.905533245459764302e+01 1.923107237223869603e+01 1.914049362046726444e+01 2.015045972928200158e+01 1.657106917365212340e+01 1.839497823569126567e+01 2.021688604185434102e+01 1.714667735143532568e+01 2.235738369006848814e+01 1.945971081423619964e+01 1.776394044908051129e+01 1.962321122092952308e+01 1.718062342716497071e+01 1.796637026138387583e+01 1.934868212842756918e+01 1.773227164464235273e+01 1.771695744665915839e+01 1.993750457896483042e+01 1.804854475880909703e+01 1.880448105334090059e+01 1.562831863237593311e+01 2.010813872576764183e+01 1.815232657913963976e+01 1.736798277616294328e+01 1.776025662842221919e+01 1.846524519818285626e+01 1.608648542407414439e+01 1.855846724069109044e+01 1.764345178377915602e+01 1.857307325496893569e+01 1.581535285403166036e+01 1.568306364269290931e+01 1.716372529459806628e+01 1.659022439232699497e+01 1.792652041964115028e+01 1.952813298485034466e+01 1.604177755240712600e+01 1.829709338370940230e+01 1.851832314167890559e+01 1.682603505275307754e+01 1.831125086056387730e+01 1.888716763155645850e+01 1.845027152099699919e+01 1.689144966831537431e+01 1.859660701385265824e+01 1.810687699247902671e+01 1.781854319006408360e+01 1.727583677141189611e+01 1.559746187524951822e+01 1.671853268933438130e+01 1.642830176676523735e+01 1.801848055712623875e+01 1.699053679955348528e+01 1.566301407679892321e+01 1.531042311089823649e+01 1.572958028488898741e+01 1.708334348906031508e+01 1.674163370407988793e+01 1.560203053651017591e+01 1.698979829269853070e+01 1.573022817117613137e+01 1.658914652921983546e+01 1.614696341823462689e+01 1.827013273817110672e+01 1.687438061850368953e+01 1.710653425142156792e+01 1.703637783279704010e+01 1.716119182430279722e+01 1.670352984675875874e+01 1.619314840618417151e+01 1.605413905779382588e+01 1.665952732487908960e+01 1.769234857617435708e+01 1.556629262184075913e+01 1.360713516365109399e+01 1.734617068589946243e+01 1.617989444071860206e+01 1.603495037936547263e+01 1.748288988684466005e+01 1.388885330844378707e+01 1.591131058355443884e+01 1.511352979067060609e+01 1.627863364694723458e+01 1.716490211906661401e+01 1.458347620484311236e+01 1.557498681918707639e+01 1.505490107756052254e+01 1.720686247094990406e+01 1.639003989880411893e+01 1.364774157563876500e+01 1.716401947224932911e+01 1.589790874782701557e+01 1.674330907180948458e+01 1.802350245098468662e+01 1.459246339818971094e+01 1.642041956727365459e+01 1.611512473306349591e+01 1.658178666542308832e+01 1.839940924919530119e+01 1.509566175304381197e+01 1.628704532794668580e+01 1.669709701259965939e+01 1.667867393632566930e+01 1.746457558219103490e+01 1.406872735580273037e+01 1.568390404291935525e+01 1.639166879441280145e+01 1.639605206033292717e+01 1.392759062847573936e+01 1.571267729682855396e+01 1.393241239048690971e+01 1.231945355218059213e+01 1.408359652471801482e+01 1.495537477073174415e+01 1.509197640393052353e+01 1.444033373456922575e+01 1.640038618458806141e+01 1.480640451746074504e+01 1.393077343728912787e+01 1.353840460708570959e+01 1.453734713020681468e+01 1.617568567458817341e+01 1.373324091226221633e+01 1.487735228839214230e+01 1.458250977912617508e+01 1.378201200732814691e+01 1.488880282520931964e+01 1.649471598974997733e+01 1.347935584749968818e+01 1.361584434387247278e+01 1.357030230992179831e+01 1.280635618587737135e+01 1.480152329858893445e+01 1.319142341716037592e+01 1.303956902083480784e+01 1.447536710288357220e+01 1.496885239108680388e+01 1.356263041578496598e+01 1.276949807264322523e+01 1.435521842195201714e+01 1.321220043638266972e+01 1.497171496100333954e+01 1.281206111663292013e+01 1.246939442448032054e+01 1.353230249760710713e+01 1.277730147029971874e+01 1.317190905124697586e+01 1.364799386340560794e+01 1.212786426598955281e+01 1.266731586421841982e+01 1.325555249934106072e+01 1.424767788475489638e+01 1.245142488866937747e+01 1.489262312087722684e+01 1.501710557225793075e+01 1.371250843851474954e+01 1.164393360211396988e+01 1.312514309613523622e+01 1.260825677136423018e+01 1.156233814775504420e+01 1.253062863903283919e+01 1.295407569767219869e+01 1.262737630613342965e+01 1.158993554128346126e+01 9.955823572506592001e+00 1.429745074260842941e+01 1.280085626668179621e+01 1.385888778025905133e+01 1.308391007851238186e+01 1.237628054831815128e+01 1.340408144544322333e+01 1.249518361412266110e+01 1.200158671310283864e+01 1.307068292339131155e+01 1.376969282272018091e+01 1.379920763552685514e+01 1.333702723765781784e+01 1.296065933330681474e+01 1.259040494399459043e+01 1.104323058348886555e+01 1.420321916615319147e+01 1.362447346876382781e+01 1.351596856878455100e+01 1.345702191947085780e+01 1.194540491006567073e+01 1.184626112095388706e+01 1.390969442049917859e+01 1.250817740504816911e+01 1.200363113302879370e+01 1.259708339867061078e+01 1.289262484382549978e+01 1.239855826938735106e+01 1.338265849494798410e+01 1.325981344732072920e+01 1.363146024952875202e+01 1.393590785587399417e+01 1.215118069040797977e+01 1.424242926492860484e+01 1.284745237778544258e+01 1.377447806562194721e+01 1.260972538226360307e+01 1.511717916743628898e+01 1.145808209313583426e+01 1.329137011651206990e+01 1.359937579334602198e+01 1.235342284154700110e+01 1.344126977877841433e+01 1.240096343609232399e+01 1.365355693944731463e+01 1.224709586268001260e+01 1.332758321763973797e+01 1.347732910035390752e+01 1.383380237168253046e+01 1.232129005167251101e+01 1.375750813619425728e+01 1.354933424254039664e+01 1.391468029906804382e+01 1.315281584739066112e+01 1.163541978143167910e+01 1.264158367487485179e+01 1.324610476717439411e+01 1.461685297504704195e+01 1.271301998793522436e+01 1.249939740321350179e+01 1.146699105117871831e+01 1.470774394432606691e+01 1.307828267140557443e+01 1.250098496511611401e+01 1.399379181295118890e+01 1.212011932886426280e+01 1.144772604556423090e+01 1.171931134077591352e+01 1.217097794056113536e+01 1.499289748406328115e+01 1.481640985565963398e+01 1.169961616419164407e+01 1.287937570734035830e+01 1.358429584970740756e+01 1.202469316077092643e+01 1.204859189438096756e+01 1.347656779664718840e+01 1.256007748432250892e+01 1.311185266282140027e+01 1.126664159093434847e+01 1.025819908851472206e+01 1.150902404534615719e+01 9.943327943414008274e+00 1.097068267719941659e+01 1.140156289683288016e+01 1.070319428037261922e+01 1.078760209503536949e+01 9.312586659979881887e+00 9.197471032612655861e+00 1.296547846366193291e+01 9.709209154241440487e+00 1.055796329472292605e+01 1.021489487448408973e+01 1.188869895419406220e+01 1.140181443021272578e+01 1.077143161421786921e+01 1.160219456688681916e+01 1.119496787096492696e+01 9.565225033286475664e+00 1.051685026737150785e+01 8.647136562592926623e+00 8.229825061453375667e+00 1.206604307031709489e+01 1.065797568422633645e+01 8.198293982380201683e+00 9.982549188908944160e+00 1.017606047875543318e+01 7.906403173854982924e+00 1.087271681972481474e+01 9.725938929158418844e+00 1.025822349717958915e+01 1.025819497229106325e+01 1.065316166819824950e+01 9.204110137561293925e+00 9.903121790894761745e+00 9.722283221106426510e+00 1.058875416507416745e+01 9.486797225735184469e+00 6.617691197872317410e+00 8.720212381057034889e+00 8.125561464740279405e+00 7.878035187791720517e+00 9.269615962379148755e+00 7.267951071756057146e+00 8.237377279304588740e+00 8.598392262959167809e+00 6.923768983343113526e+00 8.515521338073252622e+00 9.455380666457886107e+00 8.700926097461495701e+00 8.657905514187650198e+00 8.445016133975375539e+00 9.418155513736893525e+00 6.924839785820799065e+00 9.471962739764434147e+00 9.399674852793335589e+00 9.104645726341367151e+00 8.861670416044018950e+00 8.500223787415222887e+00 1.015222178608039449e+01 1.025446568365602040e+01 8.277353374515801221e+00 9.095150151929015436e+00 9.324497485105798233e+00 9.344529126143877207e+00 9.712142651442269070e+00 7.702718480396384848e+00 6.155672710895765398e+00 7.480259458996930455e+00 6.070152842653495640e+00 7.409676176872498132e+00 8.429098741288211016e+00 7.412251632606174923e+00 7.407047560868305069e+00 7.885824709260893073e+00 8.181980538565001737e+00 7.417037564674059169e+00 9.117545766848826005e+00 8.654884336158767510e+00 7.448733841936104660e+00 7.849324578757967963e+00 9.080547137374114897e+00 8.244564034902859717e+00 8.688253203044578044e+00 8.733315670565726663e+00 9.546413651627844388e+00 7.434782582777877735e+00 7.633367586629365320e+00 9.555729707294215558e+00 8.568674822863620477e+00 7.400883413082115503e+00 7.160530140943493826e+00 8.048480325130036306e+00 8.763451046732646077e+00 9.211191359196035933e+00 7.845331524043308136e+00 7.919098257729455526e+00 7.216995789067069289e+00 8.230541580916534983e+00 7.139248727886934986e+00 9.936659878811052948e+00 8.133908058478775516e+00 6.972051656909374451e+00 8.103852149177727782e+00 8.982874338829105909e+00 7.687340879070192479e+00 8.176413785351112296e+00 9.287308570318838719e+00 8.635796547638671328e+00 8.591077600982467644e+00 9.617824729964633335e+00 8.991766384380241561e+00 8.456937584982144429e+00 5.685249233531625812e+00 8.514959514955839026e+00 9.909869399048245597e+00 6.551727499834312241e+00 8.014887527175828197e+00 7.557459197191941591e+00 8.087874827139424738e+00 7.331057431208549247e+00 1.028843758377888307e+01 8.377803944411285286e+00 7.157845084767976651e+00 6.939333852795087410e+00 1.081495438899472639e+01 8.052008823808547433e+00 9.089679757678389649e+00 7.068324120601484850e+00 8.886658741859120525e+00 9.033804277403369554e+00 7.187912372641459768e+00 7.927963699870797853e+00 7.674985815162068903e+00 7.482116368093645775e+00 9.118243962701741978e+00 6.737980826211061647e+00 7.260673333939793750e+00 9.500834192697334757e+00 6.914806307556672138e+00 6.457336800305917279e+00 7.872575916009261654e+00 6.000213591300677329e+00 7.042207369074973577e+00 9.759157452267324118e+00 8.024854185530038819e+00 7.473966066531923857e+00 7.383335130244309319e+00 8.013943805397019560e+00 8.628027902719132669e+00 7.756940073222436283e+00 7.876181689892192139e+00 8.007743306203657596e+00 1.034914127507793502e+01 9.527495308218378867e+00 9.274541700966580038e+00 6.505769140207076973e+00 5.917287036316898785e+00 8.007174758339418830e+00 8.263158432120075503e+00 7.424762297116299870e+00 7.906214377294012330e+00 7.919974459910989140e+00 8.584845311902213894e+00 8.946023373221756003e+00 8.810954627830060559e+00 8.554713087583223796e+00 9.489936707600389099e+00 8.391504119892996272e+00 8.841591418164178151e+00 6.153995362932667135e+00 7.943932308712606805e+00 6.854526670237147457e+00 7.367701623718611259e+00 8.337116716715790687e+00 8.677462595166860027e+00 9.313434268240433411e+00 7.655481354128054861e+00 7.744353423645932821e+00 7.341507404844840323e+00 8.385966514990558451e+00 8.019868014972880488e+00 8.516957410896438319e+00 7.649580115765505006e+00 9.606028894948467567e+00 8.271223077740629037e+00 8.264914249349898157e+00 7.588442046118524686e+00 8.226061439348320903e+00 7.333234451454013758e+00 9.641398395394215726e+00 6.504312281051946698e+00 7.934228078250023408e+00 6.909867784950967540e+00 9.053004111130064757e+00 8.059053829005312863e+00 7.575335327785523098e+00 6.452437472844328781e+00 7.823552842029730670e+00 7.699931215636087956e+00 6.117385455613988832e+00 7.123943283058697062e+00 9.534637722611908117e+00 6.232874109810027541e+00 7.277793052206067870e+00 8.301020075747047144e+00 8.274047617156552903e+00 7.290547163282788290e+00 6.630984852539712371e+00 6.976902353635565213e+00 8.927361772214604585e+00 7.454557212837120694e+00 7.301312647980434889e+00 6.967380361152864410e+00 8.122670814285793739e+00 6.586954695325337283e+00 8.182601524052032005e+00 7.088977620949700409e+00 7.167576845194232327e+00 7.399321697803226350e+00 6.920012370534714741e+00 8.050901141020121443e+00 6.734386114438604132e+00 8.219503960525027964e+00 7.566998544729241161e+00 8.812033676541668470e+00 6.700068511759737611e+00 7.412468657049466891e+00 6.678957179111367992e+00 7.025284461789817136e+00 8.560964945823817729e+00 8.344103751556103177e+00 7.245934088677769225e+00 7.074480157455345086e+00 7.843843867249181478e+00 8.452278270140764604e+00 8.261276921505757542e+00 8.028891807730968111e+00 8.081300610525332218e+00 6.934933071953442330e+00 7.225011885349045038e+00 7.577392369137063710e+00 8.738628118969067771e+00 9.575378695633187220e+00 9.874269567099455358e+00 9.981484247752783645e+00 7.430100298345772458e+00 1.031726239977162862e+01 9.677675498416625999e+00 7.642120467590875599e+00 9.112301816925940656e+00 7.190332811783995304e+00 8.776946203829634641e+00 9.018859847235104255e+00 9.622679232471970323e+00 5.596552575270587582e+00 8.044738408309813238e+00 7.466584921638371952e+00 7.901790025336786982e+00 7.808677711313326775e+00 8.451383125288698395e+00 7.068810844289068029e+00 8.339592218038118787e+00 6.673760859299322057e+00 6.754349628966602737e+00 6.618801092239392503e+00 6.438201585539231608e+00 7.946075581745164484e+00 5.488254840394344747e+00 6.878803947973615607e+00 9.044863495892245808e+00 7.064024788568603164e+00 6.926020287876847092e+00 6.452359706522012850e+00 7.126567317820874159e+00 8.067484680265035735e+00 9.175665065378842300e+00 7.363419218226791685e+00 6.445034119202764700e+00 7.031573674552192621e+00 5.317195537589145538e+00 6.801422107954419261e+00 7.466844677339120828e+00 7.710900860306595384e+00 8.264851713659137289e+00 6.141416017907395997e+00 7.283030323051263188e+00 6.690985542301076450e+00 5.798617468758456184e+00 7.851238270705786171e+00 7.750300387656528400e+00 6.563301013778199078e+00 5.916666244696326515e+00 5.518179128365775732e+00 7.634910822781684203e+00 9.877728211002720471e+00 7.802704487100357689e+00 5.008381472234015419e+00 6.026013988050813452e+00 7.673291392015040735e+00 7.338881891050320405e+00 6.215150041778917611e+00 7.659934717565896278e+00 5.220187643289352586e+00 6.974337842439869206e+00 5.264901786303809672e+00 7.266488215058659605e+00 6.113681399497376212e+00 8.142840562445343267e+00 7.495481641790645355e+00 8.693489121291960942e+00 7.921396179857061348e+00 7.012159899125697926e+00 8.472023324880412432e+00 6.868501286469689049e+00 7.004099812702242467e+00 6.897465737211589953e+00 6.681529004868435706e+00 5.963802104247407421e+00 7.777803455673739208e+00 9.416028951589883178e+00 8.177962659458945183e+00 6.564608678686702170e+00 5.736601243742211587e+00 5.980612040837806731e+00 7.290718712977806604e+00 5.669507429117142117e+00 8.271939933056787098e+00 5.872027174814506978e+00 7.588368676718141081e+00 5.473687099530920364e+00 4.816166299700418207e+00 7.589116721560889012e+00 5.171923403846261813e+00 7.050931632508680380e+00 6.870394125101754845e+00 8.502455252310507916e+00 4.363229275738826018e+00 7.442842572855198569e+00 7.299524513039985507e+00 6.743168193554795131e+00 6.747951587902147885e+00 7.628741236315260466e+00 5.718590306486902364e+00 8.813118147101137723e+00 7.235582835870874696e+00 6.573164954508656344e+00 7.250863262654489105e+00 6.334378879900280701e+00 4.977353128627805212e+00 8.694640517139896829e+00 7.338016870431726346e+00 7.701873761484424818e+00 6.905047157990435558e+00 6.216350761264504143e+00 6.999899766304368498e+00 6.272298553177177105e+00 6.385234575712349425e+00 6.415101319929318535e+00 6.682825294556678841e+00 9.958702427994353457e+00 5.454298136435141942e+00 4.997675666529042715e+00 7.248544738699147949e+00 4.994186853715647523e+00 7.413054329963300049e+00 8.342670764570735642e+00 8.694396754422673013e+00 6.014827723244065893e+00 8.924638571435309586e+00 5.635364108190818122e+00 9.938319825055291545e+00 6.295507817039011300e+00 7.288649622478880374e+00 7.421574145892602559e+00 7.329095192886762256e+00 7.126869087452211815e+00 7.189639582213691149e+00 7.003796840731466133e+00 7.823035671240461397e+00 8.642363893580890633e+00 7.895370114815090545e+00 6.186681460881653827e+00 6.457107528977725330e+00 7.377506202362511978e+00 6.005497712676236333e+00 6.536967097042037267e+00 6.646411477217132990e+00 5.551718117291590815e+00 7.531862105091038373e+00 6.222239310984359228e+00 6.607146580293930427e+00 7.531247742732033679e+00 6.889850605287745289e+00 6.812626437518293443e+00 7.913385909002416341e+00 5.917004239654570341e+00 7.640608839791064533e+00 7.341527197219114065e+00 5.903245463043791830e+00 8.001931724054532680e+00 7.459158350598475984e+00 5.547402945342700065e+00 5.542414554233095814e+00 6.706587481986773902e+00 8.166801017569776278e+00 6.362388985656651563e+00 8.005569630115463298e+00 7.387421639753798175e+00 8.430797178047766849e+00 8.832414214488959914e+00 6.110669318494265312e+00 7.581531818563791880e+00 8.695861431985866474e+00 8.581156341122300191e+00 7.419230966887315759e+00 6.942123149563290241e+00 7.164598559078694251e+00 8.125695218529383368e+00 6.841900402936758496e+00 6.383536491343503094e+00 6.363034972114214760e+00 7.090239574989920968e+00 6.129263825981749569e+00 8.097436792136603501e+00 6.495928408841225021e+00 9.013475514319750914e+00 6.189624588031060526e+00 8.552825288513165702e+00 6.274854041168427266e+00 6.097798267834487973e+00 6.890148393449525344e+00 7.873697021674589180e+00 5.917335341999214293e+00 7.209868475663538057e+00 6.465573187833434154e+00 7.585594959980534568e+00 7.958521175120805147e+00 7.499878836186684161e+00 8.265989236681066998e+00 6.148708417153249783e+00 7.650915051885355034e+00 7.620457188790550340e+00 5.073904928640327050e+00 7.153082251105986167e+00 7.173867025718314139e+00 7.336907021416354091e+00 8.421253679616039989e+00 7.211846219716726125e+00 4.448541955964852690e+00 6.452461193868234801e+00 7.574701243303234577e+00 6.926921166595303880e+00 7.065391526651226606e+00 4.999936203314611305e+00 6.124596282254231028e+00 5.685059514828697758e+00 7.935671794781081978e+00 5.440445124895000539e+00 7.963387881761639697e+00 7.874483960095362889e+00 8.056552291421338552e+00 9.177680807399362095e+00 7.081400344530612401e+00 6.562535775633222990e+00 9.871562205255502320e+00 9.176754895629636977e+00 7.767449897551986560e+00 8.081953866929216801e+00 7.691375841381374201e+00 6.969962661391717162e+00 4.169497659285524627e+00 7.213507616740830741e+00 6.499132179858024827e+00 5.270366391263083372e+00 8.628934909373526807e+00 8.043201908673022871e+00 6.313827394648657609e+00 7.537054218098078628e+00 7.076739412791275718e+00 6.443441803617456998e+00 5.962354336609306138e+00 6.098519684589210677e+00 5.442799935676532641e+00 6.771844299141436707e+00 6.119299159753897044e+00 7.390759762517742359e+00 5.166515112614713523e+00 7.429339476602918602e+00 6.474914660527151256e+00 4.150721893412464780e+00 8.170345078026496566e+00 4.792541560738264650e+00 5.600412258835611112e+00 7.060293187772620271e+00 6.838325416242332366e+00 6.190211140398959699e+00 7.205307905373745214e+00 6.428201572775099848e+00 7.098065291772642560e+00 5.210792502027605799e+00 6.316866383978267940e+00 6.847341304516251448e+00 6.285996984905571239e+00 6.385592284638881289e+00 6.880060804166947541e+00 4.064073292240670376e+00 5.640364348143610762e+00 5.755234635357277639e+00 6.688724671776102859e+00 7.962204614700446825e+00 6.899788232387594533e+00 4.747676269697696405e+00 7.460414023872991685e+00 6.743934579068886492e+00 6.886071945425805474e+00 6.517000080510948479e+00 4.484856033419228893e+00 6.482531139589710278e+00 5.927532128736642036e+00 5.163557939312969580e+00 6.590025824721861269e+00 5.446981650281310650e+00 7.663708006967039132e+00 6.860819620816859477e+00 6.086216910985223549e+00 4.542751562261895693e+00 2.554335073586119886e+00 5.690070973158777079e+00 4.771953541400851151e+00 6.896854586499454598e+00 5.234678251848812636e+00 5.961901866502651970e+00 4.690293722487834494e+00 6.937976315265693472e+00 7.613811521332388033e+00 7.000241063384129880e+00 6.210268199664273681e+00 5.601240214879543267e+00 4.781171975756679515e+00 3.967683564199461888e+00 6.131104653670917060e+00 6.890051539878976783e+00 5.181403721614100455e+00 5.013663050009458111e+00 5.229655728221330513e+00 5.649986502948475042e+00 6.943705371098442214e+00 7.036816409578523945e+00 6.563387953127550745e+00 5.579256259718335720e+00 6.077986508494800155e+00 6.081542408936610578e+00 5.322019536457794686e+00 6.171420291036084471e+00 5.821940298428581961e+00 6.217715349802100278e+00 5.601844723830889272e+00 7.624925908617083081e+00 4.662973003584616194e+00 5.754886065040260235e+00 6.215176001785924775e+00 6.929373653363543717e+00 4.477953610107795690e+00 6.569584858992576493e+00 5.783850232078211917e+00 4.317913152931629028e+00 5.507569138435395750e+00 3.077139639021809536e+00 5.277724427305118482e+00 2.491522992492363198e+00 4.470288670499695804e+00 4.052189959400858577e+00 4.340865352086211715e+00 3.965239912733717453e+00 3.411770142041886889e+00 4.333440783567175103e+00 5.043738504016625157e+00 5.089940284160891615e+00 4.556705233676507483e+00 3.179853565959159134e+00 2.771085687252508034e+00 3.502946615603981240e+00 5.234335617754500625e+00 4.204998709677523649e+00 4.361809526826295524e+00 5.202482871868589598e+00 2.693364961992477546e+00 3.670644684624949861e+00 6.361177316952565164e+00 7.719213897432009475e+00 5.557669252640786262e+00 4.603002749384311088e+00 3.710304447573258724e+00 5.212107767069464437e+00 5.773751772571126928e+00 5.024128122616091652e+00 3.706167129277395222e+00 5.804176391132030766e+00 4.667631294013917298e+00 7.133083468309802555e+00 4.487092790605186288e+00 3.075087422971042095e+00 5.994561454344600193e+00 6.710452590547802743e+00 6.588805228237250233e+00 6.222308615995503445e+00 5.276892124771717540e+00 5.447214110610027582e+00 5.554390804784264724e+00 5.153717125125597320e+00 4.434191172772135481e+00 3.736394954561022441e+00 2.457968908830690413e+00 6.328438840932701481e+00 5.312505445066817877e+00 5.650866920703180085e+00 4.265981802984356364e+00 4.733994134473659798e+00 6.108446153829375724e+00 6.490871352153421370e+00 4.343791052115252960e+00 4.058829147986048547e+00 5.955397104868152880e+00 6.045581221740524036e+00 6.452092306399562993e+00 4.037532038830252468e+00 4.008136322737401613e+00 5.362460240200417338e+00 6.576979949380377555e+00 3.919517099111837766e+00 4.847989752722277501e+00 5.789478887186994882e+00 5.195589591284486275e+00 6.735291941898512214e+00 6.591726771448566780e+00 5.337320420709910529e+00 6.255093480200541123e+00 5.831507377692894956e+00 4.766578194690217707e+00 4.430956470680733617e+00 4.578464009422746450e+00 6.154599128196700519e+00 5.693406189274549334e+00 6.565350770761241961e+00 4.907533771527490707e+00 5.218939296534591321e+00 5.772701675414412037e+00 4.773322376749757900e+00 5.271413053686842431e+00 5.336372589267838862e+00 4.294987411054262516e+00 5.022612761038263152e+00 4.407983752601229099e+00 3.977344753572508829e+00 5.139134241147083060e+00 6.588108813004335040e+00 4.284944633879336884e+00 4.509845382283732995e+00 3.490661088903135312e+00 3.849668716446144501e+00 4.206775838341804352e+00 3.829613705771608423e+00 4.341283886436320572e+00 4.549820406337961920e+00 4.478143420174943934e+00 4.102750422461809876e+00 3.530181990694012839e+00 4.023585172734058801e+00 4.394089327115583643e+00 3.584522013099023852e+00 3.658682013374180642e+00 4.971882990166515803e+00 2.383149113542111674e+00 4.166010400338106656e+00 3.923586994533874162e+00 2.703359501751763982e+00 4.834082128021605307e+00 4.755109617686209766e+00 1.830940081545777920e+00 5.331462310719422781e+00 4.486137718700893728e+00 5.079111909469645525e+00 4.522438716920200719e+00 3.174345331238438206e+00 6.057136412549330551e+00 3.580655485035753927e+00 3.634481300751820854e+00 4.219658985177878741e+00 3.820821172699855772e+00 5.262627128624763451e+00 4.895140742502945841e+00 2.464030222664034486e+00 5.524713244155354808e+00 5.694670544845500615e+00 3.373060893614249434e+00 4.458865077935272758e+00 2.456414841277026806e+00 3.196646767691809998e+00 3.860309140625434399e+00 3.032473250960365352e+00 3.001547499522963403e+00 4.780192765312421876e+00 4.711350242966080515e+00 4.395729797674105654e+00 3.141346231417164514e+00 5.812857939608390367e+00 4.573391624680117395e+00 3.194320059021658942e+00 4.939808008519854354e+00 3.863543926969713382e+00 3.609308521209377840e+00 2.945262121616131878e+00 5.294305889485869443e+00 2.604712742835735728e+00 5.782080538437242900e+00 4.883191404846182415e+00 4.713900898764914693e+00 4.168480264685058501e+00 3.080621993643133383e+00 2.786639050527289996e+00 6.192980020641398298e+00 3.468976828051418604e+00 5.836041043493633396e+00 3.015376115794868639e+00 3.422050974318069372e+00 4.390540911861707585e+00 3.477335771776906004e+00 5.431175320092148873e+00 3.395464529502064899e+00 2.654360826547536245e+00 3.061134695558505481e+00 5.014894975649638376e+00 5.619344316900933833e+00 2.581946692221650963e+00 2.727822973102417947e+00 4.712233130418716165e+00 4.335376229571072493e+00 4.090849708111886862e+00 3.816749764498011732e+00 4.353002213807927845e+00 4.278129148328082110e+00 3.301748418663270179e+00 2.709810073233008154e+00 2.182029384535767225e+00 4.233509667208150695e+00 4.969062949131299867e+00 2.674946322129230669e+00 1.778794511801019551e+00 3.066049597617457767e+00 4.955385168756910375e+00 4.280865134837622321e+00 4.187720266765944999e+00 4.674286648028497027e+00 2.756510561366605661e+00 4.856227286693178158e+00 2.724217685267005695e+00 4.369677603841187974e+00 4.148093888164004817e+00 3.758022578907492584e+00 3.414541933234843007e+00 4.620286561648558887e+00 4.213064186535746103e+00 4.144863148812367726e+00 4.896966714005874799e+00 3.588577407945710007e+00 3.346227468104566061e+00 6.333906727193324926e+00 4.648682488050384976e+00 4.203642722691675715e+00 2.293369328533253260e+00 2.221324916539982208e+00 4.533281569315239068e+00 2.848533086590092633e+00 4.766509361557659474e+00 3.791174626269058656e+00 4.744613108611500429e+00 3.764457676822435594e+00 4.425411805374350749e+00 2.735157300720218565e+00 3.990727983084614294e+00 2.464243710006296162e+00 3.125060856033788248e+00 4.318345896990832600e+00 5.157430832823303390e+00 2.199464268575122894e+00 3.733375981759098128e+00 3.059346021153877437e+00 3.302359293960637654e+00 3.453861005164539311e+00 5.146665363302558305e+00 1.666997216755420563e+00 4.016774418225320886e+00 3.901101582237715970e+00 2.869248698734399916e+00 5.610819709243315856e+00 5.028514020825299191e+00 4.854225575169061280e+00 3.030961923914035960e+00 3.002371524623177468e+00 5.432059084151786621e+00 2.478531570010766849e+00 2.129195254134652160e+00 3.333935561680788862e+00 3.850180893205949140e+00 3.528824850956913117e+00 4.567309583403284634e+00 5.174405987300447762e+00 5.004905491372869442e+00 2.799600791489845975e+00 3.428963591180627546e+00 4.342209208493732042e+00 4.309937867391185229e+00 4.228481088065399796e+00 4.199159538952119242e+00 4.534815984613586259e+00 5.141167318813648635e+00 3.340045122270116185e+00 3.797436099948962696e+00 4.279728851144959378e+00 4.178693135116952284e+00 4.964709797514446521e+00 5.331966384223070676e+00 5.445968462932517795e+00 4.121945864976338747e+00 3.202827181100595499e+00 3.451013878814425340e+00 3.541084576194676536e+00 4.245281551775192064e+00 2.643968556158383443e+00 3.907162267183077020e+00 2.701721889700432477e+00 6.469110182309009360e+00 3.246422756430575429e+00 3.525046849952683914e+00 3.012474103384236823e+00 3.038460796879814296e+00 3.970366100300095624e+00 3.595223102444411900e+00 2.730918053846604909e+00 4.944974768313937119e+00 3.327823003035194294e+00 2.161036453910327282e+00 4.517654518715860767e+00 4.053151176651300425e+00 4.617450821634129454e+00 4.390518536362734814e+00 2.055886077793087630e+00 1.166238998200884724e+00 2.636533787307885568e+00 3.541213207012199327e+00 2.439648124352107761e+00 3.434480550984269520e+00 2.277762600336167953e+00 4.247760128557571235e+00 3.699754277433897620e+00 2.967576951051638545e+00 3.943324374761917106e+00 2.292985383519226872e+00 3.147254436386782483e+00 3.175430772986766570e+00 2.475701924714873048e+00 1.278986047392974168e+00 2.190032176722523261e+00 3.239409263953199947e+00 3.488838248434495082e+00 3.355603901763208885e+00 1.716650715383311931e+00 1.566269389571383952e+00 3.381154732043300637e+00 3.525880526088812417e+00 2.440023619004199951e+00 2.687816392980723723e+00 2.875537604926354796e+00 3.554348795240485082e+00 3.302893137774858268e+00 3.728637809390213054e+00 6.791571433844124650e-01 3.078827388035755064e+00 3.309809655871179146e+00 3.388500463838322485e+00 3.521465011850374971e+00 3.361207582312519371e+00 3.103255321355144147e+00 4.555373803314173742e+00 2.273012251387612093e+00 2.305336360643203353e+00 2.463013635002106572e+00 3.178492794280153078e+00 2.674618095479690538e+00 3.710232802976603406e+00 1.242149420762505896e+00 3.450435086023939668e+00 2.086632414576425898e+00 3.349919629966173318e+00 4.153855478680375413e+00 3.239350041557497839e+00 2.565712237340282975e+00 2.625981378575665381e+00 2.461268975492508559e+00 3.569946793271784546e+00 2.654684024131104270e+00 2.967215467603502965e+00 3.439609668024458777e+00 2.613721623749369449e+00 2.174833235931941111e+00 4.068336324010162208e+00 2.970314445550993554e+00 2.959629007368405951e+00 3.119530443922351903e+00 3.568801435574477487e+00 2.718227382923362967e+00 2.799156818614576103e+00 2.252598330874748811e+00 4.408140700347636276e+00 3.782544520605356286e+00 3.103946502853720979e+00 2.541212506170786423e+00 3.041392564891795658e+00 4.019925877497309230e+00 4.277292460574745547e+00 2.223533080886708202e+00 3.895653459494740289e+00 2.621668602718862928e+00 2.263603292665113287e+00 4.565172885808817860e+00 4.407112223963983055e+00 4.160260421151158461e+00 3.364091225164818955e+00 2.404993469347609825e+00 3.348291983611574985e+00 1.180442775685411450e+00 2.054665217245844833e+00 1.590649554527876042e+00 1.730858635976603388e+00 3.859622132532457783e+00 5.761016713967786806e+00 1.057115854062231630e+00 2.891065538421395242e+00 3.187139046812331955e+00 2.809340645299974515e+00 5.472999591070147218e+00 3.960118317807353794e+00 1.649271100085407449e+00 2.655566422673576898e+00 1.773429829673912828e+00 1.430299654491824501e+00 3.224046749965524317e+00 3.743141432625891163e+00 4.042201176570282328e+00 1.886881239363449758e+00 3.301899544288004140e+00 2.918876472103908881e+00 5.258341001523513469e+00 4.604251610133210271e+00 2.323092771743448637e+00 5.200381349837743805e-01 2.788709558845271719e+00 3.770654314379179972e+00 2.445909629368001159e+00 2.342207595217660199e+00 3.508474130487546194e+00 2.230253616448174991e+00 3.022363343944153513e+00 3.441629511023639232e+00 3.303403015601122483e+00 2.529264207269238618e+00 3.120341004196914181e+00 2.986617787586373751e+00 3.586336644153480080e+00 4.796435261441454045e+00 2.726879625408034968e+00 3.825748785646243988e+00 2.304250969196895316e+00 1.671774851666131045e+00 4.866072246925420508e+00 3.690199336345799441e+00 3.259675864886910190e+00 2.888161434128782457e+00 3.885791145853599193e+00 1.601653129189217539e+00 4.744644043911319109e+00 1.305235919502865993e+00 2.614820834900614344e+00 2.923364632172564814e+00 2.289590540414385256e+00 2.668552675728039780e+00 2.970843463662778738e+00 3.700233058248551643e+00 3.219968005907870356e+00 3.364517274597305541e+00 4.277758376130559093e+00 2.262295101688173826e+00 4.079010097760479958e+00 2.865174659540668411e+00 4.174665840825502627e+00 2.780946382835443043e+00 3.056261212269582028e+00 4.368396576116016838e+00 1.404254204939463513e-01 2.078849349356560960e+00 3.747741669903194683e+00 1.950483483628425940e+00 2.790210481629381789e+00 2.288492032102379170e+00 2.858154496116788401e+00 1.108351552292253350e+00 3.021488784038211861e+00 4.036592622867725133e+00 3.632522468637695567e+00 4.794895593521492749e+00 2.145400343237410024e+00 3.014675535596941458e+00 2.035839258556626952e+00 2.148149758517441832e+00 1.548493275362194499e+00 8.027826259501371631e-01 1.731852302308189984e+00 4.203368820052091337e+00 3.771323896806092257e+00 2.780570990234600970e+00 2.860524822300156256e+00 3.086281203893251224e+00 3.900367868428316509e+00 4.332141890255190475e+00 4.069040891084950040e+00 2.972583205267637751e+00 5.139475740343986132e+00 2.128753108613277156e+00 2.918306335487005132e+00 3.891296611853494625e+00 2.810712716890526597e+00 4.045548656985456404e+00 2.589943851007649123e+00 1.625115579820230582e+00 3.870745653548790965e+00 3.398092836344624779e+00 2.468627214818989390e+00 2.783220483375593801e+00 3.534776128150399099e+00 2.202166928316009908e+00 3.899098654943834674e+00 3.019697252522024478e+00 4.377266096548982688e+00 2.945588078549705724e+00 2.170285834241743039e+00 4.328691036213537124e+00 3.079207091531488416e+00 4.360497107080518298e+00 2.354287261702177059e+00 4.820271223749198697e+00 2.445919454450603325e+00 1.701927625173726089e+00 4.834890921187071200e+00 2.061232706329104936e+00 1.462302254394992174e+00 3.756726597459874473e+00 4.330181632862388774e+00 4.328506573955176684e+00 4.974940098836841962e+00 3.870431281327597173e+00 1.904624774422670974e+00 1.680491691600749071e+00 2.820853899832570288e+00 3.528169682407943597e+00 3.140220109492628975e+00 3.499910740801511100e+00 5.312441700322935390e+00 3.414290659728153265e+00 2.549433101107541955e+00 3.151589606401826060e+00 3.321665761592996979e+00 2.929068086883639843e+00 3.132162907714803879e+00 3.722979428630345033e+00 3.704868314276152041e+00 2.238968218464569393e+00 3.748563709376717235e+00 2.174005659393622114e+00 3.939084145496427602e+00 3.256906028765119476e+00 1.628093780464952012e+00 3.137162585460822051e+00 6.414761898359520043e-01 5.572105346777514789e+00 1.754157213131215087e+00 4.728728961347760773e+00 2.634559440074375036e+00 8.063996362919149119e-01 3.741239344480301376e+00 4.554498756659867809e+00 3.845330625036660344e+00 3.778588762562689052e+00 1.092484314076113350e+00 5.909302893619785557e+00 2.811204957457402731e+00 3.743807302290250050e+00 3.728947431796212797e+00 2.173495953543584047e+00 1.867866298787594914e+00 2.777762159831338451e+00 2.438281213872989461e+00 4.266645289014471487e+00 3.120833362135294387e+00 3.027957293669264249e+00 2.664215775837400990e+00 3.984042004993997743e+00 2.098485731468151982e+00 4.829848041379248613e+00 3.267565335193867604e+00 3.337051090502435535e+00 2.959984672179373000e+00 2.634388729474824054e+00 2.800106639723869417e+00 1.781058771016484910e+00 1.097276188880748959e+00 4.334897747048780836e+00 2.383751768554221329e+00 3.565600451791235415e+00 3.311435093387799178e+00 3.555719440094851080e+00 4.918611839651664930e+00 1.427067731268683692e+00 3.494588784602667086e+00 1.862083370419344464e+00 1.637147250040664526e+00 4.974460014072180414e+00 3.330430693369425210e+00 5.101642440631429132e+00 4.836457029726275003e+00 3.359872683691331297e+00 3.917883874835935920e+00 2.810385301679512171e+00 1.037587565471356665e+00 2.516025184932522585e+00 3.408835364886356079e+00 4.514985186357058033e+00 2.750812173747510858e+00 2.083709723663034197e+00 3.460686601037332277e+00 3.059739702734528777e+00 4.722245129802871588e+00 1.765002097746366294e+00 4.557701603130325907e+00 3.592003865956924447e+00 1.780080684889912890e+00 3.203928525425157936e+00 4.376563855293917449e+00 2.192264660409642740e+00 2.541295667916570356e+00 1.579847381273395968e+00 2.982486945179675164e+00 2.765509090525593905e+00 3.660230795928032688e+00 9.192483236545299086e-01 9.944350145075806502e-01 1.442930010533378216e+00 1.312107834209543133e+00 3.012952904449790470e+00 7.645570320543519927e-01 1.177969592813909561e+00 2.591722682246988096e+00 4.547238558721151680e-01 2.315826231191147944e+00 3.845582819972691357e+00 3.280025015068047889e+00 1.718442801934832787e+00 3.447666586691841228e+00 1.296873390108947532e+00 2.035055594664007650e+00 2.429780985872668886e+00 9.815500931140654917e-01 3.519110880373534922e-01 2.956945115728739637e+00 2.935018297437272938e+00 1.539305893209037990e+00 2.003381276343224826e+00 2.329610723210890910e+00 2.338385012209454494e+00 2.550412481881286109e+00 2.040391983800549536e+00 1.860219232021979030e+00 1.646064933641825379e+00 2.428184436113212108e+00 2.885908649202054033e+00 3.407442279731423440e+00 1.388940855182200229e+00 2.385437829575518531e+00 3.087134536263519191e+00 9.468483475519027248e-01 8.732576773451627972e-01 1.414016405512272812e+00 2.641420082315791618e+00 3.515244739721867795e-01 -4.947219679968368200e-01 2.132871547473319307e+00 6.950980746723468551e-01 -3.844675840005127854e-01 1.235174165099753196e+00 1.935584348041557323e+00 1.492651471255264317e+00 3.326032756376617883e+00 3.372142819248652668e+00 3.244029807289331213e+00 1.358561959064783053e+00 4.379695753781567724e+00 2.957183684395244594e+00 3.448900751609307869e-01 4.076404418166596599e+00 2.464580331278719783e+00 1.893236175843695523e+00 1.018147618304667823e+00 1.449519053892164289e+00 3.500846383031786413e+00 3.204063445102119267e+00 1.445710450938543001e+00 3.554656487312942925e+00 2.428514506079208157e+00 4.201238421927123490e+00 1.716211874588162045e+00 3.164936142596454616e+00 1.991215160631895298e+00 3.185240586251680828e+00 1.462658405377283311e+00 2.810386761301112202e+00 1.168278212415951423e+00 2.720636587974682108e+00 1.653145075485594973e+00 2.196280377132741712e+00 3.534241432028922603e+00 1.422982142767209357e+00 2.336041085919494886e+00 1.935571964797364153e+00 1.451556520469348577e+00 3.403153685120150929e+00 2.456276230269001992e+00 2.479223570843958058e+00 6.979861696529930937e-01 1.894114139096278793e+00 2.234638907101872185e+00 3.217481826920619015e-01 1.224811750494150031e+00 3.311177572294281557e+00 7.033430300701002391e-01 2.547082333297652657e+00 1.239989170474464775e+00 8.037932980807880323e-01 2.407556159720273925e+00 1.085415108594409483e+00 3.067556260652400724e+00 8.556013818932050041e-01 1.747517334599008931e+00 1.559009379624509251e+00 9.564345302513123093e-01 1.362548311231313258e+00 6.546554805893967099e-01 2.354702189829657843e+00 1.313534849720023878e+00 4.775191606662274602e-01 1.620358768683365369e+00 1.255164452768499750e+00 2.601700423328852541e+00 8.342013077120080666e-01 1.896869905859084771e+00 2.409145423620859372e+00 1.941065858156322488e+00 1.398994930582911911e+00 7.196361299860448701e-01 3.959272066373255239e+00 6.180043135669828214e-01 1.471079169908646733e+00 1.848439046444231293e+00 2.762652394993980742e+00 5.629368881470828700e-01 7.094868774877380879e-01 4.013925524490788099e+00 1.028876024382912702e+00 1.281257042351579667e+00 2.396585667063115821e+00 1.924659318153235654e+00 2.672339288685791736e+00 1.144245328463703526e+00 1.904496611913283566e+00 1.533158634252853147e+00 3.489675250188627675e+00 6.299456879228289008e-01 2.131244916602535788e+00 2.256130540686176023e+00 1.367726527585530816e+00 1.927356342655172305e+00 3.310094339580061273e+00 2.899729011540633117e+00 2.876009570624260991e+00 4.139324758134397264e+00 9.247383494335218446e-01 7.801155524102092453e-01 1.472950088220270404e+00 2.933493470997428076e+00 3.301627990803600365e+00 1.319209224188456098e+00 1.654823508499016382e+00 3.053282330612941742e+00 3.368685067145878342e+00 3.002245464679961895e+00 2.635748868740733997e+00 1.877900481692381218e+00 2.852360130386917714e+00 4.577522250479227339e-01 2.201269301789273936e+00 2.028876834087757430e+00 2.321350982547213171e+00 2.342190390952089807e+00 2.259335274877630084e+00 2.519947553340885715e+00 -6.594984360685646196e-01 7.488389105783187505e-01 2.915604464045193911e+00 2.989838552864561905e+00 1.492393943626033614e+00 2.241316983802476681e+00 2.828764680274049592e+00 -8.576350153330858372e-03 2.112648823511197538e+00 1.472513913092408533e+00 -7.806108056947036467e-02 1.766639838862002820e+00 2.269698524985591881e+00 1.931960186951434899e+00 9.914736673205959416e-01 2.527521607543226634e-01 2.122359093431064103e+00 1.498738497023196281e+00 2.671558233022397033e+00 1.895694360782371302e+00 2.031372936002423746e+00 3.458948624057921695e+00 1.275088121643688899e+00 1.039420911885184040e+00 2.597529141046457379e+00 2.446212933297397640e+00 1.145139839932075354e+00 2.061611923905358523e+00 2.142732193630309201e+00 1.090065994372344749e+00 3.373010330870728768e-01 3.846034291528803162e-01 2.887713259426773149e+00 2.000629867791504091e-01 2.299390867211522860e+00 2.311019044637486530e+00 3.493326669579535526e+00 1.555507339523155119e+00 3.365101934114753668e+00 1.292276053258781365e+00 2.130490782803897254e+00 3.089261624368481396e+00 2.095566192042851217e+00 2.386589864727641341e+00 3.383922584438352033e+00 3.577985998403433676e+00 3.038045586046680402e+00 3.256328782490298668e+00 -2.137435302004594417e-01 1.940714611184641170e+00 3.048921519430412008e-01 1.379436267811381622e+00 1.648958469022667073e+00 7.527800879623116614e-01 5.443845322128628705e-01 2.897694123057219961e+00 7.830015468051922944e-01 1.922729727722900961e+00 3.411375096535887774e+00 2.446852321314469947e+00 1.523674904426665755e+00 2.969615008224795627e+00 1.397226469850075814e+00 1.542393363838447939e+00 1.890216516247205991e+00 2.305965106564106026e+00 2.316996822424900238e+00 3.435659202868224682e+00 2.307483385663394448e-01 2.286799222933472153e-01 2.758566484491716597e+00 1.501727741028886287e+00 2.632746757516415403e+00 1.907772634875558149e+00 2.358829021660684866e+00 6.145618501952532231e-01 5.646599017858520142e-01 3.385588502971573099e+00 1.126178113290003724e+00 1.473161512562626063e+00 2.067407934563160854e+00 1.383009086548166566e+00 2.904358922496687256e+00 2.252601638999178313e+00 2.711398841202642185e+00 1.941156833235849311e+00 3.309395639611925510e+00 2.269915635348315419e+00 5.501516107855328741e-01 1.636888140417443793e+00 1.425483897605425820e+00 1.898012594103021700e+00 2.237995973056102539e+00 2.950264977627552465e+00 2.002511224804779832e+00 1.896854490031007812e+00 3.662168585939948429e+00 1.914806518437936811e+00 1.054028762643103523e+00 1.583364738094033664e+00 1.012382082224021485e+00 2.340886508644107522e+00 1.030693562321285617e+00 3.229021523743872635e+00 7.785544254880851778e-01 3.825484795104560742e+00 3.062203752531757139e+00 3.691108045805280735e+00 9.437795562303027408e-01 3.016842906007355385e+00 2.785858823017740349e+00 1.793656134715228001e+00 2.363880221914131941e+00 6.766948684517057888e-01 2.035766417430615149e+00 3.090916411245376416e+00 2.606636299362058651e+00 1.770822159559804154e+00 9.078537474580070654e-01 -4.767426306429047300e-01 1.282278818429534617e+00 1.169103988561310370e+00 8.426725971706070517e-01 3.218708623990144790e+00 2.956591103221149819e+00 1.987633179409677320e+00 1.010022855020078270e+00 2.190545803138658432e+00 1.368311712215604770e+00 2.225615994488756133e+00 3.766815115522815560e+00 2.698768329842226255e+00 3.399587764683738023e+00 1.037773113908651679e+00 3.029243775288535723e+00 3.590927137283649095e+00 3.787698098870132535e-01 2.770740153050875509e+00 1.340435911675545544e+00 2.124409688713823741e+00 2.584258943955595633e+00 1.887146759955195208e+00 2.105440456725886644e+00 3.212603523512738590e+00 1.468223289848186619e+00 -3.755712992393438476e-01 1.468766622266344912e+00 2.110776536309268536e+00 1.647728630007519568e+00 2.052129471622388124e+00 1.674335805288931001e+00 9.223104763509906157e-01 1.784747491405548336e+00 2.267866149211699156e+00 2.689100978455610136e+00 2.886091891756081829e+00 3.192263986883182803e+00 1.298473300820649268e+00 2.853291632315132276e+00 2.268633081833145493e+00 3.609097183899919514e+00 1.905155410239818048e+00 2.986219309003275146e+00 4.116898435050335703e-01 1.412804716194958621e+00 2.059025830304698879e+00 5.469334947664793445e-01 2.614442573607194564e+00 2.294299483245525462e+00 3.424708238337941246e+00 1.335737448458963916e+00 2.261953927071939763e+00 2.157976914837236748e+00 7.627717459264393707e-01 1.236470482993885733e+00 1.710516060552839557e+00 3.019574447191307964e+00 -1.797629096064425891e-01 2.420220975097671978e+00 3.552890532928560940e+00 1.914734665481229836e+00 2.359495914180683052e+00 1.114154106166271641e+00 2.096383546958364263e+00 7.141744215702464649e-01 9.281941124634733864e-01 3.061243531606157031e+00 1.925710412166192320e+00 5.864847454803736593e-01 2.005987776549762902e+00 4.745000581581522714e-01 1.234356035088164383e+00 1.202397369774018898e+00 3.649117545730486079e+00 2.900454716660761267e+00 3.551546539011280146e+00 2.357782272298032389e+00 2.903315174912404206e+00 2.934785791885609729e+00 1.911511545895804742e+00 1.411015234208256031e-01 3.859376235107972342e+00 2.545869638944223912e+00 2.972571999165336543e+00 2.396102953949621917e+00 2.454667303035403592e+00 5.065736357109392740e-01 1.594729328584711725e+00 6.489262597509147801e-01 1.882484602611635527e+00 2.551572179783538452e+00 2.445815390528752076e+00 3.273948053305589134e+00 2.786229743210300036e+00 3.936264429831642264e+00 1.021230837716916584e+00 2.053055127681897574e+00 2.446739411537905529e+00 1.886120331721789611e+00 2.439658127562875478e+00 2.009039973134675083e+00 2.477591443238245539e+00 1.871195560962126914e+00 2.484958867715767905e+00 7.961200400164251123e-01 2.342476512571434633e+00 1.552614076603680004e+00 1.534446205964967946e+00 1.863040209901414057e+00 5.247548552661572829e-01 3.093583815670234660e+00 1.214795516667777631e-01 2.576895821463909719e+00 1.967800945290173242e+00 9.715589432743018117e-01 1.764542779755804203e+00 2.233442801488582763e+00 2.909672177555192363e+00 3.005880497391640205e+00 1.161563086853837357e+00 2.947503117727256150e+00 1.194965790475869039e+00 2.389430014021068249e+00 2.187505289789933194e+00 2.216663576697631477e+00 2.253096851856446037e+00 3.268043274035695056e+00 1.069344886683290419e+00 1.031241665393351603e+00 2.811182876530752939e+00 1.612962050857034368e+00 7.083446692658229571e-01 3.480886564580070619e+00 3.948560514122850584e+00 2.733214122335188900e+00 2.974632620300996511e+00 2.942659031355761012e+00 2.988531951462976011e+00 9.003677461833969886e-01 3.033618145081746764e+00 7.150823989180702389e-01 3.383789911305996601e+00 9.105996967179005308e-01 1.838350503701092542e+00 2.147036361147593109e+00 3.326759136111324455e+00 2.225249028815154073e+00 2.352610726381447748e+00 2.435168927818907036e+00 1.753648320195320798e+00 2.025288610084074570e+00 2.149981676885141191e+00 2.685834923960665754e-02 2.260858726535988961e+00 3.258802773451105139e+00 3.883661044382633154e+00 2.906199090718361688e+00 1.974045801401691058e+00 3.015372881423137752e+00 -3.665838428539778260e-01 1.367060238860133392e+00 1.740635812519095937e+00 2.403130463288213559e+00 1.770783470722062214e+00 3.488512805510234571e+00 1.590987263376408389e+00 2.885682934117420828e+00 1.408160731615568428e+00 2.284072740915829236e+00 1.953660550494428216e+00 1.164462604884204167e+00 1.437017472499725779e+00 2.639478075305723426e+00 2.661119333358388683e+00 1.550803680129931417e+00 1.728844956117284282e+00 -2.540073353425769120e-01 1.188157640495685285e+00 2.839512386319073212e+00 2.574720120977851412e+00 2.229243748994245600e+00 1.714737640227531168e+00 3.247603571033523262e-01 1.397673298949018594e+00 7.448610145707776908e-01 2.534793549758783904e+00 3.096219565916355165e+00 -2.500929338235194366e-01 1.037419007849366581e+00 2.771944908003372454e+00 1.470059796915716976e+00 4.247090926862537863e+00 3.148121299127195627e+00 2.201021764746891485e+00 1.865705927044927215e+00 -5.111225056348649431e-01 1.218391797979100577e+00 1.656597361662000445e+00 7.345544841605186059e-01 5.076621725034857757e-01 1.590165772606267014e+00 2.384717005672166934e+00 3.067236462500135818e+00 3.395831187182522637e+00 9.770970515720108773e-01 3.167744123796190525e+00 2.231345593415874351e+00 2.970780366034350695e-02 3.158753645427439416e+00 3.662205798148308933e+00 1.928816741461318651e+00 2.477749965951031363e+00 1.767736742235791914e+00 1.541404679191471949e+00 2.545895396183495585e+00 8.887921148318443931e-01 1.915987273406838609e+00 1.585321958816563459e+00 2.663913461700942342e+00 2.960996569556360924e+00 2.738775767287518814e+00 4.688641627597968098e-01 -1.436860802517397201e-02 1.283727905871150599e+00 2.370356539663186268e+00 2.135831665904285526e+00 3.093654881880839369e+00 1.465961848743012608e+00 1.463194975778913554e+00 2.150482048835467008e+00 2.343561599883224877e-01 2.325749723607303032e+00 2.727064869964825888e+00 2.346505874924522672e+00 9.633246337429515194e-01 1.820838683731611951e+00 2.965764862008289260e+00 1.916774544197725749e+00 2.236041283925862988e+00 1.646323546385482617e+00 2.487964243354256588e+00 1.807521489329989794e+00 2.608064810859838545e+00 1.137088349380824592e+00 3.941311588615317607e+00 2.237443580388997599e+00 1.039362364820229034e+00 1.160286663101055327e+00 1.556029477795914273e+00 2.466656372509555606e+00 1.535610160147505621e+00 1.465906034392381985e+00 3.460557665462538512e+00 2.429277261019991307e+00 1.443553811708954360e+00 4.457140635553344055e+00 3.883869050199033612e+00 2.431261200654444732e+00 2.381952713793482168e+00 4.184112473325981574e-01 2.236120237326782334e+00 2.764822394165295627e+00 1.564648258106109857e+00 1.847936868023343226e+00 1.397779537618419887e+00 2.954669740664550570e-03 1.463235965272534633e+00 7.217653971219855080e-01 1.988750808808292803e+00 1.101879871885052209e+00 2.990006022489435811e+00 2.399817867938920823e+00 2.908534522459175875e+00 2.878976170763701159e+00 -1.842441885941201729e-01 1.110586401110020160e+00 1.163913805347682295e+00 1.660173499023998689e+00 1.831026305461126213e+00 2.699311741141016352e+00 3.826273263720810558e+00 2.841078595391476114e+00 2.469273572725646737e+00 -9.955899724680031815e-01 1.215500807484737988e+00 1.600150926454001032e+00 3.123652424315199738e+00 3.592903987013489342e+00 3.680211516561293195e+00 1.317316679313986105e+00 3.918901605299553559e+00 8.082443281227134069e-01 1.501879553439997128e+00 2.034213975994930035e+00 3.493974146480740117e+00 2.223010734776823760e+00 1.543217682639371313e+00 2.564887152493601441e+00 -1.205804513726258964e+00 3.119643806201370495e+00 2.267342583821146285e+00 3.301503549348629107e+00 2.698453167670983088e+00 2.009102476224136957e+00 2.690083733966843749e+00 2.344779919247076627e+00 1.970296750164895583e+00 2.872041597703511417e+00 2.329945877181774705e+00 1.556497081288288342e+00 2.627475813105639268e+00 2.149190284988765853e+00 7.809346970091490814e-01 2.328687492234862599e+00 7.569047562901711768e-01 2.818350346346887747e+00 -1.378088691079687456e-01 1.143603535836999363e+00 3.215511686677373415e+00 1.674124119405064670e+00 1.943742571624013982e+00 1.672215661480805471e+00 1.553626838680096434e+00 2.009187110440829205e+00 1.144264791990310615e+00 2.999037975283683988e+00 1.867956299222314431e+00 2.649382862332716027e+00 2.637716431375246806e+00 2.522377243860763674e+00 2.225794871323282909e+00 8.700951338009854652e-01 1.495241976277188689e+00 2.684506110773574039e-01 3.236173081301661814e+00 1.713238002859936993e+00 2.798383708453367369e+00 6.525927597891668652e-01 1.757177522355900745e+00 3.202534449442326459e+00 1.376093262281931739e+00 1.175505528980885117e+00 7.591408488957269718e-01 2.346751160568683936e+00 2.434363474488026480e+00 2.242613813252823274e+00 -1.007605272313791267e-03 2.421708483371570964e+00 1.373933581319533692e+00 2.400190555793281444e+00 1.083920463053479111e+00 -8.983896610465527122e-01 3.963547383517489475e+00 2.746078314922454133e+00 2.869339825756537898e+00 2.204000146358534806e+00 3.021502625272250775e+00 1.596375755159771481e+00 3.544338989508234228e+00 8.027535999993063998e-01 2.201816011989029320e+00 1.118853222017296201e+00 1.754843582462568774e+00 1.855442958809374598e+00 2.274970545129822774e+00 1.296637155557581966e+00 8.665343878821281098e-01 1.273934828008358222e+00 4.183195178261978064e-01 2.979000243975323148e+00 3.510422812992073371e+00 4.245890640633008140e+00 2.740591215611979159e+00 1.579495116194265636e+00 2.693334800499929127e+00 1.462957826839190068e+00 3.875395312847098150e+00 8.210227681978932157e-01 2.446931903356347693e+00 3.177983759572497124e+00 2.141547835974151326e+00 2.273967121503023048e+00 2.260865423442911304e+00 1.915412254544566872e+00 2.300680631394322440e+00 2.618870978209915545e+00 1.357566382127215920e+00 3.636874765286394195e-01 1.021000166108415153e+00 4.502833480173051850e-01 -4.025248838014625075e-01 -1.229971907093552419e+00 -1.416746601622267399e+00 2.375787972332178200e+00 1.735604630548371885e+00 2.363234079381812958e-01 1.584812589811795958e+00 -2.660153570843850068e-01 2.492410481207527617e+00 1.790369861142877550e+00 1.410319126423896119e+00 6.504004071514869478e-01 3.250560600748122031e+00 1.913239705191891016e+00 5.512680140223197300e-01 -5.728270177260551543e-01 1.517998194089196007e+00 4.138802594769726562e-01 -1.771256827271091294e-01 1.441645499201148484e+00 2.749477590579068487e+00 1.854053914748443610e-01 6.199920909401891445e-01 6.057832153797793051e-01 1.344106374097997048e+00 9.640607204670856301e-02 2.128153668533519394e+00 1.500909298821005322e+00 1.234117940411737058e+00 1.465650241473732462e+00 1.139178165282072941e+00 4.677275926922379590e-01 1.653783504527790993e-01 8.227875756033586896e-01 4.543776157453039977e-01 -6.367003164289338768e-01 4.696629002111609719e-01 9.467659178968195199e-01 5.733809130598784831e-01 1.695429471688604806e-01 1.624995146256655421e+00 3.459961140409997249e+00 -1.529680936170849104e-02 2.196367856327664292e+00 1.089203353732306256e+00 8.647220746432331406e-01 -3.906366991923654330e-02 1.991087007925746555e+00 3.292015556310290414e-01 -2.646421857660430366e-02 2.114441091954788465e+00 1.671381878420665101e+00 -2.893178673851775073e-01 1.387586203404931107e+00 2.513940235549739555e+00 1.969552619215718114e-01 1.066455189554486260e+00 1.873752822168887278e+00 1.809542470512937928e+00 1.359111934329830351e+00 1.384999941335592899e+00 1.991485482233561255e+00 1.116503722461472392e-01 2.294389585996458703e+00 6.202140092796259996e-02 1.537896115526238949e+00 2.768283692635695292e+00 1.665135459464752499e+00 2.668889113023815263e+00 2.864781821728315414e+00 2.682328347940700630e-01 1.827524800414591644e+00 6.196584694492612844e-01 1.410147129836478941e+00 -3.845345233003518715e-01 2.051726695692611013e+00 5.119419706990004926e-01 1.138980259847428789e+00 1.835828985814948355e+00 6.383955011304737193e-01 2.461851067737582888e+00 1.933412075589237888e+00 7.322970159913860799e-01 1.684197914539692364e-02 6.071929061496418312e-01 2.166301962654161306e-01 1.295064037037631399e+00 1.218829064691557162e+00 8.921106546645448665e-01 6.752805606480243306e-01 2.362317463651583682e-01 6.165566446739412232e-01 1.486160345759569568e+00 5.848982486788556479e-01 1.760081088594025012e+00 6.099143562511347705e-01 1.852426828954136795e+00 1.244796722113031162e+00 2.797793275860894213e-01 1.999386980039651762e+00 -1.047911656644506806e+00 2.595660647431648371e+00 9.455239688503517259e-01 4.761233744026551751e-01 1.962443625425001059e+00 1.848935481284144089e+00 2.291921488112671490e+00 1.510348727296831228e+00 9.096841009535137079e-01 -4.713296133448769965e-01 8.683380293911471259e-01 1.332931851558408987e+00 2.971907744964215947e+00 2.443103684134763309e+00 7.598249469104876308e-01 2.925584721330448446e+00 1.201822332010007655e+00 6.902400501316137138e-01 1.911393317339876496e+00 7.176154698837454715e-01 1.372048423773853054e+00 1.635456051321424256e-02 1.730208598952418297e+00 1.003688425340728330e+00 8.278346708133369480e-01 1.984233727087305610e+00 1.221717514225272527e+00 -2.421456597608986350e-01 -7.189581058708023331e-01 -1.126628978248513935e+00 1.424595250579961059e+00 -2.773601877891085921e-01 1.674125625088541458e+00 1.684780228195096097e+00 1.344789465620400915e+00 2.145209889099477074e+00 2.043377129004293913e+00 6.713662740984784882e-01 -1.306373736901562665e+00 1.020567492032181889e+00 2.136384788832800030e+00 1.024379843239350274e+00 1.389369498829188920e+00 1.493023226865836106e-02 1.125672064942741413e+00 1.956225756870746624e+00 3.378710504594633068e-01 8.683919282596103129e-01 2.427368519239468669e-01 9.389068916785899832e-01 9.428332470077015470e-01 -2.312082592466147446e+00 4.944734651272257864e+00 1.948982782704997474e+00 -2.346715254293881836e-01 -1.153533060916648867e-01 2.673471047439099912e+00 1.839290290163785313e+00 1.219235625332238060e+00 1.152510510470976968e+00 5.624403764055079247e-01 1.644754358209972400e+00 5.845832077311455821e-01 1.899065358857035812e-01 1.272846650644358979e+00 -1.598839225207200787e+00 1.469324780442724965e+00 2.798685787425014837e-01 2.927772295165713690e+00 8.879663885977664428e-01 6.853064444405444489e-01 5.472403879434172280e-01 1.633787488241686292e+00 1.521140953822799347e+00 -4.547572814974990552e-01 7.628836013157000440e-02 2.726417021218330849e-01 1.501543701895721394e+00 1.126690107793661522e+00 -1.274195941856562486e+00 -2.921684089763960657e-01 -7.739318484115080832e-01 9.959160028279831489e-02 1.818862167707144262e-02 8.321541264505301072e-01 1.624440158214081498e+00 3.449963224878335732e-01 2.369083783033482327e+00 9.469405402132022864e-01 -5.529184012051635566e-01 2.107989862939079639e+00 3.445665281174758121e+00 -2.068578274058151312e+00 1.219381508462367369e+00 8.833527058590300018e-03 4.268180264344014208e-01 1.698126731366665920e+00 7.849188069375548915e-01 1.109477948680484660e+00 6.429937917172694473e-01 -2.164066357885684466e-01 2.222836546916847345e-01 1.860101420310003029e+00 1.953070324750473263e-01 9.048431843034250299e-01 2.054827367349517875e+00 3.289407277571728683e-01 4.258050952851903936e-01 3.714333430743891329e-01 6.856336419863938714e-01 -1.913983601403787538e-01 6.843846309220135149e-01 6.636227516005530624e-01 1.481717121144389360e+00 4.367431341739815842e-01 8.376753456800607456e-01 1.524244606943437885e+00 -2.811541733981621216e-01 6.269974167944324384e-01 1.530240231404358386e+00 2.091428233273173731e+00 1.290262195025742464e+00 1.589401666096222687e+00 1.315614968038811172e+00 -1.689984591820280491e-01 6.805705529645507124e-01 1.650860173335896575e-01 1.870952257689935339e+00 7.400348262772012964e-01 6.378276113749243859e-01 1.479410954848675130e+00 1.537741201488835641e+00 -3.296782805796950877e-02 -1.496290820014525291e-01 1.955567879048176527e+00 -3.798014162348108402e-01 -4.528089184002421219e-01 6.369925078317496547e-01 5.325066020883512108e-01 1.423258405470741339e+00 1.288943047078052961e+00 3.091239855105742063e+00 -2.808115566040914612e-01 1.577239008246721141e+00 9.416547950047023940e-01 1.100071366619027602e+00 1.537393797716398058e+00 4.712118464263395090e-01 1.064793710554726713e+00 3.084604033587726946e+00 4.274942377146834227e-02 2.296349414107673237e+00 2.201738164376557005e+00 1.374643124506983449e-01 -1.691842268155150097e-01 6.273853263760004184e-01 -4.825677432397212363e-01 6.752830977484032271e-01 -3.368313498849944132e-01 4.144982701990450324e-02 2.090948063482164887e+00 1.061654355683379070e+00 2.536475394759013291e+00 2.912737272999188498e+00 -1.704329787772724147e+00 -9.211098944308191427e-01 3.279631789608846049e+00 1.249725468213109814e+00 1.613543917743840428e+00 -5.307480657206324892e-01 1.735926944598790600e+00 3.006960518464623977e+00 1.603845312443428872e+00 2.107152246958174380e-02 4.121632292374721729e-01 2.145853075471246374e+00 2.589634548532453173e-02 2.106133576241622229e+00 2.373955479136861779e+00 1.565726244581561843e+00 -1.210033704941851918e-01 1.369876679352145965e+00 2.235053924323398444e+00 -2.419120567705135838e-01 6.835391877532543958e-01 1.596268234054298629e+00 -1.209310822062338975e+00 2.165437489276295757e+00 4.381983589361038156e-01 1.828857812939515215e+00 2.226233378034437216e+00 -5.395977357594270440e-01 3.415713873870550588e-01 -2.917984945291048349e-01 1.551774699846590666e+00 2.042396644292736152e+00 -5.120307695935508718e-01 2.912007294541988922e-01 1.566918152870582670e+00 3.947780574114521102e-01 -1.476005812830482045e-01 6.652851307704953365e-01 1.186959713793781290e+00 1.641771597799849047e+00 1.378716712855789117e+00 7.779269421695456099e-01 -8.554090726658244437e-01 1.261934193049585984e+00 1.411268429838065996e+00 -9.562579024593690358e-01 3.935087000699010740e-01 1.305241274188643885e+00 -7.549733367912911941e-01 1.199639919729212689e+00 -6.163510605655866392e-01 8.491916158077946752e-01 1.509561944050114679e+00 1.514667640469044008e+00 5.630732187738688443e-01 7.139248751907365520e-01 1.042082488042271049e-01 1.407891314423731277e+00 1.650903221890980044e+00 -1.916893578107556340e-01 2.039181373742945613e+00 -1.717577822460693904e+00 9.865473340947166214e-01 1.368653637985571825e+00 -5.577927063585420564e-01 -7.027404764887168476e-01 5.216516223570347721e-01 7.971332582768480002e-01 4.487131357553234001e-01 2.389798912664558461e+00 7.250550867672189703e-01 -5.591275963634052548e-01 2.238417741855455390e+00 1.108687581707449299e-01 1.235397529089544422e-01 2.818886436685212438e+00 1.918913823143778563e-01 1.366893995407154172e+00 2.013360448615209020e-01 -1.309298675735288908e+00 2.300543594768693079e-01 2.564362956639522628e-01 4.272234299454166773e-02 7.498927168552204092e-01 -2.496161486560103393e-01 -8.037158224339285839e-01 -2.714033053535019890e-01 -1.770690701320923044e-01 5.729997310666128385e-01 -7.466755611690586436e-01 -1.337943865573693492e+00 5.280312920086367434e-01 2.345107044941690255e-01 1.752382888803927785e-01 1.914577062512320682e-01 4.934718599076440282e-01 -2.133588945855725338e+00 -4.346686809723862566e-01 3.166432450254670350e-01 -6.633491911332224378e-01 -8.834871693545101046e-01 1.909983373180416777e+00 1.206256640651123702e+00 9.962763321064955768e-01 7.279533499667875107e-01 -4.569557707359763188e-01 4.596951225931320550e-01 6.847937899538394380e-01 -1.279554826980356719e+00 -1.561782285676914794e+00 1.318102373992258824e+00 5.781529016608588645e-01 1.510143979562334149e+00 -1.575965786232371268e+00 1.579374981861685123e+00 2.244108644052334345e+00 1.021440147310922697e+00 -6.769872555849231199e-01 -2.099177853210527911e-02 -2.832814872475610327e-02 -3.304796019181845956e-01 2.622682788659365660e-01 2.181841846057152867e-01 2.896887302683590071e-01 -9.010001394840793099e-01 -1.839895518561496024e+00 -1.727097987249250066e-02 -4.828958065567871549e-01 -1.424079438984655832e+00 -1.246056398400354315e+00 -5.662474743219173545e-01 -8.086168987965433042e-01 -8.673155950497821731e-01 1.904933586601406052e-03 4.458852183273786518e-01 3.522682938875418279e-01 9.197940124979586685e-01 -1.332051114987701013e+00 6.072081098052765080e-01 -3.083221692143706116e-01 -1.533481597364359239e-01 1.345518077076674146e+00 -5.412094833177639730e-01 -6.039302107484050171e-03 -1.675375343906707837e+00 1.068748980059780473e+00 1.133405654514691774e+00 -2.070136206888723018e-01 -5.184629699235987488e-01 5.202325843436141906e-01 -6.022542960782393262e-01 -2.079264010116508438e-02 1.145006534938796561e+00 7.517029671374496624e-01 2.439562696842881295e-02 -1.006710352039291712e+00 -8.341486318332804739e-01 -2.674216788757872276e+00 1.925283886558186275e+00 7.986829878803627381e-01 4.184390775228961634e-01 -2.004940447291684857e-01 -3.220297527595884779e-02 1.401397517058058151e+00 -1.219948301677331419e-02 -5.024001792143104606e-01 -2.997549167484915220e-02 -7.867162332542793068e-01 -3.745814198295387976e-01 4.138836130172452443e-01 4.706143621811787470e-01 1.266919863705718186e+00 9.940980989138615831e-01 -5.365154789979684757e-01 -1.017671841136174260e+00 -6.765994656623781633e-01 1.366020437965626222e+00 1.456102321124720822e+00 1.142483466868421615e+00 -2.399412648238770929e-01 1.379508114392863583e+00 -5.961810670688313385e-01 -1.546905287871887191e+00 5.445386736341101264e-01 -1.493203113343519295e+00 -2.373481308873951479e-01 -1.295280512373063964e+00 -6.013725507561371586e-01 3.397421541806455725e-01 5.182009003417622495e-01 4.069254165873366635e-01 6.142676447554633601e-01 -1.672114104275038038e+00 -1.265104545086659371e+00 2.629491949357778968e-01 -3.937330945343382460e-01 -3.296100752574511739e-01 -8.768119998378590130e-02 6.517463423822048574e-01 -6.861988082249784182e-02 -1.998794625144455273e+00 4.181481510065327978e-01 -1.750428172044775910e-01 -1.702135078335683671e+00 9.374510452065899502e-01 2.097425968779609989e-02 -1.903983398288875195e+00 -2.719797085255030167e-01 3.118837532109351440e-01 1.222005571041535843e+00 -1.672501837557621163e-01 1.998119380178541363e-02 -8.509729257261836599e-01 3.738854958849676530e-02 -8.178242054074809086e-01 -7.788564834744334808e-01 -2.092199066292369791e-01 -3.649185243127288092e-01 2.750033419131589496e-01 3.138071939308569730e-02 -1.657079110986396486e+00 4.777952019357558505e-02 2.912613933415839629e-01 -1.303950256290925536e+00 3.174406459838703953e-01 -5.841897201838374548e-02 2.144622791584042260e-02 -1.497337632853543432e-01 1.530313928575635751e+00 1.200375708432022570e+00 5.916237748612752645e-01 1.849317118842816576e+00 -1.514062310246926613e+00 4.067630466413404977e-01 3.850116546715130483e-01 -1.224464513534865073e+00 -1.615043025091098094e+00 -3.566314227417054505e-01 1.003148064795618133e+00 -1.111991052719616541e-02 -1.099607120714242853e-01 6.441881804173958948e-01 1.668470208081671124e+00 1.931040291785752205e-01 -5.636528199010094192e-02 -1.032663673810850113e+00 -2.348991123837324002e-01 1.850523693864301711e+00 -3.566592822465178281e-01 -1.343622039644468656e-02 2.308511502761002809e+00 -8.825968166429989381e-01 -6.400754811505398045e-01 7.157668458213102269e-01 -1.050480499404630841e+00 -7.514767305101225370e-01 1.520700951852142380e+00 2.108113010808056131e+00 4.436226096737572178e-01 -9.340176620176605937e-02 -6.566560691891061563e-02 1.803611009347796834e+00 -6.892650086600030646e-01 -6.460299063714691759e-01 8.420785986625868302e-01 1.397410244483058950e+00 2.341715106629282950e-01 -8.399861264134241834e-01 -6.627849426499354824e-01 -5.317339283136518491e-01 8.914283775592698467e-01 -3.395709805430221495e-01 3.186486466199988654e-01 1.673427961060201252e-01 -6.233868192020622923e-01 5.259970387386194712e-01 -5.552017445208922569e-02 -2.278990157163170438e-01 5.621921849890902934e-01 -1.243561984919738794e+00 -8.864485061199982585e-01 5.118267294598924932e-01 5.635203202348321172e-01 -1.469870369161335288e+00 1.652540723607896778e-01 -3.612758700017532076e-01 -5.571778175870403249e-01 -4.710091958537599433e-01 1.010589185904585824e-01 -4.556073456850385228e-01 9.734216298389777693e-04 1.168535708621718072e+00 1.277981428919113330e-02 1.097678434543129661e-01 -3.175953437818392344e-01 1.133772941094959075e+00 -1.357345550980563420e+00 -4.200472822609663814e-01 -8.281400767725081158e-01 -2.907398485016054676e-02 -7.119630728944513764e-01 1.421870988266570768e+00 -6.097776497993094742e-03 -8.430170016157441104e-01 1.100881100389649481e+00 -1.274729312716464946e+00 6.896387189556900041e-03 -7.897563167425164510e-01 -1.559214070973446997e+00 -5.699564111776640463e-01 2.327310083395316698e-01 6.619646404432216746e-01 7.304711450738159417e-01 -2.602584470111128367e-01 -7.477517911866096156e-01 -9.091341416685120302e-01 3.479133443178112350e-01 1.013643616857391017e+00 -2.831128096016845008e-01 5.417367402008934629e-01 -8.087387991316900837e-02 -7.629933210762667173e-01 -1.366765223582502964e+00 -8.483862154776160569e-01 4.650169386399556903e-01 3.837642630336779437e-01 1.256623126768974030e+00 -9.719929219228067296e-01 8.368896889101580250e-01 1.063090250155194205e+00 2.375404008977564929e-01 4.164838348854795202e-01 2.029532809837810148e-01 1.025592670955951524e+00 -1.542510955503850090e+00 -1.200031321821253494e+00 -2.938434026287805034e-01 -8.892457583498884766e-02 1.882488771327379240e+00 -9.092671328928990659e-01 8.297459839289575978e-01 8.095282839717193868e-01 1.278029979897097990e+00 -4.008890089928209277e-01 -1.242498412839375455e+00 -2.158654977415261356e-01 7.071333227020427659e-01 9.170436576628580028e-01 4.406700780074625234e-02 -1.627736352188708935e+00 7.561399699751458758e-02 1.485829051404560452e+00 5.979421543344928258e-01 -1.682925539350055066e+00 -4.611703683194528502e-01 1.908868673718780773e+00 6.227728214998280443e-01 4.895586626312048995e-01 -1.265833335210751365e+00 1.276713516671259763e+00 8.084243462172336914e-01 6.305010055527080493e-01 4.572930588453594236e-01 -4.346847976323555685e-01 -9.174325672877495230e-02 -1.421986186256479323e+00 5.210468171750981536e-01 -4.364296556112772785e-01 -7.627310332526382464e-01 5.929829340073592414e-01 5.558832957286378162e-01 6.413784802482247471e-01 -4.452513283132332744e-01 -3.754764984632681935e-01 1.051532986667964353e+00 8.933118336891248124e-01 -1.061784482296684429e+00 -1.972800155094592001e-01 1.332847620646217868e+00 -9.966621436141612569e-03 -5.019249971512936837e-01 1.633302750153441174e+00 -1.836528622277540934e-01 -6.835414109051919374e-01 1.143973235498292329e+00 -1.494108442910059842e-01 -4.783544299274394840e-01 3.056518827024285456e-01 7.169469881884502627e-01 8.423127705367813300e-01 -1.366273639628786396e-01 -3.753026981814229779e-01 -2.293115733536958412e-01 -3.384732245471527290e-01 -6.407161676751899071e-01 -8.006614862651779685e-01 -3.484545455244136836e-01 2.675394758831939890e-01 7.930285194189627684e-02 1.565392246163707757e+00 4.636938802206376220e-01 -1.467784345727183304e+00 -7.148297789124958834e-01 8.496709104596851247e-01 -1.976617885952493658e+00 1.199846230476941500e+00 -1.268696204725841437e+00 -6.238548792409462918e-01 -7.677765113649205331e-01 1.644971321342594717e+00 1.244192985013702346e+00 -6.132544986976570245e-01 7.080900507492711160e-01 -2.691027393544341839e-01 -7.922710942999706685e-01 1.968252915059368835e+00 -8.561414562698456132e-01 3.212936005205713763e-01 6.304549421335088333e-01 -8.501519427511079474e-01 -3.468666955883636382e-01 7.214886757656188143e-01 -9.684778463051296749e-01 1.943134319552416223e+00 8.821770579331583706e-01 -6.965563622612229722e-01 3.751499309746021971e-01 -1.439301185093699587e-01 2.872227732278725409e-01 1.320901494286765399e+00 -1.616359170681989088e-01 5.515320624286378370e-01 -1.519821159228633034e+00 4.886917752185633845e-01 -6.101890923105701692e-01 2.555527729200284259e-01 -1.959643169627065307e+00 1.153797210590607580e+00 6.642091529699953867e-01 1.970009411654272402e-01 -1.392277289424862285e+00 -1.920570785488130428e+00 -7.213303961807502329e-01 -2.254471396017090790e+00 3.716713993969153473e-01 2.080887751698058619e+00 -3.440105622937974506e-01 -3.269120801993696812e-01 -1.375024486621131414e-01 -1.144521066310085100e+00 -2.958723878277854658e-01 -2.054603780269843583e-01 8.302111137386763984e-01 -1.042908369012509828e+00 8.736923725487224512e-01 1.787514097380029865e+00 1.504025460010101067e-01 5.385505104623512507e-01 -2.257077724938115204e-01 1.179910414873486912e+00 -1.484797912454770275e-01 -2.480826048790862881e-01 5.281041127620831332e-01 -1.269498492715406268e+00 -1.504164847416992412e+00 6.325556860674730331e-01 -1.102346693352294765e-01 -9.842753566827793232e-01 4.997247060939210561e-01 6.539505428372492934e-01 -7.256839824728190669e-01 -2.047663443884125023e+00 -5.921090924084948526e-01 6.467916703364794406e-01 7.860645258788667711e-01 -9.365749290749947331e-01 -5.090293053162618930e-01 1.578445356216260365e+00 1.341622185114917376e-01 -1.786528046030278594e+00 6.697119624903510871e-02 2.421155899162017178e-01 1.522032222630766762e+00 -5.729261034826854670e-01 7.245607438993979521e-01 -3.626538130859552345e-01 3.368094930162319756e-01 -1.285574158571034242e-01 2.088056262294725185e-01 1.442086570950429358e+00 -6.180508070909058738e-01 1.421653879186413727e+00 4.000619056838486398e-01 1.026844602995214073e+00 -2.697370086037098602e-02 1.167160300102873093e-03 -1.049542707532908459e+00 -6.069900401716433747e-01 -4.118493127250471009e-01 7.391140009642329645e-01 8.924674363318154668e-01 -1.010255956883034267e+00 3.558761072235568923e-01 -1.671071322023720107e+00 1.286581760345806069e+00 -5.315548923728720121e-01 -5.956481723689581731e-01 1.118884830266442254e+00 1.001433440862250723e+00 1.538236405625555692e-01 1.964299474033985304e-01 -9.427771186006311810e-01 1.580037236020662844e-02 2.336128896923147513e-01 -1.899638352223328663e+00 -9.028716478417792013e-01 -3.601685791882158205e-01 8.156409549841709961e-01 -1.178419203502147017e+00 -6.921493907126812228e-01 3.369364193256642048e-01 8.597039471743693761e-01 1.428789971174921014e+00 -1.711618202135503530e+00 9.312551918250355776e-01 -1.251489541032283492e+00 -1.415521803898786013e+00 -5.565730317060575416e-01 -5.622030134891023989e-01 2.650462948169599597e-01 1.053335517225457152e-01 1.415455134915599711e+00 9.070540458027350761e-01 1.754603638122355092e+00 -1.209961043989802310e+00 1.849779499515006032e-01 6.695536354380102750e-01 -1.188098664110373570e-01 2.575140138950830604e+00 1.979744139191618180e-01 -2.748815253586792823e-02 -1.987873941501835384e+00 9.018113779548512232e-01 -1.210003042069929480e+00 -9.115869403577593344e-01 -2.096433950751628583e-01 -2.704278697631879447e-01 1.871725820683128427e+00 2.090620127725686839e+00 -2.982526359556978979e-01 2.519289610774851362e-01 -8.622767319311446244e-01 3.125843213297426759e-01 -1.228051629125290978e+00 -1.233555441927271845e+00 -9.649793533423979275e-01 8.657773250987040869e-01 2.973477365344320278e-01 8.482262483376783457e-01 -4.922626912481923300e-01 7.732244994144968908e-01 7.423459506555002418e-02 2.924856687437751290e-01 -4.681350843588237831e-01 1.344719964984876004e+00 -6.186129019405087748e-01 2.167077045827465298e+00 -6.013978463155911225e-01 -2.006857504414147342e-02 -1.097225190868007655e-01 -3.948296370838882408e-01 6.498252953196280712e-01 -1.292259681560203211e+00 -1.313234734991896024e+00 5.078523519677328180e-01 7.012585218671238962e-01 -1.919501892787681019e+00 -4.390867266933362600e-02 5.293364704113803221e-01 2.298813470897929090e+00 6.660031864759086151e-01 -7.788654981314530046e-02 -4.565168707020085259e-01 1.462478528205694905e+00 1.023133601553886329e+00 7.422349801768801658e-01 2.265500602734712710e-01 7.497753324975285905e-01 8.609046408336660239e-01 -5.698195207673806273e-01 1.484639290349227148e+00 -1.494703793713625939e-01 4.679217270118290473e-01 -3.545857307240357081e-01 7.536745992967593955e-01 8.037508991174866502e-01 1.077900523764418611e-01 -3.605586497468897811e-01 -4.051798171407622329e-01 3.656269137079865561e-01 -5.211374600939666646e-01 1.076595517271466518e+00 -6.683373202201020949e-03 -5.121888357914179402e-01 1.529650898512789459e+00 -9.538214732120485762e-01 4.021538031046482664e-01 -9.587150282565229942e-01 -2.022895966768324116e-01 6.801667118265467549e-01 -1.258977468660352317e+00 -7.194698122018691189e-01 1.263170878417930743e-01 -7.241609589566916361e-01 1.002405119179095250e+00 1.210664673450427609e+00 1.535512081123682426e+00 3.530930652159627314e-01 -3.569830475714664275e-01 1.463933606065567494e-01 2.272836171965841590e-01 1.085655256276686575e+00 -7.755370757665506209e-01 7.407609501639115246e-01 3.208426976872326697e-01 -1.268890240340260211e+00 -9.174503205663314676e-01 -1.755083741489378291e+00 -1.643857736513397283e+00 3.157702058525791999e-01 -1.261301248097344896e+00 -1.589529907150958321e-01 1.094771967384412736e+00 -1.219907086048194866e+00 -3.877720343885416865e-01 -2.776534120438497056e-03 1.949527218478967594e+00 -1.170863791306939072e+00 5.692047977937831904e-01 4.202849193591540744e-01 5.173332267821794117e-01 1.498368680943430675e+00 1.201806768482569732e+00 1.569207958863908070e+00 1.565384042639845541e+00 3.946395826997151635e-01 -8.135675876234262915e-01 4.152705121696617652e-01 -1.379970214106429394e+00 4.261089874365718844e-01 7.229791512185212987e-01 7.523124073490776720e-01 5.163001799965993843e-01 -2.543934061943731617e+00 -1.259913658999346209e-01 -2.146098262601826845e-01 1.673431594129285216e+00 -4.649606223194406307e-01 2.408334955129859123e-01 3.393050944423223747e-01 4.157003269443045324e-01 4.587213380184319012e-01 -5.775408028358088863e-01 -3.523485609987549450e-01 -4.042114667013100293e-01 -9.529920442906139044e-01 9.243164355890214345e-01 -1.737049424812652010e+00 -1.122154047373083996e-01 9.062996848149441620e-01 -2.979266574510891719e+00 1.677421510029676877e-01 -1.894462501427232257e-02 1.417153486549133090e+00 -6.388216099430601425e-01 -9.521805588092618899e-01 -9.024013247438521512e-01 -1.173873084058738303e-01 -8.402435799172485176e-01 -2.748321268091424852e-01 1.178617688761422588e+00 8.735200232404203291e-01 -1.377460022330509348e+00 -2.459365314213818043e-01 1.410354017473672616e+00 3.957854857714955266e-01 -4.150245807259628217e-02 -1.638877172660987425e-01 -7.379073422308106700e-01 4.828816037775103542e-02 7.133963723214284958e-01 -1.005145392569426477e-01 3.412732447452941908e-01 -4.093375377691869099e-01 3.729785718699379360e-01 3.897716152939387779e-01 -9.750581307138599385e-01 1.292854707611343690e+00 1.705347610908229949e+00 -4.539247731507142225e-01 1.790961627910319098e+00 1.255501042667792611e+00 1.694594229458384893e-01 8.542510975807986462e-01 -7.366871494984398305e-01 -5.210634692479468866e-01 2.293511463911306780e+00 -7.355343655099872979e-01 -1.062659021651282121e+00 7.281467001847448384e-02 -1.824506784125987435e+00 6.850831937696609808e-01 -1.768079927668922524e+00 -6.018390719317334714e-01 3.254413249088542459e-01 -1.090056620036422563e+00 -8.994987670343916608e-02 -6.569478746815400338e-01 -9.803137716476372221e-01 -1.235493194830516561e+00 -8.641760479589344346e-02 -1.267411193147204074e+00 -1.652057570791152896e+00 -4.592344845685104593e-01 1.207304802644829200e+00 -7.017888263049627540e-01 -1.197099523586957259e+00 -1.696450892397112498e-02 5.614454073692098923e-01 3.942915900921732941e-01 -8.446703758741351820e-01 1.119440853024126659e+00 -3.440879407257622646e-01 -8.358985817378841165e-01 -1.111181380115447537e+00 5.167099884646328967e-01 7.913235919423794451e-01 2.925525591244110962e-02 2.296574486770044943e-01 -1.217468212133074656e+00 -1.417944586512330352e+00 -2.727524897235004686e-01 -3.696636840778533828e-01 5.692594653139959604e-01 4.575312864965587201e-01 3.473111811926142267e-01 -1.261421133578573883e+00 2.323828850585155439e-02 5.169569167700083234e-01 -6.234389260883861361e-01 2.819613141096173781e+00 6.451061159846274151e-01 7.822019505116598048e-02 -2.468167650800033031e-01 -9.644950240662295560e-01 1.589210703338729047e+00 -1.078772082584129599e+00 7.134237466072878009e-01 1.056436833272214493e+00 -5.192743577735386973e-01 6.172378926884296568e-01 -3.450903763640685851e-01 4.949994189176933762e-02 2.728074204446193640e+00 -9.874125286936007440e-01 1.617917999011275199e-01 -1.212956623009766810e+00 4.404765319343587060e-01 1.008995148045968238e+00 -6.793838560627922796e-01 -1.473727908098177108e+00 -7.227732646948271944e-02 -6.400362010963942527e-01 2.626297367379872849e-01 1.041871748441470569e+00 -8.748379592572383956e-01 4.620048126023267310e-01 -6.545867318891437359e-01 -9.301626856693513412e-01 -2.316266182279391652e-03 7.897643841733931191e-01 -4.553369947654136718e-01 9.553236001373589525e-01 1.420775379599977351e+00 -3.039789843104933609e-01 1.135537867045606886e+00 5.476696023787966938e-01 1.509537414615467865e+00 -8.544832546998677447e-01 -4.518199925153399965e-01 -2.679137282461887745e-02 -1.002677434827236924e+00 -2.888620827079297904e-01 -1.253064095090685948e+00 1.553573827401673935e+00 1.574746355553169885e-01 5.086026096574860489e-01 -2.252080675424753264e-01 1.651591599944813582e-01 -7.646934362561517151e-01 -1.580199395932163187e+00 9.941700079186961414e-01 -1.310048949406942720e+00 -1.271110000948711682e-01 4.626664392013487559e-01 7.874082025979377564e-01 2.911948618987929005e-01 1.101929369988904783e+00 9.379188980774177953e-01 7.566867910679712927e-02 1.951753647740974262e+00 2.892951439023060178e+00 1.625383026640869477e-01 5.890560263938610791e-02 5.394751390310076333e-01 3.229410215848237953e-01 -3.436611326300526015e-01 -3.812532505095085344e-01 -8.112012461682804876e-01 3.117713870155054967e-01 1.048089270572807985e+00 -2.708122009541530595e+00 -1.808167070807829291e-01 7.294507059531066817e-01 -1.704764633954561237e+00 -1.687920679794348289e-01 6.360876664965705585e-01 9.247246889101666187e-03 -7.009568074163176066e-01 9.205484157345830143e-01 -4.174582808457901195e-01 2.336279662340280172e+00 -5.175898981105989671e-01 -8.271413689123999768e-01 7.376565576716519468e-01 3.297141958547935570e-01 -5.108961771772667637e-01 -1.719844286626924568e+00 -1.589235745381208043e+00 6.794995388941164061e-01 9.020647016327408840e-01 -1.209360594518406939e+00 1.613445669772320068e+00 -1.023948044271329350e+00 -8.213899403155382473e-01 1.260435865511546072e-01 -6.724171896663648784e-01 2.590837356939334479e-01 4.137372894297941528e-01 8.259323197945116213e-02 1.364362511472376971e+00 4.878660399086506283e-01 -1.114628724156603523e+00 -1.810097894267238994e+00 -3.197843634141384062e-02 7.285470388605477243e-01 -1.774500206104482558e+00 1.243764291231255203e+00 2.437077869699510180e-01 -1.181299691796535711e-01 -6.801287646803143572e-01 -1.453204463531626800e+00 1.190089446375538068e-01 -2.404080161616617695e-01 -2.523832216548770394e-02 -7.142775255566752302e-01 2.704529004850153018e-01 1.336610026641337656e+00 6.773018455113531677e-02 -2.813681091409411805e-01 5.032110200710477876e-01 4.590813377051760069e-01 -2.457361549748545482e+00 1.796000237498955876e-01 2.604675490537888272e-01 1.029122279180981536e+00 -1.171467770921185814e+00 1.304799956882145340e+00 1.171303958320754512e+00 6.186977832351810980e-01 -8.290470107258980370e-01 -5.335753384077907002e-01 3.737054332959854341e-01 -1.347719124090395182e+00 -6.151412526095263456e-01 8.339450144313157454e-01 1.965761987121338594e-01 1.390474010080580802e+00 -8.681831690710238858e-01 2.458835079333703544e-01 -4.012645199639372495e-01 -1.536515865894160005e+00 -3.255557941672635458e-01 9.110394643204557941e-01 4.042833642402961225e-02 9.815774660281318953e-01 3.400186039000744342e-01 9.630840166108682598e-02 -1.705039560576756763e+00 -1.490564829289863447e+00 -5.043035278032386159e-01 -4.192153963184100385e-01 1.559496605001750025e-01 -3.151125499732196911e-01 1.765772474625137423e-01 9.731232996594544327e-01 6.121575359845932152e-01 3.030412170317750564e-02 6.696376903551480853e-01 -5.046738407870166032e-01 -8.441185465120523146e-01 5.845499519610564132e-01 -9.998105419419558437e-01 7.285627429107571773e-01 2.288434556324086544e-01 -1.496138753491239815e+00 -8.477413778024988078e-01 -1.743308768722718338e-01 -1.188103506069797533e+00 -8.910600039871883205e-01 -4.973362372781088281e-01 1.655029366429364490e+00 3.576593937445966820e-02 1.251914687593645159e-01 -3.225129344486151739e-01 4.123711254257230174e-01 -1.929933760808050236e-01 3.420304601816924195e-01 1.811747857450223265e-01 8.382937177680390706e-01 -3.297559289335824650e-01 1.637959564601378482e+00 6.204089329346028359e-02 1.363598789018586999e+00 1.711939193393651859e+00 8.140604150678405482e-01 -5.473532335792085091e-01 6.108367652073781739e-01 -5.117481123340603677e-01 7.677788466091541864e-01 4.093172581342191529e-01 9.844391819566721269e-01 -1.375033349246622016e+00 -1.920485380662378949e+00 1.482953250327539330e+00 -1.330516168502204000e+00 -5.342380192650849624e-01 -4.074724179339789254e-01 -1.196846392685299909e+00 1.584006117040468453e-01 -5.847413362930126146e-01 -1.112407546202317077e+00 -7.111053112176116686e-01 -1.618532411020692785e-01 6.885238216715432458e-01 1.117931994671313323e+00 4.257619326719738750e-01 -3.038203484076413066e-02 -1.534169254155813289e-01 9.106077785936981250e-01 -9.876224586916190207e-01 -1.567527957216022561e+00 -1.595107886292376653e+00 7.368945173592558184e-01 7.521207827001537005e-01 6.457917630448671842e-01 -6.992949874511008579e-01 1.596207302373042314e+00 -2.230757189023791831e+00 -3.649070560796737750e-01 4.390763250040302657e-01 6.613281877678773846e-01 -3.931271428304000670e-01 -7.261153250895994171e-01 -7.879214600870367846e-01 5.334880815137332810e-02 -1.150808896032356945e-03 -2.009855199871611597e-01 -2.866755805006103719e-01 1.647434833166006918e+00 -1.173786604730946870e+00 -2.882651629959038786e+00 3.364190159727846741e-01 -2.304789604233002276e+00 -3.058238089797518655e-01 -5.029370285052626732e-01 1.565477755630408474e+00 1.330669702798858767e+00 3.531903237216431624e-01 2.140115621286139691e-01 -4.173226173021465368e-01 5.914205282915266926e-01 3.630921665296744649e-01 5.576230685416089239e-01 2.102101692178672376e+00 -5.607755652466246410e-01 4.448257632423925911e-01 4.592685622030489578e-01 -4.992130510389675702e-01 1.360253186323185925e+00 -2.019927114481435471e+00 2.033678530411226593e+00 9.111596718664999317e-01 -1.918143156359229495e+00 -1.266353855878312729e+00 2.007695817018099738e-01 1.345651911152924152e+00 -1.013048868479152320e+00 -6.783894809753404642e-01 -1.001079184397140054e+00 1.802193287845766712e+00 -2.145949859071415444e-01 3.549762050287659787e-01 -2.177222725375555779e-01 1.434740873708060471e+00 5.968927305004757544e-01 -3.873626412154571597e-01 5.468036531286624147e-01 -9.660408456809582711e-01 1.391683593137801878e-01 -1.378517805164467980e+00 -6.575968107931410289e-01 -1.938723657134077960e-01 6.978448735250932780e-04 -5.705029376539606512e-01 7.794178354107277329e-01 9.124325944608877026e-02 -7.332106121332725678e-03 -1.137278670157826577e+00 -1.053918582438646778e+00 -9.464412232916048495e-01 -1.739087094464061733e+00 -7.403403332017058913e-01 7.616735101630925930e-01 -6.789998189515279448e-01 1.025078687139536981e+00 -2.098673260360610193e+00 -1.281258381497224264e+00 9.286969414628291506e-04 2.471018926287374406e-01 5.883366553268710719e-01 -4.686215864035618295e-01 1.338630696426331923e+00 1.409100698139604368e+00 9.060383179599594827e-01 -5.555784328343685852e-01 5.881989177532720436e-01 -1.085987001793172979e+00 -4.977115915299716309e-01 -1.085181811865460755e-01 -4.933991932129506153e-01 4.139527046274645190e-03 -3.714828572083214014e-02 2.162281454459629715e-01 -1.323485354118701940e+00 -9.744795957448521007e-01 -4.506127027166706434e-01 -2.534193378723398893e-01 -4.447173167795669957e-01 8.844706421526500328e-01 -1.619789507317543897e+00 -5.788827602385285820e-01 -1.018090340415519490e+00 2.030942111976072606e-01 -1.002201046031761411e+00 5.334417594475655555e-01 -2.581108369341029718e-01 7.913858037358248443e-02 -1.252072731912894810e+00 1.090170321630601791e+00 1.632903557930666771e+00 -7.094885361217215802e-01 -2.886783756205530960e-01 9.328125404851734803e-01 4.343729391830852271e-01 8.331151671835050898e-01 1.518239362638271972e+00 2.643221502270430845e-01 -1.942222312810430118e+00 -1.130549845991672964e+00 1.277525288564684836e-01 9.073336307867698736e-01 5.969190451449357671e-01 -4.712250862701468090e-01 1.598395456755156985e-01 6.332872130587776649e-01 9.395492028864622647e-01 1.236018256861170173e+00 2.949768044309186710e-01 1.426339292654232871e+00 -3.329500007964190100e-01 1.313505136937007878e+00 -1.635075356889384712e-01 3.157397721038422977e-01 1.002784206870806383e+00 -1.137446949738322027e-01 -5.990459792674865946e-01 -7.486187976867748617e-01 -6.847796343517886797e-01 3.251219546332986821e-01 -1.433243164406113879e-01 8.976761296892917796e-01 -1.668641474810995229e+00 -7.101850330168381353e-02 2.844393834810290400e-01 1.117034907793211101e-01 -3.769347614869694718e-02 1.763611584684974698e+00 2.190109719055012061e+00 -9.898894288232606975e-02 -7.538273157817084735e-01 1.609777208244546898e-01 2.368514501233278224e+00 1.324966672607821305e+00 -1.069964309229901600e-01 1.217719781013891778e+00 2.449908452527983282e+00 9.729575327580892719e-01 -1.850829605170664360e-01 8.876044197928997237e-01 8.145781936647802368e-01 -1.331870529132160197e+00 -1.462687003734510105e+00 1.424658854337803593e+00 2.270829910768849547e-01 2.055380443428936055e-01 -3.974914008696235346e-01 -1.085706253672807486e+00 -5.951610042818187285e-01 2.591671376335155763e+00 1.274140294649784844e+00 -5.962210664566585105e-01 4.658290420229125872e-01 1.663657436027398129e+00 -1.274729876496789593e+00 6.033439219032088463e-01 1.078024209732869387e+00 1.019938877823008516e+00 -1.613367499738427302e+00 -9.329473781251790276e-01 6.232937521602163189e-01 -1.586001855445181130e+00 2.152807343960451147e-01 5.368199950238669027e-01 1.337739185506828798e+00 1.022547350987338843e+00 9.735403338157229136e-01 1.368016684592205934e+00 1.062428606331769915e-01 -1.039406112651263703e+00 1.340727347353988463e+00 -4.692460786407395279e-01 -1.333167103737043613e+00 4.651233314103681571e-01 -1.234813621375445480e+00 -2.128092950706681197e-01 -1.195245439651820174e+00 1.519638772524370962e+00 -5.563491261561717138e-01 1.846449673882958109e+00 6.828096193624259014e-01 1.346658676220477746e+00 8.191738352805093548e-01 7.659181832106690679e-01 -4.686959304437770535e-01 1.177186524499959974e+00 -3.309503713749842313e-01 -7.079998675850480983e-02 -1.311620662715717200e+00 1.016774148134852895e+00 7.493263288559072199e-01 1.339019732294879361e-01 1.224997400867186226e+00 -9.045300567599801056e-02 5.561724023083264301e-01 -3.937578593894592305e-01 -5.160451913422711145e-01 2.089058749220781053e+00 1.457824109382892253e-01 1.735976472981417329e+00 -6.073406570679522609e-01 -9.716092999766421379e-01 2.051581077611124293e+00 -5.672560698590747297e-01 -7.166365839628161538e-01 9.436322520231491540e-01 7.414846150223599608e-01 5.778916128568325483e-01 1.872751950008477273e+00 -5.023328735845082882e-01 2.354018712666620661e-01 4.015660391766996407e-01 3.755317509705084489e-01 -1.200217023695295954e-01 1.538936928358756617e+00 -1.314401899060373968e-01 -1.203090242480596039e+00 -9.334890692026528436e-01 4.920414375392657691e-01 -1.084663167682076573e-01 -4.201613535496481755e-02 -1.138221713399063750e+00 -2.326359775119541395e-01 -6.778212453219032430e-01 -6.176572004400777693e-01 6.572323566258897465e-01 -1.103449317736904911e+00 2.879430946949382286e-01 -1.235259165766130041e+00 8.345410929057872629e-02 1.943965725917903009e-01 9.594520579713882169e-01 1.043465388035776487e+00 -4.871844794868022688e-01 1.037096923762380052e-01 2.092047998902939465e-01 1.628821453457970359e+00 -4.596137889263939846e-01 -3.198144179643119811e-01 3.683116509428849272e-01 7.261445720661874326e-01 -4.593953319972287619e-01 1.368245616654848451e+00 -4.145636794664925295e-02 -1.955096830116959117e+00 -8.994768535935978582e-01 -5.827334149036122318e-02 -3.697783735921229553e-01 -6.226425281131896527e-01 9.070723098120012651e-01 7.902817771008705527e-01 -1.084745044662023039e+00 6.463696756303176638e-01 2.867072453412609079e-01 -1.013308039886113843e+00 8.875066430697995390e-01 -5.872821592665815604e-01 1.345948247976867101e-02 3.637263632908159794e-01 5.114408877292220615e-03 -3.384522015267436568e-01 -2.869402841957486849e-01 -1.334242567186678941e-01 -2.028364968652480727e+00 -6.355452528770851039e-02 -2.940296203805364272e-01 -7.150914100871779214e-03 1.455471119216854292e-01 -9.207423785562625085e-01 -4.316590820897058811e-01 -4.068119236954638729e-01 -1.101230123471262035e+00 -1.267473566772440718e-01 -6.980227906113430913e-01 2.832423594228780650e-01 -3.119477243996341964e-01 6.064640711102723403e-01 -1.694705191332690486e+00 -8.330667764036100431e-01 -1.660569615385830033e+00 8.100431319761655091e-01 1.855991307931553480e-01 -3.157241625794516282e-01 1.866881164255409731e+00 6.310091619119269357e-02 4.544721170723235032e-02 6.964303293332598788e-01 -1.113212027520227299e+00 -1.164996274313872537e-01 1.690860256962123387e+00 3.385868125792108052e-01 -2.832989223052623240e-01 3.610670828893751128e-01 8.918372333273164587e-01 -1.222059292148812260e+00 9.196130548851279007e-01 -1.502898397121156249e-01 -1.002651385920547478e+00 2.005636036814528733e+00 -8.141323247090288540e-01 -2.580252723604832266e-01 -8.356961977664021379e-01 4.462438488242830847e-01 -4.585946178172133764e-03 3.179925503404222864e-01 1.381394403268276783e-01 1.520740105181766361e-02 -7.927655418592960412e-01 8.057930938203691218e-01 -2.371395800024175937e+00 -1.081196266106062343e+00 -1.594621083384315074e+00 -1.468524124796769748e+00 -3.531619786281668949e-01 -6.403056327173872742e-01 -1.451758897648118274e-01 -1.355233910312019230e+00 -1.806645254793821931e-02 -6.435916140784980755e-01 -5.729421969995854846e-01 3.080032033163575544e-01 -1.815210739740130419e-01 1.088410208492349041e+00 -2.298035126128746608e+00 4.918674186676458282e-01 -2.563859803696091899e-01 1.371004585028954947e+00 6.897641487061043630e-01 -1.512526769146645078e+00 -1.691020023391393012e+00 1.490696296784829733e-01 5.998474711534148573e-01 -1.941806484767049534e+00 -1.284157813986270158e+00 -4.611385210523007983e-01 4.953107956625192876e-01 -3.277171467526184823e-01 -1.239329282197435544e+00 -1.031541043832590931e+00 1.516356291940561540e+00 -3.118154469601924994e+00 1.939807909980509226e+00 -3.584000374588551807e-01 3.378525728659381167e-01 -2.064161720077634446e-02 4.857332103305658233e-01 1.241343378655333840e+00 2.882147512198138806e-01 -1.309701565747435348e+00 9.158346261744334527e-01 9.522945487967814371e-01 1.301415450480007951e-01 2.462052024549026275e-01 5.031563166991411817e-01 -4.547814188343264341e-01 -1.204624708130173083e+00 1.493220672768409696e-01 -5.191016912824272245e-01 -9.771931662716418776e-01 1.968793594473554398e+00 -5.772320035416239614e-01 -6.482144424184220766e-01 -2.792553410725809315e-01 -1.969408902254977944e-01 -7.247368662611118895e-01 -3.675236299028972198e-01 2.116398855280293478e+00 -1.048605957730852190e+00 1.044980720384548700e+00 -3.042316585988423805e-01 4.838930238620458013e-01 2.004826454446929862e+00 -8.124338681262844794e-03 -1.000975565456594663e-01 -1.018279237516739544e+00 3.828683782421697934e-01 5.177055078972089275e-01 -1.639655819819259563e-01 1.145004848366497407e+00 5.696120448178361162e-01 1.162161136195700495e+00 3.041895416950353148e-01 7.394013909433135856e-01 -2.175370624224742588e+00 -2.515306884164357215e-01 1.247361010027665307e+00 2.944214337062441844e-01 -4.178176505109683636e-01 -3.713684739028116910e-01 1.317509090202247657e-01 1.244063847941262235e+00 1.587622084293979663e+00 6.173511836453214885e-01 8.037928667475363609e-01 -2.445457481151021017e-01 -9.504510760571110994e-01 3.923689449600213930e-01 1.438972471290169142e-01 7.119619450713129405e-01 -1.875942345783994769e+00 3.938174029747766869e-01 1.450834083388785334e-01 6.086402595724508258e-01 -1.075575588435935925e+00 5.711077208599787403e-01 3.770313746489869500e-01 -1.230950424427829759e+00 2.106742434293335797e-01 -2.014665331662998382e-01 3.694584469265297932e-01 5.591230440020475978e-01 -7.523882340683654135e-01 1.038663104415233240e+00 7.646032251911065725e-01 -3.349532300745063362e-01 -3.162862240383880752e-01 -2.694600528494450198e-01 -1.124634607270494691e+00 3.942474514063024071e-01 5.394482337699189056e-01 -6.726411883911673217e-02 -2.630910852507737929e-01 -1.695065828376248751e-01 -7.745460673736810353e-01 4.821072650480724975e-01 6.704624474301498216e-01 -1.624253329429708570e+00 -1.499637480074683671e-01 -2.647498872947495197e-01 8.335215394513348919e-01 -8.140624706821619760e-01 5.569168973745690643e-01 1.472565674831526561e+00 -9.067806052693013763e-01 -5.208754533313445512e-01 9.173048391051283890e-01 -9.239279129417191649e-01 8.644698659211809411e-02 -5.150144943869158776e-02 1.309072087549052910e+00 2.063474119339271662e-01 -5.026117517159333081e-01 -4.328071423907091098e-01 1.633396536159370527e-01 -9.273791429453328572e-01 -2.335735716007726892e-01 7.868743269222553405e-01 1.127137895970416581e+00 4.264540463476025334e-01 -1.779463939941755557e+00 6.868742549683426457e-02 2.354746407557962995e-01 -1.381136496695959615e+00 7.222177345542974969e-01 -5.621095464720032853e-01 -3.297281760983317156e-01 -4.073979369237706871e-01 -1.180101279220128641e+00 1.543335880448734598e-01 -6.011867246651165786e-01 -1.349004555211860412e-01 9.301037826176593581e-01 -1.546285314042044057e+00 -5.464092588027270603e-01 -9.300698735557871855e-01 3.277755084373458749e-01 -9.794595708187211480e-01 -3.420943441699859089e-01 -2.254638807009387569e-01 1.734067528541594516e+00 -1.321423477951826353e+00 -9.597052488011984517e-01 -7.231802080974428781e-01 -1.296944429591952774e+00 1.093238929287398298e+00 1.590192567666872225e+00 1.651823480458265214e+00 2.474014951774836102e-01 -1.290345594832818854e+00 9.138919895084055556e-01 -1.767550216293803489e+00 6.776327061666042040e-01 4.020999903141108667e-01 -2.229610045429555043e-01 1.632384969621606396e+00 8.824966775143651132e-01 7.951529034644492233e-01 -1.172270858560064744e+00 -5.530093828017704216e-02 7.094568939379013450e-01 -4.214619826325585739e-01 -3.989776038736565500e-01 -7.800735778851576319e-01 2.441236318102664449e-01 -3.835229670522181111e-01 -6.682776341680424226e-01 1.704301258733582181e+00 8.627139362848519344e-01 -3.423733236995999962e-01 -8.327050080373650243e-01 4.843437213590108814e-01 -1.256368471988731916e-01 -5.759660689658225863e-01 -1.032684435155437584e-02 -1.168678823083433294e+00 -9.753014363570742251e-01 -1.715655939536943689e-02 8.807763115282849498e-01 -1.497860342801577094e+00 5.850217218767304050e-01 6.841294800980643465e-02 3.588764931300095773e-01 1.816984781260688464e-01 8.472790938392115168e-01 1.155831437924276006e+00 -1.268123003031002449e+00 -7.666503832071794866e-01 4.261748775250456811e-02 -5.015775383260557829e-01 2.432620109211020357e-02 2.393618270015866134e+00 -3.953848209394575930e-01 2.358986473297195463e-01 7.818003670491491253e-01 6.350534503776178452e-01 2.386855713470979357e+00 -1.510622003149788839e-01 4.107623288116146187e-01 -2.057427452202193585e+00 5.652251286014640108e-01 -1.974159640199073973e+00 -6.074626099266977608e-01 2.228051207154572833e+00 -1.448514465605095891e+00 -4.582423497380253563e-01 -2.157598274213333944e+00 5.301912041702732115e-01 3.477322218568406065e-01 7.423638555552894980e-01 -2.198549532284790192e-03 2.573006872137364454e-01 -3.533529757402075200e-01 5.541562986237655863e-01 -8.019770284680575179e-01 9.959231342796455166e-01 6.992938007487901064e-01 5.613899059979783335e-01 6.078064174733920355e-01 -1.091427342698153780e+00 -2.059187657802345750e-01 2.243585279039897115e-02 -9.879881233778177174e-01 1.281573631622113352e+00 -2.218507662793321455e-01 3.439447026469337754e-01 2.513035327144403475e+00 -2.752281173474367404e-01 7.010469562859303894e-01 -8.301059001732284948e-01 2.270948030562293662e-01 2.239771075870085948e+00 4.935417900063686358e-02 2.308024017433958353e+00 1.638380007698588825e+00 -1.240039344501348673e+00 5.091877977684529100e-01 2.791528630412986600e-01 -1.035787948441718065e+00 -1.860205982608800657e+00 5.782329655554473424e-01 5.300247892586594789e-01 1.753342457525638665e+00 -8.448388599069077687e-01 8.401623601315350021e-01 -6.715973266185557566e-01 -6.708753929337781668e-03 -1.597243440983933782e+00 4.975690933911834646e-02 7.501666860419602401e-01 -6.452032897024042590e-01 -9.340206578180770824e-01 -9.354387812643069067e-01 2.011303939047804634e-01 -5.304127305535543124e-01 -1.923170597462925957e-01 -8.297701934817374170e-01 -2.349785177484925436e-01 1.761590690133522652e-01 7.985946972983061221e-01 2.578307498166942935e-01 -8.934055172685237967e-01 -1.195353001651029867e+00 -8.590083612497483312e-01 6.958338940117662214e-03 -6.813347165267483185e-02 -5.679717017244101385e-01 -1.089404765718790191e+00 -1.333326726147332775e-01 -1.137801074156219894e+00 1.775303276444493372e+00 -3.399349334726031735e-01 1.593265457828004328e+00 1.197480065541674632e+00 -7.264447965904045068e-01 9.369017591632611275e-01 -5.159722144787237674e-02 1.760104829573678087e+00 -3.925545313792116464e-01 1.156005902429002141e+00 -1.762106609819648284e+00 -2.068422942706781065e+00 4.259903887090327884e-02 -7.717702155559640342e-01 -2.819812089774501596e-01 6.349863128055839301e-01 4.940043222331979428e-02 -1.687770567693267498e-01 3.689770437584261042e-01 -3.379152800394898959e-01 7.175750049223084126e-01 -1.705623897491324703e+00 -6.821571684751637221e-01 3.181982894357928693e-01 1.122848139558292047e-01 -5.260652072611270436e-01 -1.890291108201164472e-01 -1.430359032107812733e-01 9.049880088689576246e-03 2.220713133888989610e-01 -7.444192383045530326e-01 -1.754165094014003667e+00 1.038803695408587302e+00 -6.322929906810432765e-01 7.903807729542457194e-02 -1.354464138252897021e+00 -5.670531639954301539e-01 1.494972876314049515e+00 2.318933955391842883e+00 -3.244114409195086313e-01 3.118869308823150055e-01 2.922730645016177742e-01 2.152325419742550650e-01 6.568077281703096348e-01 5.768873259179357893e-01 1.128294063446200896e-01 -5.362991382058062140e-01 -1.540435339811205839e+00 8.573485557853223193e-01 1.142458975010302996e-01 -6.196541480447043115e-01 8.313582346459935657e-02 1.236599681827297958e+00 -6.545781353881993114e-01 -8.292526644128851432e-01 -4.895931243433294111e-01 -1.206578402537963779e+00 -1.124194732667239682e+00 3.946085399019447770e-01 1.209215362241294889e+00 1.170769488144604020e+00 2.799930194693612817e-01 6.148339047188747797e-01 -1.043215348229878048e+00 -8.438412904157146510e-01 -2.585300969527288828e-01 -9.282679865879278625e-01 8.401163836745730862e-01 -3.276171663237724685e-01 1.014702567974862940e-01 2.751162559321730927e-01 5.591794405428754389e-02 8.571571325453832824e-01 -5.956847757574582625e-01 5.368790157725380485e-01 -2.717295106690099105e-01 -1.303392839289657934e-01 1.865124303687049290e+00 4.689810080458896580e-01 3.568587126765421780e-01 2.815964063903164116e-01 -1.454791017910371353e+00 1.711284540528661191e+00 1.717868091177429557e+00 2.123557707971630501e-02 5.083635714033818420e-01 9.991037129619605439e-01 -3.521119462490812646e-01 -1.230377949354817035e+00 -1.119020099806713686e+00 6.426194582303594582e-02 -2.254723362318195728e-02 -8.282207824433518439e-01 8.151566735377225870e-01 2.414620579280670309e+00 4.881034105446910853e-01 1.847922509136782909e-01 1.891703004136420674e+00 -1.120880146228743657e+00 8.796679158029341306e-02 -4.453089251074984212e-01 6.058505205569821861e-01 2.359118294432878127e-01 -1.615468007714263576e-01 -3.891149710506147663e-01 -5.984316743749677064e-02 1.746601100401188322e-01 3.198477844484935440e-01 -1.128491944699352212e+00 6.857023139060298700e-01 4.531790139860115696e-01 -1.192949158061018117e-01 -1.437112906416372793e+00 -3.919332625541473991e-01 4.214968042618243982e-01 -1.208018860777415382e+00 6.294902088861176193e-01 -1.338868545582213132e+00 1.050344809310244987e+00 -5.089926318319110132e-01 -2.207954940738166005e-01 -1.892480248624587746e+00 -6.032802373145929042e-01 -1.033457248093203384e+00 6.763581995962636428e-01 1.086452348646943289e+00 -1.171869445159110956e+00 8.250407696423249782e-01 4.695589069159403772e-01 8.821876017541382398e-01 2.068961633345585138e-01 8.785203630095053118e-01 -7.937910020729862515e-01 1.117777490957875042e+00 4.545832794657750364e-01 1.742968522102253670e-01 5.948571831681954275e-02 5.443635586529337322e-01 5.597818239172894783e-01 5.727090489763985159e-01 -1.752254064550599955e+00 4.849916058052590739e-01 2.466579516399479033e+00 -1.656957042605396335e+00 1.166094893787048559e+00 2.336679400281742314e-01 -4.359238096367371584e-01 6.231937567813708272e-03 7.740413391728391268e-01 -1.141724520166827184e-01 -1.189891206089703335e+00 -1.163291702801318328e+00 5.463046927829464661e-01 -8.245061419746082532e-01 -8.695801840615674516e-01 -9.956413326324851099e-01 -2.139188668083216380e-02 -1.432525374677788045e-02 4.341416211502128197e-01 1.825147825787282740e-01 -1.008052639779089654e+00 -1.462528876938826272e+00 1.091348312778267493e+00 -1.187547185072012512e+00 6.503263913301148280e-01 1.997350784578772132e+00 5.115544270393885817e-01 -4.739407012349400872e-01 -1.321053998246195738e+00 -6.358612313126624782e-01 6.754031290474828142e-02 6.785329848628807170e-01 9.075540135196085226e-03 -3.216183307896244847e-01 -1.491414399953812087e+00 -1.591496307457057835e+00 -3.056428714487646192e-01 -8.780113052463744960e-01 -4.798966880022871861e-01 4.395815270716330603e-01 2.199337235483366459e+00 1.777798458869214837e+00 1.211502441766725724e+00 7.178179038401655276e-01 -7.202988134052915603e-01 5.324397694195555086e-01 1.297717247936048812e-01 4.584201391444620022e-01 -1.734248347242959010e-01 3.324157356699199845e-02 -8.451530481668556583e-01 -1.283042612262345283e+00 6.059777309079504570e-02 5.621649815764165892e-01 -2.105724047185648207e+00 5.561726082680886751e-01 5.931771108472486675e-01 4.805091088443091962e-01 6.049814982013578257e-01 4.668131018257442033e-01 4.078274755965947684e-01 -6.067675274542880248e-02 1.400317461325768953e+00 1.237739663822091107e-01 -5.191578295450108849e-01 -6.777566987817197353e-01 1.092887091136422351e+00 3.499093696402905129e-01 4.308905048686452743e-01 -7.234245389729282438e-01 -1.186850182984987567e+00 2.594337703698501030e-01 -1.718644913283968290e+00 -1.664926413209775413e+00 -2.338386432137911919e-01 4.456366401313902603e-01 -1.524298863570676676e-01 -4.886024686846884291e-01 -5.069073518353048868e-01 1.402384137613086335e-01 7.443193500122442519e-01 8.023484781743152050e-01 -5.567357195011984894e-01 8.839254758107922827e-01 -6.289580896569042512e-01 5.141259753082667583e-01 9.753094848330933209e-01 2.795436432543435545e-01 1.150906494307250671e+00 -2.013863616755497132e-02 -1.927791309138845444e+00 -1.191908282849425849e+00 -6.614380629798376487e-01 1.148031942737845146e+00 3.433385320831531806e-01 -4.888773931204341006e-01 4.625075918480375803e-01 1.311659643482343984e+00 1.190906719026819438e+00 -5.819276770314952829e-01 -9.240083131015495166e-01 -8.274552409415726340e-01 8.841064369869505724e-01 -5.191559701017102180e-01 -2.473893123118105219e-01 -4.972897269613032467e-01 8.520568484008722576e-01 -3.375994700157999295e-01 -9.774456459030766986e-02 7.019214487925659052e-01 1.488274513892956730e+00 1.115120064756526697e+00 1.023012718204276750e+00 1.091117127804072801e-01 7.096604157223166398e-01 -1.407622922364020202e+00 6.564191780547972144e-01 -1.959681389009309882e+00 1.337528139888529699e+00 5.537810659941394542e-01 1.363941508369338751e-01 -1.014746291043300053e+00 -1.056611054860656429e+00 -2.487529874172494715e+00 7.336525386471362542e-02 4.073440838838843781e-01 -5.603896022571510649e-01 7.586913129147982993e-01 -1.661704625056280582e+00 -2.280651250759083926e+00 3.803282933954503231e-01 -6.162665759716072778e-01 3.094283320087482525e-01 4.492881165176357827e-01 -1.313598049978620841e+00 -7.209970874705394772e-01 2.055178003433680289e-01 5.141293674883642417e-01 2.281068531571290026e-01 7.752143946991244539e-01 1.999105477639610884e+00 -1.608071825158041701e+00 -3.205950109548889038e-01 1.023627324189448906e+00 9.054557818477357856e-01 1.285836239954588900e-01 8.787479949507021049e-02 -8.317879558363591164e-01 -1.912654931298171546e+00 -3.793241823922859912e-01 -1.086999743163784116e+00 -3.157096311494869134e-01 3.146764512666622160e-01 -1.233968491208879970e+00 1.429714147407222136e+00 -7.164939968987196206e-01 5.584558692686310971e-02 1.068717711732052766e+00 -1.547783005767772835e+00 1.514237035370376683e+00 1.298545112462535345e+00 -1.730781215509768822e+00 9.962527986336907615e-01 -1.059160249759670963e-01 1.184545062229420020e+00 -2.399257758274858099e-01 -6.091723491556071401e-01 -1.090544061569725276e+00 5.652475173385453910e-01 1.353471000803942781e+00 1.135694035402158297e+00 1.248924399953627029e-01 5.163244437991457714e-01 -7.010174256676516835e-01 1.473749305751078653e-01 1.636125639682776356e+00 -3.933631541916945973e-01 -1.306483040708290577e+00 3.460020728493284209e-02 2.208933949899955174e+00 2.279671022078811893e-01 8.550271910264238828e-01 -1.191108796506801459e+00 -3.577963038243819199e-02 -4.596630730245603313e-01 -1.117803367672403514e+00 4.494448849167144155e-01 -2.670533178789228135e+00 8.537301728664189460e-01 -5.575854212726296666e-01 -5.215160131150257117e-01 -9.881878937896730886e-01 -2.707325204894970860e-01 7.752059967763050841e-01 -1.127724011279353400e+00 -6.291886257830148210e-01 -6.134670401512728466e-01 -1.284114991861557531e+00 -6.346732034609147144e-01 7.010968730439820495e-01 -1.585541409109904598e-01 6.049296246277097167e-01 -5.113890703159070794e-01 -6.566456954707703408e-01 -2.061054476190025575e+00 -1.061804469058458045e+00 2.038529448790328824e-01 -5.768291532000738853e-01 -2.892662799389402253e-02 6.544006499661030318e-01 7.622881442969210442e-01 -3.180480390801291302e-01 -9.713504975036725275e-01 1.518612661488747184e+00 5.165960962883152652e-01 1.953125836757080291e+00 7.507111009156950399e-01 9.893562916227528481e-01 -2.580454239806957983e-01 1.155805202947550958e+00 1.327307566092860158e+00 -1.457966646573090941e+00 -2.424159746582926767e-01 -8.047233216855632643e-01 3.782312581168827403e-01 -8.806671056737715997e-01 4.428884089892229370e-01 1.676645363608374240e+00 4.158144589132424240e-01 -1.450857373750528367e+00 -5.972218833965301510e-01 1.007604640704362842e+00 -8.456528723909997325e-01 -3.565420570922661070e-01 -8.586992310437954190e-01 -3.932974787235367642e-01 8.479618561496303775e-01 2.672321380116546852e-01 -4.440836785331084280e-01 7.311852787359105488e-01 -5.057492513849367599e-01 -3.827914747156831998e-01 8.226404244283279654e-01 9.057283545563248328e-01 2.008806253918390128e-01 8.186837506229344141e-01 2.360986666241566556e-01 -5.875311516832913972e-01 2.009433898370737159e-01 4.422656009942242950e-01 -4.977615189877096502e-01 -1.465847180411425921e+00 -1.028811991385420566e+00 -3.340494280788597337e-01 -6.460664231667410939e-02 -1.223692050953949229e-01 4.391802600263290390e-01 -2.148893870890280361e-02 -5.579934997785515050e-01 1.735167010898378992e+00 1.628769422448315796e+00 6.519879035367713849e-01 1.180461890053037921e+00 3.808853017105296446e-01 3.024062236988779850e-01 -1.244155358532107902e+00 1.930234753167833883e+00 2.065695765495097813e+00 -9.355606322392912011e-01 4.422657822450120069e-01 4.751768343057427568e-01 1.783408291334476481e-01 -2.041988965368804809e+00 3.476284076164200543e-01 1.894997791745801075e-01 2.099591079850535280e+00 -6.431628623969388725e-01 -1.920080641369571239e+00 -1.233246170958593124e+00 1.094126054235257772e+00 -5.187573873199337049e-01 4.445615723489821508e-02 4.697934105966704021e-01 6.913726094224714736e-01 -3.912757035301382413e-01 2.075421033494045109e-01 1.541536453168941556e-01 8.733192629977234445e-01 -3.622030814933564491e-01 -1.873357188392782868e+00 3.273406165767671072e-01 2.138178225794449272e-01 1.143846341007195289e+00 2.435603319280690737e+00 -9.546403202638671370e-01 -1.945299457639422525e-01 4.615309151303151891e-01 8.232084084002213586e-01 -6.496591723645431804e-01 -1.063056551877990641e+00 9.733353386866663848e-02 1.123906118277093746e+00 -2.785954945903479363e-01 8.155142388919101037e-01 6.694800235335794658e-02 -5.864998074555165530e-01 7.715983294896963107e-01 -8.681366748529570354e-02 9.915337960677833573e-02 5.426398968613431739e-01 -4.595982899920519893e-01 -5.081613470369962249e-01 -2.890396017913474225e+00 -1.489626464785605231e+00 1.439520447245169033e+00 -1.432328833237032750e+00 1.496604978197377811e+00 -1.530097701626890627e+00 3.537354829489021413e-02 9.268046378255926365e-01 -6.395229440909501184e-01 7.015173379819922284e-01 -2.565501011307092516e-01 1.254706643337338660e-02 -9.596362057336339513e-01 6.709643860519318714e-01 5.769673697686448013e-03 -6.411379040509024296e-01 4.149281190035174482e-01 -9.289342126079969120e-01 5.160324670696649074e-02 4.367663755372774292e-01 -7.273204757622850902e-01 -2.172313305348415047e-01 -5.584697695543997531e-01 -1.089615343250844859e+00 4.288711918614686591e-01 -8.120187370307184738e-01 4.730331141965099517e-01 -3.855353330984610527e-01 -1.962857764630013158e+00 -7.106035109804775818e-01 -2.408459522594131805e-02 1.010581431442506561e+00 -1.302904588178359635e+00 -5.324995335207967084e-01 -8.260681845605344353e-01 -1.425829645894322262e+00 5.578181652253867417e-01 -1.732411186988393192e-01 -1.045305771839204895e-01 -1.219185839423394313e+00 4.715793219752368454e-02 1.548190168268213061e-02 1.109551242697013329e+00 7.473440008623392083e-01 -3.334697485459949262e-01 7.498598394336341011e-01 -8.265397503478901786e-01 6.009119533261727403e-02 -7.095596856724181167e-01 -1.279901469472867204e+00 2.611141181044973614e+00 4.465557172579858181e-01 -2.334164974812391158e+00 -3.083715557135430219e-01 -1.103857000969686863e+00 -1.523059427080904582e+00 -2.879800953564652932e-01 -5.623691053302390941e-01 -1.083899742666740718e+00 8.321530564801234986e-01 5.867531242109363943e-01 2.457941914586970089e+00 3.166123755587077482e-01 -5.759715549961872405e-01 -1.602058212906056323e+00 -1.130116705814262268e+00 -6.644365894340295564e-02 -2.719039208400980123e-01 -6.604867701783937450e-01 2.262478655685977100e-02 1.475982518202838989e+00 5.656773001230996911e-01 -7.715178783808809282e-01 -9.912260845749937266e-01 6.577983171206649438e-01 1.500621253182206294e+00 -7.678351383087679283e-01 -4.609653230662422163e-01 2.298523908005654537e+00 3.495564734958175324e-01 1.313527575757190036e+00 1.294738270316041939e+00 -8.366034847530418039e-01 1.041960811742833393e+00 -1.317955453980090619e+00 1.572652902416205256e+00 -3.211753396643953096e+00 -9.058879982207147519e-01 9.378674610085794283e-01 2.309749200006284475e+00 -2.261698673435481144e+00 -9.472975633469679080e-01 -6.849294368536649191e-01 7.079286534842399448e-01 1.114160820972628585e+00 -2.160009595606561028e+00 1.964653309907407053e-01 4.965883912667131139e-01 -3.347553936687310272e-01 -1.673651899621744654e+00 -4.932932370234826003e-01 -4.934699516389542406e-01 4.266739151081261339e-01 -2.937174684543942260e-01 -1.252253683092805048e+00 1.932737920282980415e+00 1.492245842880749684e+00 -4.163653133370787823e-02 5.896607408260118310e-01 -1.994864580660509201e+00 1.083306106092588816e+00 -3.749776581687639943e-01 9.234863023767617696e-01 1.013302277419999342e+00 1.655042334595048681e+00 5.769226036930295842e-02 -1.154862371516889530e+00 6.310260016905812064e-01 -4.383310921634337998e-01 -9.481457106201685026e-01 1.808787711146025323e+00 -5.990821869706638436e-01 6.400049278736799074e-01 -9.183006082927359648e-01 2.383047229092425390e+00 6.222515948607800773e-01 -7.453020203259731469e-01 6.404969943294461232e-02 -1.428092663517919192e-01 4.112299725750966917e-01 4.134600539912182127e-01 -9.222747593414373224e-01 -1.630769594932562683e+00 1.223970182430231590e+00 -6.525366748489581648e-01 -1.282531874313683540e+00 5.312682079900861165e-01 9.204496357089495540e-01 3.921689359544198311e-02 9.885412897395097487e-02 -1.283333113206976295e+00 9.952507133752865887e-01 -7.340821564814513644e-01 -5.096976552887890755e-01 -1.457916017736096137e+00 -8.588399263092174607e-01 2.185629226377710510e-01 7.557343841589372335e-01 -1.111689935780309363e-01 4.646579948144229366e-01 -4.786596779439349358e-01 1.037288850177313426e+00 -7.523486221524012807e-01 2.703866671744774575e-01 -5.494135475433138405e-01 -8.793493952734898755e-01 8.194893844185670018e-01 -2.306751334041406629e-02 -1.087148933167516374e+00 2.241894134346151368e+00 3.793505740957296424e-01 -1.047238367856259678e-02 -1.718458473315782886e-01 5.237161418988764972e-01 -5.118082732766465748e-01 -2.478313493681075785e-01 -1.598470884300607353e-01 8.385463221185901483e-02 -2.214924819842907677e+00 -2.543501705380102895e-01 -5.279974031990615213e-01 2.025793483585974775e-01 -3.896429397496674607e-01 -4.433304555189216956e-01 2.350657314743418158e-01 -5.344409803105844986e-02 1.648191499613883337e+00 9.757684169971233556e-01 -7.325211785690316502e-01 -2.361284721133459497e-01 2.188725864543347721e-01 -7.658666038805448384e-01 9.741765013275345275e-01 1.613159438552891567e+00 1.673001415799717506e-01 -7.995386839536073875e-01 -1.115035580237596857e+00 -1.433559140521881992e-01 -8.373405686555548399e-01 -7.371235395911094335e-01 5.297462969360218210e-01 1.445381047211338865e+00 1.046301508581349154e-01 7.357147347631209922e-01 -4.194617620102439881e-01 -1.601896431278376554e+00 1.444986309083585940e+00 -1.378393544919129798e+00 8.551310386020541943e-01 3.423591198325992013e-01 7.002570045690703626e-01 6.963936578104220620e-01 -6.302923503845180020e-02 -1.188998573365028566e+00 -1.055990410852512440e+00 3.360902202633063163e-01 -3.976460249731919583e-01 4.151079744626128276e-01 2.768968476971748749e-01 -5.207998303164342868e-01 -3.112797519864126117e-01 1.626655146486857939e+00 1.504340570788088582e+00 -1.692304485894997879e-02 -3.100011417250488344e-01 -1.199396724780440016e+00 1.478414464252093552e+00 8.946932319881384377e-01 -2.819589423210645540e-01 -1.087207831108598866e+00 -2.136805648657580381e-01 -9.836275360601757223e-01 -2.202947447625931698e-02 -7.155757883914088957e-01 -2.671583677791634859e+00 8.366188059136659971e-01 -1.625851608444511542e-01 -4.208208990451203224e-01 -1.177471944754642230e+00 -1.773032587176376351e-01 -2.500148045193767432e-01 8.642259327652235257e-01 1.038246397243536290e+00 -1.480571637532088092e+00 1.307192343019771608e+00 -5.920779038046538600e-01 -1.509607700693354593e+00 -8.372633313269850497e-01 -3.987280592486860953e-01 -1.063358575788045934e+00 4.705958221325318158e-01 -3.016858874334547025e-01 -7.600456404079796169e-01 6.871370935434082394e-01 5.654658149731887073e-01 7.182787295752800505e-01 3.770827792988963867e-01 5.583264916820996904e-01 1.002453760795021909e+00 9.988655297486082052e-01 1.079808863295387056e+00 -1.591945694151257529e+00 -2.162324312138786286e+00 9.787501012535615441e-01 -4.830824115175315070e-01 2.818882396836839277e-01 6.716788848075809781e-01 6.534555571524468531e-01 1.086382196212485329e+00 2.464339733660549481e+00 -7.354566998541199607e-02 -1.828450683528309306e-01 1.259965899088950847e+00 1.297939387324053007e-01 9.187365643404207805e-02 -1.706580050347861754e-01 -1.289921230389316609e+00 -2.011375459803276533e-01 -1.162342749790212793e+00 7.767586479268279165e-01 1.612246613105537296e+00 1.394479630520384594e+00 -1.150950447537135490e+00 -7.312543801282027633e-01 2.113686230686495637e-01 -4.491147584298693651e-01 6.392100970284537720e-01 -1.109163767382302490e+00 -1.470268814121006018e-01 -7.714312426142657664e-01 -6.058586494664598698e-02 1.515429825999665026e+00 -1.905409627176900544e+00 1.487709331900131549e+00 2.191383086102357769e+00 -1.472733794295819409e+00 1.273086270211543747e+00 1.196540515987307263e+00 4.645618061434807489e-01 9.588613898994423623e-01 4.271935635887708776e-02 -1.693482137452232861e+00 -1.667504513495829399e-01 -2.480809073546022869e+00 1.357526762931406394e-01 2.393758308327001760e+00 -8.661487982944743313e-01 1.182214798187299243e+00 1.048523814418965694e+00 5.815164159912241670e-01 -2.630909525490358059e-01 7.898880541519618381e-01 -8.380303154101089724e-01 -1.199781817243142035e+00 -6.285002492071928293e-02 9.496837067889950523e-01 -2.688390397899181328e-01 -1.199034481297663213e+00 2.133930958201273320e-01 7.531382396755255115e-01 -2.150452110638386927e+00 -1.274435872122008095e-01 -5.812392568825786032e-01 -4.878721742803586170e-01 7.332310688067907867e-01 -7.506146710751707696e-01 -1.227114476939451748e+00 1.573717506400534649e+00 5.441928334898564756e-01 -3.037710744354988335e-01 -6.372793031345000969e-01 -1.719402420790615782e+00 2.489011189486451503e+00 -9.224613460411912325e-01 -1.736982444607519271e+00 1.779325193874055744e+00 -4.983618403391548157e-01 -6.293828057139546628e-01 1.041652550879842876e+00 -8.731844129417606903e-02 -1.040266425713372689e+00 -1.933068308334385255e-01 1.490524208529598882e+00 -1.116755201849978230e+00 3.629713710882258582e-01 -4.717073782553921624e-01 -1.301345457012069051e+00 -2.930473040864480655e-02 3.400698165293733477e-02 -4.095732894011467895e-01 3.147245606013166497e-01 9.845015582435249213e-01 -5.575143911074195158e-01 3.363837868257243957e-01 1.471086493021567909e+00 -3.910746242683191265e-01 -2.492121584584922056e-03 -6.397129923763003045e-01 1.319782044536761179e+00 6.191823760324001169e-01 8.373315107735875840e-01 -1.796930652831556785e-01 -1.108275769794270227e+00 3.693760989207988121e-01 -5.360263247009154908e-01 -1.529036560752201179e+00 1.021690963386761686e+00 1.392101675110898995e+00 -8.117567554383509076e-01 3.362041957216489463e-01 1.358412241696145717e+00 2.656382930568457201e+00 -2.249924573478264023e+00 -6.153602077834972039e-01 2.716999346238799351e+00 8.115848992858041289e-01 2.779947964083700485e-01 1.712987718751170840e+00 8.100352400422303201e-02 -9.924930015167386932e-01 6.321335726647482334e-01 1.141432890467026340e+00 -4.416114206511688178e-01 -9.574257876950946766e-01 1.546316118153735264e+00 -4.379821086726816137e-01 1.267656674254220572e+00 1.099628857631954393e+00 4.480374879675825817e-01 4.496853022814304990e-01 -8.379050921211508296e-01 -1.981849374987484813e+00 -1.962942357699663520e-01 -4.436434677041707908e-01 -6.421407249352133473e-01 5.220088352173130053e-01 -8.571875272118728573e-01 1.177557902639172704e+00 -1.602287372632716478e+00 3.423319431748048092e-01 3.425980338831389749e-01 1.293407086063334210e+00 -7.645930627169326144e-01 2.729563200801964351e-01 -1.284989119720267858e+00 -5.997968967653865002e-01 1.507100012012831725e+00 2.621412596212750468e-01 -3.173709904848660002e-01 1.072566246350346253e+00 -6.920822183491451840e-01 -1.599333501720118456e+00 -1.512690728006532981e-01 -3.738580520905047111e-01 -8.923836220386681395e-02 -7.641578354320125444e-01 -1.150081209866999465e+00 -7.590635572486289506e-01 8.370284325897348054e-01 7.690048420680962726e-01 1.551905507883943880e+00 -1.034015734154272836e+00 2.441532475837210114e+00 3.698983033575901080e-01 -3.271718086648919832e-01 3.800420099199254276e-01 9.799116435590679020e-01 3.029495491914557248e-01 1.116489335877829392e+00 -1.103034433079195686e+00 -1.193965224298406680e+00 4.364294573066030969e-01 -1.501871328404970507e+00 5.995029305576231593e-01 -5.059372920865605749e-01 1.779211483884848843e-01 -3.369678657788653386e-01 -9.681488414513811369e-01 -1.262466962286964145e-01 1.666938020652342534e+00 -6.597388735185404085e-02 2.303906657050392437e-01 2.493408567487053473e-01 -1.575099573786050922e+00 -5.143274793865127981e-01 9.568010379984804858e-01 1.043750327244185705e+00 -1.434587797520060048e+00 2.008787490254496877e+00 1.388687022707434604e+00 1.252302189683832445e+00 -1.606313357141050113e-01 3.409885267831525901e+00 1.743123375269541864e+00 -9.276786554524750761e-01 9.509758112231894156e-01 -4.414129377832767820e-01 4.515153060692241038e-02 1.936100557390044052e+00 -1.761304301398169125e-01 1.148815971187332197e-01 -2.242819445680107382e+00 -1.306982303653443145e+00 -7.790042801144505535e-01 -1.532173600982641715e-01 2.114366722853616709e-01 4.504663101046931240e-01 1.451686251477973588e+00 -4.108954892731048747e-01 1.104928506134521093e+00 -8.082362184059441179e-02 2.646803348619833907e-01 -2.161625943720884901e+00 4.075863896022515753e-01 1.000776666329267872e+00 -1.491075917020804331e-01 2.725266916137859541e-01 -9.861812210070284301e-01 1.758858584658370416e+00 1.282160481494933890e-01 2.412418041290663728e-01 -1.025352093404700238e+00 -1.296419354610290453e+00 -4.183844935719115976e-01 -8.727996049576151050e-01 -3.459059334300556010e-01 -5.062707519078400997e-01 7.222650836860228241e-01 -1.242595541253923352e+00 1.089197171077763482e+00 1.585867443136044219e+00 -5.146469712590075185e-02 2.833080270796040634e-01 1.229890331748908272e+00 3.522887498419388641e-01 1.329652531623682243e+00 2.816114797362772593e-01 -5.784798133312681889e-01 9.216377343970471037e-01 1.083718423738083692e+00 -1.304790294386577898e+00 1.007900506450879696e+00 -6.795302985185820432e-01 6.738463548623901955e-01 -1.749687256489914189e+00 2.052874584038922645e+00 -1.732084193595877952e+00 7.955275508350253544e-01 1.618990782463305134e-01 -3.234390105177022412e-01 1.911896027579420787e+00 -5.421852749393357707e-01 8.332068162494414842e-01 -7.272348518112485838e-01 -6.852489446469105516e-01 1.153328120362911435e-01 1.044281654876243692e+00 -9.061771625954789799e-01 1.606392771220765611e-02 9.800505818686875426e-01 -9.898299422072501241e-02 4.784740716414667694e-01 -9.566624769738214518e-01 1.021767930479029474e+00 -8.485693819335180521e-01 -3.156864360051014340e-01 1.504747244757247859e+00 1.212174978483350207e+00 5.421626821847246314e-01 9.926053311430450554e-01 1.641829633142780909e-01 7.528281096139856077e-01 1.011508324942154591e+00 1.003368603622208477e+00 -6.468145628949698578e-01 2.032976732599143244e+00 2.852815853392193235e-01 -1.386294631330663440e+00 -1.558288010624214959e+00 -1.086954296089919225e+00 1.361574300033941753e+00 -1.087864161150901898e+00 1.264037399955135754e-01 -9.504711706599663357e-01 -3.282697446162719523e-01 3.451582833058741140e-01 9.434191754767609073e-01 1.417135315870214907e+00 -1.708147116213303285e-01 -3.082736830294647776e-02 -3.936986316034992162e-01 6.542380781602923356e-01 4.503972432448184460e-01 -6.567990313360950738e-01 5.807006822667213353e-01 1.727504880587817926e+00 -1.298071988422945522e-01 2.351369188715821124e-01 -1.977352222440519613e-01 7.005473584077973603e-01 -2.183560202241078552e-01 1.409750896589334390e+00 3.245967201281927950e-01 -4.751061755162118427e-02 1.450742539548354637e+00 4.429845189813056971e-01 3.358085924363128361e-01 1.424575524609543953e+00 -7.577952288357373556e-01 2.601565030382953503e-01 -7.129041819668342495e-01 1.901398706325000187e+00 -1.858898904994419787e+00 -1.464688703290913718e+00 -7.927329627389931299e-02 -4.176030915376227615e-01 1.312060343165250442e+00 1.431394214965724387e+00 -6.866733068550369135e-01 5.617649732671420315e-02 -1.102807739566939560e+00 7.128631074093900732e-01 2.457609786075768632e+00 4.634751170069429937e-01 -7.029630011871450534e-01 3.720630914183306603e-01 -6.930698007339126665e-01 -2.320971506257620831e+00 -1.401262379283601422e+00 -2.728194146275021215e+00 -8.390558483249277444e-01 3.634981668208316918e-01 -1.182951148629470151e+00 -1.128434921656148227e+00 -7.355938500034714389e-01 1.327669532465502567e+00 -1.446076321337978143e+00 1.685822713696551345e+00 2.573009788697665501e-01 -6.688968161053961969e-01 -1.284560837243008624e+00 -1.058884931584221922e+00 3.813906117151214525e-01 -3.334860183070154083e-01 3.622913213385836051e-01 -9.462762496822164637e-01 -9.019721526317500127e-01 -3.902130432550850875e-02 8.077004599900247106e-01 -2.158821840924633195e-01 1.192451048184821616e+00 -7.623700200379163183e-01 1.722504222498326687e+00 1.860935711203283160e+00 -7.343168376534516817e-01 -6.462962285201829804e-01 5.111316344629192043e-01 1.371734986661894640e+00 9.936943396104835902e-02 -3.161524427746135735e-01 1.522435525011654134e+00 7.677822190028054106e-01 6.106253660817736462e-01 -5.624237420461850601e-01 3.277081822758420304e-01 5.553343086783095739e-01 6.570078604771639741e-01 1.793741808263915383e+00 -1.252291245129270703e+00 -1.763010771009037914e+00 1.498885707659776412e-01 -3.352816548517335571e-01 9.871823569415799637e-01 8.017448109484294205e-01 -1.810955993663085350e-01 2.542437340342336149e-01 -8.422964939076238444e-02 1.108182559744980811e+00 5.784694689235548859e-01 4.003208272567298498e-01 -5.445550085150705488e-01 -1.102059154060235358e+00 -8.718707196545997240e-01 -8.222952716853617616e-01 2.628758867370432739e+00 8.705967152623775851e-01 6.553052145901095971e-01 -2.516942278484642359e-01 1.504287259345833849e+00 5.232999273923761852e-01 6.388143608170429033e-01 2.422544904718295644e+00 1.349368833305707727e-01 -4.433173471279697186e-01 1.507750134708000234e+00 -6.383808901074571329e-01 -5.412902349533728064e-01 6.250261700559774924e-01 6.376253219346633694e-01 1.577534789618130651e+00 -8.269453561095891914e-01 3.897192263158027470e-01 1.304762448263572683e+00 -1.369420139456842600e+00 2.369526227275222219e+00 9.582460459433822519e-01 -9.273348477110406884e-01 -1.568357728774553983e-01 -1.687352595618126339e+00 -1.551037304146840601e-01 3.179183391921199808e-01 -1.135562421524651144e+00 1.060837976238560715e-01 -2.205205641531798655e+00 -2.109315177737162816e+00 4.049182871950413910e-03 -1.916016075767278837e+00 -7.170990342922637373e-01 -1.261866800723049575e+00 1.012110688921413759e+00 -8.148531504332374997e-02 1.950149438484644282e+00 3.821887893485063636e-01 4.125321992255345793e-01 6.182862110646514253e-01 3.138085949089521876e-01 -1.174038065004722853e+00 -4.448276935931758103e-01 1.333982809011005077e-01 -4.280417317179782688e-01 7.950529164260353721e-01 -2.839596504753820749e-01 1.538640905094168732e+00 4.347132961501272430e-02 -5.178163203537413661e-01 -4.086632854821147243e-01 -2.656722126318525889e-01 -5.006399193811570392e-01 -6.166615710401753825e-01 2.516187556483441057e+00 1.599745296791975913e-01 -3.645838524114897727e-01 7.616544352365099968e-01 -1.167837497868314811e-01 2.009195725311916814e+00 -1.520171988122569484e+00 3.104540089472549891e+00 5.323520953749957818e-02 -2.024390844117436306e-01 6.043248209779252811e-01 -1.666618280948789776e-01 -3.522563412780249648e-01 5.462729590776602695e-01 5.688414630798795946e-01 3.080040358709623671e-01 -6.322236917766603792e-01 -1.788199609248879218e+00 -4.203345891268353562e-01 1.419120738695486050e+00 -2.673482816091834469e-01 6.326558389221498269e-01 7.493975551526838030e-01 3.439023539985991418e-01 -1.357776113597377599e+00 -3.223565527508008288e-01 3.185046019808708273e-01 -6.689087839200302810e-01 4.293447825142190921e-02 7.405096604820975426e-01 -6.666003350508110659e-01 -2.207434916226196919e-01 1.426254559176500791e+00 2.893980909671109089e-02 2.536960651702426239e-01 2.426461358305535831e-01 1.218888480029787891e+00 -1.492177866167396116e+00 1.339728584411221113e-01 -7.069363217016564338e-01 2.391445209599193933e-01 -1.730039818297130827e+00 2.979866565230042119e-01 -8.049251745806182967e-01 -3.026114808128434891e-02 8.757183071781486916e-01 -2.234907608266029300e+00 -6.591263916028879954e-01 -1.862174739841803373e+00 -1.459280053433993585e+00 -1.576382514439633287e+00 7.600131914324470550e-01 -1.144227974573543305e+00 -6.446779384345087127e-01 1.131986003133803154e+00 7.263659099079239345e-01 1.434806241936362081e+00 -2.561318583475307609e+00 1.426115011570918689e-01 -3.357278125873195407e-01 -2.181058756347410976e-01 3.853608633181500043e-01 1.027365781161542868e+00 1.734830427628692773e+00 1.293786104478272581e+00 -1.537637529606721953e+00 4.952738055259695571e-01 7.702242244562576556e-02 5.906906621400063173e-01 -1.506019396361331086e+00 -1.389984389688602384e+00 6.824563619608328136e-01 9.258497082909430409e-01 -4.608306981828912408e-01 4.081988669437324746e-01 7.343674142950905592e-01 -4.166546390894975693e-01 1.170012464789518924e+00 -8.531232923547121816e-01 3.581212843505356819e-02 3.757210170714513353e-01 -9.637040953772378904e-01 1.770918303163871999e+00 -1.087317942294108164e+00 -1.172052317487655947e-02 1.446985478604861930e+00 -5.164414253628665796e-03 1.492573726770191955e+00 -9.677001350654632628e-01 -1.868258745024723666e+00 8.155701211087137414e-01 -1.129976701846728604e+00 -2.805225021543843456e-01 -7.418916979327634387e-01 7.602926917033654419e-01 2.739429749706824846e-01 9.240730558983516196e-02 -1.766621229791014436e+00 4.704528178156846541e-01 -6.347300938470294973e-01 3.448192722541280064e-01 -1.210423237613751646e-01 4.360997683616515408e-01 -1.322978492434748521e+00 -7.792074693337897040e-01 -5.712489392940879596e-02 -2.357405953947827870e-01 8.171599895048857753e-01 1.416315844970831517e+00 1.397456817369856941e+00 -1.484991847353009486e+00 7.202187865614492757e-02 2.114924447170751440e-02 -2.727143898823257917e+00 1.038355120917406005e+00 -1.174927228499076604e+00 -1.760035692324409262e-01 1.959047762644359481e-01 1.187327412710552865e+00 -8.170863064098835005e-02 -7.602260446008523020e-01 -2.084990210251587150e+00 -8.331450890733235193e-01 -2.129287241989601120e-01 -4.732609935610611052e-01 -7.130618265475792139e-01 -1.133212650459053394e+00 -1.301863098659632456e+00 3.116696492695184006e-01 8.234344388166223716e-01 -1.885806933642030003e+00 5.252218167948373706e-01 8.242387089486605256e-02 -1.045731433363919827e+00 -1.433547834989919112e+00 8.733116730080732193e-01 2.068116450390271588e-01 1.844172161053711789e-01 -1.059318969805931543e+00 6.086134745239504262e-01 1.482520217692663567e-01 3.593774221309912198e-01 -6.251231246581655521e-01 -7.878222979186302322e-01 2.095928347637758260e-01 1.225073018146399129e+00 2.653411716395293052e-01 1.381307959402204022e-01 1.057330864613651722e-01 1.529344511380824334e-01 -1.248181443841115179e+00 1.147219319032412477e+00 -1.517872493359540886e+00 1.187746940946019070e+00 -5.184968587357343672e-01 1.584512345163735514e+00 -4.986655219398843375e-01 1.620197791954951949e+00 1.438038488605317911e+00 -9.345888493246433670e-01 7.051397266611705295e-01 -1.123660851275229078e+00 2.380041753250633496e-02 -1.498708027617656313e+00 -1.411263229842702804e+00 -1.969008916885950145e+00 1.580540958951348163e+00 -4.043570658571372101e-01 1.053259611330820134e+00 -3.415731767223485482e-01 -4.387903050905436197e-01 8.330826792886878440e-01 -2.669099656836183332e+00 1.670677989808198705e+00 -1.386653227115228204e-01 9.511502853074746966e-01 3.103618134842311971e-01 1.686699980999763482e-01 1.272881419014188387e+00 6.663468478394740657e-01 1.338503638282182440e+00 -1.300235317096314069e-01 7.121341678873157610e-01 -6.711533323784174554e-01 1.080608223508369603e+00 8.659274819262253731e-01 -4.572763369888628582e-02 -9.879045495617847505e-01 8.213898325848693061e-01 -9.344962601593294060e-01 3.893431824551757958e-01 -5.712983401488882507e-01 6.606836461546150563e-01 5.588672828511256352e-01 3.687858889481955282e-01 -1.875092089199737355e+00 1.720746674628674588e+00 5.573663092487874948e-01 -5.261164146887863380e-01 3.884154928924070660e-01 -3.215342155499966159e-01 1.384250445852085010e+00 1.578512524654061833e-01 -8.187244246229733458e-01 3.736365818136527239e-01 7.964604123383133283e-01 -5.051976847741649485e-02 1.083651988409672397e-02 4.615340619608847561e-01 -1.202309835242042046e+00 -1.578196273200096478e+00 7.298658082265269131e-01 -1.146856954063566469e+00 -1.515990625017889615e+00 5.560961296883818461e-01 -1.143071202435360090e-01 -9.863373596418189004e-01 4.744408564183771881e-01 7.315702099218973631e-01 2.018579389647338629e-01 -7.246206961766847865e-01 -5.403826716824126908e-02 -8.566181083789001782e-01 2.952933223706374344e-01 -6.817322045333554792e-01 4.868323229056197854e-01 6.550734559251178979e-01 1.590727423260441586e+00 2.745108794495520477e-01 3.065197759387233045e+00 -7.468197563755746282e-01 -6.661514124415965910e-01 1.827735341123695623e+00 -7.147272737701447776e-01 -3.646697358063805128e-01 -1.612993248689673420e+00 1.890202282349285889e+00 -1.151961359744580360e+00 -2.824397715133287190e-01 -1.828613219593083761e+00 -8.050633351650283709e-01 -5.000871536913128468e-01 -8.065171961049221183e-01 -7.595448437501479688e-01 -2.488122684285285047e+00 1.079345927252455040e+00 3.357442711188993734e-01 2.146364811167311260e+00 -2.299690164268998471e-01 6.523611029362831604e-02 -6.098149403412308489e-01 -3.613874499398945228e-01 -1.311171160130588558e-03 -5.944484587134039044e-01 -1.496656111045688187e+00 -5.092359738388985146e-01 2.178293982621316294e-01 6.546655847211899637e-01 6.611490599841554072e-01 6.122421013113397148e-01 -1.161324130065657156e+00 1.712745471730601210e-01 2.554510249213197248e+00 -1.275623707158453524e+00 1.559368548662621423e+00 2.030968868416559214e+00 -4.542515464013643367e-01 -1.897503829817683840e-01 3.863336716771627044e-01 -2.347217323562368341e-01 1.206138570375645314e+00 1.169906856251537342e+00 -5.364544106897344011e-02 5.349100333860734580e-01 -4.774028635262693721e-01 -3.923975270695173601e-01 1.393325884268959092e+00 -9.489575541219378296e-01 1.571117328022105131e+00 8.732313750824584053e-01 -6.231341552634721559e-01 1.345694376011294657e-01 7.367194772988648888e-01 -6.320975317156519724e-01 -1.888117486393793953e+00 -4.917797089752781736e-01 -4.724629812007725693e-01 8.824231993323311540e-01 -2.174175358827791893e+00 -1.765181421832036912e-01 -4.515409002486590606e-01 -7.977089901994109944e-01 4.000696524928795683e-02 -5.842088117033766848e-02 1.092617637408716647e+00 2.236708391185981526e+00 -1.223661177162039149e+00 -1.201472633036737986e-01 3.831096907325888257e-01 -4.217400832777708497e-01 -1.039092671657211087e+00 1.651311600029376159e+00 -6.703616435920441985e-01 1.903715639015151062e+00 8.065202126688100215e-01 -3.729083899945815350e-01 3.891995423274967059e-01 2.305083237009352359e+00 4.146379590810606031e-01 6.700329577312843510e-01 2.129061918808806408e-01 1.373146986005054249e+00 -1.314210495190616612e+00 3.004895207044019356e-01 5.785737693178073515e-01 -8.026474112718116061e-01 2.687088716385092613e-01 -5.588461593018091422e-01 -9.644391910639745769e-01 -3.331680540326688589e-01 6.487403274259283537e-01 -9.365664590608948625e-01 -8.146241731875375480e-01 -2.409214862276129743e-01 2.353957158756798257e-02 -7.933591194733552454e-01 1.681498802346176991e+00 7.446784316146114469e-01 -8.203581677253689308e-02 -2.646026921282895183e-01 -1.011668479002213905e+00 1.102374185615834445e+00 1.028775291626575550e+00 5.617139349907004364e-01 -1.036186834568749715e-01 -1.525982371928789050e+00 -3.831165140017250836e-01 2.305903953037661755e-02 -8.447768169658139564e-03 -8.901812715565866618e-01 2.038333567239155375e+00 1.220850778943270987e+00 4.943417507720437865e-01 9.952900517413110215e-01 -1.810350325858304688e+00 -1.408628584588946797e+00 4.325705081968998500e-01 -3.370007470248360892e+00 -7.255487982595881791e-01 2.507349414875666982e-01 5.378178595108409343e-01 2.615522183467196005e-01 9.052016645782039461e-01 -5.016648633834255855e-02 1.050556934278648741e-01 3.200362224259608590e-01 -7.676956026604628835e-01 3.091773486911992275e-01 1.800797619269224881e-01 -1.155819999110857310e+00 3.207442974151950010e-01 4.345400182487585972e-01 1.877990167323653647e+00 1.604780499261545978e+00 -6.869370677710249229e-01 -3.510385797397139185e-02 2.551201999538454390e-01 9.872784683258210847e-02 -9.874339615726746011e-01 -2.545385027945759257e-02 -1.289170435404690229e+00 -6.201445178552348336e-01 -1.093203445618444181e-01 2.851087036626338556e-01 5.979544194850119343e-01 1.780869724718260549e+00 -1.586646777447906054e+00 5.270187050905946746e-01 1.125231902079500079e+00 2.044717741332384986e-01 2.107856217483348726e-01 -1.531273834682447710e+00 -4.468493508418680538e-01 4.514212911849856402e-01 -1.314710890155310397e+00 6.137728829420739940e-01 2.319159825491465821e+00 1.515939284556196531e+00 2.826047946091228558e-01 1.022977637946886675e+00 2.132010956726420492e+00 -3.482751646917371935e-01 1.584339745141150724e+00 5.769686275566606737e-01 3.916886770729973155e-01 7.951446648146096585e-01 2.515325850695632748e-01 9.556039460805496044e-02 -1.681303176081154316e+00 7.892829321775574059e-02 -5.604749615193070911e-01 2.125601190257096484e-01 -1.121357908032763584e+00 1.531943964393007063e+00 1.293728683154887316e+00 4.374500948108525078e-01 1.792593937976818097e+00 1.259367196440554393e+00 1.695647517216403166e-02 -1.744374219844319895e-01 9.385203958674955826e-01 -2.985780478222718748e-01 -1.374939550750736261e+00 -1.033002506838965440e+00 -4.973983232544482158e-02 -1.474493393819135800e+00 3.144654364045653683e-01 1.478475678889888068e+00 1.786216373259219559e+00 -6.842404348435269235e-01 -4.514467791519153894e-01 -3.903829099877636488e-01 4.391742810511534700e-01 9.169519792177036610e-01 -5.636513270033035594e-01 -1.273770225860600125e-01 -8.486379579764796732e-02 6.304671720510762745e-01 -3.864616579989686440e-01 1.734770849325602826e-01 2.131116984098866851e+00 -1.416306976066670664e+00 1.536458936175144396e+00 -5.245317668954015966e-01 7.380864278525252065e-01 -5.653877282428061424e-01 -6.648282388653306008e-01 -1.192281653786104595e-01 -1.220342672745151069e-01 1.430929612373202930e+00 6.073168933114994061e-01 1.369119675918956114e-01 -4.181220168752394772e-01 8.809414806271109732e-01 4.733062124078631916e-01 3.971644396005836325e-02 4.924022062015197265e-02 1.196316947925154972e+00 1.949259709372666460e+00 2.070184603123098321e-01 -2.377993787662905090e-01 2.854860327103301287e-01 1.340758167729349193e+00 -1.361231669900398789e+00 -3.647274427085736015e-01 2.486944710380832202e+00 -1.372336806119488391e-02 -1.094495274438050281e+00 -5.964406646855953120e-01 -5.154423737210963585e-01 -1.150986834967842709e+00 -5.627367963702580855e-01 -2.709245999415560990e-01 -1.517029145070324936e-01 -4.177717872170067515e-01 9.971582729904526765e-01 1.151989800479377379e+00 -6.649236334366787071e-01 3.014541740188972696e+00 -2.590641208300471510e-01 -2.504151345340708268e-01 -2.557607890807528372e-01 2.111883597493894982e+00 -5.900918081208241794e-01 -2.020640887450546597e-01 -8.362205255083282607e-01 8.335787476269056473e-01 -4.480410772545904141e-01 2.939072949988599248e-01 -6.816672036719850780e-01 5.134034759179872953e-01 -1.855219035519974913e+00 1.453233200426681471e+00 1.984156912008439022e-01 -7.186536707433465176e-01 3.560357297129474463e-01 -1.390860865893574772e-01 -1.673663896097038195e-01 -1.280244810487259244e+00 -5.016502835103418129e-02 -5.701150036413206168e-01 7.157773859746739964e-01 2.794692887166550510e-01 -1.173521964419219854e+00 2.813523102564613687e+00 -7.096093790918307498e-01 5.986887119069781438e-01 -1.384665961341380980e+00 -1.047604874999523039e+00 -1.143073110525496261e-01 9.142416379728607323e-01 -1.066151259591910483e+00 -2.822736967749656656e-01 5.149123880100217043e-01 5.923863282109181894e-01 -3.125507102171800056e-01 -5.610402766166756594e-01 1.430973516641416587e+00 1.458877828073167071e-01 -1.716863867056224402e+00 7.314201526568345213e-02 -8.608939966537467736e-01 -6.023595979363087771e-01 -4.331093551848548273e-01 1.183919979255951549e-01 1.035649389629812234e+00 -8.642197280496324296e-01 8.118511315099565806e-01 -1.760429544550805026e-01 1.672342873471005076e+00 -6.975998068597395463e-01 1.582738910709625968e-01 6.460707688649542924e-01 5.793008672918198432e-01 2.612899485817515854e-02 1.105828845293512996e+00 -1.078241659979600309e+00 -3.714003098774261713e-01 2.279828944766960630e-01 -1.387159722395327590e-03 -6.212297948772419476e-01 -2.393284972678265898e+00 -7.385761655411521298e-01 2.579940748839435471e-01 -3.122718804544138416e-01 1.663003593323560292e+00 3.847962485302727220e-01 -9.564558912223186660e-01 9.399034076579163566e-01 -8.198514124604480147e-01 -7.212085568997248508e-01 4.260695329699109024e-01 -6.985782748378788209e-02 -6.247796637462365021e-01 5.868302068580512065e-01 -7.569531433140173071e-01 -9.412156617202307451e-01 -1.092830368236993865e-01 2.363803086444286716e+00 9.518602801771135491e-01 1.426730287381873685e+00 4.592860038790275157e-01 -1.368410472920140286e+00 5.414612669427777414e-01 1.908418146158959161e-01 2.495007752100245335e-01 1.254770192057875766e-01 1.095736153473886532e+00 -7.693020074350953585e-01 -1.137531068898532727e+00 3.813966626953743666e-01 -7.371100939631639593e-01 -6.952237548850758175e-01 1.105568769688426656e+00 1.173069771440361064e+00 -1.381196411523563997e-02 -5.479424376961060661e-01 -6.458462101258513055e-01 9.074957807925053688e-01 -6.593794880058004848e-01 -1.259774777383027566e-01 3.264721240899698951e-01 1.774441818700558948e-02 -9.821274599004334860e-01 -1.667871292854296028e+00 1.549172587622368980e+00 -1.575301128929535555e+00 -5.373366777155509366e-01 1.409633349946800007e-01 2.166515227515986297e-01 5.193907648644161684e-02 -1.585070572262370359e-01 -5.226220953170948591e-02 1.793166541243783885e-01 3.853751291520446376e-01 8.459189218733619009e-02 -1.856749058130823471e+00 1.129331908543377838e-01 -1.431902490836190811e+00 2.832030740966388627e-01 -3.512036788943066756e-02 -9.155453816939233824e-02 1.499178048234913962e+00 4.925858595284441366e-01 8.831594178342373480e-01 1.117937390799377678e-01 -2.180002108322073306e-01 1.064454721716596497e+00 -3.235324929708124908e-01 -6.310860783038271249e-01 -1.131258221605674574e+00 -3.963930107503030875e-01 6.834449170500835891e-01 -1.610882692179649522e+00 -1.074633579727284349e+00 6.697951274777902420e-01 2.749513380930875162e+00 2.984746342927785401e-01 -1.739837350273711891e-01 -1.259551826230209448e+00 -6.254920798912889934e-02 -1.514927210274116032e+00 -2.397240356295399000e+00 3.876836404235457501e-01 1.163519366383308107e+00 -5.631266899001328152e-01 2.030724555141471210e+00 6.659720472082101272e-01 8.479987531975345938e-01 3.721222188181455004e-01 -4.555311337585475351e-01 -2.703912755440569526e-01 1.770052467553889564e+00 -2.424274134612754428e-01 1.568575100432953104e-02 -1.836733013491931854e-01 -1.796224284150923500e+00 -1.133948201601321149e+00 2.411176203638101256e-01 8.267236322634827772e-01 1.170677995554301853e+00 -1.372622838618903218e+00 -3.281040957579853812e-01 -7.511696314894130699e-01 1.112067763092810857e+00 -3.157836334286207025e-01 1.579576574529583777e+00 1.348896610365740885e-02 2.493176887469346070e+00 1.064391474845318708e+00 1.617742318436091002e-03 -2.506441314773543150e-01 9.445717945693765660e-01 8.017144015806898505e-01 3.987527821560654662e-01 1.097164876176676573e+00 -1.407037104391999360e+00 -1.134296462954406115e+00 -1.480301349109994113e+00 9.929209633648012900e-01 -1.301497568267634852e+00 1.318130606068207200e+00 2.205139084293770702e-01 -8.577180255080742999e-01 -4.515208188559813873e-01 -1.122759863253328216e+00 -1.833802818987760319e-01 -9.440716612441996114e-01 1.209941092301710208e+00 -4.838045412799702460e-01 1.954410057714092708e-01 1.390402489278514064e+00 -6.179270691002085591e-01 1.770106534749014138e+00 -6.090649694479536302e-01 2.823041497538410494e-01 2.254110419032437029e+00 -9.875679886529918905e-01 -1.214625869637034339e-01 7.617897799238580736e-02 1.252411014362613040e+00 -2.215793471804891723e+00 7.614829403608723568e-02 4.564037715137018725e-01 8.252524835973025219e-01 -1.343129262409336722e+00 -1.991676299556129903e-01 -9.788320722954011455e-01 8.592271144778212966e-01 -1.752186106693778722e+00 6.703501092442984977e-01 -4.156539123913230438e-01 2.136257018621083026e-01 9.578215691062106352e-01 -5.171928195819871510e-01 3.848256922527415989e-03 -5.777241067354176307e-01 4.718658000183951762e-01 -6.930149915327517007e-01 -6.409776688363693076e-01 -5.380593241776733260e-01 2.195030334208463163e+00 1.217306531129914160e-01 -5.332482976922741091e-01 -3.325000410345234636e-01 9.625778771290074420e-01 1.209170218869701996e+00 -1.930466216020832737e-01 -4.673305104909990515e-01 -1.095175765138320489e+00 -6.272153658302633827e-01 1.790589694015718991e-01 -1.232989000214697928e+00 8.445976482271142505e-01 2.171501958747452665e+00 -1.710746494347975821e-01 1.007709826564216149e+00 3.057432831983013591e-02 -3.419671206020612475e-01 -3.714490783563374254e+00 9.664667367614618865e-01 2.008280957302269742e-01 -1.246502656098793738e+00 -1.017815721589724998e+00 -1.202817232204390185e+00 4.789000375285483169e-01 4.082097692792698018e-02 -1.627907917800105464e+00 -5.554848624794600509e-01 -1.517811532607354075e-01 -2.495524935547871193e-01 1.672974830303111116e+00 1.888305238546415799e-01 7.481172186342057717e-01 2.970772188758892263e-01 -1.893220258945147005e+00 -2.558812390478479304e-01 -4.949504392049271922e-03 -1.072808488250506231e+00 2.543258781497136911e-01 1.430272930242292739e+00 2.370158246733901786e-03 3.912377232481421552e-01 9.443824621042454792e-01 1.047408806446033847e+00 1.222032320510520534e-02 -5.447803840067549919e-01 1.233993711407755933e+00 1.001392362634471178e+00 -2.344706136377816830e-01 -8.650515418831326020e-01 -7.187080571303956777e-02 -1.370347790687317380e+00 2.401162058402690203e-01 2.978002400238595193e-01 3.393478913973091982e-01 1.597675451111121081e+00 1.526678392882808155e-01 -3.164559654083783924e-01 -2.263461336758791076e-01 -9.686939886350619533e-01 2.311699895905813817e-02 -7.755856909258993515e-01 -1.224139644809449701e+00 2.456135999279197013e-01 -1.311530073649283257e-01 -3.170449301229927297e-01 2.019668913851202507e+00 -6.232019920122158219e-01 -4.893597509580046023e-01 1.644202491610083694e+00 1.386027368012989203e-01 -9.486974100062888215e-01 -2.541858004181004049e-01 -3.103809958983225759e-01 8.488770347134273753e-02 6.287767401252074562e-01 5.422101801816441302e-01 -3.421799712477283095e-02 1.897088295637461952e+00 3.947024007102613585e-01 9.562087761113581275e-01 1.414501090411589106e-02 5.647426343486845468e-01 3.392511856928453473e-01 2.354858195803566021e-02 7.627569415024976207e-01 5.581557835980401894e-01 1.084482558704682242e+00 5.718100387877987911e-01 7.109846086334968840e-01 1.151935531562353621e+00 -3.933979405053841805e-03 1.386351620318258870e+00 -4.417165895328507563e-01 5.741664562158824703e-01 -8.179694386482705415e-01 6.204351026315724216e-01 1.149504184599535517e+00 8.793083257770709649e-01 4.559985608635010457e-01 -7.595525835358299394e-02 -6.223170359719750744e-01 1.621828052583607738e+00 -7.485584867409251775e-01 7.537461114422622233e-01 -1.414252833599416448e+00 -4.165292865438203207e-01 1.562202315720977008e+00 -1.053072455080079906e-02 -8.777838528563254306e-01 -2.319338918833704799e+00 -8.253366901463240479e-01 2.600018967969955352e-01 3.973284906404011552e-01 -1.367001881612796010e-01 -1.036396166401308133e-01 1.349451913049815710e+00 -4.387082642770073759e-01 -3.909531446112728958e-01 1.548768383106207347e+00 -1.011038398887452061e+00 -9.273124537822052815e-01 6.409367938412916521e-01 2.275639324985447021e-01 3.999039726803634287e-01 -1.277283606052591614e+00 -7.003703407045636098e-02 1.063637794964327865e+00 -1.567268002843475783e+00 2.358841764932597951e-01 1.436865052330316139e+00 -7.541660875508912065e-01 -2.242970200654720525e+00 3.403085762131876635e-01 1.746394920308234067e+00 9.269017219001537411e-01 1.226495755914690733e+00 -2.903566973406879748e-01 2.058771611341631225e+00 2.239875643542765526e-01 6.590662429588310944e-01 3.300171108654396251e-02 -6.040680481057488782e-01 9.060319298619872175e-01 -1.180353215190447891e+00 1.934997984943124916e+00 1.505395513916060857e+00 -1.591462991104452218e+00 -5.771881275243261333e-01 9.753186894286821618e-01 1.759759701488065264e+00 2.355154759485178495e+00 1.582690893246340602e+00 1.048935635365810137e+00 2.394414490231384085e-01 -1.493533085656043591e+00 2.839465483549508673e-01 -2.399990839759434114e-01 -2.315717295108664864e+00 -1.024433775986193895e+00 1.292988478120545848e+00 -1.586839573433658224e-01 5.537059544805238431e-01 1.095161110915954765e-04 -6.853278056803854129e-03 1.382817853718320000e+00 -4.486199732482951674e-01 -9.139801256741879598e-01 -3.531309878192843976e-02 -1.260721025957097785e+00 9.881809813933627451e-01 -3.095333838633451129e-01 5.908299053483185848e-01 9.812388122080366593e-01 1.127614559614303236e+00 -6.602093172617617967e-01 -1.353191625524216457e+00 2.300964392170279371e+00 8.342126780065999281e-01 3.796072941271785850e-01 1.547039622445840035e+00 -6.679632106928853341e-01 -1.480855055018584387e+00 9.034149164715273850e-01 -1.042679107321575316e+00 -5.502952224810683801e-02 -1.053173539931381075e+00 -1.902102707079240895e+00 -1.243650750132029748e+00 5.871083555701583911e-01 -1.075468742883737727e+00 -1.083019104247761266e+00 -4.388383598908171535e-01 1.886849740977035950e+00 4.334183187996359377e-01 2.192394029548021539e-01 -2.981218879250805975e-01 -2.842856163787847446e-01 -1.422129435998667812e+00 -1.806823531227963242e+00 -5.378048678552785899e-01 1.325937194141744158e+00 -3.798440835874277721e-01 -1.621486526950994600e+00 -2.603163272309095166e+00 -8.197556189150665418e-01 3.711939819611558694e-02 -2.799394905500006137e-01 3.397065267972485536e-01 -4.690546584460752455e-01 5.533537329163790153e-01 1.363914101143728352e+00 -7.687008801719998896e-01 2.103325282094099080e+00 1.021196474074643895e-01 -1.736958685627085552e+00 -3.789913277820242676e-01 4.459626259333823728e-02 1.226421591043230647e-01 4.670686527000721955e-01 1.533766062735650859e+00 -9.538750714720866108e-01 1.751977459658512482e-01 1.306663309432422038e+00 4.575507487285407349e-01 4.053239967440194769e-01 -7.800484508856608823e-01 -8.750050837747577193e-01 -9.393110157336765909e-01 -1.056346364355054357e+00 -1.642606321683788728e+00 -3.235072559402513148e-01 -8.716471475062345653e-02 3.835661863248663456e-02 1.247384613700218692e+00 -5.073656523867102752e-01 3.749897594304908988e-01 -6.120067940765278047e-01 7.121786228838663524e-01 -3.626982182794765697e-01 -6.522847828603502984e-01 5.357416802008009571e-02 -9.983289949403924002e-01 -1.106973719704070103e+00 -7.012497681183521570e-02 1.362642363250103239e+00 -1.171451821448807884e+00 5.052471044363057162e-01 7.150451003485984725e-01 -7.809524726446857024e-01 -4.941221819773873869e-01 -9.927027422251113453e-01 2.576084286637986942e+00 9.535993831680676935e-01 -1.385507059135149044e+00 1.412048589725519582e-02 1.806805330477263771e+00 -1.800930026617331370e+00 1.650138674331189437e+00 -1.850869087694871282e-02 6.780781260660884158e-01 -6.786172088474571318e-01 8.245176436004059140e-01 1.343327721313808842e+00 8.073959586352126294e-01 1.282986680569294435e+00 -6.374979161281772999e-01 -9.640739553335583856e-02 -9.696304679270482951e-02 1.327597844618204348e-01 3.897558529302042607e-01 -8.102097044227813960e-01 3.126284783239314802e-01 2.517609303168208967e-01 2.234161027012704637e-01 -1.476865804792753534e-01 3.363443167336034878e-01 1.245195730712444382e+00 6.258268000791765429e-02 -4.436187320290891911e-01 4.619106399523809636e-01 3.587206214309343055e-01 2.225415074227093948e-01 1.190163878035591871e+00 4.366852590167511483e-01 1.409674281189500000e+00 7.724289265141193184e-01 -1.114865245284812900e+00 1.110888645411634901e+00 -4.494572047486594668e-01 -1.616889267543886399e+00 5.539403961537069376e-01 1.822258495206379170e+00 -1.795706936449491531e+00 7.619655127276172557e-01 1.176086703332651862e+00 -7.234633873179249219e-01 2.746801183659175472e-01 1.809990033615774374e+00 -2.484912159668846598e+00 -4.684541138798885562e-01 7.952464430775049165e-01 1.174005008299302544e+00 -9.853087399506628152e-01 4.544624659742656503e-01 3.993290394468347326e-01 -1.043334574957233002e-01 9.903904170138886354e-01 -3.942116840131466571e-01 1.030549411241753921e+00 1.676694530725408194e+00 -7.948994174328070927e-02 1.010684574365399380e+00 1.580326396231594016e-02 -8.893887405295237691e-01 1.168022201166271756e+00 7.760910776745753026e-01 2.192353692905692764e-01 1.425845410384530831e+00 2.028003231027849240e-01 -3.315850882389911325e-01 -9.923774575888311134e-02 -8.304002688606973992e-01 -6.687780335767035123e-01 4.206391192396630729e-01 -9.673521577811685646e-01 8.446006356447317565e-01 -8.463525953063723017e-01 -6.635301974377921796e-01 2.460132946926860686e+00 -3.750600715466488322e-01 -7.513162928739349766e-01 7.526338608540643627e-01 -7.522638194400044220e-01 -9.112535838819063594e-01 -1.817736831624335719e-02 1.540521030425520799e+00 2.059944596152731844e+00 -6.064836330382609164e-01 -7.230893551746083725e-01 -3.560414535073956332e-01 -2.161519004724245185e+00 -1.763680313683663181e-02 -1.511064284541919545e+00 7.390557351042973400e-01 -1.996674542475017355e-01 -2.155870719370557298e-01 5.535832852824240646e-01 -1.126520867548411742e+00 5.141537313015850374e-01 2.743196216284549474e-02 -1.208374121443460680e+00 -1.272798769714539036e-01 1.147881069530483494e-01 6.661829280203778181e-01 -1.371271105201391505e+00 -1.014303809305707182e-01 4.144798694348478252e-01 -1.236032955330101490e+00 -3.164136904926861393e-01 2.476096925448583175e-01 -8.271709659740837939e-01 -1.186487313688791900e+00 9.203379652278336209e-01 -3.489785106327561448e-01 -1.508914974727680214e+00 -1.161731127885215376e+00 -1.777967722149247365e+00 -8.440152063678107996e-01 1.792824379548001668e+00 -1.500652531608350493e-01 4.643058248219696094e-02 5.402202724424383096e-01 5.429020033387965682e-01 3.447831902960220574e-01 -4.868760617105091781e-01 -1.082099299920522562e+00 6.715103899027553558e-01 5.328668195644321592e-01 -1.959347970034289288e+00 -1.362131245635850529e+00 -3.010647102457552293e+00 2.919247411167156248e-01 -1.571398205478256260e+00 4.657437497036491791e-01 -1.605943637510810929e+00 -5.262265225064898244e-01 1.628832897750925601e-01 -2.286829823973539622e+00 -5.559225918503245545e-01 9.251818909870398455e-01 7.069509531961237769e-02 -7.703449391152566994e-01 -1.391380006458939889e-01 5.367117795721209651e-03 1.836821116272995491e+00 -7.554755166258299293e-02 7.246793607675564020e-03 1.608241759091037171e+00 7.167024473240889426e-01 4.527837504332489216e-01 -1.089762103378581592e+00 -8.423685378372283150e-01 -8.047909222391798068e-01 -1.110967385103270033e-01 -4.183974875104983226e-01 3.154870000997630347e-02 2.203491437901979877e-01 -3.585671662926068204e-01 5.405695713363378729e-01 -1.214134958959080246e-01 6.902828592813113895e-01 1.339238501216540200e+00 -7.915727398688001681e-01 8.160239144607858153e-01 -8.163682579381557058e-01 -4.856319802575419509e-01 -4.688166187653866057e-01 1.996275997848388384e+00 1.642610006595356831e+00 3.050288503848551727e-02 -3.402918401189206632e-01 2.070241532813556606e+00 -3.259107743165418625e-01 5.959094514415779788e-03 -3.976269533196205574e-01 -1.593887442376203945e+00 9.663688410940611817e-01 3.972428571363261218e-01 1.834242379214405805e-01 3.767942023357035985e-01 1.185705439996702359e-01 -5.667125727221784537e-01 -1.749251738491652552e-01 1.175377049511457661e-01 -7.381717394869046212e-01 -1.376362142032453661e+00 1.077488378866708896e+00 -5.135048736411492731e-01 1.007747199638568958e+00 1.413005762035011381e+00 5.773360135719403097e-01 1.564562973281031333e+00 -1.773466218252416349e+00 1.169414307216280202e-01 -2.417005434670958408e+00 -5.572379203359018041e-01 6.612012837805841814e-01 -1.016298966749915600e+00 -1.934895868296784949e+00 -1.045017507053128680e-01 -6.045045580669667906e-01 1.321452681305246957e+00 5.057962024439707216e-01 -5.435601786966872545e-02 -1.665660736787693830e-01 6.638669562869142782e-01 1.869188482856923572e-01 6.616540755473891977e-01 -3.780801812905061343e-01 3.965432656127430011e-01 -3.988725346981919495e-02 1.041406324464865696e+00 -8.010747716130403040e-01 2.016035097212132143e+00 8.546476688515504128e-01 -1.443496448126789788e+00 -1.508985492388911664e+00 4.638441831789300029e-01 -3.666602872079670616e-01 1.027058681774166038e+00 -9.702543285517241101e-01 3.741262234422967348e-01 3.969500290835504819e-01 -1.183997768731447353e-01 -1.312788107735489040e+00 1.641307220515485499e+00 -6.412681882623811891e-01 1.602836962222360828e+00 1.806825827921873184e+00 -3.526261729679506796e-01 -1.323669460293742939e-01 1.367565589615437949e+00 1.110644555956181584e-01 3.218428218268249985e-01 2.210170579560622350e+00 -1.509940275215168715e+00 1.568217602577610392e-01 1.243196563383343500e+00 1.694926530114170715e+00 4.189355181257127247e-01 -8.950133117233401991e-01 -5.045184794894914670e-01 -3.825921485321063797e-01 -3.304797662248147860e-01 -1.997798264095159981e-01 6.610223118829242628e-01 -7.073870613697066378e-01 2.909985005426197202e-01 -1.552365851959931264e+00 -1.560473175997280082e+00 4.012036919125976930e-01 -1.544243894439832621e-01 -8.309623076136990472e-01 3.659953081587561941e-01 -3.750158874571647982e-01 -2.711579890437772811e+00 -3.518691106402329072e-01 8.284729377876942635e-01 -2.060293648235573261e-01 1.152722754037234648e-01 -9.544998563014693571e-02 -8.303029660232273956e-01 1.022675537497647752e-01 1.886796573070590455e-01 1.189214277567836930e+00 -1.136468144472209812e-01 1.809798669729354922e-02 -7.836765512888504981e-02 1.208635016155278352e+00 -1.258249370527169786e+00 1.315458926766291725e+00 -6.828013740381181362e-01 -9.197483835500270821e-01 -3.346342010742417994e-01 -7.433837243358935032e-01 -1.702432056405136951e+00 7.612986382193785984e-01 -3.635092863526569462e-01 4.247381527433398141e-01 -7.662470679613948565e-01 -1.102271917936648721e-01 1.087911346245626243e+00 1.121939728598696284e+00 -3.337794258080090115e-01 -1.564505677454358867e+00 1.325500395679850563e+00 -1.847216382495343145e+00 8.198701120855295121e-02 1.487762695306040106e+00 1.108391911140849784e+00 1.216778101616243113e+00 8.622029248008727942e-02 -4.587228129121083409e-02 -2.064045436792476096e+00 -9.532260440749902308e-01 3.519639380554689390e-01 6.896733251657728436e-01 8.609879425536568487e-01 9.707572738233419818e-01 -2.625747121658076555e+00 8.309110436574053127e-01 -1.023749296515553242e+00 -7.110216118302881139e-01 1.342561078614871839e+00 4.924427265042933266e-01 -2.051858853729145338e+00 -1.678731024682879269e+00 5.766750846213042347e-01 1.912534468563202583e-01 -6.833031947938211781e-01 -6.904071579008518311e-01 -2.327208441665789551e-01 7.691783407626012758e-01 -9.074894075885414635e-01 1.525279249864697872e+00 -9.863775706751265471e-01 1.185793326553683746e+00 1.111882258573473559e+00 -1.043488074596335524e+00 4.044190417398293991e-01 7.437073346736157164e-01 1.865684224137016400e+00 7.451001329583001320e-01 5.950837124645910747e-02 5.274695757126158790e-01 3.996847971790341569e-01 1.371376436268722188e+00 5.390009737202946516e-01 7.750190390871143364e-01 -1.096138532509990826e+00 -1.547367809642427483e+00 -2.227370080611789316e+00 1.754976375526521581e-01 -2.854315857122879940e-01 5.017561083953991918e-01 1.734013485382540853e+00 6.727340591438232820e-02 -3.133481014816753563e-01 -8.801721137077264112e-01 -4.201658073242874325e-01 1.446729597618823249e+00 -1.581522822069981737e-01 -1.727568243218943200e-01 7.826726541928531455e-01 -1.731849641512016313e-02 -7.354964053495069987e-01 -1.767348352559747759e+00 3.525393164287831671e-01 -3.534522891748585471e-01 4.294078307264533878e-01 -4.388066962067805887e-01 -2.807628508615400698e+00 -5.670446748033706186e-01 8.788098769354878159e-02 -1.086363042262451506e+00 -9.263745073855106371e-01 -8.012296584520480769e-01 -2.470248149391292558e-01 3.165365328779654153e+00 6.911686616883389034e-01 -1.118561795301400430e+00 1.245729485624793131e+00 1.450079678990267684e+00 -1.606025387155657791e+00 -3.372755034313771327e-01 1.064415194552756461e+00 4.742384703518112005e-02 2.575585244299031462e+00 8.627950479700820241e-02 -8.051101256172178422e-01 1.333795003091746922e+00 1.426973702136602684e+00 7.592785566402461273e-01 -1.510891813933925576e-01 -1.913066451531931361e-02 7.983590466441785605e-01 1.176313459986636278e+00 6.999551071004057601e-01 1.547054736370909733e-01 -1.578783077679172919e+00 -6.304667120349458642e-01 -2.235282431631705757e-01 1.718211001620562617e-01 -2.028940743545670777e-01 1.330682826080541670e+00 -1.959649402923432648e-01 -2.031943428244783245e+00 -1.499624256183731408e-01 -8.605156296078065870e-01 1.398421705223703349e+00 -1.418033501247298656e+00 1.358001331957153557e+00 -1.118015898090414684e+00 7.221041043153371142e-01 -3.764098255687632344e-01 1.193526207959772156e+00 7.331811377919425499e-02 -6.197549406942074457e-01 -6.485662725744393287e-01 -8.300446543207182781e-01 4.293514522116229637e-01 6.556951112575317708e-01 -1.257250958600990287e-02 1.021785607919275113e-01 2.945383175167223117e-02 2.041285855743479316e-01 -3.388144338171152764e-02 -2.751898942069673781e-01 1.252429820879485955e+00 5.055433480835642701e-01 -7.157039494485437636e-01 1.003480424283486938e+00 6.933049026727953201e-01 1.557367462246806777e+00 -3.300819175895911006e-01 -1.176366585615311600e+00 1.251699167594207740e+00 6.169774456511865068e-01 1.595136360941627404e-02 1.627320155059737372e+00 1.142260467344226260e+00 -1.594995042032844479e+00 7.961024009926470635e-01 9.108589689705602621e-02 -7.448251289009363285e-01 6.517774801634844684e-01 1.690581858019646111e+00 -8.991148360478484758e-02 -4.614535745638439490e-01 1.230630194728334237e+00 -7.297284970803648019e-01 1.894206807966156481e+00 -3.972845371763640276e-01 1.618519031977105893e+00 1.047460051797087077e-03 -1.600152295011378900e+00 -8.018587675559096795e-01 3.051490840309891150e-01 -1.959430210362553160e+00 9.116090970515861036e-01 -7.231922205057287334e-01 1.760329739890348577e+00 -1.230392350032234183e-01 -4.300386820811666344e-01 -1.762537967880977163e-01 2.604802423996769312e-01 4.077482390799857193e+00 -2.940884181668834141e-01 -1.764415315208298918e-01 -2.836219528364885556e-01 -7.465355403120352840e-01 -6.970654328349060735e-01 1.265890820566629049e+00 9.620512674917024443e-01 8.282336217808267120e-02 -1.893435180675957785e-01 -5.385710502075978789e-01 -4.646853995986075514e-01 -7.116078831024958973e-01 2.344130893102199242e-01 -2.252016771695237285e+00 -1.043307736992975077e+00 2.940783893675505967e-01 1.552799422711008681e-01 1.036239648971924721e-01 4.875488267120908770e-01 -2.210498876991590644e-01 -7.765818425465002006e-01 -1.676596146460038961e+00 7.398516934739636230e-01 1.767315634628938925e+00 -1.498384289970664085e+00 -9.364138760260564132e-01 -1.241346932078094101e+00 -1.731256790780162924e-01 1.814975699354921312e+00 7.399558122954019712e-01 1.350847372413390146e-01 -2.543769998305118185e-01 4.489067383102117170e-01 2.199888155702996173e-02 -1.730523700322029956e+00 -4.804000728580530843e-01 1.488956419893601446e-01 3.395419313162771346e-01 -1.890373303615118017e+00 -7.136209665054896734e-01 -1.533745012697233789e-01 1.269790499880307344e+00 -1.127913530762273409e+00 1.108507386656421012e+00 5.160202198506343985e-01 -1.316539180592852354e+00 1.211767736029922965e-01 -1.621035046094917650e-02 -7.023062901442426176e-01 -5.027149463541712854e-02 -5.917620677806997298e-01 1.595787127766641889e-01 9.238080223869961083e-01 -1.412892004926308953e+00 1.008478473211043558e-01 -7.555390361700037305e-02 6.957987684987049226e-01 -1.413397154367107111e+00 -1.733961838791770349e+00 5.828505711517231180e-01 1.663094192919374770e+00 -5.711920861239196956e-01 6.800422072339671331e-01 1.457957542865962741e-01 -8.560131322963930867e-01 -9.231650698217572781e-01 2.757229297458058115e-01 -9.181479564170265117e-01 -6.719015202204247084e-01 -4.936087156822461797e-01 5.251075796972183296e-01 1.523971610105692376e+00 2.643947832599451986e-01 1.209805945488447110e+00 1.649201963485403599e+00 -5.656886256883265629e-01 -3.245881157513835213e-01 5.015214515256137817e-01 -1.726554453970715164e+00 1.188517034515052195e+00 7.115683152898791275e-02 9.822668284890779811e-01 -4.680849272951269069e-01 5.903568694241136949e-01 -3.275973261444128926e-01 1.271356175981758874e+00 3.576279793051958533e-01 1.545785457082373915e+00 -1.067207092636603960e+00 6.573945573051366287e-01 -6.349751800569287674e-01 -9.225514237090957081e-01 -4.752235180413681981e-01 -3.405793054156436295e+00 2.776092519722762830e+00 1.940566993173342469e+00 -1.707246907263047175e+00 -1.797354631553051973e+00 -7.268940124844559814e-02 1.243014004383123705e+00 6.400170329022926152e-01 9.545019472156199836e-01 2.674796064846721944e+00 9.758458920321440300e-02 3.540825077182693792e-01 -3.525816802383041626e-01 -1.882750051053008467e-01 4.806774463785473128e-01 7.637180753496424224e-01 -2.717129476871613103e-01 7.221132356035093736e-01 -8.175307823946903474e-02 -8.762282042508817703e-01 -6.113330931378017918e-02 7.981676912422390746e-01 9.250294181680608352e-01 1.513499623156796259e-01 -1.947924284471177492e+00 1.561395768802548378e+00 -1.326121123107864896e+00 3.661946032478441970e-01 -2.260925154194844827e-02 3.373373465120148018e-01 3.024353311890289331e-01 2.934637898061823180e-01 -2.125788902098409316e+00 5.406152706357868487e-01 2.901788582771898106e-01 9.558297513445651594e-01 1.716866242744593984e+00 -9.134151734824262903e-01 -5.312736918991595170e-01 9.602491550678846077e-02 -5.872930172688245465e-01 -3.112846518590672851e-01 4.853094435925060512e-01 8.290169665989396419e-01 1.013513716898440248e-01 -1.208176542164269424e-02 -5.030909135163466050e-01 2.228574626265630299e-01 2.515593397754224414e-01 1.931567004319730607e+00 -1.857709804178285129e+00 1.774873177237521471e+00 -1.155165613834949312e+00 -9.673430417688861915e-01 5.137869556199919918e-01 -4.198564085477540231e-01 -3.787672082917532546e-01 -5.108432109903725538e-01 -1.202101547666980519e+00 -5.813204108258414049e-01 5.248800248715178585e-01 -1.339453457055735930e-01 -7.229693621353465716e-01 -2.622924200524965332e+00 2.767924119443172532e-03 6.266409749639982874e-01 -8.316074377005304719e-01 -5.272980473873937202e-01 -1.483866719182957983e+00 1.658871501626935530e+00 5.422239451683215083e-01 -8.905008065710390969e-03 3.920147565921867638e-01 -7.542578561277482052e-01 -8.878599934820547990e-01 -2.481171116174813451e-01 1.856004284004290739e+00 -3.141923878918166380e-01 7.612217176166746757e-01 -2.805347983072774623e-02 8.401886235968930583e-01 7.720252316170506113e-01 2.671908931693846689e+00 1.283626862978171912e-01 -4.714348334750485536e-01 1.306718929049167421e+00 -7.767185253624081173e-03 1.291729219380888471e+00 -1.645822693931513703e+00 2.024658792836038779e-01 -8.484672285357587607e-02 1.097735764660789259e+00 1.042048341750298812e+00 9.994975112460231792e-02 -1.696378446501804194e-01 -1.359125785055540492e+00 1.671274007333252987e-01 -2.440245429190122106e-01 1.751683543827148859e-01 -5.000969591399920811e-01 -1.074617702304129452e+00 6.944627046762109623e-01 1.277259373117988650e+00 1.215226921224832113e+00 2.009282948798801538e+00 -1.609686257307368251e+00 5.570455039908553951e-01 -1.605925058444795717e+00 3.456423977496028144e-01 5.345017712028429235e-01 -1.390475426221380983e+00 -5.356667243805240952e-01 -1.137672282910344501e+00 -5.833511629592044168e-01 -2.272446168004966516e-01 7.925966295017016217e-01 -7.207474721556703101e-02 -1.733120309967346895e+00 -9.721464181579152486e-01 4.831984283298133565e-01 3.016271851818390637e-01 1.862192101671826250e-01 1.094658172776206362e+00 -1.539526076208832250e-01 -6.109136080687715964e-01 -1.261558273574700850e+00 -6.448661226206098274e-01 -4.009322003839155824e-01 -9.859913803914875929e-01 -5.776944464692269632e-01 3.828048571466354799e-01 1.607180648188381855e-01 7.066221406626979062e-01 -1.340500920339091628e-01 2.857969078369453908e-01 1.508517395589678844e-01 -1.079129099125849117e-01 1.684351503481616996e+00 -1.465279728845150675e+00 9.577472867510468113e-01 -3.587554254818466903e-01 1.706886666061045554e+00 -4.947076631209807451e-01 -1.579127334816001760e-01 1.532031574666970597e+00 7.467221291181134202e-01 -8.985264185861872033e-01 -2.991693838039114484e-01 1.281265593776013123e+00 -3.251893707997390304e-01 -2.376017608716125828e-01 -3.084238255824487962e-01 -2.992419261455191992e-01 -4.378866670568711261e-01 4.690283553131415206e-01 2.279998869564344721e-01 -1.090722773839643667e+00 4.017917691054067597e-01 -1.424782345665008554e-01 -3.302022724197764547e-01 1.298433496009601118e+00 1.274715751103025485e-01 4.410672031223453748e-01 6.805134409692813469e-01 8.039512819023589829e-01 -1.557465618224631310e-01 -1.078985168585078203e-01 -8.945100954759378498e-01 -4.666051359659418862e-01 4.577746631210953265e-01 3.817289541523562479e-01 4.591681199559617954e-01 1.290570203908079971e+00 2.098550102582247057e+00 3.076576918360265922e-02 2.604944592280777904e+00 1.740078370354681603e+00 1.711078606331872809e+00 -1.152486230425423530e+00 8.590003026755604898e-01 7.655363288318560722e-01 3.874133486024894935e-01 2.677312871441642553e-02 -3.412519757642759610e-01 -5.880127959597430953e-01 2.671229889913395161e-01 9.855129653839710402e-01 -5.406511613391323801e-01 -1.786483456913684709e+00 -1.673220358779222428e-01 5.402600687791478951e-01 4.968735884709838957e-01 -4.238574918752995302e-01 1.290413092188343880e+00 -8.497695979258725746e-03 1.730778628650377904e-01 1.012489026031873296e+00 -1.134590083003466088e+00 2.339271414240998992e-01 -5.385290116123073734e-01 -2.054751096868339122e+00 8.951097289108432831e-01 -1.738693732135324355e-01 1.225255751735715659e+00 1.472260771545797375e+00 -5.903685877831399420e-01 -9.043630899475358920e-01 3.395916581666748590e-01 7.718138819076029167e-01 3.393771507164986545e-01 2.217526291274065642e+00 5.095914503619689562e-01 4.949241018439139439e-01 1.378054576398221875e-01 3.013871185551196263e-01 -1.463166214544914689e+00 6.354962158563597363e-01 -5.523581986309953479e-02 8.755638575036833737e-01 -1.090036739636265128e+00 -1.508686909798469866e+00 -8.242915747640130464e-01 -3.315179078412989755e-01 -9.013324194392793309e-01 8.235633332922472905e-01 -4.514463462773320446e-01 -8.445685440188868132e-01 -6.827469847993744567e-01 3.121496476372311035e-02 -3.747284464067482390e-02 1.393750123485945736e+00 -1.143315434106003003e+00 -5.520440289834891434e-01 5.766848167594239571e-01 1.903873159913508362e+00 2.475248194646687550e-01 -2.392031994208664858e-01 -1.314872452911082235e+00 1.434308779182409843e+00 -1.545731793390653364e+00 -3.143278301830587096e-01 7.055914874689823701e-01 4.957193870307127770e-01 -1.671053550258416454e-01 1.471751857814194431e-01 1.821924796104356092e+00 -2.812978066976160818e+00 6.622532482239493201e-02 3.739322615075426071e-01 3.419429636648101845e+00 6.059937166722472179e-01 2.851709621661268623e-01 -2.059258990150804269e+00 -1.306279172082548123e-01 6.032231794863683882e-01 6.938577716461442613e-01 1.010285518827606754e+00 -1.799656008431081755e+00 1.766776820445615515e-01 -1.174113085994451966e+00 2.181791872950827216e+00 -7.028994042270761966e-01 -5.441405796328715461e-01 -5.152483769272264702e-01 -9.621621201297932968e-01 5.703257771812424159e-02 -5.288393823152821582e-01 -3.946974895414614437e-01 8.529271150177836214e-01 -1.991988672251341908e-01 1.038836241031345420e+00 2.253597314993395495e-01 -5.844376196947387303e-01 2.051087793097564338e-01 -5.833935568341221123e-02 -1.260613652775301130e+00 2.154122530755540943e+00 -3.425854414819097804e-01 -1.687735611937970726e+00 -3.282500742142637207e-01 1.098182862809899268e-01 1.085630688837895041e+00 1.247918500540019293e+00 -8.979327364716344073e-01 6.595255219803860536e-01 1.669041476533688284e+00 -1.031447504243537372e+00 6.630570150290321374e-01 -2.781103323347408618e-01 -5.866375337543155988e-01 2.476232572763148010e+00 3.536708973510414022e-01 -1.551998647113824292e+00 6.109345163680772739e-01 -6.666354645186292061e-01 5.296501584366395399e-01 -1.051256127401700269e+00 2.013728497847569188e-01 -4.559858419919408656e-01 -4.019423800192311602e-01 1.088809305653154480e+00 4.699830734531069698e-01 -1.657484580116213246e+00 4.058143494583571313e-03 -1.843906010266339379e+00 -2.817283143431470460e-01 -5.182822888097550207e-01 -4.972145758584537445e-01 -1.334044267389869736e-03 4.367683609064523242e-01 -5.863268675872115310e-01 1.079469060012593129e+00 6.199319144153671024e-01 -4.678274128605273141e-01 3.528244267555784297e-02 8.646641816548746029e-02 -7.686347483643460321e-02 5.545006443798270457e-01 -3.917469740861844740e-01 -1.228546583498665967e+00 1.688808790893520539e+00 -4.502834093519548220e-01 6.272289082623027090e-01 -5.204498749352077791e-01 1.017028901431223487e+00 -2.227843265305078646e-01 -1.092774588603697250e+00 -2.377896171638582967e-01 1.215821447904563923e+00 -3.532232406089904492e-02 -6.671419823290779261e-02 -5.005302949325420858e-01 -9.144992503004683027e-01 -3.611491967762299748e-01 5.007992884186328597e-01 1.130431750082963038e+00 -2.291786475237009846e-01 -1.856300566519956396e-01 1.080002578974913696e+00 1.303167233953022031e+00 1.385108559130442840e+00 -2.404005647344165997e+00 3.294776513757430858e-01 3.231543172202114289e-01 1.078442029302815852e+00 -3.729040501169801347e-01 8.045606031830155117e-03 1.089680305996576282e+00 -3.635291777882990738e-01 -9.517603899418236590e-01 -6.207216555498432098e-02 2.804975460791002906e+00 -5.336880204560420088e-02 5.822847115465869250e-02 6.782488327627458347e-01 -1.645204993495117174e+00 3.706307019220956844e-01 1.115470662375065425e+00 1.207176202903819107e+00 -1.713498261486829100e-01 -1.404667254715330271e+00 2.801349293001940133e-01 -4.078322112501782670e-01 -2.822783712537484835e+00 -1.140537161425379864e+00 -5.440175922259269381e-01 1.869807558519301027e+00 -2.184849563366282887e-01 4.872334749723796626e-02 1.673415586624487639e-01 4.197539468610679836e-01 4.618835644524747486e-01 -1.601238379515409260e+00 7.124451856401022853e-01 -8.855551111056271241e-01 -1.937891787468492000e-01 -2.205977113272444612e+00 2.176743696083832003e+00 4.280061289856861295e-01 1.583241413354942395e+00 4.746737489354433404e-01 -5.359019452129729078e-02 1.019291577178386365e+00 3.055914138412311187e-01 -1.071820956142960773e-01 2.698430262190812043e-02 -1.218033997906993182e+00 1.517839906389405913e+00 -2.955158039100750922e-01 -3.380447621752419307e-01 1.081321735257437577e+00 7.554093793323464201e-01 2.098381172282721696e-01 6.531367056653619718e-01 -8.327347281286581748e-02 7.212888091937971202e-01 9.947127597812367439e-01 -6.408358345662620303e-01 8.054050681668878386e-01 1.651083755482630533e+00 -1.471784229038632041e+00 9.729425317847426036e-02 -1.659457404509979694e-01 3.743595638573602447e-01 5.044579288079216184e-01 -2.684163911655350621e-01 -9.652552080814801316e-01 -2.869332195794568330e-01 -1.976257018557181055e+00 -9.916994326354131584e-01 1.669562936513935281e-01 -9.862821359615018268e-01 2.122143054253218530e-02 1.134311741751755420e+00 -1.160942699677744994e+00 -1.577505294805352065e+00 1.242351310964300071e+00 9.780125174944563904e-01 -6.715681862597692175e-01 3.439446636865294837e-01 2.987176043727959862e-01 1.857310044490492196e+00 -7.476702697876665971e-01 2.176093474017490037e-01 -1.401423768137063375e+00 -1.671046830567656793e-01 -2.699831181189648266e+00 -8.498477024670487712e-01 7.960046771509834418e-01 -8.267515349167742222e-01 -8.844067952893432949e-01 2.221916181640915866e+00 -4.846268784006314001e-01 1.009336912051817858e+00 1.027701218255803406e+00 -1.135882803446389477e+00 4.424746510919209119e-01 -1.032351893412898569e+00 2.629864724334352033e-01 -7.710340321351966120e-01 4.256934484425060616e-01 -5.134446973691035865e-01 6.722185265929865317e-01 1.338401751327207290e+00 -4.425190415027044355e-01 6.986781303633021745e-01 6.920441730328258378e-01 -1.577499095006057894e+00 -1.771721850943642318e+00 1.470439939299023058e+00 -1.151941524991737076e+00 -1.115503228776864586e-01 -3.289635877687692167e-01 -1.141805216844101079e+00 -3.490532438289603578e-02 1.075771796772517774e+00 1.808137156287431990e+00 1.657124412897676535e+00 3.168206946546620051e-01 6.980153783461283679e-01 2.345084517537074920e-01 5.800292201879545528e-01 -9.844059429581418774e-01 -1.723981592928502504e+00 -1.079253143136086113e+00 -6.152569067774897871e-01 -1.392412258625051802e+00 7.203115162435147489e-01 1.624423901334687281e+00 -1.614620084665562283e+00 4.585596854965194868e-01 -2.036924723550161687e-01 -2.531378568328600531e-01 -1.476963966244580588e-02 3.636531152537065825e-01 -4.132383689375022928e-02 -1.262469767411420918e+00 -1.477497496029489023e-02 1.800705033786706710e-01 -9.087865795749818787e-01 -2.721488701836254909e-01 1.323763920437291297e+00 5.500100606181439478e-01 -2.627437442975420478e-01 -3.046258760419667810e-01 -2.831071121791558370e-02 -1.228975570095071079e+00 -1.225352113167185453e-01 -1.382267453318569150e-01 -9.838595985338871586e-01 7.785809434930489326e-02 3.104129255596613790e-01 -1.227221282036440320e-01 1.544475042077458671e+00 -2.010325753684300831e-01 -9.979826634750472991e-02 3.861953619804072702e-01 7.079033524313030901e-01 3.974275782074256358e-01 -6.314230052967164664e-01 -4.536229810722931521e-01 5.505420606945937712e-01 9.540106737405706916e-01 -9.082864172776928813e-01 -2.717473321637969841e-01 3.770477486412203150e-01 -1.539949490173906366e-01 -1.330949362089851151e+00 -5.686841465371726967e-01 2.800676406742922953e-01 -1.223109600791237428e+00 2.142352008482706072e-01 1.180061543180321415e+00 -1.622330013542951643e-01 7.566038134128699744e-01 -6.836549586188522820e-01 1.908984192828363069e+00 5.502270759070376771e-01 2.386452621408699515e-01 2.309070701275389159e-01 5.812847905950075528e-02 -1.849891718211102098e+00 -9.821923068079035923e-01 -1.219100258371292433e+00 -8.895300340629032076e-01 -1.133862521113614630e+00 -1.568941205419498441e+00 -7.272474664522488030e-01 1.144638663262928235e-01 -1.197622523140807083e+00 -1.545412258847967069e+00 9.000315078956400150e-01 7.497798998003842863e-01 -1.188625300458695661e-01 5.205764554819084511e-01 2.192042995674207351e+00 1.039322938465677693e+00 -4.793929003508601849e-01 1.348596334037276190e+00 1.456200688519031283e+00 6.735483419254716386e-01 9.466818714286663328e-01 3.319421135424827085e-01 -1.681488812011085354e+00 -1.122218073091823809e-01 2.559455750038541755e-02 -2.390570246409930988e+00 -1.003252137536711830e+00 -6.658428450927873499e-01 9.291058078254200714e-01 -1.383100994754811464e-01 6.241405869855771726e-01 -2.083545587721201908e+00 3.612566119403256559e-01 -8.670788107698727820e-02 2.975000735831923593e-01 -7.146764638698316352e-01 -1.442046810156756953e+00 -3.057151753350771384e-01 -8.169595741957030866e-01 1.835408305418134267e+00 8.927780073808785355e-01 6.698694613114128948e-01 -1.450988998352221282e+00 1.123908977730760705e+00 -1.893695935322957880e+00 2.203980623286955876e+00 -2.223273466008806043e+00 -5.746210363581200076e-01 6.113565090698234172e-01 1.146008222552589384e+00 1.259368451136637868e+00 -8.332103422800624104e-01 -1.077420339957687156e+00 3.421206754711439313e+00 -3.595209942894292965e-01 1.417518117111339127e+00 -6.713717599056743257e-01 -7.704709346510150991e-02 5.220108612833609385e-01 -6.290556337555350819e-01 -1.084279981151476502e+00 -2.706656958705578320e-01 -2.887737059533006523e+00 1.597592390980071553e-01 -1.350768663584830109e-01 1.707300522463598647e+00 5.929478198259113819e-01 1.871204637842462937e-01 5.849523436649967101e-01 3.290368644361112982e-01 -2.126578784150605188e-03 -5.515892351643735259e-01 -1.211683690231256882e+00 8.909322203019952591e-01 1.754203851305888850e-01 1.212089020901951919e+00 -2.601966219533001223e-01 5.131614271224117507e-01 -1.256553321316940419e+00 8.031360278536162634e-01 -7.612510876999496745e-02 3.140045534644334002e-01 1.195285956849903242e+00 -9.427601232595876901e-01 7.132593731750364041e-01 1.505914729432391574e+00 1.839205315616874725e-01 -9.364361451094217401e-03 4.072909483114811047e-01 6.892091582612503986e-01 9.130145279973874706e-01 1.359575665085334562e+00 -9.400052667381871840e-01 1.190052990819343570e+00 6.799560175387599215e-02 1.340718038298422288e+00 2.019037615009241782e-01 -2.374498334560858070e-01 -3.991331185475049947e-01 2.350893574801561914e-01 -1.497569735707825034e+00 4.382411483032517263e-01 -1.254561711929789825e+00 -5.469818984295512498e-01 1.844258733032147379e+00 -2.095718809693334350e+00 1.827750495967084554e-01 -8.124965427667455442e-01 1.164321220899819487e+00 -9.885670243747255448e-01 -5.161140186213625247e-01 -6.567867658547220655e-01 -7.222881289548147565e-01 9.185481123416548710e-02 -1.337914249998428451e+00 -1.072120842696505427e+00 1.214263795267802371e+00 -3.505417065151034683e-01 -4.170450547857958434e-01 -1.688792675062078752e+00 -1.948432999020521805e-01 5.948470611708901457e-01 -1.584149148578641031e-01 7.285687464264457569e-01 9.549556067006874649e-01 2.491242840687661886e-01 1.233344419444903028e+00 2.469874188791259528e-01 6.941417474588178482e-01 -1.716776460859286146e+00 8.339585785252040528e-01 6.200730908511641326e-01 -4.982196347582087959e-01 9.881616313367022064e-01 1.598046466897357298e+00 8.347121767373405499e-01 4.392459956614310213e-01 3.897039779764996936e-01 -8.823516395246628896e-01 -4.279331342677213934e-01 -1.173739054080692901e+00 -1.129647188967116467e+00 6.352757598263367167e-02 5.112312184447386221e-01 -6.867194040992644632e-01 4.347383033099379013e-01 9.330983833133552063e-02 -3.802714970388580418e-01 1.601061093786349865e+00 9.036299203278812531e-01 8.152808790390433380e-01 5.838570796127392493e-01 -1.893100089464791802e+00 -1.351090642705777001e-01 -9.945266431249406569e-01 -1.031530170425458470e+00 -1.356040575158335315e+00 1.079976384667306888e-01 -1.451844097543291578e+00 -8.058642579740498135e-01 -1.505562887963654894e+00 -8.919299335774730775e-01 -3.294776999498688075e-01 1.566452553849103424e+00 1.008357953917620869e-01 9.615116992201375723e-01 9.753152953466920350e-01 2.771003894141640944e-01 2.260678542804428481e+00 3.211026670087360757e-01 1.792795263924636284e+00 -1.743235611487315539e+00 -1.991074568992597271e+00 -1.204602327420605246e+00 6.553876616334205485e-01 -6.152404754857031532e-01 -8.010284762455376351e-01 -7.532103953430625554e-01 7.212653922384889560e-01 8.627598946817377490e-02 -2.017035057889801308e+00 -7.346907766389310090e-01 -1.269520630938488326e+00 -1.169941351293937837e+00 5.195761748963312332e-01 3.566521703600479820e-01 -1.326993130608332239e+00 4.370192938680861339e-02 1.900028273215659813e-01 -6.931703257454435718e-01 1.692177774086780051e+00 -1.021472306439931699e-01 1.403643462622784055e+00 -4.357726171714269015e-01 4.024792893550453443e-01 1.528901667578252299e+00 2.080380694142624165e+00 -2.589006547867426233e-01 1.624784747517162842e+00 -1.248849122100690323e+00 1.213942471140331048e+00 1.276993422766790731e+00 -2.508018917217871846e-01 -8.658279509176308730e-02 -8.813547366820971840e-01 6.200524611338408265e-01 -6.325297100073218326e-01 4.556363166247687224e-01 4.485971488272452734e-01 1.268654647747236908e+00 9.290982489852398496e-01 1.541896843509407589e+00 2.377054131245674107e+00 -6.223792793246268884e-01 7.604017961848832385e-01 3.117556924900443116e-01 9.391694397732891497e-02 1.070484541686327479e-01 7.045650815635899622e-02 3.105827352523616858e-01 1.700898492222559399e+00 -6.807087534787504834e-01 -1.788129444214375363e+00 4.967750358652460452e-02 2.598203908471029777e+00 -3.437259736679801891e-01 1.034853749359606834e+00 1.188052109187143907e-01 7.655324214623421275e-01 -1.082055247048205215e+00 1.017383072730394078e+00 -2.638055388490277320e+00 -4.231799718528188037e-01 2.723843727128521408e+00 6.795188560189118210e-01 7.897121676472868002e-01 2.975216763482710358e-01 7.502274011129161924e-01 -2.219563239819671296e-01 4.475726303404398143e-01 8.703677935555023115e-01 -1.861736001368485549e-01 4.951871566035415673e-01 -5.721747998161407223e-01 -4.906275060644326169e-01 1.375427485491754309e+00 5.346095828225174706e-01 2.620670608379316400e-03 8.030674087917970272e-02 -1.241751871404337022e-02 2.016386540800519267e+00 3.499903357877311438e-01 6.042319129060527150e-01 9.254434721840200384e-02 -2.822509861331644831e+00 8.838682550630726498e-01 -1.534056239073938066e+00 9.456589299714935892e-01 -1.232627767041666766e+00 -9.484239225107121696e-01 -3.363329567292830391e-02 -7.605907423488174057e-01 -5.563464768483085132e-01 -3.139499141692523310e-01 5.841284164233269127e-01 6.614991420789722021e-01 1.253807893229794967e-01 8.556487405453783168e-01 -1.740118645846380430e+00 -1.367663968246226380e+00 -4.408404434354085688e-01 3.931009945027001407e-01 5.005251125825989078e-01 1.306607852699830652e-01 -1.019738928079759521e+00 -2.455663374263316046e-01 3.575818282260790903e-01 -5.072981077046493370e-01 -1.342423532632324168e-01 1.029933465641750256e+00 7.519834762139750994e-01 -2.773136453196825446e+00 -8.871821504465621233e-01 -3.718140678988479109e-01 -6.251482446997652653e-01 3.653304318560445796e-01 -3.242224112190943974e-01 -6.006476162190669404e-02 -7.682044078794011965e-02 7.991101548810917166e-01 -2.651244173829422901e-01 1.322747109124603693e+00 -2.307445913672076798e-01 1.820706039245494345e-01 1.519943993362873336e-01 -4.748131229935006470e-01 -8.626842069181526185e-01 -9.101657204534092938e-02 5.821348917568692771e-01 9.263336924988084531e-02 5.147152119481169796e-01 1.139327823334048001e-01 -1.187555448665408742e+00 -5.311960145184744242e-01 3.936042065517174060e-01 4.826810801848759325e-01 -5.681155123136157892e-01 -3.085156426765430782e-01 -3.097302275811279482e-01 1.038702782169860672e+00 1.756618235695899033e+00 1.174126012737999186e-01 4.676705174028881751e-01 -1.607435833427402594e+00 -5.801675820894940383e-01 1.370208314312078013e+00 1.421157695032242985e-01 -4.566571108216929131e-01 -3.123887633407970155e-01 4.108404091413744852e-01 -1.634285399346396273e-01 -3.393721547833520452e-02 -3.544798805124165231e-01 1.223518155422079978e+00 1.696703672483379277e+00 7.342549990323434805e-01 -9.483208365131112760e-01 2.185681987626622025e+00 1.904509889687052704e+00 1.032422292564989963e+00 -3.069936276993636692e-01 -2.196312987569073727e-01 -5.844261609642907862e-01 -9.758357339619061488e-01 6.071713082148196827e-01 -6.780286087894238367e-01 -2.057509793807903442e+00 -1.092235221624574981e+00 7.875154043233143497e-01 -1.759675981079614204e-01 2.203790961660616610e+00 1.563160916274372869e-01 8.933403022050597775e-01 -3.180602909486334590e-02 1.226345698577352650e+00 3.971358726927653460e-01 -7.097118893102078996e-01 1.291560854321914253e-01 1.612801651868090103e+00 5.986051526240768750e-01 -5.480250501889162296e-01 -1.040414074629037566e+00 -3.966685370502283647e-01 1.290447404049705371e+00 3.738760739830591096e-01 -1.116234283657343784e+00 -1.092580051943803365e+00 -1.497643634879950447e+00 1.771904363479908928e-01 -8.734804780008657010e-01 2.319715046516551471e+00 -1.740156384290617864e-01 5.102970963079863642e-01 3.710489072319058113e-01 -1.552556526972981965e+00 -1.155690175134520326e+00 -4.206566513614585778e-01 -7.280553328939566304e-01 3.560350167503072427e-01 -6.235725070088540267e-01 -2.979345879206884429e-01 -3.742768124262184637e-01 -2.903934606556004105e+00 9.491613872154659459e-01 -5.623139631487685808e-01 -6.625962549037481275e-02 8.356228337476374890e-02 -7.562638774315961765e-01 1.324878877972116342e+00 -4.364517121607728312e-01 -2.182061220658043088e-01 6.290114817933024627e-01 1.336869260368931389e+00 6.257253592643780005e-01 -5.957446539481543457e-01 3.656454940862873676e-02 1.192665344092878943e+00 -6.857114927792743453e-01 1.143095333277751730e-01 4.603308699888398747e-01 1.660919299051019093e+00
[truncated: 3,620,124 more chars]
