# Supplementary material for: Bayesian inference of kinetic schemes for ion channels by Kalman filtering
Source: eLife. 2022 May 4;11:e62714. doi: 10.7554/eLife.62714 (PMC9342998; doi:10.7554/eLife.62714)
Supplement: Figure 10—source data 2. — The number in the file name indicates the brightness. [file elife-62714-fig10-data2.zip › 1fluor.txt]

-6.653613214284712085e-02 -3.879542490072495631e-01 5.722317080176001491e-01 1.900819860813903750e-01 -6.981174732447696929e-01 -1.663049113902159037e+00 -1.575238963638394774e+00 -1.664404051244284588e+00 9.586058635460554811e-01 -8.429590200567340652e-01 5.445106405703988017e-02 -8.129593274715268825e-02 -7.275036875164604400e-01 -1.063866630104985944e+00 -2.900513722925653237e+00 8.934444434806201873e-02 1.614284486985513301e+00 -7.399371460113542964e-01 -7.886133490843495464e-01 1.988480878450286579e-02 -7.661563814115915361e-02 -4.663221937613068468e-01 -1.548433331355206048e-02 3.053928774449204409e-01 3.262312467563516227e-02 1.298857779969804005e+00 -2.675722618748468951e-01 1.585874338999283095e+00 -2.030275286562697457e-01 1.187442143439121800e+00 4.008244249149164329e-01 -8.900475697291555521e-01 -6.136029950458425919e-01 -7.446826192201589922e-01 1.407532878454277048e-01 -1.441434681640108462e+00 -2.157377396534893854e-01 7.886857807394640485e-01 -1.393617889663432974e-01 2.263761164776281642e+00 -3.705251866702775621e-01 -1.448289135012684747e-01 -8.179492644519203992e-01 -1.960959671656803627e+00 9.013293209754219548e-01 -1.534934420041043079e+00 -4.389976176537965791e-01 6.373292579308019734e-01 -2.135785127477673129e+00 8.911315469124658772e-01 6.946585128924837038e-01 -2.748138730811517175e-02 -8.457594794713932940e-01 -1.722089557723866626e+00 -9.750593057373801997e-02 6.587479918611565122e-01 -9.988513301543255896e-01 -1.071196858525371165e-01 -2.153156195330604206e+00 -4.708705588797219566e-01 -5.410110738222146942e-01 9.611390640040178290e-01 -3.050383120622087163e-01 -1.247410512917567660e+00 -4.507075188481030614e-01 1.045135444637382394e+00 4.598377000235556733e-01 -1.088283106604477801e+00 8.278717801409528620e-01 -1.421571526145532616e+00 -1.795363091242471454e-01 -9.293136983610436053e-01 -4.659641030286731378e-01 2.087327139309178015e-01 1.059913423814404343e+00 -1.235436949362486159e+00 -7.447991247675199711e-01 8.816179762676746856e-01 3.618349365534763717e-01 1.220034700975280995e+00 8.299173399369897952e-01 -1.057561253873586127e+00 -3.607717077504246639e-01 1.101097424105894396e+00 -7.031439072117581235e-01 2.291292430195119301e-01 1.512567111022785904e-01 -1.170051941271954693e-01 -1.458483711422472018e+00 -3.500799301282397913e-01 -8.307803556702203496e-01 5.334133760064636853e-02 -5.547108286708833935e-01 5.576477380394523342e-01 -1.232777710812734462e+00 1.654647940755294533e+00 -1.620508536135263911e-01 -4.021203225615591070e-02 -3.877790847360317872e-01 7.589342591471065491e-01 6.276714511556736875e-01 2.560840497064249544e+00 -1.234526264309738774e+00 -2.702997293584515764e-02 1.696083722219143136e-02 2.953187494936288515e-01 -5.170595423756866316e-01 -2.899298925341556865e-01 -1.351308118670223046e-01 -1.234581512621710786e+00 -1.119404793902094131e+00 -8.483345467381115945e-01 5.469157166613378696e-01 8.068230751437021064e-01 -1.020029810290588479e+00 4.450646204594262412e-01 -9.336727975913962085e-01 1.410325980193271878e-01 6.250679363880090600e-01 -6.796428771236265876e-01 2.775661299046473518e-01 1.400295475818073676e+00 5.326963793655125068e-01 5.754888438290074459e-01 -1.147678743843026927e+00 4.758621535488425508e-03 1.219320359970953671e+00 -9.213928361477521922e-02 1.307739056932981203e+00 -2.441868247148990811e-01 1.755380828816660230e-02 -1.409450926161130102e+00 1.329243406923722171e-01 7.498475175316662855e-02 1.594442532677365243e+00 -2.143333903889061087e+00 5.602533032518299816e-01 -3.657808718045407748e-01 -3.721106387558033024e-01 8.384499558486905313e-01 8.504444743879949753e-01 -5.740316777072494714e-02 1.207539972556090024e+00 2.970783728675487900e-01 2.316497529338983619e-01 2.599034006787331319e-01 3.120131081624419322e-01 -2.315129932185365558e+00 -4.816770221873509783e-01 -8.495853287719524680e-03 4.202570972137641969e-01 -6.396044912192441756e-02 1.336567050031990944e-01 8.967679480713648399e-01 1.143890374021411027e+00 -1.605915797232291276e-01 1.063056144942411185e+00 -1.140587696760218206e+00 1.672786853570562116e+00 1.468211552709096646e-01 5.174680669394687849e-01 -3.392642050804250964e-02 -1.338053067268546004e+00 2.418185091451636182e-01 9.715372661623794537e-01 -3.673953525947994958e-01 1.158566437568990803e+00 -7.314720462644993537e-01 5.340090007649609394e-01 -6.395700943145999906e-01 7.236712079779895612e-01 5.383364168115826187e-01 5.994480764256646665e-01 1.717669777576240064e-01 2.613177355789017553e-01 -1.680900735016592096e+00 1.133355534499410178e+00 -1.154469441553224618e+00 6.066950147541919636e-01 -1.521199747526124080e+00 -1.202985972421579536e-01 6.458565857081812744e-01 -8.532532332669150454e-01 -9.036391264891927566e-01 4.758139326891447363e-01 -3.263033002619986633e-01 -2.062441450100115439e-02 3.748763721574315810e-01 -3.153410382555517089e-01 2.766165136925775522e-02 -1.375009673146774247e+00 4.234740741346469661e-02 -6.198181611319589779e-01 2.653218123648508064e-01 1.655043301131921440e+00 1.270974606687486075e+00 1.215342881707884404e+00 -1.012033973237287832e+00 2.844626178114573190e-01 -1.205077030156621154e+00 -2.058850269544962863e+00 -1.855714971160682403e-01 -1.144926677588300024e+00 -6.665074120331193619e-01 -2.058719172126214580e+00 1.661564396169780133e+00 -7.640889827615972296e-02 -2.351568635150784806e-02 -2.456914139112271744e+00 2.648738842133959714e-01 9.033502890415637809e-01 -5.955755715674068140e-01 -1.150227558213183787e+00 2.470519309899252280e-01 3.510063439005292607e-01 -5.292913057909526958e-02 -7.572438381614555736e-01 6.681366624014521971e-01 1.595560280353516935e+00 7.903237846799788802e-01 2.917867336441084980e+00 -7.530908676835504911e-01 -8.206236645694184872e-01 1.507983097532450689e-01 -4.035616436984329480e-01 4.683885944093951759e-01 1.166802830864656304e+00 1.139072355326358199e+00 -1.378270950105752179e+00 -2.056566268439650735e-01 -3.717137396923118203e-02 -3.180237158008094589e-01 -5.280006723284894621e-01 1.060310052091324007e+00 -1.213961242171903265e+00 -1.038240305485719439e+00 -1.102861726361401562e-01 -3.272371811997901170e-02 -2.051572879355651136e+00 1.797623722242684741e+00 9.613312551302128917e-01 1.306819405821370461e+00 -8.517675075328077217e-01 1.333298208155446973e+00 7.128186010489018232e-01 5.008605651553059701e-01 1.379172686451232810e+00 2.761057460063668853e-02 3.173488934419039231e-01 3.367840335905195048e-01 8.203524961018942019e-01 1.424659488012182784e+00 -1.013934582966083742e+00 -3.515877444235742527e-02 1.402566840586686903e+00 2.687706791028204312e-01 -1.791815980842613287e+00 2.581986067395805051e-01 -6.712633768752651608e-01 1.032915588399827111e+00 9.334788237989899429e-01 -6.245829414974148897e-01 -7.063800300670591836e-01 -1.519418017754735155e-04 4.252513793626365723e-01 -8.775572368667436951e-01 2.603782753828877139e-01 -1.209861563854083721e+00 -1.526754126015421820e+00 -1.131134793092740232e+00 6.721609891525479608e-01 -1.610931898980895616e+00 -9.740138355075768084e-01 5.724132125276467642e-01 -6.367362480235450040e-01 1.426764110334840741e+00 4.522815477767949677e-01 4.296841197549886027e-01 -6.719446657140688839e-02 -1.453964951003116068e-01 3.641759042366644050e-01 -2.162703537130110210e+00 -2.598297988100395917e-01 1.348878773277044640e+00 -8.991685385291062760e-01 -8.437767208715394318e-01 -1.429420047059977383e+00 -4.988180177373336965e-01 5.487681764627985181e-01 -1.027271404418339307e+00 1.035220807419933164e+00 1.701215867563012463e+00 3.491912706680647682e-01 -1.799839342563458455e-01 -4.996432720868430599e-01 3.748170764595752380e-01 -2.000097587099600449e-01 -8.160343757911736606e-01 8.358274637349895064e-01 2.182367590368671451e+00 2.345880091264343825e+00 1.125733449387706031e+00 -8.824445686824142765e-01 -4.945990832992693265e-01 1.047298449965936351e+00 4.493110716546050987e-01 2.963383612565093639e-01 1.804668311023384097e-01 1.684840859817811065e-01 -8.098854632801713027e-01 -1.430150248185415807e+00 -1.387106320306109308e-01 -1.380580363158286028e+00 -3.596810305615408820e-01 1.264442238656637407e+00 -2.879541539640096404e-01 8.775920593073027742e-01 5.866994481102593140e-01 -1.870242759235594354e+00 -1.612256128375391784e+00 -1.554034455201698472e+00 -1.752557429871775263e-01 1.335708221378229199e+00 -7.812505588006697366e-01 1.147292068715989322e+00 -1.087448155219741475e+00 -1.893551182531817645e+00 3.984937141610486178e-01 -5.308025581939905813e-01 2.644708262493091211e-01 -2.372833788594823079e-01 -6.960247427283605681e-01 -1.117512918286255097e+00 2.017823000808057099e+00 8.335598498211452823e-01 -4.283881337847890158e-01 -1.653892852246937384e+00 -9.590508123312967426e-01 5.057475325770820485e-01 -2.701600798061701836e-01 4.845779826818916169e-01 -1.897688621704771039e+00 9.344386525932953103e-02 2.603470470662333502e-01 -1.335030706042249715e+00 3.932928112432153567e-01 -5.371802015478780445e-01 6.029075572058149035e-01 -2.694520863669839894e+00 -1.476549202981546349e+00 2.404356150457782892e-01 5.428712882046422550e-01 7.031256259657615582e-01 -5.863832175192048579e-01 -8.547296525734738859e-01 -9.062385885713931666e-01 -2.136478872587798672e-01 1.174779002776080022e-01 -5.500445479741291610e-01 -1.757939351640853964e-01 -1.018481932405304269e+00 -3.585417702460439587e-02 5.946357764732268514e-01 1.578334502158950658e-01 -4.424282863132653620e-01 -8.922228869468442625e-01 9.461704384748553798e-01 -2.064636004678462644e+00 6.290454152096537355e-01 -6.862424233944559582e-01 2.213903483937434968e-01 -6.736381675418311454e-01 3.663908857083075787e-01 5.323286515734778623e-01 -2.738583034964014451e-01 1.972371714645258622e+00 -1.220189117100328069e+00 8.564406145753664656e-01 -1.484166893153541444e+00 -9.705971453823598882e-02 1.344299449026749027e+00 -7.486903425139465051e-01 -5.670934134736985710e-01 1.332892342132926400e+00 1.219532878859876046e+00 -2.461884217484397730e-01 2.652538328201237694e-01 1.497553743722731756e+00 6.199447774692915525e-01 -1.295894312726816766e+00 -3.288895620444102358e-02 -7.400514654635256262e-01 6.450632047701071459e-01 2.826824619673581340e-01 -3.049294975556691156e-01 -7.155673355228814314e-01 8.549478335022590025e-01 1.119956512601465864e-02 1.594345863013097775e+00 -6.999092601729801633e-01 9.746054584589610714e-01 -1.420018953033091336e+00 2.033627125677567093e+00 -1.114997227653815592e+00 -3.901058250020970064e-01 -1.827450995573120240e-01 1.451011069366866968e+00 -5.373953434458675904e-01 -7.275547359415085458e-01 5.522802435559829304e-01 3.755954845094874872e-02 -1.312868772134664574e+00 1.866224720026798289e+00 1.735802709781053554e-01 4.165421755573810447e-01 -1.229920980243887962e+00 -5.537482884559500329e-01 -1.140048293906424925e+00 1.099364463231399025e+00 -9.385548472554250399e-01 -2.248654596012595319e-01 -2.500224753971501124e-01 -1.007670811538996070e+00 -2.950186687972697341e-01 -4.666413900445238738e-01 1.608289436731264788e+00 1.014975515807673201e+00 6.043589074891128066e-01 2.752042035209646964e-01 3.896316019888170779e-01 1.115388125876331404e+00 -9.060688989151167716e-01 -7.602282555575721190e-01 1.865815969643532801e-01 -5.485138654152640347e-01 -8.588589587054912267e-02 2.449591640486146193e+00 -6.130634709905404822e-01 8.163949026280251098e-02 1.002801516056824882e+00 -1.662893030956532070e-01 -1.238609136629901242e+00 -1.697680008886831293e-01 3.577452428645754301e-01 5.274431402156086746e-01 3.737740117123145023e-01 -1.780335880326261888e+00 -1.585213226800014974e+00 6.728387967432359895e-01 4.967162529482761490e-01 1.862304329242651102e+00 -6.383369132035309201e-01 2.371370132125825148e-01 1.324238773444667838e-01 9.099065178994885095e-01 -1.935026582893299762e+00 7.851829785307351539e-01 -2.224199719129962283e+00 -1.318475512255515014e-01 -1.422181876655892685e+00 2.004840246829536099e+00 -8.384609327527219325e-01 -9.329554751789186362e-01 1.751130971539324455e-01 -7.588226850569262938e-01 1.676185715884822014e-01 -7.036037775354369028e-01 -2.616872133602106687e-01 -6.949099535564017271e-01 -4.880735222714252530e-01 1.001578180090215708e+00 2.218122165857139005e-01 -2.242313048918927354e+00 7.002026883935048573e-01 -8.920830515627595769e-01 -1.262451218333818126e+00 4.285272111318718102e-01 3.921670813362189700e-01 -1.395067070483585026e+00 -6.575728115595156353e-01 1.317265330709467941e+00 1.266336274038843079e+00 3.404753259690435074e-01 1.534778577504222419e+00 2.175972390297620240e+00 -3.121390559422188571e-01 -1.720304231392259409e+00 6.763955498662606036e-01 1.345850333730867376e+00 1.094545932110913222e+00 2.980981306919235421e-02 -7.391780744099000211e-01 1.064735250063745697e+00 -1.112903813366287631e+00 -3.749201496893570518e-01 -9.883563416268757035e-03 1.894524437795755412e-01 -1.716189932655048933e+00 3.038303481400443928e-01 -1.077488531375617953e+00 2.305569890605138728e+00 -3.867435982074005074e-01 -9.265679200180033659e-01 1.365126473550354325e+00 -1.584049947909284439e+00 -5.013334901671323562e-01 -2.737467512445962425e-01 2.283739398159668976e+00 -8.221168565523064853e-01 1.356076093292908125e+00 5.149465228594822808e-01 -3.869260015768636873e-01 -2.176103165757889091e+00 -9.875670444998940062e-03 6.086046160664619897e-01 2.230195385397676366e-01 -2.416901273046302961e-03 -4.239017031255345458e-01 -2.169171974195328312e-01 5.747992132958838069e-02 -7.833631358506873976e-01 -6.353234730065492331e-01 -1.106234737965803072e+00 9.546155625297796099e-02 -4.830287787304469171e-01 7.999398124274276212e-01 -2.180705946900044268e+00 4.846947082912823890e-02 -3.174052251738703617e-02 7.353039171797804974e-01 3.615207589834328744e-02 -5.649820229107413994e-01 1.030685169433452009e+00 8.027662913738540240e-01 1.017540117382784937e+00 -2.831445932256456133e-01 -5.745835706882803651e-01 -9.480546094745530006e-01 -3.763022749491470309e-01 -1.783691495552030215e+00 1.173419697139751694e+00 -4.278540431091142904e-01 -1.090722876874275604e+00 5.687822829986129980e-01 -1.049711731002174187e+00 2.096797079938330644e+00 1.367633396075089609e-02 -1.192186177048832896e-01 3.264562263358310457e-01 -2.385254391427598097e-01 2.638839850351137328e-01 -4.763925793910758211e-01 1.476848427593373814e-01 6.510387937132809943e-01 7.676248029944995332e-01 7.305572231117695159e-01 5.667892455396199569e-01 1.163042040101150087e+00 -7.473436774662538529e-01 -4.092069096107809889e-01 9.414815752474123833e-01 -6.247964144225612859e-01 3.523038733124807531e-01 5.806800481557123916e-01 7.461135069235743655e-01 -5.114496411908107110e-01 7.297184468054166429e-01 5.614945175501513397e-01 2.051480138842172729e-01 -8.422022962991441153e-01 8.004980241944177344e-01 -2.655126094381961011e-01 -6.795650467094539460e-01 2.199245328547078104e-02 2.289802079037437377e+00 -4.473890914023807563e-01 -7.273497493293670235e-01 -2.121481830836103866e-01 1.591081505104411375e+00 -3.354505941264199209e-01 -4.062908527512265056e-01 -4.650796904605440929e-01 -9.008096727895498201e-01 9.270619677787216295e-01 -2.123515474663472957e-01 -1.009258712061811947e+00 -7.591712491357213155e-01 6.264028556361698197e-01 9.334138861899017314e-01 -8.568808382664026835e-02 5.100340373307660213e-01 -4.146336654421229895e-01 -4.331158024593496081e-01 1.702924335678743573e+00 -1.148935533755709670e+00 1.167221761570400584e+00 3.297485062038686410e-01 2.808572831448432616e-01 8.116762313592083000e-01 -5.753016475612358072e-01 1.553889510309232336e-01 9.093497416031496305e-01 1.923901868119186842e+00 -1.239353000982885034e+00 2.137186544261159948e+00 5.905982670002212637e-02 -1.319109063825654182e-01 1.012648754230968562e+00 -3.251139339633803416e-01 -1.074077596810684820e+00 -6.946840952713755346e-01 -2.095928633706652111e-01 -4.985621818914598435e-01 -7.222274278367477596e-01 1.167174094413513608e+00 -1.915965448015214623e+00 2.019774390647362527e-01 -1.719424062684499210e+00 3.406066311832042781e-01 8.075700284516534877e-01 -1.132807154204794331e-01 3.377765048839395101e-01 3.528230425459532027e-01 6.860417173940130953e-01 -2.852350462875816173e-01 -2.422553968564427951e+00 2.721359091319393020e-01 -1.839167360727301137e+00 -3.689553971168706981e-01 -6.199426039508224573e-01 -3.249912303702544025e-01 -2.241851321426928223e+00 6.283818460541910067e-01 -3.293246871015388377e-01 5.535304911630126723e-01 -3.250644905674627827e-01 3.683013207919626497e-01 1.446317840900777307e+00 -4.840553086612561229e-01 -3.239094046557791998e-03 5.310326297935563655e-01 1.587180191951771180e+00 5.091885145912017352e-01 1.018541243827805864e+00 9.864332422806542100e-01 -3.719147098232306742e-02 -1.306257296747751706e+00 2.306381571286059140e-01 6.378082298464629041e-01 1.866784439557255482e+00 1.433597620839510423e-01 -1.568966434334265969e+00 2.199419989264435049e+00 5.080764320740971396e-01 -9.013516538162411607e-01 -3.572474501781091605e-01 1.452676484750127672e+00 -9.027789293525707581e-01 -1.577191476916345314e+00 1.007249661881884223e-01 -1.142456793333759268e-01 3.632380510866267120e-01 6.898846175335771047e-02 7.293405789504955328e-01 2.324283230081155782e+00 -1.761195828627452498e+00 1.393785545946396143e+00 8.106048787269596323e-01 -1.295005639030766265e+00 1.468018159650082755e+00 -1.023753559893888498e+00 9.558832456996715354e-01 -4.007414177564992963e-01 -3.076975671707118387e-01 4.871464461487285957e-01 4.735895259521390871e-02 -6.311880943925195497e-01 -5.836341304232017801e-01 -7.451278085874976087e-01 -6.503701232421176259e-01 1.317248412675340041e-01 -5.752596167015624484e-01 -7.583535056743183622e-01 -1.293177459790198769e-01 -1.111505201200461812e+00 -4.556818908748038188e-01 6.983115921244676949e-01 -1.569648761184298413e+00 1.621092999270151436e-01 4.071616362370327202e-01 1.997254095318922396e+00 -2.411531787267390481e+00 2.935183610400924833e-02 1.378207504689739002e-02 5.772576554433842544e-01 -1.494927237424320099e+00 -6.697584340488024202e-01 -5.556708654137978431e-01 -1.294857548172108075e+00 -1.455942741645516458e-01 -1.182779862152696593e+00 -9.166218512791082240e-01 5.711708207695315176e-01 3.019020153426006381e+00 8.290867751885636627e-01 3.870551902842531145e-01 -3.655036704714055285e-01 -3.175753288341815472e-01 1.974440011480916635e+00 1.851852777117410087e-01 -4.156339329192577647e-01 8.973142073355874215e-01 -3.324682031366572033e-01 -3.983951814234726330e-01 2.009868828203463242e-01 -7.081006210914961851e-01 -1.094304352002664515e+00 -2.479123491720636174e-01 -8.133305649026155715e-01 -3.609431308725858933e-01 -1.834651228300425152e-01 -1.970119162126614254e-01 -8.370647827897953475e-01 -7.841148293894005805e-01 -1.434696435925164160e+00 1.160858819040132772e+00 -6.759765884445043671e-01 -5.797524004300105144e-02 -4.461794240510303378e-01 3.818912874519242995e-01 -6.305469416830460083e-02 7.061125787152445765e-01 6.985212098381410328e-01 7.594762347031459582e-01 -1.056193692706002718e+00 -6.111813661229592576e-01 8.379766615937932484e-01 6.701548077938281889e-01 3.230304038998310645e-01 7.690310488869778194e-01 1.267628640731704337e+00 -3.971428453647404822e-02 1.484630716357120850e+00 3.148022686812536608e-01 -7.835294631929591302e-01 -1.580910136692137868e+00 2.188617938106873329e+00 1.294651946710304369e+00 3.256750885960225106e-01 9.340586141991532587e-01 5.946717223108693995e-01 -3.261783737724818222e-01 7.086287503692092482e-01 8.725840271248345159e-01 9.042238097300187016e-02 -1.016746411159101388e-01 7.840930661395432155e-01 6.866547368327437229e-02 7.899518306980207738e-01 4.863607887155981802e-01 -4.340854371350624241e-01 -2.956735036566668917e-01 8.468699545204133594e-01 -4.701566416314246766e-01 -3.441920087221182478e-01 5.376525035580977940e-01 -5.007168479529313654e-01 2.307691643681450966e-01 -6.456479049600208353e-02 2.009915945262438886e+00 -4.161035059361051780e-01 7.744663993091475962e-02 4.276126555028011422e-01 2.383900214007435847e-01 6.335698528764939219e-01 5.643028382167183943e-02 7.102811123214641809e-01 1.916231513546330589e+00 1.242917073815705598e+00 -3.243887305360784734e-01 1.640173512402300915e+00 -1.847874713078681674e+00 -1.923063980585939248e-01 -8.546002171501374534e-01 1.567124923739014575e+00 -4.722718641789533933e-01 5.194194251939867613e-01 3.104336771520742055e-01 -1.071975907147023621e+00 -1.286893826661238416e+00 9.794664018262456695e-01 -3.685877284869773507e-01 -1.959702975298355465e+00 -5.669900292971159494e-01 3.829465973777674281e-01 2.942155442932205614e-02 -5.228336854475868628e-02 -2.992425686549015085e-01 2.292836849659533605e-01 9.847925709864116528e-02 1.631859563529610258e+00 -1.029993589985796820e+00 7.188485632730511332e-01 1.091511532139795015e+00 2.137035067791922316e+00 1.917604876775960698e-01 1.831997538029273842e-01 -1.139459940579874875e+00 -5.894666512213505571e-01 -3.875679968020161459e-01 1.497643500261938709e-01 4.768965231331327992e-01 1.046773367229904217e+00 1.948099157192323128e-01 -2.232319349804054442e-01 4.982743718923158260e-01 5.408079351992877148e-01 1.768571089502705362e+00 -1.823042011849619115e+00 -1.060775727859272627e-01 -2.767003910412483503e+00 -4.528452448324535307e-02 -2.546572735524962328e-01 5.123565766231547025e-01 1.346604157460207007e+00 -1.491690648476399206e+00 -1.397995677844806606e+00 -9.814403017117828698e-02 8.179686884984386369e-03 -5.891472720226810234e-01 5.096577016798266024e-01 -1.511531730086277170e+00 -4.679438908484035986e-01 -9.371058430970069519e-01 -8.786338862418391349e-01 -1.149231718265007751e-01 1.636303634092196368e+00 1.048340722449261353e+00 -1.313062905516010126e+00 1.167288072438078084e+00 6.838791820472818195e-01 3.033676576533594349e-01 -1.009653260225843896e+00 -1.700094392864398340e+00 -2.169042440267039407e+00 -2.715332677249341353e-01 1.111122875437772217e+00 9.282423579563132687e-01 1.381147925739654614e+00 -1.476257257945141399e+00 -4.599347481167563867e-01 -9.758080594291063115e-01 -6.548059882177692526e-01 -6.518684426334306892e-01 -2.039998571989010967e-01 1.036190670490546584e+00 -6.877640087526659674e-01 5.388937533621198650e-01 -1.045153431571181679e+00 -1.290929976333536233e+00 -8.862502851976639118e-01 2.551199702829951010e-02 -1.118860756594720840e+00 1.955005718346323862e+00 -3.286831721166525444e-01 7.767539094982893744e-01 -7.567446125370715926e-01 4.492140838306633854e-02 -1.130690060880207515e+00 5.465637996901041851e-02 -6.567130136891317083e-01 -6.675718576439920726e-01 1.685956405938611180e-01 5.625795021534407692e-01 -5.692444233607130144e-01 9.250196841475425424e-01 -3.932797854602380072e-01 -3.753121877690648173e-02 -1.230064837186682025e+00 1.304179346335628542e-01 -5.628426614643445847e-01 -1.071462976598354544e+00 -1.865801856089118527e+00 2.169465191877598453e+00 -8.894670566962163683e-02 -1.094103139672187863e+00 6.838570182507990314e-01 8.140777525482130184e-01 -4.516644700316601591e-01 2.437907997272809324e-01 -6.517811632457690685e-01 -2.331003079659327959e+00 -1.041127571494324000e+00 1.059968049035910465e+00 8.703840220776779546e-01 2.296153218959896547e-01 -4.319201151924907667e-02 1.322304478528255167e+00 5.680784343629214916e-01 2.177350842102432793e+00 1.444819372347273756e+00 1.204410917764068056e+00 8.765849185951037903e-01 4.920911769887505449e-01 3.096716228532643278e-01 1.989646501833921277e-01 1.163493259482916375e+00 -1.266038404402168416e+00 3.277110198796538421e-01 -2.023336300043552249e+00 9.085946423315611753e-01 -1.460838768128636556e+00 -6.396588282108610635e-01 -3.341627693776588748e-02 -1.029219408044273809e+00 7.303625941929340337e-01 7.205794090908476113e-01 7.974854866432341538e-01 7.158062171880732460e-01 -3.956789407392964919e-01 4.190939052609262694e-01 -7.884460273456592727e-01 1.439238119615887213e+00 -2.391912271135830104e-01 -4.482195545590970109e-01 5.858038876893668645e-01 5.128156763867435242e-01 -1.052797526518396420e-01 -8.867627275416480881e-01 5.421651482134981492e-01 -3.028389713788965931e-01 -1.033834806758784586e+00 -1.050435598702904594e+00 -1.456370355320090078e-02 -1.903676984659866955e-01 -8.928217558802913068e-02 -1.219489819974550748e+00 1.392961390560337964e+00 2.118928473367184040e+00 1.806137375941301304e+00 -5.772727789470383231e-01 7.016286738095960096e-02 2.099628747242636428e-01 1.691132721069598555e+00 1.807790872916545666e-01 -8.086213770200525452e-01 -1.620568592573067568e-01 1.060094165342559291e+00 -8.235713508111176528e-01 -4.575188417807338759e-01 -6.299721285542670968e-01 2.165032821958108589e-02 -9.923274664878376505e-01 1.403496653082019208e+00 1.168806941824669154e+00 2.931135443354893622e-01 -8.650253228312451137e-01 -1.726087692796574258e+00 5.938573179647590461e-01 -1.995945891330369315e-01 -5.585999273864598186e-02 -4.006104720929478669e-01 1.378555757116594949e+00 2.040264588814164892e-01 6.411768717712403864e-01 -1.311036313867305569e+00 -3.841622023529705499e-01 4.629683588864823562e-01 1.278733314740874372e+00 -9.504514749789801931e-01 -1.179694313295927444e+00 3.865150628163340207e-01 2.643388575115165340e-01 1.265678349822648263e+00 1.611352791167574017e-01 1.420093266816268907e+00 -1.014312792067755487e+00 -1.353996114015913466e-01 -1.366832192648634425e+00 4.234785561911517116e-01 8.343682270084319397e-01 -2.284860702255912646e+00 -6.240466026914768261e-01 8.285284216042595462e-01 9.221326120440368479e-01 -3.889807382845679173e-01 -6.396955212881867414e-01 1.495871556839228012e+00 -2.079426771608295255e+00 -1.087668810066488412e+00 4.984542493641293537e-01 4.849661261042471083e-01 3.827983833985870166e-01 -5.258743077485542594e-01 -7.369832310377910645e-01 4.625317536870139912e-01 -5.018911378847398241e-01 -1.123653439736034931e+00 -1.471459713856745788e+00 6.332022863917946331e+00 1.326183409933027946e+01 1.908434109728845129e+01 3.434724178075537537e+01 4.617921168692947020e+01 4.362830058036468728e+01 5.311921155822626162e+01 5.851743138196506067e+01 5.865330459414546738e+01 8.788104850362752529e+01 7.484376352592686032e+01 7.885987164759134771e+01 7.275932352634411870e+01 1.086115920889054109e+02 1.218196336052713349e+02 8.714639109283238838e+01 9.169596380394607138e+01 1.264590451715198611e+02 1.269719833841166263e+02 1.259613305740465705e+02 1.375014912613700631e+02 1.427631932794258773e+02 1.414862969604966167e+02 1.380172901912557109e+02 1.366120121814921333e+02 1.738906579298975146e+02 1.616483304621262960e+02 1.586618161779080651e+02 1.594150571082654437e+02 1.696134720023243005e+02 1.778958022029350730e+02 1.591838601727903324e+02 2.035804746078994185e+02 2.022540359758082218e+02 1.999980006917886612e+02 2.162318701507494723e+02 2.195830810216232294e+02 1.857083999729294135e+02 2.037708492135700737e+02 2.109993235848100426e+02 2.136518235889312507e+02 2.422818912119607546e+02 2.205974948560069322e+02 2.129838368761421066e+02 2.313163367131965629e+02 2.195797321365743358e+02 2.080065421113386606e+02 2.359797784649884989e+02 1.914486312664837158e+02 2.303192061509638506e+02 2.292823626076353491e+02 2.533630118788116192e+02 2.260363712963512626e+02 2.369480998278697825e+02 2.310433535170039647e+02 2.519315142068359705e+02 2.556936932384492422e+02 2.430835740637421338e+02 2.680866477578703098e+02 2.685608399978428338e+02 2.656260354374154531e+02 2.782723189422838459e+02 2.978176926134970017e+02 2.947823442798176075e+02 2.587054054855550476e+02 2.731493794314476418e+02 2.788227124816985452e+02 2.713895659187855927e+02 2.704226661755444638e+02 2.507830563333984628e+02 2.918857008507657724e+02 2.690761467902332242e+02 3.057113579638727288e+02 2.962374405568086786e+02 2.786108531402778112e+02 2.818692711779593765e+02 2.840893989748420267e+02 2.994006372335232982e+02 2.760636695740080313e+02 3.012326842214536100e+02 3.029342896935953604e+02 3.170947058872803268e+02 2.727144416287331410e+02 3.097320421033351181e+02 2.640224658918488103e+02 2.657384848234296442e+02 2.984422462777558849e+02 2.710154735119514839e+02 3.281311128926409424e+02 2.919975429392558794e+02 2.843142002353800990e+02 2.856360306380204293e+02 3.146563367729267497e+02 2.862768311760257234e+02 3.171675069105146463e+02 3.079068050784599109e+02 2.746289609592167835e+02 2.962029207924708771e+02 3.388589909245634431e+02 3.124350425142714585e+02 3.231611904711658099e+02 2.936972323585125082e+02 2.763257864020395687e+02 2.965025882842966780e+02 3.216372244161803451e+02 3.344793958510147718e+02 3.031479648775909368e+02 3.413139686647328404e+02 3.048294951419084668e+02 3.104710924857203054e+02 2.900800425615466338e+02 3.037377965599071672e+02 3.497411776644671022e+02 3.317543151592095114e+02 3.356868579984463281e+02 3.460315268681682710e+02 3.188215869566764127e+02 3.119867094661677243e+02 2.932720132621542461e+02 3.318389141648161740e+02 3.407424382724542511e+02 3.523471689126710089e+02 3.082805702187918655e+02 3.063531702626643778e+02 3.238460700248838862e+02 3.641935562345129256e+02 3.501478701877142043e+02 3.479556007402889009e+02 3.338923687381895888e+02 3.349542127833018412e+02 3.261804695593006613e+02 3.068545591004690891e+02 3.291486441898144903e+02 3.352161161898967521e+02 3.637726518736139951e+02 3.298160658262362404e+02 3.179438087942360767e+02 3.163057021367363291e+02 3.278054509675056352e+02 3.418781491263199541e+02 3.520385775389557352e+02 3.380420538050620394e+02 3.344265065703035589e+02 3.347824309716472158e+02 3.312022341310170077e+02 3.118132258140465183e+02 3.391608843077147526e+02 3.240768772950589778e+02 3.474048259730186032e+02 3.405125753197047516e+02 3.217893276299279819e+02 3.496710787838841838e+02 3.671157675430166023e+02 3.428666284437431386e+02 3.676463644660221917e+02 3.108974620970855085e+02 3.430099119229107600e+02 3.536597479429878490e+02 3.368621586842659781e+02 3.119054558009921152e+02 3.234638284582347296e+02 3.379708535480341425e+02 3.029581007908958554e+02 3.239424210623374734e+02 3.360708495935253950e+02 3.200561715648185555e+02 3.478991099291865225e+02 3.389069879993177778e+02 3.330335661189545817e+02 3.415586272698440666e+02 3.537525478056531369e+02 3.582031955168340005e+02 3.517338919980783771e+02 3.339954346547781370e+02 3.453245030723027185e+02 3.015495925009083180e+02 2.892009206307911313e+02 3.353627717016353813e+02 3.235144834109785847e+02 3.587718379383811111e+02 3.093255978777409041e+02 3.178083746734746455e+02 3.148810854795781893e+02 3.575210484589563293e+02 3.476367501980873271e+02 3.173191827208234486e+02 3.365829883655328558e+02 3.030854129884333474e+02 3.535304847377304895e+02 3.232204914775037992e+02 3.285984414427335878e+02 2.995025798940737900e+02 3.326432240234009328e+02 3.122292173770806585e+02 3.283806448688036426e+02 2.815055454534147543e+02 3.538029038213400099e+02 3.024544611018901037e+02 3.097559182683706354e+02 3.290836542965193985e+02 3.165043091003911968e+02 2.944117606808752612e+02 3.454355211350340937e+02 3.456717450601162227e+02 3.065331272256632928e+02 3.048860978980807772e+02 3.374440084110810858e+02 3.093966603225389349e+02 3.045217042146305744e+02 3.461347470068579355e+02 3.426503228688297327e+02 3.313034048204167448e+02 3.064454598877434250e+02 2.980373364785421018e+02 3.273638366148064165e+02 3.205984849705268402e+02 3.428066158051604475e+02 3.235430972886360905e+02 3.375383472550326474e+02 3.315769361615598427e+02 3.134779320217413670e+02 3.090420655725942538e+02 3.242606260457245639e+02 3.176123326782609411e+02 3.050115578466297279e+02 3.468810827395720935e+02 3.224407353824218490e+02 3.481948607772597484e+02 3.015241859166130780e+02 3.386227747086695103e+02 3.434442946104680345e+02 3.255702590448456704e+02 3.466390938720778081e+02 3.257510967314143500e+02 3.523021785803925923e+02 3.365593999929356528e+02 3.385171320160255277e+02 3.251020503998378217e+02 3.366791710751565461e+02 3.189813075207706561e+02 3.274311828759622927e+02 3.472883874477041104e+02 2.987300894330694518e+02 3.362313815881215078e+02 3.534071011941975939e+02 3.453335140054408043e+02 3.328731529289373725e+02 3.527590528037904392e+02 3.265612696668663375e+02 3.291960837396198940e+02 3.293905972493109289e+02 3.026226356075871422e+02 3.163376419340327743e+02 3.444411913444470770e+02 3.367744941200666062e+02 3.263309022560213180e+02 3.388544131759400670e+02 2.937261580886395791e+02 3.482036826778578984e+02 3.483583135342008177e+02 3.245037266640267717e+02 3.308207025093023503e+02 3.203785882555918079e+02 3.509122730652940731e+02 3.305084641788170643e+02 3.432397243545196943e+02 3.279852825991224563e+02 3.420598115952486751e+02 3.212837066211532715e+02 3.445947535550288876e+02 3.105632745946066393e+02 3.560551424981998707e+02 3.544204410647331542e+02 3.592889297205188655e+02 3.256854011065667009e+02 3.617987259313264303e+02 3.697749193992095798e+02 3.129442815788380585e+02 3.159742952018953588e+02 3.400916955161250712e+02 3.769914882167569203e+02 3.382292516724623397e+02 3.403735612170000877e+02 3.335129694632505561e+02 3.344804278829046211e+02 3.452360182609498338e+02 3.255357961891148193e+02 3.661931862601208536e+02 3.450667254308131078e+02 3.535302047401556251e+02 3.394659178182483288e+02 3.456162579745173957e+02 3.322302974542003540e+02 3.356329017637900733e+02 3.409853323531276601e+02 3.707837916183482321e+02 3.104804135378927299e+02 3.397372903336249692e+02 3.145950423379842391e+02 3.553263178818221490e+02 3.495426348067687741e+02 3.699678208680452371e+02 3.319862938605207319e+02 3.561614188228371063e+02 3.449132599278929661e+02 3.593067614083822150e+02 3.772201301511269094e+02 3.380441927439701999e+02 3.775382674231440774e+02 3.682171287462265354e+02 3.290871401604556468e+02 3.516020388091423001e+02 3.646825265042382398e+02 3.479516827428515739e+02 3.348650756328155467e+02 3.407054709696450914e+02 3.408755799800842397e+02 3.871571836486551206e+02 3.739222873330905372e+02 3.546718821143965101e+02 3.167831304022986956e+02 3.484289361892045918e+02 3.612672099319879635e+02 3.373958169709520689e+02 3.196384531986566344e+02 2.958801484459779090e+02 3.726717266796825925e+02 3.671582953331003409e+02 3.494707824965643681e+02 3.588268953728133965e+02 3.621073185534420418e+02 3.259444259461571392e+02 3.473476295514303729e+02 3.479600894598448235e+02 3.502215505541493599e+02 3.568731112942519985e+02 3.571690628396353873e+02 3.785989416135284387e+02 3.498183854962551891e+02 3.597383888585384284e+02 3.687775002425643152e+02 3.556349703551337029e+02 3.710034564986669352e+02 3.794205803530091430e+02 3.570836597113329844e+02 3.719467162327798064e+02 3.508391591229951132e+02 3.837660618358863189e+02 3.767907928158059576e+02 3.626806548053102119e+02 3.471539556540933518e+02 3.171939897825081403e+02 3.789586522791261132e+02 3.460199918861450215e+02 3.202871274716920880e+02 3.578284538196052722e+02 3.514314741930788273e+02 3.270609525569877292e+02 3.703417762385976744e+02 3.620148195279433025e+02 3.186871440884642652e+02 4.063983362108318147e+02 3.914918407892193954e+02 3.346730058659631482e+02 3.758868701266802077e+02 3.825466766237296952e+02 3.564824481186641378e+02 3.598503106184657554e+02 3.865636885534374869e+02 3.616850473042060230e+02 3.155703692279497545e+02 3.790705113261865904e+02 3.898766368743185922e+02 3.751435345609297087e+02 3.446036226884139069e+02 3.729708847930035063e+02 3.606574241144921871e+02 3.826735445853959163e+02 3.657610577892482411e+02 3.360278090543657754e+02 3.879808960053771898e+02 3.615816357365058025e+02 3.639102716254323582e+02 3.239495577836562461e+02 3.901458713135206722e+02 4.115308076570220237e+02 3.551926861916417693e+02 3.812772389447477508e+02 3.904634589347280098e+02 3.850777772623893043e+02 3.939456792482321816e+02 3.514096890004411193e+02 3.621300712193061599e+02 3.938271408554229538e+02 3.962382230163613599e+02 3.630301723757202126e+02 3.788386546058746376e+02 4.030250930651868657e+02 3.661708998701156474e+02 3.641826445884454984e+02 3.623665321057654864e+02 3.837886286610668094e+02 3.450208856677209042e+02 3.910148694647639331e+02 3.883598403807421846e+02 3.586337534908933549e+02 3.599824660791375663e+02 3.855606570927684515e+02 3.618225596013773497e+02 3.595186095600003000e+02 3.652250075374549851e+02 3.655974630020060090e+02 3.580352610014126071e+02 3.682899973469973247e+02 3.645628139368339475e+02 3.863586192565330180e+02 3.602008839774923104e+02 3.750709719740715400e+02 3.619209582486539034e+02 3.577716383365360002e+02 4.144483394286795601e+02 3.600055623816745651e+02 3.931621669190969328e+02 3.935137822562560928e+02 3.943653372767760175e+02 3.998338033182612321e+02 3.768428014192807609e+02 3.659338441516146645e+02 3.390468028561508049e+02 3.628603819653884557e+02 3.752338523197882409e+02 3.529375828498208421e+02 3.618483246994409228e+02 3.799661833795071857e+02 3.853531011557540751e+02 3.443378625059632441e+02 3.714019612712182266e+02 3.575280848914345597e+02 3.769004453639425378e+02 3.929260882336079135e+02 3.572510731629389511e+02 3.533011045330105730e+02 3.582287478088202874e+02 3.734310892825507153e+02 3.395568507538908420e+02 3.875122764616008908e+02 3.925442113507012891e+02 3.608826664581353612e+02 4.069184956104527373e+02 3.662324276344390910e+02 3.767634559587080503e+02 3.710651421697011187e+02 3.626848986221901328e+02 3.571695018324537614e+02 3.522461587483150538e+02 4.244943559640128683e+02 3.664917376794619486e+02 3.802015514971782864e+02 3.597743864494388504e+02 3.830887894436099259e+02 3.826393908446978003e+02 3.637804105559029040e+02 3.819861394757663788e+02 3.793011122132468245e+02 3.791356856978390510e+02 3.391196163914645467e+02 3.884569758289589458e+02 4.182435650853107632e+02 3.456412373939206759e+02 3.767372849665583772e+02 3.755012306714381793e+02 3.840006378185177027e+02 3.512342141645455058e+02 3.720754918278720993e+02 4.095385060246413218e+02 3.578389264340731302e+02 3.926696632171245369e+02 4.076818796467371158e+02 3.984606297955127161e+02 4.123867168006357815e+02 3.871614522703578700e+02 3.560932135213699326e+02 3.403752324958770146e+02 3.911820795250031324e+02 3.928715313375255391e+02 3.500633752011138995e+02 3.984996681260850551e+02 3.913289559971414633e+02 4.052935477390891492e+02 3.506359680558616674e+02 3.894416153135361469e+02 3.989566413767238373e+02 3.860398646527910387e+02 3.886144675809418914e+02 3.718073756129433605e+02 3.910134127309774499e+02 3.578937610463005967e+02 3.887386467139800743e+02 3.788012433712870006e+02 3.957738564511540176e+02 3.750354344804878792e+02 3.865780339530836613e+02 3.528444383632882477e+02 3.530320166841709124e+02 3.809407205144083832e+02 3.621379179409440212e+02 3.428769209898439385e+02 3.568462991574097032e+02 3.744547372952249020e+02 3.619775809596733325e+02 4.082905881583964742e+02 3.705880361488599988e+02 3.845700868212101113e+02 3.736679127778896827e+02 3.901634033782578967e+02 3.610970359596248045e+02 3.609665764732674802e+02 3.603911569976294231e+02 3.753507972038488560e+02 3.753940754001795881e+02 4.054716284755872380e+02 3.645955993247340530e+02 3.541189028445281224e+02 3.556960943067635412e+02 3.659451111686838090e+02 3.355936796624031899e+02 3.685517938307436339e+02 3.598093865558695938e+02 3.524170938122809389e+02 3.739805782749285754e+02 3.704913277971217553e+02 3.479414014272590521e+02 3.592417201791389516e+02 3.762440015325019544e+02 3.860336361571785915e+02 3.778332875114614353e+02 3.771232135166731609e+02 3.616422151456332017e+02 3.702003544182829273e+02 3.834394965869741441e+02 3.558689964621600552e+02 3.699991516490383674e+02 3.705081824995942270e+02 3.646387380346398572e+02 3.520559853307478875e+02 3.796144842377661348e+02 4.314363451208860170e+02 3.468213640744342001e+02 3.622762472815665546e+02 4.134813023538874859e+02 3.675538282958809759e+02 3.984816911868118154e+02 3.698087855993691733e+02 3.692784144762300684e+02 3.638508888831962054e+02 3.625920154616358673e+02 3.505181269875246812e+02 3.742561509982873531e+02 3.684865329341658935e+02 3.752810646393850220e+02 3.507895548053739958e+02 3.279107257083697391e+02 3.680622857209165772e+02 3.567942893499181878e+02 3.946469826638058294e+02 3.641426542037468721e+02 3.656315546607415286e+02 3.576154300915241038e+02 3.784942683172079683e+02 3.837720495351864542e+02 3.701383502174180649e+02 3.694602146252723855e+02 3.891461593547785469e+02 3.608890172206113220e+02 3.827618741703288379e+02 3.889322554828917191e+02 3.874051619637614863e+02 3.973178460344048517e+02 3.569034025574594011e+02 3.706618146964854645e+02 3.758612796698411671e+02 3.561223789473989427e+02 3.891878500552894593e+02 3.966338228746349728e+02 3.762870523371513514e+02 3.937021476455000766e+02 3.652143757810163152e+02 3.999571078696380368e+02 3.522710875837618687e+02 3.956156362391193397e+02 3.629522697102556208e+02 3.814454332426954579e+02 3.857781971902265354e+02 4.003505416803775461e+02 3.957154530442101645e+02 3.837032812732113030e+02 3.829092059990771304e+02 4.023629068393898365e+02 3.568363695784072434e+02 3.932264513720537025e+02 3.748152843007184742e+02 3.664528995914974416e+02 3.718771782111039101e+02 3.654667805127780298e+02 3.521881951998727800e+02 3.952970828046794622e+02 3.886054826948161462e+02 3.929620038237202380e+02 3.759446220153899390e+02 3.729764074384665946e+02 3.227441381594781546e+02 3.706194389209510973e+02 3.525147145592571860e+02 3.730264479112172467e+02 3.648028928701645555e+02 3.776887121313491207e+02 3.678395332919260454e+02 3.896823045168245017e+02 3.497138953194395299e+02 3.747226112574262515e+02 3.748208906145628703e+02 3.903831936088578232e+02 3.612729064876627945e+02 4.380568569962466086e+02 3.820120447998152144e+02 3.574191482859737334e+02 3.861611006763623664e+02 3.798911850690703886e+02 3.448655989801644068e+02 3.659781289840380509e+02 3.582951425385941775e+02 3.532452040313579573e+02 3.817835476666444947e+02 3.793375106072446101e+02 3.777752289738079412e+02 3.724924234318467029e+02 3.650441320639001219e+02 3.575897123479397806e+02 3.908718256856269591e+02 3.881206671744777168e+02 4.220649987482614165e+02 3.783920001863408515e+02 3.816713005140163091e+02 3.731766076301024100e+02 4.161325844994234444e+02 3.606739726990541612e+02 4.024774290746482848e+02 3.896669144231114501e+02 3.767323841214938511e+02 3.435532917772725341e+02 3.841869265338511923e+02 3.829639125777032973e+02 3.789995736060030822e+02 3.757694111216025590e+02 3.873066866806470898e+02 3.360717028108289242e+02 3.535136659660013834e+02 4.147213463181105908e+02 3.895494106763686659e+02 3.705445579612250526e+02 3.814812336515159359e+02 3.935057654426507838e+02 3.911487727235301008e+02 3.780910805204248959e+02 3.756095115027376892e+02 3.974647590903999799e+02 3.779754968499294137e+02 4.143524513862137724e+02 4.190341253437514979e+02 4.100804323417117416e+02 3.914323211449246287e+02 3.832002192798861984e+02 3.699136497221660420e+02 4.213520212421802853e+02 4.047112701713626279e+02 3.754624788712495729e+02 3.856733605598248005e+02 3.982011025094414549e+02 4.081504794826454940e+02 4.086197452903458043e+02 3.425182347310857836e+02 3.845211622171102022e+02 3.826667543543354100e+02 4.088846023372992704e+02 4.015585498446143902e+02 4.053608467416984809e+02 4.083117071325534653e+02 3.721366608800360609e+02 3.681056754465775498e+02 3.765560361265357869e+02 3.971214492531327096e+02 3.927716372732997456e+02 3.420994017157241274e+02 3.844367485119626622e+02 3.969708763312359565e+02 3.818514613359217265e+02 3.822626054315936130e+02 3.699970715045004113e+02 3.548776385068600234e+02 3.511931083961388822e+02 3.863873728382245645e+02 3.897684192346719101e+02 4.065952666301353702e+02 3.993969254033750076e+02 4.025591033101039784e+02 4.052833827875786596e+02 4.173146318082311268e+02 3.773542057468133066e+02 4.025738550064804144e+02 3.712243213069930903e+02 3.646841422210935093e+02 3.799976931692284552e+02 3.829060335736001548e+02 3.703593781199638784e+02 3.738730559380405793e+02 3.769906266890395727e+02 3.679392257181040691e+02 4.148114814576643425e+02 3.878864245365901411e+02 4.146434469075229003e+02 3.892824297435926724e+02 3.706278068366527805e+02 3.922516406062075021e+02 3.669654594089035982e+02 3.749162467842051001e+02 3.771608255206587046e+02 3.835385148195569514e+02 3.627581721572304332e+02 4.350039564804964130e+02 3.809878762108704677e+02 4.150231293569810873e+02 4.125700672988182873e+02 3.710700059947881755e+02 4.161111380437917546e+02 3.715467656869072925e+02 3.561183914197129070e+02 4.164984351260197286e+02 4.090854091291558916e+02 3.478084186617545015e+02 3.707443614811060115e+02 3.936448198490898562e+02 3.753548871158385509e+02 3.525556859850545948e+02 4.263981938032702601e+02 3.697775305986288572e+02 3.701067404819013973e+02 3.873830335328406704e+02 3.724736886762524932e+02 3.943184403531701605e+02 3.655613789945696794e+02 3.901688186667759624e+02 3.759776298653965796e+02 3.617352734652129698e+02 4.070138374707501043e+02 3.910182698961226038e+02 3.715924498252472858e+02 3.822686180734405070e+02 3.735756937822237660e+02 3.682680694978391784e+02 3.974852456410352488e+02 3.907787372800414119e+02 3.751020882231243263e+02 3.872602108934103171e+02 4.065919559857254058e+02 3.832837172059876707e+02 3.801805829960563869e+02 3.556343265931020028e+02 3.880401406091460785e+02 3.854631712271700508e+02 3.874785402497993232e+02 3.765093156147491982e+02 3.934132640811690749e+02 3.907639065750337295e+02 3.735712222768673314e+02 3.525086911262258127e+02 3.530363915623265143e+02 3.638219089287301244e+02 3.935357349630195927e+02 3.813341476548692413e+02 3.837128615223393808e+02 3.588912572686056137e+02 3.766225704076362035e+02 3.593893033899300349e+02 3.894273788397878207e+02 3.610634432485156822e+02 3.876805674010968801e+02 3.508895444898062124e+02 3.799466288702154770e+02 3.581722332204204804e+02 4.056427603972700240e+02 3.740742574224865962e+02 3.671408055735490166e+02 3.991363933180917911e+02 3.591578743690277520e+02 3.598276551396984360e+02 3.616661923819008280e+02 3.839779432012512643e+02 3.881907494276267130e+02 3.771271710349687964e+02 3.689249822568400532e+02 3.596119493599289285e+02 3.920862422106556551e+02 3.586681429223297641e+02 3.835481666915404730e+02 3.592258956614244312e+02 3.879120546664354947e+02 3.898284054531709444e+02 4.105244424856917362e+02 3.849388386580978363e+02 3.681610839360738510e+02 3.834232586221115753e+02 3.813524201678195027e+02 4.000001448904653785e+02 3.507595740791273897e+02 3.918300752142044416e+02 3.507268754647578817e+02 3.773074215477455482e+02 3.694016170959851024e+02 3.970094935807431966e+02 4.178345638553715276e+02 3.921154928978209568e+02 3.892177582479146736e+02 3.592911497459156180e+02 3.776489366479002001e+02 3.592656884783030478e+02 3.756700703382902589e+02 3.576780397657008166e+02 3.659602520110873343e+02 3.765851344498850040e+02 3.704937177357237488e+02 3.926264305366811982e+02 3.765454000153907259e+02 3.786798957900603568e+02 3.885554326831532990e+02 3.831558427529889173e+02 3.741799269298660988e+02 3.829845522488830056e+02 3.781058645335228334e+02 3.969670128171305805e+02 3.900189803936685280e+02 3.987031112754905280e+02 3.705159264738638285e+02 4.057956202390227531e+02 3.956192151557124248e+02 4.016205250186462763e+02 3.820304209240084674e+02 4.199790123901884158e+02 4.344149274233354845e+02 3.921968275320476209e+02 3.807183204759658679e+02 3.684203110690060043e+02 3.860782054395528462e+02 4.255935730813048394e+02 4.053230331247564209e+02 3.928332520638523420e+02 3.977175855941828218e+02 3.839975345128416961e+02 3.881700436010651174e+02 3.972603647004819436e+02 4.091198066346125870e+02 3.954505817158201921e+02 3.836473895378371139e+02 3.982275281803144367e+02 3.646213675394397455e+02 4.011871654465512052e+02 3.816068857544403272e+02 3.849589607182523991e+02 3.675792534279822803e+02 4.020077674811103066e+02 4.207509317512684106e+02 4.257941336280861151e+02 3.567792036198190999e+02 3.696908594671050423e+02 3.804067903772321984e+02 3.783202821699043170e+02 3.969981655604858588e+02 3.539905631847099698e+02 3.831704822205141454e+02 3.527316196277754443e+02 3.518663910295133519e+02 3.875187983875550799e+02 3.735686788015085540e+02 3.554982635387856362e+02 3.374256802470961247e+02 3.747690591898963817e+02 3.793257229765097236e+02 3.855161976655069225e+02 3.784324558006357506e+02 3.498008007417622593e+02 4.234263361496664970e+02 3.554462008996819691e+02 3.998991496275318696e+02 4.059369325384092235e+02 3.942521166103824157e+02 4.054599894601028041e+02 3.523653314911518919e+02 3.952932180484074252e+02 3.965761003953583099e+02 4.108432501358530544e+02 4.051531153406347130e+02 3.759108288693775535e+02 3.758718258271027253e+02 4.131554377041989596e+02 3.892860661399190008e+02 4.283927560140413675e+02 3.954553555248762677e+02 3.954069116958561949e+02 3.524297086120251947e+02 4.298289806352191817e+02 3.797163176884463383e+02 3.873871856310300927e+02 4.109448786158801568e+02 4.077069106517195110e+02 4.228916800746304716e+02 3.881675128605405689e+02 3.906017115751901088e+02 3.896317269227001816e+02 3.814355425026485022e+02 4.025338982386207363e+02 3.867829502893114295e+02 3.824166596135112286e+02 3.754923185767005975e+02 4.006338655931822927e+02 3.481727491976276951e+02 3.997731075942969596e+02 3.715580129546028161e+02 4.239467368089818251e+02 3.833394035239124378e+02 3.532141926126529370e+02 3.779757518841450405e+02 3.667055888339331773e+02 3.759519645403921118e+02 3.563987614571292397e+02 3.925422598467457078e+02 3.588181962172968724e+02 3.895626218447143856e+02 3.679211405748978905e+02 3.588335899817624295e+02 3.499334467196091509e+02 3.850296533948401816e+02 3.735556430240974919e+02 3.471382667183710282e+02 3.775745158452004944e+02 4.060206971485740723e+02 3.938115852774525933e+02 4.170416494255624684e+02 4.087648774319708309e+02 3.960687476721781763e+02 4.026729643028558030e+02 3.721282349666392406e+02 3.824385560195744915e+02 3.940077471986639921e+02 3.855518317180199688e+02 4.211307398070541126e+02 4.077238375543159350e+02 3.875837951611813423e+02 3.847082591757941259e+02 4.064278002375091319e+02 3.669376942980602507e+02 4.064588981347093295e+02 4.098619165188623583e+02 3.875959699588563581e+02 4.030810026302118558e+02 3.902595522180799890e+02 3.841165918787285136e+02 4.531411675283702607e+02 4.114381087355944260e+02 3.958404856857692948e+02 3.846380602655059988e+02 4.060744288392996850e+02 4.161426535556240083e+02 3.995494769217027624e+02 4.158104947890288372e+02 3.756985185590245919e+02 4.082464766017791362e+02 3.632508335260331478e+02 3.726236479256452867e+02 4.381066528265909028e+02 4.111339927142627175e+02 3.478911790667837636e+02 3.861068882160960811e+02 3.976377584601049193e+02 3.905892303067088847e+02 3.977563037416728662e+02 4.343969397161439474e+02 4.209438333166380062e+02 4.084545967924988759e+02 4.114275124636517376e+02 4.008892639707181047e+02 3.684742469550557757e+02 4.111093732981501603e+02 4.355240579210143324e+02 4.061055981582848631e+02 3.852973956637069932e+02 4.254737323621053520e+02 3.883468511488587183e+02 3.735876967820659047e+02 4.326415920117761402e+02 4.263499571211647208e+02 4.251915757200803228e+02 3.920734644394104862e+02 3.561852467214730495e+02 4.072441670246687977e+02 3.775122985555005926e+02 3.982853534704761387e+02 4.231360636070625674e+02 3.745546110027087821e+02 4.103399027771191641e+02 4.220630368354820234e+02 4.230215401536040645e+02 3.740735853014458030e+02 3.780162934165454658e+02 3.747592778030941076e+02 3.898983969188108176e+02 4.135336789738350944e+02 4.039910902775886825e+02 3.816904526185423379e+02 4.488165383408160096e+02 4.010261632550629542e+02 3.623843126611739081e+02 3.968385598937367149e+02 3.946559057921542717e+02 4.339867090377520071e+02 4.239151558004023173e+02 4.140529900370024734e+02 4.042539411879126305e+02 4.349223622299332987e+02 4.204234218505883405e+02 3.980899003284555420e+02 4.162969245647714729e+02 4.188170344310753421e+02 3.865071095406275390e+02 4.057114641888834967e+02 4.239064552843482261e+02 3.996233684821426095e+02 4.141133939586394490e+02 3.738953182066061913e+02 4.195245302923646022e+02 3.910964748836431681e+02 4.328135381855834112e+02 4.514934266945292620e+02 4.100077770584432528e+02 3.748663368588710796e+02 4.105193645533449285e+02 3.981414055731387407e+02 4.291944458387997656e+02 4.263057015126528881e+02 3.824518173988991521e+02 3.996474641168134667e+02 3.951306720060244402e+02 4.228604561267701456e+02 4.294455389078869416e+02 3.940894546376464973e+02 3.983812594655393582e+02 4.235461413732610936e+02 3.599017518170949756e+02 3.907197445931822131e+02 4.122578478338745072e+02 4.112258720737408453e+02 4.021171223024977621e+02 4.129921678011240829e+02 3.585548850111997581e+02 4.104640235284294363e+02 3.824809086655167789e+02 4.065385092390349655e+02 4.160835118997377435e+02 4.059338037038414768e+02 3.926646740351416724e+02 3.861853435370135799e+02 3.956907195419937011e+02 4.418774971333156145e+02 4.110659591990675494e+02 4.553671539282407252e+02 4.331970499121422336e+02 4.129939155940790556e+02 4.393728899627600413e+02 4.034389998085749767e+02 4.036467120314658814e+02 4.262817994647457454e+02 4.397372102120066870e+02 4.605189207643593363e+02 3.926332062387118640e+02 4.254656391898707284e+02 4.395617433063288217e+02 3.976302116655527357e+02 4.079731589364191109e+02 4.167903861799084098e+02 4.106145179622203045e+02 3.830076901716169573e+02 4.338536173678850218e+02 3.968188771794501690e+02 4.076317084035369476e+02 4.108246657432844131e+02 4.228728248920066903e+02 4.213383994462749911e+02 4.397206667514618061e+02 4.350584329514320530e+02 4.065756653964147631e+02 4.099612029417236272e+02 3.903820473242582239e+02 4.270976948541064075e+02 4.398444254809874110e+02 3.958757538242093119e+02 4.188594317451508573e+02 4.271322682450066850e+02 3.757535178431356258e+02 4.284253827688294223e+02 4.044274062226842261e+02 4.093248825956848691e+02 4.328686264636054375e+02 3.900406116759641009e+02 4.420510928608557606e+02 4.036694520356808198e+02 4.225729975391904532e+02 4.210112502557329890e+02 4.220681295238460393e+02 4.084236443701686312e+02 4.393488959172162822e+02 4.185550532174784166e+02 4.178434425500593079e+02 3.611683353769040536e+02 4.027407640959911532e+02 4.152743852513729621e+02 3.919807154804596507e+02 4.200924201774608946e+02 4.138106490956026846e+02 4.381302306432606315e+02 4.312198976163108455e+02 4.358215580464828918e+02 4.177685346134193196e+02 4.239822775333304321e+02 4.229775303728989684e+02 4.039783744923030895e+02 4.451354239556947618e+02 4.238867051595930775e+02 4.337054590100265727e+02 4.348328526634424520e+02 4.431245223375199203e+02 4.119486786447769191e+02 4.453391697655580401e+02 4.264535071743322874e+02 3.962628653326688664e+02 4.191470423535617442e+02 3.722850618981381103e+02 4.209687414788630804e+02 4.162968818180979156e+02 4.450784656159094084e+02 4.254670851308316060e+02 4.137589842748095066e+02 4.214421929584690929e+02 4.336762689237759787e+02 3.925746220460224549e+02 4.075942955157332790e+02 4.199975591291227488e+02 4.164156512237848915e+02 4.354664140181386074e+02 4.320459754443460270e+02 4.320096039115325084e+02 4.174719489090483080e+02 4.430932620535076012e+02 4.539754362463369262e+02 4.213215736441900390e+02 3.907552761950048534e+02 4.321491531213868598e+02 4.152029796345977957e+02 4.428040468259861768e+02 4.096283819575680809e+02 4.052021058840667251e+02 3.933650455910036499e+02 3.930829563598318828e+02 3.798910840842494849e+02 3.924840073645693224e+02 4.112693092314998466e+02 3.966508218412852216e+02 4.122612687004689178e+02 4.118876641591199359e+02 4.141937414279711334e+02 4.305726752612056316e+02 4.409392863760094201e+02 4.027717292458834208e+02 3.957524844172833127e+02 4.112311688424529166e+02 4.243009905140724527e+02 4.134282556846090984e+02 4.276967629746219473e+02 4.020332980692378442e+02 3.994680438926357624e+02 3.946076333963901561e+02 3.936527040295200663e+02 4.158500188808942539e+02 3.844790530819108199e+02 3.900455846813533753e+02 4.093337657487843444e+02 4.157355277430021943e+02 4.035512520407046964e+02 3.893256161362538705e+02 3.853208532911310726e+02 4.167155581153211301e+02 4.070359316470032809e+02 4.221613774839190114e+02 3.817303919462527801e+02 4.096617116871123017e+02 4.145084969413275644e+02 4.034983765140983678e+02 3.578361215700608682e+02 3.906801453459122513e+02 4.242273337790999221e+02 3.614007701593458250e+02 4.116740227216598669e+02 3.754452414094058668e+02 4.373719545417771428e+02 3.994296768292441584e+02 4.349141627164684678e+02 4.142959584123249215e+02 4.167113632911981540e+02 3.802836705779402564e+02 3.595970457039791199e+02 4.258447425816336249e+02 3.673197232525344020e+02 3.891895263860923819e+02 3.872816302609023182e+02 4.346667273717401940e+02 3.811694950045183532e+02 4.257311579076721273e+02 3.973618978958303387e+02 4.014669856761018991e+02 4.134164629869165992e+02 4.238938884372429925e+02 3.957929194834660507e+02 4.039545975344968838e+02 4.198411671821732511e+02 4.286271164181910649e+02 4.653282077684247611e+02 3.500401268577150518e+02 3.673541241345650405e+02 4.340333053730726647e+02 4.185784096869213045e+02 4.307118304748043442e+02 4.103607453027847782e+02 3.975632066658400845e+02 4.502468723671008775e+02 3.847841408668439271e+02 3.901120751295753166e+02 4.369791164219999473e+02 4.057021731951278412e+02 4.612982911853956693e+02 4.074367590589708357e+02 4.242206866604742572e+02 3.994423619808923149e+02 4.504963795818137555e+02 4.363978341334380389e+02 4.024356273619755484e+02 4.295652591795762874e+02 3.839232642953620598e+02 3.898476556318392454e+02 4.164918604838124452e+02 4.461543454908049853e+02 4.035316673771180263e+02 4.119956664550624055e+02 3.963548300089571512e+02 4.099596112435560826e+02 3.971579742240559767e+02 4.118595861097001603e+02 4.310681044407756417e+02 4.253173796696569866e+02 3.800270901476045537e+02 4.093483648235359169e+02 4.145419529295976417e+02 3.871769665898264634e+02 3.974045186411238433e+02 4.076751747215781734e+02 4.170299965361919021e+02 4.468128158516744293e+02 3.909861133909679438e+02 3.737821962763234751e+02 3.936901066167963563e+02 4.302795787964237775e+02 4.200832499809062597e+02 4.106149925077230591e+02 4.126138409202062576e+02 4.329998835395328456e+02 4.214667653033966417e+02 4.110596852560262278e+02 4.267164144085882640e+02 4.086687276624211336e+02 3.766490621597161521e+02 3.931113258252164542e+02 4.162888073562429554e+02 4.051329682990276524e+02 4.184682333685022400e+02 4.374795248008774706e+02 4.297347775154717056e+02 4.430655940631614840e+02 3.836189417536238579e+02 4.258904751536655908e+02 3.967379294599070363e+02 4.328623429151602977e+02 3.717479253122085652e+02 3.939324117918768593e+02 4.059679505446957251e+02 4.136264823999177906e+02 4.036704222343182664e+02 4.371554957903023819e+02 4.473568855594249953e+02 4.091611887843755540e+02 4.127688297009272560e+02 4.056344075762607417e+02 4.058028731834408518e+02 4.208903534404962556e+02 4.252817051587414880e+02 4.291305632577498272e+02 4.201150596167863114e+02 4.421681737226513178e+02 3.925832967179407547e+02 4.119399521911082047e+02 4.025728526788865906e+02 4.114295097106581238e+02 4.273417884723130555e+02 4.494178378631249302e+02 4.123956216072688790e+02 4.202496022780675275e+02 4.061354672014593916e+02 4.248802838423612229e+02 4.144514038583025695e+02 4.177766116328139674e+02 4.061682183655629501e+02 4.318525169265394084e+02 4.523467904720906745e+02 4.181299783105998245e+02 4.184452179056039540e+02 4.108927164090398492e+02 4.253802980215327807e+02 4.215744105441109468e+02 4.263516195301936023e+02 4.147133023361041069e+02 3.981399946131676870e+02 4.088502453616619619e+02 3.890540744840883463e+02 4.278461406451733637e+02 4.217395034030490706e+02 4.191425162539816824e+02 4.169978703492377576e+02 3.788103825181258912e+02 4.238850953644713400e+02 4.131980132301262074e+02 4.175442908195705627e+02 4.206156836407531614e+02 4.261622392000956552e+02 4.222396116855430819e+02 4.109714532222335492e+02 4.237385666325595821e+02 4.472730380590988375e+02 4.236384637945304235e+02 4.427839022788553507e+02 4.420251648627033205e+02 4.341039842666710342e+02 3.577822087534584625e+02 3.571003573456240474e+02 4.253438435924454097e+02 4.256347133395731248e+02 3.714776275769143012e+02 3.869786702161592871e+02 4.198699952826808044e+02 4.084521209366322410e+02 4.222672204977977231e+02 4.235827431890079993e+02 3.955785581628156251e+02 3.973119257668070645e+02 4.271570130820937834e+02 4.526382760361547639e+02 4.281714178854907118e+02 4.462982841821053626e+02 4.336603071841457222e+02 4.369665395264494805e+02 4.248865725715746180e+02 4.014744299552051530e+02 4.602563441825013797e+02 3.915075664230420784e+02 4.036850016060705570e+02 4.405690733952429810e+02 4.296416709214745424e+02 4.608256695288085893e+02 3.915379943328292711e+02 4.071380987409469299e+02 4.241647657406614371e+02 4.311546163798452653e+02 4.212635304390518627e+02 4.177259392786627359e+02 4.326177989856122963e+02 3.913301044816753347e+02 3.773045654986013915e+02 4.399125598871076477e+02 3.940327250177602991e+02 4.392674390195579690e+02 4.186737087515330700e+02 4.075865891055705674e+02 3.692282873030358701e+02 4.006702886692686434e+02 3.924808792829913386e+02 4.044805238467608888e+02 4.226703392153663685e+02 3.872867667380172634e+02 4.129556518697144725e+02 3.830671013229996333e+02 4.088835298827573297e+02 4.231870499912794799e+02 4.585298913650989334e+02 4.145158819963002088e+02 4.167833832445497251e+02 4.366791484555282636e+02 3.953740968028291149e+02 3.942608342987645642e+02 4.217259946780379778e+02 3.834904319397974177e+02 3.829171620434464103e+02 4.292405116093787569e+02 4.137238090491648563e+02 3.713749718624829939e+02 4.127131853198598606e+02 4.223996827631452788e+02 4.061161473912094948e+02 4.333520627118776360e+02 3.721401880405575184e+02 3.813936978045717296e+02 4.352456236423410587e+02 4.177077756885099689e+02 3.988372554501287937e+02 3.824422233387024335e+02 3.983577238663104367e+02 4.290633377283671734e+02 4.296099085843480907e+02 3.906534310218217456e+02 4.205890486424419237e+02 4.043955244279763406e+02 4.325124749716887322e+02 3.987283107761569454e+02 3.956590732288980234e+02 4.290114290792785141e+02 4.146739497802565779e+02 4.402954538249104530e+02 3.825438592630628705e+02 4.425353318692941116e+02 4.212033231354860163e+02 4.324750966775442294e+02 4.353892831901718523e+02 4.350155042754457781e+02 4.162831113359832784e+02 4.627984325643550392e+02 4.306989443312013464e+02 4.403055158043517849e+02 4.234182585679604358e+02 4.512315370023803212e+02 4.348404639139161532e+02 4.114214459789200191e+02 3.876695496976948334e+02 4.038385447655784901e+02 4.169912118751691423e+02 4.427194738749715839e+02 4.313401415260639169e+02 4.230280897502253197e+02 4.621412210495582258e+02 4.439355329411872617e+02 4.246283140696072564e+02 3.894373853502309544e+02 4.788708403855965798e+02 4.472691011223212740e+02 4.325603228650003871e+02 4.136336864477333393e+02 4.202704551013949299e+02 4.234290280743368839e+02 3.972685628437066612e+02 3.550514303420333135e+02 4.106817751008504160e+02 4.208299733378926817e+02 4.129128282733354922e+02 3.962043941701502376e+02 3.903722569944426368e+02 4.372308191932280010e+02 3.961557607187697272e+02 4.424390249803888082e+02 4.415684241333217983e+02 4.294713791542004060e+02 4.580312109413434314e+02 4.261153730704216969e+02 4.294078358991758932e+02 4.247298194729176544e+02 4.202987710766731766e+02 4.169444142068829251e+02 4.245291946082222694e+02 4.246927629663084645e+02 4.046161770681841290e+02 4.572903944471771638e+02 4.185051853077732744e+02 4.596957357817594243e+02 4.813254888287354447e+02 4.052024030586385379e+02 4.432335489725859929e+02 4.199535127478727645e+02 4.382331614144723630e+02 4.526209518371421723e+02 4.405327344700793333e+02 4.165783929680280266e+02 4.276155423265594777e+02 4.180835065556181576e+02 4.282820085115016013e+02 4.168017455062412182e+02 4.109538491375583362e+02 4.125296753173810202e+02 4.139207412220607694e+02 4.639214392725035054e+02 4.225405970610457871e+02 4.058355886142127247e+02 4.284060069749140212e+02 4.168377079904304878e+02 4.136623225521049676e+02 4.303201025566692124e+02 4.600978351845752172e+02 3.923442247930302074e+02 4.008903889704337189e+02 4.208201579620685493e+02 4.465982339642084753e+02 4.670314528958943470e+02 4.479183694372211448e+02 4.428805036130257236e+02 4.566219395496150923e+02 4.297216447945412483e+02 4.273382070655421217e+02 4.027340716747207239e+02 4.393127253368609786e+02 4.304378414438671712e+02 4.734326522009567384e+02 4.177259857339547011e+02 4.270921279947397693e+02 4.487647597968970672e+02 4.570751620924704639e+02 4.722579655341708076e+02 4.486192055205160045e+02 4.558544994528426173e+02 4.063469331637104460e+02 4.295858637421703747e+02 4.570813799173358234e+02 4.339212121688222510e+02 4.660527479534788995e+02 4.411206981970364609e+02 4.359197312310707275e+02 4.179676277555716410e+02 4.338869342369484343e+02 4.534744567375472570e+02 4.587941335285337914e+02 4.191298141312200869e+02 4.272933434806162154e+02 4.353545456584089948e+02 4.056086608549993571e+02 4.244932714786685324e+02 4.303869886727727021e+02 4.575346556716962141e+02 4.554699748587968884e+02 4.544813982841096163e+02 4.635230008137277764e+02 4.307240172862852887e+02 4.485082964664932206e+02 4.074835356924406256e+02 4.595672841905082464e+02 4.543802813229579556e+02 4.264471737970580989e+02 3.885597975649770319e+02 4.261803163154070262e+02 4.301393748800223875e+02 4.271254429093221461e+02 4.638994448766680989e+02 4.496168097239234953e+02 4.501962471941022272e+02 4.469426062113298030e+02 4.173375434448992678e+02 4.350272507832084443e+02 4.538373890769400418e+02 4.543871399476632291e+02 4.492398783340507293e+02 4.794962223364266265e+02 4.588631640767757744e+02 4.408411549381890495e+02 4.694021848169878695e+02 4.298300277601592256e+02 4.853544323480952016e+02 4.427451558626435713e+02 4.875184314688804648e+02 4.757878881667287487e+02 4.345788376241058018e+02 4.400749622262436560e+02 4.370272723393849787e+02 4.372681948145811361e+02 4.255969046315390756e+02 4.437584151625370055e+02 4.668376981090202662e+02 4.595677394234008943e+02 4.645632047241564919e+02 4.361578031253825998e+02 4.286596083651589879e+02 4.610665741303108689e+02 4.331248910815286308e+02 4.485995019704987499e+02 4.308526032687299221e+02 3.952099890143899756e+02 4.220405161238600726e+02 4.421245713750735149e+02 4.321638497085460244e+02 4.309254025898542864e+02 4.091790046850523481e+02 4.833195249997282872e+02 4.273589296114176364e+02 4.230292798040451316e+02 4.426445495288687653e+02 4.384224138682749299e+02 4.372360179622740475e+02 4.424379112789175679e+02 4.437313038934344149e+02 4.585098773834400276e+02 3.987299684730406852e+02 4.154315850791231810e+02 4.320401241382188573e+02 4.638086457564126022e+02 4.086409026565885370e+02 4.645047184691119924e+02 4.503867851812163963e+02 4.379431747625864659e+02 4.751768284685556978e+02 4.372221053109333866e+02 4.542808590290230768e+02 4.126703574489256425e+02 4.791731876045632816e+02 4.282697225820232916e+02 4.425364863366515351e+02 4.283682311074136351e+02 4.270467991693731165e+02 4.079616610901199465e+02 4.485985206542836181e+02 4.185222634964134159e+02 4.098992344451901317e+02 3.905747947860277804e+02 4.227867848139791249e+02 4.490011319068223656e+02 4.353621767755197425e+02 4.223376455949172623e+02 4.234354773733311390e+02 4.426607641319947106e+02 4.471683134703617952e+02 3.913790844332261258e+02 4.657980950016390125e+02 4.224962991850020444e+02 3.755701265040337375e+02 4.400813610636292310e+02 4.271279207983876631e+02 4.355034569140536860e+02 4.609602398207692318e+02 4.493732495270187428e+02 4.643726675390585683e+02 4.544968882177423666e+02 4.629142720141240375e+02 4.517803490544196166e+02 4.828030886465543858e+02 4.379916051856604895e+02 4.669965576847359330e+02 4.225632388037384430e+02 4.395134688372534129e+02 4.284414730869188475e+02 4.210578791693956191e+02 4.696158372410073980e+02 4.620051368724256804e+02 4.131705071724778691e+02 4.669711966629474773e+02 4.337900373484272336e+02 4.304647724026085029e+02 4.813203439275337701e+02 4.089294032801255412e+02 4.281832103307145871e+02 4.375468016838502763e+02 4.334157271333486392e+02 4.173996118561133244e+02 4.029927912677746349e+02 4.121602790798837077e+02 4.393742347063847546e+02 4.495607747710460558e+02 4.378258613635568395e+02 4.398085968132344874e+02 4.324100950617126955e+02 4.560732498810887137e+02 4.401284886441945901e+02 4.758990898590867573e+02 3.926784399309353830e+02 4.473962060943786696e+02 4.528897483543059366e+02 4.394517083408461531e+02 4.271065278740672966e+02 4.638334633783733238e+02 4.496274129465520559e+02 4.417717833831659391e+02 4.182753945263071387e+02 4.476333463815150253e+02 4.601897138793456179e+02 4.622582658457627076e+02 4.324768560451042276e+02 4.170426908668050032e+02 4.430692143854319056e+02 4.424703918094120922e+02 4.141271797392253120e+02 4.355203716977621866e+02 3.923349689232618971e+02 4.356416666550308605e+02 4.122973591554208497e+02 4.166470473402870311e+02 4.331528835435908604e+02 4.448883313759221778e+02 4.413921548612938182e+02 4.508886494193999965e+02 3.976507315791185988e+02 3.911212264080237446e+02 4.348773730184824444e+02 4.253077258289027895e+02 4.137676129046932374e+02 4.389321057501163637e+02 3.711327182627769616e+02 4.712945980773798738e+02 4.383541981572362261e+02 4.471759159215789623e+02 4.066965273203823017e+02 4.589185549305865379e+02 4.553109626382330362e+02 4.262062505040052542e+02 4.457022875308521748e+02 4.179106038720351535e+02 4.055616034888281547e+02 4.361919126712913908e+02 4.329285666332127676e+02 4.200943907835400069e+02 4.340534773429154711e+02 4.180890675677711670e+02 4.098735242637305873e+02 4.679606000917513029e+02 4.144228611161606182e+02 3.916768570328173382e+02 4.049232644167711896e+02 4.363175658289708849e+02 4.370478032073784220e+02 4.247677308717994151e+02 3.981365751136155495e+02 4.586615210088937147e+02 4.042603916397766284e+02 4.778404132064073337e+02 4.381883395124390290e+02 4.253293479729409796e+02 4.583926039355068269e+02 4.304216782090186371e+02 4.395842720092826994e+02 4.265168997440983958e+02 4.361376528533066335e+02 4.287896922308135004e+02 4.389210073985264557e+02 4.445477818996783412e+02 4.259922641309412938e+02 4.551627892818518148e+02 4.476668550611424280e+02 4.302860819406606083e+02 4.185108808690411024e+02 4.858951264857355454e+02 4.663775727892424356e+02 4.664736178859873803e+02 5.147800062342518004e+02 4.372621280582241639e+02 4.589625889418107363e+02 4.222074446092373137e+02 4.502285926503349742e+02 4.395554098585536167e+02 4.249440120134145218e+02 4.339054719171365946e+02 4.939709882700117873e+02 4.302463506897822754e+02 4.240880655709539724e+02 4.167213966942242678e+02 4.676868649764222710e+02 4.336664494639464920e+02 4.423107279487297205e+02 4.368052072089961939e+02 4.479339653163551702e+02 4.563772670013327115e+02 4.374566532036980107e+02 4.573075769245319293e+02 4.525726755578190819e+02 4.451885447445309865e+02 4.399821887278861823e+02 4.211197572210579665e+02 4.557692829069019353e+02 4.432681859860052782e+02 4.516827099155100314e+02 4.171343614075909159e+02 4.585349555401516000e+02 4.513056193539427454e+02 3.723594497647027879e+02 4.335394938328735179e+02 4.157715682257729668e+02 4.244793212006618432e+02 4.588212638485511548e+02 4.301820877507475984e+02 4.825672134163643250e+02 4.443630201737247489e+02 4.278874804365183877e+02 4.303534429508748076e+02 4.438983973446166829e+02 4.171718922286031557e+02 4.203185184942814203e+02 4.863260947956204063e+02 4.525163283817673801e+02 3.992453915574915300e+02 4.569001211333672927e+02 4.343880674976833234e+02 4.342867057559026875e+02 4.535082793818102687e+02 4.527806722961018977e+02 4.524171432784931426e+02 4.314399153129617162e+02 4.485737899312557602e+02 4.841824528348367380e+02 4.452912857376309717e+02 4.492431165432511762e+02 3.924368900772105917e+02 4.132685462661472116e+02 4.039977667549938474e+02 4.592854036464719911e+02 3.919010766479258336e+02 4.412523896181238001e+02 4.471296755683434299e+02 4.467592673674607227e+02 4.068251803352387697e+02 4.460068317713415809e+02 4.414951893821989870e+02 4.333788662056925887e+02 4.406343426261730656e+02 4.704000262922905335e+02 4.114827861144321446e+02 4.304454188334937612e+02 4.599352560784046773e+02 4.459989768954843612e+02 5.023778467394843119e+02 4.274587552474513359e+02 4.466769724079414345e+02 4.106041655659358298e+02 4.362443097869450526e+02 4.193220446383622289e+02 4.067135991619517768e+02 4.396306589677818124e+02 4.544984515332266142e+02 4.138089999448412186e+02 3.981616605319659925e+02 4.389956408480205141e+02 4.406094784580907344e+02 3.993229270978870318e+02 4.441856670086863232e+02 4.288025468804906950e+02 4.495502214027039258e+02 4.395803131106374053e+02 4.269452454333557512e+02 4.150289738323138522e+02 4.275952807646394263e+02 4.619395371053223016e+02 4.742053623047850124e+02 4.393683493295357039e+02 4.337763559662187163e+02 4.317337542016557563e+02 4.293009092178117498e+02 4.473687622304794331e+02 4.451495393303129049e+02 4.749982247941952096e+02 4.478677521521629501e+02 4.307920831185011252e+02 4.130146281219872435e+02 4.160943387063902037e+02 4.420469327076200443e+02 4.122281274509097102e+02 4.367177262176737713e+02 4.153290256599173063e+02 4.417513054542363875e+02 4.476609265244337621e+02 4.549879025943029092e+02 4.338661729467586383e+02 4.480524778974705669e+02 4.068263778693579980e+02 4.621591136469790513e+02 4.387010177076166428e+02 4.191468615080373183e+02 4.413003539337902339e+02 4.295880571309666607e+02 4.362642039603103967e+02 3.870729404466378583e+02 4.043462394381565446e+02 4.154710349754150229e+02 4.451670639757554682e+02 3.928551934183618641e+02 3.871735743676059087e+02 3.911236804631711834e+02 4.193561354817471170e+02 4.260695395622904584e+02 4.797913378618195566e+02 4.244740269736491314e+02 4.258044172948274309e+02 4.185591931846500415e+02 4.425453417074775757e+02 4.196832550766158079e+02 4.055218297777249745e+02 4.070209077007127121e+02 4.123014995098474174e+02 4.246968888898072692e+02 4.599167812887368996e+02 4.215199966407355419e+02 4.366315203128565372e+02 3.883395071650491559e+02 4.151329593572326075e+02 4.093043094972902054e+02 4.054151767087385565e+02 4.303975819973129546e+02 4.203711779869246357e+02 4.403115524029132075e+02 4.212622491502164053e+02 4.460267369927295249e+02 4.334505759246169987e+02 4.051299969134150274e+02 3.940691526422557445e+02 4.225192027238554147e+02 4.503669646297909139e+02 4.442272349671014240e+02 4.098534066858601363e+02 4.312393883673165078e+02 4.198336688650682049e+02 4.362343116285487667e+02 3.728429260102570311e+02 4.138035736030770408e+02 4.397040246758703574e+02 4.238769565564138020e+02 4.177355767966166127e+02 4.042074049851767086e+02 4.276906079567282859e+02 4.159682384871726413e+02 4.162582117008278146e+02 4.040296917123332037e+02 4.096739610070812319e+02 4.297952411079041894e+02 4.242913723190008568e+02 4.109689808331776248e+02 4.170355204095513386e+02 4.201937108156873819e+02 4.487531867331807121e+02 4.285678182570778745e+02 4.262584367696794629e+02 4.337486420893925469e+02 4.771735066914264962e+02 4.484415943136287410e+02 4.417671552185259429e+02 4.038526451459392774e+02 4.412609412932878286e+02 4.693118191000883712e+02 4.148959227257287239e+02 4.177342226220147268e+02 3.672505820587472272e+02 4.544858514715198226e+02 3.963684794784448400e+02 4.335398884956995857e+02 4.290543969328293770e+02 4.214401228258565766e+02 4.094033289211274109e+02 4.365739294884633637e+02 4.219394020899856059e+02 3.999647671992756841e+02 4.091621095126943146e+02 4.516772365369802174e+02 4.273349204739754441e+02 4.033376733114395165e+02 3.703374430526598644e+02 4.581314710374479660e+02 4.263139797237104176e+02 4.209418720771421931e+02 4.456267987180450518e+02 4.267836050341135206e+02 4.278046919551420046e+02 4.720664290514401955e+02 4.293884138817830376e+02 4.016519647405849014e+02 4.777730186067934142e+02 4.370878227384415595e+02 4.092947870772464967e+02 3.907275758853151046e+02 3.843640307476029534e+02 4.644673242671145772e+02 4.499452967811108692e+02 4.010554836227439068e+02 4.109815920861254881e+02 4.267126073715059533e+02 4.344415889578598922e+02 4.231076294182843185e+02 4.433754957636346035e+02 4.733014342280513915e+02 4.504153652506943217e+02 4.370834190279258564e+02 4.244231145513405181e+02 4.396008195409765449e+02 4.609556751775958787e+02 4.453434477167926389e+02 4.782528688918334865e+02 4.650916864528169299e+02 4.469213949036375766e+02 4.105199442194409016e+02 4.539660905370666910e+02 4.279631856407818304e+02 4.795400863196746855e+02 4.264441154929347135e+02 4.356760238063553174e+02 4.009517103134359672e+02 4.716324450679016991e+02 4.214513125165905194e+02 4.563699797285645445e+02 4.482159785005713388e+02 4.308629654909695432e+02 4.686396338334793654e+02 4.610210417397290144e+02 4.108105046298055072e+02 4.299477990233423270e+02 4.600693210749886930e+02 4.460470098475790337e+02 4.756581277091993343e+02 4.605799264540460172e+02 4.577685836611707373e+02 4.065937785404600504e+02 4.652561860848592801e+02 4.766450134192364203e+02 4.589706488579826669e+02 4.217252847348656815e+02 4.556915963217145986e+02 4.845883535380583567e+02 4.259742655764412689e+02 4.782632243541779076e+02 4.660635935704590906e+02 4.530882734131067764e+02 4.393399703058146883e+02 5.036786965144812598e+02 4.299852987984513106e+02 4.513982112942782123e+02 4.515751827692586744e+02 4.780705540798224433e+02 4.208878044693436777e+02 4.498418073411106093e+02 4.463112760284999467e+02 4.405697924632897866e+02 4.582660704004568970e+02 4.044948916931967346e+02 4.679594675017188479e+02 4.269457518441471393e+02 4.251671794653950087e+02 4.583899602937028703e+02 4.420825317954423781e+02 4.330661337822525070e+02 4.277487238887174499e+02 4.685152085996236337e+02 4.306956106778303024e+02 4.674369318191693878e+02 4.702229471736838491e+02 4.300642351373068664e+02 4.809773192440845833e+02 4.498928591098416518e+02 4.514153686098985645e+02 4.624083542102214324e+02 4.680245373927568835e+02 4.283294118329786784e+02 4.391013109925867184e+02 4.217222119412606958e+02 4.471092288636832563e+02 4.782573689716251124e+02 4.377559436330740255e+02 4.381272300684936454e+02 4.251846062239142725e+02 4.563212618989593352e+02 4.529555515429447610e+02 4.767175516179236752e+02 4.623223101395280992e+02 4.121960567036912835e+02 4.421981345202718217e+02 4.083640690894587806e+02 4.313723995351181770e+02 4.469454259725866905e+02 4.719131387696766637e+02 4.223041153054667234e+02 4.448421146304171998e+02 4.627141843932734560e+02 4.232116018990037105e+02 4.349429359024761652e+02 4.527450962809865587e+02 4.439254708581129876e+02 4.447395230070922025e+02 4.300345422095418257e+02 4.517339340743693015e+02 4.217721902492733648e+02 4.765743245272200852e+02 4.479908287990462554e+02 4.162122133520737179e+02 4.586664853365311387e+02 4.752535695976869192e+02 4.458216145336327827e+02 4.358837529113000073e+02 4.588321690379987672e+02 4.419080425891474988e+02 4.571472981335054442e+02 3.874349239813996064e+02 4.383802454821955052e+02 4.159154065063731878e+02 4.364371652068030585e+02 4.492289568155470079e+02 4.673101907669396269e+02 4.567888527990906482e+02 4.683406933359746631e+02 4.407250446362530738e+02 4.744555212745814288e+02 4.632982207450462511e+02 4.671199707117033881e+02 4.726566893807168981e+02 4.291533355613065055e+02 4.400311272938721459e+02 4.537552744976570125e+02 4.458369402622737994e+02 4.499860763709385196e+02 4.519936022747509128e+02 4.398185039381494335e+02 4.419503587441291188e+02 4.353532343077658311e+02 4.696561077678802008e+02 4.832511360897986492e+02 4.601513226216046064e+02 4.886694220531276187e+02 4.262405585112935000e+02 4.419355420053450985e+02 4.674327426328400747e+02 4.586317009865991849e+02 4.618430750851838411e+02 4.406904110808412156e+02 4.315761375659350279e+02 4.119250005444144449e+02 4.271541930144412618e+02 4.622399312822606134e+02 4.064405105941335705e+02 4.690649982823978235e+02 4.540356805508136517e+02 4.409862830243579310e+02 4.250221536125071111e+02 4.733525574212334845e+02 4.500512523504305591e+02 4.626362087716005931e+02 4.449589123252370655e+02 4.336942502787691183e+02 4.221646906593132940e+02 4.634089413793827248e+02 4.255467967353160930e+02 4.180081895267344976e+02 4.568209979756599637e+02 4.690021657246701352e+02 4.423941514593024067e+02 4.229514064388121142e+02 4.084543282158625175e+02 4.677761990143611115e+02 4.341626460178146090e+02 4.435885877562790824e+02 4.721612220267870725e+02 4.686877142209104363e+02 4.090062878968896598e+02 4.639340601628790068e+02 4.698066995793519141e+02 4.139169941201076881e+02 4.379747257886793932e+02 3.957030621557784684e+02 4.260016175705688966e+02 4.404455829426327114e+02 4.275423363505843781e+02 4.500380077986151264e+02 4.672517103325602079e+02 4.853844721343864990e+02 4.654636772460191310e+02 4.623872142496194897e+02 4.109073874720744470e+02 4.210689531556646443e+02 4.309805844451885832e+02 4.469214527699352288e+02 4.745019257199390950e+02 4.350348481668432328e+02 4.482520366151115923e+02 4.413972853581525442e+02 4.611722630696237388e+02 4.388844175319031251e+02 4.651212823035415340e+02 4.574535619308016976e+02 4.126460299087222552e+02 4.331217565182951148e+02 4.363898033636507989e+02 4.203717904825564347e+02 4.245869744571767797e+02 4.279560314908334249e+02 4.458887134484391481e+02 4.469182322408815935e+02 4.612580913134200387e+02 4.280101184685890985e+02 4.563734619148065690e+02 4.202490431692829702e+02 4.677677220192765617e+02 4.539374584249333680e+02 4.671533663841917132e+02 4.549922820865256767e+02 4.300136621588283106e+02 4.619703322260858158e+02 4.467759394725410402e+02 4.373826073658051428e+02 5.058994440827692074e+02 4.830911638817360085e+02 4.508419431216457838e+02 4.349775618830830126e+02 5.062721365518077050e+02 4.503941992426002230e+02 4.237867949506254490e+02 4.790139544174248272e+02 4.715731551791764673e+02 4.889631805537327978e+02 4.868758665362464058e+02 4.616804320180148125e+02 4.521089239352155005e+02 4.845440666631905060e+02 4.579773049883741010e+02 4.517864300869828185e+02 4.196281638855629126e+02 4.344282030652917683e+02 4.656230791727419955e+02 4.365507977689781569e+02 4.635196916744820896e+02 4.487808732796858635e+02 4.214640122752814477e+02 4.982565964812073958e+02 4.799969184640276580e+02 4.593727025151987391e+02 4.379001170583717339e+02 4.524022280329677983e+02 4.693751058707050561e+02 4.347707586755125249e+02 4.572234734797851274e+02 4.625911593352747104e+02 4.055466815196362518e+02 4.770280326748314224e+02 4.485411274786996501e+02 4.563174908988176526e+02 4.328678054685929624e+02 4.543891374139875552e+02 4.435218189620598537e+02 4.859661732873783535e+02 4.496217515086875096e+02 4.868496933254521650e+02 4.559675899431604762e+02 4.366491360835920545e+02 4.395728149023008768e+02 4.554752598963341939e+02 4.624879425843145668e+02 4.125578034349105110e+02 4.613920007484534835e+02 4.853612142027213849e+02 4.484255396610120101e+02 4.642810257447291065e+02 4.778343840297957286e+02 4.238758358898970187e+02 4.403309198637597888e+02 4.470882537800114847e+02 4.258322150344698116e+02 4.621645175703100676e+02 4.725712622774020133e+02 4.410734709595689651e+02 4.354706938626013653e+02 4.844380641313044293e+02 4.444047173291386343e+02 4.868594305055511882e+02 4.654553722041217725e+02 4.851122173896140453e+02 4.838028501303136863e+02 4.673925794312772268e+02 4.689852950396735878e+02 4.102416314274267961e+02 4.362458696592584033e+02 4.514654540197194024e+02 4.133655436045751230e+02 4.421852153872344502e+02 4.571605826487304398e+02 4.634101891837458993e+02 4.509829717425470221e+02 4.531261464760780768e+02 4.175687506320406328e+02 4.916229404660167006e+02 3.832116392245283123e+02 3.951476526547846220e+02 3.965487474817108478e+02 4.508401793714376140e+02 4.780476539517022161e+02 4.657912109651239803e+02 4.378276634869539521e+02 4.373482498035452295e+02 4.413295846887654648e+02 4.912378162487929103e+02 4.368731044193444859e+02 4.354824341132182894e+02 4.511638379119663114e+02 4.702056722350844211e+02 4.676122391173524306e+02 4.566496821053109443e+02 4.173162706970271074e+02 4.642510648358110075e+02 4.661917646490755374e+02 4.501249298145000353e+02 4.801494689754982232e+02 4.426917106376446327e+02 4.057100700302652285e+02 4.273625249657079053e+02 4.275351825915865334e+02 4.185594755166405321e+02 4.301566797578648789e+02 3.971898004464994756e+02 4.435828978651153420e+02 4.546795065832734508e+02 4.016967834533909354e+02 4.444437155873142729e+02 4.575406956500623892e+02 4.057124532616539909e+02 4.684730862137775489e+02 4.344664977187906061e+02 4.072923215418285281e+02 4.328793215189695047e+02 4.372089749243314145e+02 4.306725275036295670e+02 4.250172107141248148e+02 4.093907597767462221e+02 4.413329169771167244e+02 4.538708768164511298e+02 4.495514084654997760e+02 4.429247023270808086e+02 4.118056277287006992e+02 4.406116691469540001e+02 4.488102783135729510e+02 4.820253235113341361e+02 4.143408065567825815e+02 4.448811801990490835e+02 4.503560523951236405e+02 4.119833917410404069e+02 4.541550517080964369e+02 4.433600872796220642e+02 4.356069520657378575e+02 4.788237960059678358e+02 4.664288939572322761e+02 4.541894429723217286e+02 5.010485410324284885e+02 4.663423358163960870e+02 4.583432812866557242e+02 4.918337465555945869e+02 4.790077127387053224e+02 5.018488759269893080e+02 4.622352019350914247e+02 4.701281308632797504e+02 4.566061623096911148e+02 4.359207870754770511e+02 4.906883692858956465e+02 4.193590477934098999e+02 4.400884395969869729e+02 4.286743418056113342e+02 4.737892607418456805e+02 4.221209477801760954e+02 4.144164106483453338e+02 4.480297369243473895e+02 4.346664664632306199e+02 4.838474447325199890e+02 4.413351783033080551e+02 4.362960678478459613e+02 4.273420679788528673e+02 4.280464506783014826e+02 4.548499654324479593e+02 4.431949662087172328e+02 4.488782844320704157e+02 3.831998068168285840e+02 4.594935679282393721e+02 4.542603556927832642e+02 4.208399631641381688e+02 4.564264336462906044e+02 4.353102787596586154e+02 4.302640530755970758e+02 4.186084156824024944e+02 4.716393768817603132e+02 4.214658584862489192e+02 4.865800773725487147e+02 4.077592708693609893e+02 4.532457335011513351e+02 4.904529885433151435e+02 4.391715704724578018e+02 4.449534531824050987e+02 4.220984705001630459e+02 4.124044146968052473e+02 4.235823453654259083e+02 4.339029154932170513e+02 4.679920240392878554e+02 4.652006830300435354e+02 4.414260149564682365e+02 4.101396665961509029e+02 4.607131358035300650e+02 4.085470153704910672e+02 4.206256526841485766e+02 4.644861315298861655e+02 4.642976985934019467e+02 4.491798680139441444e+02 4.362009252171711182e+02 4.773414220678477022e+02 3.952293874727808998e+02 4.412040095134690887e+02 4.363504222533189250e+02 4.238766743297919106e+02 4.318494584331700707e+02 4.361536379726023824e+02 4.150260380231369481e+02 4.510633041462832011e+02 4.258885684459402228e+02 4.370503461592839471e+02 4.322006763115821286e+02 4.094863444209244108e+02 4.185785885097657228e+02 4.365941198208086576e+02 4.105883952463781270e+02 4.584218815380980914e+02 4.807627800528351258e+02 4.256400862425715559e+02 4.212937464178455684e+02 4.049086108575023104e+02 4.642058580423310445e+02 4.572512807722027901e+02 4.556978961193382816e+02 4.463626151539404532e+02 4.174989965380282229e+02 4.542482285718252797e+02 4.526329368240367330e+02 4.407084075944815140e+02 3.994448275676556932e+02 4.421578211579746380e+02 4.526861124112943457e+02 4.382591934860055289e+02 4.574923279529033380e+02 4.531852539192296376e+02 4.408468821493943892e+02 4.193947199255992473e+02 4.126728597280117015e+02 4.636946593024371168e+02 4.207584725220242490e+02 4.501179733109570975e+02 4.719899766892885395e+02 4.382788578240416655e+02 4.433920104479344673e+02 4.260570749962911350e+02 4.385825379478264949e+02 4.352540815574213298e+02 4.278342510506637382e+02 4.293604227561489211e+02 4.066848676012971850e+02 4.396942625140133600e+02 4.342006955941595265e+02 3.928694690982014208e+02 3.929328228155527540e+02 4.213071009088262713e+02 4.218179247979921342e+02 4.077911557421082307e+02 4.334077911345165717e+02 4.580709114739752863e+02 4.259122936969490070e+02 4.480064440782269344e+02 4.517792727267608939e+02 4.413028309227607906e+02 4.617810647369956882e+02 4.682909596940439769e+02 4.844241836777381991e+02 4.698204267553527416e+02 4.412875219784543219e+02 4.487305811240400999e+02 4.227772729275503707e+02 4.249495538600233999e+02 4.314294854114183408e+02 4.357243437521120200e+02 3.758252602557470823e+02 4.341961013172250432e+02 4.456204970516089361e+02 4.470002883756392862e+02 3.726402398643119795e+02 4.556358288381161969e+02 4.175418238626182301e+02 4.015065595761784607e+02 4.241369649002714368e+02 4.257358504661899019e+02 4.378354028845949415e+02 4.604932053071989344e+02 4.459112852630315160e+02 4.144207301564592285e+02 4.492976053758983426e+02 4.338738369610096015e+02 4.577245599386568529e+02 4.571714442683914399e+02 4.662996075892597219e+02 4.383190956925423620e+02 4.494642308841833938e+02 4.623762504321919664e+02 4.468659209480489380e+02 4.293087893997248443e+02 3.913764997263651253e+02 4.359446386361414625e+02 4.169381089368030189e+02 4.566077657603048578e+02 4.156545628676058755e+02 4.759842759716068485e+02 4.272549279783739848e+02 4.513221679800701622e+02 4.150442685577072552e+02 4.139110203249217079e+02 4.005873338549470759e+02 4.104474465159095757e+02 4.247030189710796435e+02 4.486536086430885462e+02 4.444147780504861771e+02 4.352042238417469662e+02 4.808948450250985047e+02 4.102706266311519130e+02 4.123794247341780874e+02 4.240204714960991623e+02 4.205060446119347830e+02 4.609068474122282169e+02 4.423797864969418470e+02 4.566686938606835611e+02 4.498450751141722321e+02 4.762769373356795768e+02 4.017476142729087769e+02 4.386566255367686153e+02 4.558792468188515841e+02 4.591823343208552615e+02 4.366298294335952619e+02 4.378929143247246998e+02 4.220017354971905661e+02 4.419133966967614811e+02 4.368789492877326666e+02 4.339291182694796589e+02 4.417661227218366093e+02 4.345167025649207631e+02 4.231602773358164882e+02 4.376296985211303650e+02 4.182015412359673405e+02 4.098049162403775085e+02 3.905616864230346437e+02 4.429505091572972901e+02 4.427285502338277183e+02 4.431171731911367146e+02 4.480572837630475078e+02 4.210718677769805822e+02 4.704686799432980706e+02 4.653630155900057730e+02 4.643805781452613815e+02 4.577378867231263371e+02 4.218995974595357552e+02 4.391570736749415005e+02 4.668579473819013970e+02 4.692326899789636059e+02 4.381322902220128981e+02 4.293324265192725306e+02 4.708847462841418974e+02 4.351240325425983428e+02 4.413810896942803765e+02 4.595564708575814734e+02 4.356867456604084623e+02 4.267416517029940337e+02 4.520065745990497135e+02 4.507294786470310441e+02 4.642418549560580914e+02 4.213707569006427320e+02 4.490230480786907492e+02 4.397141198391255443e+02 4.037618259150746098e+02 4.550356158872855303e+02 4.374357952578805566e+02 4.148519888342514719e+02 4.160962917718538847e+02 4.474884656112895414e+02 4.459237525795984993e+02 4.222053139988135513e+02 4.003756480301578335e+02 4.346821018861613197e+02 4.249726849204587324e+02 4.342479209869395618e+02 4.285199537502487601e+02 4.325411833286716501e+02 4.268068448933881314e+02 4.351794136842062812e+02 4.341045484726147379e+02 4.005402071151698919e+02 4.212679166311613699e+02 4.081410200220946081e+02 4.143253626041018265e+02 4.631656412922553727e+02 4.557661771659135184e+02 4.416267776967457053e+02 4.428172220963817836e+02 4.204940344022810450e+02 4.256776612671845328e+02 4.661901660198890909e+02 4.703280431219150159e+02 4.364465148441707925e+02 4.287239260448436653e+02 4.650228214588400988e+02 4.474558137639980941e+02 4.403311303355393989e+02 4.393215397833545808e+02 4.187664132968517947e+02 4.364906011056451689e+02 4.243636548461924463e+02 4.217314439275648397e+02 4.415529920670769002e+02 4.487594710843906114e+02 4.291058481306266117e+02 4.042020291573674626e+02 4.383164078241919128e+02 4.433945933631712819e+02 4.288765881236265614e+02 4.820714390513712715e+02 4.454157116555640528e+02 4.906742869591172962e+02 4.774124860013879470e+02 4.212550520045790563e+02 4.673430576004334398e+02 4.593056997953474934e+02 4.220297721604268304e+02 4.658549359016612925e+02 4.854100919160624130e+02 4.382139811218034993e+02 5.024240294358734786e+02 4.636517351821547663e+02 4.655450664415184860e+02 4.270306381087638670e+02 4.594385707985266549e+02 4.796606167781857266e+02 4.337155678644841146e+02 4.334524175833254276e+02 4.443882034554170559e+02 4.743141783255338169e+02 4.724211306539227735e+02 4.355258003312836195e+02 4.036327514958133520e+02 4.227671836736486171e+02 4.206930869506698514e+02 4.840953911227952062e+02 4.199200538588987683e+02 4.307412712423848120e+02 4.329140710707704898e+02 4.262138371484360846e+02 4.539749972492432448e+02 4.480527925795930173e+02 4.237751678210317436e+02 4.509295730135705185e+02 4.583896165876656710e+02 4.491186389066090214e+02 5.213270120851718730e+02 4.775269903854914446e+02 4.529065601484323338e+02 4.548054947265209194e+02 4.637402131111625181e+02 4.346227686018175405e+02 4.576950871903330267e+02 4.819128215940613700e+02 4.760120115594568233e+02 4.414710212055226748e+02 4.507559782664775412e+02 4.513782551169646808e+02 4.608870686989378100e+02 4.593279946909813134e+02 4.578250300093618534e+02 4.817266170760407249e+02 4.286896294552053632e+02 4.596477917560687843e+02 4.459591007203960658e+02 4.266757089032703902e+02 4.737060368026075707e+02 4.261166854120115204e+02 4.330698838898346708e+02 4.365075126097681846e+02 4.611344963032450437e+02 4.600400053270643639e+02 4.124524195074580462e+02 5.021350180680332187e+02 4.315762083060729992e+02 4.522453073217183714e+02 5.049043367949072376e+02 4.686504443813856255e+02 4.482587876519442034e+02 4.452389227748378744e+02 4.450910736905997283e+02 4.689930855922144701e+02 4.542634274257431457e+02 4.547599831803449888e+02 4.650372321816819294e+02 4.730589910915664973e+02 4.259192229710370725e+02 4.784657406287099093e+02 4.517184483052687938e+02 4.187365676739641458e+02 4.250344349760040359e+02 4.648570308361180423e+02 4.840313029962468363e+02 4.916727386416142735e+02 4.763445012856893754e+02 4.431997313195802235e+02 4.526522669316000247e+02 4.912585280181676239e+02 4.310613645700974530e+02 4.031536605746007353e+02 4.579540565398303329e+02 4.033408763129414183e+02 4.252895289357410888e+02 4.400931695817870377e+02 4.310715240759648168e+02 4.886965881435255028e+02 4.196247503266342846e+02 4.377516052286170520e+02 4.569035424066742053e+02 4.286729736098742478e+02 4.344740234392770049e+02 4.463941334680644673e+02 4.611515889781630335e+02 4.401300536126924499e+02 4.193675188438652981e+02 4.601543901677843564e+02 4.731650361562476519e+02 4.090136913297059209e+02 4.452053691319915174e+02 4.484024179753914154e+02 4.685471280644831040e+02 4.795069583139281235e+02 4.460410884879098603e+02 4.254877619788236416e+02 4.850308752960372658e+02 4.164597643374113431e+02 4.641422132330158661e+02 4.923529049953355639e+02 4.378892194423727346e+02 4.791465737243081549e+02 4.401133891203849089e+02 4.221821224282493858e+02 4.512183852082965814e+02 4.788786535451887971e+02 4.458352221687135852e+02 4.493163339579937769e+02 4.507115751474949548e+02 4.328481247105136731e+02 4.594419604769493048e+02 4.389818038083270721e+02 4.486230735741704052e+02 4.446547179545116819e+02 4.119836807361765523e+02 4.640872072879702728e+02 4.899337910592080334e+02 4.250685611950949010e+02 4.226131005402361893e+02 4.476242991376843747e+02 4.752690150742280935e+02 4.419583366618321634e+02 4.559361922432049141e+02 4.485768248507527005e+02 4.312313570346807978e+02 4.140477147222932217e+02 4.269182367189193883e+02 3.956522518381786426e+02 4.527836186008310051e+02 4.350772247183225545e+02 4.165054582980292821e+02 4.302475983271818336e+02 4.379479811554776916e+02 4.384683165309642163e+02 4.014907277395775509e+02 4.579638690773670078e+02 4.383897681061441745e+02 4.387772107657142442e+02 4.301804335912205488e+02 4.544125782869115824e+02 4.465163400910911946e+02 4.529842928106761519e+02 4.016971245192522133e+02 4.533395280838146277e+02 4.534047997210555536e+02 4.194315419384722077e+02 4.851817529533179254e+02 4.348417768750649088e+02 4.228665663275551196e+02 4.513233656533510612e+02 4.213090563396069115e+02 4.264756174546773764e+02 4.418839530069374746e+02 3.891309236126192559e+02 4.338765205650755661e+02 4.449341245475265509e+02 4.358382207343896084e+02 4.588307311065984777e+02 4.317361884469474376e+02 4.349499908955191358e+02 4.466789042032089014e+02 4.340447208852057770e+02 4.244241743911327376e+02 4.619237186392756485e+02 4.339864152472067076e+02 4.798624523716783870e+02 4.120227797922892705e+02 3.794591689460826842e+02 4.381579342659858867e+02 4.500308853400443923e+02 3.919068504475096120e+02 4.452856925812486111e+02 4.407674697136972100e+02 4.501811905254714929e+02 4.336933249404655726e+02 4.361505596952928272e+02 4.315216616031867147e+02 4.675992065516529692e+02 4.690140378803674253e+02 4.441394912183189376e+02 4.434426193164389360e+02 4.059293958450693935e+02 4.206264982459948669e+02 4.294265176099959263e+02 4.381942183579500352e+02 4.237420558364695466e+02 4.543196146000903468e+02 4.565689072462934632e+02 4.615161322456177118e+02 4.608552833498218888e+02 4.443610047208034644e+02 4.372667212611166292e+02 4.546348964403829882e+02 3.846631921112713712e+02 4.341103532127039557e+02 4.409280743132076168e+02 4.069500585456454473e+02 4.511747099377232644e+02 4.437204283183932034e+02 4.743149844372324537e+02 4.620524293554688597e+02 4.802801371010305616e+02 4.132545427422026592e+02 4.566568694554160288e+02 4.592326738406448499e+02 3.825198778730060667e+02 4.257093908933476314e+02 4.254586661783840782e+02 4.629202625525561530e+02 4.532882323206313231e+02 4.402198152962207018e+02 4.498420483469135434e+02 4.709803870253380182e+02 4.590511269778284031e+02 4.464318157607423245e+02 4.243095422194957109e+02 4.256398245084016025e+02 4.699691547678302754e+02 4.758035878644618037e+02 4.500804591355837374e+02 4.320835338851105689e+02 4.626648593155711637e+02 4.711789822195666488e+02 4.100316847203010866e+02 4.055431796602346708e+02 4.371523746678532234e+02 4.226383932279248370e+02 4.610823322221243075e+02 4.234473953313121797e+02 4.378030264987864939e+02 4.812237719503955304e+02 4.581399072113132434e+02 4.457435710120046224e+02 4.860817636843593732e+02 4.258367532211823345e+02 4.832598890024668208e+02 4.468355813087128467e+02 4.388844188562421209e+02 4.656318407496404461e+02 4.305543619323605071e+02 4.342644851553873195e+02 4.361591507113986950e+02 4.811282013505273767e+02 4.589626625986629165e+02 4.395850594065101404e+02 4.644856613907849123e+02 4.445135584018410100e+02 3.936397781762707950e+02 4.080203225473401858e+02 4.642046865743668604e+02 4.553855522050548075e+02 4.446113598914168392e+02 4.355985383951686458e+02 4.216291378516488066e+02 4.563613142611841340e+02 3.781015877196725796e+02 4.400136473541994064e+02 4.239339579970427394e+02 4.540422917592985641e+02 4.861409917568611831e+02 4.312035963169170145e+02 4.099692894807794801e+02 4.074044627846519688e+02 4.798798740704968964e+02 4.089032561281897529e+02 4.443407623547062144e+02 4.166988712769500580e+02 4.892196049851223165e+02 4.367974893923769741e+02 4.438638551959455185e+02 4.540912192276268797e+02 4.582220631129144977e+02 4.232481908084272959e+02 4.384215668258487995e+02 4.674123629924185366e+02 4.391626208051099525e+02 4.388432385293023117e+02 4.626136211737413646e+02 4.371259307345908951e+02 4.675558902722939365e+02 4.684980207614570418e+02 4.500886308117912904e+02 4.541394192546714521e+02 4.738672442554071722e+02 4.667812581481713892e+02 4.740235433928277189e+02 4.333070030435735021e+02 4.685569772168843201e+02 4.065211781318380986e+02 4.445402910567946719e+02 4.081961470260349074e+02 4.547679223023422992e+02 4.520152852551935894e+02 4.416742915487198502e+02 4.490683486429028903e+02 4.342309123763316734e+02 4.611621619489550881e+02 4.689868578213273054e+02 5.018699478702214947e+02 4.751501077995247897e+02 4.285426555227033418e+02 4.909251814512114720e+02 4.889841557466872359e+02 4.228526199083634651e+02 4.572741270168511392e+02 4.320687928810079939e+02 4.556554589755817233e+02 4.312195106106642015e+02 4.366995584032262627e+02 4.473591394010367708e+02 4.484795714701104430e+02 4.795767963567324159e+02 4.360528105513581067e+02 4.130603994852228880e+02 4.110995678669531230e+02 4.551557755823725984e+02 4.395651705341761613e+02 4.477269718959751685e+02 4.352160031057564424e+02 4.690010117294492034e+02 4.560000883965626599e+02 4.738845294460444961e+02 4.707019312094010388e+02 4.402547119570355676e+02 4.259945466482542997e+02 4.107606801981332865e+02 4.356751020934890448e+02 3.968370858523890092e+02 4.493481782781191214e+02 4.357044598639863011e+02 4.280327470298898902e+02 4.440657565602882642e+02 4.474102242386607031e+02 4.589413706610953341e+02 4.352122811833962714e+02 3.917659207713183491e+02 4.775163226080684922e+02 4.602307856204154177e+02 4.723120568933925938e+02 4.331871516368329935e+02 4.404317509041899825e+02 4.636468516503387036e+02 4.321345024136074926e+02 4.586274330456541293e+02 4.493228416932595337e+02 4.067278624580994233e+02 4.486244562663401325e+02 4.165438978455570123e+02 4.428628511465252586e+02 4.463694926123640130e+02 4.650683470768786378e+02 4.620492513388425664e+02 4.371702497325443346e+02 4.179337940292488724e+02 4.718910871732020382e+02 4.511051767658714198e+02 4.567753850864405081e+02 4.402305523052873468e+02 4.531773446299578154e+02 4.601557566662360728e+02 4.510690771131181691e+02 4.289504647935463026e+02 4.299849994164833333e+02 4.485215658745571545e+02 4.496332076486147571e+02 4.202543865945802395e+02 4.192300531743948682e+02 4.363927422822538915e+02 4.097249999147703647e+02 4.660738441574313811e+02 4.318096207468474859e+02 4.543210417568048456e+02 4.397252031371416479e+02 4.127397394296889388e+02 3.963269101269858083e+02 4.396054564931417872e+02 4.461383901697404326e+02 4.410336556846779672e+02 4.389287722815372490e+02 4.534946950331383277e+02 4.646128949272512614e+02 4.336193551915163198e+02 4.381910617875424236e+02 4.358981254435258279e+02 4.732151426890214339e+02 4.278480056319183404e+02 4.380368303247964832e+02 4.550315459496803783e+02 4.395022275383238934e+02 4.715079870174877783e+02 4.102995816441066381e+02 4.405402643118506489e+02 4.269624526297530451e+02 4.326633863833112628e+02 4.555473829597411282e+02 4.480412863679648581e+02 4.876512290935550595e+02 4.536795743804122480e+02 4.431790692377072105e+02 5.062325878009649500e+02 4.026807250794665265e+02 4.206141608930341249e+02 4.426816968138084576e+02 4.269436408523010869e+02 4.165428942720326972e+02 4.900081918915412302e+02 4.380390521010849625e+02 4.199211964509340760e+02 4.459862981470127465e+02 4.588797150796067399e+02 4.227895279257303400e+02 4.287389195593556792e+02 4.380840455394183550e+02 4.630992851217750967e+02 4.237073946386715306e+02 4.591332768248045682e+02 4.576285400072473522e+02 4.698470175192846909e+02 4.330810441830852255e+02 4.282751669376584118e+02 4.715646411356253225e+02 4.415634770562120934e+02 4.223690271100338123e+02 4.259160554316740104e+02 4.873274493617541339e+02 4.605323638994716475e+02 4.391727582050559135e+02 4.377600379783173707e+02 4.368065439710241549e+02 4.763125683743451191e+02 4.376112533936607178e+02 5.003097191986288976e+02 4.674576421367207217e+02 4.419738669027644846e+02 4.956582024629187231e+02 4.397157358023997062e+02 4.678426474666025001e+02 4.338367537834590735e+02 4.356574613176865682e+02 4.634305630761551811e+02 4.722563728964573784e+02 4.784753417277588596e+02 4.868787879464990738e+02 4.612994137099736349e+02 4.866817508499997871e+02 4.487388620737650626e+02 4.233585873537061275e+02 4.658155897362225915e+02 4.837940663523219769e+02 4.605864804375491417e+02 4.525112990783597411e+02 4.585567375297962940e+02 4.552875409772382795e+02 4.379043187618295292e+02 4.733724632056363362e+02 4.702659865364293523e+02 4.623293413156430347e+02 4.435763030726402576e+02 4.375026006825681293e+02 4.585016847881297508e+02 4.668084937240644763e+02 4.456190938800288563e+02 4.167219221342832043e+02 4.721369967507812930e+02 4.762262313260092128e+02 4.090478628295397812e+02 4.658982379549365760e+02 4.201229994762462638e+02 4.427726466394575482e+02 4.509598549417532354e+02 4.838495056195844199e+02 4.608338820086823375e+02 4.861053943773859487e+02 4.427788183743638228e+02 4.550326594332771606e+02 4.511483313247982778e+02 4.409990178326454497e+02 4.658798368884217211e+02 4.289685792530284516e+02 4.227796154445736079e+02 4.748467765800746747e+02 4.602371067577856252e+02 4.611244362950067170e+02 3.982256459744440917e+02 4.378665580552843153e+02 4.677244845646978888e+02 3.973405179353784433e+02 5.192355533566001213e+02 4.532348945552169539e+02 4.853769029609450740e+02 4.231009087726949929e+02 4.267334009730650450e+02 4.608656823867754611e+02 4.679267468801896825e+02 4.599471736159806596e+02 5.093923157309671410e+02 4.315256148392961109e+02 4.143078386987306203e+02 4.763087956573837118e+02 4.691792564244470896e+02 5.054803141739278090e+02 4.562828780813142657e+02 4.659118083426691896e+02 4.905432480712048005e+02 4.669309388832659806e+02 4.343965641177327939e+02 4.055187084655515264e+02 4.461463357883862386e+02 4.357479951710089949e+02 4.812210250582566573e+02 4.545495047715282908e+02 4.562651070519165728e+02 4.606497692187471671e+02 4.405469856985631623e+02 4.890806310787954772e+02 4.293261416195650781e+02 4.554713740829578796e+02 4.499890721920273791e+02 4.279716922772736893e+02 4.519682559092067322e+02 4.161912053343650655e+02 4.448562167379496941e+02 4.419810244417702165e+02 4.327339994916976025e+02 4.469393553034944944e+02 4.806693731406041366e+02 4.296693512681247284e+02 4.298690614752038073e+02 4.671768233524740026e+02 4.507756211201087240e+02 4.378879377610470556e+02 4.217555748626189711e+02 4.546699368525601699e+02 4.481781085868488503e+02 4.445419237803462238e+02 4.194704737513225723e+02 4.519122510410156224e+02 4.452343128645072170e+02 4.151263948645440109e+02 4.304696404386573931e+02 4.583840630064117363e+02 4.614763089981507846e+02 4.770097475947529233e+02 3.989698305274249606e+02 4.244987668542918868e+02 4.616591085184660983e+02 4.977766437085155644e+02 4.567843978011807167e+02 4.396718092769973509e+02 4.088987911346496844e+02 4.743704775266748470e+02 4.336187713374980603e+02 4.874323088003696967e+02 4.535379314385068596e+02 4.176731641637161374e+02 4.484922654280027245e+02 4.696394128344094838e+02 4.396269935359811143e+02 4.535128042819794132e+02 4.581104886463851926e+02 4.454057632400107423e+02 4.165297302319866617e+02 4.048003876431254184e+02 4.271296222219896777e+02 4.431025924521155162e+02 3.875331264063190702e+02 4.260448316303951515e+02 4.425001611691747030e+02 4.063174680001565662e+02 4.447985345074176848e+02 4.523949112798182455e+02 4.291072097743066251e+02 4.407785681409442304e+02 4.577608705341375526e+02 4.147140969277800764e+02 4.526265944651024711e+02 4.577703597097583952e+02 4.389021605926000120e+02 4.428886714138016032e+02 3.863681338331178949e+02 4.368077401201031194e+02 4.199576532336025139e+02 4.471623130079381099e+02 4.214243688086304473e+02 3.982580492474627931e+02 4.278947224679340593e+02 4.157712115737373324e+02 4.331780960381037175e+02 4.320728450441009727e+02 4.339697971841911226e+02 4.313104104097350273e+02 4.504971731497385008e+02 4.700705373621112244e+02 4.511365459960653084e+02 4.162325740480774812e+02 4.608889237363075040e+02 4.493463207615895385e+02 4.392305004855940638e+02 4.609762403423196133e+02 4.442518124959347006e+02 4.720676129506123289e+02 4.113809698456707338e+02 4.443371640903483240e+02 4.727078479060151608e+02 4.818197408565031310e+02 3.979848455335510948e+02 4.236296852987571810e+02 4.612049135970038378e+02 4.412472458520239798e+02 4.088994037251754889e+02 4.643197690126768862e+02 4.313804874593958516e+02 4.726641406404362442e+02 4.774137044380091766e+02 4.184154392033631780e+02 4.366775929094733897e+02 4.001445504009845422e+02 4.912900575896842383e+02 4.391430990190564216e+02 4.422642542940009776e+02 4.520330361339985643e+02 4.059621104979630104e+02 4.368384392666983445e+02 4.379477869350655510e+02 4.344605011604614901e+02 4.422085296289522489e+02 4.166324364466372003e+02 4.634029156220394725e+02 4.533975323938199153e+02 4.583385313848414171e+02 4.403550686762175133e+02 4.289813356298378721e+02 4.275136708377439732e+02 4.234564848657943230e+02 4.338680804353293183e+02 4.154121077754847420e+02 4.475940052472039952e+02 4.664598349894793046e+02 4.114803254665245618e+02 4.058778670679571974e+02 4.536876765795820461e+02 4.454392411914632248e+02 4.425395295257146699e+02 4.496067876137296935e+02 4.485679999522535581e+02 4.093907735723577161e+02 4.477589652750612004e+02 4.288207470033863729e+02 4.446981282076403659e+02 4.667917541309689682e+02 4.405497679150088288e+02 4.195931890884878044e+02 4.345663664179890020e+02 4.304290656788007823e+02 4.727301214568760201e+02 4.368027401606622107e+02 4.591942076044388727e+02 4.259548545164155371e+02 4.191337559759225542e+02 4.467276072396223867e+02 4.388629370440755224e+02 4.772175150480633761e+02 4.396096920513647888e+02 4.321674337240243631e+02 4.201400759054157561e+02 4.330443298600816320e+02 4.664925900897938504e+02 4.635906958836591798e+02 4.721710873439873239e+02 4.381273289512969882e+02 4.392073687177086185e+02 4.488973713946748489e+02 4.498731230314413665e+02 4.784757774439992204e+02 4.519615726092292789e+02 4.731200616314062017e+02 4.538043876741731992e+02 4.235438971570371223e+02 4.424514898907064548e+02 4.777690971361753327e+02 4.427744910561979736e+02 4.706820708609942585e+02 4.409908437855772263e+02 4.704016423283579797e+02 4.533739927964223853e+02 4.609833161596612285e+02 4.475942083240183820e+02 4.387907819442637560e+02 4.293361405493069469e+02 4.431926347055014048e+02 4.553342108578221428e+02 4.498030175097146071e+02 4.366745187257760108e+02 4.584801443618824237e+02 4.359112020126596008e+02 4.575223578164738001e+02 4.388303177002520101e+02 4.547308775815218951e+02 4.195142958617843192e+02 4.468126650996229614e+02 3.933271802335362395e+02 4.038057044672741540e+02 4.067595448555586586e+02 4.274283378662972268e+02 4.393479284309507307e+02 4.049733762127427212e+02 4.430120999855732293e+02 4.166586307022413962e+02 4.047638816783806988e+02 4.481409368876898043e+02 4.757266293248121656e+02 4.092728825788831841e+02 4.259821399244807480e+02 4.456401500956710038e+02 4.134690948148862617e+02 4.576062656198693617e+02 3.889092348086351763e+02 4.251176443562899294e+02 4.721682963218511304e+02 4.345682397884243073e+02 4.398445322411430425e+02 4.603573003069943184e+02 4.422910316142614988e+02 4.476247557664597707e+02 4.763751941497854432e+02 4.207195161787063284e+02 4.967526408082528633e+02 4.337150170173754873e+02 4.203387136165188736e+02 4.374663801289862590e+02 4.377217785463126916e+02 4.396823881185267169e+02 4.415913405100865816e+02 4.532348818320386385e+02 4.746148132138860660e+02 4.657546124720632861e+02 4.189770763741812516e+02 4.178570920823683537e+02 4.664175843863037016e+02 4.524514490483853137e+02 5.067339344849156646e+02 4.475087793146548734e+02 4.072245300888951647e+02 4.864371966207560831e+02 4.521401372914764920e+02 4.252974521846727498e+02 4.325798490990234200e+02 4.639019798119106781e+02 4.438498033133352010e+02 4.463810852409732775e+02 4.563185489999940501e+02 4.558988424831442785e+02 4.638942000808527268e+02 4.587366896395207618e+02 4.823666507354079158e+02 4.386990114126253957e+02 4.223343621291863315e+02 4.374806791137391428e+02 4.011926521012512126e+02 4.325931063879591534e+02 4.596858268034837920e+02 4.203069999756064021e+02 4.272696719038981428e+02 4.574236902491306296e+02 4.229114698898183633e+02 4.389892118521603379e+02 4.674661777026479399e+02 4.633260971644990036e+02 4.010845085530647793e+02 4.591186091152957829e+02 4.860791893473976302e+02 4.549326498679517954e+02 4.470123412421484659e+02 4.022718760159208955e+02 4.515676901709055642e+02 4.598698283946420133e+02 4.258494581246999360e+02 4.086073412122502191e+02 4.280881869409196838e+02 4.385502204298886113e+02 3.793880910488863947e+02 4.305027463997304267e+02 4.245969140948823792e+02 4.620513436560590890e+02 4.496443719726040626e+02 4.694088125080266991e+02 4.096568761235060379e+02 4.355965945980323681e+02 4.683337994310659269e+02 4.210929883209009290e+02 4.238766577662737518e+02 4.380382010617319111e+02 4.629330592302993637e+02 4.589165187044723666e+02 4.108021519703100353e+02 4.294868309888354929e+02 4.371302880486430809e+02 4.394166939189331629e+02 4.508273490122999192e+02 4.290072574994279080e+02 4.244905376456502495e+02 4.488156281307115023e+02 4.692986157685193689e+02 4.477858327816692849e+02 4.566069407597054806e+02 4.381156964315007372e+02 4.220135169265910235e+02 4.525092469744702157e+02 4.177880831054333157e+02 4.249826786777125562e+02 4.198708271976631181e+02 4.500337698382974168e+02 4.711238643664009373e+02 4.324553879810995909e+02 4.287558249027646298e+02 4.407135137158433622e+02 4.380118644112836819e+02 4.753706020485086583e+02 4.557114319955821315e+02 4.337785854487508459e+02 4.390759434345998784e+02 4.636642677257619880e+02 4.585231915364946644e+02 4.692503900096829170e+02 4.594195751575618942e+02 4.325244150710915960e+02 4.159247672749784215e+02 4.342087444752885403e+02 4.884907889784221311e+02 4.459919722064327061e+02 4.538826852146740407e+02 4.248056348115073888e+02 4.651131261507715635e+02 4.390525366601893893e+02 4.519599153771393389e+02 4.636970586494978761e+02 4.764564853628157266e+02 4.602059447629961255e+02 4.349032852526300985e+02 4.669523853696326228e+02 4.688890716998920993e+02 4.656309168043638920e+02 5.187510384460514388e+02 4.638396262172632873e+02 4.495112549978715037e+02 4.235019112282586775e+02 4.701841379754191621e+02 4.290361737649449196e+02 4.555423694853245706e+02 4.228305793161207475e+02 4.352768204757477406e+02 4.823910729797197519e+02 4.202831415097587637e+02 3.875966697944297721e+02 4.477231907150754182e+02 4.733077393742086656e+02 4.671139063391419768e+02 4.472801473408507604e+02 4.181469284262944939e+02 4.662446621856557272e+02 4.675726461960746292e+02 4.732475725840416771e+02 4.478324829830054910e+02 4.807514160338889155e+02 4.626013053236802079e+02 4.772514032529558676e+02 4.818314438873856034e+02 4.255297393304825277e+02 4.613785930492288685e+02 4.310760751597833860e+02 4.773900137398751440e+02 4.219406826983529868e+02 4.647717285709547923e+02 4.403235898614884718e+02 4.383062817722473028e+02 4.392865565377699113e+02 4.538731044347637180e+02 4.312923420803049339e+02 4.532567761113118081e+02 4.421295198672446531e+02 4.401251644695137202e+02 4.650371756722892655e+02 4.677281595526258116e+02 4.150930024946250114e+02 4.196261844244599502e+02 4.711850155168725109e+02 4.640678228903178706e+02 4.410414987874378312e+02 4.790078026139278791e+02 4.388339934599231924e+02 4.754875184631662250e+02 4.571428434446633560e+02 4.217509759065873709e+02 4.593549412057590189e+02 4.666897278667503315e+02 4.569921372801001098e+02 4.361791068700633218e+02 4.211900395020895189e+02 4.267807317192023788e+02 4.422509833063543851e+02 4.677424676930103260e+02 5.161374712293626317e+02 4.386186717364057586e+02 4.522585616591005078e+02 4.041605542524831094e+02 4.509702825312647292e+02 4.419096094476925032e+02 4.653240048772003661e+02 4.725755521781244965e+02 4.702960234383617717e+02 4.736578595248601005e+02 4.436616940277616550e+02 4.290138118002336114e+02 4.897233543061259411e+02 4.365271360332618542e+02 4.718317042401501453e+02 4.664736687293564046e+02 4.499986074466334003e+02 4.794863115284671835e+02 4.344523825541612041e+02 4.344719583144653257e+02 4.809593746133387526e+02 4.341369178293198274e+02 4.110302157623606831e+02 4.613619360363314286e+02 4.135154581222608954e+02 4.194049836131101188e+02 4.512088669310251134e+02 4.682587106255828644e+02 4.211533917862905696e+02 4.651650613435933224e+02 4.479785456204155594e+02 4.742420653854836701e+02 4.718689902378631587e+02 4.222700470792951819e+02 4.312011370406394803e+02 4.321322899645540474e+02 4.166530183288164721e+02 4.451133129217448641e+02 4.253594731789830803e+02 4.604117150730924095e+02 4.087982101669460349e+02 4.479410816009265659e+02 4.453179575135212076e+02 4.284353361347721147e+02 4.390660598991835286e+02 3.917840647398323881e+02 4.550158211549643852e+02 4.002828852717721588e+02 4.322339246278189648e+02 4.268319099948503208e+02 4.167758346532559699e+02 4.686581820814460002e+02 4.547920427588302346e+02 4.457328935919798027e+02 4.577001036046015656e+02 4.487243782060951958e+02 4.318950582068055724e+02 4.502412913074126095e+02 4.671969896922073531e+02 4.401272625439449939e+02 4.043727711745432885e+02 4.278978089190914602e+02 4.349733079980416051e+02 4.286845832941396566e+02 4.153866459762003842e+02 4.126339448406354222e+02 4.066427284778960711e+02 4.301141516904393711e+02 3.684292639253187076e+02 4.330550527118712694e+02 4.388436846584870636e+02 4.573786697964646351e+02 4.496771666029878247e+02 4.455304826553644375e+02 4.491596467100927725e+02 4.613213075140566843e+02 4.174732115549970786e+02 4.421421705013070778e+02 4.568413651080600175e+02 4.587553169357496472e+02 4.552013918957956093e+02 4.551018668383178465e+02 4.142528494857830310e+02 4.780174149783370012e+02 4.240533118378288009e+02 4.446212224389792027e+02 4.273049469566892071e+02 4.316724249665209641e+02 4.579556347696979515e+02 4.730683393521647417e+02 4.992756595018414600e+02 4.534140725542055179e+02 4.648746043774800114e+02 4.595406427496880610e+02 4.687547832561882046e+02 4.254889754167542151e+02 4.354242609454285571e+02 4.268643192079978803e+02 4.652576729288535375e+02 4.480271913204485941e+02 4.589892313322243353e+02 4.379540527310684865e+02 4.319726698414298767e+02 4.680921193014749520e+02 4.165450545612478095e+02 4.859649513432564163e+02 3.958762165971346008e+02 4.468332249492297024e+02 4.559957130579761611e+02 4.429305069851748726e+02 4.450439370483356925e+02 4.250487491876730246e+02 4.111140250199117077e+02 4.121787537431459327e+02 4.554881551415750209e+02 4.349229211148124818e+02 4.076078505240457730e+02 4.474134841641007938e+02 4.414774703287563966e+02 4.540455761175098246e+02 3.813375623278848821e+02 4.567815736973317371e+02 4.267728104457967788e+02 4.426122495736902351e+02 4.324850781666636408e+02 4.192235141909285403e+02 4.021750248698529049e+02 4.453389606518294386e+02 4.347631144873085418e+02 4.548372656369219840e+02 4.454578618986584502e+02 4.121011253256017426e+02 4.687501438318420810e+02 4.070539016321185386e+02 3.960008598503398503e+02 4.431022130747323331e+02 3.853526047917316077e+02 4.390037618814183702e+02 4.178973253387218278e+02 3.799478414402103681e+02 4.501787871431095596e+02 4.063710788671122600e+02 4.437618573132838264e+02 4.541014748194768345e+02 4.441838460641959614e+02 3.944352675198381917e+02 4.286971328996999091e+02 4.228793066918200907e+02 4.335446903551160744e+02 4.418199123831630573e+02 4.394475229067365945e+02 4.144441563112845301e+02 4.435043278690275770e+02 4.076425433322284562e+02 4.310455480039247504e+02 4.567221960568070926e+02 4.414574719604138409e+02 4.193951739503697809e+02 3.997249610226597270e+02 4.347171577353254293e+02 4.040219987618900745e+02 4.724157652208565992e+02 4.654633716103796814e+02 4.141642860943172195e+02 4.629180258364418137e+02 3.891823615568051196e+02 5.006705291441263057e+02 4.729907017368756215e+02 4.566036700249688352e+02 4.384716531133099124e+02 4.559048716076210894e+02 4.295334887787628304e+02 4.421239991403450063e+02 4.376910269846560482e+02 4.787719546955133865e+02 4.550712163851791843e+02 4.143761730939608015e+02 4.359784094518760753e+02 4.267237183173531889e+02 4.461932899226148379e+02 4.104595481476407031e+02 4.394569701914305142e+02 4.276108301024022467e+02 4.408980572176806163e+02 4.541651588908965778e+02 4.337677885224628653e+02 3.869330679700741484e+02 4.100861838831366981e+02 4.388016853025501405e+02 4.130351209481445380e+02 4.115449292150426572e+02 4.228166298202628468e+02 4.831716912788215836e+02 4.527387173558131508e+02 4.172289766761151100e+02 4.451141042053589558e+02 4.045410257590244214e+02 4.386348681577264870e+02 4.607043775575333484e+02 4.103780191476784012e+02 4.217896115662472312e+02 4.373591802513153652e+02 4.416049543282031209e+02 4.426260923942473937e+02 4.671937303817722409e+02 4.456856500560001564e+02 4.335755882388422151e+02 4.818958272845399620e+02 4.243332031545517680e+02 4.019108230873863477e+02 4.530876120688445781e+02 4.052265652256614317e+02 4.380460948352677519e+02 4.476791230861999793e+02 4.680188136723483012e+02 4.434783895307126045e+02 4.098412690473879252e+02 4.325499312979162028e+02 4.100146804209879861e+02 4.324734423385480113e+02 3.993076636259644943e+02 4.098985850484710340e+02 4.150851413831651371e+02 3.962486082682601136e+02 4.272472609473578018e+02 4.347307534774718647e+02 4.251827721364628019e+02 4.151216056442279978e+02 4.202079215007921107e+02 4.238273352712787414e+02 4.195150512326152352e+02 4.064361424179514302e+02 4.022286525845181018e+02 4.089247576102214907e+02 4.473496587968588756e+02 4.335629274476199271e+02 4.072524720959297042e+02 4.000926143679715778e+02 4.359256015481096256e+02 4.186597754039228789e+02 4.352380170071111820e+02 4.581356407438888709e+02 4.159776227079238424e+02 4.537638442615975691e+02 4.496469686637835252e+02 4.168826497356793084e+02 4.720516029634551387e+02 4.375381626629537095e+02 4.174032223239397013e+02 4.565833202333117811e+02 4.404075409742959550e+02 4.095651023844574752e+02 4.156151098936836661e+02 4.813562910409328310e+02 4.342216125794601567e+02 4.607059348068478926e+02 4.310928978512417871e+02 4.421265369239309280e+02 4.609201626747117757e+02 4.697463849727147363e+02 4.153892067943316420e+02 4.195769720236096987e+02 4.455427717415230404e+02 4.048800357082167238e+02 4.733409155924034053e+02 4.826590683039033820e+02 4.375826272948627889e+02 4.408519442015211780e+02 4.126888852441771292e+02 4.480301581421350647e+02 4.237174601734147359e+02 4.491486792959300942e+02 4.353417733992595799e+02 4.380730287505233491e+02 4.314228763614834747e+02 4.534806035371084931e+02 4.591528838412640994e+02 4.400793722141028184e+02 4.614187647154732304e+02 4.068936576780212135e+02 4.414424124954877584e+02 4.385603524649300198e+02 4.454914148275234425e+02 4.064816542351983912e+02 4.310984329686411911e+02 4.253400491451583889e+02 4.211835332154186631e+02 4.212803067849012564e+02 4.197015600883327693e+02 4.036010994987417462e+02 4.433842370584558239e+02 4.330299690481992343e+02 4.385924718541049856e+02 4.332269452681888424e+02 4.195371829802743378e+02 4.196472613778145160e+02 4.682874884633141619e+02 4.623170409724118031e+02 4.742846087688382113e+02 4.671263769783102475e+02 4.039082816571688568e+02 4.128914609891374994e+02 4.501924202483750719e+02 4.472980749258746300e+02 4.113080022157532198e+02 4.755997860722056885e+02 4.051575974042362986e+02 4.218525581693485265e+02 4.132970999946530242e+02 4.296460110821108174e+02 4.974666354342945738e+02 4.249743912804119077e+02 4.471382997083119903e+02 4.431773333234155530e+02 4.374562735992527678e+02 4.350445363106568379e+02 4.263399563534559888e+02 4.144147025606847023e+02 4.617272215418192900e+02 4.231872207465319775e+02 4.001400715571476212e+02 4.204825898427562834e+02 4.142158891079905061e+02 4.639410082889722844e+02 4.457387028070787096e+02 4.431641937709135277e+02 3.878402897165774448e+02 4.424981425502872980e+02 4.534110266461874517e+02 4.264327253921757688e+02 4.646473404722920009e+02 4.653571489844251232e+02 4.088271387076981114e+02 4.878422703174679782e+02 4.293874820794143830e+02 4.472184138187129179e+02 4.369344251775751786e+02 4.457852440682364090e+02 4.566805786397536053e+02 4.180343381990235230e+02 4.882710921146429541e+02 4.246001020363206635e+02 4.497623640020982521e+02 4.231824995922614789e+02 4.656621968391352766e+02 3.964856401427175001e+02 4.386921796704529015e+02 3.890006739484588820e+02 4.092126338445833085e+02 4.149577569467110720e+02 4.611452368725425117e+02 4.205721648191882309e+02 4.263911974840991093e+02 3.846711412475137877e+02 4.670599993614707728e+02 4.134114471636119674e+02 4.415210517513767172e+02 4.435915009469701999e+02 4.399350214083775086e+02 4.332194360480193041e+02 4.288581229933920440e+02 4.581706464097547382e+02 4.485468599015969744e+02 4.227018966534013202e+02 4.473938282998376508e+02 4.406596072888035565e+02 4.490448373380123712e+02 4.516478777422647681e+02 4.643380077869886691e+02 4.290051206064119356e+02 4.502282561492477839e+02 4.615014355325443489e+02 4.366977498564344273e+02 4.209774519120713308e+02 4.455709247293560225e+02 4.254735379528885346e+02 4.228975366154214157e+02 4.368206584332209559e+02 4.338216452421546592e+02 4.271529790624718430e+02 4.394808593784053414e+02 4.586127133972474326e+02 4.361174720978259529e+02 4.739816732520523033e+02 4.439162135771606472e+02 4.344251774747811510e+02 4.340798989767943681e+02 4.510502162113221516e+02 4.234092578831493938e+02 4.664704063592980674e+02 4.480627625741606153e+02 4.237885840095966614e+02 3.957329905497895766e+02 4.216510521385533252e+02 4.562321496526134865e+02 4.534208308516980424e+02 3.894394403456674922e+02 4.436303237562179902e+02 4.611708765842884077e+02 4.117873494890548045e+02 4.359304394992183802e+02 4.388402314908746575e+02 4.640353292438218773e+02 4.451494047056432350e+02 4.266529632759561537e+02 4.553907076520729902e+02 4.457710846568012357e+02 4.419930071151387097e+02 4.700944346031432133e+02 4.539298027526320425e+02 4.628587763373068924e+02 4.201697210367890420e+02 4.795095806631763935e+02 4.473580171584497407e+02 4.270898698484788838e+02 4.138280507746948160e+02 4.333610613433445451e+02 4.244485411278758420e+02 4.320564897972075187e+02 4.573596057775022246e+02 4.355297179915825723e+02 3.905757905402895744e+02 4.587336409387434060e+02 4.107285088585444441e+02 3.941253679189269974e+02 4.302563601637469901e+02 4.323984480532110410e+02 4.403015285235986767e+02 4.461151074853340219e+02 3.936389363197467333e+02 4.260966929159118308e+02 4.076705276136057137e+02 4.466440668319219753e+02 4.329761751884028627e+02 4.343892760367613164e+02 4.508192240091878489e+02 4.392400310147037885e+02 4.501610939628764640e+02 4.439442115651647782e+02 4.442694568976548339e+02 4.432400102889071718e+02 4.232343618936987468e+02 4.566817241375978256e+02 4.395517021404746174e+02 4.587357824897450200e+02 4.759408473481724968e+02 4.566920059132368692e+02 4.490212710250049781e+02 4.085386465319465401e+02 4.038073692083559649e+02 4.549235563639331303e+02 4.484949104258938632e+02 4.062998945542649381e+02 3.963851997413714798e+02 4.302732366580481198e+02 4.602957529309756524e+02 4.560364407534393649e+02 4.663511794374643955e+02 4.471962238230540265e+02 4.270196682160003547e+02 4.392448283586664388e+02 4.703246630841503020e+02 4.763074647995230180e+02 4.521594841129463589e+02 4.495932175787276037e+02 4.359023317528188954e+02 4.560036468400745093e+02 4.725762095111267058e+02 4.366490433263226691e+02 4.997556759298648217e+02 4.609679678591423340e+02 4.654660098412552998e+02 4.675604098566180937e+02 4.481864866892600503e+02 4.468635275852886366e+02 4.627996993966573882e+02 4.357949243550347092e+02 4.425177216642758822e+02 4.470034321647885349e+02 4.607244498263593755e+02 4.901659726588289345e+02 4.353479130156559904e+02 4.634105311057886638e+02 4.477861611341285197e+02 4.248718918984571360e+02 4.866202062959088153e+02 4.472071578818145099e+02 4.532452981659124589e+02 3.805099077618027081e+02 4.127107419502572725e+02 4.327400687114139259e+02 4.315846902966518996e+02 4.457150859074754976e+02 4.420697486834583856e+02 4.321989311124117421e+02 4.299359276818715898e+02 4.589471857396350742e+02 4.687751839502394660e+02 4.588916304409569307e+02 4.694985406102504726e+02 4.650811845205336681e+02 4.389720439219327091e+02 4.575191523384154948e+02 4.173318959616526627e+02 4.616214807902230177e+02 4.481324586286256704e+02 4.476006122938847511e+02 4.409403184025170503e+02 4.449379261313919187e+02 4.229069960084392505e+02 4.296505342805476744e+02 4.363834005918860157e+02 4.411995386510263870e+02 4.815422051938855930e+02 4.009948200089772854e+02 4.351457891385800849e+02 4.262807592310373366e+02 4.290914597024350314e+02 4.305750312187041686e+02 4.910684068153838098e+02 4.296123681133391869e+02 4.135132578185867942e+02 4.432627657964022774e+02 4.767866379003219777e+02 4.151577025696875580e+02 3.790282676009324518e+02 4.521836891248055394e+02 4.296332797703222468e+02 4.325657323412300457e+02 4.278481216096846538e+02 4.005973420944974919e+02 4.210577501806388909e+02 4.212031360460966312e+02 3.995360674623677824e+02 4.134515315677981562e+02 4.266569080608712170e+02 4.529125822190057420e+02 4.091192590332534564e+02 4.162040251253961856e+02 4.069181119770175314e+02 4.202415036500723318e+02 4.353731650122571750e+02 4.463846002581910852e+02 4.239434151800751351e+02 4.516308748843579792e+02 4.347977409050942583e+02 4.756079544833577870e+02 4.368577328339773658e+02 4.169541629672291378e+02 4.164372773156202925e+02 4.488318080008919537e+02 4.900445334902200898e+02 4.318564474685952064e+02 4.059154185398041932e+02 4.067637313425598791e+02 4.430145091771474881e+02 4.409716043531804530e+02 4.082425199019576212e+02 4.234422022241327568e+02 4.297070823176152317e+02 4.075062410667440531e+02 4.415653794393511475e+02 3.851350137890463543e+02 4.009616538734530309e+02 4.472677763720047892e+02 4.381005282041101623e+02 4.352079321103129814e+02 4.051166852607356077e+02 4.100609160010286587e+02 4.417580624394472579e+02 4.301345114570092392e+02 4.432273547119640398e+02 4.303723992684421660e+02 4.137108609764400171e+02 4.176324710337796091e+02 4.542455093573154272e+02 4.149599179762388417e+02 3.918302404458086130e+02 4.777778181814295522e+02 4.251659916219096544e+02 4.711884478427676299e+02 4.372089022000639034e+02 4.719415493289347978e+02 4.723223509794282791e+02 4.682890806284809742e+02 4.343469145012050490e+02 4.161577563488821738e+02 4.678004536404403666e+02 4.243091087784004571e+02 4.387203271019283193e+02 4.885455286366087080e+02 4.253385989598556876e+02 4.188398945400048206e+02 4.712594819075610530e+02 4.150133453468376388e+02 4.630681432701966855e+02 4.485763158827695634e+02 4.385722338502184812e+02 4.615093592767777295e+02 4.516899409740688043e+02 4.584324170944892103e+02 4.427191524938992870e+02 4.460883439351532616e+02 4.615589123170722132e+02 4.495941187608567020e+02 4.391403137357418700e+02 4.576409449912272294e+02 4.827308832005249428e+02 4.661970214059431896e+02 4.688915593664210633e+02 4.460533219616121983e+02 4.316467482234581325e+02 4.426521134597238074e+02 4.256181585148879662e+02 4.569415520360460619e+02 4.129188591607494345e+02 4.450679717096385275e+02 4.444035030241095114e+02 4.542382044318509884e+02 4.589561295195263142e+02 4.326837537739100981e+02 4.531675232748996791e+02 4.454891241746784658e+02 4.541875002563101020e+02 4.343044628216960632e+02 4.774866238756203529e+02 4.353407327447547459e+02 4.142464728495890540e+02 4.231799386022261160e+02 4.204683302469258592e+02 4.445053912689962203e+02 4.504125030027460639e+02 4.523474748352372217e+02 4.506806234812684124e+02 4.362834822751491970e+02 4.427953404130516333e+02 4.212958681880821246e+02 4.403745576106846329e+02 4.464421335973663076e+02 4.657285011438505080e+02 3.975818351189142845e+02 4.070390938351923182e+02 4.771582487261547385e+02 4.378526918893469997e+02 4.096041704302155608e+02 4.606046555807552068e+02 4.355872171702102378e+02 3.851619146459223089e+02 4.372937530317814776e+02 4.236609514525670761e+02 4.623603087920781149e+02 4.301206875161037715e+02 4.051220837906808470e+02 4.343565490354422991e+02 3.887277476522806410e+02 4.067180343266136333e+02 4.572875020132557893e+02 3.970222074093164792e+02 4.692895141503150285e+02 3.886742674400703095e+02 4.496622120587213089e+02 4.360092902866007876e+02 4.258481542353511031e+02 4.438100182256383164e+02 4.263600867249361954e+02 4.220088750233817336e+02 4.879771188821043779e+02 4.484475157724803012e+02 4.008801435050428950e+02 4.397388888020198578e+02 4.229595368793620196e+02 4.153394974478673021e+02 4.362301727232442659e+02 4.414955190855761771e+02 4.132733013696122271e+02 3.985650743078758751e+02 4.170018536078164288e+02 4.249793370616503125e+02 4.482539863303207426e+02 4.622105030282427265e+02 4.026113695655305378e+02 4.192433556805974035e+02 4.327445913048869670e+02 4.270995191889803664e+02 4.213638873889265142e+02 3.862016813129174579e+02 4.469720216548330427e+02 4.259971281041858333e+02 3.969447608836118775e+02 4.465388294003815872e+02 4.185179048955820917e+02 4.194541512102049978e+02 4.411675736484608592e+02 4.360469581571172739e+02 4.218661372959601863e+02 4.201283826787910698e+02 4.219139058361232060e+02 4.311121035787637652e+02 4.120560219902137646e+02 4.464599112173199842e+02 4.158350816201154885e+02 4.123649112129447190e+02 4.801905073523338956e+02 4.212490019416321729e+02 3.887349481718511015e+02 4.134017496812104469e+02 4.199638112159828438e+02 4.545842260636766810e+02 4.345923751234699353e+02 4.276907611354685628e+02 4.044956835116666412e+02 4.229908436378094621e+02 4.383992529579808775e+02 4.198795213207615689e+02 4.428481739969639079e+02 4.761126163322426237e+02 4.361011906191616845e+02 4.326293802078807289e+02 4.253060411473421141e+02 4.271186684135838050e+02 4.330278533070319327e+02 4.421147781839847539e+02 4.387031439106074231e+02 4.232417419292017939e+02 4.109649579866464819e+02 4.357526413326329475e+02 4.480038787850235167e+02 4.510542714764523566e+02 4.122243013849017075e+02 4.077001419656721737e+02 4.838473259255057428e+02 4.570976825942844357e+02 4.783942433423878242e+02 4.588014234462489753e+02 4.568221411513753196e+02 4.625740777445718095e+02 4.144315866983159822e+02 4.442393974979536324e+02 4.670325617110892154e+02 4.391591962163892049e+02 4.140695186148727203e+02 4.574233219529261874e+02 4.396172622499072418e+02 4.281345603290199051e+02 4.357827489050974350e+02 3.981455813015926424e+02 4.205494750581464700e+02 4.267572548486146502e+02 4.047513881877533208e+02 3.947874630575801120e+02 4.330796345883206868e+02 4.185815178388351683e+02 4.386487172430085479e+02 4.249497487548306367e+02 4.245112176264082109e+02 4.388298786850715487e+02 4.798430206360201282e+02 3.950631434119867436e+02 4.477441826961346010e+02 4.333382506665012670e+02 4.421673263312695781e+02 4.185478474182830837e+02 4.193753658885212303e+02 4.055922808532613999e+02 4.502076908205660288e+02 4.211564868934221408e+02 4.231677127933550651e+02 4.207127941955465076e+02 4.311291012676091441e+02 3.958554555827519721e+02 4.245783622036279326e+02 4.387592147687871034e+02 4.783480262541729644e+02 4.372657022446736050e+02 4.424376182381661806e+02 4.286030491783033654e+02 4.231851653812331051e+02 4.297947609378956031e+02 4.524022175956771434e+02 4.348250193281405132e+02 4.485102982260098656e+02 4.491576121852517076e+02 4.071114849927874388e+02 4.237196488105582262e+02 4.651491196930513183e+02 4.756592820093853788e+02 4.264122758689832153e+02 4.579254965282834178e+02 3.866639526459342164e+02 4.549989517456061776e+02 4.520493957964337710e+02 4.399840492162629744e+02 4.166382530905197541e+02 4.868565880978940754e+02 4.552099917386625521e+02 4.863627693829430996e+02 4.328488722656745153e+02 4.990823318756105209e+02 4.237369887660770473e+02 4.777086130754309465e+02 4.396182372653090056e+02 4.350840824614161306e+02 4.755711249108946959e+02 4.683056460501911147e+02 4.553750956104145189e+02 4.633146456045585637e+02 4.727243792554173183e+02 4.685025800026650131e+02 4.402986063152900442e+02 4.854296144206019221e+02 4.963321418503690552e+02 4.191892997623978090e+02 4.656571705492593196e+02 4.354254738705226373e+02 4.625061905422313657e+02 4.718519079120542301e+02 4.482942602027085286e+02 4.524363515468461401e+02 4.059029693641759877e+02 4.396361089371740718e+02 4.567194346727059155e+02 4.627223896107570340e+02 4.417119075065522793e+02 4.380290668587708751e+02 4.166024548611699743e+02 4.501902224117175706e+02 4.554652259860963568e+02 4.499756642665485060e+02 4.259852479615230436e+02 5.073350829445736281e+02 4.756344157512189668e+02 4.524795006407254618e+02 4.377760645171231317e+02 4.315851243956747112e+02 4.695226857414479582e+02 4.451296629244065457e+02 4.171396339852153119e+02 4.385824283904427148e+02 4.419976359128509102e+02 4.414387144632242439e+02 4.545344216504117867e+02 4.824583232207672268e+02 4.280768403678474670e+02 4.353566868767111373e+02 4.078769085903343239e+02 4.452806183134796356e+02 4.576576869312829672e+02 4.484474620532311064e+02 4.211981808374308116e+02 4.202302440897033762e+02 4.344765208277762554e+02 4.397681020736405344e+02 4.689323083264215484e+02 4.351500432537007441e+02 4.433943626916927201e+02 4.098878380546818789e+02 4.159152436470187126e+02 4.269948240244417548e+02 4.596686121482297835e+02 4.668083542510563575e+02 4.715544789409327677e+02 4.215446951344912918e+02 4.466520686089374976e+02 4.009511272507282911e+02 4.258800526686630974e+02 4.494780946312559990e+02 4.451514479039308299e+02 4.731175025056390382e+02 4.197019127969800820e+02 4.849336398393029413e+02 4.964164636256596737e+02 4.492788825663521379e+02 4.809885918928132469e+02 4.551112953901086371e+02 4.913471926601000632e+02 4.703131237055207521e+02 4.869272897531066633e+02 4.753005629534833929e+02 4.892865745747369033e+02 4.340907931428959614e+02 4.922680052523385825e+02 4.637850286900987271e+02 4.758565622181228605e+02 4.767809653779628434e+02 4.459562009933848685e+02 4.713239034088586550e+02 4.170913311216860393e+02 4.045201847531876069e+02 4.778832110980698076e+02 4.516409911566119035e+02 4.658750742760972798e+02 4.551035673424864285e+02 4.271660561104607154e+02 4.418349952824394791e+02 4.488743116638144102e+02 4.487357367002470028e+02 4.918233740438260497e+02 4.321531858393231573e+02 4.398411540560180697e+02 4.702245138319144075e+02 4.779235119470927771e+02 4.483474555802345094e+02 4.009762886021680401e+02 4.340795659840667895e+02 4.667305650085035040e+02 4.196212938652712978e+02 4.393186443239358709e+02 4.443486055691327579e+02 4.921100291712948547e+02 4.286373019863449940e+02 4.282672735257387444e+02 4.794458098162613737e+02 4.217694957814368877e+02 4.169219316022565067e+02 4.274187027213300780e+02 4.483649893847033354e+02 4.659092838872858238e+02 4.129120290904929789e+02 4.264976513795094206e+02 4.460318439925583220e+02 4.704241406462244868e+02 4.415063686975964288e+02 4.472620976536910007e+02 4.470425133605227188e+02 4.434037437432476736e+02 4.527953850053236238e+02 4.588889782039761940e+02 4.182091208825852391e+02 4.308891980505445645e+02 4.409900595761590125e+02 4.661146234961439063e+02 4.776550519134605111e+02 4.693244215875408258e+02 4.051842830806226061e+02 4.553345542057891748e+02 4.238000354811514967e+02 4.763875670603091521e+02 4.226602435504811410e+02 4.258557001454774991e+02 4.184411077426123597e+02 4.204327846172442946e+02 4.531490739022405023e+02 4.485039373812972485e+02 4.881159247267235628e+02 4.213335499090297844e+02 4.283952366445611233e+02 4.679746160192005959e+02 4.296720753304818459e+02 4.424805659828223270e+02 4.422391461547827589e+02 4.268836556951171701e+02 4.575909218270630276e+02 4.528520520696975495e+02 4.529655361149162900e+02 4.503846873743221408e+02 4.274492314020705521e+02 4.054593534196321798e+02 4.211556732503802891e+02 4.333531996338022054e+02 4.465832152279173215e+02 4.192570277119341995e+02 4.169487246002835832e+02 4.912950221752213338e+02 4.622197172328277475e+02 4.430241056930925083e+02 4.053537333279089694e+02 4.482150896287027990e+02 4.463902005823479726e+02 4.393573564353986853e+02 4.189158498329597364e+02 4.533572042351064511e+02 4.271525615357633114e+02 4.490760562588066591e+02 4.436680816808265604e+02 4.389916931484467568e+02 4.452922082419894991e+02 3.858500741904523466e+02 4.513684523835295295e+02 4.397616862404948961e+02 3.860055785096593581e+02 4.327378036426419499e+02 4.478977503055018587e+02 4.155593214903896637e+02 4.423661527818707668e+02 3.971795651823363187e+02 4.259159082465887423e+02 4.246964260087713114e+02 4.066217906758126901e+02 4.415383426225376411e+02 4.159018730619033590e+02 4.162495688035022567e+02 3.729201526067778332e+02 4.387198402928715382e+02 4.088865330598064816e+02 4.497357716807865131e+02 4.198414044099411058e+02 4.053583253603740104e+02 4.190017571904996316e+02 4.354410255756198467e+02 4.329473980940899196e+02 4.354634642656210417e+02 4.346655161604504087e+02 4.203222102887104938e+02 4.554752010030157976e+02 4.313360140945857779e+02 3.949811303254226118e+02 4.220577925344994696e+02 4.028893435884153291e+02 3.953678961951154633e+02 4.309821399935732984e+02 4.594138650898976834e+02 4.547440440118022593e+02 4.129097636097966415e+02 4.758231118015822290e+02 3.836802434854645867e+02 4.240913090261628895e+02 4.271716068734071428e+02 4.386508333236898807e+02 4.469774128016044870e+02 4.223137544020021323e+02 4.169807631634536165e+02 4.161877717021267813e+02 4.185517445192905370e+02 4.405874401108244456e+02 3.990812848345122461e+02 4.170202648169650388e+02 4.396208020944485497e+02 4.082198869046612799e+02 4.119688833364957645e+02 4.081935531361973517e+02 4.407190626109319851e+02 4.457848969152553309e+02 4.158627790447894768e+02 4.563102895587269359e+02 4.189829074178353494e+02 4.240875651348286510e+02 4.151900593764101473e+02 4.301513347218066201e+02 4.472751520591410781e+02 4.100014012981775409e+02 3.914711784581083975e+02 4.621314374031130114e+02 4.563449639966303835e+02 4.845287897631500300e+02 4.719739652801000034e+02 4.332880422123323001e+02 4.134305400951806746e+02 3.984851135525158270e+02 4.455727006655612854e+02 4.220144698748546830e+02 4.319394683777244381e+02 4.280826407851441786e+02 4.129113088167193837e+02 4.324441548496471341e+02 4.217872887629253000e+02 4.233153605504981556e+02 4.287197186567412928e+02 5.010655336147751200e+02 4.650235105597903953e+02 3.963419831921556806e+02 4.463515380731197979e+02 4.293823684961320737e+02 4.436867279152663741e+02 3.881807449470011875e+02 4.624337932140859948e+02 4.382244613438546708e+02 4.252290799920138511e+02 4.261202927217236720e+02 4.324235299753667050e+02 4.512276822151634974e+02 3.997550657781159771e+02 4.463002482668140374e+02 4.048410489222653723e+02 4.319526215217759386e+02 4.253124666031170023e+02 4.091618572545860957e+02 4.386533598415089159e+02 4.151017927412460153e+02 4.687549444923963051e+02 4.204390179765997573e+02 4.100408441543957565e+02 3.901422856984833629e+02 4.343641303165239833e+02 4.376721022325430113e+02 4.286152062689176319e+02 3.944410807654255109e+02 4.390835814568271189e+02 4.023466752669688731e+02 3.966117607097277187e+02 4.040803732589958486e+02 4.322684218565825063e+02 3.983220881488516625e+02 4.160118358126054545e+02 4.473138030742160254e+02 4.202658836245628322e+02 4.160660031710185081e+02 4.094297458327060326e+02 4.250800712699970632e+02 4.356536483680840774e+02 4.424430947227412503e+02 4.793559245039366488e+02 4.301317804815067802e+02 4.744196500185101399e+02 4.315368792776228588e+02 4.543725899634611096e+02 4.209225704131655448e+02 4.515421158096139038e+02 4.032380883074625331e+02 4.083050097484698995e+02 4.438605920830644891e+02 4.400864721832309669e+02 4.744362439736439114e+02 4.249655309240686165e+02 3.775108380526814358e+02 4.498351395848430911e+02 4.563665743946920088e+02 4.568952876445898710e+02 4.133614692789886362e+02 4.412366517627079929e+02 4.408255660834914806e+02 4.094147252631627794e+02 4.462940281370754292e+02 4.631599103810264637e+02 4.357847749504861667e+02 4.662290427008829283e+02 4.491611130775763172e+02 4.625366629689804654e+02 4.767696797236638986e+02 4.156716999905641501e+02 4.255429774803341161e+02 4.470709470308169102e+02 4.304429020566985287e+02 4.257512803635164005e+02 4.409194775902576566e+02 4.268104718931758157e+02 4.479608867620532351e+02 5.033298488541843767e+02 4.387147134051260764e+02 4.383485671342386922e+02 4.504699011016665509e+02 4.167552973882621927e+02 4.317838585429746558e+02 4.234666409309476762e+02 4.306415542290231429e+02 4.368052007337556688e+02 4.380844584837674915e+02 4.551722982357938463e+02 4.537357529645661884e+02 4.611670917644047449e+02 4.816546266262888025e+02 4.475852430266017450e+02 4.296687704372131975e+02 4.284991822890511912e+02 4.488576663529620419e+02 4.874530581566557998e+02 4.452470667962844004e+02 4.384740147318807999e+02 4.915302156500426918e+02 4.554784038850980323e+02 4.714834211097791012e+02 4.639467507079816073e+02 4.338688808298452386e+02 4.310077211392722347e+02 4.006406009738598186e+02 4.452866032564689363e+02 4.177839689236773211e+02 4.622265417456472960e+02 4.767503650590156212e+02 4.433106396027947653e+02 4.295051543175993629e+02 4.578906120266914286e+02 4.313181319361472674e+02 4.423897642662010412e+02 4.524402865723241121e+02 4.497765374118681052e+02 4.099077330297720323e+02 4.434524192031274197e+02 4.737972200847673889e+02 4.251272417623262072e+02 4.880514288887041516e+02 4.622017686838021859e+02 4.455503198758098051e+02 4.861649276760750809e+02 4.306521496061309335e+02 4.918012253336672188e+02 4.204819489973088480e+02 4.737859852309460962e+02 4.028032188315505664e+02 4.369278940263425284e+02 4.271705214476871788e+02 4.711169181688690060e+02 4.656233852426572071e+02 4.439081402091288737e+02 4.482378578289502116e+02 4.513164946051691118e+02 4.691247838782246049e+02 4.129473339072330873e+02 4.942595938962747368e+02 4.365343453346102365e+02 4.528225477766019935e+02 4.409806829233031635e+02 4.277135632097159146e+02 4.420084679567477224e+02 4.130276473992599904e+02 4.621804874728146046e+02 4.540203303773933499e+02 4.266014046804219220e+02 4.726325791666004648e+02 4.399646333601871220e+02 4.608703540860906855e+02 4.400188480044128028e+02 4.332443401332421331e+02 4.178564950295914286e+02 4.370517295214897331e+02 4.495568622659381504e+02 4.720737552315412131e+02 4.634228840116205106e+02 4.346701120361543644e+02 4.128959796703679217e+02 4.167667095530626966e+02 4.626056258178469989e+02 4.330777388288796033e+02 4.438363985370335172e+02 4.692914029855067497e+02 4.616056510296049282e+02 4.294638690755514858e+02 4.102015515314388381e+02 4.368636319063090809e+02 4.702845083807782203e+02 4.743615532655438756e+02 4.371978687274059325e+02 4.509622603255152740e+02 4.673453125821505409e+02 4.484458020873919395e+02 4.297783268518621753e+02 4.045648130617674951e+02 4.722629918676670400e+02 4.691544492584185377e+02 4.476624093266346449e+02 4.178697891710701242e+02 4.641280845584231542e+02 4.303837551963291048e+02 4.781463633925208683e+02 4.098117909488000805e+02 4.512036935037817216e+02 4.615122739982720645e+02 4.608212570354277204e+02 5.075033689500414198e+02 4.683574861190217575e+02 4.650826556521934663e+02 4.361386941153656380e+02 4.615113679449028155e+02 4.552890889805638608e+02 4.668878975649419090e+02 4.497421638476468502e+02 4.869113831878043470e+02 4.664082974287876482e+02 4.717306730035879809e+02 4.971155104599396850e+02 4.331897897424947814e+02 4.417612307918212764e+02 4.673857296312334029e+02 4.351441367851387554e+02 4.594430160219718573e+02 4.813285136811795724e+02 4.671096705850018225e+02 4.416891113958194524e+02 4.250316551284251432e+02 4.496382884193648124e+02 5.028425285019797002e+02 4.862035750887973222e+02 4.575469920286651018e+02 4.615837724046293715e+02 4.603184534934736121e+02 4.793474380109968820e+02 4.442995407957134262e+02 4.433439169570855256e+02 4.541250535624548661e+02 4.846589153671840791e+02 3.995747823148587941e+02 4.577809565309501068e+02 4.631504083769272029e+02 4.396801630098718761e+02 4.769336642010236460e+02 4.378156825246759922e+02 4.259691541695452202e+02 4.780973502423911441e+02 4.377861897378982121e+02 4.034916365948651560e+02 4.380452887744523878e+02 4.406779065336672261e+02 4.988368215719127647e+02 4.676573611448036445e+02 4.247922990541556487e+02 4.037432887271940558e+02 4.204244721265230282e+02 4.152761822170423898e+02 4.344186276523065544e+02 4.371661405503936066e+02 4.391603527690106716e+02 4.204337278412621117e+02 4.232132845061909734e+02 4.039076997762994097e+02 4.275679326920712242e+02 4.606765197304645199e+02 4.230019376922310244e+02 4.175629996330458766e+02 4.548587821229004362e+02 4.247233914765811278e+02 4.300250338482504162e+02 4.194117717616128402e+02 4.315240265622407492e+02 3.723112417947591553e+02 4.414109230371493027e+02 4.877399896416822003e+02 4.612121753714066017e+02 4.566081283708689398e+02 4.549014448954330874e+02 4.379154434506020834e+02 4.112206384838836470e+02 4.418194800108963705e+02 4.852398483185932037e+02 4.288037476116746802e+02 4.289565455919722012e+02 4.238601897105141916e+02 4.700207938026926513e+02 4.625492103837431159e+02 4.763194001489293328e+02 4.513476137395878709e+02 4.590419398045813750e+02 4.507421736570657913e+02 4.734728298193894034e+02 4.688257155242557701e+02 4.407598234040709144e+02 4.409459951768568544e+02 4.486905389484997499e+02 4.455871373706918916e+02 4.478752848522092904e+02 4.485365757218351632e+02 4.684371319204911970e+02 4.242392144870381685e+02 5.091616443987943512e+02 4.585738704164533601e+02 4.420109517531511756e+02 4.330936739464769403e+02 4.889270517333759472e+02 4.671000627510815093e+02 4.396510702895973282e+02 4.439055893838395264e+02 4.544590310791703018e+02 4.240622692872556172e+02 4.906728621570536575e+02 4.186820953086398163e+02 4.297678203521739988e+02 4.118654540750027877e+02 4.580893472062670071e+02 4.201821102515721122e+02 4.121704710501693967e+02 4.442619257855753290e+02 4.853581382577094132e+02 4.448724808717027486e+02 4.415918570797955454e+02 4.255414165477486108e+02 4.661309510065437962e+02 4.674805270213259405e+02 4.430567433186495236e+02 4.118660160947637223e+02 4.327091936037122082e+02 4.326930552587039642e+02 4.320755216179831564e+02 4.558792292458292081e+02 4.483772171881145141e+02 4.500242606148012214e+02 4.483079211254967618e+02 3.941802200378719476e+02 4.605926684408968868e+02 4.030088062577614210e+02 4.044314572717711371e+02 4.271234577200634135e+02 4.205315039196206044e+02 4.177297208080822202e+02 4.118220497058293859e+02 4.335307909640384310e+02 4.429234550710361873e+02 4.248332111833117892e+02 4.345985973497377017e+02 4.378934422404173574e+02 4.276440180319100364e+02 4.589972297379320594e+02 4.208094372942194923e+02 4.137933820024895226e+02 4.011256208554989939e+02 4.067915460568173103e+02 4.296565369364153071e+02 4.723332220755344792e+02 4.283129101354184627e+02 4.594461464475495518e+02 4.266202052620946006e+02 4.158061126024961709e+02 4.410683085779246539e+02 4.608496246870194000e+02 4.570957497042064119e+02 4.392310131749193260e+02 4.500685096774359408e+02 4.348797870194169946e+02 4.286159685750342305e+02 4.267744968465389661e+02 4.603925336563307269e+02 4.289088594748519085e+02 4.231112209064218632e+02 4.545109240614398232e+02 3.952334489763552483e+02 4.324320289468456622e+02 4.314004312195707485e+02 4.089258127198530701e+02 4.058554637177662130e+02 4.328501868144929858e+02 4.513142035627974451e+02 4.224432127986814862e+02 4.212928924107659441e+02 4.485693190169387776e+02 4.399870781389879539e+02 4.079768633412581380e+02 4.520610483577926288e+02 4.544727240433590509e+02 4.360461235487283602e+02 4.470745926373016914e+02 4.296663608681085975e+02 4.471334728456990320e+02 4.606386469588627506e+02 4.053914726761321958e+02 4.344401940002109086e+02 4.335173073392629703e+02 4.383619757919526023e+02 4.311657542503884883e+02 4.209113653291536252e+02 4.423378045838922503e+02 3.865444053779082765e+02 4.390576223767082524e+02 4.265845351573223638e+02 4.258292860013464178e+02 4.356969610592133222e+02 4.404632685916760124e+02 4.009655610718123739e+02 4.411635777500305835e+02 3.954523766915878582e+02 4.320718371662180175e+02 4.370745342351812042e+02 3.928016339259096412e+02 4.306771630009911291e+02 4.322441878933008752e+02 4.807696060622839127e+02 4.359905710724065102e+02 4.075666882436000265e+02 4.240588898866060958e+02 4.187411827607431292e+02 4.180725929697423453e+02 4.080796776234579966e+02 4.192271353499753559e+02 4.001214694695799494e+02 3.943813060696682555e+02 4.095623946059311038e+02 3.905256375428813271e+02 4.238130615160702064e+02 3.657192494687931799e+02 3.628662938440634207e+02 3.664490799254131161e+02 3.795716679105351545e+02 3.714841330066545879e+02 4.042685016750410796e+02 3.670223449127456092e+02 3.640753454918761918e+02 3.796910712312027272e+02 3.743516178272539037e+02 3.454657906297245518e+02 3.511796607531260861e+02 3.514723371439642392e+02 3.372792006242515868e+02 3.596497102755844253e+02 3.633084456682557857e+02 3.660568735026167815e+02 3.755620625946801283e+02 3.499319969095044485e+02 3.582205291349177401e+02 3.501058182251380799e+02 3.335867578643807860e+02 3.159688269653367456e+02 3.528408817461702256e+02 3.239179120224551411e+02 3.595263990911246310e+02 3.391814357377228930e+02 3.284647154746491537e+02 3.121638538877580800e+02 3.010728333359810449e+02 3.527276586963960199e+02 3.050306617140037702e+02 2.973940022693182641e+02 3.222922356955180589e+02 3.094906732852617779e+02 3.157254933945119433e+02 3.388377863881163421e+02 3.321181948287778027e+02 3.199489551183662002e+02 3.384465394268615910e+02 3.173081819360543250e+02 2.912977582304497446e+02 2.978922654956666065e+02 2.979530286792118545e+02 2.992708142069166684e+02 3.044525370049552180e+02 2.838467295244910815e+02 2.808630843533213124e+02 3.073952863401738114e+02 2.913216149371125425e+02 3.171956196611628798e+02 2.789998686844544977e+02 2.863146262126138026e+02 2.666932448209655035e+02 2.964245373908123611e+02 2.870013553755185285e+02 2.723571399809831632e+02 2.888365089900092357e+02 2.533274710394364604e+02 2.717885183187569851e+02 2.660494041126600564e+02 2.812706678287856903e+02 2.676514541074520821e+02 2.938205690136013004e+02 2.796238887736676588e+02 2.667435809344545987e+02 2.434895300747465114e+02 2.710690504402692795e+02 2.634461583565726528e+02 2.736195227788919624e+02 2.542597652088101086e+02 2.771811432151258714e+02 2.622044296728828954e+02 2.523913908619886968e+02 2.708389652278466997e+02 2.514831565565586402e+02 2.773368218096479154e+02 2.518131615517231410e+02 2.598981888510954832e+02 2.553252258511068362e+02 2.710265157189920160e+02 2.116233778249686281e+02 2.302711661244238996e+02 2.734424246886227365e+02 2.592854802425313778e+02 2.343216561586474143e+02 2.445294580487122289e+02 2.419226750032483153e+02 2.136710563261742664e+02 2.442602162414538327e+02 2.146512938699219148e+02 2.394166618709770091e+02 2.358315500526036885e+02 2.226189928021931621e+02 2.464272826513402208e+02 2.511744913792771854e+02 2.469607910410069280e+02 2.480093070672930935e+02 2.231520386315913527e+02 2.329423467253638478e+02 2.369367172266316572e+02 2.539895382775584949e+02 2.153763539864997654e+02 2.373277684293511527e+02 2.166361146405498914e+02 2.620813160707554630e+02 2.192990176585920494e+02 2.490131939667018059e+02 2.425430932978095484e+02 2.332350236467324294e+02 2.383969704702156491e+02 2.078503303539018816e+02 2.289577347079885214e+02 1.955394017370455799e+02 2.220300150372017924e+02 2.209085722371688689e+02 1.849055551305369534e+02 2.234665317750242934e+02 2.198457052944666259e+02 1.984155888108982992e+02 2.299491541566679302e+02 2.081792959799535936e+02 1.875288195404534690e+02 2.022140256143792101e+02 2.237441453600199850e+02 1.910110317675718932e+02 2.118290529479689894e+02 1.880296099955671139e+02 2.121377636861103610e+02 2.105673733248672477e+02 1.977923869970543933e+02 2.126501496941006337e+02 1.781135902471380064e+02 2.110486537748173248e+02 2.149122159545467525e+02 2.042630600945662422e+02 2.036096048706986039e+02 1.722263267890407974e+02 2.178306680629900427e+02 1.705093447007298550e+02 2.014432806762169150e+02 1.708364534807485313e+02 2.146586172928813596e+02 1.816704913551777736e+02 2.007808266537090844e+02 1.974536604118133027e+02 1.795889129714130661e+02 1.874857779246270297e+02 1.745118150850690313e+02 2.031791629604848595e+02 1.642074893071426800e+02 1.744796943702821466e+02 1.746266760515215140e+02 1.812111829429437648e+02 1.885857211732407279e+02 1.923054517251877087e+02 1.960410487772212491e+02 1.979625764643809305e+02 1.906533250854089374e+02 1.845836088837681359e+02 1.741100257482969198e+02 1.921953682587557353e+02 1.783088831140852335e+02 1.869961302912456063e+02 1.779457350252490073e+02 1.564390723597500994e+02 1.681405939989228386e+02 1.930598652466928229e+02 1.569031593115225576e+02 1.806343344057719378e+02 1.714442055449849533e+02 1.789168108527913148e+02 1.644742028141950811e+02 1.940859203095030523e+02 1.964324823692173254e+02 1.899778999076219463e+02 1.860047805776781615e+02 1.643372204199890234e+02 1.753038969359592727e+02 1.453914312238090929e+02 1.689717175094928052e+02 1.669367022919749388e+02 1.711195037850688720e+02 1.633543980590193598e+02 1.725877762871417076e+02 1.760319154755981970e+02 1.887105209389797551e+02 1.677875174199753303e+02 1.841712285172821453e+02 1.761267725493719922e+02 1.653301159163310956e+02 1.617790363410999817e+02 1.722055015545818435e+02 1.562524922748925462e+02 1.625206832205000183e+02 1.544554919156718995e+02 1.442687764265275518e+02 1.661729389429754917e+02 1.685877473260992474e+02 1.561521954388438189e+02 1.556620808463936783e+02 1.663661343507154982e+02 1.721514591429097436e+02 1.687286869614900411e+02 1.577594577160746496e+02 1.803116187636597658e+02 1.425928511985231069e+02 1.774888671106077709e+02 1.542297558334442158e+02 1.543011337133204961e+02 1.619774681825222729e+02 1.415872129803309178e+02 1.639034420050792278e+02 1.629586214919513907e+02 1.625303039059751882e+02 1.884786840047385681e+02 1.628588173753142883e+02 1.688445450555368268e+02 1.711364133920125141e+02 1.538462010069262647e+02 1.540100640661063665e+02 1.611778390687168212e+02 1.474646454712500372e+02 1.564217380543380216e+02 1.363111944773597202e+02 1.566708868801766243e+02 1.746485670252216096e+02 1.756870827356806615e+02 1.599058121059885593e+02 1.656074021281605724e+02 1.639269017262200805e+02 1.570413965712483275e+02 1.484472222675802016e+02 1.738236023707816855e+02 1.552813113540098300e+02 1.504618422140951282e+02 1.427080204524402234e+02 1.534560442869662893e+02 1.627589741807169332e+02 1.542453608316256748e+02 1.786168381993010144e+02 1.382200316930438078e+02 1.347391204331670451e+02 1.559367763708252426e+02 1.496435351062604013e+02 1.623513227026242305e+02 1.543694919962857739e+02 1.327098796765297379e+02 1.334900350658298294e+02 1.555497650984439986e+02 1.358927613881362220e+02 1.601280370953607246e+02 1.551023440684616901e+02 1.537823489142970175e+02 1.383162428960823433e+02 1.577244463987520078e+02 1.355070194451018608e+02 1.428144278322782839e+02 1.488739503127688693e+02 1.361116657994558636e+02 1.425261013679639746e+02 1.632671024990244746e+02 1.358453275727686105e+02 1.419047007119142165e+02 1.660696215647147653e+02 1.581623714452927629e+02 1.515703844473933088e+02 1.620675739308538255e+02 1.286841354724552957e+02 1.573571472305498844e+02 1.438550446341193663e+02 1.600903613969259709e+02 1.330722923542183764e+02 1.515312203189904210e+02 1.359112295784193236e+02 1.340149060052891912e+02 1.578363727774296592e+02 1.510788464863716456e+02 1.557769734393382066e+02 1.311461927620412098e+02 1.330125835281452282e+02 1.316221778793830879e+02 1.690060063431925244e+02 1.418333469370736282e+02 1.276495375992159182e+02 1.379893828574841450e+02 1.429650272153876926e+02 1.350476000889649697e+02 1.387826002744662617e+02 1.384810426917853192e+02 1.430095253857010107e+02 1.549037339478853710e+02 1.480355477468091010e+02 1.270536897312024109e+02 1.385404363912572308e+02 1.120819935543061519e+02 1.500857957356084569e+02 1.319807168381618965e+02 1.396807428857124762e+02 1.329425583880104398e+02 1.329326965383571348e+02 1.242009957978674493e+02 1.403616925932375921e+02 1.201784583305884269e+02 1.235759919816661352e+02 1.401069257391425253e+02 1.184017640132308742e+02 1.288343271180738157e+02 1.127300169399949255e+02 1.392354867743736975e+02 1.077041245779454215e+02 1.300970626202581286e+02 1.121822033100363996e+02 1.259843022645359554e+02 1.547292314505026809e+02 1.311812666539744043e+02 1.381188880152503486e+02 1.245893602933898734e+02 1.286630611671757549e+02 1.161469026760967296e+02 1.213864352846311476e+02 1.136929237583625252e+02 1.606604456696027512e+02 1.331997531676796882e+02 1.432871028288937225e+02 1.128820169006593233e+02 1.289965145780629427e+02 1.153311437562536952e+02 1.522078304924526719e+02 1.118218443239942701e+02 1.461139136294831644e+02 1.036722231539720127e+02 1.263662839420374695e+02 1.433921505997166435e+02 1.307264158716612599e+02 1.462793743116330631e+02 1.320227654367396042e+02 1.051651963347793668e+02 1.003445006122570931e+02 1.344998060528376982e+02 1.240140617953545785e+02 1.341573512373152539e+02 1.247097844630124257e+02 1.392218438504408766e+02 1.224423720207559398e+02 1.121124222429398145e+02 1.535344760701059386e+02 1.417767945642885650e+02 1.183476129346167767e+02 1.190828963185395679e+02 1.218925326338608528e+02 1.397274933285785892e+02 1.336724410125157476e+02 1.454183465276243226e+02 1.259210339910389962e+02 1.292825027156849274e+02 1.129962556518174921e+02 1.339464831095183115e+02 1.135246697904459694e+02 1.379321921053526410e+02 1.282783825656335921e+02 1.361311510326025029e+02 1.248451611887285111e+02 1.462298592804971236e+02 1.210574582345808068e+02 1.156225510512131649e+02 1.390661655299369386e+02 1.180333310422541473e+02 1.277744941948174358e+02 1.318597108972661545e+02 1.214660975560407650e+02 1.321876758288106828e+02 1.190486882928896932e+02 1.271338463004351240e+02 1.194157791641805204e+02 1.250733448553223610e+02 1.404471883792687095e+02 1.195804175263689331e+02 1.177555692308106643e+02 1.355338104599314590e+02 1.463179497736726091e+02 1.132977215778332720e+02 1.164308796028768285e+02 1.258142782777064923e+02 1.135877685706857534e+02 1.331918932251921603e+02 1.171208361843427781e+02 1.177148491199820910e+02 1.300003628079654163e+02 1.239805267763379959e+02 1.148323208542644238e+02 1.187879161492940909e+02 1.245684441919269716e+02 1.247091743444326823e+02 1.136217320160197488e+02 1.237770949865412007e+02 1.162580879781268806e+02 1.242060361260843564e+02 1.114028899942848057e+02 1.064474120269551349e+02 1.165567019143681193e+02 1.300827714599721219e+02 1.158584130530413177e+02 1.340776100596684444e+02 1.116086954686217467e+02 1.113225925296614207e+02 1.006972684509540557e+02 1.105260337090238210e+02 1.077149078902152581e+02 9.415034793119365020e+01 1.438849082733166540e+02 1.284018780897992258e+02 1.061769755573138667e+02 1.259623557884396803e+02 1.128669078757405515e+02 1.126233044306472664e+02 1.212853461909499657e+02 1.134564873270377063e+02 1.127440481157822063e+02 1.181041505802892431e+02 9.653914702306340700e+01 1.219881278807100955e+02 1.050108648937808624e+02 1.256550512838290672e+02 1.152323346389748338e+02 1.353910401605017455e+02 1.158682624496753562e+02 1.248536969849456142e+02 1.187414649668452853e+02 1.180040142428220520e+02 9.938092760742517839e+01 1.242607716329726486e+02 1.037854272361780517e+02 1.369176317658289292e+02 1.124420854789987629e+02 1.058399575200922840e+02 1.207961636472414853e+02 1.134044098245539516e+02 1.139334973383832050e+02 1.066502447717574853e+02 9.906559581323072905e+01 1.209316140138033973e+02 1.156532170848249308e+02 1.155655479086232162e+02 1.039222635792571054e+02 1.032243734333076617e+02 1.290702991814683855e+02 1.136863693092635117e+02 1.068377737128792262e+02 1.139253685158227682e+02 1.040084373983007566e+02 1.141850461628168887e+02 1.016087571375018115e+02 1.197030999265147813e+02 1.064137939995480480e+02 1.172597955024899363e+02 1.106371961584868160e+02 8.662130367417870502e+01 1.122424326531311891e+02 1.081090492175394644e+02 1.063334496977410168e+02 1.150576570663185265e+02 1.098121559153258460e+02 1.137274438048881251e+02 1.140199237008499438e+02 1.263258566445354489e+02 1.082573008880152514e+02 1.024543750466653478e+02 1.057856159726111258e+02 9.905466249525753142e+01 1.206052842393730344e+02 1.240917760811506128e+02 1.078620667414827494e+02 1.233946837534529095e+02 1.299280126082784363e+02 9.706725533482239143e+01 1.043335517994548240e+02 9.351933210845170663e+01 1.185689895779978116e+02 1.026790270545084809e+02 1.281154996264911006e+02 9.737288132929764117e+01 1.107664177902823468e+02 1.049714446545972777e+02 1.016280483300994320e+02 9.405632074735855497e+01 1.070797100497942154e+02 1.221866266454432832e+02 1.123886702413990264e+02 9.101601574962695906e+01 9.987882356303450138e+01 9.365029860269407891e+01 1.121707753469485880e+02 1.064686800844353769e+02 1.146892325586715771e+02 8.863340174624524082e+01 1.081718913677702005e+02 8.404237677307855847e+01 1.046470205660017001e+02 1.125665363092453219e+02 1.010436648903016419e+02 1.020404575900913926e+02 1.048119688612005831e+02 1.163496253966715415e+02 1.062165761350148756e+02 1.030693560168503069e+02 1.089649527669729423e+02 9.970572095932668333e+01 9.190406987570428043e+01 9.833881395148836191e+01 1.082652686585703350e+02 1.062515425526495534e+02 1.004597334480591115e+02 1.141536456468451775e+02 9.085191357363255804e+01 9.585895221674108768e+01 1.099295326787749758e+02 1.168657062557371802e+02 1.106397551787620728e+02 8.035841232664246547e+01 9.449114676069488894e+01 1.063822909605765403e+02 1.123285213971536649e+02 1.044153832736921288e+02 1.094453134214503507e+02 1.079767525986816565e+02 9.117463591591101135e+01 9.719112243173040611e+01 1.201919660767645013e+02 1.224422837987503812e+02 1.047786118459417111e+02 9.536391913183828706e+01 1.090435567309447435e+02 9.724258002721217053e+01 1.090611580993321041e+02 1.141973378075435051e+02 9.248349897745181636e+01 1.138733813094541745e+02 1.066657885679059490e+02 1.018144439649534263e+02 1.241841694447645068e+02 9.725130686027159754e+01 1.012075102422619466e+02 8.782904878187656550e+01 1.033479222122017376e+02 1.092766321696629177e+02 1.139565727163038105e+02 1.146729837060893828e+02 1.176539034716800813e+02 9.788268036687009044e+01 9.126422923167527301e+01 9.516266444395554913e+01 8.723547165908354373e+01 1.195792068463101714e+02 1.163532391949349005e+02 1.083546158642556776e+02 9.884072738282424098e+01 9.550124686891774672e+01 9.691164392907892022e+01 1.015063228093963659e+02 1.131226827192923139e+02 1.057489207598867864e+02 9.815543199014527431e+01 9.301025771365533501e+01 1.042934053370162246e+02 9.530918935832995942e+01 1.049403984522752609e+02 1.084439685206056510e+02 9.999307845341242285e+01 1.094628047499931967e+02 9.571273743748693619e+01 1.120354905003947437e+02 1.100032876852836665e+02 9.683756159042272316e+01 1.154461191168696530e+02 8.224338462575066444e+01 9.608933225433041514e+01 1.099366349226703079e+02 8.905882114593921983e+01 1.097252154500684753e+02 9.054052648954883864e+01 1.066396320305192091e+02 9.986560088096460674e+01 1.134705067724863596e+02 9.776321357349519303e+01 9.209990174965463439e+01 9.540092936270302459e+01 9.317020696396865276e+01 9.826674282520896497e+01 1.001169249421646583e+02 1.148290698441437172e+02 9.547564635089676699e+01 1.014125540276962170e+02 8.495409450140240892e+01 9.563001267328149879e+01 1.066519174762570259e+02 8.829111727321740943e+01 1.135176639484316468e+02 7.617736517314665434e+01 1.086630883597693042e+02 1.020208859953508949e+02 1.081331175141865657e+02 8.958198792241279307e+01 8.554941933407525312e+01 9.241801605614526238e+01 9.382580075613650195e+01 7.850394888366284363e+01 1.021981749923591281e+02 1.128330897706129576e+02 1.056219343494436487e+02 8.949264748739868480e+01 1.002623463692164023e+02 9.659755255358952297e+01 1.004851130845643041e+02 9.094768383806541578e+01 9.808090770275423154e+01 1.079116333364438560e+02 9.473283124317754300e+01 9.702214544949994490e+01 9.107980319127959490e+01 1.022248349559609863e+02 8.716711124450527848e+01 9.440275440748943936e+01 9.657423624048563227e+01 9.294742575949791785e+01 8.625374891227406238e+01 9.249634006716075874e+01 7.646777570475393304e+01 8.401217188204273612e+01 1.026496680910052817e+02 1.159233334881781872e+02 7.934144829662034226e+01 9.340806363905443277e+01 1.049399449157876205e+02 9.065695612457420793e+01 8.359747014087503203e+01 1.017820701930453993e+02 8.317135237661416625e+01 8.418628573031595863e+01 7.692969886518049805e+01 9.431781526870551602e+01 7.018267630182378980e+01 1.014770713344153137e+02 8.621294154852694192e+01 7.980338414243917100e+01 1.020832227041169062e+02 7.764881823192986587e+01 1.004390568117981104e+02 8.426531430968960024e+01 9.215967152147050001e+01 8.571138502590231667e+01 8.152887423981370318e+01 1.021611446972042074e+02 8.666266681247302017e+01 7.711050517906785728e+01 8.030232216786478716e+01 8.232286633479539262e+01 8.570591686063332304e+01 8.108040219756351519e+01 8.569652914168213442e+01 8.651707707905664790e+01 1.010976871119915756e+02 8.625733643824480623e+01 9.033062612203752906e+01 9.435119764461362024e+01 1.103695844249388216e+02 7.932073351238369696e+01 1.117035465039729587e+02 9.140743423180720129e+01 8.562167166433523846e+01 9.145037501435101035e+01 8.455521077462711332e+01 9.655783315581997783e+01 1.002755837453587446e+02 9.368408227093122775e+01 8.447645863967846935e+01 8.508904567258836948e+01 7.663566058121388380e+01 8.137041939604993956e+01 9.981140325610540742e+01 7.887634991627245995e+01 8.802556237821617913e+01 8.301505172230120877e+01 8.790497076669538501e+01 7.823422978990598153e+01 6.653560705354954052e+01 1.003653604634009326e+02 7.001899681668493258e+01 7.551395079421615719e+01 7.241397611156530445e+01 8.455583058030511268e+01 8.527009214086862698e+01 7.802963158254165421e+01 8.079300640100359487e+01 8.918931334470397587e+01 9.587328132828830007e+01 8.850223874487966214e+01 8.048204306386899987e+01 8.760183505579441032e+01 8.741406190528186926e+01 1.000482053955404922e+02 8.023883721495413113e+01 8.399333155241475879e+01 7.663820506305191316e+01 8.144375705793912346e+01 7.570863407811246759e+01 8.258843737086040449e+01 9.196110304586996165e+01 9.302394130606323586e+01 8.370467235786620108e+01 7.838205570409492395e+01 8.378661376343242750e+01 7.825325052250255453e+01 8.041110405613359546e+01 8.601480476822487731e+01 7.767368510203300502e+01 9.502221144664922292e+01 8.145183047879858407e+01 9.054614849829036416e+01 8.916189036336950835e+01 7.355887948858159575e+01 9.038008066884607672e+01 7.542713698527080624e+01 9.485766427123323297e+01 9.581844294287374453e+01 8.422740270665369167e+01 8.870187821681501816e+01 8.837950206145622190e+01 9.073850631418306989e+01 8.686736011828126891e+01 8.663435076586632988e+01 9.114602672032745545e+01 7.776278980288272180e+01 9.456798232437658669e+01 9.061287918112864759e+01 7.576092408086172725e+01 8.965580637411056841e+01 7.662864493769139074e+01 8.646632837374622227e+01 8.254443070887957390e+01 7.809220873776587268e+01 9.791396944343182440e+01 7.535330185195515185e+01 7.807757666163847432e+01 8.426723726447748675e+01 7.323114472424138910e+01 8.710982236767313225e+01 7.427818552015195053e+01 7.941680164649292806e+01 8.464340069183541004e+01 7.695887354144018389e+01 8.948327239815235146e+01 8.772647901800843329e+01 7.868065543880864254e+01 8.490328465637719546e+01 8.726075451483916368e+01 6.737830084350473214e+01 9.101503421561002938e+01 8.785390515312538184e+01 8.645261393159702834e+01 6.793575616157404795e+01 8.045798526635081771e+01 9.750976972506740026e+01 9.026258974004214508e+01 8.928311530506999816e+01 8.163996734674182676e+01 9.222045120755500136e+01 8.740720181886200635e+01 1.045528764054067494e+02 6.867449533923948479e+01 8.205418760382546850e+01 8.595856286726142059e+01 7.773361026652378314e+01 9.477929993288331900e+01 8.003601710143387038e+01 9.368651529051334137e+01 7.109188742783678094e+01 8.243900984194930004e+01 6.482852770782730545e+01 8.467731069217435902e+01 9.300293192691117383e+01 9.574431355161611634e+01 7.112013895918441619e+01 8.819368163094651436e+01 8.867558710484401274e+01 7.511333540147319354e+01 9.978548509094491692e+01 6.360713623178062193e+01 8.050301651886357490e+01 8.295523095510584710e+01 7.539541399222078155e+01 6.930966944809310348e+01 7.428970401132050938e+01 8.383556626507541409e+01 6.983062445243126604e+01 7.889967918418490456e+01 7.684738928603316310e+01 7.151886024493501282e+01 9.728969968078573061e+01 7.856093163274005065e+01 9.251922182646991644e+01 7.000759438882245433e+01 9.593186899264394185e+01 9.001921803918389742e+01 7.487506973473995231e+01 1.058243850050794777e+02 7.341062006605167767e+01 8.750762599203983427e+01 7.133759021804249301e+01 7.845425453763169799e+01 7.825248298083297982e+01 6.446379184785749317e+01 7.803704822509178030e+01 7.789816406964516204e+01 7.260329523306899091e+01 8.319939539675382889e+01 7.830704372214961495e+01 6.161043628596735289e+01 8.154023158534607774e+01 6.759615252505544447e+01 9.687925467763015774e+01 7.842438352393907053e+01 7.638788210582193017e+01 7.482407584253968480e+01 6.680005874741603122e+01 9.553263791003077188e+01 8.040973567124601118e+01 6.985810742977756149e+01 7.799531461499657325e+01 7.569674515086428812e+01 9.480431924656716092e+01 6.200679295515427469e+01 7.287549204423369531e+01 8.844997161296183208e+01 7.573340854353459406e+01 7.196256420180306179e+01 8.711642886058376689e+01 8.097644229469969446e+01 7.756325634967384985e+01 7.274051560000772554e+01 7.154882860322507554e+01 7.378760547644840528e+01 6.840514107761892149e+01 9.228290911784125683e+01 8.144875767514453457e+01 7.532920612078922318e+01 6.765245339307341510e+01 7.190711668977166937e+01 8.237782786325243478e+01 6.597149559424489951e+01 7.162460309340045228e+01 8.323693742391802175e+01 6.226110850541198971e+01 7.466271694750724919e+01 7.342027944556146224e+01 6.080001224786536795e+01 6.665895945715753612e+01 8.422978276040122125e+01 9.188340982983288541e+01 7.529074424007585264e+01 7.131678959065810375e+01 8.115573812540363008e+01 7.593785098395679256e+01 7.762340829768669437e+01 8.157610682062025376e+01 7.004800986746566593e+01 7.413252182278402813e+01 7.818691866383932165e+01 7.227188267353602669e+01 6.089515208944884250e+01 7.744915122368888660e+01 8.645362148039286865e+01 6.699924519258723876e+01 7.361769322906467039e+01 9.142554449451948528e+01 7.506225661109088776e+01 8.822587485369837168e+01 7.762167742142713678e+01 7.860632594954518026e+01 8.525589806451360175e+01 7.117264605561204860e+01 9.485148486491065967e+01 8.269230760881620768e+01 9.510425558239883514e+01 6.988936100823997322e+01 7.979124637747186455e+01 7.982168810578552609e+01 8.151791862808582323e+01 7.928110568959081661e+01 6.370179727481520615e+01 6.411077767435172348e+01 7.940933652805421161e+01 6.473018782024868756e+01 7.684629239335644968e+01 7.277788605752034812e+01 8.146021950862915162e+01 5.458534075999395441e+01 7.427026019703258441e+01 7.301383492826646204e+01 6.326798914695056908e+01 6.874419818388362557e+01 8.346983100225493502e+01 7.766933570010321830e+01 6.728521796624924889e+01 7.637946734981639452e+01 7.933414947576964948e+01 7.381092201709401479e+01 7.683328594214270879e+01 7.735983865067018428e+01 6.989835938163203366e+01 6.742202847439899926e+01 8.579892451709802970e+01 7.297727017008193684e+01 7.110940923565276250e+01 7.368808407933029514e+01 8.329425402813026835e+01 8.816565977045570435e+01 7.257286123540939116e+01 6.814337184135146686e+01 6.483796121501923437e+01 6.586152622136594914e+01 4.945424233171950590e+01 6.578210351525549981e+01 6.597239972821056142e+01 8.557477233144993534e+01 7.409692953936067283e+01 6.705506478316260655e+01 7.977018559227421690e+01 7.313253710715368072e+01 6.590860816172701675e+01 6.048307628077561304e+01 7.466171088292321656e+01 9.369687223184784841e+01 5.678453457507895763e+01 7.487899982484461248e+01 8.198376190563719490e+01 7.284558630083765252e+01 7.746153422443943271e+01 8.078639747040821817e+01 6.720421127912041470e+01 8.470902675349820754e+01 7.156532542833780042e+01 6.989258113398584271e+01 7.209304907828574471e+01 6.948632307333352287e+01 7.407383780278863128e+01 8.324076239414513623e+01 6.524677410097950769e+01 9.204644667528525304e+01 6.856810636232795275e+01 7.577383412739780510e+01 7.488067418337972470e+01 5.636401983655229486e+01 8.510775901964828449e+01 7.620522091256792407e+01 6.500317216129020892e+01 7.160778882563701586e+01 5.342517814221424999e+01 7.361445726484483032e+01 7.236647992660235218e+01 7.008030566845367559e+01 6.540283157519897372e+01 6.373749613348947918e+01 7.224246585787126662e+01 7.018219761598057005e+01 5.757118643273280156e+01 6.702994039601429677e+01 6.610179264062654170e+01 6.213331722520846512e+01 7.482406939682996949e+01 7.754788430069508820e+01 5.818452755613157734e+01 6.503732083272274167e+01 6.571927479824113050e+01 7.428531596705417428e+01 6.967651021035645442e+01 6.161797840229562695e+01 4.458672794040636944e+01 7.426161023089532875e+01 7.133141311306590637e+01 7.706674302987174485e+01 6.238956608167467266e+01 4.990695745900723068e+01 5.497274543418369319e+01 7.775978798279945181e+01 6.349283185129188922e+01 6.475947182587069051e+01 5.919163001841346272e+01 7.019159883860815796e+01 5.854544437476805285e+01 6.540363809893020175e+01 7.931181455035419958e+01 6.569320493618901935e+01 6.527888159385680922e+01 6.909983051021930578e+01 6.685729986095923039e+01 5.293716411258830590e+01 6.552111444618557812e+01 7.119842876479218319e+01 6.056883929830282653e+01 6.023137237490154661e+01 7.167870229652073988e+01 7.411350025481253567e+01 6.487764270892267859e+01 8.559003976904877220e+01 6.103722685935422732e+01 5.328797381093611563e+01 8.402620729494545060e+01 6.672683135541224431e+01 7.148482909584240019e+01 7.604741995948599254e+01 4.822208683660502970e+01 6.320989248560529461e+01 5.250841268063086886e+01 8.757952908673378545e+01 6.820972304511478512e+01 5.758208084263497284e+01 7.175762520288282076e+01 6.275560798468052326e+01 6.489347734835912718e+01 8.123367166171458109e+01 6.016831621619814996e+01 6.325862952373327630e+01 7.043598221814235671e+01 6.142000548467696319e+01 5.138126623544933125e+01 6.349897723151898532e+01 5.521668315756426182e+01 8.604318055457763137e+01 6.845049166790964534e+01 7.168300027995425694e+01 6.479122843010215149e+01 5.737798915027246238e+01 4.797371859189728838e+01 8.020721844540010181e+01 7.356802597092357132e+01 5.950620886538053611e+01 6.275017925572477395e+01 6.629129818318185130e+01 6.607637239981612254e+01 6.570237929708250135e+01 5.650115396292506631e+01 6.344946441248556113e+01 5.805071412146302379e+01 5.619436573514377642e+01 6.177109065840914326e+01 8.406355758485335627e+01 5.362851853407889990e+01 7.803530334566629278e+01 7.376983282795168861e+01 5.530869840738683507e+01 6.972984510114044099e+01 6.237837904613166984e+01 6.173429017416586362e+01 5.905480525648272305e+01 6.723291488116970527e+01 5.960142093518283701e+01 7.762787776591241595e+01 7.528365816443275094e+01 6.895508296919979330e+01 7.277226463503205878e+01 6.593717283308481569e+01 6.377848806324905695e+01 5.762761569473196488e+01 7.329366262397456921e+01 7.381747283597832165e+01 4.954183623765664635e+01 5.935741291975201506e+01 5.837160492768832398e+01 7.885095547251179937e+01 6.149389223118641468e+01 5.876181687069511383e+01 5.744712984705513037e+01 6.814266278081981909e+01 6.981459647417113956e+01 5.925071848901278315e+01 6.506955660017132459e+01 6.691797338949575646e+01 6.911478795243603201e+01 5.881018717927365458e+01 5.883381010812478706e+01 5.941582100992292936e+01 6.691063664198803451e+01 8.004595291263724732e+01 8.606739033222527269e+01 6.677752134886124225e+01 7.363675562236875294e+01 6.082416533563708327e+01 6.221909967497072103e+01 4.934935207427957948e+01 6.119535607507475561e+01 4.852363458468466462e+01 5.244082218533479534e+01 7.063236707140187320e+01 7.343884518389960192e+01 7.105754489656720807e+01 6.998321872149887213e+01 5.186582005559817077e+01 7.813234827922094894e+01 6.707749756227126170e+01 6.186935915417000587e+01 5.744031405661873890e+01 6.100337907161264184e+01 5.152599771485530056e+01 5.534037794473178451e+01 6.599809173396667461e+01 6.905147581050898964e+01 6.557976344369670585e+01 6.049938085554743594e+01 6.151674937793369935e+01 6.173331367221591393e+01 6.383689461551334432e+01 7.363040816870595506e+01 8.694702693137237759e+01 5.284354105894536247e+01 6.271621381077393664e+01 6.904492796657366682e+01 6.026888200913261784e+01 7.242844844238790358e+01 7.201815882062862784e+01 4.790784986418054814e+01 5.638726331672094005e+01 6.021145696154392368e+01 5.791978658368238086e+01 6.470786629968347370e+01 6.056438377905510606e+01 6.177727763628840307e+01 4.694641709658472450e+01 6.297515572534480555e+01 6.522744377025847484e+01 5.420966633790556699e+01 6.231088553519133200e+01 5.613113762350582192e+01 6.059545672542472516e+01 7.200649933077434639e+01 6.648544526939292609e+01 5.242330254364419773e+01 5.577340444831718003e+01 6.589473446014926594e+01 5.780108390216345526e+01 5.651103079788818917e+01 6.541420450621029659e+01 5.912644394379218227e+01 5.313304602194268256e+01 6.214652432906894575e+01 6.330931301876462669e+01 7.345078034324589566e+01 6.926969922507797151e+01 5.823706039609321294e+01 6.138130094515995694e+01 5.313836457804404034e+01 6.934208902675237596e+01 6.705364484159984784e+01 5.812085155281718585e+01 5.150408731062042023e+01 5.473910286966938088e+01 6.051391522479977425e+01 6.485103028090568955e+01 6.181783005385126017e+01 5.145623797706150526e+01 4.328061228650842196e+01 6.169778983858768129e+01 6.209527279451239679e+01 5.092360277316977601e+01 5.302114118563937240e+01 6.333212837867379363e+01 4.548387392511352090e+01 5.697468761729641074e+01 5.981626125963476426e+01 6.473864994715336252e+01 5.756318267639091601e+01 7.316319654351912050e+01 5.393497466089552717e+01 6.478716787226971974e+01 6.611712280998678182e+01 6.719106820485571063e+01 4.880069266837303843e+01 5.432235095913772938e+01 5.130482832404224069e+01 6.489780862182125531e+01 4.709517458890430675e+01 5.212223673563546811e+01 6.433962522624639746e+01 6.063697860249951077e+01 5.340194552529366234e+01 5.523147378394332918e+01 5.336128487685309807e+01 5.760443347257517388e+01 5.012068303147426462e+01 5.841454484252729884e+01 6.624416068732453766e+01 5.284175731530745423e+01 5.777021936082604014e+01 5.922753236469520033e+01 6.696992492864640667e+01 4.753847777738052827e+01 5.253136607555519788e+01 5.828502475782789105e+01 5.707234997934855869e+01 4.888475667947525949e+01 7.121978439744694356e+01 5.600611448682013815e+01 4.753294152596435396e+01 5.195463873976252245e+01 6.014694528941065954e+01 5.312915284672248362e+01 5.342646929859689209e+01 4.701966348276913266e+01 5.216531169246761124e+01 4.825163198398769993e+01 5.053595844437620599e+01 6.374018238445038520e+01 7.351287588261199346e+01 6.569884835200996065e+01 5.842290967622520270e+01 4.622525176363560462e+01 4.720338611360094916e+01 5.469655607628317995e+01 5.072740183466869013e+01 5.440046239633820591e+01 5.499982774534507968e+01 4.957826795134367615e+01 5.277114168846630804e+01 5.304893938608662296e+01 5.248252671717146711e+01 5.896351919826143728e+01 5.762566093422005054e+01 6.106234126857326316e+01 4.988429878049960564e+01 5.554986579838067229e+01 7.288769981148172405e+01 6.436058628369841017e+01 5.716412683644099246e+01 5.441929311121278090e+01 6.503743405415342238e+01 5.327569323171956484e+01 6.973409785593123900e+01 5.178356175023076702e+01 6.097524412673612915e+01 7.373221542262078287e+01 6.466421248310456349e+01 3.878722883456981663e+01 5.526325194133449514e+01 5.375221369112932024e+01 6.389299185400770398e+01 5.024778644975061326e+01 5.223539372177272355e+01 5.373077413424135074e+01 4.934316424582432603e+01 4.849496512139571536e+01 5.705453788259005421e+01 5.848050415869196428e+01 5.903709070521471602e+01 5.386915003652541145e+01 4.757555429392073165e+01 7.169114306552337723e+01 6.130223764556238564e+01 3.839541527847943314e+01 2.714423757300169981e+01 5.519165452854775111e+01 6.207722255520707932e+01 5.285814111897968814e+01 3.882233127591980804e+01 4.637979420307899403e+01 5.403048565522000501e+01 5.170857263338687915e+01 4.437744293576667332e+01 5.181625927535606024e+01 5.212371345203948891e+01 4.638514255090520066e+01 5.859922147079039689e+01 5.072939672503817121e+01 4.595249395067326503e+01 5.271607448356760273e+01 5.553126307800558692e+01 5.638465653749596385e+01 4.754368520848858992e+01 4.766956765791097439e+01 4.959570344150506571e+01 4.298030169105641107e+01 5.051732731090890383e+01 6.144455788533754514e+01 4.903715866061281758e+01 6.020771307111604642e+01 5.590077451771461625e+01 4.544328320826873835e+01 4.958675823584459863e+01 4.453281089432257289e+01 5.013068136758972315e+01 5.088581474026539553e+01 4.863800398328380936e+01 5.340550343656333609e+01 6.004888491844095455e+01 3.839055488810546279e+01 5.089337319677721894e+01 4.827262711447168897e+01 4.796226223591415305e+01 4.702021748202675866e+01 4.726820050866290046e+01 4.680821615530992830e+01 3.655566731608097797e+01 6.450859508698397349e+01 5.333464481269554369e+01 4.837894179388842275e+01 4.043856376245469164e+01 3.324330959771432248e+01 3.712920318902258998e+01 3.727988677323204314e+01 4.211012081113508998e+01 5.089991617231488163e+01 5.643932418106361837e+01 4.794239203695484974e+01 4.549224384332748627e+01 5.453662166645236908e+01 4.291407531500802719e+01 6.512007655685964380e+01 4.636752516156465731e+01 4.587123900348014871e+01 5.022067384463175443e+01 4.217189173556764104e+01 5.722603229503521760e+01 4.859519940912525726e+01 4.473390204054658881e+01 4.786621007003284234e+01 5.777625241681860757e+01 5.358376856481871897e+01 4.457753546931763111e+01 5.313088971550519091e+01 5.988204500412362563e+01 3.777635829963780623e+01 5.757097937185331205e+01 5.690927560740546198e+01 5.459203952287794692e+01 4.810099696118047774e+01 4.386562461639520905e+01 6.156288780487122381e+01 5.114987863346428298e+01 3.089754303793256085e+01 3.242382614372673544e+01 5.419500127187048832e+01 3.309167346447301128e+01 5.887771631319412080e+01 4.155431261604083915e+01 4.876680826408828295e+01 5.565790498458794389e+01 5.263003829087148233e+01 5.048622437798373142e+01 4.413741500642144189e+01 4.259421494659726903e+01 4.106517716144779229e+01 4.092286133798180714e+01 3.861611550582185970e+01 4.778423500102258004e+01 4.274737251216757272e+01 6.579589939316787195e+01 4.661454509806646485e+01 4.872476097917886761e+01 4.013069939411542464e+01 3.891254575491030465e+01 4.884774846068356169e+01 5.886806475288118889e+01 4.559360333112753239e+01 3.820140154088487350e+01 4.281568357931386259e+01 4.711337987716955666e+01 4.938495236443527148e+01 4.687709752161546817e+01 4.831995621271978791e+01 4.507345703457941966e+01 6.175434298788124465e+01 5.291729505834693725e+01 5.086719565063359738e+01 6.009073583824125819e+01 4.416843632497808869e+01 5.218652056475911394e+01 3.238658506137237936e+01 4.796684269394053501e+01 5.012424856487817948e+01 5.837298060774745778e+01 3.950459667291095656e+01 5.270003496816681121e+01 4.872096511130144592e+01 5.072645268833851162e+01 4.333935398118417481e+01 3.916626994283229379e+01 3.896771581554254027e+01 4.695381626918536710e+01 4.544032894154589997e+01 4.612319584490652602e+01 5.275090105097166315e+01 4.972695723792942601e+01 5.311880658200080063e+01 6.282586827832530929e+01 5.765398987030141598e+01 3.501210031205089024e+01 4.254803790316685763e+01 3.881256028324843044e+01 5.124569478776793829e+01 4.331324492247404834e+01 5.575617673543574426e+01 5.044600326863951523e+01 5.287320499147008235e+01 4.456977866982624903e+01 4.176700500901814195e+01 5.315423782320069535e+01 4.818520667322771089e+01 4.996067198124428899e+01 5.355584619454112527e+01 3.319203237995775879e+01 4.273245860619140757e+01 4.690591945843628707e+01 4.939441272248221537e+01 4.515475995290378108e+01 3.992434036241679252e+01 4.660389723040708532e+01 4.594965028623933989e+01 4.059593414626039731e+01 4.194120955347336377e+01 4.397378557054761927e+01 5.390804085001099821e+01 4.900875014791463968e+01 3.624272352506891082e+01 4.830175435237815407e+01 4.965161892918147402e+01 4.712543394872032820e+01 3.144166480476821235e+01 4.564912910647912980e+01 5.832069476175787770e+01 3.381437854627153428e+01 3.953735898811247296e+01 4.033943523508515483e+01 4.149518333951963456e+01 4.379307919464670107e+01 4.764292220034904091e+01 5.528493557440207695e+01 4.757305752246976027e+01 5.362775091338168210e+01 3.966984029082870222e+01 4.361423556434670701e+01 4.164908510791167373e+01 3.891245698907749784e+01 4.440431414237313845e+01 4.746019880563322602e+01 3.681190622316324124e+01 4.919949437612463328e+01 5.140063801175982405e+01 5.276855170980322640e+01 4.335944867625748600e+01 4.420911456289189090e+01 3.634339702125228655e+01 3.172735214032235262e+01 3.464729383631744497e+01 4.715735235140589765e+01 3.693293951942128928e+01 4.905993391915979629e+01 4.340466769938238656e+01 2.576020088366670890e+01 4.133781885119321231e+01 4.557711016321304243e+01 4.798079355886744679e+01 4.539190195092650981e+01 4.938004226669080765e+01 5.797512082107822806e+01 4.990461923517059262e+01 3.758278563097672986e+01 3.801580592162837746e+01 4.098577471893790403e+01 3.607799298959398016e+01 3.893577663892733653e+01 4.424043293940550114e+01 4.477066184229691714e+01 3.555553567857940322e+01 4.900903097309457479e+01 3.476367719003653178e+01 5.233351704183251485e+01 2.783417970558997823e+01 3.878123946069189287e+01 3.916230479785441787e+01 4.474577067828823118e+01 4.584229672358539887e+01 4.394945921016150692e+01 4.097495848203687530e+01 5.164031850597846329e+01 3.854259451994176544e+01 5.136978633216755696e+01 3.909940813574720408e+01 3.932213259974271580e+01 4.336203796065063898e+01 4.448934259382448886e+01 3.506638012052863473e+01 4.648707529601442445e+01 4.585084977084093083e+01 2.720844463530168866e+01 5.762068815506949448e+01 4.303401970192751236e+01 3.840225996766747585e+01 3.431994016284881610e+01 4.122703711852792452e+01 4.571238594047578374e+01 3.519189595844412821e+01 2.608215064242833492e+01 4.310350320719123118e+01 4.042774820468665098e+01 3.485549427386956722e+01 3.428452903447013256e+01 4.311325802583280620e+01 4.396166873125176267e+01 5.094792131718413231e+01 4.831605587356514064e+01 4.585993472769541057e+01 3.333102367904326968e+01 4.338961704829971211e+01 4.830752208182512675e+01 3.131376204043592182e+01 2.723984968709245535e+01 3.472745855425173289e+01 3.828664679768929346e+01 4.418357344424621402e+01 2.952260417414152016e+01 4.072876921202114886e+01 4.660804686216521020e+01 3.206984747026164939e+01 4.298661453171476410e+01 3.923956653727405808e+01 4.394999242565911146e+01 3.441215444767386344e+01 4.694610125179013949e+01 4.428412034158643706e+01 3.787423285883754431e+01 3.743895047944552346e+01 5.223395078688449189e+01 4.039660161062407440e+01 3.642082163033796860e+01 4.541615542197314426e+01 5.176836317560686496e+01 4.758496265966618211e+01 4.345281779099228459e+01 3.262917718974618708e+01 3.725957208944794274e+01 4.029497320274293770e+01 4.692100092515831022e+01 3.432430308314277312e+01 4.802136881993741468e+01 3.723406444925667813e+01 4.470880936093583813e+01 4.820010284281159585e+01 5.633819557527024813e+01 5.509430167159183611e+01 3.912480706541481368e+01 3.955992251509476887e+01 3.792564751418266411e+01 3.744250470073386339e+01 2.812416566048301902e+01 5.037005641989632210e+01 4.125209426125423562e+01 4.817380868351750678e+01 4.180350269457316870e+01 3.906363022900248438e+01 4.153498868924548759e+01 4.649495266418786343e+01 4.064110020350500463e+01 4.060177053824164517e+01 4.843408453554553716e+01 4.261945070536999225e+01 4.693165633154563920e+01 4.227626035503898549e+01 5.252906329584038048e+01 3.703582829823586309e+01 4.668229406448161711e+01 3.823389293207470274e+01 3.619953817951053310e+01 3.362854298524715801e+01 4.656104836886787268e+01 4.133637150738852739e+01 3.224736857797871181e+01 3.145222497885539070e+01 2.900862932061863475e+01 3.614353552300085681e+01 4.064095180093012516e+01 2.674772911627700012e+01 3.184075780952989732e+01 4.071336088055758040e+01 4.440441388134786393e+01 3.622821905295968747e+01 4.183502233597348408e+01 3.176843227464449981e+01 4.857724774917392097e+01 3.437125110492119973e+01 3.608149112000415215e+01 3.603621560410474700e+01 3.960857290177382595e+01 4.853574779043209020e+01 3.641556026321946860e+01 4.539771408891214577e+01 3.307315408171663762e+01 3.338539403409877337e+01 3.803105480643581160e+01 4.167449096855224866e+01 3.069723493865640052e+01 2.662265009761143020e+01 4.776431456913382334e+01 4.070777890126396414e+01 3.877880368586726689e+01 3.725501847596464700e+01 4.399299037920046374e+01 3.644885697783697509e+01 3.727899924979683277e+01 3.536142038132129528e+01 5.246186178882561535e+01 4.852555644309755678e+01 2.910677798340445577e+01 4.110920483236512268e+01 3.603267227887963031e+01 3.185346898468431576e+01 3.874441967074815096e+01 4.520346142520555333e+01 3.916457175977979688e+01 4.137575237346640478e+01 3.033060135880433705e+01 3.938864523146312280e+01 2.789948165077700182e+01 3.398437004738068623e+01 4.264388672199039831e+01 2.911205522813020252e+01 3.701097533815878649e+01 4.615016455494968284e+01 2.881325185186314641e+01 3.732641684943666860e+01 3.020436645459145453e+01 3.303968064131583304e+01 4.085778910196871294e+01 3.403020029770539168e+01 3.361696199221820081e+01 3.644288897747445333e+01 3.931259768512202868e+01 3.045108689973388394e+01 4.293152565267955367e+01 4.223087695445843792e+01 3.297129301465289331e+01 4.357202492589465948e+01 2.568087156477630018e+01 3.452715793437960912e+01 3.295249458609969651e+01 3.854643373866205991e+01 3.736324206348623278e+01 4.371140704095908802e+01 4.289202529064915836e+01 3.813194702675332337e+01 3.591042891407012405e+01 4.062117996977715251e+01 2.841878202340913262e+01 4.155177794855556073e+01 3.757303425535184260e+01 2.900834279861311416e+01 3.904642510076827477e+01 3.298355983357510723e+01 3.419470938911642577e+01 3.726610226186652142e+01 3.375590376281122929e+01 3.402319806581265738e+01 3.833626251636177074e+01 3.775653258356624065e+01 3.682400693108527179e+01 4.226757131103741472e+01 3.191455633835846228e+01 3.868950489892029054e+01 4.263185740126874634e+01 2.874338256039046868e+01 4.656830676354383769e+01 3.661929616593040038e+01 4.040887090904701040e+01 3.947565315370960093e+01 3.760157555660679662e+01 3.588315660475607416e+01 4.553631851961706900e+01 3.445498999876258495e+01 3.141309759836116200e+01 3.644245882161865069e+01 3.559585286158348083e+01 4.345196424711679128e+01 3.241667108097159655e+01 3.991500287251616896e+01 3.938524578462491377e+01 3.652820754592527663e+01 3.885421985483417018e+01 3.596603790907712295e+01 3.759210999493984673e+01 3.559319598757998904e+01 3.436823412882398543e+01 3.074401417936929093e+01 3.172803471350121640e+01 3.388059002973847100e+01 5.369611197639152067e+01 3.782398774940896402e+01 4.222554709631018710e+01 3.987656557363775534e+01 4.268774236934100941e+01 3.293486393290065450e+01 3.561942699482435160e+01 3.764463247286947478e+01 3.909521795276398848e+01 3.509090504123635412e+01 3.265599497070854085e+01 3.336610198682478767e+01 3.360269033641306180e+01 3.513554541161185796e+01 3.357403386317069760e+01 3.167021544313206149e+01 2.722299336742479170e+01 3.788639759784846461e+01 3.347167937352254796e+01 3.972040778687291152e+01 3.535857916276199120e+01 3.232719355061604460e+01 3.888576632678042699e+01 3.593021976468343581e+01 3.513491332110948662e+01 2.961282822042101159e+01 4.144223442848041827e+01 3.354009659751530137e+01 3.761657489804742482e+01 4.459580023161767315e+01 3.186539469841701688e+01 3.966215365750725397e+01 3.525248616993783202e+01 2.935945224415790378e+01 3.631361566094518167e+01 3.517001901002985420e+01 3.087529551765121028e+01 2.336210320752222103e+01 2.474697507865544921e+01 4.047007815062823255e+01 3.731907141876671830e+01 3.225209363222784731e+01 3.396508009623238422e+01 3.769354026727270934e+01 3.836185779401619556e+01 3.774237396012840406e+01 3.640329886323569042e+01 3.292068319982480062e+01 3.603618813167063450e+01 2.909551259759711073e+01 3.618477384715886558e+01 2.968935374295595153e+01 3.279611134354225754e+01 3.433870526743133667e+01 3.515015294067582374e+01 3.621728504627691336e+01 3.269237022812774995e+01 3.132387848206404257e+01 3.688977590938189621e+01 3.028277460496818563e+01 3.868048336786966246e+01 3.830826957797805932e+01 3.666463852244736898e+01 3.213565686295906687e+01 2.831446223173803034e+01 2.541501401804999105e+01 3.294054877443929286e+01 3.795551525824288319e+01 3.544939607368660006e+01 4.255431727514740459e+01 2.741099650473531923e+01 5.236082124822851114e+01 3.823886038631319906e+01 3.644527404796948389e+01 3.620431408463141310e+01 4.236875745079866817e+01 2.703466097312567840e+01 2.373481808405972515e+01 2.798756616644260120e+01 2.394825411794561987e+01 3.323135797650832046e+01 3.191235361999645193e+01 4.342235649521077789e+01 3.961241151695089968e+01 3.732273235824103352e+01 3.933013701783773541e+01 3.303141250747295032e+01 3.993431867268605373e+01 2.317922816814086318e+01 3.890809360251638793e+01 3.013985939143084991e+01 3.051487907999359095e+01 3.470581562057659397e+01 2.748444326428949580e+01 3.308321160819327389e+01 3.985670340244161736e+01 2.934459887868634809e+01 3.091939329375191647e+01 3.984621920448004317e+01 3.938672770247704591e+01 4.109709951757849211e+01 3.312597941281238434e+01 3.950008223577457045e+01 4.463473571656251693e+01 2.830470410396610603e+01 2.113699790466007400e+01 4.133665684600558166e+01 2.163023815531681038e+01 3.489785722410908875e+01 3.770951308308421801e+01 3.798266820049248338e+01 2.694192919591328916e+01 3.854958409697520239e+01 3.249598941536491736e+01 3.089064863968203767e+01 3.752848888847020703e+01 3.581328780791996280e+01 3.895791643029502893e+01 4.210380808033362854e+01 3.158437605738279075e+01 2.540602688408687726e+01 2.440436184274961562e+01 3.245536820208794637e+01 4.354421756251932862e+01 3.099897427754226698e+01 3.984844622944765291e+01 2.811884407140048125e+01 3.010750158656777842e+01 4.427149140769164148e+01 2.973592997268693239e+01 3.223624758144187297e+01 3.213873981337157915e+01 3.078526158543363778e+01 3.250425977191434157e+01 3.349836740292720805e+01 3.223842291656116288e+01 2.388290732482113654e+01 2.637195664284372754e+01 3.740165826327204002e+01 2.609909225287059442e+01 3.401113420969030443e+01 3.220388248797479491e+01 4.043217836446689262e+01 3.059493624639593179e+01 2.871687999466267271e+01 3.084832095870410029e+01 3.583544071003180420e+01 3.862913688202954887e+01 3.570259859732770735e+01 2.920427952457662357e+01 3.289821580379381061e+01 3.545896819313107784e+01 4.098540094063066874e+01 3.601833283704324629e+01 2.969885626665012168e+01 4.349978739430586216e+01 2.810013637676945919e+01 2.320239480302250357e+01 3.205115558966818412e+01 2.210402823168274722e+01 4.161400991700745067e+01 2.870099121600797432e+01 2.987448437024967518e+01 3.524847938555517857e+01 4.299473834913974457e+01 4.103271178780645556e+01 3.859724929396408299e+01 3.120165107039027319e+01 2.494802199506203522e+01 3.636322956877058488e+01 2.941845686616006716e+01 3.218396337516326611e+01 3.153484881013422125e+01 3.399542314102913565e+01 4.382534717203329677e+01 2.974849443727467246e+01 3.382061409390418305e+01 2.910920793106308935e+01 3.351894100027824663e+01 2.977590120899244397e+01 3.391037756742218079e+01 1.922399118971303622e+01 2.533293509907218777e+01 2.549111455380748126e+01 2.552369369619310646e+01 2.613449393120396280e+01 3.768773260567090233e+01 2.940975068297694861e+01 3.632893368702497838e+01 3.343647148644233624e+01 2.846981851998740964e+01 2.339370985638150202e+01 4.218536656649684602e+01 3.430291958889582560e+01 3.473765762342570440e+01 2.095143060678346814e+01 2.599167468160734629e+01 3.220903176257701972e+01 3.092422659013555020e+01 3.397393887065808116e+01 2.090351330697139787e+01 3.156054649916666577e+01 2.825682953991609025e+01 3.485208942688705491e+01 3.030413488961789170e+01 3.292662414849439045e+01 2.621628365543647021e+01 2.845102503923584791e+01 3.667970927937367520e+01 3.509289128540613945e+01 2.357097965103595527e+01 2.555819213713702354e+01 3.611466105571521723e+01 2.882858080571220327e+01 3.407774763024664111e+01 3.265148890952471561e+01 1.826719536820625223e+01 3.064977246226144914e+01 3.568547480135862315e+01 2.813301335059127339e+01 3.955402850225349454e+01 3.037568686887513181e+01 3.424634172635514773e+01 2.653692060953021326e+01 2.500174327444921474e+01 3.923029509033518281e+01 3.277344557186571450e+01 3.904773020214030055e+01 3.768019471152297939e+01 3.493308113659420400e+01 3.093725807172692654e+01 2.845562935691766526e+01 2.674818848428998308e+01 3.240333275119558465e+01 3.598606113251493355e+01 3.399761722736088387e+01 3.652606492057671517e+01 2.836989339721590042e+01 3.685640450496613596e+01 2.434115716813225561e+01 2.781206597322344720e+01 2.781601351768156505e+01 4.255710423232052619e+01 3.177733442819168985e+01 3.724896127433135007e+01 2.872319400940989098e+01 2.366906306778874836e+01 3.585224442586402915e+01 3.424452792567202408e+01 2.542479958994278277e+01 2.840961017883839901e+01 2.580981965897974106e+01 1.879586183073993055e+01 3.621054308417537015e+01 3.690581288365099510e+01 2.940160129162610758e+01 2.864964767828275427e+01 2.304418042654245369e+01 3.426855530213422441e+01 1.869835924447730946e+01 2.502086843930776894e+01 3.281468924215934635e+01 2.696705066972588583e+01 2.632251059101874802e+01 2.941969954926788944e+01 2.981006845402471228e+01 2.423227759275930993e+01 2.590506280523292304e+01 1.754320000473655838e+01 3.042586572076201890e+01 3.466553781852672955e+01 2.536228113672022033e+01 3.065755110386557192e+01 2.017966035551850013e+01 3.117652032280747321e+01 3.613403370874890186e+01 2.677410529944711826e+01 2.441411524816379242e+01 3.470722707541513330e+01 2.829231945164281115e+01 2.687502369095786747e+01 3.206345933076757859e+01 3.314424419516694797e+01 2.159106485350251248e+01 2.494167261935508506e+01 3.478798229684349508e+01 2.092000760155759309e+01 3.592873705501665427e+01 3.209322566736325655e+01 2.942513887859800192e+01 3.361034556205171953e+01 2.930625094484432225e+01 2.607294380141960488e+01 4.218333521436301936e+01 3.291360768278315163e+01 1.989010784064032933e+01 3.572113842591650013e+01 2.980911057255593377e+01 3.204464785808603722e+01 2.818246324477793863e+01 2.995778248275168920e+01 2.544375912148246144e+01 2.686274127051920857e+01 3.378153130816474459e+01 2.697835107453069270e+01 2.849023905899094444e+01 2.715680795003248349e+01 3.009966499360940517e+01 3.776366128269616240e+01 3.177384153249128218e+01 3.509888152694475139e+01 3.686763574649491915e+01 1.662072309120236824e+01 3.225043515231466529e+01 3.647132303787046226e+01 2.849818794620054518e+01 3.335875681099462753e+01 3.754377438066478589e+01 3.079372402490281502e+01 3.658035850776063569e+01 2.932169813793022328e+01 3.393960268942162628e+01 3.771971127451975292e+01 3.226786892760798509e+01 2.757320090532149948e+01 2.729904140432961057e+01 2.819466379175808868e+01 2.872010327651278061e+01 2.698753601965104210e+01 3.022925850509027157e+01 2.874370703047096853e+01 2.558585107785084389e+01 1.605851087388304421e+01 2.599017447817997351e+01 3.002169247823797704e+01 2.880537508610586173e+01 2.935252726265243695e+01 3.884587751967550417e+01 2.494117150089064339e+01 3.644325566472799949e+01 2.994526631768288283e+01 2.628633808072523337e+01 2.903253496979755965e+01 2.962950289810922300e+01 3.503965247821007267e+01 2.583723017033259239e+01 3.778602098486220484e+01 2.802615681265265479e+01 3.636425176495098555e+01 2.543548686056531594e+01 2.938170304136672328e+01 2.957257892066312266e+01 2.560485992921796949e+01 1.772980717034898390e+01 1.644785206194159599e+01 2.882871840041156375e+01 2.849346322387863850e+01 3.619843108976826329e+01 2.911111394422565368e+01 2.907213791380630141e+01 2.621670099857814407e+01 2.679934801954224710e+01 2.913314689504424848e+01 3.229534940544380106e+01 3.097056253405033743e+01 3.226944251033496158e+01 3.797488088417944141e+01 2.550514164297650055e+01 2.531420559992834995e+01 2.488802907751760074e+01 1.488809028054026840e+01 2.239716932987489528e+01 2.464731612701299213e+01 2.990243877769663783e+01 2.277577115871304159e+01 2.975460309110320267e+01 2.949228651284208880e+01 2.319518208489592936e+01 3.225161840276049929e+01 2.269743144881277530e+01 2.148823022664421600e+01 3.374923906660158224e+01 2.646429616979432353e+01 2.355360500175831362e+01 2.520629633374464262e+01 2.178289802098532135e+01 2.892038781580104967e+01 2.615052160995677966e+01 3.020530165823910451e+01 2.488331865528171249e+01 2.854826008707287954e+01 3.022448506082593767e+01 2.402201529974695760e+01 2.446850492949065625e+01 2.864707862731993160e+01 2.220948302381719941e+01 3.385938952599025242e+01 2.352705574643303166e+01 2.061565118419697740e+01 3.880233006959616660e+01 3.868393010295027779e+01 2.733210910130062032e+01 3.887796485213318221e+01 3.206587233439264395e+01 2.932415762675997328e+01 1.975274882266084830e+01 2.404386981076832086e+01 3.051929557302906915e+01 2.855515855459961472e+01 3.148857577934230179e+01 2.923030573460397719e+01 2.414033783105596598e+01 2.129156152122242673e+01 3.305522804449328333e+01 2.266003742434556401e+01 2.192768599381379957e+01 1.947557058085497417e+01 2.634674912147212922e+01 3.168442899501624055e+01 3.022439215616487829e+01 1.841741251116202349e+01 2.226019693237019581e+01 1.880444753549374326e+01 2.271387804035405722e+01 2.633963611225970425e+01 1.600214635352922699e+01 2.527186235690467342e+01 2.458568664563600237e+01 3.649216945929200051e+01 2.729342225377453346e+01 2.055251854850095583e+01 2.062975678480965414e+01 1.839563291677275103e+01 1.825721063851588610e+01 2.407535804649729272e+01 2.888674954143496265e+01 3.116226705147277443e+01 3.189199092319602258e+01 2.484982066272224799e+01 3.315953112639014932e+01 2.390460454395728362e+01 2.524319419011239773e+01 2.307571300001066561e+01 3.331064558901610440e+01 2.592861561510083490e+01 2.608061271242726065e+01 2.272659785307241975e+01 1.580393505930913811e+01 2.166017997990308785e+01 3.251658793886390697e+01 2.125113311539905325e+01 3.157363594553828179e+01 2.207120321672332963e+01 2.316551880703007171e+01 2.915648895881637515e+01 2.523107734965818238e+01 2.443028541866605607e+01 3.538900309245780562e+01 3.006869942252075134e+01 2.800662711910639402e+01 2.878950172244906369e+01 2.746512513039344583e+01 2.541859380283473868e+01 2.156384244821875384e+01 2.253827760794656854e+01 2.686375377676483467e+01 3.086382059913024278e+01 2.487364595655226651e+01 2.675112682229076100e+01 1.872059436505314167e+01 2.891552644398360883e+01 3.161071301173492643e+01 2.622525962597520888e+01 2.494165860364460841e+01 2.514515436426581019e+01 2.556261639914507100e+01 2.695289522903339119e+01 2.841375005622768413e+01 2.275865289909095424e+01 3.258021733120941832e+01 2.201188185002585840e+01 2.473167967595787786e+01 2.002221147192694417e+01 2.027011416287270862e+01 1.947465542534065364e+01 2.110536237443023211e+01 1.768706435178291159e+01 1.920105328600442007e+01 2.588167775667214343e+01 2.082221148505060171e+01 1.067647775041820779e+01 3.291330633502685998e+01 2.640904421496398768e+01 1.692257081276876107e+01 2.673288307400542863e+01 3.134939035582081246e+01 3.779394769487676342e+01 2.777836424527561832e+01 2.752431414832384959e+01 2.015352936985233967e+01 3.400899487472894123e+01 2.172011353706376013e+01 2.383819479289287457e+01 2.681224730427627989e+01 2.667605307017839422e+01 3.367663497305169784e+01 2.635489915768168245e+01 2.544839611215743247e+01 1.748308590600740331e+01 1.745264294802140270e+01 1.327445983562805409e+01 2.445383455383244353e+01 1.791512102293559394e+01 2.058378070243083613e+01 2.042249788232975050e+01 2.259307493583385451e+01 2.677027278924160925e+01 2.379181181785223131e+01 2.847755425610547064e+01 2.407556572945890139e+01 3.771108960487354267e+01 2.599795367858205353e+01 2.411552909091181363e+01 2.159845083819103095e+01 2.640899132334114086e+01 2.861826099473103824e+01 2.569894320460175052e+01 3.308392082407446111e+01 2.367142199249366286e+01 2.314541530472667930e+01 1.923681319746122753e+01 2.224801353749471033e+01 2.383553750364906065e+01 3.358738837678216527e+01 2.450400175382574375e+01 2.078436241242392057e+01 2.546007945349786894e+01 2.298618144613472936e+01 2.584421263037911132e+01 1.856016810372863546e+01 2.047144821096733125e+01 1.853383525415375743e+01 2.429428534256197381e+01 2.239213390047075336e+01 2.542249759872635195e+01 2.696077143934822473e+01 2.289790726423658995e+01 3.290002748762399420e+01 2.701142049819879887e+01 2.794006166251282863e+01 2.703038519727136801e+01 2.748987037393201049e+01 2.217022625417587633e+01 2.895928172911079201e+01 1.686307679727998377e+01 2.903848279105489638e+01 1.879354504835831108e+01 2.601347523766617087e+01 2.556046794544956313e+01 3.306798833825672546e+01 2.658262167206169480e+01 2.275018071231711048e+01 3.170248550166808243e+01 1.790032363264988646e+01 2.893558879238740644e+01 1.404245962120664615e+01 2.689913131701216997e+01 2.416380114783299149e+01 2.517977895464361993e+01 2.403480604309175916e+01 2.142504687415340925e+01 2.254811322799081807e+01 2.624146678477092109e+01 2.336075832818456632e+01 2.067964552195482852e+01 2.477601407666144340e+01 3.398897010227720727e+01 2.312099567843638326e+01 2.619402044297393672e+01 1.649681260845296649e+01 2.707918524315519093e+01 3.436002300118676089e+01 1.978706258931221740e+01 2.974115248823047608e+01 1.506520856915431672e+01 2.614280102359391833e+01 2.548955814070170689e+01 2.717736201886100034e+01 2.591726112304131746e+01 1.760005983946919628e+01 2.554362690340064290e+01 1.945242867874792125e+01 2.874827210900912178e+01 2.554595963908211687e+01 3.058789235254277727e+01 2.389286324894430891e+01 2.580531823985629813e+01 2.732337365773630822e+01 2.159320169809270951e+01 2.054240754486305320e+01 1.786942604153006897e+01 2.293564670013758189e+01 2.570623174867709793e+01 2.154604899644807503e+01 3.592636293977508899e+01 2.402385912488868769e+01 2.477707119587589091e+01 2.195504710194067499e+01 2.445319693817241813e+01 2.402011340975244380e+01 2.809726403515421467e+01 2.215155433870240387e+01 2.009926017949250721e+01 2.397199243116640943e+01 1.713950307478552659e+01 2.362674815321699384e+01 2.240065277949292621e+01 2.093431182248780686e+01 2.404358312583325130e+01 2.770390011683894471e+01 2.811084295667861710e+01 1.795531425969613437e+01 2.587813860153362810e+01 2.953898968057727359e+01 2.229953784243943105e+01 2.219485131129281186e+01 2.223479688263630294e+01 1.846240890501046650e+01 1.801448898024539602e+01 1.565016684450534612e+01 1.568204562207981922e+01 1.414423849247939202e+01 1.920833400932251323e+01 2.986840353316723906e+01 2.403419419857601724e+01 2.868132427520005123e+01 2.200299647248091617e+01 2.170530365819895735e+01 1.901639908932858347e+01 2.344199682897991011e+01 2.803096469544200531e+01 2.440026117709953724e+01 2.035381690705548863e+01 2.326662576650327807e+01 1.927594058641540187e+01 2.157922891856672010e+01 1.988017370644358550e+01 1.751418695211576804e+01 1.802896435478384163e+01 2.168141732009249623e+01 3.238465186119761796e+01 1.784230315095890873e+01 2.318480947593208796e+01 1.731527728380861930e+01 2.000634551039045306e+01 3.343472699346911980e+01 2.328294239971226531e+01 2.148366847475827512e+01 2.579109701088444950e+01 2.907082014450288909e+01 2.321710146845220279e+01 2.491640621196566130e+01 2.616146472642514098e+01 2.009232454988696759e+01 2.080827906865372157e+01 1.894149847138073994e+01 2.209800874479916288e+01 2.154981562079169777e+01 1.338471391175430014e+01 2.519994855683292201e+01 2.003726831063088198e+01 1.578908411017703628e+01 2.804629214256799585e+01 2.059367747654856728e+01 2.695630530757299681e+01 2.395945904860190012e+01 2.543715016498523340e+01 1.430364457395185873e+01 2.154849367067393828e+01 2.553361077097121523e+01 2.562882128244237734e+01 2.413771884684886260e+01 2.938286314843001534e+01 2.887467635436592417e+01 2.844968374086347751e+01 2.081924270914820241e+01 1.809153524231631849e+01 1.852137895684711566e+01 2.817245637988890294e+01 2.234034129390349932e+01 2.044808145423924017e+01 2.741000902115639803e+01 1.495844458450882009e+01 2.539825528254434062e+01 2.024124606702252649e+01 2.777833655822205117e+01 2.432307531233916009e+01 1.660878865170186458e+01 3.075148400870687482e+01 2.751066245112111019e+01 2.929132155240604618e+01 3.037407303085623766e+01 1.841893027941765837e+01 2.294634486748046953e+01 1.921607989258247073e+01 2.672670977852078877e+01 1.546415278639124224e+01 1.841076682985323743e+01 2.504180408379884426e+01 2.978520226287376005e+01 2.233607181718899781e+01 2.399261530769366857e+01 1.490717758155140160e+01 1.632679440784021807e+01 1.892502667019006779e+01 1.844202576750140210e+01 2.212588953749170173e+01 1.864743999133181518e+01 2.002068652330775578e+01 2.294416746708397881e+01 1.818310101329781503e+01 1.848267903534547330e+01 1.383174030428928347e+01 1.595625889170458755e+01 1.311357220030780724e+01 2.433465754541166604e+01 2.013934309773985731e+01 2.601816016664739450e+01 1.717642899707058035e+01 1.872299224108649085e+01 2.260405178638567136e+01 2.214296307596959679e+01 1.813333633303131620e+01 7.568293844260131742e+00 1.822096128158550954e+01 1.663786743702478788e+01 2.043664521919977517e+01 1.926299604304918134e+01 2.095704231819553698e+01 2.023625989995221630e+01 1.201944344891977678e+01 2.739888740155841163e+01 2.598734973169580442e+01 1.635136776402946879e+01 1.909021202628218106e+01 1.461595759307968656e+01 1.727787021984752869e+01 2.275177462345732238e+01 1.817553602343736330e+01 1.514719619616602131e+01 1.395033700764227547e+01 2.204113708753053302e+01 1.304597303611102355e+01 2.029245553018794013e+01 2.136276658194109501e+01 2.269994305325895212e+01 2.314523106176320155e+01 2.989477233579660975e+01 6.631808810134875998e+00 2.222432789280055232e+01 1.195169608421301177e+01 2.043817967977173922e+01 2.632406980741628644e+01 1.620157940960330123e+01 1.446871562898084029e+01 2.121195479003958440e+01 1.342008722279126509e+01 1.220736336029307978e+01 1.840255777666736847e+01 1.891308100245968760e+01 1.764451746928910225e+01 2.094614257408338531e+01 2.426534473791325652e+01 1.998287155221115796e+01 1.367530452923496576e+01 9.504958018776104467e+00 1.753514451883037850e+01 1.659063420846619152e+01 1.821187502308213624e+01 1.981051832143288394e+01 2.328809761541334566e+01 2.073798800442980550e+01 2.338879380365200333e+01 1.748909736920719382e+01 1.157389554671102694e+01 2.072787234077824792e+01 2.324797366227681295e+01 1.760342897812017782e+01 2.233564962660781461e+01 1.709352689112714074e+01 1.243262056143242233e+01 2.534336349494463647e+01 2.274976622778783053e+01 1.981245094678316576e+01 2.142496717136460660e+01 2.519929266457489803e+01 1.685953549506998073e+01 1.318212310512311625e+01 1.490341083676344702e+01 8.167719998293062389e+00 1.634402752325032182e+01 7.244338162415164817e+00 2.866789997371467535e+01 2.374071956532855054e+01 1.684591600115778931e+01 1.480019707495997494e+01 1.338971908378221265e+01 1.696349011535456697e+01 1.873274394698309209e+01 1.792675759878080655e+01 1.160354788561170203e+01 1.965292487019337742e+01 2.190239765553050333e+01 1.981514014425047066e+01 2.705378087233079043e+01 1.811222198667391581e+01 1.200304942363733396e+01 1.867857857089527229e+01 1.457317894727655450e+01 2.339041963170618033e+01 1.336037842463814229e+01 2.115878465007116560e+01 1.759362362095971477e+01 1.935127575269637390e+01 1.395215107931699094e+01 1.685517659174244187e+01 1.492824517329757228e+01 2.418628719935912486e+01 9.454837389996896491e+00 1.464633182579092008e+01 1.490704781253828770e+01 1.453231350281325085e+01 8.640547048136827613e+00 1.261928309171428175e+01 1.776762277383533473e+01 1.470886895118670168e+01 1.773711095891792766e+01 8.968538563285607168e+00 2.196885152138109376e+01 1.876543219621644099e+01 2.038067586694564781e+01 1.883771566918149531e+01 2.095552831760715762e+01 1.513507113524907943e+01 1.674283931973147332e+01 1.737041147725430079e+01 1.450710172111997665e+01 2.003282740979004828e+01 1.725645322977928586e+01 1.854135345579120653e+01 1.784216300757025309e+01 2.022386086869757804e+01 1.822832372350600494e+01 1.420036300885158198e+01 2.153110458965463181e+01 1.390755477946777319e+01 1.840766962290538444e+01 1.251337434401723847e+01 1.935265938504406336e+01 1.871665753575949864e+01 1.463529139483817687e+01 1.474896669601933574e+01 1.389533578494765642e+01 1.552458469195414814e+01 1.859145012580087197e+01 1.240529348681284638e+01 2.178773571252748908e+01 1.291774277847029673e+01 1.674638877139721771e+01 1.021452959271590366e+01 2.398827831288316048e+01 2.356992122407056200e+01 1.455264775986442949e+01 1.549855361254206265e+01 1.905415915984052333e+01 1.792829413844081543e+01 1.749339994530566500e+01 1.488011037107322920e+01 2.046469914232933007e+01 2.216600077314032546e+01 1.032058239284426193e+01 5.967345457939447151e+00 1.663278652303869265e+01 1.613107037007214473e+01 1.723276658570540931e+01 1.583953868520736918e+01 1.176863666174077139e+01 1.717237908974478700e+01 2.381586992359934385e+01 1.698161737804758431e+01 1.588117289655948561e+01 1.066641283615277658e+01 1.394772926551217118e+01 1.129399058744157358e+01 1.994189953148140049e+01 1.664538786115982205e+01 1.119274290012253559e+01 1.917686891010591310e+01 1.525726242931555454e+01 2.257224908979193856e+01 1.710027914035686436e+01 1.869698847903239525e+01 1.495332995546676003e+01 1.658369187388955623e+01 1.735898589746191334e+01 2.390225891568647043e+01 1.373682551839263333e+01 1.995154655204480321e+01 1.080525839962194823e+01 1.686901923827685224e+01 8.216000347024168704e+00 2.058504666589294274e+01 2.485071234043745392e+01 1.698973763519067859e+01 1.898840037957459259e+01 1.493760651075783841e+01 1.400016032298714563e+01 1.628268298576689332e+01 1.860732329760190140e+01 1.815845775650573657e+01 1.457731817181366729e+01 1.231100228430649857e+01 1.193705278348998178e+01 1.641174406494480564e+01 9.329422770184354619e+00 1.268939897924172477e+01 1.395640141712602045e+01 1.836615755642791825e+01 1.481354218276129942e+01 1.139159828064144797e+01 9.902700449347696221e+00 9.726507554593988303e+00 1.046152826296649785e+01 1.396929357518929926e+01 9.421630570000228744e+00 1.200901220815124226e+01 1.785042239338045889e+01 2.027389049132251131e+01 1.457224465403612790e+01 1.000340425198547578e+01 1.433008584269973440e+01 2.174831361671106933e+01 1.965792579342102542e+01 1.210101723660741868e+01 1.311772365612512026e+01 1.527722201178788097e+01 7.386466828462364020e+00 1.688564241364477425e+01 2.359025519615477862e+01 6.714970276482361555e+00 1.056118902680666238e+01 1.331202876113903422e+01 9.783941961624025296e+00 1.503901057530650753e+01 1.539673661246597192e+01 1.825741282669329735e+01 1.404189693913969528e+01 7.042544854753161943e+00 1.138401954524975856e+01 1.142072109274281289e+01 1.270215491205502722e+01 1.348456674267638356e+01 1.015042872416776554e+01 1.635556987354312497e+01 1.298288714324975501e+01 1.026533346336552555e+01 1.254903085984356181e+01 1.716007160133855791e+01 1.346318709042778039e+01 2.263058170440791983e+01 1.793741272420338717e+01 1.862803309764972326e+01 4.645705463801658830e+00 1.713623503749472121e+01 1.148075674672618796e+01 1.216336591800549805e+01 1.485751204249360313e+01 1.339618769473831783e+01 1.217193707858477225e+01 7.015662068689335840e+00 2.230741092311187757e+01 1.369827047596663228e+01 8.572039290896800168e+00 1.419706522670295712e+01 1.459535718702118956e+01 1.279945475182825199e+01 1.831986771764795918e+01 1.284537737417794645e+01 1.096400238959454043e+01 1.378557776525939715e+01 7.492715034957479148e+00 1.380690427498958073e+01 1.370890399920169322e+01 1.234976790085771547e+01 1.009074329087775368e+01 1.261745865646951792e+01 1.240197459183358397e+01 1.413428062179810674e+01 1.154515269017876022e+01 1.583994482175912033e+01 1.515449145144824428e+01 9.349147364042224240e+00 1.304825957998766128e+01 4.414550652185725177e+00 1.679044889671718721e+01 9.600625794852575723e+00 1.518007300342322630e+01 8.604512899087547240e+00 9.890785540868929360e+00 1.626863540524911400e+01 1.236306499030872708e+01 1.368204090990695576e+01 1.614180447784361050e+01 1.282052613323226353e+01 1.502992819711290906e+01 1.116100204351572422e+01 9.143487762402184416e+00 1.602916959929305918e+01 1.583445495351865873e+01 1.146906174749038598e+01 1.132691978279917677e+01 3.793087198475066035e+00 1.628829742312956075e+00 8.802112784379998445e+00 1.270096665636940969e+01 1.393403641427474149e+01 1.159062971268382114e+01 1.233657786282121016e+01 1.088125783002281999e+01 4.609934448404898077e+00 1.209894153899729119e+01 1.607527666071836592e+01 1.371321069715098240e+01 1.324865388916741082e+01 1.012355526756512347e+01 7.835309374944281480e+00 1.180961856297938972e+01 1.318214987774251945e+01 1.513507124472042165e+01 1.162147771641154215e+01 6.060485139089019313e+00 1.119204551022286864e+01 8.722041685394334110e+00 8.335148610677098446e+00 1.601076760193740256e+01 1.127915070833849143e+01 9.204912646324954650e+00 1.202092213423573064e+01 5.146664226005868592e+00 6.597450594477002994e+00 1.754696431970129566e+01 6.340753625298745533e+00 1.377514594066163056e+01 1.077664324333627199e+01 1.849160945946150392e+01 6.855662546598029650e+00 1.056761490109345303e+01 1.393025363011438955e+01 9.210625285789140193e+00 1.080990185497275036e+01 9.380709900391305922e+00 1.209556105582673879e+01 5.160127002702224353e+00 5.707433122119334179e+00 1.043786856757039416e+01 6.194405969615240259e+00 9.653575828625024613e+00 5.173990155085137488e+00 5.457901401866087632e+00 9.069045586380029889e+00 9.583808933401288144e+00 1.597105282714697161e+01 1.057428998639122142e+01 1.853288516045243028e+01 1.098521692939976546e+01 1.066069533357796573e+01 1.116081616489624473e+01 9.869748489054662954e+00 8.774805909158867934e+00 3.446339341851140770e+00 1.012652462658054553e+01 8.947136118315027531e+00 5.079694640728022570e+00 1.641819146668001039e+01 1.157193743132632768e+01 9.187872632183355037e+00 4.172510515247600971e+00 8.850496656073863377e+00 9.956865349742365368e+00 1.394190366470923692e+01 1.697796487038846536e+01 6.850107287949312784e+00 1.512628794248642095e+01 1.126558534572987647e+01 7.387369012923958422e+00 8.751299717336387118e+00 1.646046841033117047e+01 8.008365203315459979e+00 1.260730999443631895e+01 1.056309091860528326e+01 5.734822558173581442e+00 1.115736299250081665e+01 2.158795245880531155e+01 7.382265869309460271e+00 1.434633151677612872e+01 6.249984211821126401e+00 1.437510794212790088e+01 8.043312300339492182e+00 7.127593687737157069e+00 6.967665439682507511e+00 1.142009007882477256e+01 1.236284355747584129e+01 5.364917399675167786e+00 1.245837218529456614e+01 1.346631721749956512e+01 9.047046502643439680e+00 1.196302756103747278e+01 1.132836188390978016e+01 7.703770718919939142e+00 6.054360144361215390e+00 9.601885128473609754e+00 1.049584979119401495e+01 4.580098411036530592e+00 9.594518821996260272e+00 9.885421108408648294e+00 4.146309780381999488e+00 9.606448271527657568e+00 1.469222725772559812e+01 8.889572650734697490e+00 1.605338282292166951e+01 4.242848681293327928e+00 9.681501869212661759e+00 1.132519284628456369e+01 1.368422727270035999e+01 9.944103858898241555e+00 1.056710111713850964e+01 1.016362039558022623e+01 7.317156492456464711e+00 9.546997126663891109e+00 5.333490570287532151e+00 2.572659581726084888e+00 1.007391211074833848e+01 1.405234444497456714e+00 7.370464716793745374e+00 1.034594368820475907e+01 1.421162024278808111e+01 9.686779233066756589e+00 1.399158164377330138e+01 9.472638500937740957e+00 1.437389767529479201e+01 8.014773741329861423e+00 3.129728254705919976e+00 8.942267356608427420e+00 1.150693991384499171e+01 1.187251853504159627e+01 1.507517471313429702e+01 9.425010441659525284e+00 1.367962304562304432e+01 6.994243771120777886e+00 7.222742072349745079e+00 1.395596876396358255e+01 1.193218727091320375e+01 7.678319205216679322e+00 5.254310707762329002e+00 8.987763072618669469e+00 6.639199392950835943e+00 1.574191704883780396e+01 6.041236377020283044e+00 5.247903760640820536e+00 8.475397873337129795e+00 6.638430221236432338e+00 1.027266725494313349e+01 1.227823269253140914e+01 1.710794371774583311e+01 1.283888037999055598e+01 1.060897800903079613e+01 9.047952427132795350e+00 8.356531542166615978e+00 1.019696833663518731e+01 1.108819978753809465e+01 1.189120259800903412e+01 8.174540411173081722e+00 7.494709223997746861e+00 5.680100691604667240e+00 9.517676072155152767e+00 3.700385295677207864e+00 1.059979862116651361e+01 9.257364257137261632e+00 9.186609643810699666e+00 7.757115324828660619e+00 3.845282460228016230e+00 5.697549274318418178e+00 7.286929549504017167e+00 3.267311178936048499e+00 7.708565334096272537e+00 1.144963715483458699e+01 1.257877534882835313e+01 7.708551785123580302e+00 1.451652219645341191e+01 7.477433501152328965e+00 6.584734828628491243e+00 1.539250536083413223e+01 7.390636891722229151e+00 1.089348746676101598e+01 6.550116007388449901e+00 7.424587851309039976e+00 9.660087476299512588e+00 1.575924343285495155e+01 8.998412072589271560e+00 3.174470944871457867e+00 8.113890517434082739e+00 3.096525692022412901e+00 7.284093616596571508e+00 4.944996253034256384e+00 8.230410102628050950e+00 8.006580800826856859e+00 5.229590680303996209e+00 3.248006578782023812e+00 6.916987476845849692e+00 8.523052860722001967e+00 1.265902584556790167e+01 8.954948987836786500e+00 4.875078636443878288e+00 7.000300369829319358e+00 3.782648622547958528e+00 8.404241235493893569e+00 8.978078060852450193e+00 4.741679354225093235e+00 3.080655742590549195e+00 1.187966100826486837e+01 5.924250424620613131e+00 5.649396861482503418e+00 1.034283557574284629e+01 4.595573819613901101e+00 1.161958334943695448e+01 1.097655421569118595e+01 4.142407316028176467e+00 7.519723566138818427e+00 9.706859846698355554e+00 5.293185570962537057e+00 1.118811199590217775e+01 1.099301860390581709e+01 1.051399284523387223e+01 8.553774575932285629e+00 1.387068449018215333e+01 9.817164180493175962e+00 8.455513103457706237e+00 1.438896111263086119e+01 6.416508624410288242e+00 6.679454752063549883e+00 6.831147896551645893e+00 5.425917928474419671e-01 9.015589286550625303e+00 5.881550751151863210e+00 1.471111032129325835e+01 8.964187387089639358e+00 8.643479189884711644e+00 1.075339641592198525e+01 9.148592582245107963e+00 6.675389107572616609e+00 4.328945748980202346e+00 6.399051052299936870e+00 9.848439559885544980e+00 1.068211731914838580e+01 5.704402291481027731e+00 9.202447912699321719e+00 6.170683559998839662e+00 6.180725973029534970e+00 5.663140679424697232e+00 6.228843724177143493e+00 6.746162227777521281e+00 1.218699951305087836e+01 4.474114918291336451e+00 7.217860377504832670e+00 9.605980314798431507e+00 8.101211658317396314e+00 1.201411101599709319e+01 1.002484626728097616e+01 1.272317711757385972e+01 4.628460179944453579e+00 1.236545677250081354e+01 1.010913871945444775e+01 6.703902557288571984e+00 1.138069529325398754e+01 9.589822724756830397e+00 8.008787118243798631e+00 9.836222527335003463e+00 7.861654946563245261e+00 9.067889336792164912e+00 5.569779478916728088e+00 1.181700185062463326e+01 1.053746318200086307e+01 9.395156571563267889e+00 9.494043141412010556e+00 6.162508147589212726e+00 7.799487157791932468e+00 7.882262813487007413e+00 9.781990418011201172e+00 5.257123934645193231e+00 4.102073159632602994e+00 2.398569158907105425e+00 7.850292036544637142e+00 5.775092783493628978e+00 1.147730684429445525e+01 8.595523368884634863e+00 3.079064065346789114e+00 6.638335941111559890e+00 4.652370055280347749e+00 8.981551337065525331e+00 5.637817392161541541e+00 1.150290414335806233e+01 1.241327065412071917e+01 5.984444767309807567e+00 8.146769039320815864e+00 1.132215095687294237e+01 8.462695154661668440e+00 1.117184408078464752e+00 8.606912820128622243e+00 5.951459281330763851e+00 6.319274167201335501e+00 5.499722037406296060e+00 9.638746526431834383e+00 4.939164116832024831e+00 4.261311584564632327e+00 2.942843615841710392e+00 9.017793376846698905e+00 9.468723941463698779e+00 7.098306637630850346e+00 3.436182094755763750e+00 1.016811093277543065e+01 9.318016778832470592e+00 5.628966749578818707e+00 5.153025086588204573e+00 5.698197020169552651e+00 7.173327552735679014e+00 1.399799280755069120e+01 5.924698830194962795e+00 8.905594661383124944e+00 9.869485001899960253e+00 9.836823381974651781e+00 9.077778890160566050e+00 1.217195108842587814e+01 6.174261321901953536e+00 6.649803436258411082e+00 3.031044474530773414e+00 8.064382544307282075e+00 1.235751361902288714e+01 7.954091136074294077e+00 5.612782529928208142e+00 8.637524417749471439e+00 1.143645978451294454e+01 6.455325824540778079e+00 7.250489402574376463e+00 1.778772026718809585e+01 8.563626718944410854e+00 4.931966157006790752e+00 1.088144941218084583e+01 1.763495793508860654e+00 1.924157847917229436e+00 9.223022619703524327e+00 4.815215646304386254e+00 7.099114013175846338e+00 2.484863281085378794e+00 9.401892011590064158e+00 4.114383162669410510e+00 8.350412660625709194e+00 6.917310256668242729e+00 1.376329000656829393e+01 7.430644335534777767e+00 1.212240326881424402e+01 1.885273079182009370e+00 6.420906132588269699e+00 6.219783760775925430e+00 5.940102748719055192e+00 5.856860169683402617e+00 5.349329521964852674e+00 5.652333583997597444e+00 6.175202986990043996e+00 7.286703318401777096e-01 6.928362528655632069e+00 1.326466177519851009e+01 1.593859667501851440e+01 1.021312826080279734e+01 3.403302139950900695e+00 8.875950074399559853e+00 7.772230780709953990e+00 2.926985482960568152e+00 8.850322412612179335e+00 8.872392928866428718e+00 6.452022087532632177e+00 4.564225496340938548e+00 8.796119771954979072e+00 8.031109456654244028e+00 6.058562591174025513e+00 5.245119371254343577e+00 4.009975180660518390e+00 8.409166963757760627e+00 8.478586469980339047e+00 5.564005558639428806e+00 5.911960963003494385e+00 4.681315471129248174e-01 7.097687077082352580e+00 9.077538942402739508e+00 6.658743220742390889e+00 1.096554293370186350e+01 1.122326206906333645e+01 6.285563465511350145e+00 4.917127452798432330e+00 6.622921079078324169e+00 6.712728675826611813e+00 1.407235699606614876e+00 6.175362202646550891e+00 1.029676720468890849e+01 8.266665558288579518e+00 1.035276129627915509e+01 6.034083545086625477e+00 6.318887352971219507e+00 7.923120117993891043e+00 6.212551352489082745e+00 8.831246105523254286e+00 4.373226109788602045e+00 5.833064538284090439e+00 9.639548993895239448e+00 8.202426077867635001e+00 3.564210288602658760e+00 9.055508293857570834e+00 1.043678926373467242e+01 1.044647820756507350e+01 5.721313257131533936e-01 1.525344361933130699e+01 6.458625633534580857e+00 1.470096683805273052e+01 5.246972972181094264e+00 4.913285933903003055e+00 1.074193831994926818e+01 8.358126670451420992e+00 8.174154182984519679e+00 8.036607111762220867e+00 3.258378833323438251e+00 4.319537615761632310e+00 9.381135306617579772e+00 4.988800531355818357e+00 7.891823228559246672e+00 6.425185546457193198e+00 9.427205045758935142e+00 7.959016785610574019e+00 3.349703393887823566e+00 1.156889697795306482e+01 8.846517129371243016e+00 5.094029564687925671e+00 5.056828175096494959e+00 4.642401666566955853e+00 6.801826746571713045e+00 9.047439980394988979e+00 1.002982116993572781e+01 6.468098624833514165e+00 5.906396669762783880e+00 6.149822104160615588e+00 8.876489746254776492e+00 1.022028042633956346e+01 4.423694655969002021e+00 1.734563384016821974e+00 9.120802079514454874e+00 3.553876706260850504e+00 1.315252220368609848e+01 8.649675408155918177e+00 2.576173288954004992e+00 5.595359800488346025e+00 5.971888359372649724e+00 9.077930530526851172e+00 7.570050041810656438e+00 7.659504147517193218e+00 7.505455247856839485e+00 5.034602691281435671e-01 2.777784647245303162e+00 8.333772537003618197e+00 4.584539338409314269e+00 5.978488892458668325e+00 4.520965169875101886e+00 8.155402748948825220e+00 7.930899448744249014e+00 3.859096198960041413e+00 7.448470524101496792e+00 7.025957578440848117e+00 9.931399331028756272e-01 2.218140200003844154e+00 4.375803832449211228e+00 8.167195828998002227e+00 3.636649177096607843e+00 3.851368679113123861e+00 1.006212896842473548e+01 4.957967796289126206e+00 3.633849708956192970e+00 9.539208618637669446e+00 5.852371225460428761e+00 5.806028330825042438e+00 3.165652209647467519e+00 5.220542207314614380e+00 1.004983134656245625e+01 4.608444023751102847e+00 6.711938524600991052e+00 2.716771357664890640e+00 6.143164792892177317e+00 6.735388942851604277e+00 3.507932553984487889e+00 5.399112226852404106e+00 4.050735829737783789e+00 5.256517523019097915e+00 3.789206273582264473e+00 8.978084773064363588e+00 1.059159464385552596e+01 9.159305218415179084e+00 2.278168157592243670e+00 5.065580190589233034e+00 1.104753835798462980e+01 8.771315651446311534e+00 3.161738549820956479e+00 6.173581375554127781e+00 4.921140906711226393e+00 6.897459019124887014e+00 7.300716635787067865e+00 5.322033999531925019e+00 7.259122423242430955e+00 8.255644137586180875e+00 1.141322279156667641e+01 2.753442376215828435e+00 2.541748972630204939e+00 5.634361130479852875e+00 6.642508697980773924e+00 6.986054862489520900e+00 3.719197499594379508e+00 7.435624239248200595e+00 7.027406064901811078e+00 8.214538050156306781e+00 6.164767772098202592e+00 4.737694065979765057e+00 4.897869605839875184e+00 4.172248500171992447e+00 4.115266978273649734e+00 9.249488111015955027e+00 5.543551290412046306e+00 4.076433603203112099e+00 9.198357164353531346e+00 5.272688499607040669e+00 1.259253074037548181e+01 9.709067719502495475e-01 9.299690846822384671e+00 7.746780440277666990e+00 8.839999105164370263e+00 7.967720730961561415e+00 5.034246148798606768e+00 1.041358966662205177e+01 2.531511165217777748e+00 7.378888702928426468e+00 6.047139746214989842e+00 4.452227552270107580e+00 4.892011299755740339e+00 8.415564804986868097e+00 3.799647995571604486e+00 9.866396056518583535e+00 3.823118705672030160e+00 5.568318362553313250e+00 7.177326395746896459e+00 6.751746725530307636e+00 1.963672111112039653e+00 6.379932937975861584e+00 5.152021883970179239e+00 3.734629617016413050e+00 6.699084136119670241e+00 4.224082074855949109e+00 2.804434317186373704e+00 6.590457854301030594e+00 6.172041218965843790e+00 6.234862875688502726e-01 5.420128970407061431e+00 4.421270246504896306e+00 6.776420943250847984e+00 3.385150392070672698e-01 6.809102651194213429e+00 3.127137142135632430e+00 5.430411196223717596e+00 1.355219234884933899e+00 5.715352303761824793e+00 1.139005743403132342e+01 5.289638701528083686e+00 9.814573054088041815e+00 8.024968779189510570e+00 7.883395249573390551e+00 7.556574795149620272e+00 2.722347953769718387e+00 3.072712356647900656e+00 2.237215454613369570e+00 6.063596296881281766e+00 6.342064397114524965e+00 8.717682254809204778e+00 7.243687509973019800e+00 1.256431924509965370e+01 4.622233419777294294e+00 5.244479400112988188e+00 5.023606881990686723e+00 9.089228099109808667e+00 4.887038968415544637e+00 4.217928809617434993e+00 2.311950924491957160e+00 7.385631442731022567e+00 2.466440625455138758e+00 8.137765970056687337e+00 2.502877494383550339e+00 9.825827235283041139e-01 7.232626405556361604e+00 3.272641213242913238e+00 4.797219916841520160e+00 4.831527806861601881e+00 4.368570406353506463e+00 1.192631485491329801e+00 4.453730136917672056e+00 6.668821978595865119e+00 4.070456897522886308e+00 1.881708801608875881e+00 4.700279055359975366e+00 4.690886573758530353e+00 4.156388504670554873e+00 5.379921730913533651e+00 1.084896943704932948e+00 7.298883245232014261e+00 6.591644873277449079e+00 7.155605297580093449e+00 2.378383752752599722e+00 2.011790734990777096e+00 4.044657769960190663e+00 5.106348437355370251e+00 3.921174276544625137e+00 4.201228712693055201e+00 3.491703439439220347e+00 5.266791910671576815e+00 1.042053474450000738e+00 5.235993580941331160e+00 4.118464933046219301e+00 5.462238281913361249e+00 3.891139669258742106e+00 1.216177012452073436e+00 6.816294600864862829e+00 1.907352515911520552e+00 3.555769671782416985e+00 8.596061224212492746e+00 6.129196785364487532e+00 5.999819901029387559e+00 2.507998617645167627e+00 5.173600525619789892e+00 -4.205758482471897430e-01 4.498799486795359570e+00 3.003044627855861570e+00 2.340782601630627902e+00 2.765965717377058652e+00 6.335675453309999483e+00 7.183896340260535140e+00 4.558995348441989393e+00 4.950310870938624319e+00 5.120261863413985814e+00 5.020059587768036513e-01 3.123430545866210828e+00 3.429267228927207256e+00 4.189867887025564563e+00 4.643237625304970528e+00 7.060794322463581629e+00 2.437473698959231161e+00 3.417783957673842021e+00 3.884457356475958356e+00 2.887551705554702863e-01 2.632817340013341223e+00 5.297574358008870554e+00 5.034514946583596107e+00 5.377964432782798454e+00 4.603313244029411777e+00 6.730853853627520422e+00 4.073224375934254127e+00 2.957740327095928379e+00 5.738647733183801947e+00 1.110440726090700991e+01 1.342373182260055753e+00 1.855754451679187733e+00 5.108831188277941138e+00 3.716805938827318467e+00 4.056661518617447726e+00 3.822066839259698590e+00 6.218103915840480056e+00 4.657825933484336822e+00 6.345329506216811133e+00 4.151010181491257001e+00 5.069821286997934884e+00 2.804011719934496938e+00 5.097729723050036021e+00 9.235579990056521638e-01 3.363375189385819475e+00 5.230789441228489878e+00 3.078110684003285691e+00 2.339139077342836437e+00 3.542769388151211452e+00 3.469638055124768972e+00 2.640130118374285573e+00 5.512436473217237065e+00 5.027997512744533992e+00 2.218060335069722111e+00 8.282588602328841532e+00 6.666654028568768098e+00 1.912176832536115256e+00 6.130697843655994461e+00 3.139058052440957702e+00 1.521248218374183780e+00 7.467812424515210878e+00 3.489561870987460068e+00 3.676360163306674700e+00 7.435584076790891395e+00 4.231228701863093633e+00 5.080845055252827258e+00 5.185496517073785228e+00 5.672315303031489897e+00 1.282263193309284510e+00 6.217987996425382136e+00 2.694181134765347707e+00 1.023664106202251123e+00 1.889998238714823753e+00 4.400880483146025313e+00 7.718774694898737909e-01 -1.022624401862667121e+00 2.855500553285583276e+00 3.891503516503364679e+00 2.747470943610185401e+00 1.814964026520120566e-01 4.277984730269428049e+00 2.366171361697475550e+00 4.009184370181197110e+00 1.314456311409677003e+00 2.096703048320496698e+00 2.094198126451300546e+00 6.297289303851860698e-01 4.720302530676907082e+00 6.975794161076935396e+00 6.670624498287999415e+00 2.015343150267304484e+00 6.549273074771747361e+00 2.343219403010456947e+00 6.652367465948344716e+00 7.490803234254448384e+00 -4.278845795093177973e-01 2.070232243639547054e-02 7.555153599747603366e+00 1.422227154164559249e+00 2.187828750143656631e-01 2.157712349704568044e+00 3.169117229223429533e+00 3.431213817122228171e+00 2.325468661337613430e+00 4.323022666080703402e+00 6.180974190784985112e+00 6.575415013119418006e+00 2.318659539547677007e+00 4.122495362975507227e+00 1.032180647196921797e+01 -1.660060717769629157e-01 2.885683239469196693e+00 5.309243741309047415e+00 3.577839849145800333e+00 3.459690225285798615e+00 6.030292081492435230e+00 5.701344366902386440e+00 6.395745558464153824e+00 8.524091411119107065e+00 5.251655437822762451e+00 4.702997223731597565e-02 3.847018750342417803e+00 4.834200987872726785e+00 3.128652185904531535e+00 2.684551149842817175e+00 4.732136392560647664e+00 2.633405060201362780e+00 8.390059776545477632e-01 4.071218906829646045e+00 3.801978775381786857e+00 4.571142501662693647e+00 4.410804791050042972e+00 5.108386841897267772e+00 2.515296883187565502e-01 4.715957423363245304e+00 -5.426206176497427869e-02 1.250531610873377497e+00 1.882918315534430009e+00 6.320882562745541833e+00 6.064538227165154005e+00 2.812891852809316529e+00 4.541870996033888552e+00 5.251182289885226062e+00 3.999025600433495420e+00 2.599140134385813372e+00 3.196481000974521258e+00 3.723400165245543292e+00 2.845885593006235670e+00 3.444145956336731373e+00 2.325910932948576537e+00 4.849598823536702241e+00 3.706035735350966753e+00 6.176698712054204066e+00 3.465823891676216739e+00 7.434871810818621807e-01 5.008780243402328303e+00 5.836884039260834101e+00 -8.198724105899724002e-01 5.300217060516975387e+00 4.831003701853534338e+00 5.406656190425302100e+00 5.757634787988016534e+00 4.102713965569398269e+00 8.539217173464495048e-01 7.848892555574489727e+00 6.473272375175768367e+00 1.308535695800542076e+00 5.857373660087714207e+00 6.026293721138140214e+00 6.574181738116800844e+00 6.565306890501997117e+00 9.753028057529171235e+00 6.159700645451112067e+00 2.388996787789468002e+00 6.156303259506559655e+00 1.534698787398228070e+00 1.666886582008379136e+00 6.580619911303403846e+00 2.069830333082403495e+00 3.327993368923131801e+00 7.480848786657428917e+00 1.002255630618691029e+01 3.551582254760979218e+00 5.507427223179862885e+00 1.515329639405757378e+00 3.851476381941373539e+00 3.239071136050231114e+00 3.841536964615975158e+00 3.981033890352985161e+00 2.539645891124776345e+00 3.951934272062841647e+00 9.940850706068220077e+00 5.131496939920353384e+00 2.456197458097769015e+00 1.122281961635358094e+00 3.669666027422917587e+00 3.843328489095576561e-02 -5.028184956638512837e-01 5.550224831562746708e-01 1.513999143438399253e+00 1.124592344801143895e+00 6.172168920983090779e+00 2.089290614118552547e+00 1.025236867699440113e+00 3.874221920439226086e+00 3.228020144262806923e+00 6.122437998605239962e+00 6.130103140918799376e+00 2.860388912348905244e+00 1.652291090639372850e+00 1.105204630865926241e+00 9.426248562901169414e-01 6.278712785642948546e+00 3.038331039927737010e+00 2.899278098432625406e+00 5.059368188109691467e+00 4.908051148388100415e+00 5.350209138922778607e+00 1.939758623006538674e+00 8.405180804604682976e+00 6.739280734058334943e+00 4.158022219262227814e+00 5.805209395096746050e+00 1.570340395124806498e+00 3.612141138703075960e+00 3.900936222257226582e+00 4.710427041734134512e+00 3.853708477812165523e+00 2.405719709506123571e+00 1.506097388647096080e+00 3.721404288528650905e+00 6.290496006636622006e+00 2.910044657047090588e+00 2.883397888795305342e+00 3.177882941883933832e+00 4.436522136736232191e+00 1.914194694032220534e+00 2.971956800286732925e+00 4.512244547802617411e+00 5.070508178879527428e+00 2.232963324726261245e+00 1.168851357074994990e+00 3.270936406310085420e+00 5.456422329921295500e+00 1.691047830101244154e+00 5.127071192820608303e+00 3.114526735745589470e+00 6.725369081967302876e-03 2.779380401595332728e+00 6.357914138819933392e-01 -8.652227591650363259e-02 2.589832716202877361e+00 7.005495711132446068e+00 3.568770007695071023e+00 4.431310845316377645e+00 1.677136803160037104e+00 8.516413237620926724e-01 4.272176496706142856e+00 1.116111673274817750e-01 6.709029166504795860e+00 2.953983100294468755e+00 2.949223870099462186e+00 2.849629884357251619e+00 3.778518187258069094e+00 4.900740640135166082e+00 2.574951491994271535e+00 1.291771367609505727e+00 1.840653251138421487e+00 1.459615045627455920e+00 3.401001607093570911e+00 2.352171585734639248e-01 3.847610403554087455e+00 3.807121040285416758e+00 4.119464236810537194e+00 3.053503599367609844e+00 2.755969598012347976e+00 3.815558578297118419e+00 6.736399107198416836e+00 7.658628804364187914e+00 3.584955730226679016e+00 1.230497273984096473e+00 9.262082784085114984e-01 1.967851173216985661e+00 1.284422601074282966e+00 2.169735669787769883e+00 3.248105235943936631e+00 1.652416966894600270e+00 4.415294858023066205e+00 5.890008577571777870e+00 6.337300259576807093e+00 2.508849221097047444e+00 2.822581926750672654e+00 7.673316073969848716e+00 2.719016592747951488e-01 5.558989087819876218e+00 5.680405000288228479e+00 3.060647633393317690e+00 4.883595905831960238e+00 1.738396799376845880e+00 2.008749378742107794e+00 2.239679168833176526e+00 5.750400172074228600e+00 5.082905639596851266e+00 4.692685370455991212e+00 9.218731079508213355e-03 3.492573875173436981e+00 8.472453372902943869e-01 1.659549852284123439e+00 4.432894696031402404e+00 7.070040979531075465e+00 3.599193291861271682e+00 3.188584101980735053e+00 9.139669520756206200e-01 4.804878788301887305e-01 4.657317339128713485e+00 1.746651382231742433e+00 3.856206011404912815e+00 3.117839354649852845e-01 5.213778081280174170e+00 3.117192328473822549e+00 4.450233794072248728e+00 3.333084774968824604e+00 1.258690878704952443e+00 1.761013931079122852e+00 4.817710017825666213e+00 3.337205780334067118e+00 1.471714637096390943e+00 3.449042045875197360e+00 4.067488635708717659e+00 1.230524939985604416e+00 3.005651954584774188e+00 5.048273339918086577e+00 3.685652260208775566e+00 3.904694731659855034e+00 -3.845130311554628699e-01 1.636118858135320986e+00 2.104100613328594438e+00 3.324050341936316322e+00 1.498773673052512745e+00 4.905165116640941569e+00 2.907622614115115134e+00 1.299130492363192779e+00 5.554975420148813292e+00 2.503695559854173247e+00 5.000254719575580431e+00 4.325464413967491595e+00 1.257982813666069788e-02 2.725635991558655213e+00 2.606351205831664686e+00 1.775319655741884439e+00 3.702918613926851510e+00 3.396642791094674596e+00 3.209533883553214118e+00 3.633298167623221886e+00 2.044062862468183361e+00 4.212087908117458035e+00 1.481115328570428602e+00 2.563038468791729585e+00 3.214805859612293482e+00 2.068857271737480907e+00 2.981456222051884986e+00 3.145348802117108988e+00 3.984048454038604525e+00 3.107244437604483878e+00 2.453517440012591422e+00 1.034899392586970279e+00 1.926278584446571962e+00 2.141463638029101446e+00 5.507820149225548967e+00 -1.429874343012822457e-01 3.954349286985223255e+00 1.978214681110292084e+00 3.437706558740732277e+00 3.079382335248479929e+00 3.367725555491891676e+00 5.200984459486432954e+00 3.665401900852765404e+00 2.900587513072583778e+00 1.473044092732981980e+00 3.895039669155109685e+00 8.340349443559551545e-01 4.381466598594715656e+00 7.847863840184331474e-01 2.677013525489412515e+00 5.585718822566727582e+00 3.527600046871356199e+00 1.486348242110739015e+00 1.129483754696514408e+00 5.909686112753622211e+00 7.109214794738154097e+00 4.340486746706416099e+00 3.072666305908085871e+00 7.780108865978435873e+00 2.595912874991162855e+00 4.062810640694030972e+00 3.878298129351093859e+00 3.181564860707022824e+00 5.877195757949424504e+00 3.942059980817128384e+00 3.578011622245468537e+00 1.836708677097201869e+00 2.420479797171356751e+00 4.977363996062566187e+00 3.509152480044736011e-01 3.394318631170388123e+00 4.223756914088623304e+00 -2.270871520481105854e-01 3.467035669398780051e+00 6.936987208977892783e-01 1.820060322580652867e+00 1.808098308121207864e+00 3.962424600848551748e+00 4.267786500987138520e-01 2.950577614912550217e+00 2.868173818101114492e+00 3.249299280922733235e+00 -3.088770655352499617e-01 4.400429756176367668e+00 5.964384894631999945e-01 1.209242087676693611e+00 2.672897836231532764e+00 2.621512955031098713e+00 4.051012003863196931e+00 1.407754454124868104e+00 8.409931242688973185e+00 4.600871334345673525e+00 3.128983965160640146e+00 3.678441926581242694e+00 2.917137802423313886e+00 4.000721595095688699e+00 4.924836894847836710e+00 3.130307667717266984e+00 3.347808399215702835e+00 3.973216213596924895e+00 6.158914874920542459e+00 1.117376508056906470e+00 2.401415734974989391e+00 3.875055959436711994e+00 8.303614607499005817e-01 5.213128937856801315e+00 3.639892204322652702e+00 4.672616104298736417e+00 2.611847116385708212e-01 4.667136357700688798e+00 3.215471931327420041e+00 1.385925451550130694e+00 1.840796263938259125e+00 7.361556422590600501e-01 1.386434386635342797e+00 3.689222795804628419e+00 -5.755167783183277042e-01 4.918325190699929239e-01 -6.257611380379606292e-01 4.496837723099922357e+00 1.984300988414342770e+00 1.017553334379734054e+00 3.797377519243334998e+00 1.832260597721944162e+00 2.400661181945563438e+00 2.925066652276355761e+00 3.092954684503159690e-01 6.456830450231307417e+00 2.718123075027412128e+00 4.415636505136706802e+00 6.030864774270174422e+00 3.672649891397852695e+00 4.872838890870254680e+00 5.673197537864471673e-01 1.726312559376939726e+00 2.135595316089886175e+00 9.075493420729883187e-01 5.702214659841797761e-01 6.542117591719163627e+00 1.934232340334459010e+00 1.127241699466174030e+00 4.222023857271301139e+00 3.591975603655436000e+00 4.634644426019355556e+00 3.588497134333833216e+00 1.171908796319315327e-01 3.411623190232956127e+00 5.448471948622120919e+00 4.279039820346889123e+00 5.664652895244762121e+00 1.935067099760425791e+00 4.434540032486647299e+00 6.305996601698677928e-01 5.559664770394377342e+00 2.796044538217986819e+00 7.005161992195770182e+00 -1.547833532688904112e+00 4.774837147150731154e-01 2.756825108699599181e+00 7.683490479326160916e+00 -1.873707105280826291e-01 4.591481321019081907e-01 1.057693224486959460e+00 4.984399175400837656e+00 2.279469574377555041e+00 6.939846209227557239e+00 4.601811128563109143e+00 4.586183071254461563e-01 3.288904030557008529e+00 2.908754043528260169e+00 2.734996486527094817e+00 3.622855423123411800e+00 2.566071636087291719e+00 1.041659752068710532e+00 3.675288357425801067e+00 3.073207232628683006e+00 4.852635050669161565e+00 4.226792686949165656e+00 2.138621744713875117e+00 3.185415723278596900e+00 2.366384819429389275e+00 3.342646873515707107e+00 3.527322723586967079e+00 2.533305822957842679e+00 2.529714801080991116e+00 8.777725630471169271e-01 6.217599361947966585e+00 -9.090406951735513497e-01 2.735015054986285943e+00 1.402154167416198804e+00 3.866103454563366348e+00 -7.331013886428249249e-01 2.974459211274987247e+00 1.028932119818529722e-01 1.777591733113268457e+00 3.950960706841034842e+00 4.836642570396578300e+00 3.119176301467435852e+00 6.069928824387109678e-01 1.541277895097490358e+00 1.802126134318181583e-01 6.264245011214997216e-02 5.643767926576996885e-01 3.173173480833877402e+00 1.338533127299176950e+00 4.289052901548910057e+00 3.946234395688708929e+00 7.776468978630302065e-02 1.569504763379092394e+00 1.507166671122328605e+00 4.022158225206766247e+00 2.820738966097958045e+00 1.995970117222830797e+00 2.559828764852294825e+00 -4.243625267112187405e-03 3.180026963286197272e+00 -4.425557160017863367e-01 3.571784470401186518e+00 4.060356987190715472e+00 1.681904169489164325e+00 2.616428851877608874e+00 1.298972148115460357e+00 1.594974564740314404e+00 2.375178158428697284e+00 1.418069451254140523e+00 -4.247722554611454981e-02 4.416983321138699736e+00 2.994040465626567560e+00 4.429328224532357972e+00 2.830476056138075069e+00 -1.677891146545723577e+00 -5.227960414243635334e-01 4.918130762076790674e+00 1.873309543984165604e+00 3.187846646832079411e+00 1.535988892896771763e+00 8.286422445398516912e-01 8.977788903779985175e-01 2.152338936016943371e+00 6.913681810841025843e-01 2.134616342807297951e+00 3.021357637089586934e+00 8.408486806721875428e-01 2.528141841330614481e-01 1.473998304798822323e+00 2.023847070710074636e+00 1.742080847360322426e+00 2.476867149344847086e+00 -3.451403600812368300e-01 3.022606320585694561e+00 4.107254132612993658e+00 1.864136046555065374e+00 4.371528356816741123e+00 7.274518237974609836e-01 5.196813341690424970e-01 -4.901226915754907099e-01 1.226209834761218698e+00 3.785507617282668047e+00 2.817511216113270933e+00 2.760485277274876914e+00 3.629951364674922853e+00 3.120987410440267507e+00 2.350934079287577916e+00 -6.593134448525104219e-01 6.349937135886282391e+00 3.910998093275379173e+00 4.086343666937885644e+00 3.359847959087509661e+00 1.409544075084371961e+00 3.087431782650356560e+00 -1.341369836304138197e+00 7.745879294420409122e-01 4.843406451520518630e+00 2.892340259413974657e-01 1.944101600745319125e+00 4.362566864256280930e+00 2.008325298179095775e+00 -2.968276647039790883e-01 2.560444312133285827e+00 1.207700187452009466e+00 2.836846972868048766e+00 1.807736012351249366e+00 4.450953067682645425e+00 1.182604824460306459e+00 3.231067833054396043e+00 3.484755594881182805e+00 -1.492541066889342627e+00 3.108788555901305095e+00 1.821018627002772616e+00 1.506867055368318331e-01 6.216960162937293921e-01 6.722526254156954151e-01 2.687987268848623046e+00 3.422775264482965429e+00 1.021812935286429580e+00 4.040794528792178042e+00 1.501094996219669575e+00 3.543118965203707393e+00 2.024988500464444119e+00 1.474515789128910903e+00 8.910704440481930222e-01 2.953904253334568519e+00 2.363830265571285505e+00 2.534951698689794863e+00 3.373976991155359428e+00 -1.844822023845154035e-01 4.742823004012715060e+00 3.157271298618486099e+00 6.376222858077353894e-01 1.554853105051573259e+00 4.533153655443908914e-01 1.758446184469979023e+00 1.727110057564941181e+00 3.495880605780656403e+00 1.184540913138368845e+00 1.206806041462355372e+00 1.479066427352903723e+00 2.083216775245981367e+00 2.396953032335950695e+00 4.844747375949531865e-01 3.119028694764311549e+00 1.281526857760739713e+00 5.248773173727122376e+00 6.053150182538513668e-01 4.010316657210874602e+00 2.457141268458656658e+00 2.934948480411980754e+00 1.842267993071862398e+00 4.003061248951615525e+00 2.651704673752219854e+00 4.928150941158114806e-01 1.550798919828859646e+00 2.230609417485170720e+00 9.695986195969462651e-01 1.577625545230098680e+00 1.908126049377356637e+00 -2.413089318753909307e-01 4.145715113684825814e-01 4.452755981724206613e+00 -1.033380169161624229e+00 1.892960956520660876e+00 -1.115464578422239672e+00 -7.835566106849888302e-01 1.429441087710693337e+00 1.655569667834160263e+00 1.455144686997382197e-01 6.420727294847873523e+00 3.486753124072882848e+00 1.331088392942693099e+00 1.384617577111239894e+00 4.581955700699092304e+00 1.604259286514108762e+00 1.048329333559743892e+00 7.243315130259584400e-01 1.769896679247134008e+00 4.177976117279788681e+00 4.935408202531560207e+00 4.627165072364766374e+00 1.972577345851645569e+00 1.949738761363323469e+00 1.471309219020320302e+00 4.659188281308542123e+00 4.866537014102376268e+00 2.721259049229373339e+00 3.998101558360792396e+00 5.090389083025602446e+00 8.345698073945610751e-02 2.437510467688977389e+00 5.178253405271465715e-01 2.689386707583075520e+00 2.824814274397101421e+00 2.401382384171450113e+00 6.196809773692999457e-01 2.666552999624454579e+00 1.758838691723717096e+00 8.978488934838593227e-01 1.302595754871687994e+00 -2.043950040880994634e-01 1.897439558080209254e+00 7.992173748725019955e-01 -9.037096198503234978e-01 6.731304336958039869e+00 3.025171887608867571e+00 3.269844722346333388e+00 3.994161283991481071e+00 -1.660508860262021713e+00 4.725926686256218368e+00 2.099498220173905860e+00 -1.686313154112477619e-01 7.909848124844284456e+00 1.995707045695243931e+00 3.211418696405542672e+00 1.209462718820806471e+00 3.298363081497153182e+00 2.564204966429653343e+00 -6.348625270377699081e-01 2.448912707024884838e+00 2.642315098090630254e+00 5.664110660222343441e-01 2.757926290682614301e+00 -1.590115852921258899e-01 1.060893672033813129e+00 3.157456616129934446e+00 4.697066612328174351e+00 1.060788554048743393e+00 1.007751875109521800e+00 2.198042924762786399e+00 4.111009088370165543e+00 1.186485060407468373e-01 1.754272344674190798e+00 2.682970480938076996e+00 3.574222780282735989e+00 8.271651903120232907e-01 2.389671670023298500e+00 4.122892850624600314e+00 1.761009974329917238e+00 9.082036350894495680e-01 -1.659382619135731929e-01 3.259607233670935855e+00 3.250844176718910461e+00 4.188846502682267214e+00 1.383315500567577239e+00 1.690588941135522827e+00 5.176132291146822162e+00 1.919248381989527186e+00 1.145420014399851638e+00 3.841876817493356189e+00 1.313597348768235529e+00 2.013022651580617384e-01 -9.443421840888173158e-01 1.207328126838370430e+00 2.953628410545732219e+00 2.142107607021511484e+00 2.001715826796198971e+00 3.911155773156822058e+00 9.062393311959038300e-01 1.813765793185823760e+00 -3.357191603164664251e-01 1.697030627133639502e+00 3.563912476148116237e+00 8.170019752922157430e-01 1.857053891652917788e+00 2.197371583340127277e+00 5.094193218497991893e+00 4.781448114740491029e+00 5.437480065791685746e+00 4.115551105022671408e+00 1.665738984514389953e+00 3.076669046030471311e+00 -1.747856490624971615e-01 1.383020035684579874e+00 2.269058719604734264e+00 3.018516825098902068e+00 2.191745231547605144e+00 2.201312836269964990e+00 -1.469777121414626242e+00 2.223812549729231314e-01 -7.150872934160892869e-02 -1.271634114143633809e-01 5.814761905165470424e+00 -5.861215356771487528e-02 2.897114116711534404e+00 1.164787275470258177e+00 1.316006290118613364e+00 3.613980151368813676e+00 2.656311456509990787e+00 8.219363150704162013e-01 1.143992524174486158e+00 3.677105700815302303e+00 1.630375064930789986e+00 2.290394870099802915e+00 1.319446250174947100e+00 2.854822998956236368e+00 2.234564429455457635e+00 3.231109319582942341e+00 2.740293621375029964e+00 1.225777278145309346e+00 1.484170359219428859e+00 6.801959991729527033e-01 1.362265791191989095e+00 3.023207086685830713e+00 -5.167084137719845094e-01 2.706716150643762031e-01 1.838517318619915741e+00 1.414455183588884557e+00 5.290489124102761842e-01 2.859354932974936148e+00 2.250700262253557682e+00 8.351178380313927230e-01 2.781619484098646566e+00 8.353048636291611206e-01 1.077230176462076860e+00 1.489849688535679118e+00 -1.552751161542654579e+00 4.307867046036232272e-01 2.409509493155865822e+00 1.756684234620870644e+00 8.497931917161668514e-01 -1.034766569851302442e+00 2.031234663519763117e-01 1.306383987270417490e+00 4.625291230151504784e-01 3.654649908899323840e+00 1.922817270680988511e+00 6.721718430411685041e-01 -1.099204645593465646e-01 3.018935002717179739e+00 4.764608064555785560e+00 3.080666491837236620e+00 1.348831836915215021e+00 9.826300053096963527e-01 -1.145906722494587582e+00 1.752889976827233909e+00 1.107493587806934077e+00 4.793396116050082867e+00 1.994265057790197915e+00 -2.264807442457104081e-01 4.950429848968168400e+00 4.878845951592882813e-01 1.354276017202579174e-01 2.153410080908860103e+00 2.229708686594424893e+00 2.624700807042801287e+00 3.168761743865146308e+00 5.721239743351121121e-02 2.533824300863944501e+00 1.608679097590680840e+00 6.545273874707792316e+00 1.117891607415876454e+00 8.258483170755646086e-01 4.811159550849355426e+00 2.935699694075193822e+00 1.213215360008681465e+00 -1.773059563260628857e-01 4.889897064870595500e+00 -5.763677202785826292e-01 -2.624581426076966206e-01 2.238826081877870688e+00 2.273083195088057895e+00 -1.046101681598801569e+00 1.239174083506450863e+00 4.959231037975503575e+00 9.934445114434875546e-01 2.497846954391902408e+00 2.088407115526818014e+00 1.289424917073616506e+00 1.459255024160428516e+00 3.270313269621083041e+00 2.996423064917199675e-01 9.192020049136672144e-01 5.351161361289034080e-01 5.646355200200270374e-01 1.034893344654630010e+00 3.413905076754207624e+00 -4.972588905124551983e-01 2.642547738754926212e-01 1.062664057507806570e+00 -9.105866930857731134e-01 1.209727358281196263e+00 1.685124405720173968e+00 3.035143147960334131e-01 2.962848104222587153e+00 1.639209129717189850e-01 4.262615017600184686e+00 8.427186288990027307e-01 1.299901682942642189e+00 3.769577632333978023e+00 2.360054765972604329e+00 -1.227928778939522791e+00 5.190724566851310368e-02 4.997512402914258134e-01 3.568357744428232170e-01 -5.247991837016885430e-02 6.963627977747870901e+00 2.919674859958664825e+00 2.230358461111943136e+00 2.737553759907960682e+00 4.279708778745207276e+00 1.293173330881238758e-01 1.774817503327857260e+00 7.033019715985719955e-01 1.412363828095728469e-01 1.293686888311801786e+00 3.161312854335250666e+00 2.249505329702259360e+00 2.400914748792248865e+00 3.482815594049067265e+00 1.518649888343885035e+00 2.517364795992092841e+00 2.161839222682248263e+00 9.552395555780376357e-01 2.923970693967229639e+00 4.501664928939653976e+00 1.576400976791351827e+00 2.268626893883113116e+00 1.139009903292012016e+00 2.008626168014250313e-01 4.257446347774255457e+00 2.640033040187960811e+00 1.990108975089648569e+00 1.241029089931320883e-01 3.566487650139642973e+00 -3.652662653817335681e-01 -6.473912149798981552e-01 3.321530946340609081e+00 1.512820937747870520e+00 2.267142110284581236e-01 -2.100750391029412967e+00 4.355241562248566289e+00 2.274902836032330011e+00 2.452405021191777834e+00 4.776428601036694310e+00 2.353674892404277408e+00 4.403728833097843243e+00 2.411478656256996977e+00 2.781638234240200624e+00 1.966520748183268941e+00 2.089773596767881436e+00 3.586658602562991849e+00 1.032349177237414262e+00 3.373980539370105891e+00 1.268870737221750922e+00 5.628003234498797358e-01 2.955237824388453838e+00 3.520512348364369437e+00 2.994820426137365654e+00 9.865604974714147213e-01 1.486197842289473048e+00 3.408622581889621195e+00 2.675929703087487788e+00 1.315551156565674562e+00 1.924772507851391090e-03 5.764552443630291734e+00 3.417046334593134560e+00 8.537452888239298598e-01 2.498172320897073639e+00 3.443234876712503167e-01 -2.962945085380485066e-01 -5.224303519279686198e-02 1.945416477508703945e+00 1.071965257230092394e+00 3.206806422570818604e+00 2.087328911894889227e+00 2.014851708123253538e+00 3.359820524611388581e+00 2.786826289984135840e+00 -1.309641112715480282e-01 2.048200573330768215e+00 1.092683975173165400e+00 1.105371852961845730e-01 3.977540958684488981e+00 8.612220660488638657e-01 2.281078481244347422e+00 3.251926978934377210e+00 2.103579163823021680e-02 1.392068449072361158e+00 -9.618725906361742517e-01 1.317189771391695352e+00 1.333231425605116982e+00 1.497547767147537234e+00 4.105471144981016618e-01 2.830050161200290848e+00 4.662626917752599187e-02 1.148496915532356333e+00 -1.041624554082267728e-01 4.051961197308544982e+00 3.661999312908353232e+00 4.189431083924116450e+00 -3.158434836941790280e-01 8.423197337203138790e-01 5.269451812945780134e+00 3.082865390793462446e+00 1.676518504081270455e+00 -4.432433415214600547e-01 3.882203693983254378e-01 9.111886388295279415e-01 3.093317710395949494e+00 3.837210767836286784e+00 1.151136577064854283e+00 6.406767582170075137e+00 1.753591091562393789e+00 3.748565479342438778e+00 5.611278365652543343e-01 2.517927181931067793e+00 3.008246756936671318e+00 2.053615942999412525e+00 1.560069691883404497e-01 7.992924035344610711e-01 1.553904899500440528e+00 3.573535257837761492e+00 4.046572682030872947e+00 -1.176785965133962053e+00 2.162937774301851857e+00 8.556747831857466347e-01 1.845156728030468152e+00 2.876850237025658341e+00 -6.935857931685543432e-02 3.875948728065456983e-01 -2.778019576550383452e+00 2.494945345331247566e+00 -2.008030069313239796e+00 3.289066686361478808e+00 4.675533867544988453e+00 3.251216721132577092e+00 2.969033640707169353e-01 1.307747381304900536e+00 1.182381465516544772e+00 3.353203293356324277e+00 4.020735031301764018e+00 1.312190287712159842e+00 5.622567940316347546e-01 2.171033191592989020e+00 1.329468801361310737e+00 4.148741017715440016e+00 4.148161653658158698e+00 2.209610117640827376e+00 4.588287597789872052e+00 3.982058074802166114e+00 4.696407932706274657e+00 -7.801596049557725232e-01 1.881100508954861805e+00 3.701065113897368253e+00 6.054071181860539497e+00 4.699343129879774983e-01 1.670314994603217862e+00 2.793396354708184592e+00 1.251693257155731320e+00 2.624127607416512742e+00 3.359228720580170968e+00 5.319031135504449503e-01 1.999979552608178057e+00 1.398148313485297001e+00 2.110367558986914638e+00 3.566552361954176131e+00 1.427164452753405088e+00 5.622000833835377520e+00 4.931277667457115932e+00 3.846172714686418637e+00 2.282743169943435291e+00 9.515956344702737324e-01 5.033320186585928724e+00 2.432126063072562516e+00 3.431439962402503152e+00 1.637104728837020406e+00 1.909890546086218110e-01 1.014511690686603407e+00 4.660427854096374500e-01 -3.497108474408399531e-02 2.470278388705097417e+00 -5.490222059921570086e-01 2.210373058639454769e+00 -8.534866369764348981e-02 5.646276535743061764e+00 2.907417930655081584e+00 2.438048589826515400e+00 1.179708426075951166e+00 4.975749154904768323e-01 7.103593623358515075e-01 1.472279976834641291e+00 9.233083976250391345e-01 8.979294382154209275e-01 1.697926776248787739e+00 2.386757398861989010e+00 3.576290525315466429e-01 8.164591623183952152e-01 1.918321135531322552e+00 3.560629954994401380e+00 9.606560171660629699e-01 1.067909998883354916e+00 6.023790964906460488e+00 2.705843856401625835e+00 6.007281912445857630e-01 2.932892394317458518e+00 4.501216222350390872e+00 5.821170390199640110e+00 2.370483217088117378e+00 2.960166908026449661e+00 4.711128402132064963e+00 2.466444649568079406e+00 1.717304781785999435e+00 -3.184734487072882203e-01 2.628567303484135032e+00 2.723935667241425662e+00 -2.146871240096286826e+00 2.316205494252668640e+00 3.807079545465435366e+00 2.770826902485819865e+00 3.575322965823541033e+00 2.439041191137408138e+00 3.248015231178570161e+00 2.911401516446789906e+00 1.636935719852600224e+00 -1.760127718428272647e-01 9.727321920662201915e-01 5.900780217029405472e-01 5.309515548008125307e+00 3.728204317708226245e+00 1.232464180427820022e+00 1.094159792170095180e+00 2.234652113159412146e+00 2.093741197512748897e+00 9.313862462239574924e-01 3.077419333194834294e+00 1.825030831236321927e+00 2.529920356390854774e+00 2.736981956863666632e+00 -1.001260482308918398e+00 1.908521960053510824e-01 1.243683474300304903e+00 4.059435998203499096e+00 8.975143435134425030e-01 8.630728499761364247e-01 1.092450701225956555e+00 1.599111016629156445e+00 -2.359413700424384253e-01 1.188982567522807621e+00 1.837675607397241340e+00 1.311639866633804274e+00 5.377169189368632418e-01 2.140309041653237099e+00 9.555239610367742831e-01 3.547426384443573166e+00 -1.151527265996551197e+00 2.626675169439896429e+00 -4.976716304236235566e-01 5.346564298616931055e+00 2.595900193217982377e+00 -2.665136062148025786e-01 7.033866208251458030e-01 2.412625327051866719e+00 2.846024776843593118e-01 2.644024305809581588e+00 1.246013386462089478e+00 3.526370290798921392e+00 2.972118620996007543e+00 1.016480008976406113e+00 1.270626155470033491e-01 -5.393830001262200913e-01 -4.096394557856399832e-01 1.832766900525844234e+00 1.772511887995862789e+00 7.252828676848589673e+00 2.241460248667491939e+00 3.813572431878536673e+00 8.500591732861875194e-01 4.252478768554899258e-01 3.396744585892384372e+00 7.507575186777961651e-01 2.925629947762261818e+00 -1.113807685793854058e-01 2.118392590314073676e+00 4.473409927368881406e-02 2.822524639599050644e+00 6.810562523173371297e-01 -9.080841288067936778e-02 2.902539426958631097e+00 4.014875400693030727e+00 2.995244145660539203e+00 2.389732011349363194e+00 9.279505662953564382e-01 -2.155663297892791430e-01 6.984244114901730915e-01 2.433052947806114474e+00 1.484073354659179333e+00 1.918103213130572637e+00 2.727747714749239050e-01 -1.291596630664279211e+00 2.263340881844172703e+00 4.119329142207606154e-01 2.909667569984629498e+00 3.678347673230318193e+00 2.639545082710371027e+00 1.247446600091428826e+00 -9.140412068188445704e-02 2.385015946001773024e+00 -2.241251762508072343e+00 2.796918803289055067e+00 5.261948132745082329e-01 1.073672077439630224e+00 3.679804529664461477e+00 1.218373056032734159e+00 2.014121829729646151e+00 2.076658078746238534e+00 2.664580212817577731e+00 9.960166133726184104e-03 -7.683683114699960681e-01 -7.710216304853940716e-01 3.612532806496006721e+00 2.992551092587801165e+00 -9.436113424870720134e-01 -3.845607146788199704e-01 1.375363929060022139e+00 -1.306823254044049420e+00 1.364401692911635156e+00 2.173719866049684590e+00 4.498299332777175863e-01 1.209042228855361056e+00 2.035343123964272471e-01 1.939563831229697222e+00 2.056679529358899639e-01 -1.027474921657961726e+00 2.233994601935181290e+00 9.048270342782970266e-01 8.721191257077802739e-01 -1.307920553016165943e+00 5.896688499482407586e-01 2.386087183348202245e+00 6.166481104101459998e-01 -1.697455704187759151e-01 3.546331962444978725e+00 -4.538678239707965578e-01 1.369320521918567124e+00 1.395346326504486090e+00 9.313405438547786019e-01 -1.887117940381652370e-01 -1.767280605320781517e-01 2.893750135164903536e+00 1.662328697480376372e+00 3.205012802889989132e+00 2.211585984297614882e+00 2.268972744715425538e+00 1.284769075675893824e+00 -1.591716360626685978e-01 3.500658302950237499e-01 1.142838302880126861e-01 2.043929074634638354e+00 6.901194645423948115e-01 1.122700408028709740e+00 9.970924030822595485e-01 8.027885409823208862e-01 8.622124501844555811e-01 1.930165849494462460e+00 -9.494642532298463999e-01 3.855746283248960182e+00 1.379669179322009498e+00 1.015204324698618876e+00 1.058328877071014418e+00 9.949044066616496984e-01 4.513460031118347260e+00 1.829435002995192017e+00 -8.203588435826706382e-01 1.790885406492828569e+00 -1.383588840950309873e+00 -5.384533998118311571e-01 5.606346570677187557e+00 2.000274049328367720e+00 3.256915650297465881e+00 1.750465080576757426e+00 2.047349813569470989e+00 2.165679267860815660e+00 6.490832530083178176e-01 -7.919700671245104295e-02 1.267476308339176017e+00 4.880757913200663545e+00 4.681234908908986192e+00 1.631192031212853610e-01 -1.265425233192011834e-01 -1.058225475734053234e+00 -2.090176635278098161e-01 1.167065710823853797e+00 -1.878382789370704797e+00 -7.406035917909381538e-02 2.156385547777232681e+00 3.162769525829376427e-01 1.456439350001693667e+00 -3.492705256356440913e-01 1.007640046823912394e+00 7.541304977056830783e-01 -9.859265420632725707e-01 1.134691445224954798e+00 3.927996521827767484e+00 1.531507095709242483e-01 1.905156375541436908e-01 1.153528216366010106e+00 8.052691880934155222e-01 1.285005255063802254e+00 2.531166783137320242e-01 9.481928806309833924e-01 2.916968647033298279e+00 1.121749201870442691e+00 -1.644560626235492151e+00 1.319639734814670895e+00 4.692543325613284244e-01 -5.073222500373951727e-01 4.462410789346336060e-01 7.053037860405630965e-01 1.621412898582605067e+00 1.851524871268562356e+00 2.371100557911189621e-01 5.097916261292256834e-01 2.821217294047081658e+00 7.038033477090739343e-01 2.158035901877097817e+00 2.729268165006134783e+00 1.533752069503602211e-01 4.617206967879231017e-01 3.780807719804552512e-03 -3.581541573723897643e-04 3.044404340705612277e+00 -1.306077667232097728e+00 -1.031198339039970602e+00 1.631079172426117108e+00 2.830332095113426316e+00 8.849520630828690004e-01 9.497009909206239886e-01 4.967582001851964524e-01 -5.200626497181956021e-01 -7.173185205917805840e-01 2.039224474291615685e+00 8.403003060183676931e-01 4.535016854456634938e-01 -1.324405818474433838e+00 -2.378996986981214423e-01 2.398855786568171222e+00 1.724155891869665558e+00 1.209984963518428769e+00 1.407428237695581563e-01 3.344718716896220467e+00 3.660863309437010216e-01 2.611286544011905075e+00 3.592549090056304628e+00 2.674036288010996465e+00 3.037716217581201139e+00 -1.330850460402563662e-01 -1.495174704335287652e+00 1.440813287408162280e+00 3.504298459887016381e+00 -9.719774702404677669e-01 7.632692052862056764e-01 -8.088273796781076941e-01 3.214403656106562313e+00 4.101036966620686286e+00 1.509033168877438325e+00 5.946426856041009401e-01 -1.294655979957993308e+00 9.439190064591662654e-02 -3.795927832601906360e-01 2.973457857377778790e+00 4.304035140502870949e-01 1.753666770638524497e+00 -4.591043941288168728e-01 1.787848825847013101e+00 5.310535055554577166e-01 5.251957800496529112e-04 1.415261905488830685e+00 -4.078605659475385004e-01 -9.094819574333496970e-01 2.047139759560669070e+00 8.595988386275050797e-01 2.078608717983186249e+00 2.392589262205146561e+00 1.324478096648450398e+00 -3.069501235103642145e-01 1.624796944398980036e+00 2.758542601200558941e+00 -1.098728973252103280e+00 1.210644999270286126e+00 2.670462053170870043e+00 4.395098646984934021e-01 6.605792291044219056e-01 6.462157940250279342e-01 7.063579695387908197e-01 2.299408071290126809e+00 3.238642354544497559e-01 -6.425863099192231920e-02 7.577033479750613365e-01 -7.030996641843967332e-02 3.114139622958847387e+00 1.870183697600987793e+00 9.041932009392844583e-02 3.458950476635851867e+00 9.776833241934623775e-01 -1.127609215409584031e+00 -6.418664650307069897e-01 1.624205257982180406e+00 1.461215155959778356e+00 2.080859280631223829e+00 3.865285916158263113e-01 2.616100759378347629e+00 2.420533158221378045e+00 -3.035675467606947509e-01 1.497015416272219623e-01 1.669783750914878295e+00 2.374065890862862460e+00 3.961771614926296259e+00 1.408242108572526297e+00 1.297980790964607056e+00 4.052560496892303465e-01 -1.802486142368425748e+00 -1.096387842955378167e+00 2.812019848227851337e-01 1.409817538612484489e-01 1.766370567103200395e-01 2.627549591662418083e-01 1.080489479974053313e-01 3.598370725610872789e+00 8.850475623225567690e-01 -5.115854802478981833e-01 2.546164868473931975e+00 9.738739236111733089e-01 2.288336529988884926e+00 7.280526812137749770e-01 -1.026411527056335204e+00 -4.189949757545041176e-01 4.692253344459473396e+00 -3.009497155551865699e-01 7.854051676439433027e-02 -4.461285397844083622e-01 1.075091990392577301e+00 1.381726436690506432e+00 3.564558939471206278e-01 -1.339994584508647613e+00 7.431827988208352664e-01 2.318921470631257531e+00 -9.271069093792146942e-01 1.079881237527576143e+00 1.979719103762431986e+00 1.575202140861221567e+00 5.239011967738794739e-01 2.499980789545666049e-01 2.165683895450633001e-01 1.614273354729918397e+00 1.210967989982967952e+00 1.504129588446625920e+00 -2.353731635955507162e+00 1.044417582732195537e+00 6.205253652747066972e-01 4.632194182170978891e+00 -2.103803884173613969e-01 4.876712212295466031e+00 1.544486305419183969e+00 3.091104484946338715e+00 1.654141872663203561e+00 5.133450411756066423e+00 2.680332472598383919e+00 -1.184823618024182235e+00 -8.828455598080814370e-01 4.169092099154985132e-01 5.111218584625110140e-02 7.812205580676188088e-01 4.285117264200206222e+00 3.958803169276567391e-01 2.792594812464632703e+00 7.668257251613371794e-01 5.438320756877745854e-01 1.962417772410188777e+00 1.065958773066463028e+00 1.216326834702727622e+00 3.193355370302139118e+00 -7.190418816823098691e-01 -3.646642392181856374e-01 5.798655427530248208e-01 4.611586669261827920e-01 4.181792976695855035e-01 1.288408397642505143e+00 -1.304521059383892401e-01 2.004959082137313331e+00 -1.387929146441667649e-01 -4.835501621189186583e-01 4.209309869486592692e-01 5.562252993168392834e-01 -8.027375859483352194e-01 3.283371109379214836e+00 1.448994317473701887e+00 1.509112829362577513e+00 -8.863820975278929870e-01 2.744584963605282368e+00 1.450070848323580242e+00 2.838083391984821624e+00 7.402535195569278637e-01 1.902430367882763207e+00 2.687096770812698487e+00 1.263498920262377423e+00 1.165287707753971391e+00 1.184445557271514238e+00 5.282352030197684734e+00 8.253887271922710767e-01 1.315704116484742059e+00 -1.883062963149175983e+00 8.645131244121954106e-01 -6.246673224861165608e-03 -6.578451469330894863e-01 -6.537143969875078287e-02 1.843986999779886338e+00 2.295814830763057479e+00 5.384914468962781475e-01 1.116713277719379560e+00 -1.370330967106212938e+00 -3.534413407537135843e-01 1.189223205077687417e-01 2.010968851888133457e+00 -8.630887940887793652e-01 2.437830439077596445e+00 -5.380808453738363806e-01 1.031849108328991349e+00 1.435056101378736182e+00 9.236930296307772625e-01 -6.732751835614163571e-01 5.958298976619702536e-02 1.305362120921486513e+00 3.330833900390355762e+00 4.322130229276971436e-01 8.289747662273991846e-01 8.951884167146281213e-01 1.524946945213664140e+00 1.354071369095414479e+00 8.280288523658001498e-01 8.911199383601337010e-01 -1.795429943370862313e-01 -6.136759976142114326e-01 -1.574451445216526579e+00 1.636047430272228986e+00 3.514581512025879428e-01 4.448329032885024681e+00 1.178390816916080386e+00 4.108960210263777668e+00 3.636798251923613057e-01 1.007851062981091284e+00 4.507439340853630627e-01 3.780773172560800255e+00 7.938947440575372383e-02 2.237460652717477405e+00 -2.268134188349502367e-01 -7.356065574885853886e-01 -8.947329295784769432e-01 3.251592936567586634e-01 2.359620092243682965e+00 6.665714229105750288e-01 7.320067254020423686e-01 1.351805290166313789e+00 -2.666477863021314842e-01 2.638811088073690136e+00 -1.815971308009909801e+00 1.021890497885564297e+00 1.516671477788311240e+00 1.242155169439049578e+00 9.167082411049958246e-01 1.362826288639408245e-01 -3.856618982693960640e-01 2.861597548105893729e+00 -5.396458997595603435e-01 1.865076587963626187e+00 3.836149316373963281e+00 8.966518002689547462e-01 -7.420975898991599706e-03 2.067266852759580331e+00 1.545342537408533667e+00 1.296055148565009030e-02 -1.874094523877651575e-01 1.818124644580201066e+00 4.954257129749616850e-01 9.148674482716238066e-01 8.226909251324654448e-01 1.267485186189416080e+00 1.153102791195811827e+00 1.591490709716796292e+00 3.740969135722616024e+00 1.301289465711136795e-01 -3.214038700170355201e-01 1.479056424416516302e+00 -8.111795478982701812e-01 -2.989269417882672863e-01 -2.303245531747672714e-01 -8.583308522279030628e-01 -1.249750112968905702e+00 3.062684229229138300e+00 -7.731162939278256596e-01 -2.320166903256008772e-01 4.355224241634630261e-02 -1.168880992256746021e+00 2.373061570230312611e+00 7.798400222686472372e-01 3.823084860600241552e-01 -1.923896756859797996e+00 5.434958636252443798e-01 9.007010414424545530e-01 4.180178771164855256e-01 1.243274189438053012e+00 -5.810505736255461295e-01 9.607472750973056197e-01 6.218409489323060146e-01 1.893120812078602722e+00 -1.222958843257363037e+00 -2.462574120029241420e-01 2.455934983198470312e-01 8.813148698142034831e-01 4.379115117912164012e-01 2.606752272087472511e-01 -1.540063009074301714e-01 2.849169297217228447e+00 -3.155227415408401459e-01 -5.701934105261452501e-01 1.096977647586495630e+00 2.445736626775043554e+00 1.720599035839203150e+00 2.576522916512500316e+00 1.009411972504070221e+00 -1.442233512980602761e+00 -2.435158458277240978e+00 -9.695194204334051102e-01 9.127555688057953365e-02 -1.494585255363652943e-01 1.485393374945400025e+00 -2.667476166054498221e-01 -5.871527830223870481e-01 -6.668224366499412303e-01 1.626126777357228104e+00 -9.004946980130578149e-01 -6.752688714575372231e-01 -4.503868234230029022e-01 -6.082090920329953354e-01 -1.784460493741375942e+00 -2.390521566623315941e-02 1.795159586738343638e+00 -1.034892346224593140e+00 6.794020348983984547e-01 2.802242107374167013e+00 2.172887782484285601e+00 1.441039550952041948e+00 -3.706205487002517396e-01 -1.768629770137672530e+00 2.070108055567206229e+00 4.393544263196361710e-01 -1.592817144556109010e+00 3.026624745080540024e-01 -1.081255596966940180e+00 1.855877704434207853e+00 4.040061607887929784e-01 -2.944567524571338191e-01 8.260598956093174738e-01 -1.929772972976857348e+00 8.072993262599732767e-02 2.366889756676592071e+00 6.741679077839030088e-01 -1.388307618115807385e+00 -1.083834555936710409e+00 3.390618148192883208e+00 2.522427071221789996e-01 -3.105002183420801920e-01 6.114429080455443533e-01 3.615833164274256384e-01 1.708463749806435228e+00 7.726230498152254489e-01 -2.480022426791396728e-01 -5.192733104917852671e-01 1.333992501381032536e+00 1.137492415558871484e+00 -7.118653878729284123e-01 -6.789554870754865856e-01 2.414927295599768708e+00 -7.095391758919146197e-01 -9.773237068336491085e-01 -4.039995320872896700e-01 8.687334106763116015e-01 1.003083346481888460e+00 2.248102575946285597e+00 1.458308698241976176e+00 -2.065250555528868048e-01 -3.529964441936909725e-01 -7.620550932528008525e-01 1.402988630285097349e+00 -4.280099804044746326e-01 1.305917432837254699e+00 2.443532882418005148e+00 1.750261275080750245e+00 -6.076507518963040200e-01 -1.019474641694723127e+00 1.210378724307131559e+00 -2.217466938324126335e+00 3.128242258970913015e-01 2.221356806880625090e+00 3.601213283237315356e-03 1.342454727916038815e+00 1.896879297903174999e+00 9.179909911492016850e-01 -3.525924938996368163e-01 2.179769528367367926e+00 2.928338298910361015e+00 9.361343519662997936e-01 -7.007304713118025496e-01 -1.697543583756915345e-02 -3.386715822240672913e-01 1.222997875487868535e+00 -1.072100783010753400e+00 1.661054572607167490e+00 2.390203115270000733e+00 5.201061278914581365e+00 1.796799242102660177e+00 1.928877353898954761e+00 8.050827973678816862e-01 4.914115536245308169e-01 1.814401736427181167e+00 -1.127306640906731827e+00 1.165627949315004797e+00 2.350736340785158640e-01 1.545043277633507017e+00 2.167728634462758597e-01 -5.737512948890750586e-01 -1.474269451955972254e+00 1.013232064821183304e-01 3.579014553578470093e-01 1.510048786313694436e+00 -2.341765433685223385e-01 1.274941923205551442e-01 1.861958684137933195e+00 2.600174219818678356e+00 2.042443703728785032e+00 2.504274235052137421e-01 -3.227643930112361614e-01 5.127698651410028674e-01 2.371420707535409456e+00 -8.416874482734812979e-01 9.438168243505852262e-01 7.534868240616314772e-01 2.136990237207823107e+00 2.928141215139445475e+00 2.405510457030870519e+00 -7.455774692285837002e-01 -2.065298360905953312e-01 -5.284145026010149682e-01 -7.561331764387504428e-01 -7.624859057951742791e-01 9.860264757050438700e-01 -1.174924135661620683e+00 -1.045914826190628588e+00 9.387444945673050212e-01 -3.291372834640561851e-01 7.335442748809040125e-01 9.405052773345949912e-01 1.179088982196784485e+00 1.356374388767267014e+00 1.170262431188300756e+00 1.789433800795183105e+00 5.985814786693822998e-02 -1.044920325930166038e+00 -1.512236625885159946e-01 -1.043108710616496904e+00 3.756931177776064862e-02 7.849365386601282746e-02 1.650174186918463085e-02 3.565552263180535308e-01 -1.000356970570697612e+00 1.278117246889830305e+00 -1.052212447916292426e+00 -1.640214395742364828e-01 -4.937787290507485161e-02 -6.667689321085630283e-01 4.416674627077700754e-01 -1.428465866049821731e+00 1.465585803791356501e+00 -4.156625234589979012e-01 4.643702840236199614e-01 9.405578919197892240e-01 -8.026413930318023748e-01 7.943894701124525337e-01 -1.067264332869839905e+00 1.448381929588692829e+00 1.228773476519626207e-01 -6.508710318085685342e-01 1.151715945310894718e+00 -2.063469428249577575e+00 -7.217370805502857367e-01 2.242151554974021188e-01 5.297540301493738335e-01 5.969302839669704541e-01 -6.445721186771683486e-01 1.714734333129911859e+00 8.908360272394716395e-01 2.766170418553848265e-01 1.233184509543156171e+00 -2.382857965664134103e-01 -1.265624959072255140e-01 -4.528264224046459896e-01 -1.373828223056020315e-01 -8.059095023768113597e-01 3.926514568365583324e-01 -8.976201219049939617e-01 1.614497398948304907e+00 1.618612929089231045e+00 -1.074284390697466618e+00 -1.829628539166874068e+00 1.102558120143370513e+00 -1.576873298922557343e+00 -6.139301810506688772e-01 -2.376159652800272859e+00 1.371095670025111124e+00 4.307184174331023518e-01 -1.506998017426718073e-01 -6.585965268368820791e-01 -3.533486399872387551e-01 -7.264026539026692264e-01 1.595541698369702610e+00 4.641561063938914183e-02 1.057727492240410516e+00 4.146155684857302792e-01 -1.498065157508456091e-01 1.043768654339859658e+00 2.213007260367672480e+00 1.260517122497797571e+00 -7.519406151617398226e-01 -7.320313639016164942e-01 -1.917161566661713668e-01 -4.053456100053759448e-01 8.787903055914051409e-01 1.792669804221005136e-01 8.465311569369252664e-01 3.287863557252034274e-01 6.418080871681063337e-01 -5.319236750183439222e-01 -6.099097181168975368e-01 1.446273123568077024e+00 -2.448767250504920945e+00 -1.197197747328423434e+00 6.372388148308605338e-01 2.453786983142851041e-01 -1.442139874854561965e+00 -8.689873133698055030e-01 7.151247739600178344e-01 -1.833451069374445019e+00 5.950268768710978984e-01 -8.647108059034839256e-01 -3.838363215052181254e-01 7.339889622639723665e-01 -1.134381283850463440e+00 -3.950086702844656794e-01 -1.073856775987314771e+00 -7.507219791055905755e-01 6.982829042067776326e-01 1.619710477700447626e+00 1.357369847757966541e+00 -2.955204885307426976e-01 4.252371687510969611e-01 4.646628292682963290e-01 6.212287453851476071e-01 7.243878102172397471e-01 -8.850679858528266719e-02 3.007165777960241759e-01 -1.055587859372307813e+00 2.378086387227885401e-01 -1.802724984757007043e+00 1.454884604910260171e+00 3.301330841265785465e-01 -1.477735792878559773e-01 -2.406471332475228209e-03 1.453664817313645941e+00 -1.107848081498814086e+00 3.101731454731109228e-01 -9.413240633861561513e-01 -1.798380076534418004e+00 1.488923378382246421e-01 7.513370793085191179e-01 -1.439709794865882797e+00 -3.434187553398484472e-01 1.215802228105868632e-01 7.794512855195581125e-01 -7.579384560544838445e-01 -1.220394260382807072e+00 1.869949328845273318e+00 -7.674946557158232041e-01 1.341757148116943910e+00 6.360345306437567015e-01 1.064684236628594460e+00 5.967213455387406773e-01 -1.053036274211667900e+00 -1.040509623492871016e+00 -8.400880532101615561e-01 1.253279557899628527e+00 -1.017004163049918475e+00 5.847331062685560132e-01 1.085685045627876377e+00 1.278467047969834347e+00 1.087693671851685862e+00 -1.769288627975764971e-01 -8.053233007616379391e-01 7.284488701016744727e-01 -1.377207587317416992e+00 7.430677155204173934e-01 -4.117932105721016089e-01 7.540907759293128398e-01 7.110471597313036130e-01 -3.567794608809058965e-01 -4.691196785887326026e-01 -2.117377067287938286e-01 -1.042959542637345471e+00 1.715060727063018264e+00 -4.371176754494181527e-01 4.861670227336700734e-02 1.017961794776874429e+00 -4.387906361850555936e-01 1.849799159774783153e+00 2.978368019340106088e+00 -2.729153639740988790e-01 7.499174134638645350e-01 1.104098069653489222e+00 -2.035117648330961870e-01 -3.532911772936637163e-01 1.546235982394434660e-01 -1.016184052076153588e+00 7.964139432544451447e-01 -3.920605180359992836e-01 -1.361227907347572375e+00 1.716230309571376900e+00 7.982973695090336275e-01 1.812051503219144211e-01 -2.778860175162579660e-01 4.255411155537169865e-01 1.047359719765275532e+00 -8.817006144607538731e-01 -1.482912104798773445e+00 4.476486271125971195e-01 5.157802636106062488e-01 1.609048283688412628e-01 -1.507197178135763593e+00 1.033753122942882463e+00 2.775768057750860884e-01 -2.279505444328465691e-01 3.051253279174948041e-01 2.045175407072906681e-01 -6.788486628263182832e-01 3.127805105146824194e-01 1.498862183266153503e+00 -4.488558358936650117e-01 -1.739642091787619027e-01 2.366054435381143295e-01 6.446433516331632196e-01 2.131116780746728501e-01 -5.268769820642735802e-01 -6.519798883828085145e-01 4.657931549140738037e-01 -2.139642230302638004e-01 2.305633201114344111e+00 1.396113202950983512e+00 4.930174524746089859e-01 -2.599232095267380860e+00 1.063764594359879467e+00 6.020937287219416678e-01 4.925575381630782901e-01 -8.295364728008632893e-01 -4.083206617210066169e-01 1.159056792016383231e+00 -7.394851896587334439e-01 1.016954114167213097e-01 -1.231188391538230592e-01 1.035225807714627688e+00 1.119731107101431117e-01 -2.519783169828784808e-01 -2.495486610739652833e-01 -2.205168301889910698e-01 -6.130725407874225708e-01 7.653095568357182188e-01 -1.388232670831099080e-01 -7.671783602398575264e-01 -3.707480942747398700e-01 5.388869832881780786e-01 -5.044183034047848846e-01 5.176029703192925463e-02 7.109016804913957654e-02 9.713520450028454434e-01 -1.004837576787003917e+00 -2.496156245609118862e+00 8.798206214837114847e-02 2.671585406753142600e+00 2.866246258493178045e-01 -7.403557767798243372e-01 4.756498373492840104e-01 -1.606383959921870996e+00 -3.516780781469039385e-01 -1.800239474384163652e+00 8.472707481786834194e-01 -5.175832424764738038e-01 -1.054802807283659272e+00 -1.642238331471537194e+00 -6.615382879113076431e-01 -3.972654509573368409e-01 -5.020647917308812547e-01 -1.061788819537603290e+00 1.425611671837758998e-01 -9.004424165740854136e-01 -1.169346652779486240e+00 2.861162516616602702e-01 3.989004339039784464e-01 -1.136915863676009941e+00 8.651831375442077532e-02 -1.821977690858210819e+00 1.198248758890950172e-01 7.020422238419480321e-01 2.808652790903830021e-01 9.567330165658395613e-02 6.730420588858386510e-03 1.412296495688808884e+00 -8.292572155136168632e-01 1.231214401290243315e-01 -8.456111856404815441e-01 -4.031007405463407078e-01 -2.040580048452809603e+00 6.019162887857335553e-01 -5.731146178266004476e-01 9.957552816995355327e-01 -4.798205534942778239e-01 9.065318265001692799e-02 -1.024348565566592616e-02 -3.825687775228130416e-01 -4.973693801720825425e-01 -1.410897011852089121e-02 -1.441173965657029099e-01 1.969582684027887387e-03 8.367910558234653573e-01 -5.415570741450131953e-01 -1.560104533787353975e-01 -1.381239075294408591e+00 -2.849770239000169736e-02 7.305041610314995104e-01 1.007099804402965537e-01 -7.095592186374453103e-01 4.152698911204071308e-01 1.911317129501954870e-01 8.088057703825122235e-01 1.364064387740552942e+00 -1.471698693183936868e+00 1.629267661615973140e+00 1.254770513684785538e+00 2.131226215220002551e+00 1.405561927796420862e+00 5.552578194605485296e-01 3.239918124340857575e-01 8.159621914133551035e-02 2.400628234566218600e-01 7.770196057419024305e-01 -1.722632126038035727e+00 1.619946514117253933e-01 -4.441763333871190378e-01 -1.127282879980814112e+00 1.262775807431961994e-01 -1.035703340875805845e+00 -1.213224177439180540e+00 -1.199407761177612386e+00 -3.099181598999242171e-01 -1.975908939153333543e+00 1.204477098075921598e-01 1.065047731799106057e+00 -1.695159474996419530e-02 6.426332601721256310e-01 -9.262485690502956226e-01 2.679184602831870543e-01 -1.870605107122836341e-01 -1.860819378508861074e-02 -1.804621925856459086e+00 3.310539511024502279e-01 5.917713520464339405e-01 1.386137688134630563e+00 9.559707723237479415e-01 7.192234210979503439e-01 -2.464733224867649286e-01 1.461459269516413029e-01 -2.130590589735062768e+00 -1.325465357735204908e+00 1.735498338678760077e-01 6.667401157090163677e-01 -9.646135625466191188e-01 -1.561673406794517271e+00 -4.697738583341540264e-01 -1.007343864782106607e-01 -6.175137263298347001e-01 -5.822662467133526976e-01 8.655978391278650319e-01 4.275513933388543353e-01 6.744679439605820725e-01 2.425423784690033724e+00 6.934586069140488140e-01 1.045588674335071744e+00 1.046509493430692439e+00 3.448194940397544817e-02 1.451408518583755969e+00 -6.251773071652994007e-01 -9.048494302555658564e-01 2.248951567337701893e-02 -3.417781447341864398e-01 -1.497057842351820822e+00 1.204477222744188669e+00 3.116429268375778272e-01 1.021344879567432695e+00 3.699347234808202933e-01 -4.446049765692160483e-01 -1.251031427122653472e+00 1.473087659477522460e-01 5.615350949525168556e-01 -5.118489137140274092e-01 6.090135801467286836e-01 1.437693109145752768e+00 2.534537951570456360e-01 -5.753937764675995936e-01 -1.084680042183646959e-03 1.941391492834021015e+00 -6.334050724303719182e-01 9.956296964290914930e-01 1.432908224182276591e-01 1.002240635710782923e+00 1.097504648591775211e+00 -8.594725029240334324e-01 2.100208554982753717e-01 -1.335862974238707923e-01 -9.353938352568775816e-01 1.284079181583121509e-01 -1.466015371323706518e+00 -8.861459555823592016e-01 6.150710314318136307e-01 4.662002693298060718e-01 -1.205568467586541681e+00 -1.131683882899564342e+00 -9.535067592970338790e-01 -6.748686632374443217e-01 1.573487575837451358e+00 2.300138146398734929e+00 1.996412846716645872e-01 5.921842456970244362e-01 -1.073450074911918239e+00 1.856144949382836085e-01 8.637308874096573108e-01 -1.357137039528552247e+00 -4.340925168476086338e-01 4.240817475912969647e-01 -9.805547544378026004e-01 1.440896736092472041e+00 -5.934410268224234869e-02 -2.860528796996877204e-02 6.359927029215047822e-01 1.069957823413918430e+00 -5.725352937991459168e-01 2.535920594869380373e+00 1.194514755157635832e+00 7.591745828721674361e-01 -2.181152714584985719e-01 -1.625876233092902190e+00 3.260033488194263307e-01 -3.481977968152988323e-01 -1.389589875196632685e+00 -7.958247271503258169e-01 -1.580706550044574721e+00 1.169236638129066141e-01 1.188653452071645411e+00 -4.425768061211013960e-01 -6.885348193580689280e-01 -1.305132307463318764e+00 1.021599984506631476e+00 -2.545911155478626509e-02 -1.505156764408877690e+00 6.366325444397807898e-01 1.303919556781360400e+00 1.116515516375194972e+00 -1.932164314327330934e-01 -1.138268382651088428e+00 1.764001752802155432e+00 -4.835080048604299408e-01 -1.228595592988221297e+00 -4.832134093721503487e-01 -6.869503624795152419e-01 1.263125031786702213e+00 -1.248373663218951046e+00 -4.370714230935055511e-01 6.372428126385233371e-01 -8.222055037260889154e-01 8.486659742280141527e-01 8.286173740875973914e-01 3.816283138081581483e-01 1.968740996761949802e+00 1.203429326854864367e+00 1.057448260296596221e+00 -1.017222311713654737e+00 3.980218412794189753e-01 -2.428109739787251142e-01 -3.414556240541053445e-01 1.057102500450280147e-01 5.701594427383728236e-01 -4.043363895738095737e-01 -4.152791382698396982e-01 -1.464513718500959349e+00 1.683501090738924066e+00 -1.707563904884659811e+00 1.277644473121989144e+00 6.877794185644131586e-01 -1.154774419128785867e+00 -2.096017926944809540e-01 -1.237323970224449177e+00 1.497723018103728210e+00 -6.016648883019019844e-02 1.504294053461753489e+00 -3.657231965968052445e-01 -2.468581537062446152e-01 -8.443500492084188291e-01 4.868126433009300341e-02 3.316542184366932933e-01 -1.122781180863706263e+00 8.236559308472317653e-01 -9.838392593863268809e-01 3.463691741329426588e-01 9.921487246182003616e-01 -8.973462483761653896e-01 7.407272223608699635e-01 -9.165374921115296281e-02 3.376333415196589027e-02 -2.320853266317149943e-01 1.301934941099357479e+00 -9.077651149121229723e-01 -1.195482046208434124e+00 7.207241419749195188e-01 1.340755421979833661e+00 5.734189772812734454e-01 -4.459519842190941552e-01 1.901640802868945213e-01 -6.326647569254830739e-01 -8.121849051948661913e-01 2.762340007090680616e-01 -8.520469420295123664e-01 9.083411618388651521e-01 1.493131712085951524e+00 6.008569306320266784e-02 2.659239947236318180e-01 1.276699967968541460e-01 -5.538517057617413641e-01 -8.834550550602643382e-02 2.461691384971329277e-01 1.952273361914885097e+00 1.107390119615454943e-01 -6.124563071258897207e-01 -9.178952418914828604e-01 1.034517422535657927e+00 -1.215547281800058332e+00 4.756548327092722239e-01 -1.404115549656836937e+00 -2.428307253229409768e-01 -1.023623467133736309e+00 -1.141364475698530390e+00 -1.539419673773726183e-01 -6.294877917875355555e-01 1.017198611833632915e+00 -7.938445092838186667e-01 2.829772092322481725e-01 1.028327286593687384e-01 1.152627897573835075e-01 3.495376810594397754e-01 -3.077758750700361201e-01 -1.013175064091409006e+00 2.021400241319911903e-02 1.653980657928733944e+00 -1.379937898247668882e+00 1.166091370803076011e+00 8.982557685106641321e-01 8.959216530033122794e-01 9.020565910993583181e-01 6.226499492004907710e-01 2.650340746779912271e-01 7.735589191700034117e-01 1.253923281207008023e+00 -3.787760433692264339e-01 -4.628668465653060782e-01 1.834928786461984096e+00 -2.778152558316614451e-01 3.672033559456456264e-01 -5.682485304737520115e-01 6.213599545546493186e-01 7.551963959855885478e-02 -2.781294606416673254e+00 -7.447563401357017998e-01 7.774868536604141456e-01 -5.299525746297377715e-01 -7.945028352983289910e-01 4.141484637615100439e-01 2.036233412238130480e+00 1.371060064029218761e+00 1.356877894006030205e+00 -5.974454857849595957e-01 5.607452869659892425e-01 1.700477650432048460e-01 2.948251922405931702e-01 9.635946295904037617e-01 -4.017994937782854992e-01 -5.549750519533057647e-01 -7.581777055554903000e-02 1.211899317303395618e+00 1.341263228764218995e+00 1.889536119896550126e+00 6.827165910741372912e-01 1.042505710502622751e+00 5.883279988081310252e-01 -1.731822317429116520e+00 1.611844071394060274e+00 2.849211444011759409e-01 -2.962660913807775298e-01 7.553395188192938425e-01 -2.576345541863171107e+00 5.330753530590502942e-01 -1.821391232779237868e+00 6.154802327544576235e-01 5.489712570703916272e-01 9.505769721564276686e-01 -2.522960420415581440e-01 6.289321308295581225e-01 6.075504991054593296e-01 -4.194649618732408936e-01 1.041364901668716092e+00 -1.512154324054788335e+00 1.216663737680382829e+00 -2.254378459944426372e-01 1.983300532337509248e+00 9.673118086418651673e-01 -3.317315308829869025e-01 9.247901343861067991e-01 -1.497507507272287430e+00 -1.362676277341628772e+00 -2.616764462541280256e+00 4.194943425000083881e-01 -1.527996396618915176e+00 -8.402385992350070998e-01 -1.510619103315981704e+00 -1.531927334201317326e-01 1.950906515726832935e-01 1.305195432323156934e+00 1.559353445681326278e+00 1.690782115017061549e-01 -7.504756432038156566e-01 -4.702747363915483342e-02 -6.482796573120555017e-01 1.170228027456354347e+00 1.364047512744412494e+00 -1.021515041969279780e+00 2.146740740464892286e-02 -1.693805659246511164e-01 6.418361281683220287e-01 -1.029601745441678151e+00 -2.405612273321304340e+00 -1.900735642170066075e-01 1.235418943580226039e-02 -7.531878507966179859e-01 -2.010074610553315377e+00 -9.504575903643636137e-01 1.289104849941927533e+00 -1.533490686465354580e+00 1.734631675774075177e+00 -8.614082908816778072e-01 -1.595990463206817811e-01 1.839522251078924198e+00 -3.380856657241226304e-01 -1.256568431206493974e-01 6.951769619054942728e-01 2.474491340440202469e-01 5.673073408139918394e-02 -1.030405068411366809e+00 -6.119569137084419630e-01 -2.478791838591445362e+00 -2.927610196345537541e-01 -8.783954084477361979e-02 5.784030276424547701e-01 4.729037513553185357e-01 -1.206239915696991405e+00 -7.137894710036779555e-01 9.246133455892689978e-01 1.183079284390209374e+00 -3.052877593613188556e-01 1.184480807087852750e+00 -4.414274368207178334e-01 -5.647876918283400299e-02 7.938388520627011058e-01 6.711453981680638725e-02 3.383009918953222561e-01 1.646911812778419471e+00 8.157734933354811035e-01 1.370981355966121584e-01 9.730506242125056549e-01 -5.900445082503488203e-01 8.318090918916030141e-01 5.399341937221998622e-01 -2.990281234538516922e-02 1.535778304046916259e-02 -1.766671451551930228e-01 -1.901490371834079207e+00 -2.376362997509990915e-01 1.110095146754581513e-01 1.094448044944511311e+00 -2.069876820284284324e+00 1.314945358331422176e-01 -2.898797304190032786e-01 2.941908695762415760e-01 -1.806591538176955947e+00 3.684346006651228467e-01 -1.076916937831309484e+00 1.421497662284153751e+00 -1.169595012269192491e+00 -9.055214042656898332e-01 1.675620786109888405e+00 -3.066854945072737815e-01 -5.384223403621674064e-01 -1.120990903786637904e+00 -1.252575241661288974e+00 1.190994962352317277e+00 -4.024810747763443164e-01 3.838110984629840572e-01 -2.887402454079955327e-01 1.399474804334914557e+00 1.527024037759749042e+00 3.175277149008647881e-01 1.650093249820893115e-01 4.817071513722999132e-01 8.184125125370107501e-01 6.323006307290482964e-01 -9.165078198190033110e-01 2.290435092692456320e-01 3.681987198266233746e-02 1.001039901954982048e+00 -4.533078440572665402e-01 -2.558548556228305015e-01 1.666143109992975491e-01 2.843574545591743274e-01 5.316473173089701909e-01 3.838480066432064519e-01 -1.955232800591366393e+00 -3.409636969763599201e-01 -1.660075582595613275e+00 -9.154838273563202788e-01 -7.901226302975806748e-01 -5.760534035808069220e-01 3.487882395908535327e-01 -1.115698657765247459e+00 -1.524647236265021633e+00 -2.291686866593647398e+00 1.110310489620629365e-01 2.033906984322963740e-01 -1.109005476777287919e-01 1.248350761207846771e-01 -1.253494477355728609e+00 -1.691917927772439156e-01 1.762722814539853522e-01 -1.386850427532631495e-03 -2.498718589536200518e+00 -3.873966922058062756e-02 3.782467419638584905e-01 -8.854795146736723632e-01 -5.356325243553033966e-01 -8.786174836424603951e-01 -2.496625034548933364e+00 6.735275661097329669e-01 -2.956056385325490643e-01 -7.688018482378563556e-01 -8.301543929829031943e-02 -1.230887320557130682e+00 9.411657645740791889e-01 -6.692072440852654402e-01 -7.779535145940920104e-01 -5.437214548440411077e-01 -1.634413523273510749e-01 -2.188692126827500029e-01 4.960609319235014247e-01 -1.552890174984040028e+00 -3.709676986284085598e-01 2.732904190625233820e-01 -4.351902911131436680e-01 1.493543811209803396e+00 1.179748308746056740e+00 1.854120751497534858e+00 -2.085966221121638320e+00 1.043930300583828963e+00 3.354459715318548474e-01 2.121951330512308331e-01 -3.626491010330969433e-01 1.656474745439506513e-01 -7.933815791529426065e-01 -1.761242896505697209e+00 -1.021696292059157823e-01 2.839036934155783065e-01 -6.994270476151599747e-02 1.747738977518473291e+00 -1.866992756017587241e-01 3.451107849367089364e-01 1.216385225186960684e+00 2.971720191493036900e-01 5.222216354564368501e-01 6.171279636954045689e-01 6.183109849331933638e-01 5.130189172854265900e-01 6.021502429261774703e-01 5.300545580889113456e-02 1.235022877916190476e+00 5.178238689915113380e-01 8.686509406016005297e-01 -1.010230822353340163e-01 5.277273646387274295e-03 -2.677471856196749767e-01 -1.258654054965055336e+00 1.850773993169261500e+00 2.724654050688920526e-01 -1.355219445865171846e+00 -1.898319601607523222e+00 -8.335593326342719545e-01 1.241565316252805973e+00 9.298623803741619120e-01 1.608257203708432781e-01 -1.961788555301504422e+00 -6.522966481984616982e-02 -1.109545385112742505e-01 -4.739739908859783579e-01 -3.304353735819245963e-01 4.234981634366264402e-01 2.495187794832573136e+00 -1.009944671408122163e+00 1.778952267554748945e-01 3.234855022397472024e-01 -1.822823708660933129e+00 1.293990453045767541e+00 -1.064161424874008555e+00 1.080520976495843444e-01 -3.044081544380426441e-01 -2.998182636711178572e-01 3.656047209535909226e-01 -2.497566561924275536e-02 -4.926215056018818372e-01 7.016508714945922653e-01 -1.454126583268681605e+00 -1.454103891736075127e+00 4.465828282026370610e-01 -1.219613073173600570e+00 -9.554389454593604780e-01 5.271253727735041306e-01 1.472369806564518768e+00 6.823851204506093948e-01 -1.984603703411697451e+00 -1.462088730031456896e+00 -1.623579832963407021e+00 2.003382730869811557e-01 -9.605962418037574668e-01 9.600100021733034561e-01 -1.144761564109996632e+00 -7.374553640496003815e-02 1.154845355571172405e+00 -1.068571223249543678e+00 -2.712888873749420143e-03 1.374943722223718412e+00 -9.922967796742222513e-01 -2.810527152687885000e-01 4.081887240860306854e-01 6.661682326637485829e-01 -9.974471284793622328e-01 1.081463867002228296e+00 9.308669207834940895e-01 3.315756348897425706e-03 1.612291161204738366e+00 2.546768253074344734e+00 3.577426039464924878e-01 1.428411670610079121e+00 -2.204452156582248357e+00 -1.524509123250144871e+00 1.200999440433726251e-01 -5.369930356505671354e-02 8.923171743812915446e-01 -4.988870882865927281e-01 1.264066908151121993e+00 -3.388121804456218911e-01 -6.261556754757322540e-01 -1.088738308712512204e+00 6.924523275110068266e-01 -7.553513291414057917e-01 -6.527650123089140388e-01 3.315278492874970118e-01 2.188037078594870788e-01 -4.305085121774446244e-01 1.688218255867423689e+00 -1.046536273621674562e+00 2.735738907749782345e-01 -4.523639204319784279e-01 -5.795420254886178846e-01 -3.487887286052329117e-01 3.458674643142532479e-01 6.014435051649810564e-03 -2.641998677142013974e-01 -1.216392991597760487e+00 3.189757307299623812e-01 -2.749266829401662560e-01 1.140174978114079751e+00 6.808817370324404816e-01 -9.736293032946097270e-02 1.111954579544094823e+00 1.114253978369286635e+00 3.511382047827174557e-01 -5.218382346845791275e-01 6.060186047575928381e-01 -1.589668126943261317e+00 4.282602419217756418e-01 -1.945624071765145624e+00 9.410783950876442372e-01 -1.280588835824025828e+00 -6.196643735678548232e-02 4.178338597193759774e-01 -1.756250804561975132e+00 6.163599220341011709e-01 -1.489044172932719512e+00 -6.347034465670572945e-02 2.574541944400508819e-03 1.502592098141932953e+00 -5.074327128763671535e-01 -1.553691950945129858e-02 -2.009671402778717475e+00 5.005557560511560977e-01 -4.530201863240744253e-01 1.270974029708972663e+00 8.167667318084748107e-01 2.550162883557163807e-01 2.018344161706882023e+00 2.198406358871820843e-01 2.091607976932840229e-01 3.259764284389368716e-01 4.440526919548308804e-01 8.844228809778283962e-01 -8.305378718835499940e-01 -1.288831973737456504e-01 4.739643936149585679e-01 4.322504413585153554e-02 -1.498077826975502846e+00 5.851437415230139605e-01 -1.098921461669548183e+00 -1.666497938110582666e+00 7.426882314921060546e-01 -1.355905741091165240e+00 -3.826342392309803331e-02 2.620733076983339065e-03 5.667612633438320335e-01 1.911545654809872818e+00 1.046245295383969043e-01 -1.391978465972859569e+00 5.926555088706165347e-02 5.486011618487787178e-01 -7.788076706062537768e-01 1.085540270904252980e+00 -7.119843917703972958e-01 -2.106096457661620125e+00 9.969543328370569224e-01 -7.439603499059229685e-01 -1.426862050917777069e-01 -1.719668100042701653e-01 3.788729773433615056e-01 1.261903600347290988e+00 -1.298129985892938043e+00 -8.076625554244705185e-01 -3.873302088696672363e-01 1.051773335509341489e+00 5.322033633197614799e-01 -1.686509404278126567e+00 -8.216280799815874059e-02 -8.001138958290127112e-02 4.068335412216406155e-01 -9.059131383218179193e-03 -5.264216691206744132e-03 1.849377895117169934e-01 -6.273221298547011493e-01 9.558507296868581360e-01 -4.454384531401721636e-01 -1.017897190563939569e+00 1.173691080665499875e+00 3.026464713226426628e-01 7.918454839534211365e-01 -2.105569379557169274e+00 -1.442993724525201360e+00 1.461083795364266802e+00 -3.747648779719393586e-01 -3.393925681117016674e-02 -1.674324076973490172e-01 1.900903273786215264e+00 6.591840030859419386e-01 -3.053051347797436366e-01 5.140513823705404883e-01 -1.848720533223982221e+00 9.405490557668551022e-01 -1.736948367306120622e-01 1.759473370606654818e-01 -1.982754484572726572e-01 -8.622073752871147745e-01 5.765069770084088052e-01 3.079483210635280965e-01 -5.087994615778426155e-01 -1.168659550137557401e+00 9.254316546593864545e-02 8.649046671646961615e-01 9.288444010165741727e-01 5.007908039075795736e-01 -9.202666516353424919e-01 9.497694741054128753e-02 -5.962125317645436406e-02 4.153857998325160006e-01 7.936033676962117589e-01 1.070638229183579648e+00 1.388053228984552856e+00 -5.247006282582314558e-03 -5.912640991983264538e-01 -9.462321719600776948e-01 -5.641736990061112511e-01 7.608764320233922795e-01 -1.902160171161502156e+00 -9.664873591435420019e-01 -6.528679334622111696e-02 -1.452681836809101901e+00 7.944153433936813613e-01 1.374999205722178819e-01 -7.077563398103832171e-01 1.557633376206827513e+00 1.424824878551611107e+00 -1.527542488458044190e+00 -1.076123105613126629e+00 1.248881924534229304e+00 1.590941803746537958e-02 3.709803656761112567e-02 -7.451767345108574192e-01 -2.841170061608864761e-01 1.809485234029962086e+00 1.068044553792277140e+00 -9.348035777025706095e-01 -5.547659709417278595e-01 -1.067978511583197232e+00 2.846374163671414048e-01 -5.331725552572593729e-01 1.598535790663595524e+00 -2.912449803486502620e-01 -9.876532480419114579e-01 -4.426280265831265548e-01 1.487536330915420812e+00 3.688484849962163636e-01 1.814373838378356141e-01 1.034219644178357100e+00 -1.111679804637056776e-02 -4.601799139080765544e-01 -1.578230344729578905e+00 6.659326046515056108e-01 1.360820900935659328e+00 -2.843179114957024578e-01 8.697632280585823050e-01 -1.140150598520187630e-01 -3.321807473158421287e-01 9.214170253815373579e-02 -1.617067482002201018e-01 -1.286945778787188965e+00 -4.370670364855017143e-02 9.191527078678982665e-01 1.883798079115142965e+00 1.136311188334107491e+00 1.636298665128883556e-01 8.821615314758750603e-01 -1.157251361383984545e+00 5.155573001253094256e-01 2.053162787671994616e-01 -4.327486848390345031e-01 -1.836459783508169741e+00 -1.083587245535156285e+00 -8.210284869729314039e-01 -7.560603446622008450e-01 -1.130844597471897028e+00 -5.840421873610077697e-01 -9.399366715275712936e-02 8.393286372701420639e-01 1.026003748142466421e+00 2.031412092990409146e+00 1.095710540687349632e-01 7.597978879353385340e-01 2.004165048096819390e+00 -1.046477296689409586e+00 -7.136678945246602845e-01 8.302060656753358359e-01 7.831908243572665018e-01 -7.739725012585269015e-01 2.339937660845650580e+00 1.381836053798821906e+00 -6.250050436769262197e-01 -3.225711913009456366e-01 2.647193705545352604e-01 -6.514127174009024523e-01 -8.448830307855755839e-01 4.092085720703804719e-01 7.023769103674165626e-02 2.422246047598683727e-01 -4.752992551962163525e-01 1.691940599138811674e+00 -1.465818754832231230e+00 -5.863274372205719287e-02 6.107108658548738855e-01 -1.814293329159162305e+00 -7.143503334361565038e-01 1.248873596267646491e+00 -2.992228328516419733e-01 2.148576943955606833e-01 -7.363307232456353102e-01 -5.420927458132451804e-01 4.346780327337684269e-01 -1.560809096559616083e-01 -3.107876485226066521e-01 -3.236713197955917026e-02 -1.260239425361921461e-01 2.871800846923823203e-01 -8.110840584355837324e-01 2.361338380950176175e-01 1.580650130370505613e+00 1.232244657057949278e+00 6.992260973350008513e-01 -1.885552449503715700e-01 -1.976866597425984029e+00 1.418570002654745199e+00 -1.658175000420137213e+00 1.364402575099528336e+00 2.061581364390836502e+00 -4.170644510771345237e-01 -7.470604049426718962e-01 1.219787194285581577e+00 -9.821887789283507975e-02 -7.423225706196695528e-01 -5.365172279725647364e-01 -4.991191888470752902e-01 9.917286197469366016e-01 -1.215451299513558903e+00 -1.430307733430986383e+00 -9.710941943966487910e-01 2.782197296910934314e-01 3.254981424384475464e-01 3.545702128000364217e-01 -3.153748144249934326e-01 -4.977066037062986559e-01 -2.383709546918453714e+00 -6.488731518447079516e-01 1.315033984508867659e-01 -3.265909508848485743e-01 -5.775223184231763618e-01 3.165662716091632300e-01 -1.026584344278579364e+00 -3.369321689827359800e-01 2.223123257192487934e+00 -5.286822829891203029e-02 1.028660724889051692e-01 -1.231410463678155542e+00 3.093775678866034218e-01 -1.380794036141170356e+00 -6.421214775304934230e-01 -5.816479450316518474e-01 1.145882433115547494e+00 -1.720653602931209836e+00 3.345373009964191513e-01 -3.444683860152989996e-01 -3.510743249116707321e-01 -4.885835283020574238e-01 -1.081742577995165600e-01 3.622531502867100683e-01 3.015036439570012439e-01 -3.700689888252206017e-01 -5.091278170538839770e-02 3.212245035295697160e-01 -3.184894051234818391e-01 1.128155390270304981e+00 -1.977364406780213468e-01 -1.135652702040610862e+00 -5.646320536006530499e-01 1.146258071724457622e-02 2.764683269455287640e+00 -6.775189321013580512e-01 9.832411978670732577e-02 -3.494634979483064452e-01 -3.781207561464997591e-01 1.165432872234056338e+00 -9.600478482358857368e-01 4.019210374499376792e-01 8.572913608037423527e-01 -3.782732988417596975e-01 4.497774201307828679e-01 1.427094579696130516e+00 6.192493657276816332e-01 -1.213908000084977123e+00 5.191439144663638761e-01 -2.396175474759200952e-01 1.348668596281681342e+00 -1.310002424881963501e+00 4.397715122237632612e-01 3.358907388666298455e-01 9.359573646272898451e-01 3.741074048720932077e-01 -4.188017094457094913e-01 -1.141261519358721888e+00 1.163721538340335648e+00 1.114527806100879259e-01 -5.980744850397449186e-01 2.141804581011389486e-01 1.863347841904537727e+00 4.489893037059050074e-01 6.839419118137248788e-01 4.533086208655032028e-03 -9.662428513577046019e-01 4.660530002160650498e-01 -1.166422794278728192e+00 -5.044130261408811267e-01 1.823783926090211338e+00 4.093304788743384326e-01 -6.040107105068710514e-01 8.135833263524822057e-01 2.213742067302614469e+00 1.270934491666722232e+00 8.313662500903599151e-01 -1.108693560256153621e+00 2.054353085474284191e-01 -9.661699135101582403e-01 -6.273657426129399806e-01 1.075901843667357083e+00 -5.768984622220882930e-01 -1.078609874861191864e+00 -1.802879703460720795e-01 1.349412736989094475e+00 1.892424330100433150e-01 -1.658356738569607192e+00 1.422975105310383681e-01 4.065088785071491739e-01 4.517327365243480330e-01 -3.455955173066758979e-02 1.285134634654394148e+00 2.529013185098063055e+00 2.788207251313669088e-01 1.979029174464726593e+00 2.398370146883920917e+00 6.262263668417122897e-01 -2.827963077914704138e-01 -1.346843375745943705e+00 1.111853479150295837e-01 5.072947392018600787e-01 -3.461903449499421082e-01 1.898683434588209984e+00 -1.281755892398241947e+00 1.176835007860887572e+00 -7.898871348991958197e-01 -5.731723450275785225e-01 1.229852263363356402e+00 5.312411694482798152e-01 -6.240846175601403312e-01 3.176989289204883993e-01 -2.859572981819181736e-01 -4.057165928376217923e-01 1.448718880099909567e-01 2.898808390716921313e+00 -2.090261494246609397e-01 1.118880445497230092e+00 -2.210560426767038233e+00 1.562780339668765339e-01 -1.195101609265752263e+00 1.158127348170818305e+00 2.080763732671803368e+00 -9.161040647802878301e-01 -9.140027303421157656e-01 -1.167705930496267142e+00 -6.239555106478270607e-01 -1.031552877115079342e-01 -2.434657134843539517e+00 -1.429955225558501963e+00 5.175965005252526341e-01 1.002199919171623987e+00 1.549713304944364101e+00 -1.213398029256362642e+00 -7.463937465639054469e-01 -3.918940081794776154e-01 6.781678457864859233e-01 3.798229360202017291e-01 8.483682451459877150e-02 -3.827765159978293585e-01 -2.104040576890640946e+00 -6.892059132384327214e-01 -1.000589954862242337e+00 -5.962508702182455628e-02 -1.637125889338434184e-02 4.515315190607070428e-01 2.953003754825039850e-01 5.488209621451497489e-01 7.259271525935407920e-01 1.975100996275417797e+00 2.712673201998388323e-02 -5.178420188062873297e-01 8.611664078433595160e-01 -2.133440328398778174e+00 -5.581454491968367293e-01 8.968011765916562572e-01 3.255567415963590838e-02 5.300609919519037039e-01 1.414141750165942568e+00 1.846278458059672292e-02 -4.342962631165515619e-01 -2.542431161205978452e+00 6.086357205899474154e-01 1.528131006982786644e-01 3.577951931175361588e-01 -7.508642347926767213e-01 -1.334613896461483151e-01 -9.678913060412305258e-01 1.068988748564261293e+00 1.131768785006651123e+00 -6.012912774855627696e-01 -7.296168509723924833e-01 4.215282557370051975e-01 1.834188058785182429e+00 -1.004398550323837291e+00 -2.594078594577474473e+00 1.201225242726239095e+00 -2.869450180014245344e+00 2.039112127659302942e+00 -1.740692743541067733e+00 1.706505136208067569e-02 4.555923841527306783e-02 -7.481963491881937767e-01 -4.282882710622666900e-01 1.007617290674707622e+00 -1.593864567754589845e-01 -1.256995431308555178e+00 -1.415001802599082037e+00 -1.281837804961333926e+00 2.382130773897953024e-01 7.427466874641159844e-01 6.675095291901629417e-03 -9.751209242962878276e-01 4.524570904526268311e-01 2.205274978890774951e-01 1.180518468467381954e+00 -1.508396231634695717e+00 -1.282889359089194548e+00 -7.763892855305914997e-02 3.162598223169641010e+00 8.511805689147642351e-01 1.099881111882011098e+00 1.578099315088380417e+00 2.788412215789248805e-01 -1.394825554861852224e+00 1.046936555589967899e+00 -1.826856068994314186e-01 5.702167931892472286e-01 1.032740480318995679e+00 -1.119446973239479837e+00 -5.066220333394442221e-01 2.689438954114284699e-02 7.208146387891408713e-01 3.381210392545411225e-01 6.960360618962132540e-01 1.024232259156167890e+00 -6.200651633609633590e-02 1.778999423051979001e-01 -4.134044835089093484e-01 1.098292012545520002e+00 1.369696190928614943e+00 1.264013174558703101e+00 -1.313478267220544060e+00 1.333573785844845760e+00 -1.506760901707859535e-01 -3.191895111740772339e-01 -1.457312156566515693e+00 7.589802471572740794e-01 -9.485293805575121251e-01 -1.142845685983288062e+00 -1.443349590166572938e+00 -1.871046945379372939e-01 6.810615561380750638e-01 1.140611403772717303e+00 -1.377043850705198247e-01 -1.844594113291303239e-01 -1.272941793112724262e+00 8.701957274386010743e-01 -1.938857242448860152e+00 3.332864436707155820e-01 3.065555554075931055e-01 -8.106420645971619543e-02 1.107987008512786087e+00 -7.384690224199479125e-02 2.239575218659203837e-01 3.352554257523405329e-02 1.011009102365456602e+00 2.896338868691399338e+00 -4.252222808724951397e-01 1.033468757675500171e+00 1.852086671666621776e-01 -4.131471676338537846e-01 3.719465479424935439e-01 9.904799488321259782e-01 -5.646468195088306663e-01 -3.881339879087347677e-01 4.570187557405126499e-01 -2.545695637436566905e-01 -1.121269080893380288e+00 1.031392777251013623e-02 -1.218151675286676783e+00 7.959562599905377622e-01 -6.042922768057408245e-01 7.633860048435995305e-01 1.099609915970884977e+00 -1.823848334199830390e+00 -3.762095161520706554e-01 -1.169098990245473896e-01 -2.105548807793615751e-01 5.969526543484817704e-01 1.357196903750499395e+00 1.012625295387367119e+00 1.358905508927783723e+00 3.825297465686769982e-01 2.912347266955848113e-01 -8.357895502559613554e-01 1.269718668777159332e+00 2.320986897566607865e-01 -1.698252537144119279e+00 2.332786431141931627e-01 4.995663671324358512e-01 8.089424376485078172e-01 -6.237233115596734212e-01 6.708975902714902073e-01 -1.974488168635367469e+00 -1.806135904515477897e-01 2.329538375934349370e-01 3.608363876495018219e-01 1.776769944855636774e-01 4.142067867779140183e-02 -2.542825889615357937e+00 -1.002985352305864719e+00 3.802146354813518703e-01 1.295993877834502039e-01 1.664153520024038713e+00 -1.080618566650461299e+00 2.319189425824784989e-01 -1.119979819400019005e+00 -3.761909280115979803e-02 -1.839584961177374856e-01 6.095724937358406592e-01 -8.917777939773672280e-01 -4.688796680114711291e-01 9.865680075727847331e-01 -1.470698535336511403e+00 -5.976985575112003790e-01 -2.868216776398281320e-01 8.107630681588746946e-02 -3.829014103048615780e-01 4.456042517883724435e-02 -1.594049216526950419e+00 -4.790283015252529419e-01 -1.631710796961934884e-01 1.004989236030376931e+00 1.467882968650308539e+00 8.388352720380235494e-01 3.651789736229225092e-01 9.913233725390410145e-01 6.690631061433128801e-01 3.538758498316209589e-01 -5.158085025994452177e-01 1.165946295525845278e+00 -3.885589776227180714e-01 1.286258024110789044e+00 -1.079439380035370544e+00 -3.200080366874835214e+00 1.106679069162993745e+00 -5.189918253933140102e-01 1.303931529765217645e+00 -1.450291687273259356e-01 1.587920601357522665e+00 -6.891827501467135964e-01 -1.638104918394683862e+00 -5.927491448782310490e-01 -3.537297153469429190e-01 9.668420922944797047e-01 -4.135777964024938136e-01 -4.773014386996008995e-01 1.381744964495681682e-01 -1.265648601045918364e-01 1.048318895984405641e+00 -1.880240614137621336e+00 6.926705969235642524e-01 1.234671123541539739e+00 6.819527829685985143e-01 1.340466211049850254e-01 -2.970079828928991472e-01 4.768990771865543876e-01 6.678467173628379605e-01 -1.186618555287573651e+00 7.802552125732145072e-01 -1.522561707337029557e-01 3.557735025040087984e-01 -2.033323611298652356e+00 6.994344526829979203e-02 9.858328621978887929e-01 -4.198105138643768441e-01 8.530520664439968925e-01 1.581069986065119171e+00 3.776439533242237911e-01 2.183430371601195741e-01 -9.875244922530218572e-02 -1.059105161224704217e+00 -4.294400291540366177e-01 4.972705190114721785e-01 -1.692394698754939864e+00 6.663123905692149851e-01 -1.272359723702009227e+00 5.468359459167562164e-01 2.858321153121562985e-01 1.852830994859774982e+00 6.179497255067967210e-02 4.690843155942223675e-01 -9.552552744579729804e-01 7.359386384059237729e-01 -5.930193841379161751e-02 6.249779671080478716e-01 1.683749452728231510e+00 -8.306429745885647586e-02 -5.133280241550312872e-02 -1.056593991259925147e+00 -1.573814977309500707e+00 -1.115599700264819027e+00 9.866912320688429050e-01 -1.107594555459665342e+00 2.169197548607395554e-01 2.958858880262028035e-01 3.898661028519500582e-01 -3.215803872786370810e-01 -6.513132033595732118e-01 -6.860860990188425435e-01 8.636915608178974413e-01 -4.089725387419836933e-01 -9.862827504998088468e-01 3.745056824201105083e-01 -9.412424294580291617e-01 9.260813957001995389e-01 -1.901910755095117977e+00 -5.255557042132711354e-01 -4.495419264541486437e-02 -3.783941425666208312e-03 -8.919644208533228369e-01 5.005814163807595918e-01 -3.696173133466330168e-02 6.174540056109736330e-01 -3.186730557537914788e+00 -3.387025516655667312e-01 -6.764995414642118732e-01 3.062048142830375297e-01 1.179908199399034990e-01 7.121899701936762472e-01 -1.894757935988593101e+00 1.293381058363203717e+00 -1.321621954564979218e+00 -1.351657024589524025e-01 5.838746816367561959e-02 -2.265416800021187171e-01 -2.921681192412949324e-01 2.324217418711586047e-01 -1.068102030737482000e+00 -1.036461871755172959e-01 -8.194179314433994721e-01 -1.467274995053665432e+00 -2.662600178194578504e-01 3.414023642240029854e+00 -3.052657018126032629e-01 5.202623745421353085e-01 -1.080819280503988733e-01 -5.495089609728956992e-01 1.199225052163455318e+00 -4.515873271919152582e-02 -5.152772769179623236e-01 -1.886368431357137720e-01 -7.763426511061042312e-01 -1.236227621887717509e+00 -4.528405442555265004e-01 -4.269767012665142136e-01 3.990229716071150845e-01 -5.288073690940590099e-01 2.248570125570910003e-02 -8.886463817826592004e-01 9.359091876740580074e-02 -1.233081558383182230e-01 -1.371469498860649283e+00 -1.336179661616043290e+00 2.086146769024022074e+00 1.037298271161555041e+00 1.335725235872966543e-01 -3.926456398621160915e-01 -1.321062514453409609e+00 1.325132536946479200e-01 1.186444429699318182e+00 2.328406681078905471e+00 -1.588233391166707253e+00 -1.231409315455646025e+00 -7.099348761446765410e-01 4.597304695856004875e-01 2.785664830756098276e-01 1.137159562515478450e+00 9.722831814948597051e-01 -2.754918176241762801e-02 -7.151466850260350672e-01 -1.779771331198753082e+00 -6.585565989520352215e-01 -8.177938659404616617e-01 5.779941671761290589e-02 -5.066646875940191697e-01 1.645386807033989152e-01 -1.255492236687390628e+00 6.524664411213708659e-01 9.279460435682777009e-01 -1.368239460281013953e+00 -7.380923359476531109e-01 -7.947551033067821180e-01 1.081693412386343089e-01 1.180316435137858333e+00 1.498689892412350122e-01 -8.313844091132766012e-01 7.708366124956202159e-02 1.072164322116839541e+00 3.442837530761721498e-01 6.180693227774609610e-01 3.797095870487232072e-01 2.276942764599636515e-01 2.849027564331084172e-01 8.302699572251372173e-02 1.309275482069725272e-01 -5.735659384472286959e-01 -6.528034802948885496e-01 1.541677845461823626e+00 -2.535474563116038027e-01 -3.062713459549729400e+00 -6.380003408408224663e-01 -5.985443068711825410e-01 4.243437307927800384e-01 5.572928148364426626e-01 -1.167583269497007192e+00 9.388030167626852940e-01 1.622109637126301962e+00 -2.556893301458436518e+00 -1.137646097654915756e-01 -2.025661353933031261e+00 1.200244880987559215e+00 -1.828589597386260507e-02 -7.165247227011553033e-01 -5.185696330661796472e-01 1.352241293813946532e+00 -1.679037251803406350e-01 -6.745671809589187662e-01 -8.055515647573117943e-02 -5.342527866846316087e-01 1.491106437994103917e+00 8.139027651443014877e-01 1.902657219160597962e-02 9.443138465819035376e-01 -2.416295152236964672e-01 1.276283961684035739e-01 4.102551202625157600e-01 3.630270529479338593e-01 6.115213342498611038e-01 -1.557779752200417978e+00 -7.624861163805042585e-02 5.355024261837219024e-01 -1.249072638805657880e-02 1.090148635486146933e+00 -4.722228747915645508e-01 -6.304524174552440796e-02 -1.463845501320029108e+00 -4.664780590709280972e-01 -2.518661706105708165e-01 -2.889430938995648512e-01 4.796415603936259320e-01 7.891835799941427920e-01 1.448141583850816261e+00 -2.516411312186570548e-01 1.396101132921059029e-01 7.410623487875021842e-02 -8.160807497357591700e-02 1.193586506697308230e-01 -7.437770456772425931e-02 -8.868668483229711352e-01 4.641235251088327018e-01 -1.866390181821413752e-01 -8.143994767079075769e-01 -8.477148145528227985e-02 -1.165519856168330433e-02 8.052290206695319474e-01 4.524235009067987257e-01 9.575037728280083593e-01 2.015441023082901850e+00 -1.402428836737264817e+00 6.618095765925405272e-02 1.758703717703844482e+00 1.406124524344961824e+00 -1.133129618463756927e+00 -2.043207311765282697e-01 5.446346686588531272e-01 1.422499142908691505e+00 9.772622271021135232e-01 5.898346890707741874e-01 -6.356219307962897025e-01 -2.944839928895170433e-01 2.394095309945165895e-01 8.780528111544116943e-01 7.457287867260904424e-01 -5.600927689188370806e-01 8.307301498904978709e-01 3.057076032010535571e-01 4.238807449320711740e-01 6.850197041226663286e-01 5.463021259843781063e-02 3.643710867980119034e-02 7.238817203963002767e-01 4.564093278359356021e-02 8.674030467861615357e-01 6.361456896475891076e-01 6.496288996551100592e-01 1.943311957674650037e+00 1.103557527092390300e+00 -1.879512330479558013e+00 9.941175285296512121e-02 1.603165204275061317e-01 1.182856906249736051e+00 -3.186628597721969519e-02 1.295248629994999456e+00 4.737881063556452776e-01 -9.581765249284325270e-01 -2.136190650437528316e+00 -3.572681238994514508e-01 8.752541760908691959e-01 -5.045855218764748740e-01 -7.992349244109042683e-01 -1.099207698627747254e+00 1.705655886604727778e+00 1.698267993578584933e-01 -1.327446024510557487e+00 2.311412325931688772e-01 8.616469082015992820e-01 1.022756812543049509e+00 -5.962247551700537024e-02 -1.831131135153071243e+00 1.413711278647395986e+00 3.577347006981702604e-01 -1.402076913314391549e+00 3.657664386496688458e-01 8.774495054705450103e-01 -6.456458639601515559e-01 1.251408963795799467e+00 -7.751158357316090264e-02 4.180466301842348797e-01 -7.053535739310590191e-01 8.754408670447183516e-01 -1.142643209250711056e+00 -1.236452181289531049e+00 -5.338273068286127909e-01 1.259233394970337150e-01 5.804422384090109910e-01 2.110625477114062232e+00 -6.210900695571703878e-01 -2.065486688449335251e+00 1.996549148251147709e+00 -4.062050751456176556e-01 6.969470722809676388e-01 -3.175189471107439654e-01 -1.732997324825028995e+00 9.269400441780540900e-01 -6.723779155261381257e-01 -6.515555923626648038e-01 2.001114745146721940e+00 -1.226362765668987276e+00 9.586787020182088725e-02 -2.611895065467461641e-01 6.009547462799254003e-01 2.503011432960324800e-01 -1.639313631160546514e+00 -1.345551367085740635e+00 4.841314123604802400e-01 1.640501062951728928e+00 3.373185264512231218e-01 -5.784823878544214093e-01 -1.130181365431141449e+00 -1.039544577203253439e+00 6.571836676392687204e-01 1.114285221454098584e+00 1.229644228535984096e+00 -1.046669149047261715e+00 2.162104925921000120e+00 -1.095249307586093845e+00 -6.331955812697311892e-01 -5.526569944423337377e-01 -1.268455752211004595e-01 -8.865212429835428454e-01 6.672369925566465909e-01 -2.437344088254373098e+00 7.860833906994433296e-01 -7.677832756068438957e-01 1.766589013558178989e+00 -1.623496901608280307e+00 -6.473061783086887788e-02 -1.143234891963532451e+00 -1.740457664839134111e+00 -1.471931518463956146e-01 -1.251903454205667066e+00 1.754388183370312992e+00 2.155534553367804418e-01 2.270678469950793588e+00 -6.806825327052450081e-02 -5.375723865669882473e-01 -8.932712375044516984e-01 -2.385899052772618489e+00 9.417485532848971497e-01 -9.213447901074245383e-01 1.323659345235362217e+00 2.061967056585924940e+00 -7.369766153832483235e-01 1.759107502117032706e-01 -1.273625585673633598e+00 3.882239590373063320e-01 1.874851599798454505e+00 -3.069406247710245172e-01 -3.521019645255343278e-01 1.441180919272229133e-01 -6.099963096812663910e-01 -1.850776534272936258e-01 1.052376300425259759e+00 -5.917130775384120689e-01 -4.426758108365845823e-01 7.925212918581635568e-01 -1.073065222372357574e+00 -6.060708715103766409e-01 -6.455600642080745466e-01 -5.655076032780474993e-01 -8.193946605156954624e-03 7.792436064926807626e-01 3.546395499888023717e-01 -5.472667549836508494e-01 8.961168593583184183e-01 -5.217871869083930969e-01 1.339442217801949386e+00 1.302562639413684109e-01 -2.097090828740766799e+00 1.614765740923786164e-01 -5.715375954407873049e-01 -8.714414134747254792e-01 -4.156124512662694448e-01 2.337764302251690574e-01 -8.829081689832619650e-01 -2.204406651390503624e-01 -8.654868828263194425e-02 -2.431719460850245706e-01 8.684108677002048138e-01 6.838726180878675898e-01 -5.661893918242723034e-01 -2.134647602729958793e-01 1.264774359839275331e+00 -1.507572195427001605e+00 -1.936539469420677007e+00 6.276079650297549106e-01 -7.865551149602465486e-01 6.991220384469415405e-01 -1.487319941158040948e-01 -7.536003710967837943e-01 -4.772561309707670230e-01 -1.955646105650040434e-01 -5.206767964849216002e-01 -1.214772753010268991e+00 -2.977337035459844961e-01 1.656801640447791879e+00 -1.594720599049401333e+00 -1.454297417881879273e+00 3.502650849641862352e-01 -1.870669771455162611e-01 -8.898539404553426624e-02 8.542288561120265911e-01 -7.420434876305337379e-01 -7.626596277518023215e-02 -9.613812065272948626e-01 3.542576579613739701e-02 -1.556870612256425090e+00 2.932818425717362287e-01 7.685426834966897491e-01 6.264248716634726044e-01 5.635219625420244682e-01 -1.020072994770967689e+00 -1.230535114178705314e+00 8.768802698982347543e-01 -2.224590078627046719e-01 -5.939637916881361779e-01 -5.814106875899774929e-01 1.779054113575951890e+00 1.160748688335453860e+00 4.904882945562975827e-02 1.224616580490350604e+00 3.290034217915283055e-01 -1.114821711327925180e-01 7.358721489481346856e-01 4.861940006378186463e-01 1.205657449958523975e+00 -5.278487394193103199e-01 5.418271436597109636e-01 -5.277085399859119397e-01 8.448638228177850484e-01 -5.537540044487583302e-01 6.902823691504962611e-02 -6.691350061621659240e-01 7.899714901119782029e-01 -3.819479741027151376e-01 1.130522404075511300e+00 7.460695981255911491e-01 -1.034768046019192811e+00 7.725116163502420141e-01 1.209563389232758274e-01 -8.210131403842739761e-01 -6.955930514572386536e-02 -1.573524977202746200e+00 1.414952533056825335e+00 -4.467956487264740928e-01 -6.499292120960373786e-01 -9.078379012262185466e-01 1.430764077394589329e+00 4.047355147215564442e-02 -1.236353751453084682e+00 -8.258092686730953425e-01 2.132758006875931756e+00 -4.571133797427860967e-01 6.185634758166389524e-01 1.440815616571571756e+00 1.842808327662509016e-01 2.716435958928570926e+00 1.238459191019636529e+00 6.930742908122750068e-02 1.305817169482184070e+00 1.081519550604736590e+00 1.946030671239905141e+00 1.314578177501381839e+00 -1.071456349139188413e+00 -1.114695438217490064e+00 9.732096779404306730e-01 -8.487292231326067915e-01 -1.740918083860437948e-01 -7.122307963384336693e-01 -7.827000690538455929e-01 2.382815939218143886e-01 -7.296133621620566334e-01 -1.107256555295638156e+00 1.264948663834576104e-01 -1.389631325033737541e+00 -1.362736974560029957e+00 1.061243659876244180e-02 1.921009614034956847e+00 -1.674580612278824487e+00 -7.005502608352293104e-01 2.417828216774418892e-01 -4.349494626857428603e-01 -9.325277547507321296e-01 -3.248607820731798657e-01 -3.914176673514793148e-01 -1.500306362636870949e-01 -1.989357420168644947e-02 1.356873309909908121e-01 -4.161301439423867876e-01 -2.094017866683789419e-01 -1.071856974308961069e-01 6.736359940651263922e-02 -6.199652495406760694e-02 -1.477088868738217098e+00 -6.611159387039564628e-01 7.697101290008635521e-01 -1.610204519015741687e+00 -8.622112864708127988e-01 -3.709933347961174022e-01 -3.365940848113012085e-01 9.945549983805558325e-01 -1.640756440712269448e+00 6.493114613165228421e-01 6.171123600395603814e-01 1.411264611962371740e+00 -1.080022787492408154e-01 1.506806255815728468e+00 -2.786733306742072425e-01 -5.452422769656363188e-01 1.919609177638395447e+00 6.467187132682717943e-01 -8.199580129316857979e-01 1.016899971003741854e+00 3.934232281876754445e-01 7.393783180868385152e-01 -1.498027912026277386e+00 2.418751192168289432e-01 -1.226459344105981453e+00 2.124378811072089590e-01 -1.073899609646185915e+00 -1.165330969089951596e+00 -2.147520472984799866e+00 -8.449268161888385809e-01 5.143268391256164973e-01 -7.642919535944501241e-01 -1.100361397431139476e+00 1.014711132666112015e+00 -2.405310905061062154e-01 1.012608770407723430e-01 6.431155114128217498e-02 -7.747281757388646550e-01 4.252296403043805961e-01 1.270707305999757564e+00 -6.251923053090735483e-01 -6.696548747497105269e-01 4.014813111115461686e-01 -1.687280039794307296e+00 -8.083802809375270071e-01 -1.486334171825754114e+00 5.433051557568633338e-01 2.369002982967896576e-01 1.367967696295025570e+00 -5.243667526259279121e-01 -1.725844236442006352e+00 5.912920440593163462e-01 -8.178215151230613378e-01 4.842987665998486624e-01 1.928556461413918344e+00 1.337950546407385560e-02 -6.900088712387210110e-01 2.593211578962706931e-01 -1.178925547964119191e+00 9.299074469428656453e-01 1.576090671537824450e+00 -1.206885884826718769e+00 -1.672164533825920119e+00 1.685802797019959387e+00 -2.069271614636334355e+00 1.197737565634395152e+00 7.659993995627001340e-02 7.213351102256396752e-01 1.224325674052749946e+00 1.222923540047726965e+00 9.254503456492407798e-01 8.713111912204146714e-01 -5.543460564430037207e-01 6.771604089374991808e-01 -1.124854110323765477e+00 1.008897687232809037e+00 1.551124116684666543e+00 -5.069044814365020191e-01 7.003572903539563924e-03 -1.019768636591936950e+00 1.105229941698228968e+00 9.892231165776308455e-01 1.345112595513076936e+00 7.946061946114543195e-01 -6.121048160051176801e-01 -5.008960847821912754e-01 -9.585640421791872257e-01 8.541214752310101188e-01 1.228601013550533194e+00 2.138658674123399828e-01 7.251617917479771802e-02 -4.908237249464641461e-01 -3.620827725277942499e-01 -2.840558960081807083e-01 7.936771670477190677e-01 6.570225740525520441e-01 -2.289979125029874218e+00 -7.294340025636902869e-01 -4.199864553852630800e-01 -7.957705677444398829e-01 -6.568701054933256955e-01 5.844983964549141722e-03 -2.792342831265259145e-02 -1.287352522917896591e+00 -7.422769566925928597e-01 -7.031163603506397630e-02 -8.348350717573260749e-01 1.018506080983026529e-01 1.328011326026888206e+00 -2.709157134571479331e-01 -6.992487052509047674e-01 1.785860304823441380e+00 1.257187738280698630e+00 -1.460852410034017668e+00 -5.574494518355600503e-01 1.574577508658279446e-01 8.646849642399644376e-01 1.007746674009557530e-01 -4.168505391570427321e-01 -2.108219867131659042e-01 8.590261634804552404e-01 9.119495210973285193e-01 4.502638112596348274e-01 3.237504206453789002e-01 2.298506870773877608e-01 -1.276662476163072046e+00 4.676905995634442759e-01 -1.031563006078704436e+00 -9.138229175610634858e-02 1.762954987376153526e-01 -1.591179591895680145e+00 4.684188832571944960e-01 1.006376299116799045e+00 8.244855417876185699e-01 -4.571213817637234667e-01 1.766025991738683631e-01 7.965126559235851111e-01 4.937935006488574086e-01 -1.039674994673525976e+00 2.387240925425243576e-01 -1.778318824095720674e-01 -3.710466093732505688e-01 7.752685334526263072e-02 2.197718296942175353e+00 6.666566581773354372e-01 -1.786200085418237826e+00 1.076926733543169812e+00 2.992069056079726952e-01 -2.235445424239833889e-01 -6.585934050317275856e-01 1.129835023787777892e+00 2.644510926559268671e-01 -1.350247086185641043e+00 1.903447940904355040e-01 -1.230146112903969469e+00 3.765779091203277362e-01 -2.395251347148362076e+00 -1.183257040504411384e+00 9.629714460001393972e-01 -2.505425909351151503e+00 -1.595918018071765809e-01 -4.118828207987305090e-01 -1.515760783875010898e-01 -1.046259852648147304e-01 -1.253561756534553040e-01 -1.651925811837909874e-01 -5.874468972927751054e-01 2.482461313431433558e-01 -2.818725374129908090e+00 -1.422470323567230199e-03 -1.369480534315120179e+00 -2.172438064381831069e+00 -8.599488001073304355e-01 -1.503027580388926365e+00 3.970572032193709355e-01 -1.091121638127428906e+00 -1.400973381975638032e+00 -1.145592840673563373e+00 -1.484527400588669055e+00 -4.923465235248474792e-01 -4.714464354563916992e-01 -5.901221430085783481e-01 -2.230480439569109130e+00 1.303859910515792420e+00 1.578342965476552950e-01 -1.388432125939728645e-01 -2.441680583514144187e-01 -1.293574149613620605e+00 -2.650286240639814661e+00 5.057129552212895618e-01 -1.636941556537331588e-02 1.267373951975822477e+00 6.551489363015270406e-01 -8.486740451739464008e-01 2.650451757594004532e-01 -9.078575744490824384e-02 6.327277048425383743e-01 5.429805560341282034e-01 -3.943006504959559733e-01 -8.192701250317900863e-01 -2.513338567983706140e-01 -5.208885497269524212e-01 -3.207399773978956981e-02 -6.561716968771227343e-01 1.898027183669198870e+00 7.561002408937343988e-01 2.183012560642484612e+00 2.137032463458684306e-01 -2.857817192323523076e-02 7.845844667102920278e-01 -3.450289941102647751e-01 6.484157546358096935e-01 1.952093170313394355e+00 -4.934663025273351433e-01 -4.715425625763794981e-01 9.399374569248118982e-01 2.302355801999629026e-01 1.713241491710493225e-01 1.773820396667165511e+00 2.248788226989273831e+00 -6.883450807349087430e-01 -2.504548655306748639e-01 -1.805428548792322507e+00 3.791320879686683742e-01 -1.101082255295864898e-01 -6.751091523857593035e-01 5.322809279199538501e-01 4.512192816112112759e-01 -1.238525045168810124e-01 -2.031926531350761511e+00 -7.390091739627869805e-01 -4.418575539381420225e-01 -8.836705301897115894e-02 -9.484074543492146958e-01 -5.313728305590796896e-01 -1.425219516982660362e-01 1.788075200979890367e+00 -1.055948722889652025e+00 -7.256413146609197451e-01 1.833434759848925899e-01 4.120061822899552251e-01 -2.346658744581453238e-01 1.032714275376847235e+00 -8.019731057278676190e-01 1.207353412526496195e+00 2.114762697964447102e-01 9.536992165151298995e-01 1.015549682907810336e+00 5.976157722470222255e-01 -4.734532828973914698e-01 4.849101097832070328e-01 1.401845429488139672e-01 3.820843444722311077e-01 4.067724176309612388e-02 -9.610313051156276209e-01 1.455656380297385644e+00 -1.122585812521367021e+00 -1.401109563242463940e+00 7.457209805061166819e-01 1.191182864071903991e+00 -2.924091848475191338e-02 -1.119716200472496315e+00 -3.724763802072837970e-01 -1.971641705940936629e-01 -3.486958301864008236e-01 -7.885058664391199068e-01 6.892312344925282108e-01 5.528668292658963646e-01 -4.529665849928928845e-01 -5.303489149763833677e-01 1.140715392669116590e-01 2.903633658450833099e+00 1.628090338211021781e-01 -2.588289629904956257e-01 -6.415025898897130929e-01 -1.340058741409909437e+00 -1.444882352993441255e-01 -9.627585134933246136e-03 1.084795427929408529e+00 -1.543850550005037237e+00 -1.707476358268311234e+00 7.277062868292795417e-02 8.113037408320591393e-01 1.120049260901528232e+00 1.668461992137150629e+00 2.288219019775898644e-02 -1.329581107326900102e-01 -4.715211056650809307e-01 1.680425822452649598e+00 7.762188984800133529e-01 7.198663869910058855e-02 1.235890884809816015e+00 2.390452673709797804e-01 1.558658387354700491e-03 -1.385028546150104845e+00 7.132360353738245173e-01 1.371321672817323034e-01 -1.103927727864418618e+00 1.338716334538737174e+00 7.619037278878302288e-01 -4.513139769275776869e-01 1.563129007346661714e+00 9.608180541161722710e-01 1.116719485626874286e+00 -4.534523409678091199e-01 -5.390142251734475476e-01 -6.359318223888228427e-01 -2.935799347275049875e-01 2.729617876340645344e-01 5.529253782437386633e-01 -3.835568103447178911e-01 7.644659917363932911e-02 -1.026253737715999703e+00 1.826044202143038142e-01 6.963760638179392615e-01 6.214426074743106820e-01 -5.570839173864396976e-01 -3.597434189899101353e-01 8.219226282443717890e-01 1.656789037374472695e+00 -5.395918829508282721e-01 -6.029363299329698611e-01 -7.488068799830281952e-01 1.229938815010988451e+00 1.902299813781047844e+00 1.165861931929495832e+00 -8.919449788425751757e-01 -1.443287630913073993e+00 4.601430579960102962e-01 3.282899247907862805e-01 -1.263805327369745601e+00 -5.395965099774706619e-01 -1.009961952820258801e+00 6.137976326835616891e-01 -4.802147672836497017e-01 -2.016673616648172462e-01 6.389057795562207431e-01 -6.580950470519482121e-01 -1.482618465478007019e+00 6.541496922279549375e-01 9.279876122249258730e-01 -1.934068699483761256e+00 1.687236872957651179e-01 -2.239075466386239999e+00 -3.274835589612831721e-01 -8.720425530281874504e-01 1.061452805820118028e+00 -5.462367954290694438e-01 4.042708136579316325e-02 -9.860019784713469626e-02 5.292643886183134860e-01 -1.801000071969745209e+00 4.660009024823026369e-01 1.713699052360750041e+00 5.502505772925008198e-01 -6.520915305149305174e-01 -6.366777399509777613e-01 9.548062836157197864e-02 -1.438829901020414637e+00 1.639269704663500749e+00 -3.380985750723106698e-01 -3.731493142303743404e-01 -1.511514489842712416e+00 9.983170210575126324e-01 9.270333595547989303e-01 -8.169809299599422037e-01 1.773604715604411852e-01 1.618213871355683287e+00 5.941820028436612944e-01 1.756225741933026496e+00 -3.421977444642486654e-01 -1.754876029847437957e+00 -1.177093952821859579e+00 1.341994473055754256e-01 2.626843951376970909e-01 -6.996759271508373734e-01 -1.334867369878399934e+00 -7.811581412600590024e-01 -9.383398915154674835e-01 -7.032875641519886756e-01 1.441229238807234081e+00 -1.108008966250433991e+00 -1.125020757006816918e+00 -6.010332134726877884e-01 2.312139384046623669e-01 9.531406721985604680e-01 -2.243816027018758597e+00 -2.949151708631992275e+00 1.712629608895203659e-01 1.092914884706849055e+00 -8.708939894609737387e-01 -1.220361351552602613e+00 3.801194742303855567e-01 3.155114256816543561e-01 8.910864280561356932e-01 -7.895736180230980006e-01 2.488260033780479233e-02 -6.951380876075609061e-01 -1.105594958078411905e+00 -1.334426303212282061e+00 -3.711965097032175059e-03 4.791068944308917166e-01 9.506472516680373186e-01 1.216697197186290547e+00 4.345068895115664631e-01 -7.074927490935909447e-01 -1.350354431584208925e-01 -6.038374080710075253e-02 2.152874856945006687e+00 -7.792749323205933054e-01 2.330735901705127122e-01 5.291229330717330814e-01 9.691967312060568718e-01 1.010821457717261840e+00 -1.028088717683532938e+00 -9.240331772977656843e-01 -2.234816776901989710e-01 -1.698490042878196604e+00 1.633571441164012095e+00 1.279211603998276381e+00 -6.784828413374162093e-01 -6.119867998171993895e-01 -2.988572053523068650e-01 1.448819828603529647e+00 6.027770694560065090e-01 -5.320958769263560706e-01 -9.424889318964203566e-01 1.435278619034277447e+00 -8.033197573678760861e-01 -2.311601302563538463e-01 -2.005826773474325420e-01 -1.002135300174421539e+00 1.660004470326287507e+00 -1.507198965710635497e-01 -1.082634264319855877e+00 -1.427766306680361141e-01 5.759178969752654087e-01 1.401556306645628691e+00 1.040711025074437579e+00 -2.248936311959167100e-01 1.652441489893912818e+00 8.418392711985925869e-01 8.488274147078820331e-01 -6.222044050280639560e-01 -7.795386028623387809e-01 -1.716952884599232565e+00 -1.316049343443526920e-01 -5.203570324296380445e-01 7.599543821929264364e-01 -1.499328353571065531e-01 5.092605951375259732e-01 8.053022510169652870e-01 3.926606706856512474e-01 -1.198505295076529031e-01 1.423277597127446503e+00 1.990686410127438633e+00 7.051821876855456361e-01 -1.036027307607219949e+00 4.466872833286439359e-01 -1.006405925033741822e+00 -2.582553249267514062e-01 -4.557537295704817137e-01 -1.066589110786967609e+00 -2.105048535167798607e-01 1.703354468301677138e-01 8.013090264383470052e-01 1.057979329003426588e-01 -1.417156834299263812e-01 -1.397412619139760670e+00 6.582491629937942124e-01 -8.794648107753497701e-01 -4.227598789038679583e-01 8.219093334792535455e-01 1.416115473746982545e+00 -1.411067234508100787e+00 7.605721832601202159e-01 -9.004722624296924716e-01 -2.104554026742468942e+00 1.614374674212722682e-01 -6.722811921913028101e-03 -9.852012535608576371e-01 -1.501745820536525056e+00 8.206990195687338119e-01 8.146830548130822303e-01 -2.427486617579563077e+00 -9.304250053089814509e-02 -1.479412655343002314e-01 1.625717762737271865e+00 3.451338367391814654e-01 -6.648727685554396416e-01 -1.442863309957368001e+00 -1.147513943268524850e+00 -3.386181699218193120e-01 8.058619742464162572e-01 6.960988446641079852e-01 -4.841820384137526245e-01 -4.275215849597059636e-02 -4.498460102708997654e-01 -2.439976456358555978e+00 6.721115417483356502e-01 -6.236649311006918772e-01 3.194522996743703325e-01 -3.087164893039994418e+00 3.215431644265408506e-01 8.290670737408154523e-01 -2.003357141341510772e+00 -1.386179857833233608e+00 1.275746665463342477e+00 -1.092161893505239290e+00 -1.029890425498682927e+00 5.849238599893112900e-01 -1.412872970846873022e+00 -5.243377088296045097e-01 1.225777840724159073e+00 1.875853847379118367e-01 -6.506473320901495772e-01 -8.275187157996372056e-02 -1.029532832685405408e+00 -2.980563024953286066e-01 2.325440001535363344e+00 -3.627841302508102994e-01 -3.245018874581940271e-01 1.523943316894061650e-01 -3.980784125270181995e-01 2.627708120259996671e-01 1.130619777084073574e+00 6.392530699435885477e-01 -4.966095138109492130e-02 -5.869122728997132610e-01 -1.043206743229875499e+00 -2.113980970831915163e-01 -6.546228795787953914e-01 1.265249123340015602e+00 -2.506709740295584021e-01 4.015821680232884439e-01 3.497259523474894882e-01 -1.083281960951119949e+00 6.918367295017611163e-01 -8.659322258338142397e-01 1.084329509916309053e+00 1.556685487988756167e+00 -5.091315259065829490e-01 -1.095306289444660131e+00 -1.953680669865457131e-01 2.587315837909962557e-01 -5.700399405447761358e-01 1.075085859049891512e+00 -7.939583129085224789e-01 -2.996010909249732790e-01 -6.768038571232112832e-02 2.848236419134677067e-01 1.447968461863097689e+00 -1.532835184249087490e+00 1.117603398992250252e+00 1.039018792416058767e+00 8.211506876875674932e-01 1.875901972960125064e-01 2.295938183467207683e+00 2.118686227367736929e+00 1.525810724982012756e+00 -1.219368088876626732e+00 4.448867926889699675e-01 4.888620086661281117e-01 9.459991978266555357e-01 6.618428022356648288e-01 -1.423527920808416170e+00 -3.728937846436652936e-01 -8.239201557268973630e-01 -5.544033552204872400e-02 -2.661983379199366784e+00 8.912960766708678539e-01 1.167105287741651148e-01 -1.061887229571782498e+00 -8.849761613633297941e-01 1.101077531773532181e+00 -2.278630401333385513e-01 -7.512825350137846137e-01 -4.345895210236017658e-01 2.231022022684120643e+00 5.414464540803339831e-01 2.844217776210869464e-01 1.688413255526986623e+00 -2.422314421593683598e+00 -1.331418850077697114e+00 7.939139825828693819e-01 -1.427960189263425272e+00 1.392216360662696939e+00 -1.066179094806764871e+00 -6.440268499728888374e-01 -1.105089308355856392e+00 -3.820821728418873353e-01 1.795555814473681178e+00 1.324605262211376422e+00 2.274550658119211394e-02 5.592016328159501448e-01 1.174674140971484926e+00 -5.003209237137266063e-01 3.667038268847540028e-01 -1.101960045116997300e+00 -1.566676019253499419e+00 -4.566033443489950772e-01 1.403061951880024916e+00 1.143260036005556035e+00 6.890422380265828206e-01 -3.347216892274916811e-01 1.969767081008837739e-01 -5.995716687845525916e-01 -2.802956084613785759e-01 -2.767970824937281416e-01 4.468565870746619151e-01 -9.238140149975473392e-01 -5.506049570750216615e-01 -1.143587956335905709e+00 1.677158054915737495e-01 4.229092866238438608e-01 -1.162388679028874883e+00 8.580859135875366084e-01 -1.488073268630513368e+00 -1.616283849661946659e-01 -1.889362043657824286e-01 9.697347482734747226e-02 -5.055566101873011364e-01 1.570986607660865175e+00 6.552838493180818125e-01 -1.509907950522914044e+00 3.432076171380885832e+00 2.730610593452773571e-01 7.874360901605244045e-01 1.107754010096711483e-01 2.523226110746649292e-02 -1.401772426713871589e+00 1.465862025961338189e+00 2.872660361382292638e-02 4.010858507027625225e-02 -1.343598583688091930e+00 1.100113269207910305e+00 -3.153092438552517612e-02 -5.484180592564256163e-01 -1.364564167254890048e+00 2.375631455431536920e-01 1.116052802709735392e+00 2.279985385414365351e-01 1.164961517998289731e+00 -1.246589805149095787e+00 9.866213922702304906e-01 -1.263034878636151159e+00 -6.660127955009365053e-01 3.463066927605124024e-01 -2.199031038670514193e-01 -5.468793977635635351e-01 4.305752782586260152e-01 -2.132041605693182795e+00 -1.910186540964133650e+00 -4.439803472951182606e-01 -1.028075882842721223e+00 5.736712574426038047e-02 -2.415712361671177533e+00 6.830023065046698649e-01 -9.669648751099216288e-02 -5.037628838577895563e-01 -8.570290814836000193e-01 3.129540791655888166e-01 -1.510236191299064057e+00 1.311427740248173546e+00 -1.832582425876916610e-01 7.622824625919334407e-01 8.312179879155288109e-01 -1.650614246418605768e-01 -1.443378492665527979e-01 1.710433723706884512e+00 5.448251205670652242e-01 -1.015047382904645579e+00 2.519102335934226278e-01 -9.934209807291615180e-01 1.107237650629891990e+00 1.608466845965623948e+00 4.333543860648814139e-01 2.246025791998210175e-01 -3.272099857075783796e-02 7.641490824440039242e-01 1.984092206001835779e+00 2.000349990684803014e+00 3.773947602470428264e-01 1.645660775246445606e+00 -1.086897325295148597e+00 -8.998210619734939852e-01 -5.898267046612458708e-01 4.622683129442696215e-01 1.324025524734495862e+00 5.098562445394586584e-01 4.381202972330087153e-01 -7.279841597807814590e-01 -2.596971087273839962e-01 9.296978531155387637e-01 7.520817722616315697e-03 -1.513340779338156805e+00 -1.109568794134242892e-01 -1.850254636184818446e+00 -1.202592439682369507e+00 -2.242920414493414505e+00 -5.295247418355191193e-01 2.350538930624954115e-01 -1.985784088168291328e+00 4.621660078717927667e-03 -5.357845021565562638e-01 5.648988050849054199e-01 9.984040780096404832e-01 2.149082758261195991e+00 1.290840453955628631e+00 -6.825551410760347659e-01 -5.524638009031785923e-01 4.235862390170473391e-01 -6.200250612448976462e-01 4.016348800164915543e-03 -1.395461158098784960e-01 1.045332419278558689e+00 -9.378324253756528117e-01 2.090193924993629437e+00 -3.214136526355568790e-01 7.310314264054309508e-01 -1.223239293496259927e+00 -8.974449798581577431e-01 -2.748939839308368605e-01 1.854389905334914157e-01 -9.596888314319245161e-01 6.224002488675476341e-01 2.392718810538580210e-01 -6.524641072638907024e-01 7.540981459810651433e-02 8.378884124660403998e-01 3.792149767813368655e-01 -3.732960523030001143e-01 -5.294008157871550324e-01 -3.453045661453061493e-02 -1.790376497776589249e+00 2.039687355022098192e+00 2.039748855535965966e+00 -2.150927484054323990e+00 -3.376128202214817020e-01 8.133243621141125201e-01 2.679809161824870500e+00 6.388486973981029049e-01 1.521862876086200966e+00 -3.058931858207514787e-01 1.748701344679618019e+00 -5.278160041754982323e-01 -9.588856610472998865e-01 -1.896490642584859332e-01 -3.151103215410095415e-01 5.128991104903730669e-01 1.042953899468773482e+00 1.665578500035086895e+00 3.803832654504734623e-01 5.322180256487286931e-02 4.453105989689981614e-01 -1.085486050185090701e+00 4.769073352556598699e-01 -1.376631507113674768e+00 4.237642580768980483e-01 6.543981368620875871e-01 2.884318221877210098e-01 -8.927998382624292573e-01 3.867002878220981432e-01 9.873216768167699664e-01 -4.771132293265092916e-01 -3.737486336435767442e-01 1.070015355850481686e+00 -1.772345242237082230e+00 1.267288711749344765e+00 -4.711530215903636520e-01 -3.215450529685852099e-01 2.632526047492256705e-03 1.309239547337382570e+00 1.999694227070069816e-02 -1.013614272374721681e+00 5.186028608795602013e-01 4.109964072421736225e-01 5.206662846743053130e-01 -7.053067889734214446e-02 3.842457575805050540e-01 2.483970626263407144e+00 1.390468093732884214e-01 1.731047194698404512e+00 2.784376400050981859e-01 1.687521026456786588e+00 2.222087481780730955e-01 1.944219282236273161e+00 9.210313231929514455e-01 -9.200654477097965078e-02 -1.188866453003773138e+00 -1.693857518828473685e+00 -2.260757591695038704e-01 4.802330311815376507e-01 4.111673920622403444e-01 -1.712184210966533060e-01 -7.445214787089907693e-01 9.022603096435685144e-01 -1.738428853691948772e+00 5.284365721144637096e-01 7.503925733602396786e-01 -4.847018200742005956e-01 9.307702104401087695e-01 -2.484410631140010040e+00 9.416899375082148360e-01 7.477238384934401516e-01 -3.852356095904401201e-01 4.022824818916214129e-01 -8.773934052655449900e-01 -6.446266305270766106e-02 -9.446356298704366994e-01 -1.631681254705053430e+00 -5.216645094557320617e-01 -4.646566776216600747e-01 9.554312315531009181e-02 -1.910053998205410775e+00 -4.882545226962920482e-01 4.427682243173306637e-02 -7.649156206415650416e-01 -6.229049552655889777e-01 4.140284854864003661e-01 -4.132332596285029358e-01 2.468142774255137062e-01 -1.145154204120544916e+00 -3.599744924181257910e-01 -2.116417310600387791e-01 1.355820443452813384e+00 -5.014531371795256653e-01 6.462277034934782449e-01 3.832367042381534250e-01 -1.829095689284965021e+00 -8.402954431134778135e-01 -3.002526159116676308e-01 -1.036921689806388880e+00 8.444608224957025344e-01 -2.891566918548838516e-01 -4.661727405106229627e-01 6.124564954893757518e-01 5.986271332830119668e-02 5.744652850921553311e-01 1.102790687242641843e+00 1.754528402561105205e-01 -1.570855908975231363e-01 1.020913519150826732e+00 2.288737569917189893e-02 7.031764460484248858e-01 1.329151616505332700e-01 2.378357024811364795e+00 -2.805529859495181633e-01 1.099351088440195134e+00 8.316013383213206600e-01 -2.049578732821317750e-01 -5.612675918247383988e-01 -2.786552738225108183e-01 8.200785551636490256e-01 -5.261262931314160118e-01 4.358437159307170239e-01 -1.186671248013753538e-01 -9.570258194476511937e-01 1.120209394303915085e+00 -9.554548979827465205e-01 -8.015610493619919064e-01 -8.528109786297774497e-02 -3.914794080715355840e-01 7.437997576162248548e-01 7.641455217801969291e-02 -7.089760909088139718e-01 -6.870156765510607721e-01 2.123095948061934912e+00 1.126740930330340840e+00 4.676515634895148654e-01 6.488066222918686954e-01 1.566627052095281414e+00 -7.292011696275418897e-01 -5.792356044875426324e-01 -4.451900130830712121e-01 1.579007426170598194e+00 -1.657207195318198892e-02 1.205672556600337758e-01 -4.809979190093057744e-01 -1.001159903579203148e+00 1.235563387824592407e+00 9.086136766269677922e-01 1.776681029215694707e+00 -3.694289504610522301e-01 1.157217211199615292e+00 -7.189443859393550573e-01 3.136843647655100376e-01 -3.554390673523436517e-01 -1.169042170517544887e+00 1.626782323208453007e-01 -8.369947273801626730e-01 1.142673935328696322e+00 1.578419786847518713e+00 -1.402767809153455891e+00 -2.718132918253796659e-01 7.224648047181225774e-02 1.040180404213197685e+00 -2.528484082803675204e+00 -2.014872159077221170e+00 -2.032187651850794197e-01 -3.512379338147542662e-01 -1.952210946930841018e-01 -1.788679083746441911e+00 5.465746549905233787e-01 -6.606609683276095657e-01 -1.904343757908662504e-01 4.503566468274955992e-01 -1.869142427233059234e+00 -9.062291056457170146e-01 -9.328961346131951771e-02 -8.365167705580390800e-01 1.755361500841003952e+00 1.030893511210873026e-02 2.410124490752148796e-01 2.366752179878013895e-01 -5.457081235758013404e-01 -1.167592191255280021e+00 2.367428349636916174e+00 9.776734819547051869e-02 5.037313465298898230e-01 3.651993798270331548e-01 1.204392553200102522e+00 -1.183849508703386899e+00 6.789811358844775047e-01 1.056162586292971328e+00 -3.441559367234785505e-01 -1.406294860077384579e+00 -2.131395872526636870e-01 1.309948439954276234e+00 -9.640894530044873401e-01 3.502015716975402648e-02 1.757124927612921383e-01 -2.592987898539021452e-01 -8.140204547093199405e-01 1.738681242278391714e+00 -6.575517603715421711e-01 1.080644067338845549e+00 1.206750447243292834e+00 4.165216886022262699e-01 -5.298579880382507934e-01 4.899613322970036711e-01 1.028522364590863658e+00 8.955534195372983897e-01 2.275319764545418733e-01 -2.554181419602746139e+00 1.133992958707301657e+00 -1.082639971053470207e+00 4.556940990847268003e-01 -5.964805901996141912e-01 1.983503415429024974e+00 -1.183155688676800654e+00 -4.621644398744410021e-01 -2.257472243664512490e+00 1.574642303244326635e+00 -3.925075300928654864e-01 -1.719918087770794246e+00 -4.329502714259865770e-01 -7.994661173106565322e-01 -1.108721400791168987e+00 5.840016218126757863e-01 5.170204682071093405e-01 9.208325553891207882e-01 7.778091534976928623e-01 1.161467699251074404e+00 -5.996127461876039622e-01 6.504559727254319301e-03 8.164139454221954750e-01 8.119979681951642325e-01 8.362097862695496708e-01 -5.928495142694074627e-01 1.348279947885133501e+00 5.820839534934640902e-01 -5.631725715609624539e-01 -8.123375339638227999e-01 -6.108047980155553169e-01 -3.372995634031290546e-01 2.152307511089621150e-02 9.143522873981700660e-03 -8.267899748582921982e-01 2.151459399688370744e-01 1.565044699513127024e-01 -3.362594229601927887e-01 2.177237260256043583e-01 -7.327579710419019898e-01 5.851061606948571026e-01 9.828072761416520864e-01 -1.434042600691536551e+00 1.927372370189541217e-01 4.109573020569804447e-01 6.648580776066599363e-01 -1.298744902927459477e-01 -2.598690586985306639e-01 -5.753052249270104168e-01 1.320554261166662080e+00 7.529318038877478303e-01 -9.759706979118229486e-02 6.531090785275398547e-01 -9.177708463781890647e-01 -5.039059462872980122e-01 2.710641643840709381e-01 2.102346516583420311e+00 2.593674634881161900e+00 5.162713722240567238e-01 -5.941398027935522741e-01 -6.797001198758388929e-01 -5.494208994991353068e-01 3.681790473480660020e-01 -2.375649668730503150e-01 -5.499931585975084136e-01 8.865528561612012748e-01 7.842362365934317514e-02 2.120906946767180112e-02 9.259215650257920371e-01 -1.954497719034650749e-01 8.875124911059753541e-02 3.087168474670792459e-02 -3.406278113963709386e-01 5.627707784534388136e-01 -1.426774130019981268e-01 1.347105478399110323e+00 8.621032866544339757e-02 -1.702264780482731776e+00 2.863324287663617795e-01 -2.081491893969770191e-01 -3.031625062316039010e-01 1.578863144969130383e-01 7.854962242332524935e-01 -6.657907042478385939e-01 6.022670377098938710e-01 1.030803973708009469e+00 -7.868357390511987459e-01 1.041448536241059708e+00 -6.465734133999631039e-01 8.885808056783269793e-01 4.344139561676769179e-01 -4.164779263338494464e-01 1.178752409102895138e+00 -2.620268151071166174e-01 -4.811038710991470957e-01 -1.131247221121971736e+00 -1.644406611446030952e-01 1.390103174256450025e+00 4.264705461072925141e-01 1.060531827014937756e+00 -1.017103209401011288e+00 4.238299657789229014e-01 6.311701364310015050e-01 -1.560844789769359475e-01 5.360604820830268125e-01 8.559992226364897538e-01 -1.011154268347584484e+00 -6.918428647486073446e-01 5.718492552307721244e-01 5.680887881945250184e-01 1.076187341846732565e-01 -1.553984935636219200e+00 -3.701320570410529531e-01 2.128023152813783625e+00 -3.853906290074218255e-01 -6.631423036136819826e-01 1.765482444543679197e+00 -1.086762078207986315e+00 1.183572170749647601e+00 -1.806409548955345834e-01 1.027965842850370404e+00 -3.480167722552165999e-02 1.096642538807970357e+00 4.995441064884565407e-01 -1.016257153139126013e+00 -2.292772071745670034e-02 -1.344448550486370797e+00 2.004284561888616811e-01 -6.549580046297345248e-01 -8.368090605747259270e-01 6.584411334798367932e-01 -8.159979300641591327e-02 -3.092309869522759103e-01 -6.557707013117809458e-01 5.382786268515371564e-01 9.505929586140215992e-01 -1.470998864724402555e+00 -1.580431913934646992e+00 8.101113348073156750e-01 3.181034008987191491e-02 -5.829045943851730582e-01 1.138601330019110458e+00 -1.537016470404666491e+00 -5.533884317889700144e-01 -4.804166608694455665e-01 -8.395170419588752209e-01 -9.555946075617188784e-01 1.703364455618579187e+00 -1.473508841882212428e+00 -9.590472428086390666e-01 1.619692023544367254e+00 -1.650978546002726421e+00 1.536969831412970666e-01 -2.315224734588860134e+00 9.643153396538501898e-01 -3.145360387717751061e-01 -4.474015008109005764e-01 -5.265416574401187572e-02 1.119442549067177106e+00 -1.339401811627138228e+00 1.162763413264777057e+00 -1.833128713993718850e-01 1.034782271763615480e+00 -1.178893247539693379e+00 8.328362911718311112e-01 1.026166254727883143e+00 9.570832027168246769e-01 3.517235286389665261e-02 1.436193425632930509e+00 -9.415620066945322719e-01 -2.898137921185847676e-01 2.791644546266035531e-01 9.833122060982003865e-03 -1.237164895677486554e+00 -6.509035927694482027e-01 1.025914243138785542e+00 8.315347818985012740e-01 5.034676850100556766e-01 5.055753995182543648e-01 -8.474534248783633164e-03 -1.249150922456360391e+00 9.599858029325029907e-02 -7.511097988752996057e-01 6.262952305238461692e-01 5.778543609135002868e-01 8.293150441448063903e-01 -1.376223079491714074e+00 -8.224524005157825002e-01 -1.086026291527231846e+00 -1.110542970794154760e+00 2.883203940205109062e-01 6.335768405836897932e-01 1.152467973131693579e+00 -1.430295298535589343e-01 4.675029821328629542e-01 1.073326405434874786e+00 -1.307923088047288962e+00 2.402602084817983652e+00 -9.903567325127305976e-01 -1.314495723024107665e+00 3.622303834304127501e-01 -2.981862277051131049e-01 1.086154269417573814e-01 8.827145779638945200e-01 -4.864200639386189740e-01 9.411416621866740551e-01 1.865366692847903185e-01 2.750533358448573606e-01 4.623741689020035017e-01 5.279005300520076549e-01 1.307823352914351034e+00 8.302291839883686464e-01 -1.236684576396995250e-01 8.685926392740611623e-01 1.888753796999515788e-01 -3.804009249552501859e-01 -1.716166856459615309e+00 1.284075383964216499e+00 -5.214569256072332237e-01 -4.886471025669191226e-01 -1.351868560852782730e+00 -1.167599187481473511e+00 7.917526929389717694e-01 -1.771307259743901907e+00 8.205418838640347046e-01 1.163404898909455421e+00 2.493010895558058770e-01 -8.687674602266700630e-01 -9.099622877693618328e-01 -1.230236963366247105e+00 -1.289310742167818935e+00 -3.840180790677190092e-01 -4.685794034405146857e-01 -8.408262311892104046e-01 8.889136589027109292e-02 7.317359549017224407e-02 7.591643663616226556e-01 -2.652808458104655154e-01 5.053054783165537023e-01 3.331026092591261589e-01 -5.823081154055597120e-01 2.239616696311326483e-01 1.353122372406048601e+00 -2.294369614374518196e-01 -1.701743539370923930e+00 8.247712977008470059e-01 -9.324886392573377147e-01 -5.734290180064387510e-01 -5.515792440982413281e-01 1.172848949657527839e+00 -5.640021248876184723e-01 4.073970711039268666e-01 9.963665380325438248e-01 -1.443012465334929106e-01 1.202304014665962040e+00 -2.177398239384225498e+00 1.450692252408384064e+00 -5.015960179706313582e-01 -4.138501282754590838e-01 -9.598352316046269983e-02 -4.129702224582812442e-01 1.115265312937321618e-01 7.989846387581097664e-01 7.503124958133724487e-01 4.765345698242348105e-01 -6.087401024576342135e-01 1.098845848605869840e-01 -4.391917099844885874e-01 7.815525997408192538e-01 -1.092681569696809518e+00 -8.622059048114573132e-01 -1.156474240415640425e-01 1.666268342772745825e+00 2.453794403771573929e-02 -1.328004323481794868e+00 1.661887479928352507e+00 9.958864721642962659e-01 9.728967363589675621e-01 -4.884511196502723529e-02 -5.759264087986967207e-01 -8.202849247351627904e-01 1.570618306375917705e-01 7.289486268349901765e-01 2.256047562838026543e+00 2.029658826969423568e+00 1.167494661646184984e+00 6.839097602335224568e-01 6.483726194297228899e-03 3.946860057953324730e-01 -1.588828840319359115e+00 -2.384740654335626431e-01 -2.384288275259427090e-02 -3.750812702835446544e-01 6.593184454118928839e-01 1.266334830492060748e-01 4.612958735225097251e-01 -7.540896597620281305e-01 -1.730350716176202730e-01 9.549468821774423355e-02 8.452691603167394874e-01 8.440076097892028617e-01 5.541609805055289772e-01 7.676009549566081835e-01 6.029754170369823196e-01 3.440730292724055728e-01 1.047406793227944721e+00 -1.243980894336947474e+00 -6.366055339064065066e-01 -3.213421672509390592e-01 -3.579935596831732014e-01 4.959534649213345053e-02 1.180007165873004471e+00 1.051883437671102595e+00 1.067861073151169099e-01 5.783515350712411518e-01 -1.992222199067320287e-01 -1.002267279632713226e+00 7.063242226056517525e-01 1.416320323703874340e-01 8.519373878366767183e-01 6.810355021506431239e-01 8.396021231601550339e-01 -1.207429582283628511e+00 2.739854802105957443e+00 1.263036130572614824e-01 -1.040518997060803974e+00 -2.462826245193657504e-01 3.506245589064205803e-01 1.573484428834137194e+00 -1.586803438143392198e+00 -1.863333191519873366e-01 -8.050279190975606625e-01 -7.157823895920695234e-01 7.060385232582148118e-01 1.258348735351999315e+00 3.014472890231874591e-01 -3.004762269703703526e-01 -5.218431882875511629e-01 9.726127396697642480e-01 2.563553798348646051e+00 4.360252857306123331e-01 -1.633145891249268455e+00 -1.741617918880967730e+00 1.006066396607603997e+00 -2.771040873149781536e-01 -6.550653342464494155e-01 -4.973687172967847236e-01 -7.802229109079038549e-01 -1.361685526501354104e+00 -2.351276024169320911e-01 1.981564856735334557e+00 -1.154843222733468400e+00 6.928621608659110698e-02 -2.201286377125656613e-01 2.599381422213992154e-01 5.102139975949485651e-01 -1.649716044929146808e+00 6.584257904470973699e-01 -1.114672261535257503e-01 3.848834158906710989e-01 5.884875623714046489e-01 1.304319809679795883e+00 -1.482782134782194561e+00 2.100753475973432760e+00 -1.260913727418626062e-01 -5.526422771571065651e-01 -1.485482784648673338e+00 1.864046607884037643e+00 -9.227970560453766513e-01 -1.731443657335836675e-02 -1.374560826053039753e+00 6.668071701010176433e-01 3.421319145968939046e-01 -8.285982680986671012e-01 -9.591948684750289944e-01 1.836950808389097578e-01 4.194040257120489334e-01 1.836164526101181568e-02 1.550586617398226341e+00 6.586941996071489225e-01 2.009867418883734824e-01 -1.817964647954010804e+00 -2.682832335951590430e-01 1.257853699623796839e-01 -1.379222986391087868e+00 -6.370122800694037746e-02 -1.245611746881285092e-01 2.466268906605288969e-01 8.903290634255985880e-01 -1.048640515880384205e+00 1.870061069271806042e+00 2.172375725969499349e+00 -1.615081921877396409e+00 -1.964991244444157070e+00 8.038724534633802099e-01 8.032896319121751727e-01 1.859051199945424560e-01 -6.670707999343354899e-01 -2.219716362111437968e-01 1.650105151233182688e-01 1.100918505102384648e+00 1.684960718408245572e+00 6.509100601422326826e-02 -1.644677887027300445e+00 -3.646442656182892206e-01 -3.886982267767709054e-01 1.174737640591837495e+00 -8.780937140974659494e-01 2.136946976867990955e+00 5.889348081194197837e-01 1.699535231251157186e-01 1.166663430241225541e+00 -6.166199900421956981e-01 -5.778904469933990873e-01 -1.752186987136361784e+00 3.589390740755283860e-01 1.119974221808679005e+00 -1.285949005941336321e+00 6.744385128541333652e-01 3.973073065452498720e-01 -4.967709336425685240e-01 -8.895584162155152352e-01 2.561226777831379309e+00 -1.652113594099385019e-01 2.062822107226451429e+00 8.888569347974053514e-01 -1.854630300077836358e-01 -5.027854592951960244e-01 1.823919335073090231e+00 -1.163928760909918037e+00 1.225996544162289703e-01 4.071674614727610053e-01 8.785476933204536820e-01 -4.862825837074444268e-01 -6.980947263054977370e-01 -1.179730037847637192e+00 -9.444868992307300370e-01 -5.344436782219023213e-02 1.023527434198443942e+00 -1.831689299479491551e+00 5.710464407825524003e-01 -6.156403202529465990e-02 -7.919786884096845503e-01 4.951532333059495139e-01 3.804704575485456375e-01 1.221801389206110811e+00 -1.297906413731403141e+00 -8.226337965298016197e-01 -3.976866992623616093e-01 4.219404902605621843e-01 -9.755509181706339961e-01 7.500650954441956397e-01 1.260928769482044354e+00 -7.501871294798473366e-01 -1.056338260536110907e+00 -2.146456132324430222e-01 -3.723579355658834800e-02 1.246839490084890034e+00 -1.790662298156932231e+00 -1.243825389128792036e+00 -4.325763533368279234e-02 2.060870260329338843e-01 -4.125704680375131272e-01 -7.999817817994246960e-01 -3.344199281470895957e-01 7.216080637829518363e-01 -1.450813033863645352e+00 -5.110011987498264130e-01 6.634002348187573173e-01 -7.462677866063915921e-01 -3.305121209810637506e-01 7.097572822746206489e-01 5.198212074039194885e-02 -6.250808282509897618e-01 1.311276684622996180e-01 -7.893149504236802727e-01 9.777454017328323088e-01 8.014966886225354248e-01 1.185130408784268008e+00 3.421761688434668547e-01 1.131408884663714920e+00 -1.390600203866713569e+00 9.108264814817915722e-01 -3.246186505326036364e-01 1.878306435423842125e+00 -2.565798936854470358e-01 2.171000666574094892e-02 -1.567538791260303377e+00 -4.902715855119834654e-01 3.112339083266149609e-01 1.838119589030632994e+00 1.079907932445453689e+00 -3.810364194640181723e-01 -1.184965119677489492e-01 2.650192679631575010e-01 -5.792191360357202834e-01 3.866399362112061810e-01 -6.288840006500103774e-01 -1.558588712594137338e+00 -1.391899750011984960e+00 4.282515517578636133e-01 1.322606569487089656e+00 -1.722631109568731222e+00 9.071968961212681926e-01 -6.115652279547100223e-01 -3.629381669855130110e-01 -8.755076109016435293e-01 1.004364060244944623e+00 -1.568566892197670759e+00 1.000556826971545687e+00 -2.431029605090269385e-01 -2.111899530250630264e+00 1.071335979900427532e-01 6.878006242262939274e-02 1.853628702243469706e-01 2.876426454929982279e-01 5.446045558436520828e-01 -1.260378712497060683e+00 5.818355553387943857e-01 6.137762992342727930e-01 1.102833002349644209e+00 6.705032457125239542e-01 8.145751480909704245e-01 6.249607593127720628e-01 7.062077400565941465e-01 1.383623324637341057e+00 4.019641930922007722e-01 -6.948382495911603618e-01 -7.498018836649869012e-01 -8.215070057161996120e-01 -2.807642098221096560e+00 -8.527175285378458813e-01 -1.693623491907374046e+00 6.811024889112177183e-01 2.511037048375973080e-01 -4.164847236552269294e-01 -1.824691705235484962e-01 3.860697891830584538e-01 6.184925811446053689e-01 3.233394501883024019e-01 1.595340333112279740e+00 -1.821816632410494796e-01 -8.550474774396177313e-01 -4.365086944757917142e-01 -7.752034334549927630e-01 1.439939774869528843e+00 -2.344223289414478495e-01 -1.089878761305524274e-01 7.791818961532381849e-01 1.231613268015032681e+00 4.526516575765129891e-01 7.166271282866202297e-01 -9.159296688576054057e-01 -7.021639039755128708e-01 2.015651242692843237e+00 -9.584756855593135061e-01 -1.924779430735644448e-02 -1.581365655723773633e+00 5.683346658474652813e-01 -8.076711369155392672e-01 -9.541440861516498062e-01 4.665049052925627771e-01 -1.307496839708872094e-01 -2.703944583106677957e+00 4.260909064718815253e-01 -4.437743888511432311e-01 -1.073519959343100405e+00 -1.977781708110017522e+00 6.725114668464117207e-01 -1.557028233898392067e+00 -1.132446168544929188e+00 1.277310530799435351e-01 1.382053303123716326e+00 1.294438127517567150e+00 2.947609420680012415e-01 1.876960877703040265e-01 -8.751567396289869905e-01 -1.108817661088921991e+00 4.368706277688603756e-01 1.312231562468600954e+00 1.199865254167960638e+00 2.159043662995849544e-01 -2.320107484849985635e+00 3.514822616836780766e-01 -1.920212471866127868e-01 9.845268594720156807e-01 3.143290946418934584e-01 5.802154927219639324e-01 2.078623370618774224e+00 -1.059258748581237253e+00 -9.770018681339265321e-01 1.294322003685471678e+00 1.439720398559019454e+00 -2.411931545045326586e-01 -5.908341298565222832e-01 -7.755201844217177731e-01 -1.376412604119848559e+00 -9.579203229404280595e-01 1.711359687314351896e-01 -1.488071097281527533e-01 -1.549480772428498909e+00 -8.361426067914351501e-01 -1.714979852840606278e-01 -6.385572555457810218e-01 -3.448187389081232568e-01 1.193480174047348186e+00 -1.234536627746595228e+00 7.769596408498662399e-01 -1.087825129378909184e+00 -4.175087892100067810e-01 9.350199762417329419e-01 1.554911240719100363e+00 -1.234214564363440125e+00 1.788295092453745516e-01 -5.759378929343432763e-01 1.205191057123403020e+00 -3.086576913999476354e-02 -1.295879418135938099e+00 -8.899623865120628308e-01 4.703047190018564971e-01 3.107106936306539335e+00 -7.001484916566224070e-01 -3.664388277629631596e-01 -3.912985650419836814e-01 4.347198886385012506e-01 3.386151630970885562e-01 1.570862650736175592e+00 3.949886460287143075e-01 4.675374300825432261e-01 1.356426312653675158e-02 -2.763009431915473546e-01 9.156509741488689791e-01 5.636996064508075222e-01 -2.984741608871693264e-01 -9.613861634311534621e-01 2.564333971516694177e+00 1.767901008174507682e+00 -1.211179217381117112e+00 -1.081307612548467884e-01 4.749772968122328298e-01 -7.881490657539381994e-02 7.858147308451107760e-01 5.005527405092289328e-01 -1.900712590435335025e+00 -1.119140025585283693e+00 -5.323724341078608369e-01 4.026576854181182497e-02 1.970239656646341764e-01 -3.966468298210963916e-01 -1.015859437565809875e+00 -1.045337301343831141e-02 1.346529098811565683e+00 5.409526085307532206e-01 1.192102867848555681e+00 5.123678424050787800e-02 -2.112416280505337252e+00 -6.753099337317683970e-01 1.321203325910545123e+00 5.136387368643173801e-01 -4.981614769373026164e-01 9.576068919722031669e-01 6.384725899587440079e-01 1.222631847070279942e+00 2.689155348555004044e-01 -1.098184899823505090e+00 2.109590296756959749e+00 -5.791096332097636079e-01 5.518635278995700499e-01 -7.437252495300025190e-01 -3.020795757365406509e-01 -9.695908441146676715e-01 -2.816489793501783957e-03 -1.164553285490568246e+00 -1.809761918301228123e+00 3.125670756161548769e-01 -2.125056950197667049e+00 7.435363966397954272e-01 4.450212371837924397e-01 1.230619221553451936e+00 -1.848587099547845503e+00 -2.203556492125057636e-02 9.014225165901048609e-01 -1.162549416960455551e+00 -2.240400367310579011e+00 -5.219091166505748225e-01 6.565797923690041005e-01 1.507948191693079032e+00 -5.335963052735099854e-01 -2.096384793778226729e+00 -5.242431133138819588e-01 -8.409330318790888548e-01 -6.162856942309674624e-01 7.106374419985572732e-02 2.146312783704992233e-01 -3.951369426395190954e-01 -6.370463861551131091e-01 -7.060915684739182963e-02 -4.386603015435930897e-01 3.752899583682265394e-01 7.166809141105297265e-03 -5.224326524428929419e-01 -1.261172609796830768e+00 -5.672586459267052739e-01 -5.434318377460812810e-01 -3.998566564591622963e-01 -1.815691859822289866e-01 1.326430164370752118e+00 1.678280962207127969e+00 -8.222205485587410490e-01 -5.356705682324248707e-01 9.930758505774808231e-01 1.424525317193758411e+00 1.886197710161035213e+00 1.656113280047503133e+00 -1.062560488608556897e+00 2.190066869296376784e-01 -6.176909249966201498e-01 1.328159787768461886e+00 1.087128808340736663e+00 1.736416534547943202e+00 -7.551648876037578839e-01 -5.722053982076416023e-01 -1.974102964484314437e+00 1.836832929288040039e-01 -5.969156205457007425e-02 1.132132887060194548e+00 4.232154576946988156e-01 -4.817266672740876388e-01 5.377554109208890765e-01 -5.701494483202663721e-01 8.496210024897393742e-01 -7.898117512476060531e-01 5.664155942445506797e-01 -4.279710596434322389e-01 -3.793352997586276754e-01 -5.489884702403732275e-01 -1.590317345840240204e+00 6.915343302254758351e-01 -1.052492330163653067e+00 1.053671758232740396e-01 1.462307716721121365e+00 -4.626951352837671561e-01 -1.830021694766429841e+00 -3.121217196861104659e-01 8.800772980028594983e-01 7.329069718866804140e-02 -2.426058753396094503e-01 -2.222857526651249138e+00 -1.654348617188905912e+00 -2.112199286979915200e-02 -1.130727742669868308e+00 -1.290986671380407458e-01 2.056446287154570562e+00 3.257000490280821392e-01 1.499900758313307048e+00 -4.829088638033806613e-01 -5.784039064826087539e-01 2.071808921530206571e-01 1.826076361157696615e-01 -1.344149383961197541e+00 5.383625231162925129e-01 1.140652702397438878e+00 1.700941860601460354e+00 4.464978827873069545e-01 -4.872703622678751234e-01 9.050550905667887891e-01 -1.224018312688356813e+00 1.920323184833159710e-02 1.682405546337718993e+00 2.974592511228305036e-01 -1.602286708174461005e-01 2.756330119766020603e-01 -4.199267421147695467e-01 -8.858824064654563513e-01 -3.067196829150791171e-01 4.975999981062573796e-01 -2.855862306315295029e+00 -3.718513984627874747e-01 -6.564573843094679839e-01 -1.506292801934640824e-01 -7.749221934455475802e-01 6.157832657629705997e-01 -6.684143712998710796e-02 7.258888332422877010e-01 8.172674447222750826e-01 1.359696636327917041e+00 -5.153106246771375076e-01 8.423856870880187808e-02 5.435822258153555353e-01 -3.513365767391907757e-01 -8.999556212682732204e-01 -5.626686793387848384e-01 4.905016789988023151e-01 -1.089197046862404317e-01 1.933219196297846221e-01 -1.284869951239708596e+00 -7.223927845335876841e-01 -1.340542787707850111e-02 -6.456157912750501611e-03 2.990756988264032801e-01 2.089454250774706701e+00 4.112903956059246191e-01 -8.109086653167023317e-02 -9.373649921389465289e-02 -7.786919597907937529e-01 1.540115734553485272e+00 1.547417741454017726e-01 -7.506422521929569935e-01 2.099218713056100860e+00 1.479812083504113085e+00 -7.951036644624112082e-01 -5.627948520528676113e-01 -1.154020244404903861e-01 -3.544676266640456319e-01 -9.843370340274714136e-01 4.275944135382601652e-01 2.209543536538935093e+00 -5.611714895686196192e-01 5.607575765814645230e-01 -6.574613376918677643e-01 -2.788182985780777168e-01 -2.334124740654381358e-01 -1.377616415733414534e+00 -8.973422038942130419e-01 -9.468247640218111494e-01 1.580321179227291539e+00 1.491213834317568487e-01 -6.492063438818833632e-01 4.756873461143245607e-01 -8.693595014836091872e-01 6.471534323247719600e-01 -1.084554009267614916e+00 4.640276433345005835e-01 -1.145270299658958768e+00 -6.683228410202557424e-01 -1.381883872044065820e+00 1.219961850228625799e+00 5.721738145652938146e-02 -3.027945858680610725e-01 3.217552174138202381e-01 1.810819796753902811e+00 -1.605466249646381627e+00 -1.989457323863116911e-01 -1.316104897395820261e+00 3.990381050946062991e-01 2.221906515066276455e+00 2.096311255270608409e-01 1.390037086404947386e+00 2.784127788451634666e-01 1.604332977013698036e+00 -2.840642293344303404e+00 -2.043775175849253112e-01 -2.770764065347808836e-01 1.946918422998646037e+00 5.795909428441721190e-01 -2.333218373904449028e-01 3.052245154227626878e-01 -1.061876693654907111e+00 -4.230371221823249206e-01 1.093654159430442974e+00 1.238028341295839690e-01 -1.707598597365351245e-01 -4.127779757094158786e-01 5.907834472610843379e-01 -2.260382104432598349e-01 6.428774071030864956e-01 7.776144474328076095e-01 9.652879071608430062e-01 -5.270206195227545853e-01 -1.731535420730047348e-01 4.003615792956530250e-01 -9.153790046137841863e-01 1.104576495924290525e+00 -6.109589363241051396e-01 1.037971218269775342e+00 1.953633671512410575e-01 -6.184947226219672523e-01 -1.035852014025020473e+00 3.377904851330681274e-02 3.216144083561593980e-01 7.257981875132254457e-01 -4.706143436581784467e-01 -2.351917529677220176e-01 4.095205866677574247e-01 -1.905724918724833739e+00 2.418826067772435806e+00 -8.958640943997452366e-01 -6.298259261011890375e-01 7.190710014089204960e-02 3.666639013762975317e-03 6.094571294321357025e-01 3.594389498667934224e-01 1.845760469476886156e-01 -6.376955633841377979e-01 -6.936147775030586382e-02 6.497684905476052153e-01 -2.631116229190009204e-01 -1.316037836441229514e+00 -3.408721568523371149e-03 -5.943576724617970486e-01 -9.073472121116017419e-01 3.228136541226447193e-02 -1.283357400554399064e+00 -9.720258717830012607e-01 1.298114739787944671e+00 1.034675402556572976e+00 -1.207654440231953785e+00 -3.145302903737903777e-01 -8.734460191636089776e-01 -5.210052469202804959e-01 2.175210354806682567e+00 -1.822429687560260581e+00 -5.227453218837100346e-01 2.019578579580032063e+00 -2.139767967727531153e-02 3.832709378803762501e+00 -2.129380225104573476e-01 3.631404140267358027e-01 -1.150119311590870108e+00 2.984571271982591201e-01 9.871545793701577698e-02 1.727334434854391754e+00 -1.558861140950040358e+00 4.874995323646434953e-01 -1.283801719270011577e-01 1.672268846156961697e+00 1.162419529671511853e+00 1.312014833765029032e+00 5.296808901681172577e-01 -3.244741962893454623e+00 5.622398020555303688e-01 -1.215405593083112024e+00 8.770836610851385773e-01 -1.202240407695761126e+00 5.037012876430378983e-01 -3.211363482037891681e-01 9.122331809921948587e-01 1.086777030998510751e+00 7.340601219744734562e-01 -1.696127316964581633e+00 -2.039244783892895985e+00 3.648750735172542892e-01 1.623297926179878337e+00 1.517620853583807605e+00 -1.033468027099821995e+00 5.340355766975473095e-01 -3.699730529507475052e-01 -2.287973534905385700e-02 1.431901794448789955e+00 2.885191718090520219e+00 7.902006386183232367e-01 -4.278870926288000365e-01 -1.149747852971644280e+00 -8.834338986144826267e-01 2.810537347544049269e-01 2.803980248511965256e-01 -3.631486506803265901e-01 7.858740067737236545e-01 -1.539072433897051395e+00 1.966551452040178338e-01 -1.453042644948263851e+00 -8.501311634268325923e-01 5.326438324006850245e-01 -1.334812791791921915e+00 -1.099560499703679639e+00 -8.512361142896394117e-01 -2.107022596909339796e-01 -3.259270964646644453e-01 -1.095583468770984226e+00 7.547813357423370784e-01 -1.093658107326661799e+00 4.273891299217386641e-01 -1.283991778953506024e+00 -9.166708436399765292e-01 -6.785728153819843289e-01 -1.065186920153111672e+00 6.068984672250087309e-01 3.711216004556491255e-01 7.341142093115531342e-01 -1.920749294674794161e+00 -2.745460147582995947e-01 1.538703534940224937e+00 -1.755442313445153557e-01 8.888042764947285956e-01 1.049223396958958832e+00 4.863413126807839548e-01 -6.395243639930751900e-02 -3.099041574934276455e-01 -3.055219292507259099e-01 -4.450087182337463809e-01 2.401705627684232791e+00 -1.924527767926681177e-01 -1.008601571047646361e+00 1.045503577378316118e+00 -6.409243021429585907e-01 -6.467475176960810757e-01 1.741700075208987508e+00 1.357994292211216203e-01 -3.431644963848393126e-01 -8.662025084560378563e-01 1.513294737714617311e+00 -8.966409719507530962e-01 -6.932869391214381283e-01 1.394728119911047726e+00 -5.039342908478813277e-01 -9.238929746878397908e-02 8.244705054614367423e-01 5.339386953890338239e-01 -7.397163860098370236e-01 5.567531461949118965e-01 7.289202811344082100e-01 4.439351703878145483e-01 2.028886578608013469e+00 8.207107866027616438e-01 -5.364234817456864368e-01 -5.287095456937707105e-01 1.613024040745916765e-01 8.008159731784996183e-01 7.264445097357816739e-01 1.118719392000129959e-01 2.165112345303870367e-01 -3.753381756145618975e-01 -6.053576553653468029e-01 2.247028392733291469e+00 -4.379536820431491062e-01 -3.184988368975082973e-01 1.161479440458525358e+00 -2.548542262267758929e-01 4.910757704702514714e-01 2.810347474369684351e-01 8.373513821123164114e-01 4.915084058917279508e-01 2.970936866195916792e-01 4.629625535449053420e-01 1.880371039462689631e-01 9.255211223538142296e-01 -1.389906411408748488e+00 -1.809993058720049675e-01 2.694710711978368090e-01 -9.329708605491616735e-01 -1.353914901693572537e+00 3.564791855923494374e-02 -1.516469182725759479e+00 -1.423739070806646634e+00 3.876512486957902626e-01 2.032327193022549217e-01 -6.140283269440766079e-01 2.697013059703859406e-01 6.967030926771154986e-01 5.768545613009978812e-01 -5.864156440497800826e-01 -7.383041349595407254e-01 -6.580720918844427114e-01 -1.996497989734239642e+00 -2.633128438741534350e-01 -3.963979847892627473e-01 -4.631648980757532841e-01 3.487753524212178213e-01 -6.834241155003574208e-01 9.216248763493682661e-02 1.199389719240674390e+00 7.502536295661131893e-01 -1.889247412741486221e+00 1.471723012299851696e+00 1.607131639775281062e+00 9.987504538425445721e-01 -1.826086982284715887e-01 -2.494696088976060988e+00 9.427008247703958510e-01 -2.887952788242988955e-01 2.767044550224890820e-01 -6.621765552458842574e-01 -1.013958515316656595e+00 -3.423229302778356686e-01 -1.502938264103130361e+00 6.421021312061364616e-01 8.235150325408816530e-01 1.899919486574976890e+00 9.654126446079348556e-01 1.994650501416960653e+00 -1.269071531180050227e+00 8.085949028588667042e-01 -1.734098355242694178e-02 -6.634290899009779308e-01 -2.571937917447786770e+00 -6.033288195277622945e-01 -2.784642573501148743e-01 -1.389612996592014760e+00 7.235828210572016195e-01 -5.235652238392586311e-01 -4.120474827916211225e-01 6.559849564935659183e-01 -4.542361776483010150e-02 8.300911064846486775e-01 -1.642524836524713150e+00 1.532206080376439239e+00 -1.413293556669132478e+00 -2.254207501590339280e-01 3.448064884528536655e-01 9.413331536070621008e-02 -1.227974468446141471e-01 -3.534124290541956759e-01 8.965369833537740751e-01 -1.797436465416627716e+00 -5.450230043676513279e-03 -4.289274293718821629e-01 4.034103479108011592e-01 1.083576149398850053e+00 1.523763719462192467e+00 -3.427241445399781261e-01 9.930080733866984699e-02 -2.521653087772116830e+00 1.884819944017959825e+00 1.308803040336551371e+00 8.409372272661682635e-01 2.481314612488851878e+00 -6.586613783735362215e-01 -3.515446978767539643e-01 5.971030155583042370e-02 -4.530147718904233289e-01 5.854912059387052947e-01 3.541809350139714374e-02 -4.850857977363120521e-01 7.448743298524150847e-01 2.329813554469942982e+00 9.618650094058905919e-01 -7.943004735874780176e-01 5.835737078572908465e-02 1.008370661899278264e+00 -5.737953624759507543e-01 -7.787042755273119177e-01 -2.310063594838904499e-01 3.028611718354249360e-01 1.151062062733206742e-01 1.786790154731608959e+00 -1.708078984693822466e+00 -3.554589767165138858e-01 -6.414939231589231183e-02 4.084108637616017390e-01 3.826276878318571883e-01 8.048412904080833041e-02 -1.436217506014505263e+00 -1.772708192006752670e+00 9.508824944833583759e-01 2.007157429003812443e-01 1.993821493712185866e+00 3.091818967760747716e-01 -1.203537518197431266e+00 -8.475509622125316778e-01 -6.259275862639759325e-01 -3.530335591865203879e-03 2.052146051985197506e-01 1.350099739379359454e+00 9.788059411129507170e-01 4.244059086448658813e-01 3.794362277608238077e-01 -6.856176562765435856e-01 1.168016466426333055e+00 -3.755298602874145020e-02 1.370019205358342207e+00 -1.946006812110335493e-01 3.103433802882665127e+00 -1.182101866302764787e-01 2.713127189958517982e-01 -2.903858031637516213e-01 -1.000054475854037062e+00 5.894123894911896810e-01 -2.999074583726833998e-01 5.569543536723308153e-01 4.978902571769834307e-01 6.629198660521952169e-01 5.201248589976523728e-01 -1.483384507640048255e+00 6.607215739544197719e-01 1.147913887799313803e+00 9.368809252616634720e-02 -8.448945352165257994e-01 -1.463223123560504435e+00 9.276674370436790440e-01 2.978122897712174866e-01 4.846437995438006019e-01 -9.199876537068530924e-01 1.200232072166434349e+00 1.219162200742206936e+00 -1.082052975376734505e+00 1.031902670289334134e+00 -8.835519122734050157e-01 -2.119222964985344460e-01 -1.132106967124427044e+00 -4.079864371409503976e-01 -4.249120586838468772e-02 1.018709450142246453e+00 -2.112129330478660916e-01 -9.117931513802600696e-01 7.998348979360210276e-01 7.108725055910598556e-01 1.173482214076851493e+00 -2.853806476601319919e-02 -6.740425730721364417e-01 2.730441216168425639e-02 -5.362792757453676007e-01 -1.009899856297699766e-01 -2.945069917916569580e-01 1.146475374197769570e-02 -1.647684552118207080e+00 5.555294701140547353e-01 4.789054958668226836e-01 8.986066995017351067e-01 5.597491865979463688e-01 -1.814985546753456191e-01 1.852345693896934598e-01 2.741242495736255780e-01 2.100976246303743356e+00 -1.474651022838174397e+00 -7.201735088044224353e-01 -7.966484304165753533e-05 1.492174372296120044e+00 -9.085149999641468632e-01 2.194887335649874149e+00 9.830980022231564641e-01 1.081690953256836618e+00 5.013820755874091040e-01 7.820686798524891792e-01 6.528958977792312379e-02 1.531084724467020486e+00 -1.196527054649467736e+00 1.446619308745449084e+00 -2.003029743777389626e+00 -2.060787393129218936e-01 -1.344953450067220224e+00 -8.062228979978050547e-02 -4.648657970490411850e-01 -2.730109573255083411e-01 -1.095369410989613268e+00 1.809611094040698975e-01 1.641587416292918711e+00 -7.822750814046507406e-01 3.954217967111997023e-01 1.814306088705043507e+00 -8.514285178659528608e-01 1.263255787065946434e+00 -6.590448038293962585e-02 1.602492328876869987e+00 1.084269039651562405e+00 -7.483499968913330802e-01 1.325322228799548752e+00 6.853488258293470858e-01 -1.633112402538332786e+00 2.561812001125224336e-01 1.621825356997928180e+00 -1.228229097582769075e-01 -2.337110149159838945e-01 1.686984318096429236e+00 -1.146463980289402107e+00 1.265556472118628761e+00 -1.758642383900161366e-01 -5.571725185238906031e-01 9.554676171449512367e-02 -3.009687992223546438e+00 -2.866340511478872699e+00 2.420356253960029291e-01 9.504703098281078733e-01 5.438207618716711655e-01 -1.481449266117946806e-01 1.855390857047307385e-01 2.047993114923883085e-01 1.430043997401519551e+00 4.053894085480643783e-01 -1.422018980881365087e-02 3.144756847343838091e-01 -1.657326744776244976e+00 -1.174745126389109107e+00 -9.890800735318099335e-01 1.553293144868118203e+00 -1.280443727622410988e+00 3.479241537543962259e-01 -1.209985621531644906e+00 -2.167140049081881958e+00 7.415306366612840483e-01 -1.158533787303394735e+00 -2.495375000321571890e-01 -5.134561693143502303e-01 4.154123687654560637e-01 2.670279807063405730e+00 9.821026177868442952e-02 1.172352387754421188e-01 -1.509156107733759522e-01 6.942096087346213418e-01 -1.631709971645713964e+00 5.107549085394875732e-01 -8.874611344685905401e-01 -6.822710089309852455e-01 7.398746655626566859e-01 -1.045260478412464833e+00 -6.254152467789998449e-01 -7.995270421293104723e-02 -2.239657461817882833e+00 1.551470829356422221e-01 7.509806845589850344e-01 4.112679055926535820e-01 -5.593158475708552846e-01 7.004035042198143435e-01 2.046078239415556055e-01 9.045079185801964128e-01 4.784641272093287934e-01 3.943036119291797870e-01 -1.171321817680290867e+00 -1.673375034604999367e+00 -8.583956031989468105e-01 -2.306020042563558636e+00 9.173203773949079043e-01 4.674826904912933734e-01 1.153186368799635542e+00 -1.287565374555860453e-01 4.591782466851100364e-01 -2.752266771546197366e-01 -4.141961811371497326e-01 -1.086442196191999221e+00 1.771340317093268169e-01 5.242677746544903705e-01 5.813023285350800151e-01 -3.116253381649055076e-01 -9.084422740990384382e-01 1.776472076059557037e-02 -1.959635597254009431e-01 7.301475812468647408e-01 -7.012139886736037386e-01 -5.000390438056052655e-01 3.933449131291609779e-01 9.963630209428673279e-01 -5.009743945230688000e-01 -8.817390795768071943e-01 -1.953602507493294727e-01 3.418114647856861366e-01 5.696714492383031514e-01 1.332570152334175244e-02 -6.480100559873546162e-01 3.085089679782001548e-01 9.490351209157951162e-01 8.142004535684155275e-01 -1.281940071285105898e+00 1.198965407843552988e+00 -1.073392588035054551e+00 -2.247651845312850227e+00 1.869233364396444719e+00 -3.116221242090678745e-01 -3.496809342651945873e-01 1.155875451210108817e+00 -1.463272500980102198e+00 1.758646887925977120e+00 1.107512597302394042e+00 5.708834905312072661e-02 1.488972336607754521e+00 -1.229305843446465873e+00 -2.151133194266685936e-02 1.169204251084509094e+00 -8.853331209401069657e-01 1.387558388434754875e+00 -1.508952312752075142e-01 6.173908282088672594e-01 6.091217073755755829e-01 -7.578038283471112413e-01 -1.488820762790740160e+00 -2.801267698419607766e-01 -1.592475321954423206e+00 2.219098040711570352e+00 8.983491888908708275e-04 -2.264049118685841633e-01 -5.377691162649269607e-01 1.412607438436750185e+00 -7.175392210694593320e-01 -9.291173050719595539e-01 -2.025036700009586355e+00 -1.625085009753859389e+00 8.523361874885275746e-01 -2.335358386699719901e-01 -2.811878662152938468e-01 1.952550044941918639e+00 7.063720654209846295e-01 -9.379909416124276866e-01 -1.861658359915257188e+00 9.489851461875406513e-02 3.003753501622353106e+00 -1.981781134099668829e-01 -1.082848955916507316e+00 -2.880417258775137324e+00 -4.281285484633724769e-02 2.455388750754357030e-01 6.193231599886761529e-01 2.229083311097490139e+00 -4.317279088233680340e-01 -4.656552799959885469e-01 -8.896759564247638252e-01 1.458920666900026086e+00 1.058864527483816431e+00 -1.258832015662448844e-01 3.254667249171109278e-01 -3.265135344253618510e-01 8.870785127397304848e-01 -6.358495798162334955e-02 9.333723972670318059e-01 -2.648093326297041306e-01 1.704231327729057499e+00 -1.293950137314283655e-01 -1.434100820972280976e+00 8.424952910538753281e-01 3.327995859060565720e-01 1.021412732907161364e-02 -1.276303701183303607e+00 2.498269178930994094e-01 -1.450514647278011715e+00 -1.059435151393256724e+00 -2.321983061706169860e+00 3.725738360106720659e-01 -9.975554236427026655e-01 -1.778274403816058502e+00 -3.713225224808727742e-01 6.086279658675365356e-01 -6.747648532479363359e-01 1.153738515302799250e+00 -1.156953248823076930e+00 1.611248295932515007e-01 5.344540158084264414e-01 -3.878562067079307507e-01 1.098651860724283225e+00 9.189170728703327518e-01 -1.585582605172651371e+00 2.869159765891984293e-01 7.493586454166742961e-01 2.178585150450968566e+00 -7.444251404905066760e-01 2.688739906955397885e+00 1.204341686178400303e-02 8.912721965670580837e-02 -1.370680895750930439e+00 -4.321705614841332421e-01 -4.878004154170692552e-01 -2.491166917961666061e-01 9.206999752947120363e-01 -3.048043484119085544e+00 -1.345346680626921421e+00 1.308534539209316394e+00 -2.253425176217410397e-01 1.799397888492381359e+00 -1.056452886476181990e-01 1.597484640316336968e+00 -5.511142110428599722e-02 1.886952152446123021e+00 -2.034408013444456431e-01 9.180838612686138545e-01 1.505349123899840935e-01 1.885355211534471553e-01 3.987285355977879808e-01 -3.357129330125009914e-01 -5.327005219689283644e-01 2.551178654135540125e+00 5.412657333106617452e-01 -3.360275688632747837e-01 -6.114787964330220538e-01 4.020253883728406308e-01 -2.886086517701994536e-01 9.538969389791585041e-01 2.174470258776509901e+00 -1.067315702389530996e+00 -9.643499198775422609e-01 2.648893202845749584e-01 1.196258255115682845e+00 8.958394739798830608e-02 4.540493005891447220e-01 -1.357631691983935296e+00 4.418822946210101965e-01 -6.331362811720389061e-01 9.130907544370514550e-01 -7.820974679958437870e-01 7.778668100475514269e-01 -1.004041390260215771e-01 1.209269049931633644e+00 9.245810579610805879e-01 -5.905061720116143442e-02 1.469261398073311298e-01 -2.028670324803732328e+00 1.424773833002803469e+00 -7.217893921291944626e-01 1.238302836658754735e+00 -1.019351949395492563e+00 -1.835493343178407954e+00 -3.188977675149503366e+00 3.172586020219319569e-01 6.235843297404360941e-01 -8.326873456493903980e-01 -6.394894202844604303e-01 -2.083261799004338499e+00 5.780486144141516736e-02 -7.158586054798183988e-04 -7.378063499390108415e-01 4.996375066298665013e-01 4.606012924067062753e-02 -3.540266651183258673e-01 -2.516011214721123324e-01 -1.123797085867066725e+00 4.892199263635869655e-01 1.175825453423512856e+00 1.488104971896293538e+00 -6.812074721516173659e-01 -2.489491549049926422e-01 5.833519143480323521e-01 2.651988934784430541e+00 6.785968218294521348e-01 -9.657502242145414861e-01 9.692929736058706336e-01 -2.809251644161245287e-01 -4.586154493886251959e-01 -3.322877700083421426e-01 -1.329317078646971573e-01 2.505632679323341327e-01 -3.762680942000709572e-01 9.747412839583233790e-01 -1.028140488947108411e+00 1.502124075419468019e+00 9.553660579027345445e-01 -1.458480826136961728e+00 -6.405628789434451020e-01 -1.344571069770996052e+00 1.209073987958699803e+00 -1.486658812165450594e-01 3.005506411644059295e+00 -8.008674551581653756e-01 8.768966526335273404e-01 -5.530732353730372086e-01 1.226794795797671922e+00 9.771213288126226471e-02 5.308706430688212574e-01 -1.209126810073327007e+00 2.460528984874166547e-01 2.272439087805604996e-01 -1.793995370901322550e+00 1.312836607833449243e+00 3.860874446433981144e-01 -7.538418438341978889e-02 6.546081701853510015e-01 -8.198010791582189816e-01 1.935372397355769714e+00 9.822531639431517636e-01 -1.621326009382303979e-01 3.897361034982743666e-01 -2.403910124567359696e-01 8.210742255484126950e-01 -8.829669486503797238e-01 -7.382851494828190919e-01 8.995619377558876639e-01 -1.052656875549216192e-01 2.705085964221878858e-01 -3.765484081212021605e-01 2.701026361602102965e-01 -1.250596853843310985e-01 -1.989590911682893148e+00 -9.015312153616666935e-01 -1.946734988525254118e-01 4.541453310579818825e-01 -2.131403165473663819e+00 -4.934722190834135991e-01 -1.509981667655575510e+00 -1.150886605676450181e+00 5.526186883227365287e-01 2.660285381521755532e+00 1.242014402885686764e+00 -2.380637550999820384e-01 -9.512882802459012854e-01 2.061059313073247690e-02 -1.447836407559666971e-01 8.749916649679070346e-01 -3.691287171958738261e-02 -7.601531042401062921e-01 -8.122650218463806082e-01 1.297085565248050187e+00 5.285407950239324748e-01 -2.150426134598378614e+00 -2.420169842108899419e-02 8.212592712697167618e-01 -1.032994819323175051e+00 9.045881380606085598e-01 9.745971423508066334e-01 -9.702209623629940438e-01 1.001876793984766589e+00 4.866198530691023261e-01 -9.492740106028642322e-02 2.544012844566020948e-01 2.655576446083128539e-02 1.210413090359106603e+00 1.236511962627662609e+00 8.599363620103018802e-01 -2.146298818065598690e-01 -8.623632314326430404e-01 1.092614768535855596e+00 -9.154569392695554031e-01 1.522912604100034484e+00 -3.323513189862097872e-01 4.865244642797013075e-01 8.931809071167275127e-02 -9.535277462963471784e-01 7.852701326318232145e-01 -8.267546913939620712e-01 -1.683166992179352617e+00 3.552956079850742577e-01 3.258579256396109125e-01 -1.895282709393269371e+00 4.998152088312303731e-01 -1.157663390058925046e+00 8.719024324466492226e-01 1.760133692102398145e-02 1.977932642136422670e-01 -2.071052424176690554e+00 -5.037575895415448424e-02 1.710359424857058164e+00 1.269851650035685342e+00 -3.993556294921563055e-01 5.380738832645194369e-01 1.078334439625807661e+00 8.881957240955583588e-01 -4.475516834951458467e-01 1.007738324166523203e+00 -8.970267998782119889e-01 1.169036075604468650e+00 1.082207349115437589e+00 -7.536664301427834500e-01 -1.059038501473674065e+00 -1.152834090594104577e+00 1.153671860306431318e+00 1.745754757950200187e+00 -1.698088317120133972e+00 3.888221415032629968e-01 8.734412506517419406e-01 1.186475653366532601e+00 1.228291444259115073e+00 3.158033985683976197e-01 3.889369909970230577e-01 1.474922218063824397e-01 -9.659349322256788328e-01 5.169662816362231572e-01 -6.894409537768924068e-01 -3.959743211765607285e-01 5.739688751921874221e-01 -7.466365695418472059e-01 2.795780660647796401e-01 9.509685628365187604e-01 4.953165554816573168e-01 5.662844551022581108e-01 -9.757439823343708740e-01 -6.845520821018026281e-01 -1.013677786681437265e+00 2.378283565720658022e+00 4.559029173889621034e-01 1.124687256968069260e+00 -1.477913631970539099e-01 -3.651726892610455688e-01 -2.434401376616454615e-01 -5.612660336557918628e-01 -1.089992130254848091e+00 -4.917979680769617445e-01 -1.532654906776998560e+00 1.341949021064834602e+00 1.402471697340283763e+00 -7.246051723778038078e-02 -1.997623687019617345e+00 9.215495815924305001e-01 3.870817853755565419e-01 6.292983252886734380e-02 1.868642323279666506e+00 -1.346439074198406027e+00 4.834654343426144502e-02 -6.884379574117462930e-01 4.425011797366862343e-01 6.584567159561032224e-01 -2.134123521427872205e+00 2.759646634110961561e-01 -3.601110176472835933e-01 -8.930860867754131238e-01 -1.862391995331476480e+00 2.634633558629081662e+00 7.640100283787331081e-01 9.447176727881134717e-01 5.674809788938387500e-01 -1.209248138641152437e+00 9.040142320567159384e-01 -1.560659065265901813e+00 8.218894400106092624e-01 -1.907430069571652842e-01 -5.058635851483666013e-01 -9.577506404775814053e-01 3.643047453703422422e-01 -7.851035728950533921e-01 -1.383544173485883544e+00 -5.287957740633510983e-01 3.140136733092588894e+00 3.266894504934182430e-01 9.070638948246724231e-01 1.066723259197416951e+00 -1.446147073515148707e+00 -9.520055151482303968e-01 -5.824720104000191689e-01 -1.440239417960590851e+00 1.040701973007293057e+00 3.313591078265254453e-01 3.585325878266264477e-01 -1.462295359067963707e+00 -1.577800232110959211e+00 2.486851044992223203e-01 -1.058127886273475982e+00 -7.698945391162987928e-01 9.446745269125844668e-01 -4.219013650597729093e-02 7.920692599256278221e-01 7.230081106363577259e-01 4.078506870354322578e-01 5.964537768509936555e-01 -2.762185475850250857e-02 -1.313905151463268250e+00 -7.895337628819313336e-01 -1.757471556745512586e+00 -2.783104170468402305e-01 1.258992346731802325e-01 6.499266086239570139e-01 2.840585294389541549e-01 1.260044921239315663e+00 -8.930896795137266420e-01 -9.437181332025200708e-01 1.864569134333771139e+00 -9.271453815486621064e-01 7.429188957896740719e-01 -1.112593532088505865e+00 -9.368584798518877488e-01 -7.785837038027143553e-02 1.169298169864421588e+00 -1.317802768398842472e+00 6.069473876258704159e-01 -1.089408445454023711e-02 -4.084786807299736755e-02 -6.221878870633340552e-01 -2.012654762043237233e-01 -1.253979579815224454e+00 2.515978415927936362e-01 9.362409998240615039e-01 -7.407942772133534470e-01 2.312271521848333400e+00 1.067361040987719223e+00 1.843645304359438075e+00 9.377936603863140652e-02 1.345093279810460674e+00 7.484384203469329755e-01 7.720782506933537848e-01 1.105538192564602173e+00 4.726852955020930530e-02 2.173330329079628420e+00 7.126512446963524650e-02 3.784781772831000146e-01 -1.189456035471861073e+00 -5.740006588578833169e-01 -6.518938071136892547e-03 -3.494937605861280772e-01 7.127471206105338020e-01 1.037745308288750223e+00 5.979104342345078482e-01 9.966147112766844396e-01 -1.460592724191154546e-01 4.146458164070967456e-01 -3.664534222047314271e-01 8.932100549687643776e-01 8.886738812747853045e-01 2.042109490713786890e+00 -9.073159780802427798e-01 2.993115589436046720e-01 -1.941858662705663985e+00 -4.296432873633631022e-01 -2.271900518041362338e-01 -7.162047632491505000e-01 9.749781567897618240e-02 -1.548172673713829717e+00 1.280033343571414406e+00 2.303468998655161248e-01 -1.627108982185101194e-01 1.352071401737928280e+00 2.094624083306355633e+00 -1.196464657576310264e+00 -2.024970412175767898e+00 6.302536392745658467e-02 1.080985496960416570e-01 -2.409728566553575591e-01 1.658480565604599999e+00 1.272392500700729512e+00 -1.401903059013990926e+00 -5.372446407231675769e-01 -1.333913892557194059e+00 -5.281583117472989919e-01 -7.290936110153685146e-01 -1.320493503854043293e+00 -6.332332602667123389e-01 -6.159943638403642119e-01 -9.137515334956448632e-01 -6.705600019461245287e-01 -1.141435242519987625e+00 -3.304917511500082838e-01 -9.344536050459956167e-01 1.836501724815148284e+00 1.388510816379749269e+00 6.917533698937261555e-01 -7.366841584117588271e-01 1.544092994767807703e+00 -1.340537124550799541e+00 -2.426145513257050579e-01 -1.039017882486517941e+00 1.378786923169963652e+00 9.962612963141794786e-01 -6.413062157683913078e-01 -4.533360118333861211e-01 1.731696785478798462e-01 8.905144556078302687e-01 4.834759574966728812e-01 -6.402515262745202274e-02 -1.194527840929084261e+00 3.885644519991768853e-01 -9.700853056192065837e-02 4.590952493000547419e-01 -5.812426026865131767e-01 -1.061876361963120630e+00 2.293394058549944395e-02 1.328178783797122620e+00 -2.353067412568784711e+00 -7.968505485355853457e-01 3.039009904343713542e-01 8.401308535126056354e-01 3.108090592359801230e-01 -5.667568710816920513e-02 3.252417292686750061e-01 -3.314086845683996557e-02 -6.073826728207888381e-01 1.116506078786296152e+00 1.818258063025475213e-01 -1.366383259457435217e+00 -1.148132369722671270e-01 -2.616159824025256486e-01 1.256661181635716940e+00 9.723338371303814620e-01 -1.330961983638967672e+00 1.661668771371120457e+00 -9.712482373835951144e-01 1.586169675337498086e+00 1.139457415987418454e+00 7.409992822400351953e-01 -2.041860507158867188e-01 -5.429979149223577162e-01 9.674772846355557121e-01 8.368062283027992432e-02 -1.324742587455449705e-01 -4.124119489401392169e-01 -1.162709968742815514e+00 -1.908428800257235602e+00 1.074427415467738900e+00 1.520458992452650704e-01 -4.115381557511400001e-01 3.559663925955365293e-01 4.339234430222713712e-01 -6.363937999095971298e-02 1.673311302679419743e+00 1.379327920242894023e-01 -3.499598292605184957e-01 -7.013805658141532007e-01 -8.779079716060248506e-01 -4.230918340997546490e-01 5.972627247919044119e-02 7.105158366535682113e-01 2.850580366644554497e-01 3.027577377961884753e-01 4.047260137339783737e-01 -1.036751335883870639e-01 -5.539548325245561289e-01 -1.026402858682740948e+00 1.021175767203063245e+00 -7.908267443346493897e-01 8.096587699766147894e-01 2.966940347380911391e-01 5.492510880016484576e-01 -5.632110669190940611e-01 -3.061787876420308044e-02 9.257703165922613886e-01 -3.803469946761681153e-01 3.339213507447943430e-01 -4.918651965955151972e-01 1.593890775003255378e+00 -9.793475127082225118e-01 1.475574289206309064e+00 -9.669645102454320629e-01 3.047421871042061900e-02 3.142762885146735963e-01 -6.247415539588495603e-01 9.778435539825679479e-01 -8.110870504463677522e-01 5.527367379292661420e-01 -4.778125752380361912e-02 -8.639860812403473700e-01 2.128289846771586891e-01 -6.549666265799013176e-02 1.234659903116038571e+00 9.048843938423389854e-01 -5.284782340025839797e-01
[truncated: 3,621,463 more chars]
