# Supplementary material for: Bayesian inference of kinetic schemes for ion channels by Kalman filtering
Source: eLife. 2022 May 4;11:e62714. doi: 10.7554/eLife.62714 (PMC9342998; doi:10.7554/eLife.62714)
Supplement: Figure 10—source data 2. — The number in the file name indicates the brightness. [file elife-62714-fig10-data2.zip › 2current.txt]

4.751916339036514891e-01 1.125428011097069803e+00 1.131022471311807109e+00 -7.357090743418256418e-01 1.051057979161654554e+00 1.237978177047507067e-01 1.396656873229547902e+00 -8.491965196098448798e-01 2.195066580825516256e-01 1.496467521366806608e-01 5.889932531561022921e-01 -1.396677319266007355e+00 -1.312852785289392865e-01 -1.315451820211841483e-01 -1.068420507523391849e-01 -9.955160194819193675e-01 8.265726900966442470e-01 -9.138239439217222815e-01 3.434218411100568580e-01 -1.472663941936784626e+00 -1.560714624834668163e+00 -1.467961128939896387e+00 1.066046632199587896e-01 -2.390967350958070892e+00 -2.269452205106387566e-01 2.280411279961930826e-01 2.869822067782059616e+00 1.257518676055931151e+00 -1.133373936492045209e+00 -6.091997985535441140e-01 1.891434395042735694e+00 -6.232912598325286435e-01 1.524375376173270902e-01 -9.347970485996214274e-01 -1.459860045129692807e+00 7.347248901461920223e-01 4.309572008296218004e-01 -3.135356932688267984e-01 3.023662582945312559e-03 3.593399818230294529e-01 1.043669065041292310e+00 -8.208646844338743920e-01 -1.416911671667246742e+00 1.916178612443463491e-01 -1.203822745952959572e+00 -5.863661405407901706e-01 -3.076420849830462378e-01 -1.842649006423850766e+00 -2.392647741316544785e+00 4.201710996370379148e-01 1.653063632994802856e-01 1.614765934564103278e-01 1.496977503845207669e-01 1.857445321630321888e-01 1.571372783610810661e-02 1.490189194632281833e+00 3.072755697086823057e-01 9.918869519384149180e-02 2.350740452425642335e+00 1.614024487522131679e+00 3.732753553186591300e-01 -1.060426655816101960e+00 6.851090420000777170e-01 -5.529404170559070186e-01 -2.367725595479190995e-02 4.998020612702123167e-01 8.395918415543968116e-02 1.107087054081984934e-01 -8.986838197569599895e-01 1.161784294314163191e+00 -1.291703549972149423e+00 1.107722534023916072e+00 1.013519007112403614e+00 1.775473268609795596e+00 1.270794811541071878e+00 -1.080976988714385634e+00 -2.740415469725354103e-01 1.332158285817285792e+00 5.656063975157349377e-01 2.431184846367687724e-01 -4.680237362646162413e-01 -1.286993429131666700e+00 -3.033544793993356858e-01 8.059638584460847577e-01 1.445641822499494245e+00 -3.322269232368780245e-01 -1.354142423682970664e+00 -1.467325800220535270e-01 4.877441942822514642e-01 -9.047955080239851178e-01 -6.299562233637373554e-01 3.662260753263233970e-01 1.480090171605700222e+00 8.672746415626125804e-01 -3.300548823476002758e-01 9.798307247510449347e-01 -7.997155200971527433e-01 6.872722303982932157e-01 -1.080893180820996946e+00 -1.518773826876879340e+00 1.355798251920020125e-01 4.711603822781803008e-01 1.247865006061132265e+00 -1.089026667733978382e+00 -1.283602236836027144e+00 -5.233928594441085158e-01 -4.859421889567899222e-01 -2.878616262243551271e-01 3.885795145964905384e-01 -1.678364100158289407e-01 1.502411413760855963e+00 -8.999333863697492331e-02 6.020587902034258976e-01 4.361598854973573469e-01 -2.750117395514823038e+00 -6.027741576278625724e-01 -9.537371561746778026e-01 -1.102002214752501874e-01 -1.382954103153780423e+00 1.295404565318443391e+00 -1.575142249536771455e-01 1.122930526537972984e+00 6.423015215659408916e-01 1.102159796301579037e-01 1.968609077231872284e+00 -4.884641571249451891e-02 8.223350881159754433e-01 -1.488834337141418662e-01 -5.859278505748711785e-01 1.024285244515557441e-01 -1.288949038495159349e-01 -3.120167596713207536e-01 -1.164837977115427359e+00 -7.745387898676733274e-01 -9.763717979914483536e-01 -1.511672616001415781e+00 -1.006564241976437707e-01 -3.146007903055661470e-01 3.005607315639131638e-01 -5.974021966968915461e-04 -4.541481046871139737e-01 -4.131978686227317787e-01 6.077201010491135591e-01 -1.457648929047351105e+00 -3.694828483822261700e-01 -1.062208639019675216e+00 -4.809766161758642355e-01 8.099202612830208592e-01 6.682991785350267389e-01 -1.435323962130607978e+00 8.074493244183169605e-01 1.209835781635866248e+00 1.316432835453735350e+00 2.552800100698068286e-01 -9.618701768733740609e-01 7.947723626605825986e-01 2.101316145765923071e+00 9.908180619825383839e-02 9.030065413817330855e-01 -3.332831811378386688e-01 1.722200384348698154e+00 -1.521819466056666403e+00 2.343795215147797262e-01 -3.993301087262768334e-01 1.359092551634384985e-02 -1.665336965175104322e-01 -1.919327471169635757e+00 1.383417227862956844e+00 -1.941111241886231520e+00 6.749752584580540615e-01 2.506652809091969303e-01 7.799028374229053373e-01 4.103763388331303497e-01 -1.086224303765547017e+00 -1.234052786197046281e+00 1.551834160757090242e+00 -1.648789984947354847e+00 2.852018773133574436e-02 -1.018383010342453376e+00 9.469271171663320441e-01 3.516415405243503711e-01 1.078540817524022088e+00 1.986338442061323484e+00 -1.174119882660322967e+00 -2.315261455629323284e-01 -6.237765329046529583e-01 -4.232399239392468232e-02 9.275607570864731199e-01 -7.531231451571129831e-01 9.029473859766323773e-01 4.048747020914466033e-01 5.137071969718250974e-01 1.608473716295582223e+00 9.879655002305501865e-01 -8.136347848916061221e-01 3.671286440283748065e-01 -2.539206544627377493e+00 -1.183186041643942144e+00 1.066294346076691602e-01 1.423348402275887770e+00 1.258620135251294903e+00 -6.026136104842387889e-03 -1.216281101819115307e+00 4.544064312144796003e-01 -1.826787214548054150e+00 3.836539882829900078e-02 -1.347507827040097528e+00 3.854377085977566120e-01 8.149279009046520583e-01 5.084862748925480375e-02 -6.080221141454933420e-01 -1.205559457388319933e+00 -2.684569605022802188e-02 4.967401592894757356e-01 -8.007623711400326805e-01 -1.152773073091407363e-01 -6.968756467057006798e-01 6.853792827179758795e-01 2.683658334995998818e+00 -3.317836239360948958e-01 -5.798017204415926162e-01 -4.641209627374455748e-01 -1.165223935647352826e+00 -8.999982121114014771e-03 3.062149482189553962e-01 8.258187243553282153e-01 9.081420332923304528e-01 -1.999559180880419382e-02 -6.632446861055815712e-02 1.186652877594678079e+00 -4.342962349374037689e-01 -4.283439373506145453e-02 6.924338098209027459e-01 1.363315292403298074e+00 -1.671454363296077883e+00 1.756489035735533111e-01 -2.628824236734265130e-01 -4.438932547034738496e-01 9.688671053364821262e-01 -6.362066320434650590e-01 1.126224406255026622e+00 -6.961143207412185951e-01 -1.108035024531940582e+00 1.960571457511726123e+00 3.648184361629397965e-01 3.463045328270805134e-01 -1.597377294141347770e+00 -3.080621647163165888e-01 4.905685315152015225e-01 -2.639305189722589429e+00 -4.809831770082750868e-01 -2.296061608834264883e-02 4.821754396579967517e-01 -7.208392736381893373e-01 -1.415080896797866084e+00 1.413692488638780720e+00 -1.379895122852476362e-02 7.536997691890205964e-01 -3.732883798991775137e-01 1.171111451808396930e+00 -1.083993684976023719e-01 1.420033163668004361e+00 -5.396299526877046393e-02 -1.883975405921880286e+00 -7.807117672778478568e-01 2.879205847577162025e-01 5.155464630700053869e-02 -1.019065005305164195e+00 4.020119667997170132e-01 5.081724316221796212e-01 1.610586274141994956e+00 6.193940014172633068e-01 5.863311751390412052e-01 2.024591558007560188e+00 1.658006408201691262e-01 1.474782334659163474e-01 -5.810864377046243145e-01 -9.919131909422280735e-01 -1.085719482475421716e+00 1.083843738714353799e+00 9.600443122189445955e-01 1.308876030951044100e+00 -1.153302690167405720e+00 -7.783917999478962013e-01 -5.879368584758137145e-03 6.101648095855997100e-01 1.422064828078794863e+00 8.066234151280952946e-02 4.629219557279599662e-01 -1.319025700730894313e+00 4.115506675261105807e-01 7.040542792795905225e-01 1.251417320095729702e+00 -1.705385250806003672e+00 -3.644514151224956811e-01 -7.120655669886543082e-01 1.049788025088469468e+00 -4.483358642078356104e-01 -6.459400104711076063e-01 -7.224640967298485705e-01 -1.541721076719562600e+00 -2.378112030190357440e-01 -1.391252258702659672e+00 1.405442811168676531e+00 -1.893659188521467918e-01 -7.828678575170956444e-01 9.456050882354406495e-01 -8.301780411490835565e-01 -8.319318659386867321e-01 1.681946797762310153e+00 5.387643407930988726e-01 8.298706353828523563e-02 -1.239935184922110301e+00 -3.330518183759333950e-01 4.177290341278594443e-01 -1.484467684460657688e+00 4.885223186256661410e-01 -1.095989338701362170e+00 4.231099522479725983e-01 6.206961002692638202e-02 7.941962112682511288e-01 -4.685055615763619730e-01 -2.010942123796650993e-02 1.236427662658242221e+00 9.496939369746920656e-01 -4.822543406867986771e-01 5.149503410340442455e-01 7.873867805963671862e-02 4.800243016309744259e-01 2.226186671569660158e-01 -5.062071565161624376e-01 -2.137199992195127352e-01 -1.415148319627920870e+00 -8.042007193624115535e-01 5.176187757978530923e-01 4.569872021651498750e-01 1.010408250150964138e+00 1.557798338536277916e+00 4.044596165574791957e-01 7.643998394219299053e-01 -8.139933076146237401e-01 2.280888660591898986e+00 2.733570641214725372e-01 -7.447805107466995977e-01 -6.804714243259222251e-01 1.658855186853215504e-03 1.605553034016224290e+00 7.356905193066543003e-01 2.190112316734458719e+00 1.002692192957775452e+00 -9.651116295823873870e-01 1.867273403780724678e-02 -7.461000452377986036e-01 -6.867266125014720446e-01 -6.894994855302109815e-02 -5.487063086450837818e-02 -1.966348601018751419e+00 -1.115318894931302540e-01 -1.172423426587553053e+00 8.143664392561165144e-01 -3.838233181540128824e-01 -6.550370084863946785e-01 -1.849186848425043717e-01 6.228266703945218863e-01 1.599897512283000145e+00 -1.423080787028898841e+00 4.872164993965921176e-01 -1.652088661041891879e-02 1.259953369977105053e+00 -1.007473585155001850e+00 4.990059740124078158e-01 4.634266984130938627e-02 -1.247676687574621912e+00 -7.178048123029791283e-02 6.785192629584370361e-02 -1.441330053781615161e+00 -2.829007163617333620e-01 5.443631169953435656e-01 2.329019127095643127e-01 5.632092457037076727e-01 -1.972790216116228346e-01 1.408607249270962293e-02 2.445736955672971613e-01 -1.355761406199378794e+00 -2.554208916151749498e-01 -7.070631476476187949e-01 5.364811218301250850e-01 1.699173129390171511e+00 4.875362880843245872e-01 -1.296443854941467633e+00 -1.157927338583434551e+00 5.022422994825926912e-01 -6.525848518923815789e-01 1.438560870784556744e+00 7.158818274218141653e-01 -2.589642407525759582e-01 5.613588537177746085e-01 2.300388108179198809e+00 -2.203503727340422547e+00 -7.238066361202051269e-01 -8.681053158095271005e-01 -4.237066742693820776e-01 9.779151614568810658e-01 -1.208750348444884271e+00 1.860454779075821019e+00 7.910166309884223423e-01 -4.063630927808561943e-01 1.762782423225141004e-01 4.826621956583929673e-01 2.740863455287715911e-01 -1.290380706881385064e+00 -5.826754351428722195e-02 1.394950764415661126e+00 -4.888157000203453562e-01 -1.725535061872744302e+00 -2.860502251672554785e-01 2.036968229874977609e+00 1.814432361038802677e+00 6.078143263341798663e-01 4.420982219551194414e-01 1.359162885827784883e-01 -1.860497670583439511e+00 1.413201128335459522e+00 -9.943803477293036153e-01 -2.485695643079651462e-01 1.076845159139758312e+00 9.047837206737552318e-01 -6.032791779715270808e-01 2.772899508464131912e+00 -3.758215519138166649e-01 2.095950113480809507e-01 5.899860037057280682e-01 -8.888083093086023290e-01 8.158323102092276957e-02 -1.814569392495834599e+00 1.573515755460801913e+00 -3.152647481837305699e-01 2.104671065133248420e-01 7.754617980835415425e-01 6.528591365060222307e-01 8.420162993684254804e-01 -4.200236612051577029e-02 -7.099951617876867349e-01 -4.242529147722839955e-02 -4.935572545079181528e-01 3.033101616337550710e-01 1.128656755013314639e+00 4.112844530069453275e-01 -1.092279476586501819e+00 1.036708216968527774e+00 -6.492540450153606868e-02 -1.137575914649846975e+00 -4.111784186455492707e-01 -1.121934091631310526e+00 2.513505822311274535e-02 1.038200976490755156e+00 3.224150749681081174e-01 -7.099028671306514271e-01 -2.197985059828324039e-01 6.649013490718943542e-01 1.628985674913084436e+00 4.500786819293129404e-01 -1.166069555365749411e+00 -8.105044964017174558e-02 -2.022658877816100986e+00 2.224857588740212361e-02 1.384738130484459040e+00 -1.292375419638200684e+00 7.617992052789653024e-02 -7.219263949805904135e-01 -8.412271383803884284e-01 9.541165750747908625e-01 1.115028248934966770e+00 -1.766134477393786373e+00 9.234051260058867561e-01 2.990235920762112642e-01 -5.104562039195438550e-02 -5.335761246923101941e-01 -3.015246418976376130e-01 -4.661643856731728097e-01 -1.432615847955560628e-01 -1.562759821542614169e+00 9.754400276173656736e-03 -5.979236308080688733e-01 -2.261934327484460272e-01 -8.561440166955139874e-01 -1.579927646333609381e+00 1.076361161526313337e+00 1.449448270458992931e-02 -1.229608194323854597e-01 -3.956573610352368542e-01 -6.636234254246892172e-02 6.720340784613718643e-01 1.574841342591637661e+00 7.423545853540710615e-01 -1.141055011372150929e+00 -1.253005579428985605e+00 -1.815620713056746993e-01 -1.134245572570500071e+00 -9.009503404010895666e-01 -4.866114480408669646e-02 4.464152946390958360e-02 -1.925342265163333955e-01 -7.325758217093341074e-01 -5.588008538134058290e-01 1.894330215692734409e+00 -1.897743835812434610e-01 1.003197771577825081e+00 -3.439824669639247046e-01 9.114808619636047826e-01 -1.286152768909926580e+00 1.958837623460632171e+00 9.772640607280420610e-01 -1.023312575871174968e+00 3.892687025524273203e-02 -1.402732736636670419e+00 7.014307812342995829e-01 7.534548728013535923e-01 -1.694598371363125633e+00 -1.335771017191845322e+00 2.240121546888640125e-01 -1.600383197295460885e-02 -1.275405344991468459e-01 -5.697011977300345809e-01 -3.273984421298681835e-01 1.046104949254933469e+00 3.813100860766297645e-02 1.013453471131326777e+00 -1.684773780942256050e+00 -6.072563629384748474e-01 5.092243027478405848e-01 9.512105177519289967e-01 1.776489334260221931e+00 1.147185879519236007e+00 -1.117267315592648802e-01 -6.308933135213504739e-01 1.981826002013939159e-01 -8.737869204600534623e-01 1.181227645913701441e+00 -3.972698840459237130e-02 6.361904219667720017e-01 -4.068104493301089586e-01 -6.726602686888217830e-01 -4.542075340125311111e-01 -1.789690603551306491e+00 -1.051876497872223704e+00 8.117110825952368325e-01 7.499909308193798418e-01 9.621715814412933054e-02 8.352801721303492188e-01 1.200916041532367640e+00 -8.244759962961727418e-01 -4.377228195181947501e-01 1.742454144456078602e+00 -3.709641282235542348e-01 -7.610760469509501858e-02 -1.112963474851385914e+00 1.504238913332268945e-01 3.374361160711772945e-01 6.925826992672539095e-01 3.213422863386828920e-01 -1.431822946135987262e+00 -1.243086819472807747e+00 3.738298462350158058e-01 2.550107188380366097e+00 -7.570737587509837052e-01 -7.478986176424819166e-02 2.497731410621315096e+00 9.266006906029172763e-01 5.131233648801689778e-02 -1.142032355497994089e+00 1.327105825577937770e+00 -9.655886783806274520e-01 8.942200237402329055e-01 -5.393424902177162278e-02 -2.531948077717844026e+00 5.939012202428471943e-01 -1.526336502014285612e+00 5.534178554312694370e-02 -3.195692172101394779e-01 -1.528804831263354647e+00 4.372902807393638097e-02 1.083854244876631068e+00 2.947674065113448094e+00 -1.896550992073210706e-01 -4.626351734664642668e-01 -1.051612868859853389e+00 -1.659972788090960938e+00 -1.901592666315772284e-01 7.620310144675114250e-01 9.790717669658846045e-01 4.321760160666124340e-01 9.334738897553446213e-01 -6.136036982191052092e-01 -2.525573482197434605e-01 -9.100370617441033705e-01 -2.315398306159099917e-01 -1.037391101652622716e+00 -7.519965295118961057e-01 -2.199302534955404342e-01 1.627909627798396430e+00 -6.436443874161253131e-02 1.887370131456712397e+00 -9.545718142386450111e-01 -1.081133586022282045e-01 -4.001247168874077498e-01 1.164198237428379246e+00 -1.626672542785708928e-02 1.393904312686078839e+00 9.128479244460487863e-01 2.406282390686726114e+00 -1.703553607950851756e-01 8.059168470914058746e-01 -1.052833531466077277e+00 -1.196827739024821202e+00 2.901114957942152461e-01 1.013703011949834920e+00 9.911059642696210537e-01 -7.553461989900702722e-01 -9.914229026201778483e-01 1.232234923098432855e+00 1.319923930741324636e-01 5.133071508992090859e-01 -2.069666279599878533e-01 7.462369979046503676e-01 -8.879422575605010193e-02 -1.235294829978527797e+00 4.133161015435982133e-01 8.128488856503236493e-01 3.854389417008567409e-01 -3.976679437936553874e-01 -1.247374690152577514e+00 6.850853413200804765e-01 8.025297901081508423e-01 1.076995374062678312e+00 -2.791549797915723538e-02 1.201216866793320293e+00 -1.186595658697573580e-01 1.073235771282992149e-02 4.098087180235098770e-01 -1.411496334601206160e+00 9.170589538343726366e-01 -7.680118649094655470e-02 -1.262046989802858843e-01 -3.983595218571710922e-02 1.340886544905118605e+00 1.552187116688123147e+00 -5.434803533141073784e-01 -8.026201955584533199e-01 4.553731723851426327e-01 2.639577218764941335e-01 -1.022745472991332560e+00 1.061404863202203508e+00 -9.937557421037807037e-01 1.798325052444625094e-01 1.884810916586084018e+00 3.840775164007496079e-01 1.105546820559572208e+00 -9.696663995736097552e-02 -8.997529662667484995e-01 -1.484136187481787106e+00 5.208195608283680000e-01 1.645249351721866260e+00 -1.008101035376404164e+00 1.011495359397069027e+00 -1.185563073985195226e+00 -5.741308284893466007e-01 -2.040260041252781320e-01 -5.721882333760238692e-01 -4.405446591494592834e-01 -7.748483682385054472e-01 1.340060502140194343e+00 -1.289151960196532443e+00 -6.814528502316808956e-01 -1.824459844670284214e-01 5.126007177412986726e-01 1.196442060659847373e+00 8.709921820271554482e-01 -1.791222442422968797e+00 7.829375558259782375e-01 -1.393860835911475693e-01 -8.075703859788447847e-01 1.305689988496949283e+00 1.254278691469610907e+00 1.082150869863373943e+00 6.973172079289127190e-01 -4.517624742483606903e-01 -1.017292420833188077e-01 -6.760627556105379687e-01 -1.359017093103553675e+00 4.600616897138019024e-01 -9.846335079445063254e-01 -1.966801701340176178e+00 6.016687374119696896e-01 8.531127531467235237e-01 -4.700971426493039673e-01 -1.465716717121319013e+00 3.442925225404424583e-01 -2.986638961745437526e-01 -7.579108213405048866e-02 1.160751259136222485e-01 2.671637904433790678e-01 -1.486256664371676806e+00 4.205753226080043983e-01 -6.436120222199795959e-01 -6.714446398859863496e-02 -7.936532416701599923e-02 -4.449770575275989182e-01 -1.634947511422997213e+00 -2.343621471155892255e-01 2.049482852554046275e+00 2.583794834478147506e-01 -3.705691282065946557e-01 -7.741220025877901811e-01 1.757666088038593866e-01 -6.986134818012571523e-01 -4.074230702760621714e-01 -5.771043992965245728e-01 7.675535941179799648e-01 5.484177181494038766e-01 7.347735393332420761e-01 -6.274869549432835480e-01 -1.118963842441818901e+00 1.400142883764390556e+00 9.009573446192254975e-01 2.121457257655720574e-02 8.819485423106235844e-01 1.673146947691972697e+00 -1.484101575666743889e-01 1.475091370059157914e+00 -3.407895531696134017e-01 -1.537538460928421280e+00 3.754400902380072846e-01 -2.942637849433755656e-02 -1.846808113079080549e+00 2.208694609493694339e-01 2.062076176257960469e+00 -1.187548765711544663e+00 3.592783145391964528e-01 -1.672893660762201806e+00 1.173301293141545854e+00 -1.082334452955362236e+00 1.140680720341404220e+00 8.098423309188030883e-01 2.335485357171965537e-01 -1.124178560976347580e-01 8.504011797591372046e-01 -1.734076228712349899e+00 7.005038651585002718e-01 1.800388671422349096e-01 -2.161531171450806199e-02 -8.786093312339395833e-01 1.853563480838632260e-01 -3.295213597133974104e-01 -4.749439114604124823e-01 -5.981284746454603729e-01 -7.563687541599964925e-01 -6.370366712574726531e-01 2.821696422374242799e-02 -2.510985193351566447e-01 -3.203134190961582362e-01 -1.747902589195467205e-01 5.816561361465781843e-01 -1.382239378062176449e+00 1.062856762372499597e+00 1.439090430967112200e+00 -3.807727117844416642e-01 -2.083195364908020306e-02 4.514539133718277752e-01 -3.192095903708698224e-01 1.899463673492040483e+00 9.546575226632093569e-01 9.754914517140474139e-02 1.978523407354669139e+00 9.514147076982163442e-01 1.373838057983881589e+00 -9.920562225452797533e-02 -3.537616042780280523e-01 -1.770607808177834475e+00 3.217943568256187992e-01 4.159320226478365190e-01 9.467542885749678783e-02 7.945347254338703813e-01 9.774908057152968954e-01 -6.971049957357682292e-01 -1.511453380435715088e+00 3.793281584038596388e-01 -3.104697658124320747e-01 -1.875205136582797083e+00 2.529300281825817009e+00 -2.735305089243991739e-01 -2.233272223280136082e-01 -5.181635903910184957e-03 1.182826269497540411e-01 -5.787811611957106583e-01 1.058201983051753503e+00 -7.357695544495171380e-02 -1.688873372592607058e+00 7.123024492105749228e-02 1.161446204759649659e+00 6.559136227045319067e-01 6.349105230453073734e-01 -1.084619150856597436e+00 -2.622998925676435222e-01 2.553734767748060963e-01 -1.774903090042363907e+00 -9.730430964849516862e-01 1.491802329500246937e+00 -9.675434084316451022e-01 -1.402051793377864009e+00 -1.282231733995709444e+00 3.817032460907388569e-01 3.575287726140264355e-01 -2.999193394459168105e-01 -2.867436947918920453e-01 1.143323037660886055e+00 -6.184337243016872765e-02 -5.806411200319140375e-01 4.292796500957484773e-01 -3.286083233014348570e-01 -8.335192287206441564e-02 -1.238613671330242472e+00 -1.252975643942917383e+00 1.225669059082124424e+00 -1.136620437841032061e+00 -7.783137059831062299e-01 -3.895049014757641093e-01 -4.425430935488824380e-01 -8.749988206687024928e-01 -1.999922918369142211e-01 1.679137794426367902e+00 1.255117691938835378e+00 -5.482052301494060309e-01 -1.732565926519283039e-01 -1.878888769758426003e+00 9.700516682269207935e-01 -1.049288668578842454e-01 4.012867120305775581e-02 4.084960840381575697e-01 -6.932628128226131503e-01 1.851469122676996149e+00 2.953677553702409586e-01 3.266440336910888531e-01 5.181561159697908314e-01 -8.271382133774521916e-01 1.691885377990697270e+00 -1.658441408701590847e+00 -4.401802120412354191e-02 1.048593744080446477e+00 2.071934243963136524e+00 -9.173338466275151593e-01 -4.924956691223389971e-01 1.450036133690353612e-01 6.078975938893573794e-01 4.170777236307477431e-01 2.874952323380025043e-01 -1.581464303869430377e-01 6.247284346745084482e-01 -1.826454134660438211e-01 -7.932104966891326825e-01 1.288804399899588227e-01 -2.160129993446979313e+00 -5.989037516318572729e-01 3.915745490793393069e-01 8.600093716058947457e-01 2.596204036015841154e-01 3.309539990846681046e-01 -6.384899681584632614e-01 -6.142330005974776519e-01 -2.245889262330140745e+00 -2.847928905111811182e-01 1.210205396356671015e+00 -4.634560449104504487e-01 -1.132236087915050593e+00 -9.381936052371300239e-01 2.695253375666696094e+00 1.279031476811356649e+00 -1.289515400693956204e+00 -4.775440567949006399e-01 -7.204196647950554810e-01 -8.278704579263744534e-02 2.956524610486249705e-01 -4.331284311102511775e-01 -8.781281750462086033e-02 2.780421152490323844e-01 9.035742174001919480e-01 1.697417651108994230e+00 -7.620835619147475759e-01 -1.550910081755206837e+00 1.240800018883242428e+00 -1.839448409763721204e-01 1.612575519595745632e+00 -3.115114952875434051e-01 3.089180805391453788e-01 -9.729225893925007584e-01 -1.856912929238212939e+00 1.860312463552018791e-01 -1.598477221320472097e+00 1.336921398229338476e-01 1.364805891241692160e-01 -6.450585566975973739e-01 6.902675967361854292e-02 1.422726376582854613e+00 2.836644243645736752e-01 -9.242455092880179635e-01 1.385496327190349986e+00 3.379977128470072478e-01 5.273041080420696192e-01 1.682732017781059519e-01 1.864932767246096690e+00 9.541419337694767577e-01 -9.956397589180581154e-01 3.195213010368762041e-01 1.188770864685197992e-01 -3.537517828816990062e-01 1.002765047139100085e+00 1.274699725414054907e-01 3.876088792435938291e-01 -1.134535852621327834e+00 2.849797442253034982e-02 -9.298737072849931895e-01 9.370864099179049278e-01 -1.080462724046804768e+00 7.577112880923668470e-02 2.373787845493391668e-01 3.380960522121959633e-01 -1.541458005266101550e+00 -2.338494532237923584e-01 -2.775159923139955409e-01 1.085609091671125848e+00 -1.643667197185383122e+00 -1.160813574720100050e+00 -1.692216841694130114e+00 -5.590408591723873277e-01 -1.146940949100224039e+00 -9.197562116620178196e-02 -4.393161800999933475e-01 -6.856428147123486694e-01 -2.563889766152577243e-01 1.124491684243936973e+00 -1.606413025160070562e+00 -6.579816425663500556e-01 -1.644842859429440363e-01 -1.311358214015446944e+00 -5.477404049908387446e-02 -1.111138103948149380e+00 -1.919440032656367423e+00 4.847589866923771584e-01 -5.477142444017896183e-01 -4.404205329932197044e-01 -3.293243559297868717e-01 -5.485701718373509062e-01 2.400980071324569087e-01 8.249661154002486674e-01 6.245216259792919500e-01 4.830708525002652687e-01 5.478254998403434689e-02 5.256911606661798242e-01 2.354445056454806395e-01 -3.009802603067252558e-01 7.880442217300055452e-01 9.272801544962852027e-01 -4.680239351368058465e-01 -1.278967251211657330e-02 -3.318587883737513650e-02 -1.819572217561018945e+00 -1.539501774954361801e+00 9.950589281889884452e-01 -6.853972412214761611e-01 -1.882305450179328599e+00 -6.823791656222185642e-01 -5.854153772776973241e-01 -4.697870930729145661e-02 3.643145419922621531e-01 -5.511697121759252527e-01 1.377820169834612196e+00 -1.223050475141025162e+00 1.475574641129790310e+00 -3.084161356479293015e-01 -6.058509675659810023e-01 4.325217531322819164e-01 6.698094462557770967e-01 -6.221933290883968626e-01 2.023134663600869854e-01 -3.662239015920486507e-01 -5.828140783180898454e-01 -1.442406828350820014e+00 8.651504986236968793e-04 -3.567193096188538970e-01 3.311069519386812265e-01 -4.703689839351973823e-01 6.119614744300905240e-01 1.296595538692843608e+00 -9.238062834165955417e-02 9.453664716581743344e-01 -1.194045967541555564e+00 1.344791214692959924e+00 8.316519431749314073e-01 -3.472430788016840908e-01 1.318718937694762561e+00 -1.009606820345809730e+00 6.999357470433893447e-01 7.980987860019034263e-01 -2.686382400163379591e-01 -2.610315401819706671e-01 3.323810943937591245e-02 1.009062903353380003e+00 -1.201031302674252288e+00 -1.313870022982499275e-01 -2.320925266200007109e-01 -7.454333394814395275e-01 1.672742862637840888e+00 -4.718103418670934190e-01 -1.239006090020327022e+00 9.438868890042871884e-01 8.393253359882836273e-01 1.889593373547815425e-02 3.474124842631640675e-01 1.723134437676993924e+00 5.832499902118351010e-01 4.905593611519875052e-01 -1.638713265275257569e-01 -5.551778318827758074e-01 1.386590077546876243e+00 1.873137533703381985e+00 1.004626215946643253e+00 1.485493279355931673e+00 9.108408300337962338e-01 1.114655027986702240e+00 1.642960393553160481e+00 1.064248941356518818e+00 3.146829537259438592e+00 2.600803336624795570e+00 1.988808714442246162e+00 1.015223719440805361e+00 1.292362548396254196e+00 1.210042842136266117e+00 2.464360340781036829e+00 3.439076626012941951e+00 3.553607997242625327e+00 2.281402518321962614e+00 3.395264189748123940e+00 3.992893825506156791e+00 3.208408600420166845e+00 1.922023506129401316e+00 4.096737309721618203e+00 4.363860579828566344e+00 3.539148756588654354e+00 5.965563876446690728e+00 3.737752121043196762e+00 4.434201027787874061e+00 5.203081925732640833e+00 5.382501563729381822e+00 5.474211014464664515e+00 5.253120497254917254e+00 4.200010466897293959e+00 4.442793646407083408e+00 4.154416622070272069e+00 5.304261431088163725e+00 5.234328228405899175e+00 5.536285987788263974e+00 5.653470011293995512e+00 5.508323787791488790e+00 4.999195415465181647e+00 6.577247691643336225e+00 7.728841827664902020e+00 6.016362340938244735e+00 7.163229810007050169e+00 7.473448489150318785e+00 4.886984871159412158e+00 7.345878563227444147e+00 7.060721065087658843e+00 7.333542201054354059e+00 6.829476364773709562e+00 8.242454464681655324e+00 8.961722616793212026e+00 1.057771708080996653e+01 7.880784657754873912e+00 1.315543407075778681e+01 1.019857869662431860e+01 1.084378299874195761e+01 8.611698507331270847e+00 1.085860248732141820e+01 9.161693928170087986e+00 8.648496776708975986e+00 1.032050917263414824e+01 1.150770697302733403e+01 1.132206991306428634e+01 1.018179844984503646e+01 1.094701429013126237e+01 1.061600777170836984e+01 1.159403569040602555e+01 1.220606931306283904e+01 1.092819718196209955e+01 1.188833025624186668e+01 1.158328948819367454e+01 1.366059719396696437e+01 1.181261322282055737e+01 8.587639342339723925e+00 1.039251155009286087e+01 1.028882296770848370e+01 9.894312385002661969e+00 1.056842308139532349e+01 1.072155630828626904e+01 1.178105649977446490e+01 1.361617379441143427e+01 1.183282201635847208e+01 1.218238312745067908e+01 1.284941701141051951e+01 1.234115243359410208e+01 1.216178218714500225e+01 1.301576319265413773e+01 1.318797474018590599e+01 1.391309238551938066e+01 1.205362496510610981e+01 1.273011048312071480e+01 1.455315086518331036e+01 1.457666468835657447e+01 1.360580859736216475e+01 1.218970850112154380e+01 1.317578295858540471e+01 1.349341546366078859e+01 1.317383350078517879e+01 1.219043997763548681e+01 1.030430336407933112e+01 1.282840915028255324e+01 1.247177486097362475e+01 1.252880988360444725e+01 1.324902575853470488e+01 1.269411668668692883e+01 1.347433815962987325e+01 1.399607207236297945e+01 1.243041568888842008e+01 1.296317741548828728e+01 1.258269751018931792e+01 1.312922371312532555e+01 1.449732631963213336e+01 1.585880490402791132e+01 1.491063000574265196e+01 1.411748622014217425e+01 1.678205965952141554e+01 1.560654773086229241e+01 1.572001594720870443e+01 1.552839543420107127e+01 1.289470644599172644e+01 1.512462271279721904e+01 1.338005731883186655e+01 1.705702872638950751e+01 1.515517078869191536e+01 1.601429376434935747e+01 1.585865515740177045e+01 1.698581392657703759e+01 1.676158339656656082e+01 1.648829224338020438e+01 1.703964708719342624e+01 1.669006264961352670e+01 1.668062212522586663e+01 1.603328219883377770e+01 1.688130948673440557e+01 1.780126129119041067e+01 1.755008456603622946e+01 1.574482131760547610e+01 1.891558635829872870e+01 1.881125370134545705e+01 2.005610932824263770e+01 1.767416384665313345e+01 1.740274572775390283e+01 1.677130608154346092e+01 1.754665346971786377e+01 1.688735691582235177e+01 1.781836669431669762e+01 1.602672379004741288e+01 1.529939459007307789e+01 1.699031524815720218e+01 1.642054742265649736e+01 1.746199167800655871e+01 1.677229060947325934e+01 1.606205516432314084e+01 1.733901759556770372e+01 1.703273011927161207e+01 1.658296065364141114e+01 2.098678953094570332e+01 1.917703275170403998e+01 1.995828987688360101e+01 1.791384399589111709e+01 1.722917462249730747e+01 1.912096062889323989e+01 1.698484425981381918e+01 1.989818945132557459e+01 1.972146644820922035e+01 1.797467599519728054e+01 1.622873017577814991e+01 1.918979706590653223e+01 2.041714126757674208e+01 1.824237272418824318e+01 1.901215378317136384e+01 1.852470306355474250e+01 1.982999944832231520e+01 1.817766949820917688e+01 1.701373166864538078e+01 1.712382172053833074e+01 1.908477559316651195e+01 1.777163411515868319e+01 1.668620575463843281e+01 1.686095726042603360e+01 1.922241902185201567e+01 1.883117915606176140e+01 1.793108322066755633e+01 1.779400166117152082e+01 2.221152982610230353e+01 2.041227689119030941e+01 2.103837608122407943e+01 2.070768858006760738e+01 2.022485553168837313e+01 1.940705250018476136e+01 1.610265482484142652e+01 1.740246264882447491e+01 2.000872753864598863e+01 1.933285569869866549e+01 1.863953490894366993e+01 2.092485642162682069e+01 2.133393474381836441e+01 2.114690216206774309e+01 1.895495238824116058e+01 2.217816560407742088e+01 2.098738731175088645e+01 1.989798363270807258e+01 2.022844385284539470e+01 1.992263330273831912e+01 2.217878011407720606e+01 2.232533497739343176e+01 2.198899940791626406e+01 2.283578313154028905e+01 2.260696882742759684e+01 2.335269059260767577e+01 2.408291867047482526e+01 2.542662831242025945e+01 2.241161163575007365e+01 2.523575477161444880e+01 2.358849696025900755e+01 2.663065610957778517e+01 2.348906539683667205e+01 2.150217565743043480e+01 2.397075186138414438e+01 2.633745560793676432e+01 2.509701528742776588e+01 2.503878050397942800e+01 2.488317407497445188e+01 2.451131389643062164e+01 2.593629673887440390e+01 2.554213012424085250e+01 2.683238282524696672e+01 2.907581726745372563e+01 2.723348977648644365e+01 2.709684629586647020e+01 2.725235868107606052e+01 2.811630373886223566e+01 2.659806354412956253e+01 2.831752839460386539e+01 2.966133371165844324e+01 2.547108730831422818e+01 2.707943847347840816e+01 3.015477964520897913e+01 2.865345827307930193e+01 2.702590663198991550e+01 2.839661640973071854e+01 2.749298080369526787e+01 2.651436568329027565e+01 2.767868467315525294e+01 2.928748816072992156e+01 2.948598291878954214e+01 2.842624633686881808e+01 3.061424029752762621e+01 2.836830174438129859e+01 2.978760834126680024e+01 2.836508819956802441e+01 3.124705575731715967e+01 2.966508112890427995e+01 3.338210457541470788e+01 3.025472857308204055e+01 3.038660059580948669e+01 3.190575207061439755e+01 3.336888147375445612e+01 3.353012697408122023e+01 3.417740623136099742e+01 3.354245133677583368e+01 3.565994951941979707e+01 3.437338811180622855e+01 3.323578433247389796e+01 3.252972957481186000e+01 3.180914424712247879e+01 3.435229450246155380e+01 3.268343739130709480e+01 3.142807216787373648e+01 3.373694556921038412e+01 3.221795999830452928e+01 3.156698246515943396e+01 3.228955691117594284e+01 3.262806248022683064e+01 3.330766061915738163e+01 3.741585451143234309e+01 3.427045625084938507e+01 3.467431036713735892e+01 3.256806553962818640e+01 3.337493155482566465e+01 3.461425907286199077e+01 3.458580423184274366e+01 3.428937589046469725e+01 3.417520908029924698e+01 3.327077200430314008e+01 3.495146601307303769e+01 3.603702103833618509e+01 3.612668787373539914e+01 3.660940862572534371e+01 3.522127379913158762e+01 3.583430447920009954e+01 3.612267513731505630e+01 3.373764488294320785e+01 3.528146640864146377e+01 3.675528279908049001e+01 3.373567819562473602e+01 3.590904142849699099e+01 3.681913868453729322e+01 3.694623526350291343e+01 3.528258266920636288e+01 3.587801922482410788e+01 3.453423745772674636e+01 3.720878132137718097e+01 3.682031850346219670e+01 3.946101141942530433e+01 3.728760176809344529e+01 3.625082484645624703e+01 3.686568798513363276e+01 3.895839342554611306e+01 3.644121716593004123e+01 3.799383025009712611e+01 3.985335225452861607e+01 3.681680904465049053e+01 3.996698852693315729e+01 3.765502991334111726e+01 3.736151127050097642e+01 3.845000071920299689e+01 3.797900930592867752e+01 3.749641646104568338e+01 3.737515892959353891e+01 3.792767873353324148e+01 3.695930092006071987e+01 3.720751666953502479e+01 3.787533034559940859e+01 3.910868358478317219e+01 3.808192585370582606e+01 3.909812302623925007e+01 3.964499511651994368e+01 4.007993910045760799e+01 3.986367120287928856e+01 4.175481538653119173e+01 3.917592417495210100e+01 4.327897700883173115e+01 4.037017864830688296e+01 4.248334715117692895e+01 4.026508767347881701e+01 4.141417866537729964e+01 4.255004241125814701e+01 4.533671495432705001e+01 4.228161977223131629e+01 4.397059805545880806e+01 4.786904729436282935e+01 4.712601894154489912e+01 4.461903605385062122e+01 4.743802460499388474e+01 4.762294924493485127e+01 4.526977493213475157e+01 4.615651118495735261e+01 4.523505565873349354e+01 4.745230159618843402e+01 5.039541169135374332e+01 4.297719698585222403e+01 4.734578385066191686e+01 4.898692652880944820e+01 4.942239466445526119e+01 4.477001181920690698e+01 4.976545731959301122e+01 4.667707457889756029e+01 4.815482110907808533e+01 4.858306067205127476e+01 4.999293092941839234e+01 4.977843279011815270e+01 4.943302324023629524e+01 5.023663609019209275e+01 4.885230994937034410e+01 4.970787689641449703e+01 5.152189876547492275e+01 5.074413363949884825e+01 5.140745498205242114e+01 4.951953548958083218e+01 5.161027886527928388e+01 4.950993240317245636e+01 4.981330358848572359e+01 5.132960625848353686e+01 4.927056646524361838e+01 5.189810306685694030e+01 5.029235695039193388e+01 5.138753983722826035e+01 5.062698021196332121e+01 5.045896791213996835e+01 5.152880809841924048e+01 5.282262653456799484e+01 5.181583324618808462e+01 5.316033131655976973e+01 5.322036517363019215e+01 5.393315946855897636e+01 5.589961793321037931e+01 5.411457320329451193e+01 5.482668596828041530e+01 5.598981896231835265e+01 5.634360804280745327e+01 5.488699925566423587e+01 5.645941689939445496e+01 5.522585439891011561e+01 5.552930309426228916e+01 5.437587471613834822e+01 5.495047357519412401e+01 5.660515360143955377e+01 5.718567066590365044e+01 5.348185828487869031e+01 5.323507118488493717e+01 5.481370219454527870e+01 5.856806549284174679e+01 5.600875974754474385e+01 5.761396868572760610e+01 5.612166496495676427e+01 5.754128848072552671e+01 5.561506454612168682e+01 5.777564025114940449e+01 5.462315970826861644e+01 5.538820228122057898e+01 5.963308127104390621e+01 5.894077882630264753e+01 5.832578477138380890e+01 6.179239113172884146e+01 5.777336877171412510e+01 5.871989482787353154e+01 5.801059218388441252e+01 6.037787457389248402e+01 5.807024069340771177e+01 6.295200885349817099e+01 6.466337116869840429e+01 6.486600395468134650e+01 6.421627567302141415e+01 6.400744824216133111e+01 6.674894757403889400e+01 6.535894645391508107e+01 6.543430015482148576e+01 6.852059422886442519e+01 6.586364685707940225e+01 6.597770992790029254e+01 6.652878761824939602e+01 6.674180909042907217e+01 6.751094690578581492e+01 6.623387601485480047e+01 6.601291157678930688e+01 6.358717225697252928e+01 6.644751290301664426e+01 6.506510746398964784e+01 6.713297578046508818e+01 6.724215354136789813e+01 6.548611744968991388e+01 6.632763678785282480e+01 6.695594757495649674e+01 6.507930881468348616e+01 6.647203432415254554e+01 6.311648303036708541e+01 6.576123879687439455e+01 6.485904550963587667e+01 6.472401782518200264e+01 6.575870535449094234e+01 6.404673576681234692e+01 6.242547970489007270e+01 6.469497505600661214e+01 6.531706063204198642e+01 6.531686188940139459e+01 6.425549145534934325e+01 6.448715521672042428e+01 6.744417938282555269e+01 6.506087299678824820e+01 6.378357192907694184e+01 6.628849731073101736e+01 6.235055095214515575e+01 6.418061845031732560e+01 6.233538012447203869e+01 6.186147908324505096e+01 6.360491458270840326e+01 6.468576248992970079e+01 6.211516803684158816e+01 6.065336048627581533e+01 6.156748004519311479e+01 6.109536578822522301e+01 6.177251042238616208e+01 6.699504000222526656e+01 6.390517547277738686e+01 6.412515798521235411e+01 6.427458708203417359e+01 6.135139013644349149e+01 6.292931989836987583e+01 6.499707045398616856e+01 6.273479763778743745e+01 6.428574965322279411e+01 6.509925803831094981e+01 6.319521243698063273e+01 6.496139866975562427e+01 6.264399636648187908e+01 6.390563824449350960e+01 6.532827491798892083e+01 6.570941801206181765e+01 6.592108916059089552e+01 6.527374532509227834e+01 6.400620792071207177e+01 6.322788882049186299e+01 6.146556135344536642e+01 6.340067867013043212e+01 6.507512112509063229e+01 6.158525225646444312e+01 6.146877588509959622e+01 6.386309142484363832e+01 6.595055170724498339e+01 6.424384327702358632e+01 6.481648984684076709e+01 6.451570077587287244e+01 6.316524424690832973e+01 6.414589556897092848e+01 6.572664129247266374e+01 6.563790524733499865e+01 6.402847413578928126e+01 6.642514998477665245e+01 6.472721682169068913e+01 6.761337118687841041e+01 6.723462047572897404e+01 6.617250306496006829e+01 6.609569445246884811e+01 6.571413441818354784e+01 6.668091760780312427e+01 6.812755323821033926e+01 6.595240635395087736e+01 6.737420728108509138e+01 6.677723552245166161e+01 6.604649560015816689e+01 6.770238521498197315e+01 6.656468187827795191e+01 6.324820932507986271e+01 6.613937137283085121e+01 6.831375020250274588e+01 6.703261566748912514e+01 7.056247642570023970e+01 7.274630372264140021e+01 6.664541320873235009e+01 6.640319139349317368e+01 6.731852618737751470e+01 6.580409435420307318e+01 6.757776014947950216e+01 6.848767619146838115e+01 6.804236919642134751e+01 6.849007927176879207e+01 6.964247284874986121e+01 7.007512766455074882e+01 6.960576704684832805e+01 6.917766081941812217e+01 6.968750290414020299e+01 6.863215453733052129e+01 6.837651598300850253e+01 7.034830859018410365e+01 6.904666282112401632e+01 6.875343442220018630e+01 6.902680545118613509e+01 7.104003895479614528e+01 6.798054213146413360e+01 6.935242087926313559e+01 7.030903693694486378e+01 6.959860743897613133e+01 7.125781823838734397e+01 7.076141007576593722e+01 6.980493666358731275e+01 6.991294542774556930e+01 6.831133986350185694e+01 7.335634006973762666e+01 7.187576657873134423e+01 7.028096311115437800e+01 7.076835729021152588e+01 7.078747228502297162e+01 7.042657453280708069e+01 7.043804674597808457e+01 7.461198757416997296e+01 7.364978023638107629e+01 7.309694742332114004e+01 7.400850417724095109e+01 7.436755033275812821e+01 7.279870255304327031e+01 7.322202603223449557e+01 7.011018871061715174e+01 7.338752066424660825e+01 7.352887336325588308e+01 7.357336610965698753e+01 7.084819744142171771e+01 7.312259905504691915e+01 7.511005437085967174e+01 7.290276127551909724e+01 7.454664744024495349e+01 7.376756778273701798e+01 7.254643557857718861e+01 7.219796277698499409e+01 7.466848286514812116e+01 7.185866019532289783e+01 6.986164025966807856e+01 7.058869532456260742e+01 7.180008941197380068e+01 7.380911546827702807e+01 7.218628748109955495e+01 7.332342373019891113e+01 7.546966149798578272e+01 7.587994519516253433e+01 7.734754446948274165e+01 7.579418236400985620e+01 7.858990699624102660e+01 7.662000364698157284e+01 7.452508844589894466e+01 7.734157704184566740e+01 7.893560897428776002e+01 7.807690881266425720e+01 7.685077271046952774e+01 7.934154983746759626e+01 7.773272119491349486e+01 7.714169226153605052e+01 7.620100842189118850e+01 7.679575025723421788e+01 7.611299305340843091e+01 7.606880717511485557e+01 7.987272918743204286e+01 7.947271621922055829e+01 7.742785840045098666e+01 7.976504230110485594e+01 7.782691828346007412e+01 7.759011474998689550e+01 8.184158638481612513e+01 7.871238389510310185e+01 7.871309904210650643e+01 7.932593722271415970e+01 7.828227327951236703e+01 8.153712297699567557e+01 7.787557737753077447e+01 7.845142187687110891e+01 7.880199485992741870e+01 7.751511615832059476e+01 7.800621759048300419e+01 7.977110696216784902e+01 7.663490048926946940e+01 7.862918637820071410e+01 7.778153954660184866e+01 7.864510497377902709e+01 7.911976509988440398e+01 8.010457174083013854e+01 7.972580126981264925e+01 7.872526863489100890e+01 7.981820690763068171e+01 7.769407010789998935e+01 8.025236264220134785e+01 7.968707722508082725e+01 7.974638758997113541e+01 7.825878654242684718e+01 7.972164296607357414e+01 8.105923463080839042e+01 7.886269319569193215e+01 7.595325301451138955e+01 8.195191223062521146e+01 8.225951890256843058e+01 8.325181765340470008e+01 8.275138755091269616e+01 8.151770035384022606e+01 8.100564579956170519e+01 7.909860805883300827e+01 7.953771229340733839e+01 8.324493339901681566e+01 8.028376557407703729e+01 8.089070775944220770e+01 7.970386618843077997e+01 8.131715566953459984e+01 8.362834799422807919e+01 8.300948957256260030e+01 8.118543674136277843e+01 8.295973857330561430e+01 8.248410211502621792e+01 8.239932518985629883e+01 8.266064221750063723e+01 8.039667054132939938e+01 8.057487213268120740e+01 7.572476046847812370e+01 7.808100831792832253e+01 8.150162213372286146e+01 7.993266342546024816e+01 7.940388825265539197e+01 7.929305051080692124e+01 8.117491233131877948e+01 7.969972806788453568e+01 7.860323233935716303e+01 8.166893693168657364e+01 8.298901972374484615e+01 8.294840463450161394e+01 8.357549562702692469e+01 8.310070814558415009e+01 8.093639707873684586e+01 8.124390113502285260e+01 8.321836871253697154e+01 8.060145119096839039e+01 7.976073802899679777e+01 8.431977881032430844e+01 8.169548270918312483e+01 8.191874672992915407e+01 8.317279229798445783e+01 8.284789572850446859e+01 8.320002822363501593e+01 8.143183536034682390e+01 8.165592684119003763e+01 8.190693457656777809e+01 7.951330012570214478e+01 7.892516798372585640e+01 8.233710080832446465e+01 8.463924489230547010e+01 8.145749938691945147e+01 8.199585942775200920e+01 8.099278325841152082e+01 8.072732557415351096e+01 8.272334163222630821e+01 8.307327920104108898e+01 8.201607102526415360e+01 8.298083729543523646e+01 8.524325738771587169e+01 8.261814514858234304e+01 8.364071088816878330e+01 8.167407242643210452e+01 8.186556118827303408e+01 8.277877314100845751e+01 8.540822828416719403e+01 8.335302901551511923e+01 8.385798731257808925e+01 8.522761996816117858e+01 8.403714922434019741e+01 8.521142264028844693e+01 8.431206167613908065e+01 8.435144219838308288e+01 8.264593356202165353e+01 8.421579875340020749e+01 8.198584075401919335e+01 8.364496544585774984e+01 8.523731201531484203e+01 8.433699191068689061e+01 8.645875478752887489e+01 8.473338924259600446e+01 8.481535672375358104e+01 8.771173080957652246e+01 8.373474161568925922e+01 8.694551975166426416e+01 8.445384697308217881e+01 8.472643711889378437e+01 8.549891713078382338e+01 8.447930885041785132e+01 8.428934049904316339e+01 8.348004466351305553e+01 8.385706625016101157e+01 8.454345872682276308e+01 8.499664779026495864e+01 8.361539823313621866e+01 8.373968830551002895e+01 8.507968250432793411e+01 8.354983609885084661e+01 8.481428945792923457e+01 8.255401944347322285e+01 8.287765234892310673e+01 8.801708916055261511e+01 8.571237730015195666e+01 8.671330585058933593e+01 8.425517656561390822e+01 8.561705971194437836e+01 8.807803920743792503e+01 8.563617826557721457e+01 8.696653650145302095e+01 8.706504309613019643e+01 8.746690681296938408e+01 8.791455280015983931e+01 8.663319407412646456e+01 8.808719374015227288e+01 8.961859873561512302e+01 8.693164414473059765e+01 8.489638794060837768e+01 8.617585537872461998e+01 8.864976647564834877e+01 8.438549205452564195e+01 8.839146210001544546e+01 8.886770048674171107e+01 8.756237248256211103e+01 9.018776464005092919e+01 8.754758811515048933e+01 8.904357788669693718e+01 8.730530004251797038e+01 8.618541634295677056e+01 8.945480895700883650e+01 8.861479651578939354e+01 8.764230500168960702e+01 8.707419818339089090e+01 8.790037601244355869e+01 8.748010802730161117e+01 9.011554802770447736e+01 8.730029975078318216e+01 8.876854976918957618e+01 8.864101925350756517e+01 8.586177450303655689e+01 8.910035614888795408e+01 8.724156713190227208e+01 9.042615333097731423e+01 8.921264678166927808e+01 8.930737163217693819e+01 8.983546936766569502e+01 8.953024930359633515e+01 9.007311505039918131e+01 8.815113350120245173e+01 9.210986271435737649e+01 8.993371981818557970e+01 9.004251672661304440e+01 9.150118979316724221e+01 9.105122201769111712e+01 9.230655482409457591e+01 9.024359837884109936e+01 9.376476764744855075e+01 8.992156829114617267e+01 9.221167781099801175e+01 9.092168273293259517e+01 9.102485508614292087e+01 8.934941060157568415e+01 8.866931777173967077e+01 9.194488619127400852e+01 9.223493198110267599e+01 9.194474367129559766e+01 9.270302925341734124e+01 9.306243718828650913e+01 9.199409116458285496e+01 9.301096833149847498e+01 9.488011986781906160e+01 9.342776958476460436e+01 9.533875311788352747e+01 9.228588438891929968e+01 9.262186348319477247e+01 9.106526764134450502e+01 9.395268505692538952e+01 9.123752060615856863e+01 9.164853959474906731e+01 8.892034864078264889e+01 8.988257310634848807e+01 9.069573264804405710e+01 9.119089257213924782e+01 9.046316184826477524e+01 9.275415792160107742e+01 8.899651493076704867e+01 9.180192272308441659e+01 9.065822919933583535e+01 9.174843359044791669e+01 9.191783207184754190e+01 8.935450768862398263e+01 9.262157186797280417e+01 8.935069182280095390e+01 9.130960359257221626e+01 9.217489974839014621e+01 8.956506117801906441e+01 8.772664462972237231e+01 9.188061429062929619e+01 9.212491190818390407e+01 9.140510630501992750e+01 9.272998477199713818e+01 9.197981974605971800e+01 9.343155341915982603e+01 9.093440923568306289e+01 9.156656047080488747e+01 9.141985111745360371e+01 8.924909184976625909e+01 9.189364966226601439e+01 9.348872919745434729e+01 9.173575234579226390e+01 8.920705361135391342e+01 8.925332940309698415e+01 8.736268670789021940e+01 8.973970093591036346e+01 8.895091330162065901e+01 8.798589685240065705e+01 8.643418586360164113e+01 8.773613840900789285e+01 9.008501532979991566e+01 9.079440869947237047e+01 9.095979823511314066e+01 8.842209081359790446e+01 9.238617163414910749e+01 9.221249109517424358e+01 9.303831737837614924e+01 9.182564698846245221e+01 8.985131583944853162e+01 8.932805733077647403e+01 9.022202684080416191e+01 8.967758714395957043e+01 9.036186775251927372e+01 8.917103366730981406e+01 8.827572823858861284e+01 8.843302228651488406e+01 8.861761423763694268e+01 9.207685906033827905e+01 9.323454395305377318e+01 9.015170584424861033e+01 9.309242020732133938e+01 9.182519919153916987e+01 9.227662340675853159e+01 9.008110584567920398e+01 9.412259681685367241e+01 9.143849638773947675e+01 8.991806224584153995e+01 9.293620735196304850e+01 9.029918844273204570e+01 9.259476686176802218e+01 9.382790706116607282e+01 9.237956339847414711e+01 9.396233858763469016e+01 9.338467156609156916e+01 9.416559684227499361e+01 9.366418307326799209e+01 9.484709179948809776e+01 9.521083946321823532e+01 9.404181373498148844e+01 9.371538555036063656e+01 9.703693775578871339e+01 9.544677748685852237e+01 9.368072108109599583e+01 9.330960133929498568e+01 9.730719186291854328e+01 9.530694782376789931e+01 9.642706066267469112e+01 9.414323826892237435e+01 9.717668899578951880e+01 9.507573636490620572e+01 9.582758130777688166e+01 9.692327305485949296e+01 9.960420903592466857e+01 9.722590979526053445e+01 9.935809812751688241e+01 9.656533048731405700e+01 9.996337060941932862e+01 9.905318713005975440e+01 9.836631149971512400e+01 9.886678379093774538e+01 9.742376002755688091e+01 1.018366572715039098e+02 1.004039092305257128e+02 1.016039682639863884e+02 1.013553739692625868e+02 1.019477335898686619e+02 9.837306555118675533e+01 1.021247490104836260e+02 1.019178003667351931e+02 9.909641152419584387e+01 1.016400773367510624e+02 1.002385998050666984e+02 1.003074406534087331e+02 1.037688940157740660e+02 9.785053468309824609e+01 1.005823216549434846e+02 1.003442993207456198e+02 9.957765524202054053e+01 1.010916194371235264e+02 1.023740890921035458e+02 1.026242765238545616e+02 1.014300211984239297e+02 1.028145683520080809e+02 1.009299261744202596e+02 1.004989353373962899e+02 1.023945966451584155e+02 1.006914896500958463e+02 1.001538009214624765e+02 1.003024859330095069e+02 1.002854488668985908e+02 1.008670899414210425e+02 9.954123182967258288e+01 9.833624219857232163e+01 1.000910251755918097e+02 9.912728536955282266e+01 1.032787327678955194e+02 1.015752824594626844e+02 1.036975606993701717e+02 1.035080678374400946e+02 1.044464751430076461e+02 1.056227518495153106e+02 1.007777385056998014e+02 1.027790766358496199e+02 1.037040841079643485e+02 1.000830173731419848e+02 1.008660561624073608e+02 1.055223422921979335e+02 1.018321501271976501e+02 1.068062243770536242e+02 1.031395331470377954e+02 1.025332328399402400e+02 1.053254315480445769e+02 1.035004883739718764e+02 1.051450492825173768e+02 1.048379203533805111e+02 1.055022404897087540e+02 1.075852450663859088e+02 1.055648132910562254e+02 1.058932638806881243e+02 1.092444298974689474e+02 1.097843479615174971e+02 1.082732318990772740e+02 1.111564193549757675e+02 1.091955033936432642e+02 1.063851627402993785e+02 1.096044380581051740e+02 1.109629646573128667e+02 1.084539130435755396e+02 1.096368028705748969e+02 1.080684045926653454e+02 1.076639982628419574e+02 1.077713809670572402e+02 1.096659513288240078e+02 1.065846586174644841e+02 1.092228478117008166e+02 1.089164401039090109e+02 1.091649187078022578e+02 1.101756595999656838e+02 1.091930831129930937e+02 1.104561413528991665e+02 1.090959615675498782e+02 1.096245199262788645e+02 1.097156380215153177e+02 1.120984523265081378e+02 1.088394601369425345e+02 1.112252839046978892e+02 1.115198028643719681e+02 1.130663187320487992e+02 1.124332490436796803e+02 1.084745941354290153e+02 1.099270994561577623e+02 1.117668405829518434e+02 1.102405593012305332e+02 1.103740046690030567e+02 1.065193843965905955e+02 1.070714841541598616e+02 1.127362331186337627e+02 1.072268381116632128e+02 1.108045529479865507e+02 1.111029216877467718e+02 1.117514346432671886e+02 1.121554120925308382e+02 1.124126347906795900e+02 1.152565521945831648e+02 1.120884302176345244e+02 1.112141620064148100e+02 1.087348038524519040e+02 1.095015351907115786e+02 1.117746912621587967e+02 1.097694089110908919e+02 1.116240664928371444e+02 1.125780416977237763e+02 1.140757517064925679e+02 1.118571706347042181e+02 1.122342309368000741e+02 1.123535018087828377e+02 1.115969430668880022e+02 1.113007914225464958e+02 1.119144994179401209e+02 1.152441534551400650e+02 1.126873880587457961e+02 1.144895554538982907e+02 1.161842589020746601e+02 1.161376774278999591e+02 1.198435947635648091e+02 1.198966320361790565e+02 1.159949309851559747e+02 1.135304882680252092e+02 1.154510409255693162e+02 1.144357427698626992e+02 1.167956492545281577e+02 1.178158702367190926e+02 1.169871572115499987e+02 1.180626910917085013e+02 1.164791144957342652e+02 1.176504021581771440e+02 1.171315524471695255e+02 1.166162908468479316e+02 1.183030774537142094e+02 1.189062934904241189e+02 1.197105028719252431e+02 1.192132376238063216e+02 1.177514249680131684e+02 1.207005984824440503e+02 1.198392778179215412e+02 1.167171885181904969e+02 1.199737065913678862e+02 1.180420781216590740e+02 1.170668913736062393e+02 1.212643511460913288e+02 1.187825218526914881e+02 1.193164875700371539e+02 1.213987541954354725e+02 1.183564331753385517e+02 1.191449335532741713e+02 1.191527279023836456e+02 1.172280386910620535e+02 1.180990119460686287e+02 1.185193860254758818e+02 1.192104122692589812e+02 1.185244329394667915e+02 1.221902111771802595e+02 1.215393828718457030e+02 1.199119909584876353e+02 1.226845741703693164e+02 1.218236842271917908e+02 1.236212807595125440e+02 1.238222654905121090e+02 1.229418207684919366e+02 1.218993061960760826e+02 1.227462719440843415e+02 1.257647226835800751e+02 1.206702671049909412e+02 1.238022359077422863e+02 1.230920974372946262e+02 1.227073069126770406e+02 1.235346989136340170e+02 1.233213333762140707e+02 1.232920622905938188e+02 1.251408540299731271e+02 1.235391294737064811e+02 1.259143686773429067e+02 1.260042183264174867e+02 1.264089664509379389e+02 1.260566704418250623e+02 1.264429518438258953e+02 1.290841681966493866e+02 1.292232070086680835e+02 1.284518167311735510e+02 1.288668933082755075e+02 1.291043174821954267e+02 1.283827564192193336e+02 1.279584805246230417e+02 1.266052008139147347e+02 1.282681309326575274e+02 1.287273797712917656e+02 1.261385444720501994e+02 1.309495204995313031e+02 1.286534292876777670e+02 1.315667891139091523e+02 1.302207121456084735e+02 1.313256325321504505e+02 1.302578713691300152e+02 1.283549613721941398e+02 1.293291046927756724e+02 1.309576168135030798e+02 1.324598700134949070e+02 1.301235539201659037e+02 1.332529115645762374e+02 1.307673596766016999e+02 1.324973208388697401e+02 1.322524801795302096e+02 1.309170930473185877e+02 1.322418384293953295e+02 1.310657601100757290e+02 1.335577785735292480e+02 1.344753894088842969e+02 1.339384074847098987e+02 1.319379165841956478e+02 1.302353741888372554e+02 1.298087078580566924e+02 1.308967567758906796e+02 1.333168550276317603e+02 1.307155735371519540e+02 1.323961172485571183e+02 1.312690385011235037e+02 1.310836486387991044e+02 1.348156215677289538e+02 1.306465563531962744e+02 1.312704096707819588e+02 1.340122912422160937e+02 1.318251614838772525e+02 1.309237772515789686e+02 1.294266910762819407e+02 1.321192908895744722e+02 1.349877009062376771e+02 1.290147743682225041e+02 1.303278873564735534e+02 1.328047263674931742e+02 1.308305760977574437e+02 1.319405703119667805e+02 1.321041490614323664e+02 1.307876174026581566e+02 1.315135994807764916e+02 1.302482439502560965e+02 1.339441481120226740e+02 1.307976023041630640e+02 1.320221891816027835e+02 1.336058772597139921e+02 1.290777502883661327e+02 1.314197572231867071e+02 1.300821047559102794e+02 1.336926454014840431e+02 1.348647673907807700e+02 1.332841014857404787e+02 1.340543838101536380e+02 1.332678786562229618e+02 1.314231629183403527e+02 1.309865677155657693e+02 1.327690431517974901e+02 1.337083175194890998e+02 1.320259336037322839e+02 1.341845065878708851e+02 1.366055773666103619e+02 1.368858754764875130e+02 1.329019908137085793e+02 1.319764720498796464e+02 1.367792724418265493e+02 1.373174923463239168e+02 1.341301089128853903e+02 1.362855269788473151e+02 1.342652017591498748e+02 1.345837467375418441e+02 1.355406491370910373e+02 1.360256797954806132e+02 1.348343568150857550e+02 1.360576665825049076e+02 1.361054701966606046e+02 1.378681260266189952e+02 1.363594079111948645e+02 1.374423359103253404e+02 1.376044997377042591e+02 1.358272384413888005e+02 1.362111602079964996e+02 1.378243527206446117e+02 1.356661919835794095e+02 1.353690301378452716e+02 1.348008421849824288e+02 1.324286607943601268e+02 1.331576524758044968e+02 1.357975390448297333e+02 1.359499929793428237e+02 1.364420134184000801e+02 1.357146183837415094e+02 1.336968447999478826e+02 1.346237103703489595e+02 1.328089636333905332e+02 1.371159059978490973e+02 1.332298125217966174e+02 1.376797077741557302e+02 1.353483278819759903e+02 1.361957851194231637e+02 1.310656983526785950e+02 1.323549867882410638e+02 1.329266984077383711e+02 1.356856313601515183e+02 1.343989868205381413e+02 1.352316796147069056e+02 1.387971735750971334e+02 1.349295501397762678e+02 1.346955885236797599e+02 1.354468524769550015e+02 1.351919249183913507e+02 1.371045939195988126e+02 1.371351048531353456e+02 1.361618484970743168e+02 1.403200782374960056e+02 1.354645688128329652e+02 1.351598897033031506e+02 1.370579431214444810e+02 1.343850626748238994e+02 1.373537686614936320e+02 1.363791729659944281e+02 1.357529951356245022e+02 1.364598371942815049e+02 1.340578059462337137e+02 1.328202031965193441e+02 1.330513591753308162e+02 1.365839498983125111e+02 1.358700280274148895e+02 1.363361637696304456e+02 1.364473995155134389e+02 1.358549847501959391e+02 1.401817351817573183e+02 1.349137701468217472e+02 1.348023981914914486e+02 1.351889925302660345e+02 1.381951940552896474e+02 1.340251474959587199e+02 1.359767822926704639e+02 1.340853524159137180e+02 1.357780524537599263e+02 1.360693132153357396e+02 1.329334794070194619e+02 1.337616768593318284e+02 1.338986947323251968e+02 1.344080095543682773e+02 1.323155798918815265e+02 1.321309624430768395e+02 1.324722807866510834e+02 1.349171962581895912e+02 1.330012000443836939e+02 1.316527268360746348e+02 1.328279701364203333e+02 1.359186148195687736e+02 1.346197718534972694e+02 1.334949661611985050e+02 1.339519514923650831e+02 1.352126141463416786e+02 1.369867055135957514e+02 1.339735348885650694e+02 1.354828971862599474e+02 1.341351105023755679e+02 1.355505078046986398e+02 1.354962358578958401e+02 1.359707689789218819e+02 1.344053318171765454e+02 1.359903027662513182e+02 1.350298974039534983e+02 1.372808945619602241e+02 1.353684734958449098e+02 1.363555280558431662e+02 1.354860353891822626e+02 1.355499047949740543e+02 1.329208931036041861e+02 1.354860334392728873e+02 1.363068671042994993e+02 1.340890112106198444e+02 1.376091277792836252e+02 1.345012810614749412e+02 1.355257268219283446e+02 1.373845084615614383e+02 1.353086055324270376e+02 1.382593293477599445e+02 1.370332367922580090e+02 1.322666050651191370e+02 1.378362611589095366e+02 1.362352876510720137e+02 1.379062867343276366e+02 1.378583680165349961e+02 1.351233538477590344e+02 1.374703858620744654e+02 1.370175038696289675e+02 1.366245851566494309e+02 1.397662003479925090e+02 1.404384882884164938e+02 1.420980882267407708e+02 1.418725409952748180e+02 1.415851042710171157e+02 1.426705013013960581e+02 1.429912880951204670e+02 1.444995088395277492e+02 1.444645046871444549e+02 1.453552605915359379e+02 1.418354729767176536e+02 1.412278217534427256e+02 1.424186698163703113e+02 1.425400053154023681e+02 1.434987041433589354e+02 1.433703734916954318e+02 1.444783164630889019e+02 1.464765569795185343e+02 1.472712729700326690e+02 1.437993059140179639e+02 1.409484246233883198e+02 1.409151401863686033e+02 1.431309651805568706e+02 1.458311334514783653e+02 1.429067144126985340e+02 1.419812165021436385e+02 1.439912140531796183e+02 1.434642736089165851e+02 1.411090121205265291e+02 1.443636768976762141e+02 1.453816791869154770e+02 1.483314804747567734e+02 1.413679990427688153e+02 1.442298331619701912e+02 1.451941047408349164e+02 1.427340229465796995e+02 1.443664315907591060e+02 1.471638266448346144e+02 1.449982042099678381e+02 1.459861736085169639e+02 1.445537545923262144e+02 1.465286664614704932e+02 1.470869475044127910e+02 1.493658592585927636e+02 1.475340408032230926e+02 1.508752376815465368e+02 1.453632554687614515e+02 1.473829891150016920e+02 1.489776158159751276e+02 1.489546785691925663e+02 1.471625482620637229e+02 1.469049558939766484e+02 1.462428354966133952e+02 1.458893356098118659e+02 1.464134611465609908e+02 1.477826765330158310e+02 1.502897129652077979e+02 1.473685998828863148e+02 1.488926009696047572e+02 1.486424023586695853e+02 1.495146090377579071e+02 1.500021462777116028e+02 1.486154553962360580e+02 1.479710414597066688e+02 1.510442354176335300e+02 1.483214690117148393e+02 1.514969478324605916e+02 1.500212741228631899e+02 1.519463709278782915e+02 1.505258170351452236e+02 1.524387854718042092e+02 1.494167543584954672e+02 1.519393560296549310e+02 1.505464590525070889e+02 1.515473136293758785e+02 1.508478932275482975e+02 1.496486100545862428e+02 1.525942884896678891e+02 1.533555616055047892e+02 1.513126124228287495e+02 1.525491606769436714e+02 1.497414868381713973e+02 1.504420671807797021e+02 1.504775787998394208e+02 1.535572416421923094e+02 1.506872452354018037e+02 1.518205724942760924e+02 1.524578608800551081e+02 1.544117455257260474e+02 1.553112579584816331e+02 1.534886537048253672e+02 1.510751995174333047e+02 1.491652273055199203e+02 1.550798523078259166e+02 1.543150625989090088e+02 1.533839923740695497e+02 1.529581179395724746e+02 1.553462215891904634e+02 1.557045240893698974e+02 1.499391783903740816e+02 1.547684811139787371e+02 1.522918293881588738e+02 1.538628902690072380e+02 1.540064425577291729e+02 1.570246835262308878e+02 1.524667666335015213e+02 1.525795466961572799e+02 1.540462853697326295e+02 1.525277850023046540e+02 1.554328752931778013e+02 1.510829923434343982e+02 1.548844247619105374e+02 1.560167666828997710e+02 1.505865775974453413e+02 1.540184902694642517e+02 1.524179838740174660e+02 1.502087165808381428e+02 1.515237323027927516e+02 1.515488006394952549e+02 1.503367713045285825e+02 1.533483423645957657e+02 1.532903089216766830e+02 1.525030785378526161e+02 1.530144659892237371e+02 1.550435835692861417e+02 1.529136451384186728e+02 1.544432536370082403e+02 1.524098985615009383e+02 1.539602353524801970e+02 1.554441618946404731e+02 1.534676475329202106e+02 1.553948038046347051e+02 1.528867080611535130e+02 1.579519397604480559e+02 1.524230989415941053e+02 1.551968999409619983e+02 1.550323208753191295e+02 1.564216278989869409e+02 1.557080430239302018e+02 1.546079900962398312e+02 1.561056819586334541e+02 1.553252844607868610e+02 1.557183512162964121e+02 1.548990754633802283e+02 1.547030510341571414e+02 1.559031506065393273e+02 1.545951392451302411e+02 1.555907954110453488e+02 1.539817480812671135e+02 1.546750110603179564e+02 1.526479705878174116e+02 1.555722869532197308e+02 1.552000112982918552e+02 1.539452409453522534e+02 1.548814365486011297e+02 1.531387836526954516e+02 1.499537416365418494e+02 1.527691608906677914e+02 1.534940728174404967e+02 1.509850766079244124e+02 1.542306097108262861e+02 1.536830656684809355e+02 1.534813873698320492e+02 1.529821718855212964e+02 1.519204899115339913e+02 1.540401056512100126e+02 1.545766083969554074e+02 1.549991099871369897e+02 1.541912232722322358e+02 1.535294410591560563e+02 1.525349515990461668e+02 1.539183244317718504e+02 1.542062607454089118e+02 1.524824572049925280e+02 1.555710581728129114e+02 1.555310532982518055e+02 1.556767296859788132e+02 1.561033611031269288e+02 1.551093768661849310e+02 1.546994831069837062e+02 1.545555511211585440e+02 1.564098678343202096e+02 1.546925411224405309e+02 1.531869812209135091e+02 1.590550550082929817e+02 1.547079963417426711e+02 1.523123982794884910e+02 1.559177446206838908e+02 1.537272426525836124e+02 1.541546394056069005e+02 1.525599611719998165e+02 1.540840407958475282e+02 1.521763355586795115e+02 1.515119038441655448e+02 1.487600016030908137e+02 1.559005883470530023e+02 1.541850248166437609e+02 1.523219619162135814e+02 1.549122578533633146e+02 1.535213260473341848e+02 1.558456759546797912e+02 1.552795761474464769e+02 1.546726967735340850e+02 1.552150109065477750e+02 1.569733060632561035e+02 1.505947444022282014e+02 1.516488468181644294e+02 1.522199624398353706e+02 1.492416079809602536e+02 1.511227817519617531e+02 1.504194323700964162e+02 1.498694012394020660e+02 1.500441690959102630e+02 1.514904676279448381e+02 1.503036037564485241e+02 1.491921202662420285e+02 1.482744041606603389e+02 1.496856415777385223e+02 1.460637175026315617e+02 1.500385957762019586e+02 1.511799866643633266e+02 1.514745839825185385e+02 1.522611048815597599e+02 1.503486085656726630e+02 1.491920344777186358e+02 1.514163746819878327e+02 1.516317860768330377e+02 1.500889604995829245e+02 1.479143511169932594e+02 1.479080107043385794e+02 1.530218516827158624e+02 1.474431183811635719e+02 1.544656700846549029e+02 1.501253244277456247e+02 1.495404704532387541e+02 1.502428188044997341e+02 1.526798134569935428e+02 1.503180258458428398e+02 1.520392278497772907e+02 1.515761075970733032e+02 1.521759773691062492e+02 1.501257892963797360e+02 1.487004540459197699e+02 1.513421158837687699e+02 1.527118754770114890e+02 1.539041666974843565e+02 1.513424455263648269e+02 1.508218273360704131e+02 1.529521713547807167e+02 1.526188204439551441e+02 1.515410027579737005e+02 1.512315512028423541e+02 1.505811546979512059e+02 1.524402070681863677e+02 1.506241576040839334e+02 1.525173500354281089e+02 1.524323727393666275e+02 1.514069802490312782e+02 1.499072169808495403e+02 1.517368837539948743e+02 1.533954819284378459e+02 1.538895802539283579e+02 1.508915595677773922e+02 1.525550921538838907e+02 1.537917850160656599e+02 1.557181223816273530e+02 1.540222023307721315e+02 1.554624382040759087e+02 1.543984845904004146e+02 1.520578336476153254e+02 1.518639476725635689e+02 1.547196931779534737e+02 1.539754525537290704e+02 1.529116513807885838e+02 1.501007890677454100e+02 1.528417158394777857e+02 1.535312804340194361e+02 1.521453082129225436e+02 1.517854527626818708e+02 1.510738548796553005e+02 1.464181705921066623e+02 1.514143021261943716e+02 1.499435930561186581e+02 1.527529992886495052e+02 1.551043785533481412e+02 1.520441050870869049e+02 1.540053434417075380e+02 1.537957881479583477e+02 1.537327640653353171e+02 1.556113495443678687e+02 1.516899223496882598e+02 1.503450375651825368e+02 1.556727783455376368e+02 1.532289331656170646e+02 1.536395155506876620e+02 1.570110565109223444e+02 1.554158488303993124e+02 1.548749427996216355e+02 1.589308817967947220e+02 1.580582560404565697e+02 1.552782133359973784e+02 1.533979781585879607e+02 1.540234171416885545e+02 1.562444684550748946e+02 1.530892377433456488e+02 1.550530717577069595e+02 1.552538024968016828e+02 1.552207212545276320e+02 1.601688409509410178e+02 1.529436474171708369e+02 1.540679571826730694e+02 1.556136745175327860e+02 1.580053884095308376e+02 1.584204285005382360e+02 1.573732434786226406e+02 1.591613686794174498e+02 1.563529837115577834e+02 1.569104144837291415e+02 1.558733314926964795e+02 1.565150703158089129e+02 1.553935667689468971e+02 1.575245069689869410e+02 1.586467023296761454e+02 1.586309550515495914e+02 1.545328024520642032e+02 1.566406665928610380e+02 1.549959270286162791e+02 1.548695658382806926e+02 1.557389897962225689e+02 1.570663796504109655e+02 1.574790340355945375e+02 1.562094717140315652e+02 1.586211270648547043e+02 1.540194159989774505e+02 1.566129853103253424e+02 1.601210784559097817e+02 1.569849511478954298e+02 1.572812680599941473e+02 1.565126174940285750e+02 1.555196304181580729e+02 1.535683682552693199e+02 1.559583711611026331e+02 1.507315434149065823e+02 1.603449734407003859e+02 1.543483851020395718e+02 1.579540201571642228e+02 1.570662363148318263e+02 1.584965242548589117e+02 1.584685238750216740e+02 1.589790787063708137e+02 1.622201968369900840e+02 1.587388277839074533e+02 1.578679775456569416e+02 1.585527011125195429e+02 1.583200904450792450e+02 1.603772774849456937e+02 1.591456459186219661e+02 1.602883645956874261e+02 1.626044126940168439e+02 1.617962670993942425e+02 1.583971985705582881e+02 1.618168541183335378e+02 1.570880856835004238e+02 1.586108024527034388e+02 1.584275988625978755e+02 1.595250069247060765e+02 1.605171773713753680e+02 1.591640964156006817e+02 1.573471579631226973e+02 1.574939414232743218e+02 1.605414817228413824e+02 1.637294691060533012e+02 1.601017733385992869e+02 1.604572827532150825e+02 1.632132339121300220e+02 1.627171507159958708e+02 1.609139945907693061e+02 1.600668561244105490e+02 1.631848728728733136e+02 1.624621526790516555e+02 1.622266435174152548e+02 1.633106125523969183e+02 1.620568053208918116e+02 1.649749361762660556e+02 1.667403353651264410e+02 1.580033883591712538e+02 1.622878077435715909e+02 1.632671438734678588e+02 1.636596277890710098e+02 1.596199969469621749e+02 1.647350878052891119e+02 1.650026959134749802e+02 1.615340082229863867e+02 1.644710620263374494e+02 1.626640430398040849e+02 1.647986560365244770e+02 1.688994373849548367e+02 1.646109907282992708e+02 1.625566755040866838e+02 1.660015964914342135e+02 1.649195340598823236e+02 1.666363442374452291e+02 1.674356656583627228e+02 1.685978081093116430e+02 1.668845922189747455e+02 1.654446472429196717e+02 1.672175709295438537e+02 1.694472289645328829e+02 1.669133939296460483e+02 1.648494934072040508e+02 1.701387881299625349e+02 1.681309874899503711e+02 1.668544176961675873e+02 1.680967799449335018e+02 1.713880050638143473e+02 1.665317530326328779e+02 1.661073058470957733e+02 1.678974054462893264e+02 1.675879089130866078e+02 1.690600183327198920e+02 1.699358249502849105e+02 1.689994405948972087e+02 1.702585495552143300e+02 1.672408368455285768e+02 1.677217453210506619e+02 1.687010126311610350e+02 1.689897466593644140e+02 1.667258578169656289e+02 1.653149584358494621e+02 1.693330781437918517e+02 1.645687597030305938e+02 1.676344351590542203e+02 1.657941436963076853e+02 1.665210380343757492e+02 1.688267562300960947e+02 1.666136029984011202e+02 1.696511944881837337e+02 1.666354853255715796e+02 1.645144687791146225e+02 1.671364426230966274e+02 1.682326509164189758e+02 1.672918411575431037e+02 1.651975463965436290e+02 1.660506814339231596e+02 1.677449962550894327e+02 1.672901868713889826e+02 1.692432383638982856e+02 1.636574342479358677e+02 1.636256650705550442e+02 1.680099541335801518e+02 1.698456309220197227e+02 1.658826188792832852e+02 1.657561463149625354e+02 1.667283590743695356e+02 1.667499798010639722e+02 1.609271436712703860e+02 1.658138355642059025e+02 1.694618336336195625e+02 1.664153467878381321e+02 1.663392224886662234e+02 1.643044159958837724e+02 1.648885277033818966e+02 1.650053282127934722e+02 1.642889090313877887e+02 1.628347670682589126e+02 1.637737905265742029e+02 1.660361959334921380e+02 1.644192034514667000e+02 1.615581321955094722e+02 1.613443163366811177e+02 1.652669205280409699e+02 1.628033933456759428e+02 1.602614387981254822e+02 1.605331958484222525e+02 1.604528119822151950e+02 1.568063527541002316e+02 1.631130864651395882e+02 1.638281654882448493e+02 1.597849070445116126e+02 1.604407358680438165e+02 1.604468193211872915e+02 1.603578520769104614e+02 1.581417128951280233e+02 1.614625458029303218e+02 1.618855517786991243e+02 1.606361020131750195e+02 1.652401769591529046e+02 1.626172857890844057e+02 1.612710328689981054e+02 1.623378677568415753e+02 1.629037893531518080e+02 1.624448562102382141e+02 1.621091105725417947e+02 1.621582077800199500e+02 1.618949603100224408e+02 1.606620314139157131e+02 1.591247495039665125e+02 1.610063874771055907e+02 1.643905474728060767e+02 1.606203784278347655e+02 1.626392838262838438e+02 1.610256210528297629e+02 1.621264790203119333e+02 1.611777314022444045e+02 1.628879882275834632e+02 1.618209731758293231e+02 1.627099129719173334e+02 1.619115789505560201e+02 1.610947559554692248e+02 1.604681417495965832e+02 1.616264697795717495e+02 1.617273262613733777e+02 1.638068154844928870e+02 1.625503138583865734e+02 1.634486431759613367e+02 1.586014604471353380e+02 1.605652571432294735e+02 1.595051152406716142e+02 1.605755234378030991e+02 1.595209228677298938e+02 1.589797404874128119e+02 1.594308999389859025e+02 1.609250037120499712e+02 1.647242287309587141e+02 1.591813010021062667e+02 1.603035268325388643e+02 1.622062524224425601e+02 1.584059761660653578e+02 1.605333173977248009e+02 1.607001274313427928e+02 1.597916571433196111e+02 1.586174477605475488e+02 1.607973387579106372e+02 1.596324549382895270e+02 1.615895795357612599e+02 1.610876689130794261e+02 1.647128815467339678e+02 1.618055477365145691e+02 1.627456519848208245e+02 1.613142721607482599e+02 1.618903636122259968e+02 1.616384590722063308e+02 1.670940492698726985e+02 1.621580852122848171e+02 1.601007818628031600e+02 1.603568591200982780e+02 1.604016297417698524e+02 1.614312702919800984e+02 1.626464399404282517e+02 1.635557445743964422e+02 1.623305392836226417e+02 1.612267811141039431e+02 1.623660675615643356e+02 1.589091998233683967e+02 1.633860590078790267e+02 1.615287184614296052e+02 1.620100212480794539e+02 1.629843457065665007e+02 1.603737935110302431e+02 1.601190252740451854e+02 1.633147811300144383e+02 1.600878845965525556e+02 1.594933482964445091e+02 1.598864506006420925e+02 1.597059524573169256e+02 1.560032481280257457e+02 1.580380034711151609e+02 1.566056665701572115e+02 1.568062714902859511e+02 1.571774720830713079e+02 1.583907707477690963e+02 1.611519436325478694e+02 1.587651147640092120e+02 1.567739786271468745e+02 1.584682420696195493e+02 1.585030038967500161e+02 1.554537188602245976e+02 1.595765001347631369e+02 1.589018860906878388e+02 1.566655602804162868e+02 1.599135485931709582e+02 1.573150771153783296e+02 1.544117399526307963e+02 1.592083180959473339e+02 1.553149940266773967e+02 1.571708227643929945e+02 1.544826606709899863e+02 1.545406803793867425e+02 1.535210867724100297e+02 1.553725971499318916e+02 1.554649384468288815e+02 1.570304897985384684e+02 1.547485724039444790e+02 1.558535693542131924e+02 1.535723172090615662e+02 1.567548460464507514e+02 1.566686245352660478e+02 1.531332309748707985e+02 1.541058104115363960e+02 1.555250018733094066e+02 1.573381321365212386e+02 1.570227513998289339e+02 1.573392287485230270e+02 1.569639400653995835e+02 1.570610689285888384e+02 1.572766413832482328e+02 1.567798448201530732e+02 1.571666914596470690e+02 1.541603549482823041e+02 1.549240085034297181e+02 1.581696241194100025e+02 1.597321485217185000e+02 1.625368066894383503e+02 1.599837026780639349e+02 1.621666215822033053e+02 1.605063577319093326e+02 1.587855815720810995e+02 1.597400224633717869e+02 1.601256794075116829e+02 1.597906930440638860e+02 1.580465126607587933e+02 1.607017045827564345e+02 1.592396426271079406e+02 1.593229283258712030e+02 1.589047641579900016e+02 1.618020080256657138e+02 1.604146304118808359e+02 1.580784917758631423e+02 1.627580837023296283e+02 1.593418963070854772e+02 1.603474139927385522e+02 1.596767238033079650e+02 1.596910757548706385e+02 1.594279196933345304e+02 1.578403124777929634e+02 1.604208809414562609e+02 1.573719709647927516e+02 1.607714697121277538e+02 1.616991256527049359e+02 1.588716333985087203e+02 1.584521382302112613e+02 1.584729447575729750e+02 1.585070656227015604e+02 1.609928012085428293e+02 1.601292147682360110e+02 1.603446653817175047e+02 1.607263678709378496e+02 1.589173242716080949e+02 1.606786513264441965e+02 1.550747336491341457e+02 1.584753320983853939e+02 1.558824797352460223e+02 1.589640085869133088e+02 1.582556064594518261e+02 1.586735993284196695e+02 1.589217860867980789e+02 1.579066486860259033e+02 1.580777051657623531e+02 1.572002555139872584e+02 1.610793171331554845e+02 1.617357730415977244e+02 1.564441533632285655e+02 1.603706318601443854e+02 1.592116274286070166e+02 1.571860174134764634e+02 1.633952735227446738e+02 1.608464711689306341e+02 1.590426693350346170e+02 1.638232857320267613e+02 1.625268953508252991e+02 1.621651249476871328e+02 1.610542250189780589e+02 1.624117267023158320e+02 1.606583274332317046e+02 1.607084085319557403e+02 1.630350386067473494e+02 1.627096567595904730e+02 1.617934551982903599e+02 1.624227789960067412e+02 1.610895079182720337e+02 1.610212413177711994e+02 1.618768711562607621e+02 1.641766874611849403e+02 1.650408935983849119e+02 1.658841523456298717e+02 1.620681006309039276e+02 1.663676215356123294e+02 1.655079433294284286e+02 1.632982414459933977e+02 1.638753542032523001e+02 1.656791853719656729e+02 1.673537057285008132e+02 1.672877948111736544e+02 1.655683637716500414e+02 1.645784190167329086e+02 1.689251691495396415e+02 1.674628055368386867e+02 1.684995296079970046e+02 1.684897311248559220e+02 1.669810888075689093e+02 1.660902392479324021e+02 1.657893972902131736e+02 1.672820633039168001e+02 1.689413766505779790e+02 1.685449454913417355e+02 1.686629350007642643e+02 1.727630136616349432e+02 1.671201829594673143e+02 1.665973098518510369e+02 1.723889307787546841e+02 1.707778841594495134e+02 1.707577156605068467e+02 1.729437563234334618e+02 1.693496294887745250e+02 1.736190692680919483e+02 1.718649863223631939e+02 1.675920740517385354e+02 1.700434800690893269e+02 1.703416081491944851e+02 1.702901156595749228e+02 1.696439231305917588e+02 1.660097712016913647e+02 1.672898796117569589e+02 1.675932078839740029e+02 1.683743552219002879e+02 1.668426245516246240e+02 1.647083702203510427e+02 1.655570172377408369e+02 1.646745716817445100e+02 1.674190345948033496e+02 1.650601277618793006e+02 1.671725635797571385e+02 1.629259194010255953e+02 1.651655333648226360e+02 1.675170708690238257e+02 1.649187755041120909e+02 1.643604361591675911e+02 1.683961212726732981e+02 1.636275814794230712e+02 1.695379671037966602e+02 1.650824949924836176e+02 1.647705498923443770e+02 1.674286667525917096e+02 1.670216696895247992e+02 1.686802535327418013e+02 1.683972383060736036e+02 1.695565596206037640e+02 1.721705251537217691e+02 1.685976168173571921e+02 1.702189365067263793e+02 1.691237501844771600e+02 1.703163416569620381e+02 1.709931568386600702e+02 1.699515786315852210e+02 1.706283797813284764e+02 1.730283962673367171e+02 1.735169763811088615e+02 1.751434938476962202e+02 1.742439272527831520e+02 1.742075622288062675e+02 1.709259121284746641e+02 1.736325731024072070e+02 1.743767860389116038e+02 1.750269250479421430e+02 1.754454598338214737e+02 1.738051670727733438e+02 1.742379210812457870e+02 1.793073234000288210e+02 1.758795598134600198e+02 1.777370303309501196e+02 1.770693319042050575e+02 1.757826420427368248e+02 1.742326218978491568e+02 1.748975226663007732e+02 1.751672198248432721e+02 1.756737780141073699e+02 1.737700527822312893e+02 1.751225781361796408e+02 1.733961217139101620e+02 1.739355016806904359e+02 1.743884452993252978e+02 1.742590790584995375e+02 1.747593121874197664e+02 1.754323422360919551e+02 1.765340710008428573e+02 1.763302891536058041e+02 1.733634804903960287e+02 1.745331152768335983e+02 1.747668778564942613e+02 1.736371990249520252e+02 1.734340576096720383e+02 1.742671167489514801e+02 1.730775944337940189e+02 1.743049018066323015e+02 1.733735048644754784e+02 1.770868840509886297e+02 1.754109728187960968e+02 1.758628910497336051e+02 1.769291155995987879e+02 1.763448367722145349e+02 1.707044484426845941e+02 1.686573830877701994e+02 1.726169466249097297e+02 1.705904848311035096e+02 1.744153408499472562e+02 1.701575533409903755e+02 1.752971266701954107e+02 1.706886626857076408e+02 1.708909050808209429e+02 1.739821407819754313e+02 1.738384607398674575e+02 1.718275040825221822e+02 1.728579934925510884e+02 1.716099193396385942e+02 1.731795392174962842e+02 1.673322965776805518e+02 1.697386637097936273e+02 1.724762079573367828e+02 1.708562113035932271e+02 1.684557856401202116e+02 1.709219201801712131e+02 1.716354616902690111e+02 1.661095962829126904e+02 1.694754355464882849e+02 1.697706167925406646e+02 1.715290921463972609e+02 1.679667832870291875e+02 1.737238010101885379e+02 1.714975998441226466e+02 1.723935274455914737e+02 1.742452873898734538e+02 1.716944324576715246e+02 1.719412771058818521e+02 1.736914133926623265e+02 1.719258874755669524e+02 1.732894156600238489e+02 1.742723619469366270e+02 1.712981660442662815e+02 1.733333922624540264e+02 1.693784251754755701e+02 1.727143858522695155e+02 1.730889300336596364e+02 1.717744845005140348e+02 1.709956780352816850e+02 1.725302174254952376e+02 1.711371773825817968e+02 1.698479469518687210e+02 1.707543660849866853e+02 1.714065223209264843e+02 1.693391214879202380e+02 1.721792997444245259e+02 1.707470408998613607e+02 1.738525915225892504e+02 1.719172457663335365e+02 1.725208856671453646e+02 1.728156327494345135e+02 1.704922613268710165e+02 1.715201004092871244e+02 1.762993998537916411e+02 1.726616944662596040e+02 1.740781514755179273e+02 1.750307009113711842e+02 1.723010568698795169e+02 1.736220890914973438e+02 1.728611882078722886e+02 1.731321949063913053e+02 1.725096133541228482e+02 1.764368449202160321e+02 1.745268082376250049e+02 1.712278816125339347e+02 1.719479279559712666e+02 1.729288172160661077e+02 1.739964012830362492e+02 1.768882509273218204e+02 1.770034002257926034e+02 1.764588164149806460e+02 1.773671744906954189e+02 1.772213398494396870e+02 1.800919200075121296e+02 1.785777535817352373e+02 1.781186250722159343e+02 1.779575701169138142e+02 1.752125326255379321e+02 1.771063964630810688e+02 1.768427771549860381e+02 1.767952916430002404e+02 1.761741001119044654e+02 1.796955991002227222e+02 1.801910073575562024e+02 1.834542776937841211e+02 1.821633250308215679e+02 1.801552735787950041e+02 1.807578769509164260e+02 1.769738177453964170e+02 1.817296338302356560e+02 1.766788909453697443e+02 1.782071855018423605e+02 1.791520488252661494e+02 1.762480770370374614e+02 1.792873828701286811e+02 1.809088570486235881e+02 1.807154770870592699e+02 1.785858292175337851e+02 1.800160012310162756e+02 1.834158039193357581e+02 1.796418725256547759e+02 1.794484430913469168e+02 1.795773144894265840e+02 1.803085610208183311e+02 1.801638117591216428e+02 1.778384282350155843e+02 1.780199448653896184e+02 1.791094514970185685e+02 1.783626581838973948e+02 1.774096747443385880e+02 1.817498012377436396e+02 1.754422802799063277e+02 1.768191357719007613e+02 1.758896554545003141e+02 1.777303075440743498e+02 1.766858816808080803e+02 1.779287527479103233e+02 1.756401326540365631e+02 1.750962705898171237e+02 1.756458571329132212e+02 1.739002934684906450e+02 1.776169278086161114e+02 1.757778043750550125e+02 1.800793933730996628e+02 1.745979073024742547e+02 1.753402720836409685e+02 1.758257694771008630e+02 1.726427284896658421e+02 1.732578682433137089e+02 1.738293819927266668e+02 1.739070594330185315e+02 1.740994716834029248e+02 1.747533849576401224e+02 1.739967569625083854e+02 1.713152344456237302e+02 1.735070243519219275e+02 1.741554472522244907e+02 1.737727078471358766e+02 1.731364606874172409e+02 1.710718727370289116e+02 1.694657248961358391e+02 1.732269614974852914e+02 1.730909232338507309e+02 1.731580164544211016e+02 1.741924495185698731e+02 1.781524588940277170e+02 1.735164591716655309e+02 1.742299111025137961e+02 1.750918599440384185e+02 1.759447478885644784e+02 1.754568792946360247e+02 1.780852293597075118e+02 1.752718687091315530e+02 1.738467854941823703e+02 1.782005923322929277e+02 1.736717649614783738e+02 1.733221480711430615e+02 1.745753157496629342e+02 1.733514010190161514e+02 1.767724298657364841e+02 1.799466765460946931e+02 1.762515585929125734e+02 1.720733251472166785e+02 1.729053856900859500e+02 1.753057239381959960e+02 1.756391385460709955e+02 1.721611198894558470e+02 1.747188490490101174e+02 1.760796673683127551e+02 1.746385776944054555e+02 1.723762539556480249e+02 1.761998489882320484e+02 1.758665475127721152e+02 1.786532327612160600e+02 1.721902902026082529e+02 1.741676249977705879e+02 1.746500820592256389e+02 1.719619324836983481e+02 1.739736054924220525e+02 1.751866627421804594e+02 1.712874358359990765e+02 1.733359966828497249e+02 1.741359036731667800e+02 1.748589758118204998e+02 1.733801897894485080e+02 1.768719313457692976e+02 1.762044994835200384e+02 1.765316156669321117e+02 1.757326736303413952e+02 1.790711273665335170e+02 1.774229745739114037e+02 1.753107210398935365e+02 1.765399141384773998e+02 1.785748770080946599e+02 1.752037620194696501e+02 1.784808940529685515e+02 1.786940610598784076e+02 1.761506870669317379e+02 1.779979954579064838e+02 1.748394209371386410e+02 1.763343624752713481e+02 1.748424396760986497e+02 1.771104090300606231e+02 1.754657609517133494e+02 1.758657536485997639e+02 1.763119927116872532e+02 1.780698079304030159e+02 1.771292077823671320e+02 1.804895690329161653e+02 1.813617280185851826e+02 1.801856087234375821e+02 1.812918295385129568e+02 1.776843751365157686e+02 1.799852630894302195e+02 1.787063274179637631e+02 1.771324672997328946e+02 1.783097335409735535e+02 1.766405582404520658e+02 1.813752336140614432e+02 1.786342937821698627e+02 1.767475313183394974e+02 1.831367681461752568e+02 1.795115730304114550e+02 1.784123155696739218e+02 1.774700593556950707e+02 1.787587598379373048e+02 1.791012033021059437e+02 1.793356864058066549e+02 1.809159669777767476e+02 1.778292304285869534e+02 1.786681812629929595e+02 1.734260052779973762e+02 1.785119230037063573e+02 1.760461475308524655e+02 1.776201074100395942e+02 1.789239443675951691e+02 1.774075466630913240e+02 1.757305293509451758e+02 1.749912730820170168e+02 1.758024195126212703e+02 1.752132694837686131e+02 1.759528229904884142e+02 1.783019241447871082e+02 1.737960422115862968e+02 1.769254243997752667e+02 1.743440130375682600e+02 1.746188535908883921e+02 1.752212945212465911e+02 1.742913253086291832e+02 1.772308225322418025e+02 1.792108212854689668e+02 1.747355526900877294e+02 1.774402241313204627e+02 1.793196324702988136e+02 1.790345255562968134e+02 1.782468745872092484e+02 1.785229092545176002e+02 1.761341679449352853e+02 1.769198923952737061e+02 1.795667523533380745e+02 1.809769223155162479e+02 1.814022101458160705e+02 1.829168888838388796e+02 1.800120643092691921e+02 1.793465260217757589e+02 1.823562253927626671e+02 1.812662006300444375e+02 1.775816122144969142e+02 1.784411983758013491e+02 1.722000173051114302e+02 1.770558567136894226e+02 1.805968791554302868e+02 1.779570649027358797e+02 1.804580184351860339e+02 1.768736342259053629e+02 1.760087421432974679e+02 1.759710986673690627e+02 1.804052718441992340e+02 1.814060968713558282e+02 1.799411827872983167e+02 1.809105462059067406e+02 1.783783326449791105e+02 1.782761005842896225e+02 1.773885877967746580e+02 1.783923359129261996e+02 1.802385118660020566e+02 1.773936228516564597e+02 1.779940342762700993e+02 1.797934547013543352e+02 1.785972892839102144e+02 1.756046746270084213e+02 1.775510176487815102e+02 1.762701578974600523e+02 1.824135131429774788e+02 1.805482375196183114e+02 1.774931431820050136e+02 1.793668968089933742e+02 1.795840515619869677e+02 1.801954479759165793e+02 1.759972274882366889e+02 1.793261739978518676e+02 1.773658444286778604e+02 1.790234006218677507e+02 1.790098989011343917e+02 1.765396868828874801e+02 1.745526917350692884e+02 1.736638848447437056e+02 1.790287918296448311e+02 1.771973643325862042e+02 1.771233250365807237e+02 1.754204808285714421e+02 1.758525804652418003e+02 1.727158926290364320e+02 1.751418947618361415e+02 1.752219986906589781e+02 1.749464365689987346e+02 1.766589890684610680e+02 1.776954325040422020e+02 1.792613152791385858e+02 1.766266834810269870e+02 1.802788008147152823e+02 1.804489602724375459e+02 1.812344372580524805e+02 1.783849281411175411e+02 1.732316972317193802e+02 1.747661853475539715e+02 1.728068616600537268e+02 1.751093828923677904e+02 1.759726507543108198e+02 1.737668201456648092e+02 1.715583984816808538e+02 1.706299146355454468e+02 1.731318845705853846e+02 1.752892701834987861e+02 1.761596757912718374e+02 1.734878310045715466e+02 1.747872349592423120e+02 1.761741681261818542e+02 1.732429473966103330e+02 1.723878964681009904e+02 1.734235961389650527e+02 1.720418063814877030e+02 1.741653528195178069e+02 1.785768406341719583e+02 1.782362549977939636e+02 1.744861908631405072e+02 1.768907576283859271e+02 1.751219187601698479e+02 1.781760477640219733e+02 1.723587189748552646e+02 1.756854111120582331e+02 1.709827826827209662e+02 1.737924679789392428e+02 1.746002070601723801e+02 1.722464658680381717e+02 1.759304736218538494e+02 1.735650842734263790e+02 1.728302090245097986e+02 1.737185541024903728e+02 1.753746367214998543e+02 1.738707313542902000e+02 1.747814796095581471e+02 1.780854625825314201e+02 1.758155761655299614e+02 1.735176549726081134e+02 1.784445555359454261e+02 1.776379894025124599e+02 1.784044938642414024e+02 1.769698517987221464e+02 1.785073258420689797e+02 1.768070599090458472e+02 1.800645238942442461e+02 1.827982092443349984e+02 1.813981124177872459e+02 1.811980364860286556e+02 1.829894297837286103e+02 1.802663243958959640e+02 1.816512642542319327e+02 1.848835122365989321e+02 1.825339296716549313e+02 1.816486717921778791e+02 1.790774384486916517e+02 1.800619291667136963e+02 1.800253192088784999e+02 1.809742870342134040e+02 1.779606802136608792e+02 1.805605470038404974e+02 1.784036534873884250e+02 1.775286275778820198e+02 1.812167822304766389e+02 1.793556279482985758e+02 1.802857561542159885e+02 1.798299084198088167e+02 1.776325414285710735e+02 1.781934564727650354e+02 1.779100310293909502e+02 1.792535531225503007e+02 1.780335671284775572e+02 1.765548770314691467e+02 1.786830211635086414e+02 1.785030272781058898e+02 1.766152547439010050e+02 1.728488653467507277e+02 1.779891968764594026e+02 1.802447196255288020e+02 1.775568954320534658e+02 1.781717164301300329e+02 1.765639675581106758e+02 1.805056747103673729e+02 1.793362862106489217e+02 1.791273006323349932e+02 1.799401208325660377e+02 1.781524437765111770e+02 1.809118233767171375e+02 1.797194608726967715e+02 1.783684565243669908e+02 1.782600496642619134e+02 1.768449845828892819e+02 1.790267735555035244e+02 1.768396909598797890e+02 1.792529790022894076e+02 1.768059540124387468e+02 1.730806120771049450e+02 1.751522386115189249e+02 1.779815843227932817e+02 1.793100819197027818e+02 1.800583017538178012e+02 1.794619158697803414e+02 1.808343949152340713e+02 1.792392322308018038e+02 1.789857328657536755e+02 1.774966232982769725e+02 1.765983613840708983e+02 1.748982656813603285e+02 1.776598413995232875e+02 1.764638243751189464e+02 1.781799780078068807e+02 1.806046657511545277e+02 1.782617404939798291e+02 1.779659026161614577e+02 1.748947965560458044e+02 1.768395241321969138e+02 1.769498003670799733e+02 1.767017742960307487e+02 1.757611064321267804e+02 1.739646114839644326e+02 1.776257887814454364e+02 1.773214334483269852e+02 1.763627877639744383e+02 1.734176890206523467e+02 1.729393217619914367e+02 1.734110226631624698e+02 1.707324378532388494e+02 1.728872777943494157e+02 1.715336933909154311e+02 1.712797253855654844e+02 1.723891894153908595e+02 1.724199479738886964e+02 1.702633699767923190e+02 1.721113141142316181e+02 1.722716039393961864e+02 1.735438705685974128e+02 1.709925420255858626e+02 1.727822118340027089e+02 1.734576041859009194e+02 1.722093406599174443e+02 1.735948318886310915e+02 1.752566159531935739e+02 1.714020416284113253e+02 1.726744713643375349e+02 1.735164682099239144e+02 1.735895629010168761e+02 1.746138737943494164e+02 1.716708867461759667e+02 1.784109717330945557e+02 1.735313269709468500e+02 1.752575259038195270e+02 1.726495812658937439e+02 1.748688058092861013e+02 1.762995729174050155e+02 1.710954852136533191e+02 1.760742385734647826e+02 1.751132664580536584e+02 1.734125116027452407e+02 1.735607644396183105e+02 1.707359714604764349e+02 1.739083906916120554e+02 1.742205842372915470e+02 1.748661188212013826e+02 1.749415050923608419e+02 1.741426518298477220e+02 1.727582706931628707e+02 1.736304204363613053e+02 1.734745832119909892e+02 1.735919384125981253e+02 1.704328239993810143e+02 1.714032944998182870e+02 1.739274979864354407e+02 1.761160157731430900e+02 1.719729993927696512e+02 1.727052612585060842e+02 1.724972783999810702e+02 1.739432079185342275e+02 1.735760572373851858e+02 1.765803204993891029e+02 1.720899849453929562e+02 1.726102089231114860e+02 1.776937454712418116e+02 1.704414056301167477e+02 1.743488978039719655e+02 1.771403174446718936e+02 1.748533598551062767e+02 1.736813526126257159e+02 1.753963288195492964e+02 1.752987251207584336e+02 1.749348188734012695e+02 1.758006303535329664e+02 1.772195614665476171e+02 1.751146826329669182e+02 1.800812514257088424e+02 1.776456574355374585e+02 1.729084171376238146e+02 1.762778358334344659e+02 1.762388930449640725e+02 1.745560322496146455e+02 1.738837389210062554e+02 1.733594198733850931e+02 1.768739712301300244e+02 1.745770376687246994e+02 1.735085295955208551e+02 1.743832931647029056e+02 1.740948207953938720e+02 1.769572900636871111e+02 1.757398968142121305e+02 1.792309271489878313e+02 1.763719459194891215e+02 1.809808984489511658e+02 1.809424706017628353e+02 1.792658884951331686e+02 1.792624806327708029e+02 1.796898950814910165e+02 1.765839308420341069e+02 1.795249473094787902e+02 1.766396901748685480e+02 1.782509089677424470e+02 1.799712088965907526e+02 1.800347837845988863e+02 1.777290220022226208e+02 1.805807615714647625e+02 1.784226609659049529e+02 1.786733690753166002e+02 1.759128587810399154e+02 1.790411035064115026e+02 1.778321313736931586e+02 1.805762732235283181e+02 1.810401069798406866e+02 1.775159515673329338e+02 1.821955004658522057e+02 1.792948973591958293e+02 1.784838710866714848e+02 1.804199724178245106e+02 1.757028136954816375e+02 1.772153430563146514e+02 1.764492330487387335e+02 1.754322389545236547e+02 1.764579791446265347e+02 1.776280362902298577e+02 1.765669787083168671e+02 1.765106947975718299e+02 1.765333214015049919e+02 1.761518800992502634e+02 1.730554376725055477e+02 1.772115547305328960e+02 1.777735741018052238e+02 1.760580946152553281e+02 1.795101814016957462e+02 1.764077277060740983e+02 1.809181409058771806e+02 1.773459720301054858e+02 1.769239346476345247e+02 1.757024950616049352e+02 1.746347160532882583e+02 1.788119062747384191e+02 1.750191416576514598e+02 1.762887358987013329e+02 1.755463961986855850e+02 1.758601362241817014e+02 1.741281431653756329e+02 1.749261945466428756e+02 1.765322760505561916e+02 1.752066186776641246e+02 1.740941959461280817e+02 1.761900770221510015e+02 1.769560640982662960e+02 1.771069832321981039e+02 1.725204784898174637e+02 1.731290787253262238e+02 1.753208747945883204e+02 1.751649619205500699e+02 1.757958862840492600e+02 1.747466410224850790e+02 1.719786363385588857e+02 1.739073062168752131e+02 1.752008830259438810e+02 1.755291135542451002e+02 1.711928488495995850e+02 1.734944046828393880e+02 1.728081571129004601e+02 1.712579075743236388e+02 1.746898182390164322e+02 1.708953234222761068e+02 1.722579202995868854e+02 1.744277922103547667e+02 1.716370183585671896e+02 1.736364432086457157e+02 1.724987966151861087e+02 1.748430290073273738e+02 1.735082100658926265e+02 1.709023983090536944e+02 1.707420661396015191e+02 1.753102407011687944e+02 1.750754356365143565e+02 1.724384073171188163e+02 1.748577462350221197e+02 1.751883940174288057e+02 1.755701889468145112e+02 1.755229677725497197e+02 1.742449313151666956e+02 1.781263210754367776e+02 1.746691492443824814e+02 1.738242011408471797e+02 1.779255451131922712e+02 1.761575418186022546e+02 1.755817675409344361e+02 1.774910039668839659e+02 1.740805669946100522e+02 1.795521749360818831e+02 1.730745594863482495e+02 1.787827474234148042e+02 1.761313443800225116e+02 1.767713126974538227e+02 1.744415201254128363e+02 1.795414408944743911e+02 1.781428757448691442e+02 1.783811272184051688e+02 1.780308858057414341e+02 1.767859466718642807e+02 1.746107476630907911e+02 1.749277660297367731e+02 1.705381652121107834e+02 1.708539646470122193e+02 1.763417572038188439e+02 1.722269081497723278e+02 1.723770010451150654e+02 1.724307518351599526e+02 1.726233566325824142e+02 1.749317041862773578e+02 1.739337792191580263e+02 1.683793872083450935e+02 1.720455367568929148e+02 1.733933446969323882e+02 1.675410872200034476e+02 1.729401299069702986e+02 1.729110710975895415e+02 1.725641056639090891e+02 1.755806448107550182e+02 1.736262878398231919e+02 1.731671993879579929e+02 1.719138655712608852e+02 1.753025765076974380e+02 1.702705245411795829e+02 1.741475230092093511e+02 1.698636997794540378e+02 1.732912362064430170e+02 1.718415291953162978e+02 1.733529816433420478e+02 1.727782422444745123e+02 1.760969604963632946e+02 1.741377849639812325e+02 1.750460011495536889e+02 1.737550073624158244e+02 1.758140537196613309e+02 1.741125798562875389e+02 1.755912644169879968e+02 1.754279521398782151e+02 1.772337564676017791e+02 1.812293834870386320e+02 1.786058401146203494e+02 1.785227518173416854e+02 1.771792630155649988e+02 1.769897496965951973e+02 1.770839969792478144e+02 1.771644736463065044e+02 1.812555445071828615e+02 1.777879791229586885e+02 1.793763005294563584e+02 1.807622456518328704e+02 1.769265114834438464e+02 1.808294920457124419e+02 1.773034886663572536e+02 1.769860687808558453e+02 1.775471720282651518e+02 1.798190129470692682e+02 1.766688611758534648e+02 1.794526688736391975e+02 1.773662314123685064e+02 1.768609945044047720e+02 1.788544091928628177e+02 1.762411773167760316e+02 1.779616826498711077e+02 1.783544075465365779e+02 1.799405809003753234e+02 1.779967461696533348e+02 1.773051352239228891e+02 1.736827790832585094e+02 1.763620464435128383e+02 1.792218850149976106e+02 1.771472208362651770e+02 1.819749606318560211e+02 1.787646463244466872e+02 1.800355121309587219e+02 1.786968254236110454e+02 1.803258716147006453e+02 1.794428737873649311e+02 1.811269671718782206e+02 1.804260168187280726e+02 1.758437405024763791e+02 1.731609177617445994e+02 1.787355498852192284e+02 1.748326648215144417e+02 1.778493960222737371e+02 1.793573370864623939e+02 1.777916806782679373e+02 1.773348797940914778e+02 1.732932802244842492e+02 1.755753633281200052e+02 1.775726111029680965e+02 1.752738776686450137e+02 1.781715786345941979e+02 1.796554384456139530e+02 1.772777188708039091e+02 1.777178074800893057e+02 1.755540675059265823e+02 1.753185730596503902e+02 1.754425435345159201e+02 1.738161789636871219e+02 1.772902591722351247e+02 1.754113265061938023e+02 1.791399730707941558e+02 1.755073356135904987e+02 1.779729856883312209e+02 1.768579130651801563e+02 1.772710503495262344e+02 1.788715657969374888e+02 1.757076470591350983e+02 1.749177911759756228e+02 1.797514850414686975e+02 1.779617914904445968e+02 1.745061698351672703e+02 1.730723700411467689e+02 1.771070464632424546e+02 1.766846834765801191e+02 1.744580366452085229e+02 1.757539280340155585e+02 1.764038075491891107e+02 1.773866439202926983e+02 1.729413043590059260e+02 1.753259466339835342e+02 1.721304020366103487e+02 1.735523034606393935e+02 1.760648754137444882e+02 1.762907882124488310e+02 1.697164357851233945e+02 1.719875328909845678e+02 1.767087304596968522e+02 1.753354896949991257e+02 1.754624910963563025e+02 1.729515717606224996e+02 1.720029719077666073e+02 1.747696940518372912e+02 1.721733247242477489e+02 1.716773011936468549e+02 1.719415363616394643e+02 1.734051763498009109e+02 1.737464073261050430e+02 1.734581729432782993e+02 1.712409668402955845e+02 1.700935559065553946e+02 1.744474213925722665e+02 1.711011599391303548e+02 1.739123581355826218e+02 1.736367669165503287e+02 1.735541299733935716e+02 1.699642664983427949e+02 1.728252816854261482e+02 1.732949871650236844e+02 1.763552028128524398e+02 1.725676780750901003e+02 1.712085117862998800e+02 1.745897974572022235e+02 1.718504468540650407e+02 1.732642849535113498e+02 1.723575789747025624e+02 1.683989720068234135e+02 1.716363762707765943e+02 1.734995070664165269e+02 1.716661890511225579e+02 1.743170116780549392e+02 1.737279439711400926e+02 1.731372962493947227e+02 1.709960369571028025e+02 1.753119368608394097e+02 1.737888186720484214e+02 1.720719788791992073e+02 1.715387581969407336e+02 1.740940427975629632e+02 1.750340261765992693e+02 1.735875806902884904e+02 1.746813924411848689e+02 1.716528933744658048e+02 1.731623629876260395e+02 1.724189579318265260e+02 1.738356512242616816e+02 1.732260004000507649e+02 1.763693473745507276e+02 1.750728361493529519e+02 1.744573296934305802e+02 1.717392440137167284e+02 1.727518153202357780e+02 1.736142603574520820e+02 1.750037347280393476e+02 1.714674804696614387e+02 1.709636392396579652e+02 1.730332472256221479e+02 1.738869898874114881e+02 1.749162274615311787e+02 1.728409232658466408e+02 1.745763294950415343e+02 1.730980305066617859e+02 1.720805402775559969e+02 1.735418550879439863e+02 1.708241173821557481e+02 1.709141935396664849e+02 1.700117563512561389e+02 1.715770154135804262e+02 1.720710739875015065e+02 1.724877753190346823e+02 1.722843610664894527e+02 1.723653347560008910e+02 1.745873237855638536e+02 1.752062208976311695e+02 1.716327677296316665e+02 1.733333961015047180e+02 1.701431627238159763e+02 1.679744187847134356e+02 1.695829092104462745e+02 1.711051352957896938e+02 1.685978191092028737e+02 1.662565509920562761e+02 1.659696032676005757e+02 1.689450745148347437e+02 1.688842654836027748e+02 1.659612421378402871e+02 1.664038966325815920e+02 1.679613888927986807e+02 1.683862887284436454e+02 1.655318664348130540e+02 1.648731089587655276e+02 1.608983864638834973e+02 1.667149987904059287e+02 1.623884038800393910e+02 1.634632635992761607e+02 1.676567307177594728e+02 1.656069661612724531e+02 1.659635078566128641e+02 1.679040724466274241e+02 1.652444006343486365e+02 1.635746998195540129e+02 1.642411767890369561e+02 1.656336527112545127e+02 1.659828159213484753e+02 1.656741755713968018e+02 1.636988270692172307e+02 1.661309319162475333e+02 1.657908989652208902e+02 1.674121391363636917e+02 1.676934322374749513e+02 1.672714276121632508e+02 1.687879006455529236e+02 1.683750623099445249e+02 1.666021706261988413e+02 1.664706412200255556e+02 1.695216244153591560e+02 1.677634090924814245e+02 1.707052037788783139e+02 1.702789009831013232e+02 1.730459875739703364e+02 1.710647454946009702e+02 1.679536372034201861e+02 1.717869809178867229e+02 1.692635679512183913e+02 1.731302678568647764e+02 1.719291222512695754e+02 1.739644564356990486e+02 1.741172696932001713e+02 1.744781186709391250e+02 1.732648994292863449e+02 1.734271219826503057e+02 1.730376847148835111e+02 1.724943299891592972e+02 1.737430004532282908e+02 1.710228207387463044e+02 1.726910612327477281e+02 1.758353109732202881e+02 1.749414673817164783e+02 1.717016385941516319e+02 1.737901806508184279e+02 1.757236576795638427e+02 1.789838766003500155e+02 1.736708074079125197e+02 1.741992335701451111e+02 1.757113224362119865e+02 1.735997136514489796e+02 1.734280811980970043e+02 1.726462603693091751e+02 1.740163823312102522e+02 1.732424398166712933e+02 1.755802016544114679e+02 1.739738983840112212e+02 1.756559335561043156e+02 1.734998304390866792e+02 1.757767826149374741e+02 1.738069339531360242e+02 1.777258244103204561e+02 1.766015357010192872e+02 1.768505267487029755e+02 1.729896355036171656e+02 1.730086827665961380e+02 1.714143148373837846e+02 1.746342208465984527e+02 1.735432530715460473e+02 1.717257249224949760e+02 1.741878670329889758e+02 1.743960343776996638e+02 1.715535877369615037e+02 1.751125343791031810e+02 1.734609575143737459e+02 1.764083244972910620e+02 1.743293883452905106e+02 1.734549490710329280e+02 1.712173196881462047e+02 1.717580808795141820e+02 1.698018360013539620e+02 1.732758945746339236e+02 1.744112334544879275e+02 1.756571881308754541e+02 1.767684688438296803e+02 1.729239766004246803e+02 1.755221798647232276e+02 1.724924261784910868e+02 1.756798645031742865e+02 1.750181612709178012e+02 1.725013581061563173e+02 1.705908411766663733e+02 1.715652556168134311e+02 1.758264894632142159e+02 1.753166230011636344e+02 1.729487651749633130e+02 1.723251733902958449e+02 1.730211986861265245e+02 1.736469251450608056e+02 1.744944754023651683e+02 1.707743828902234213e+02 1.723827849675164146e+02 1.736924740064405910e+02 1.702930340405113441e+02 1.743168999855189725e+02 1.733902585391189746e+02 1.732903857075243081e+02 1.738494446810663021e+02 1.725192257742894810e+02 1.712300077961405691e+02 1.699095570614915971e+02 1.736191827440693203e+02 1.742977940913875159e+02 1.753057887817180642e+02 1.753338458654956469e+02 1.755713483181834533e+02 1.746274957703901691e+02 1.734514522224960444e+02 1.716915441548522381e+02 1.703517565053107035e+02 1.746263307052412301e+02 1.711945662622251803e+02 1.719279090066969786e+02 1.711924526985859529e+02 1.719181205190714081e+02 1.717453385056654156e+02 1.693938023305941556e+02 1.746255063286471625e+02 1.716824193412350894e+02 1.724164676070157611e+02 1.699772439159527551e+02 1.734363704534623309e+02 1.729911816512098426e+02 1.724276957003499149e+02 1.718360348417935768e+02 1.735938181793681565e+02 1.723331886506177852e+02 1.724107697945625830e+02 1.725832733475396594e+02 1.682737520722359079e+02 1.735753984674830406e+02 1.737388106028461152e+02 1.685640130553303777e+02 1.734016355909630818e+02 1.709944740490103072e+02 1.714549138781604540e+02 1.722029903125535668e+02 1.744330921491493314e+02 1.758222657131721007e+02 1.729061067938617668e+02 1.736527839526270611e+02 1.745413278239595911e+02 1.744810855968205487e+02 1.749902601917702896e+02 1.764604504102043165e+02 1.763312534340530817e+02 1.758133055878374194e+02 1.790474303328257690e+02 1.777148247436561235e+02 1.749450834386178428e+02 1.760727566373513184e+02 1.760054968657869381e+02 1.741858057563808586e+02 1.746351695064764158e+02 1.718695403223331084e+02 1.722466751688625948e+02 1.768282581934717257e+02 1.744102507156518413e+02 1.726942643506224329e+02 1.752796783110176477e+02 1.768789081498875646e+02 1.761137217804807165e+02 1.742265703005820399e+02 1.763116209384493231e+02 1.752080974745630328e+02 1.732616645003182612e+02 1.730368088077928803e+02 1.739512171970071108e+02 1.726091391225964742e+02 1.719613846490137234e+02 1.718489655196959234e+02 1.711492530366625999e+02 1.734448331401478640e+02 1.738322310759077709e+02 1.732951858496429338e+02 1.695925642993862539e+02 1.720470672417253297e+02 1.707828585237892298e+02 1.695854114832514767e+02 1.723450785910731895e+02 1.746697048074561280e+02 1.743035890272118991e+02 1.708535139466358430e+02 1.724096983910994254e+02 1.720924424949037075e+02 1.715972442122961183e+02 1.752238207111746249e+02 1.701521547326049415e+02 1.716459830385610701e+02 1.721013793442024280e+02 1.735092943765286009e+02 1.711543960476078325e+02 1.698945804577139427e+02 1.732714551351021441e+02 1.685390048743166176e+02 1.675374840851883960e+02 1.666674260403114829e+02 1.649723909915067281e+02 1.654498803190269314e+02 1.673191432860576526e+02 1.666925134838166116e+02 1.670473742508298187e+02 1.677209627579335631e+02 1.643388518332232024e+02 1.673972056702734506e+02 1.666071085892440351e+02 1.682674770224335816e+02 1.685237036457992303e+02 1.678946922255310881e+02 1.689729132434178780e+02 1.707453586468216713e+02 1.674346126234209748e+02 1.680681137310023132e+02 1.680577769242365491e+02 1.669000973527232361e+02 1.705212047930039319e+02 1.689056163790178005e+02 1.683645359341576864e+02 1.665474023493679567e+02 1.696773349044958650e+02 1.711309681081160079e+02 1.700361796220926180e+02 1.666985252777838298e+02 1.704219538278453570e+02 1.682287403376170687e+02 1.668492640644630569e+02 1.675193182979108144e+02 1.696792080440784787e+02 1.694372471216528311e+02 1.685324163548572756e+02 1.656434820072356615e+02 1.712263565905292353e+02 1.693581318986347810e+02 1.699914775497508401e+02 1.687067036863505791e+02 1.657465679201759201e+02 1.662233407993832373e+02 1.666842713907916220e+02 1.699850219102870597e+02 1.696575229322182281e+02 1.696270442813265618e+02 1.662155717644519086e+02 1.664081179442732150e+02 1.645848769988118931e+02 1.686163901400139480e+02 1.684498825096253540e+02 1.669345748122729560e+02 1.678264557165191206e+02 1.676054026696475887e+02 1.713554320498313359e+02 1.689329391924631238e+02 1.718115694624418381e+02 1.694034011359331942e+02 1.697669318756238113e+02 1.670841092230402296e+02 1.654792895563316506e+02 1.667213576703549904e+02 1.697090557862439084e+02 1.667156843259832044e+02 1.651058352909001883e+02 1.630201252638309199e+02 1.649314218307242470e+02 1.671346327916168661e+02 1.667001348057605412e+02 1.635658455990716220e+02 1.642444310296444314e+02 1.631403494415449700e+02 1.661282696685761380e+02 1.675875890657781326e+02 1.634976475568860792e+02 1.659744905380753437e+02 1.624511409788084961e+02 1.625789456114165148e+02 1.657860085682296756e+02 1.685028869780129810e+02 1.659894909435629415e+02 1.676561218241614597e+02 1.661016405819121928e+02 1.630583963149368287e+02 1.680141393870077309e+02 1.699424066558246693e+02 1.703363729153868462e+02 1.673775236943342009e+02 1.699670574150956099e+02 1.676293816427929357e+02 1.687788180210721976e+02 1.682820404061914417e+02 1.688162807939101526e+02 1.672228264839293388e+02 1.676650011166842660e+02 1.678289115666927387e+02 1.683411538749167846e+02 1.678716321579630915e+02 1.700525960616573400e+02 1.703538569110267247e+02 1.664796588740530865e+02 1.683596085814668868e+02 1.664299295863464465e+02 1.672806476116390684e+02 1.644944892757685579e+02 1.631903516686221565e+02 1.641198254995857155e+02 1.647056766196554634e+02 1.630912602407353234e+02 1.635452082599133234e+02 1.677568385936268669e+02 1.635867081587674932e+02 1.660992313649784364e+02 1.672639817532422626e+02 1.651991467286940463e+02 1.635147340410396737e+02 1.634704002280424504e+02 1.673970992135121207e+02 1.635667616223454672e+02 1.653467395139170151e+02 1.658133382053473781e+02 1.617994832766842421e+02 1.648070475628558142e+02 1.659786313365987951e+02 1.669171699920973140e+02 1.652288476971085913e+02 1.672810385644057192e+02 1.682020998231272131e+02 1.620670274564051283e+02 1.634407312329448700e+02 1.642190030216594323e+02 1.644579191858024672e+02 1.622114295303403537e+02 1.640485231221915967e+02 1.661149350734383745e+02 1.670099990061484050e+02 1.667472254837350363e+02 1.664937241098502909e+02 1.671491829180313289e+02 1.678107228929049199e+02 1.665216161514285602e+02 1.687391865257141319e+02 1.693922049253813213e+02 1.699211999377203313e+02 1.686919518016776181e+02 1.691268339508765166e+02 1.698006109306510325e+02 1.694231819529518361e+02 1.705336508718169171e+02 1.724399025684026867e+02 1.691411075229190146e+02 1.712160592617523491e+02 1.666746320159519996e+02 1.703240691338408510e+02 1.675672591176166577e+02 1.686197411789939054e+02 1.695297550395283110e+02 1.677346276687567013e+02 1.696939225990920477e+02 1.690963513593538039e+02 1.686981399159284081e+02 1.712937807712553422e+02 1.681904020629638978e+02 1.705955372290723915e+02 1.650605395697334359e+02 1.668987536509390850e+02 1.677902345392423058e+02 1.655371565354168695e+02 1.657035356364689846e+02 1.655212198822842993e+02 1.655274508485028377e+02 1.640720612169286312e+02 1.643280970084313140e+02 1.637518989087539580e+02 1.642090310353251255e+02 1.658769195918328876e+02 1.648017409062961178e+02 1.635735063860333298e+02 1.637185103644943922e+02 1.651115001351185185e+02 1.642898997692226430e+02 1.639706624405757225e+02 1.616094848752336191e+02 1.629172378194250825e+02 1.636278489197242720e+02 1.595712033629215512e+02 1.642219675545128439e+02 1.637965591657172411e+02 1.635135893440929067e+02 1.631798633410286925e+02 1.605819667011260492e+02 1.620510300656853531e+02 1.614419870533608901e+02 1.633013151024882745e+02 1.635158187916597399e+02 1.609023685801355157e+02 1.656055469467286514e+02 1.621265780545083999e+02 1.604768448908073708e+02 1.614001821053484775e+02 1.606841384423580621e+02 1.608075534677331007e+02 1.619605623577442657e+02 1.668520939240832490e+02 1.637097085137137356e+02 1.612344960727921546e+02 1.656763338629235420e+02 1.602315416267001353e+02 1.594467113930704443e+02 1.629898508511920170e+02 1.626219288227486572e+02 1.589426075962456935e+02 1.619286312398991470e+02 1.636422471242794359e+02 1.619479927106308423e+02 1.615678406298582956e+02 1.631174284889634691e+02 1.621027424916704831e+02 1.594172339287374029e+02 1.623747661271339666e+02 1.603199731269613437e+02 1.585568567465938088e+02 1.587499094368529029e+02 1.616690546518512690e+02 1.590455563307210411e+02 1.570765410857977997e+02 1.620869701269458290e+02 1.580581359275097668e+02 1.630110271567617417e+02 1.600748090174428455e+02 1.627833265837818715e+02 1.621560840226586890e+02 1.613138209539532397e+02 1.616525161989509058e+02 1.594164247622516655e+02 1.592142663257214110e+02 1.629522095080417614e+02 1.618005291341952159e+02 1.669573466448883323e+02 1.669074468917344518e+02 1.668901889170506649e+02 1.617098843382512996e+02 1.660131905045814733e+02 1.656820282661546173e+02 1.638041093286159366e+02 1.663724787514245804e+02 1.663338027025985753e+02 1.672945792161794998e+02 1.650650778990719232e+02 1.635343133679252219e+02 1.688581118397494549e+02 1.702487774082426881e+02 1.692766106170301157e+02 1.636294893854280019e+02 1.625213709377660507e+02 1.642184455142327408e+02 1.651712390713943535e+02 1.667151262839132926e+02 1.642137258902330075e+02 1.655334096309602501e+02 1.665249997746965391e+02 1.663402138658338743e+02 1.652049637798535002e+02 1.623140651161279777e+02 1.650092681714918115e+02 1.632662732179005616e+02 1.665323187061191277e+02 1.640389036270511838e+02 1.623888353638184867e+02 1.645435854645672578e+02 1.666792180543341715e+02 1.644028507703610273e+02 1.637784310464960242e+02 1.651665363222811038e+02 1.651072337499346361e+02 1.621876196350002033e+02 1.655058689462145765e+02 1.649322451557987677e+02 1.640268937244670724e+02 1.626888068535414789e+02 1.633713235621655429e+02 1.633356075678710226e+02 1.635183892213913168e+02 1.635738640020819616e+02 1.655469160410621612e+02 1.653755123144652259e+02 1.642176935729823981e+02 1.659497019121116637e+02 1.671140408601791876e+02 1.640554266235769489e+02 1.659274952978951205e+02 1.628484928165273402e+02 1.650160751733818927e+02 1.655241980498790042e+02 1.664773075893934902e+02 1.645590615715448735e+02 1.687986603939875749e+02 1.609848235928770634e+02 1.653279685427156949e+02 1.647244063881103671e+02 1.661775128192516320e+02 1.671074614001625491e+02 1.652929940030177818e+02 1.600831998119870434e+02 1.645700010675483327e+02 1.674430220662225395e+02 1.676733742386262236e+02 1.650223207648413393e+02 1.630225318676927202e+02 1.640818934383752321e+02 1.662515629849436039e+02 1.656187737768390491e+02 1.637370101580169148e+02 1.622954866856474325e+02 1.652212658590058538e+02 1.632223595356972510e+02 1.640773952541439087e+02 1.617757908669469487e+02 1.645149124751583543e+02 1.634092261237314574e+02 1.654125497898850199e+02 1.638272305885803064e+02 1.612206076408778586e+02 1.657457114382328029e+02 1.631577141410897127e+02 1.599066012300567650e+02 1.638630642145752745e+02 1.648200346493570692e+02 1.635484828490907887e+02 1.654093374427567937e+02 1.645861214191391184e+02 1.695761926975633003e+02 1.661518476227409735e+02 1.637264633798083082e+02 1.630093747522328727e+02 1.645841987779041062e+02 1.668161344081704556e+02 1.659700359725797227e+02 1.610996201769839899e+02 1.596795816182792009e+02 1.606565348247045506e+02 1.621047844302159433e+02 1.614614992595735146e+02 1.618123842042891738e+02 1.610082279410481192e+02 1.608101847408294987e+02 1.617258958538158424e+02 1.628029131489716974e+02 1.624498227267081916e+02 1.664339793552778133e+02 1.621520363322229912e+02 1.649776117586148985e+02 1.657981653558924791e+02 1.644834852025963130e+02 1.686917079018369350e+02 1.594456040452365642e+02 1.661555473801591347e+02 1.625111263725865172e+02 1.622661646641761877e+02 1.669353694736417708e+02 1.656571663421793232e+02 1.676777565846356879e+02 1.680522624687841358e+02 1.638570526667075171e+02 1.651412534456326853e+02 1.632336982091515551e+02 1.652059347861918752e+02 1.628215110180550198e+02 1.646951101302359177e+02 1.656908562548439079e+02 1.618280775569465675e+02 1.598197903920896010e+02 1.644068635518834753e+02 1.612220702538141666e+02 1.629408311214080811e+02 1.594440488048729492e+02 1.578289895569224086e+02 1.571389413406011215e+02 1.563567227284789567e+02 1.529120323443329710e+02 1.589078469018417081e+02 1.565770791977428189e+02 1.578252180723980871e+02 1.569289271398130552e+02 1.557507235298942021e+02 1.572616745445560866e+02 1.627687188593403960e+02 1.605017071648517231e+02 1.613262126976880779e+02 1.612754388953837577e+02 1.590370830725802591e+02 1.601032215705928081e+02 1.596138597745257357e+02 1.579874479053538039e+02 1.578236823508653117e+02 1.575259635041643662e+02 1.575919268938551454e+02 1.533791731255252841e+02 1.576516633182477278e+02 1.568449555916308498e+02 1.534719839142188107e+02 1.608627093592074289e+02 1.579857790594619189e+02 1.593723586206925233e+02 1.594020055042982165e+02 1.564703896234409513e+02 1.574364013286914883e+02 1.570107217848295988e+02 1.539096977153586465e+02 1.556595160271978386e+02 1.550009489108802541e+02 1.551679223952431528e+02 1.575349619402821872e+02 1.557909872369017421e+02 1.530940280962673228e+02 1.557350652551216967e+02 1.542869172947282266e+02 1.533513721576335911e+02 1.552869334243693515e+02 1.560238467358127821e+02 1.566717391999472966e+02 1.552965951078295461e+02 1.550329515227528248e+02 1.564293717357980711e+02 1.549107817859668330e+02 1.574198753889442344e+02 1.574646569126660438e+02 1.566063160373357448e+02 1.535135604703009733e+02 1.582992258560952621e+02 1.537889569687103233e+02 1.567761364613401440e+02 1.560696580126616198e+02 1.553203211223924995e+02 1.529278517588197701e+02 1.539897255628713992e+02 1.530709171960775166e+02 1.547538024533335204e+02 1.553618433206453062e+02 1.554679218638464135e+02 1.552635511470330130e+02 1.580306186779234849e+02 1.562087685386051135e+02 1.579184643356721836e+02 1.533448213009600352e+02 1.530126132668353307e+02 1.528468074672167916e+02 1.590942661692809850e+02 1.561854827073565275e+02 1.580801093223298608e+02 1.581795071179988952e+02 1.555795206115337521e+02 1.564247906993396384e+02 1.577982791511550715e+02 1.558869216398030346e+02 1.576183468008532884e+02 1.544861623541108600e+02 1.542378023043939379e+02 1.572585650354895677e+02 1.573085584310413481e+02 1.535339767482972775e+02 1.556092099879209059e+02 1.582666580780543484e+02 1.562280836674340208e+02 1.544335327101718178e+02 1.610777308228078084e+02 1.597726486723354071e+02 1.571439216521926880e+02 1.584565937247894283e+02 1.589148366006310766e+02 1.582941412320823815e+02 1.549498304576326859e+02 1.589198970917811664e+02 1.535583465442817896e+02 1.564532713988562307e+02 1.569961296752688327e+02 1.570242858514265833e+02 1.578875606969381522e+02 1.595598359389880443e+02 1.567607987215631624e+02 1.568213476863741107e+02 1.582649993902620054e+02 1.540449369852045720e+02 1.592687944439823298e+02 1.554435997884800145e+02 1.563539985325073189e+02 1.578028392079651212e+02 1.566954198529791142e+02 1.573293140255918559e+02 1.562755864288753571e+02 1.586598969257043166e+02 1.572066420659229493e+02 1.589419532033935809e+02 1.540806619611360588e+02 1.555709710829117967e+02 1.573810879854727887e+02 1.542752296178649658e+02 1.567672077725080158e+02 1.598854510816408379e+02 1.564169600825609336e+02 1.580741038423587383e+02 1.620675835442021935e+02 1.620447605047333752e+02 1.598931893079250131e+02 1.598790123003944643e+02 1.594814775150744310e+02 1.578300977070968827e+02 1.561132986870418335e+02 1.595749691388079441e+02 1.579623856755210340e+02 1.570846212904588413e+02 1.605420483894643269e+02 1.602331083747715184e+02 1.590339115956814737e+02 1.590469839552598899e+02 1.569500870611113328e+02 1.598593371475560048e+02 1.597654050522473028e+02 1.616555193699199151e+02 1.564342408079572522e+02 1.618009577489233948e+02 1.610576539876135200e+02 1.630490232240657633e+02 1.581007157498773950e+02 1.571172300981771741e+02 1.596117883838760179e+02 1.600789048003013022e+02 1.554297068731801801e+02 1.589864472362473578e+02 1.583436916610404523e+02 1.533779332238497659e+02 1.571954736189331641e+02 1.531925662809405537e+02 1.557072347546559570e+02 1.582791695516707762e+02 1.566464326616114420e+02 1.525870202990560927e+02 1.538727753274412180e+02 1.569197453899551249e+02 1.551430752369416837e+02 1.521260786797692219e+02 1.563973379661258605e+02 1.541519256866919534e+02 1.551135589340333922e+02 1.537597789347755111e+02 1.545294660183215285e+02 1.549353341446041554e+02 1.527353921712083888e+02 1.552688810325871600e+02 1.589862748787364239e+02 1.558780373417329486e+02 1.543297124825529352e+02 1.566093877746030785e+02 1.570689040013568842e+02 1.578066314246190984e+02 1.534214667678742217e+02 1.552442199540331558e+02 1.550619647817545683e+02 1.532546089938724947e+02 1.540696752674737695e+02 1.575570138269154654e+02 1.539050244807187653e+02 1.547219633071169369e+02 1.510814152531719969e+02 1.527341272383303306e+02 1.530587295677291308e+02 1.559616615336664154e+02 1.557269081541765274e+02 1.568675385912216313e+02 1.578838964896664550e+02 1.574752977410969947e+02 1.573393051060324410e+02 1.592958580560957671e+02 1.542665810738744483e+02 1.592597848330493377e+02 1.590167103809056357e+02 1.589323421976970394e+02 1.593176882743185558e+02 1.596531887215531356e+02 1.590570502348911361e+02 1.588649449243641811e+02 1.597090493430251001e+02 1.605515397898271601e+02 1.615515694155005519e+02 1.615928254925149190e+02 1.600286246215380288e+02 1.631214659959837547e+02 1.633807889204723267e+02 1.626392986898543995e+02 1.626715092146648374e+02 1.629860200326654081e+02 1.666933227488866578e+02 1.626019523692187647e+02 1.634931697645616566e+02 1.633995082727503529e+02 1.619845943081571704e+02 1.629895489868664527e+02 1.651552184334896083e+02 1.633479336777908770e+02 1.645554246772108229e+02 1.633937008829809656e+02 1.629970953323736751e+02 1.640376733278050381e+02 1.659198584496498370e+02 1.647019898666024176e+02 1.665795310442758819e+02 1.648928509299925054e+02 1.658291293526581001e+02 1.645596447729509748e+02 1.641394100749461131e+02 1.640523680391304424e+02 1.616417284594610919e+02 1.614878651277402071e+02 1.631984326149701019e+02 1.590434558717694813e+02 1.613775971366114561e+02 1.620069926632909869e+02 1.654684115689038038e+02 1.572252356179595552e+02 1.626605402046205029e+02 1.629164855080744019e+02 1.597270220933401674e+02 1.632628083296673083e+02 1.606866453929794147e+02 1.610362771194980098e+02 1.649853616947720525e+02 1.646725606097852221e+02 1.623711913343464346e+02 1.655326107383024521e+02 1.628837609510692630e+02 1.637515983243484072e+02 1.633929134206291280e+02 1.648247865074910692e+02 1.615876038785497997e+02 1.619532699663418782e+02 1.636531508242642872e+02 1.649592862107847679e+02 1.633553107849984372e+02 1.583962919921385719e+02 1.614942838732557107e+02 1.636717150212215302e+02 1.593577947663516738e+02 1.615827837779593210e+02 1.629128736797974852e+02 1.591711061507661213e+02 1.591308012490735848e+02 1.595810347943273086e+02 1.599703784991135365e+02 1.605955134972757037e+02 1.577123628153943287e+02 1.624554729885929873e+02 1.587186478126648410e+02 1.604198299276791317e+02 1.568543202365578395e+02 1.562934987986834585e+02 1.605147555898026042e+02 1.595327416964360623e+02 1.622619022482815865e+02 1.575636397844745034e+02 1.584413041503591728e+02 1.575300099209200084e+02 1.591177910314352459e+02 1.617335231260422859e+02 1.578906012285087002e+02 1.595485421065857565e+02 1.556976707891829221e+02 1.582572209506244008e+02 1.566055987288103211e+02 1.593788152888271554e+02 1.564611662398732221e+02 1.582228586365260981e+02 1.561197419707916083e+02 1.593987298297036830e+02 1.573202369918705870e+02 1.578017608453454841e+02 1.600504731965509393e+02 1.564962159741029950e+02 1.567817160697514680e+02 1.543347916958976214e+02 1.583392962191620938e+02 1.539101592374895517e+02 1.554102730313165353e+02 1.578595706026502228e+02 1.581185164131954082e+02 1.552257447200243234e+02 1.575811665539905277e+02 1.612625130130936100e+02 1.599366232605676998e+02 1.617720805836646321e+02 1.575082528815275964e+02 1.578778648664357718e+02 1.612847551607886203e+02 1.617835938291184732e+02 1.584576419822214461e+02 1.605761518581305154e+02 1.611953057233302502e+02 1.595797552772392862e+02 1.606873486777579103e+02 1.621655117653207014e+02 1.604535051649116326e+02 1.604679134513116878e+02 1.625042420084833452e+02 1.544106416615062756e+02 1.595238718565157683e+02 1.585313060053305776e+02 1.595160604147820891e+02 1.619039785798372293e+02 1.591475636219814760e+02 1.574339213083773075e+02 1.563430590082379297e+02 1.574219783518419717e+02 1.558886349512109746e+02 1.567717298951606892e+02 1.564191643519592958e+02 1.557671064372021306e+02 1.566420247554485456e+02 1.579319635377532904e+02 1.572550263427283994e+02 1.575286698631515208e+02 1.637792772605813241e+02 1.619142282270413489e+02 1.619679871450189523e+02 1.618109369849866255e+02 1.596316246138955535e+02 1.619937283269264867e+02 1.595491873655698214e+02 1.653822904169942660e+02 1.614730368499285191e+02 1.600277062264388803e+02 1.621647032182673058e+02 1.641716010999414266e+02 1.618916513925742322e+02 1.633824745410059052e+02 1.650634707370889487e+02 1.643022277256432062e+02 1.668509070016670819e+02 1.622292380526040745e+02 1.634189871092033570e+02 1.610680460759635082e+02 1.633708186851897040e+02 1.632913584429588241e+02 1.654482297443852588e+02 1.624576373358512456e+02 1.597670190723270593e+02 1.625280522240776122e+02 1.625936735695352695e+02 1.614042028616435687e+02 1.630839015916943993e+02 1.609581858312081124e+02 1.588676299740829450e+02 1.606201272192297722e+02 1.594362868870432237e+02 1.632691910282755146e+02 1.613988718605117185e+02 1.572534970372165333e+02 1.620093204696744920e+02 1.602946189774259835e+02 1.614747202256233720e+02 1.591000754744808603e+02 1.593047073859564762e+02 1.605650731338627963e+02 1.611397019753007100e+02 1.597480005136827401e+02 1.619584753072952594e+02 1.631509952626280722e+02 1.601305370826908359e+02 1.616410148011334798e+02 1.614672007945232508e+02 1.600471942542412194e+02 1.616631841162187015e+02 1.587372560965606851e+02 1.609122404622674196e+02 1.620434760523396847e+02 1.608583035740595903e+02 1.599839747281672544e+02 1.596809388859014405e+02 1.602130181727500258e+02 1.632531904056441192e+02 1.582155973715346136e+02 1.608548097663633030e+02 1.633199429900610937e+02 1.633307031929397510e+02 1.569452030959954527e+02 1.587066440834744867e+02 1.568887646288330586e+02 1.565044855591391411e+02 1.565047605661871444e+02 1.589836636513702217e+02 1.596281223611778444e+02 1.596055050829160393e+02 1.591035824862995582e+02 1.615756556881848667e+02 1.612710815321527207e+02 1.625096125231780775e+02 1.623863779847567912e+02 1.621266268166089333e+02 1.629591274419552178e+02 1.626057343847468815e+02 1.621600808773327742e+02 1.602118457118946253e+02 1.613712634884878128e+02 1.588363499643768932e+02 1.617307748792210873e+02 1.611596842770155433e+02 1.609185680332823551e+02 1.623547358824810658e+02 1.602240179926398298e+02 1.577102588008215776e+02 1.653436823037542638e+02 1.626853709106926260e+02 1.658944208801605953e+02 1.646566494381963253e+02 1.609514114780018588e+02 1.659694012776380987e+02 1.644336376942521838e+02 1.620136372821626196e+02 1.634086566039111688e+02 1.659338812731513428e+02 1.616519300955302754e+02 1.595262829113789849e+02 1.646135597715484948e+02 1.609995010898807379e+02 1.626016653364813465e+02 1.626888642689486062e+02 1.625486911500074427e+02 1.601487071608428039e+02 1.617289593005506276e+02 1.613128713384503783e+02 1.633673331859005202e+02 1.606758106077028287e+02 1.613623483013220152e+02 1.602869486003305042e+02 1.582231897957597653e+02 1.627134831114841802e+02 1.611364049097854263e+02 1.629827327423572001e+02 1.598479530468414396e+02 1.618556010266844396e+02 1.601206691147345111e+02 1.627853690405161728e+02 1.584826646548785334e+02 1.584612101499307641e+02 1.580706320003947667e+02 1.611768493246512719e+02 1.619417999528611176e+02 1.573344785676353297e+02 1.620743633870102940e+02 1.582401161411749229e+02 1.599174050254362953e+02 1.577682219133608612e+02 1.610310927377532835e+02 1.587010675716454671e+02 1.614649989024008221e+02 1.597290448495750752e+02 1.600539804735409746e+02 1.617049302146516538e+02 1.619793725059969063e+02 1.603278196752510780e+02 1.592275863282285400e+02 1.609959784710763984e+02 1.626541972636239848e+02 1.644518286102303932e+02 1.591521329997526664e+02 1.619607709887998226e+02 1.628895288950374152e+02 1.601946416220323215e+02 1.605791998646259628e+02 1.624047045877854032e+02 1.610978067200694852e+02 1.603344272146130152e+02 1.601530888268431738e+02 1.640678374355326525e+02 1.625979054985868117e+02 1.620650890191588189e+02 1.622947877809098713e+02 1.614332496974319042e+02 1.591567101127224930e+02 1.612738757408649235e+02 1.622351579147668303e+02 1.595132585658801645e+02 1.616852989854273517e+02 1.620193996285414642e+02 1.608415297434180786e+02 1.620033355586610355e+02 1.622074994458167509e+02 1.618046572396129363e+02 1.603832025167083373e+02 1.593530802189887936e+02 1.623336821970346762e+02 1.652236206476542861e+02 1.623879356100374309e+02 1.618003351643157259e+02 1.608203888397975732e+02 1.607462001462169496e+02 1.585714490421852361e+02 1.589381228301571127e+02 1.609651142514652236e+02 1.618575168118225633e+02 1.661891205810192105e+02 1.584628019838644093e+02 1.595919921911190897e+02 1.635242736298905015e+02 1.607014776134397493e+02 1.634995538648990134e+02 1.576368789702520417e+02 1.605290187629358911e+02 1.588611885791061411e+02 1.589416653903342649e+02 1.591246094413114633e+02 1.596334374361699417e+02 1.597629401071551456e+02 1.607184496063875372e+02 1.606821324568960847e+02 1.629572863892956605e+02 1.613805254825718691e+02 1.628541002461880112e+02 1.615173505944513295e+02 1.629550080894196924e+02 1.629543489876795093e+02 1.611002005190364912e+02 1.636572748990837169e+02 1.628031906336023837e+02 1.617760652459070911e+02 1.599765966924297800e+02 1.625830657750457533e+02 1.621750121722864719e+02 1.602156574722557423e+02 1.619889164059789266e+02 1.606813000552414792e+02 1.602859753069028272e+02 1.608289128485093613e+02 1.571929637142154945e+02 1.575939172601464975e+02 1.582698081487639570e+02 1.590835860401236630e+02 1.610079287659858096e+02 1.598999505742648068e+02 1.635463050629753639e+02 1.620944231386307024e+02 1.638587625809819031e+02 1.607085114284660676e+02 1.622621711944538561e+02 1.591068381150327866e+02 1.623412400797301416e+02 1.599922750947358452e+02 1.666652019178198145e+02 1.657749785193418575e+02 1.609316889166636031e+02 1.653758531916733432e+02 1.622179283244216492e+02 1.627070199412293618e+02 1.605867649017743872e+02 1.611985055580693427e+02 1.616646146973330076e+02 1.619011384490032128e+02 1.660214878896648543e+02 1.660127259714184049e+02 1.659190819719378851e+02 1.638113243848853529e+02 1.630375835200706547e+02 1.621760181748605589e+02 1.645427668729552124e+02 1.646112828707513529e+02 1.663253831630468653e+02 1.644109707220165433e+02 1.611881415416824552e+02 1.628964058874282159e+02 1.652142587804004563e+02 1.642165430860566460e+02 1.640183495641261970e+02 1.607789102915428714e+02 1.604152016676172252e+02 1.603886827240758635e+02 1.637011575306247835e+02 1.637245692520313014e+02 1.634925225887587885e+02 1.609895710068427945e+02 1.623976287393336406e+02 1.625392462613467899e+02 1.614657169056208659e+02 1.620713101200716437e+02 1.622732835028240288e+02 1.615318668829508226e+02 1.644291239718176882e+02 1.644484863737997387e+02 1.624024583781880722e+02 1.644216704740451860e+02 1.618166606521120912e+02 1.636072940911660112e+02 1.619050760940811244e+02 1.621060395808935084e+02 1.622352236847063409e+02 1.639706595554150397e+02 1.631102155745668085e+02 1.616945737012123345e+02 1.582345055324306884e+02 1.624128344464054692e+02 1.571678012206836854e+02 1.596009011879989430e+02 1.594900503004107861e+02 1.601186838767409881e+02 1.575595361841258466e+02 1.599822869428479919e+02 1.614332684663108637e+02 1.562992410510688046e+02 1.608890899021700136e+02 1.618891434863510881e+02 1.605095540750582757e+02 1.583456273600125428e+02 1.616563523038473136e+02 1.567907836696285813e+02 1.582793116694404887e+02 1.555165343683156891e+02 1.603058413687558925e+02 1.582011974247079991e+02 1.597513443310437822e+02 1.570532565761981800e+02 1.561040703295655874e+02 1.573625545503934688e+02 1.598148262676544960e+02 1.569044846975472467e+02 1.597828778412498707e+02 1.600046255367061860e+02 1.591303653030173564e+02 1.597898557122220780e+02 1.585680228825220865e+02 1.604093739343747700e+02 1.596787849358781273e+02 1.557523339169623000e+02 1.617699003204195947e+02 1.569957848905225148e+02 1.609510451807020104e+02 1.589337953140204149e+02 1.607674493693495776e+02 1.586193821904745676e+02 1.578193652366690856e+02 1.594096898020623030e+02 1.618164376891476763e+02 1.608430777581942550e+02 1.583113530769911108e+02 1.589958920284914257e+02 1.565739604123414779e+02 1.579927447949200996e+02 1.586038276824994000e+02 1.592459669651240688e+02 1.574061746657839365e+02 1.566658900514053698e+02 1.594474626696637642e+02 1.619247573211639235e+02 1.606708740532549484e+02 1.610419442536377517e+02 1.591585101018365265e+02 1.646536916870755078e+02 1.605344177563268886e+02 1.611428988795000521e+02 1.637348253916915155e+02 1.634405861628368939e+02 1.636470311512769911e+02 1.656571559920539585e+02 1.609758506566888911e+02 1.660855250275831452e+02 1.621057763784205008e+02 1.641088540811620646e+02 1.653351599352325536e+02 1.645151407645302868e+02 1.637061088293004332e+02 1.661830475670864757e+02 1.641816220703571219e+02 1.645483641120337381e+02 1.644686029386870416e+02 1.660556756260643567e+02 1.621606374734786868e+02 1.643996058272314826e+02 1.667705038843714078e+02 1.652643181946212110e+02 1.621596327096170285e+02 1.618405288988928419e+02 1.639128847555580819e+02 1.636595914095655644e+02 1.656697356084071657e+02 1.652487345787506285e+02 1.654389364418472610e+02 1.649619574822081915e+02 1.631116359047577191e+02 1.619231662987262723e+02 1.664714051898237983e+02 1.624425559036051823e+02 1.625034074617753959e+02 1.641862033880898082e+02 1.613090494691884942e+02 1.631915405047817842e+02 1.632535828511480815e+02 1.595152660166694716e+02 1.644738867549296799e+02 1.600509134344765130e+02 1.601298630079423901e+02 1.570126428906095555e+02 1.604776912116549852e+02 1.580054439826416512e+02 1.617895272263749007e+02 1.596472338490364677e+02 1.598596855916312620e+02 1.593278775322285696e+02 1.596058140366750422e+02 1.592992542990882612e+02 1.598890168409668604e+02 1.614387690432431270e+02 1.591571766416434741e+02 1.599619787037987635e+02 1.623785072422806763e+02 1.640366975890578090e+02 1.618385831126418850e+02 1.614717586575600308e+02 1.655603384554643185e+02 1.631885718900271343e+02 1.612754135229075416e+02 1.644247006558293833e+02 1.624679576240492906e+02 1.626237170545596769e+02 1.657644820425434773e+02 1.639542543766530969e+02 1.652000597857056619e+02 1.663880336953936023e+02 1.680322814507860301e+02 1.658072896362215545e+02 1.684865122348089699e+02 1.669502864971255462e+02 1.685934518281359260e+02 1.670891232823264545e+02 1.653256950520835176e+02 1.660465937169467168e+02 1.665450905002369097e+02 1.675836175579412100e+02 1.636346380906729792e+02 1.653773508958381342e+02 1.668713285928624259e+02 1.658436649404795276e+02 1.643800558766607196e+02 1.661544359761261092e+02 1.669000173658136532e+02 1.661030636562189216e+02 1.675549453675492089e+02 1.618091291303059336e+02 1.651922285624195865e+02 1.633214228804629897e+02 1.658641799087243101e+02 1.612380650497630654e+02 1.653105410749357134e+02 1.662009885933115640e+02 1.638094344183169255e+02 1.673261161746180790e+02 1.647820012504805334e+02 1.654712779061604522e+02 1.619273936742680178e+02 1.687911848130941053e+02 1.596734242113254822e+02 1.636856449172390739e+02 1.637920776771887574e+02 1.660910721600226054e+02 1.652011029386236771e+02 1.613283309637474474e+02 1.643080780412621777e+02 1.658669131258385505e+02 1.678282110268703775e+02 1.667625235157356371e+02 1.677419907860729325e+02 1.637605683882180756e+02 1.641110517218415339e+02 1.629801728336115048e+02 1.639497882333164966e+02 1.646073489454805099e+02 1.685280645795699002e+02 1.655468441739480738e+02 1.651390707116987073e+02 1.645406820943969706e+02 1.650789266194150855e+02 1.657135016088789996e+02 1.680383008659575239e+02 1.666970451896264365e+02 1.644037561745582536e+02 1.682728207990874978e+02 1.672532164001284514e+02 1.676688435134247754e+02 1.651342378910250090e+02 1.647707267071942567e+02 1.639019525557781094e+02 1.726100281672179335e+02 1.654421321131152354e+02 1.692238555746745874e+02 1.693513258067476954e+02 1.664879163866263809e+02 1.695303516078289192e+02 1.680187766309091160e+02 1.653585575178078102e+02 1.665213631107972958e+02 1.684589764471503202e+02 1.646059646039348650e+02 1.643243675137001674e+02 1.642219360210256127e+02 1.634576446422099139e+02 1.600157246849622652e+02 1.583153799745388994e+02 1.641813611199745253e+02 1.615058811934521259e+02 1.640133339537327970e+02 1.639414484703502524e+02 1.610830476720292097e+02 1.636356353080870747e+02 1.640348944671186757e+02 1.636765185716202780e+02 1.662302584091703750e+02 1.647042541963162137e+02 1.624134657243702122e+02 1.619157945878544638e+02 1.643699174105759369e+02 1.621857324667088847e+02 1.643227537214243625e+02 1.637191872450840435e+02 1.654854730806004000e+02 1.619033416764575861e+02 1.621693611259711929e+02 1.625521958870844514e+02 1.622857218142955276e+02 1.641536046442662951e+02 1.614509812044836679e+02 1.619937056869897276e+02 1.623887555080432037e+02 1.596138126545379521e+02 1.625845290895113635e+02 1.601983753436572329e+02 1.607838716995321420e+02 1.654347705112404299e+02 1.642893168051196540e+02 1.644246300612930725e+02 1.618607281996435461e+02 1.643615976688108162e+02 1.641629253358152596e+02 1.636069174526912491e+02 1.641414270734271668e+02 1.651608652377007900e+02 1.647461760335070835e+02 1.632021732699126630e+02 1.608583186612625582e+02 1.631732643398376297e+02 1.607422640627375188e+02 1.609561415759300758e+02 1.623723597230719804e+02 1.616713206423509064e+02 1.625365752458057216e+02 1.626819181625837700e+02 1.646882672824800977e+02 1.660933582371215493e+02 1.631688212287468218e+02 1.653753654889284235e+02 1.617124351565982749e+02 1.626793882581642947e+02 1.619686468166156033e+02 1.615199183396282478e+02 1.640297300979050306e+02 1.580792657983602680e+02 1.612937262385618169e+02 1.613637522935149775e+02 1.575111272262240902e+02 1.633173385030028442e+02 1.587171297129632990e+02 1.604157599192466819e+02 1.629532883475214646e+02 1.623984378160619144e+02 1.623771453773631208e+02 1.638924109846823853e+02 1.627392342476643705e+02 1.616613874482928566e+02 1.617345776645904039e+02 1.667689735470613357e+02 1.630189723602541392e+02 1.646489191656763467e+02 1.667502038985698221e+02 1.600667597560905620e+02 1.645740997222035276e+02 1.684394225988795597e+02 1.661283795808692219e+02 1.666476437902078089e+02 1.667766173194231953e+02 1.649073256342582567e+02 1.630361310274612379e+02 1.613236798305791240e+02 1.642342070435070411e+02 1.649585291056666847e+02 1.646433836590158819e+02 1.629765378969342464e+02 1.645772278546694736e+02 1.657223789292186211e+02 1.625266032723274918e+02 1.632600827372038168e+02 1.641072726354323095e+02 1.625734978988704427e+02 1.671924275303463787e+02 1.652384533140634062e+02 1.690202813311012164e+02 1.654168449254894142e+02 1.657857961789491412e+02 1.677970750231318959e+02 1.666204978525883007e+02 1.623084244006605275e+02 1.625754823547716796e+02 1.646462206140805620e+02 1.674140133218729432e+02 1.674470777862231046e+02 1.648140299599114087e+02 1.655852652575575235e+02 1.647155937503633254e+02 1.633973086678595337e+02 1.626179342784804476e+02 1.610163419243071701e+02 1.636981167886850983e+02 1.610483393145095476e+02 1.634802194785623044e+02 1.634519274226644541e+02 1.667613173444146355e+02 1.655209621946809193e+02 1.641290053193735048e+02 1.622110303323086953e+02 1.662899524344563247e+02 1.625261216871114414e+02 1.605986272751199522e+02 1.641830837176189846e+02 1.655785567144872914e+02 1.625414041109846437e+02 1.650243167741055288e+02 1.617180904142686586e+02 1.605055999187806606e+02 1.610992973535311705e+02 1.612834183939033608e+02 1.605960913984129377e+02 1.605720222824369898e+02 1.615582874498075228e+02 1.605286515874006739e+02 1.617840170850475090e+02 1.614605555167550222e+02 1.603060591764493097e+02 1.589937435343740049e+02 1.610144680958595984e+02 1.594924200271343295e+02 1.634412430688416009e+02 1.604678667564594150e+02 1.624039926205789186e+02 1.643569979476618812e+02 1.653022985770780053e+02 1.637490021068525721e+02 1.628051784098225028e+02 1.617017562124063090e+02 1.606770868659599500e+02 1.602958764342155575e+02 1.642317132245979963e+02 1.680364539248352571e+02 1.658988388715319218e+02 1.659952497599433059e+02 1.639822551078638071e+02 1.625451966601381457e+02 1.671494441171007850e+02 1.647242100501793800e+02 1.613724537244574435e+02 1.634612589194993575e+02 1.656293332753091647e+02 1.633257451831644289e+02 1.621597308781058473e+02 1.663939047336154715e+02 1.646838422732769516e+02 1.642368204023603937e+02 1.646359211893320662e+02 1.636755472584206643e+02 1.632703287505652838e+02 1.643410520460207636e+02 1.645790960138040759e+02 1.589727315622637605e+02 1.617557067734793463e+02 1.585218257926303238e+02 1.617714016994731310e+02 1.642071275196277043e+02 1.585312272137600189e+02 1.606604704945576145e+02 1.571613970047675934e+02 1.620289417698135708e+02 1.612094185143367042e+02 1.611622597337881189e+02 1.623013512804451466e+02 1.599653156785981594e+02 1.612672126017864684e+02 1.634220588103392515e+02 1.614083733810985279e+02 1.636243625363371734e+02 1.625460765324596082e+02 1.608480102898789426e+02 1.622100982003873924e+02 1.628941568778774922e+02 1.637425134043045603e+02 1.653462618165499975e+02 1.620328872788002172e+02 1.648275853811909144e+02 1.633871292739081866e+02 1.636378452704070412e+02 1.632321901752325743e+02 1.619279773685946680e+02 1.633844302796244108e+02 1.631295495432127041e+02 1.637021383238913188e+02 1.614607351789861411e+02 1.644180557944122540e+02 1.624811667722179891e+02 1.630985354177900035e+02 1.632755478911800822e+02 1.615325776617465863e+02 1.633789617125869711e+02 1.620442276145490439e+02 1.609256362569868770e+02 1.609370008505089515e+02 1.615673755350497913e+02 1.614301808086933079e+02 1.625783064907029996e+02 1.603236556980756404e+02 1.629431743738139176e+02 1.605672027587407911e+02 1.654706577714009086e+02 1.654321432461950963e+02 1.660657357056294927e+02 1.632190660310806436e+02 1.648466007838240444e+02 1.642309191065770335e+02 1.648433631053997033e+02 1.601712655547716224e+02 1.619613966143639345e+02 1.646971774853951160e+02 1.620769477923490740e+02 1.602663782356648312e+02 1.633320105505572428e+02 1.623967626836581246e+02 1.604110665545204881e+02 1.587986391795429029e+02 1.604346435735558885e+02 1.606941251711851919e+02 1.592784570564687101e+02 1.580284028884378529e+02 1.598340528926808020e+02 1.602763303605433691e+02 1.599460514568063161e+02 1.616105396430089343e+02 1.628855446757097241e+02 1.570757546236447411e+02 1.587648628740265622e+02 1.593076063472202577e+02 1.594906072977368865e+02 1.624971770034830456e+02 1.642331321806611868e+02 1.645900556284991865e+02 1.644497127524464872e+02 1.642730890946164664e+02 1.645917596698000125e+02 1.665600266165756977e+02 1.605155945770547987e+02 1.623049570085506730e+02 1.623591678233668745e+02 1.631917179575406180e+02 1.601115785588572464e+02 1.617326542088009376e+02 1.645834056365056028e+02 1.594181651031587137e+02 1.630251998408682255e+02 1.623817243084749293e+02 1.637707546887717740e+02 1.615524456771371433e+02 1.593701468199502642e+02 1.621052425758236097e+02 1.594277753487639870e+02 1.601502071450127005e+02 1.652135499613175682e+02 1.634239051764707256e+02 1.614697194311732460e+02 1.625205107314298800e+02 1.625295153273781068e+02 1.609499028729489112e+02 1.638474128034215482e+02 1.601785213093623383e+02 1.616364614617123721e+02 1.563521226829601005e+02 1.609696794346206445e+02 1.588234746052069113e+02 1.579876287760835112e+02 1.627929100617668041e+02 1.607725371050877072e+02 1.594940405632505644e+02 1.622049107944788204e+02 1.586844602379904359e+02 1.610527195415390054e+02 1.665240027328753172e+02 1.619889944285478975e+02 1.617651320977613523e+02 1.635360345053134097e+02 1.640230062274304714e+02 1.636277639528037184e+02 1.608329211683356448e+02 1.629784510113399278e+02 1.667540745103044060e+02 1.674589939209150771e+02 1.667590981172952525e+02 1.656281759530989177e+02 1.680958995554683213e+02 1.656447639826400007e+02 1.667222073121014603e+02 1.668612757676891931e+02 1.645275949111593548e+02 1.670277604239059031e+02 1.648212847825668348e+02 1.664978044495582310e+02 1.659503237382726866e+02 1.666397425482377344e+02 1.658717988543278921e+02 1.645494260316660586e+02 1.624525022221621384e+02 1.628018123305691915e+02 1.610575818054184367e+02 1.622737661163280052e+02 1.628726903586965022e+02 1.644870274228819085e+02 1.612340991132325030e+02 1.634488326759681627e+02 1.658505465398023944e+02 1.640518653187597806e+02 1.649769918676754799e+02 1.632443009243106076e+02 1.651120633575832812e+02 1.682691177884528884e+02 1.679760145996634719e+02 1.681898024882525249e+02 1.668149906945245959e+02 1.678241550622420561e+02 1.657618450665365799e+02 1.679598316085956640e+02 1.653407022870928529e+02 1.668758293678393727e+02 1.644894556787525630e+02 1.664696273771000676e+02 1.635406812060593040e+02 1.660074615879927933e+02 1.636837752152183327e+02 1.667070941283572552e+02 1.658136888599057386e+02 1.638821038791232070e+02 1.689187080153683098e+02 1.647285587965351681e+02 1.677703841774948330e+02 1.652888712433200453e+02 1.674083385236581307e+02 1.652347069634868149e+02 1.677930307802736252e+02 1.653287593618851190e+02 1.672651846677779020e+02 1.672719111008603647e+02 1.633236292393510780e+02 1.669004045574177155e+02 1.649184760193684838e+02 1.622061470746013470e+02 1.657068716945142626e+02 1.652051844322255931e+02 1.644681533534996731e+02 1.633654852506484758e+02 1.657433501907225661e+02 1.657636869005152107e+02 1.642348791748910912e+02 1.647983288901894241e+02 1.629095284809622797e+02 1.639664727157058337e+02 1.657159626793835514e+02 1.653898636287872819e+02 1.644850535791961192e+02 1.620330043951249763e+02 1.653538643505208654e+02 1.653132349233152354e+02 1.693714088861061668e+02 1.661207119923303139e+02 1.674399693352640099e+02 1.661975583208966327e+02 1.644345655361662182e+02 1.685501714187620905e+02 1.673245544556490074e+02 1.653330633795112306e+02 1.672738843388049474e+02 1.651525945402566435e+02 1.651663564163099522e+02 1.689176622939284584e+02 1.657948542499477753e+02 1.641204671532444479e+02 1.668694121391466183e+02 1.622187339252523088e+02 1.632530617682690206e+02 1.664237858023367380e+02 1.628208997760183081e+02 1.665559477969136424e+02 1.615149263551950867e+02 1.624423743190854452e+02 1.632264637980311761e+02 1.651250740609756917e+02 1.637762491852756739e+02 1.644903699866186457e+02 1.606248234916643582e+02 1.605713957680807198e+02 1.611163204471330062e+02 1.600220374280852411e+02 1.627525457104060251e+02 1.608879920562182235e+02 1.606800823249589030e+02 1.603037756004238190e+02 1.621558220695094121e+02 1.605748778461684765e+02 1.611398406705462492e+02 1.643397938254119026e+02 1.616087302482839050e+02 1.646420329847597088e+02 1.647549961155329186e+02 1.643439019233341867e+02 1.613606166608941237e+02 1.624777485438794713e+02 1.650371164583738164e+02 1.643043259629220927e+02 1.654088603460709805e+02 1.687346658559643799e+02 1.667082599101404981e+02 1.678918360247694181e+02 1.688202929963373435e+02 1.672034071990590576e+02 1.670701977358687316e+02 1.653107107361003330e+02 1.664942505504138808e+02 1.657461290939559149e+02 1.668206723529587805e+02 1.671298984096298739e+02 1.671681500295015042e+02 1.615152854162137999e+02 1.638993310904106124e+02 1.620254705417158618e+02 1.635345567640108868e+02 1.618332069913290638e+02 1.610229522548089847e+02 1.640069235435767894e+02 1.627653153904720682e+02 1.646077360530870237e+02 1.626739433208510377e+02 1.611756572675850521e+02 1.620051251587801744e+02 1.606951754684647824e+02 1.615833386637963827e+02 1.623184291924798686e+02 1.615480369141745598e+02 1.579255719787930730e+02 1.589710840984699018e+02 1.633361795794623674e+02 1.614051548424893667e+02 1.621427388373584222e+02 1.613661818258569554e+02 1.613000681960872384e+02 1.630911936831686830e+02 1.631814347676209138e+02 1.606595027488396568e+02 1.584533655690669036e+02 1.596868046266935437e+02 1.576856448450327548e+02 1.611703411595250941e+02 1.596476935363526195e+02 1.612393227599066279e+02 1.598267952492814459e+02 1.629722134524282637e+02 1.587487095523404719e+02 1.611686835922802459e+02 1.621516888766483930e+02 1.584813182715053586e+02 1.617416413297353301e+02 1.636486265276066376e+02 1.632822959718765503e+02 1.620826802885808888e+02 1.607763234895271296e+02 1.593056098640850564e+02 1.610517166321396587e+02 1.636433452243740021e+02 1.611414189363957519e+02 1.619754111370789360e+02 1.614876997077072360e+02 1.599072656268205606e+02 1.630810087095998426e+02 1.600846256570588366e+02 1.579448864834525068e+02 1.601793709380073381e+02 1.618540154076955275e+02 1.614669924462818926e+02 1.602037903032942552e+02 1.603275815007369260e+02 1.597438178758165179e+02 1.614462666593112488e+02 1.616291801028110342e+02 1.610753820211152743e+02 1.621655238642146060e+02 1.613588479141163248e+02 1.608188054444357533e+02 1.601447016497802736e+02 1.625040416003014059e+02 1.600163137104983093e+02 1.627716015822732345e+02 1.626012041651397624e+02 1.634442737145407705e+02 1.637745332327622236e+02 1.628203919022554942e+02 1.619471058817968014e+02 1.607496272330930083e+02 1.630268972256749862e+02 1.641411361850669550e+02 1.616099237350380804e+02 1.636044876332797458e+02 1.630847744216202955e+02 1.608789380008363707e+02 1.624160575358165488e+02 1.623787132990770772e+02 1.685436106247486805e+02 1.624342208900153253e+02 1.604686294211804807e+02 1.620549515743403504e+02 1.594707816894704422e+02 1.614669455428567915e+02 1.609523110696809454e+02 1.595847066036729700e+02 1.582052157765189406e+02 1.569184106496678055e+02 1.586851033339992796e+02 1.592077151085572098e+02 1.598623747745385231e+02 1.600600313929647314e+02 1.598887257499794430e+02 1.576682107693246166e+02 1.570196003498244295e+02 1.589087860519342144e+02 1.615114547942545187e+02 1.610412836589931089e+02 1.575897528216045487e+02 1.652997452292620437e+02 1.640247957766468971e+02 1.664566061804918604e+02 1.658200199645779946e+02 1.636266844881378404e+02 1.633099592215846769e+02 1.609496792931991820e+02 1.633929375506885719e+02 1.624329828508689957e+02 1.621842295121670645e+02 1.599966244456031745e+02 1.605989473367807250e+02 1.630546306789668165e+02 1.625865475143316985e+02 1.615688870263066974e+02 1.617764674414863180e+02 1.610468877784027484e+02 1.605950265835657262e+02 1.588590179994853600e+02 1.596030769205133595e+02 1.617438816753981712e+02 1.627999750672085213e+02 1.629412718997871252e+02 1.602794324349179931e+02 1.620450745014562699e+02 1.629056344632906814e+02 1.603266997697197951e+02 1.599509772755891106e+02 1.600527668414717084e+02 1.585688605198027687e+02 1.609125387481090002e+02 1.611507482528751609e+02 1.606989913686478815e+02 1.620301222088681641e+02 1.611982474112454895e+02 1.610759809802982829e+02 1.616098169886629705e+02 1.581749817478451519e+02 1.562728248403460043e+02 1.601537917709271710e+02 1.577799880348719910e+02 1.573094370774935840e+02 1.582323303730591988e+02 1.577175683751372901e+02 1.553742815541386904e+02 1.594088200230817165e+02 1.587056897710864405e+02 1.585449507838299894e+02 1.566612433481309949e+02 1.584689559396321386e+02 1.590190762079338356e+02 1.568418698797707691e+02 1.576472745242304541e+02 1.550399988484284393e+02 1.545904850992605475e+02 1.591782537828224235e+02 1.573297020283515053e+02 1.595394619861039587e+02 1.594174110735642103e+02 1.579415986548680451e+02 1.586885303060675199e+02 1.576894387952093552e+02 1.567157610084136081e+02 1.629072888415658440e+02 1.578496203882225188e+02 1.573015071551835717e+02 1.587879611321865525e+02 1.560488800348727239e+02 1.581057892909676070e+02 1.583008900857088292e+02 1.554127392683543007e+02 1.590629233447414776e+02 1.535104941523635489e+02 1.557034920328115106e+02 1.563019065324033363e+02 1.537666537578424197e+02 1.528731206417032809e+02 1.536056785054929605e+02 1.572819400256857989e+02 1.553913202334869084e+02 1.567750887572944407e+02 1.557164088208908481e+02 1.535256597670961867e+02 1.553312508061598294e+02 1.548582018762480459e+02 1.524440457940104636e+02 1.515722418042291508e+02 1.487890740845791981e+02 1.498722394193704872e+02 1.532133565575350360e+02 1.505940727641423962e+02 1.499324119461976466e+02 1.497912359107877762e+02 1.478629062257832913e+02 1.506801842972384122e+02 1.473404435231669254e+02 1.471165105089506824e+02 1.509561026482101056e+02 1.513818790014634317e+02 1.469114562560915260e+02 1.498051495797873542e+02 1.505433176900785099e+02 1.478312693892512755e+02 1.477037927178751318e+02 1.436909487637002485e+02 1.493558108823937403e+02 1.478298393210885422e+02 1.479141561492212986e+02 1.474347354077435739e+02 1.485194555335317830e+02 1.457394818956271649e+02 1.461144969163522092e+02 1.504712605741342486e+02 1.447797527855454121e+02 1.461713604209813013e+02 1.478140980271172964e+02 1.484260008598562024e+02 1.472512928278569007e+02 1.467277257242440669e+02 1.473182969281070598e+02 1.482480407922982977e+02 1.486303425743001867e+02 1.465652636193429714e+02 1.459455446008585682e+02 1.487153910186976020e+02 1.466519891846242274e+02 1.487479461923356610e+02 1.471410657293487247e+02 1.451463105966250851e+02 1.459238738903460444e+02 1.476255883919097869e+02 1.476795758442773945e+02 1.439920887648667644e+02 1.444808378493194709e+02 1.456822430746080670e+02 1.455458165326827498e+02 1.472687590525280257e+02 1.479688149049344190e+02 1.462036874856623285e+02 1.437524702175639391e+02 1.457010710767224566e+02 1.434269730666949840e+02 1.451034398373903400e+02 1.419378838449842135e+02 1.421816840179326391e+02 1.420430249855282909e+02 1.409785994037488877e+02 1.456896340637177332e+02 1.461926215458232150e+02 1.432641205007804501e+02 1.432607634702241626e+02 1.430819214743415557e+02 1.416277880117922336e+02 1.414675686307049887e+02 1.429078343898790138e+02 1.435147445363948577e+02 1.411665313828361832e+02 1.408396653269738863e+02 1.423913638051243993e+02 1.397991572576483748e+02 1.418618035941141216e+02 1.395455368621846901e+02 1.416785222604951855e+02 1.407416764035003780e+02 1.423209165851266391e+02 1.390586127612729683e+02 1.389268786581224333e+02 1.387173684287228639e+02 1.403801918602365220e+02 1.401025317674238977e+02 1.371380713912891451e+02 1.364790650845170035e+02 1.417720537429221110e+02 1.371120689767387830e+02 1.382746752622090867e+02 1.364313910043123315e+02 1.371715682894952124e+02 1.359207314795014838e+02 1.373913951172619647e+02 1.373351362047501709e+02 1.382775929082366417e+02 1.381692492651196744e+02 1.358080958052474045e+02 1.383977269699566079e+02 1.390235957293723459e+02 1.385380943944196304e+02 1.384956883637902649e+02 1.391927215292194546e+02 1.402556014818535743e+02 1.379699776003436398e+02 1.388384369436464567e+02 1.378645850960788835e+02 1.371783084084484585e+02 1.405275643730626314e+02 1.368780890918411330e+02 1.383146131672424417e+02 1.375217993491977211e+02 1.384837628008293677e+02 1.372577760498589043e+02 1.367610699840256530e+02 1.362679844867078316e+02 1.359122190660065428e+02 1.365832529554605230e+02 1.348294506908494270e+02 1.386288195755055597e+02 1.351984060048372953e+02 1.354405896729624885e+02 1.358200037292620834e+02 1.376091881998686119e+02 1.348851336728125432e+02 1.355567441449182979e+02 1.336134079680656157e+02 1.341064310122075938e+02 1.321872368880377735e+02 1.348409036325786587e+02 1.348819945574211658e+02 1.348325097595985937e+02 1.352573877682497141e+02 1.345047646548443083e+02 1.353088605389157522e+02 1.314872958241314223e+02 1.311504750406970174e+02 1.316916398621847577e+02 1.307840414897396499e+02 1.324750091459462169e+02 1.302125497522577007e+02 1.333903836526644398e+02 1.291733594256433264e+02 1.333706322912941573e+02 1.319378343267435696e+02 1.296518704198162766e+02 1.304014293106999389e+02 1.303150620132363713e+02 1.301078067381267545e+02 1.304083384453585666e+02 1.304290082487486018e+02 1.305026017490840218e+02 1.276491260522172695e+02 1.300747243112674880e+02 1.268874235483992976e+02 1.304779780154758839e+02 1.304539220424990447e+02 1.300653449336368794e+02 1.305563776612965512e+02 1.290979883038952778e+02 1.299567449133382411e+02 1.276934425639766459e+02 1.303735351480512463e+02 1.305057479134277969e+02 1.268928254725447573e+02 1.316757805543458630e+02 1.307674385982930119e+02 1.298288840914173647e+02 1.282243102153296377e+02 1.287456966713852751e+02 1.294808601291614991e+02 1.270055251848864515e+02 1.281371857053533745e+02 1.279665640822273929e+02 1.308214691991001928e+02 1.276378437903770617e+02 1.296172483268510405e+02 1.257085708689641166e+02 1.267237941993416968e+02 1.246506388548191069e+02 1.257906773600187762e+02 1.251225002048545036e+02 1.237846913703887566e+02 1.229400327577004930e+02 1.236641435900709496e+02 1.275722643882736804e+02 1.226813155667142752e+02 1.265473085275064165e+02 1.217120663377961591e+02 1.234120780046082757e+02 1.238745562166738239e+02 1.222759404459926600e+02 1.209797292798349133e+02 1.217332315653478076e+02 1.211093618415465727e+02 1.213094872962294062e+02 1.207774624206409584e+02 1.193510920936951436e+02 1.203793855543096498e+02 1.220179296556441955e+02 1.225635775185811553e+02 1.247382323447831993e+02 1.231285643731864923e+02 1.183681824302397985e+02 1.194351709572099338e+02 1.200659615013312731e+02 1.197145004734022677e+02 1.226784781370002548e+02 1.214695013484635098e+02 1.196682152809580089e+02 1.190876641795436086e+02 1.219078710932226528e+02 1.185311437367496694e+02 1.222350712249923390e+02 1.170706762436333577e+02 1.186924629691677922e+02 1.200413663798534856e+02 1.184006980324097640e+02 1.194639221941651641e+02 1.178576831167395085e+02 1.169442186700772908e+02 1.194930387911954170e+02 1.209786522238961481e+02 1.190931411733514835e+02 1.192525076347445747e+02 1.208914185212612722e+02 1.194020904953003566e+02 1.192012105123469041e+02 1.181794183342081510e+02 1.196023626674434155e+02 1.180229044654825685e+02 1.189870634708046140e+02 1.164470618062517104e+02 1.190088188832427534e+02 1.191285746465154887e+02 1.185940373436142181e+02 1.163845850818490959e+02 1.189104839302490859e+02 1.184462816795033007e+02 1.169945402721060219e+02 1.169482609452131641e+02 1.163146713498329206e+02 1.176452784524687019e+02 1.177133772141794168e+02 1.189544437148646381e+02 1.179022501518456920e+02 1.161016067953991637e+02 1.143975963752583169e+02 1.155764676521971239e+02 1.146375592626865370e+02 1.169274504477075283e+02 1.154644059537210552e+02 1.150766729612003019e+02 1.165259155875371846e+02 1.170925832716127672e+02 1.200508361229685050e+02 1.146876106800235959e+02 1.186361099695567134e+02 1.126248236648541194e+02 1.134705549973512433e+02 1.136101022151522244e+02 1.158807603550216783e+02 1.149726294462404468e+02 1.166257154158590197e+02 1.127422059594131980e+02 1.142982255171988584e+02 1.130736399625728268e+02 1.174120724700413234e+02 1.135363077952373345e+02 1.157321928321011910e+02 1.134900006441210962e+02 1.142819301113814134e+02 1.155042678566793910e+02 1.167147504488812615e+02 1.150338709578240781e+02 1.125249785222782606e+02 1.108505074141744160e+02 1.119659592020824164e+02 1.131102866620417302e+02 1.137626333911757257e+02 1.143033361260791025e+02 1.139750877859044209e+02 1.142043706402482997e+02 1.119536245972245609e+02 1.128872867286822128e+02 1.134452408808224106e+02 1.140213785243002746e+02 1.168402785160697874e+02 1.144762857383190209e+02 1.150328316414221774e+02 1.140936036957135968e+02 1.135958823309384940e+02 1.152658079484540252e+02 1.126022641909475510e+02 1.149189866673490883e+02 1.121079026067183264e+02 1.117328109440510531e+02 1.130965234695133574e+02 1.150380563794040256e+02 1.142213386360161564e+02 1.145052878248377226e+02 1.127554226859414399e+02 1.150650352159638459e+02 1.148717201801798922e+02 1.138599611511273935e+02 1.133343819296598838e+02 1.111540237895752341e+02 1.149435724746797973e+02 1.141551705990301571e+02 1.139181086381895938e+02 1.131475612997021329e+02 1.129081229341841066e+02 1.111816572015692515e+02 1.104349458849510199e+02 1.135673818840861031e+02 1.112635059312429888e+02 1.101947680815884922e+02 1.111358787049674106e+02 1.117399723729313052e+02 1.120538935071281657e+02 1.123215751175960975e+02 1.121927133204098510e+02 1.100424978898589217e+02 1.105920208822089990e+02 1.091358429437304238e+02 1.113772822592545566e+02 1.132335743499867249e+02 1.091225578143966572e+02 1.085265321157942964e+02 1.107338852570391481e+02 1.113598349832403755e+02 1.115509983140134267e+02 1.106742505152544709e+02 1.090163626802771262e+02 1.096654224747165642e+02 1.094180913016902679e+02 1.094702656353483405e+02 1.070001564672254943e+02 1.112928316121012671e+02 1.132982862838647264e+02 1.110601319421247553e+02 1.090473459134541230e+02 1.121716630900973684e+02 1.076528639504736446e+02 1.040961780394531644e+02 1.068737085661043125e+02 1.098572622792905094e+02 1.062735786324693947e+02 1.105551523935362752e+02 1.050791300710524894e+02 1.071665024372222774e+02 1.084489088253081661e+02 1.086369375290201162e+02 1.077467151548621587e+02 1.057099046935740461e+02 1.076366518124242475e+02 1.056894486457656939e+02 1.068844071434531315e+02 1.051567200070911525e+02 1.063235532217113928e+02 1.070024192410428299e+02 1.056639668034813297e+02 1.059463562124416853e+02 1.089805640891615752e+02 1.073871507505595844e+02 1.069898355829767951e+02 1.076624615006817294e+02 1.093616010213853116e+02 1.067721408613305272e+02 1.036092845358839440e+02 1.074841471647962123e+02 1.030787716187610243e+02 1.067343966030961724e+02 1.059061652671869069e+02 1.038355551092332547e+02 1.053746680911369111e+02 1.045694486639004595e+02 1.064881123541328805e+02 1.072156639764387620e+02 1.040257976100938890e+02 1.055053183161829935e+02 1.059870374259440382e+02 1.065814873465611470e+02 1.066211656207833300e+02 1.046581930730752390e+02 1.041176058441547099e+02 1.041274935197459541e+02 1.046452025981456018e+02 1.028383683026038682e+02 1.030046023805986550e+02 1.062446258141291366e+02 1.044546403336078413e+02 1.040135266858042939e+02 1.064334822089677601e+02 1.069382751325161394e+02 1.044702918993388039e+02 1.030717265134330773e+02 1.042317691039476983e+02 1.029070694523705072e+02 1.052232625697025128e+02 1.064888236069805600e+02 1.053941413261923401e+02 1.028416175320940908e+02 1.037609735922850405e+02 1.007381297694505520e+02 1.028233370041226635e+02 1.050236842977960379e+02 1.021517643014554864e+02 1.041626811754825184e+02 1.021946544843472680e+02 1.051282920036336606e+02 1.059027911208021351e+02 1.055264324643030278e+02 1.040718489322174918e+02 9.967857941540660249e+01 1.046206155023364630e+02 1.020656788298282294e+02 1.009913385545927582e+02 1.039939203622732862e+02 1.054049895617989989e+02 1.031317629386873591e+02 1.042957433015533582e+02 1.038252674642273092e+02 1.016514919442485763e+02 1.023737289007672047e+02 1.051734984535169559e+02 9.909557028124606859e+01 1.019434791181279110e+02 9.887022356175937432e+01 9.849118807070141202e+01 1.010585132204568168e+02 1.039691478603233321e+02 1.009044776526556859e+02 1.026616398682136975e+02 1.020247329082590966e+02 1.022761974989536355e+02 1.009461259553745549e+02 1.010221603203049909e+02 1.014355181801818730e+02 1.025122890142334882e+02 1.044758478414926373e+02 1.026602163423995933e+02 1.015617418123444793e+02 1.014503033043057201e+02 1.000186751788964443e+02 1.024148985505572682e+02 1.011465398664123398e+02 1.004738480313183828e+02 9.669825145888425766e+01 9.974525125819208426e+01 1.001982028384860257e+02 1.004506158224903061e+02 1.012653570746850846e+02 1.012942099166135819e+02 1.029663764396638754e+02 9.960249189045507023e+01 1.000978179183211410e+02 1.012628562612134004e+02 1.023101753565759395e+02 1.027134057542072298e+02 1.015951500722642749e+02 9.934800020167023149e+01 1.007242572309335316e+02 1.006220288759588897e+02 1.018640153790913843e+02 1.005754748252976327e+02 1.014156433522168470e+02 9.915413604597577546e+01 9.948491067854973835e+01 1.020912220565510182e+02 1.001248829987421090e+02 1.006227222239665053e+02 9.765961253427413169e+01 9.778022339204996172e+01 9.983794643660742452e+01 1.004183738241244299e+02 9.998219798336263864e+01 9.779053265207778622e+01 9.995496234880566533e+01 9.995920108456473940e+01 9.938421354993198520e+01 9.967113217763041177e+01 9.972968051988804916e+01 9.839136841515396270e+01 9.867496864738632212e+01 9.911929420163322391e+01 9.782627992710149556e+01 9.883646278997566981e+01 9.736506356931985806e+01 9.660824222259127225e+01 9.869937477635507150e+01 9.926665659179970191e+01 1.010535450108654487e+02 9.993082301880420459e+01 9.712662132251135461e+01 9.619306342311701030e+01 9.756812805425718693e+01 9.765001021907224299e+01 9.866494116500585676e+01 9.891924673639449850e+01 9.719083590197404021e+01 9.658322987455953523e+01 1.001487334079100862e+02 9.504412946437211929e+01 9.943139332936215169e+01 9.852541900855644030e+01 9.997909493541355630e+01 9.808707392878285702e+01 9.987213040988537216e+01 1.000568167438995459e+02 9.767972112097871218e+01 9.936932831665222920e+01 9.865182462765265825e+01 9.554618337326051858e+01 9.624093357146688277e+01 9.618456063253358934e+01 9.165670064004859796e+01 9.342003412522277017e+01 9.547578446391661089e+01 9.581823637633890201e+01 9.178272476753886622e+01 9.624658910474305173e+01 9.385349867078799946e+01 9.333892379567885200e+01 9.443242788657580888e+01 9.170843091904910693e+01 8.963430574648442928e+01 9.160538365431553132e+01 9.308073301911265673e+01 9.242143170269143582e+01 9.215658142513782991e+01 9.085157700570945849e+01 9.093779497768215947e+01 9.035363636946256349e+01 9.292062225094115036e+01 9.058612176650801473e+01 8.761304671172200642e+01 9.322228867406823838e+01 9.036884418367411342e+01 9.369907491363898089e+01 9.093590789719277723e+01 9.073410526169674029e+01 8.980714718989844414e+01 8.966799877859939727e+01 8.978808679603220355e+01 8.942898809225565060e+01 9.032393251064088702e+01 8.853459442353539544e+01 9.115591132496325599e+01 9.133302104663908949e+01 8.955847212137508961e+01 8.967920818915004588e+01 9.304749875284136351e+01 8.804391803564266183e+01 8.921179480469963607e+01 8.998848623920642353e+01 9.038106774759700102e+01 8.851618304923361791e+01 8.886606290950331299e+01 8.794883890751631839e+01 8.810013985452998497e+01 8.758452268616279923e+01 8.994245858497774293e+01 9.120946458999277695e+01 8.791675739245759758e+01 8.703265147227034504e+01 8.786797886903138988e+01 8.900088506772185326e+01 8.718721266433989570e+01 8.896630759075111428e+01 8.655661918275148992e+01 8.843514447124695721e+01 8.812274654967492893e+01 8.840015794353982415e+01 8.927102100041312838e+01 8.847913712114768714e+01 8.841287515217696580e+01 8.710886912484694733e+01 8.672491643204782008e+01 8.527813801641555358e+01 8.717276518521235573e+01 8.696134387421396639e+01 8.398344402586373292e+01 8.562497754953780316e+01 8.471195346669361470e+01 8.256387526239872443e+01 8.612262442871744383e+01 8.785835502732712143e+01 8.471550592160184578e+01 8.722189270430372687e+01 8.488643597259630269e+01 8.306260371482152038e+01 8.836060697563615918e+01 8.683773252314929891e+01 8.640538164150439115e+01 8.762183931082695665e+01 8.582089329855755011e+01 8.488165448619993469e+01 8.716286658273968158e+01 8.760835474902312114e+01 8.344287602163852569e+01 8.474113201444782817e+01 8.374906177527591922e+01 8.480897931624618025e+01 8.344433709250242259e+01 8.615390056737828672e+01 8.792983212029180606e+01 8.645298473130655736e+01 8.506961074091516650e+01 8.378331195229621642e+01 8.426114649396589584e+01 8.490630117101035523e+01 8.262271079947007024e+01 8.322719056369483326e+01 8.312020500773010667e+01 8.164202216138637880e+01 8.443804537792962606e+01 8.370665869801688075e+01 8.394489979078437614e+01 8.137663559965554327e+01 8.456304649827663411e+01 8.657308275416414745e+01 8.657044053460484179e+01 8.497386833213866453e+01 8.274561635078477195e+01 8.763771667489416473e+01 8.359840229070279349e+01 8.622429625533993658e+01 8.557489070438519718e+01 8.272411985621754127e+01 8.654311244090912680e+01 8.348450685320786135e+01 8.441327479058072925e+01 8.578338457829163133e+01 8.581735328056888079e+01 8.421658524174938520e+01 8.512869554637128999e+01 8.335815449341592398e+01 8.269817093412935094e+01 8.405225278865225391e+01 8.197915403891114750e+01 8.298761700613944470e+01 8.219054595893639714e+01 8.487506334832191612e+01 8.454968839169025330e+01 8.404794765861772987e+01 8.438266082717562711e+01 8.564731546090720826e+01 8.262986534491588486e+01 8.248600175939641588e+01 8.339792571807610955e+01 8.388573827457152277e+01 8.379174366152983566e+01 8.616826464223370863e+01 8.608782976097633366e+01 8.348403970612837099e+01 8.532125274475980348e+01 8.671143649333338033e+01 8.247146534206788715e+01 8.290837555278177717e+01 8.158377987706586509e+01 8.469362725820448645e+01 8.463195056456480359e+01 8.394651408054953379e+01 8.433659553022742728e+01 8.235931429668286796e+01 8.026794528451638655e+01 8.395189301045930108e+01 8.055207217778331596e+01 8.206050873894541553e+01 8.083892211933239480e+01 8.178682171734598683e+01 8.055324195998268522e+01 8.274174253111398514e+01 8.081772819728459467e+01 8.003343645531633399e+01 8.151288688496484269e+01 7.975904564749086489e+01 8.108008429895377844e+01 8.213331433256392700e+01 8.124725554549992523e+01 8.033590808165418196e+01 7.958589402198794005e+01 7.896640686196900560e+01 7.968679455166740411e+01 7.845901609100528162e+01 7.645813725371037606e+01 7.789961355159363166e+01 7.966361278021985015e+01 7.579917500147229248e+01 7.843662062636400378e+01 7.944471177754738278e+01 7.821462556837033731e+01 7.666324817400992231e+01 7.860710637225199093e+01 7.876446499238099364e+01 7.969730281269524141e+01 7.374419106633578735e+01 7.921373562871919205e+01 7.607095080178294211e+01 8.011330260293439665e+01 7.955854074993921188e+01 7.818565190415911559e+01 7.849317876494320956e+01 7.581991986306179854e+01 7.762847710646830990e+01 7.871549353419707984e+01 7.887446170237201670e+01 7.669710508088633105e+01 7.949092398248028246e+01 7.591945910582359147e+01 7.681073719941933575e+01 7.987625716268627230e+01 7.826609947096571318e+01 7.678870886907915860e+01 7.608198409068727130e+01 7.916469203878381222e+01 7.969426291992790823e+01 7.800695510007564337e+01 7.685347748595022210e+01 7.838881726299557329e+01 7.800013920999145967e+01 7.782353661148519564e+01 7.575284771743204715e+01 7.698593678907712956e+01 7.893548594381275052e+01 7.672489072685849010e+01 7.965323683719836367e+01 7.514813875194280968e+01 7.745403319432529088e+01 7.771698194348171285e+01 7.680076127640563755e+01 7.529269433137238821e+01 7.640095719768154936e+01 7.673479707198518440e+01 7.697587439234500550e+01 7.506556628189176195e+01 7.354866736206570010e+01 7.518736861984216091e+01 7.403344808035043911e+01 7.476860066455900267e+01 7.531551919916319093e+01 7.634784136711616043e+01 7.424968160719843979e+01 7.675043251479780793e+01 7.396558544918184452e+01 7.389975655931158371e+01 7.526753081431940018e+01 7.482632485609325101e+01 7.268788533556771370e+01 7.375835825588933403e+01 7.537402089176771369e+01 7.258735005388781758e+01 7.529753489062041183e+01 7.389195753491911489e+01 7.217491786441141244e+01 7.465646028020147185e+01 7.414938864603584534e+01 7.430910987014560476e+01 7.357192555547992185e+01 7.595169380655514146e+01 7.326921972139695072e+01 7.425196757173546303e+01 7.334393432349341424e+01 7.261361515370685993e+01 7.100618821454267504e+01 7.508588415342899225e+01 7.124366766271958795e+01 7.256868354649832042e+01 7.293719097126459872e+01 7.045218422690589932e+01 6.987298715592893927e+01 6.999922824105385644e+01 7.093123454945056494e+01 6.974918158500055654e+01 7.309936349212492246e+01 7.347541805187391617e+01 7.194959904283624041e+01 6.907003898149046961e+01 7.069347760369920763e+01 6.975047319774088805e+01 7.127952068692434295e+01 7.059200609836621254e+01 7.200194082834045162e+01 7.204359953465198885e+01 6.985729072178675381e+01 7.196627741740834949e+01 7.308626325338707375e+01 7.138379890099479042e+01 7.470573557343151094e+01 6.967716631353486889e+01 7.418279591337977763e+01 7.131008658425497515e+01 7.144432155775830040e+01 7.366223084683161915e+01 7.076718723419085677e+01 7.101706217774206209e+01 7.096220070629591703e+01 7.012330967252803759e+01 6.968915164661031270e+01 7.014032068386023866e+01 6.972703815145267470e+01 7.079252445708247876e+01 7.113372184549923816e+01 6.812006656351769607e+01 7.260523399672321432e+01 6.818473523244196599e+01 7.053029054028233702e+01 7.092058383188835080e+01 7.254860190388905039e+01 6.929368408954906045e+01 7.017637659277448847e+01 6.921126060899021581e+01 6.869588359197688021e+01 6.751156121368465790e+01 7.111630455619054203e+01 6.883284558376615792e+01 7.230279539192251548e+01 7.100746096792305195e+01 7.104035173055460461e+01 7.029453535749995297e+01 7.039952282061922517e+01 6.896954718242103866e+01 6.954873962936680698e+01 6.969807440309354263e+01 6.867591846407563594e+01 6.992749488056213636e+01 7.158407228639821085e+01 6.820986034218647376e+01 6.892868621719243549e+01 7.233999549950485175e+01 7.290648848662195292e+01 7.234794564177444443e+01 6.979023965778050353e+01 7.027865204783994102e+01 7.006287763018067949e+01 7.210654352246380938e+01 6.979934334982439736e+01 6.976475768652034049e+01 6.893734370033635628e+01 7.010778049958140912e+01 7.004616435922237372e+01 7.151768354534056016e+01 6.927732519259710386e+01 6.980526084790380992e+01 7.165730245038962209e+01 6.909649139518325001e+01 7.168509666139472358e+01 7.007206768467764846e+01 6.842789564209766695e+01 7.058194579354591269e+01 6.894345505538032626e+01 6.999842411636667805e+01 7.028389853896808859e+01 6.929178884441388675e+01 7.143720648517194149e+01 7.026919037812679392e+01 7.087731026192703609e+01 6.880830591762878612e+01 7.166991168337614226e+01 7.036440743939711240e+01 7.007205313682140968e+01 7.003318256138271636e+01 7.000866455062922000e+01 6.823556435454895563e+01 7.343868181110545379e+01 6.996832853976216882e+01 7.283742109028040090e+01 7.070368203390825101e+01 7.069043330647419054e+01 6.886076876284849391e+01 6.960594759165461198e+01 7.081794308784350278e+01 6.859404580788030614e+01 7.009302252447390913e+01 7.063204384762593691e+01 7.316223116617132405e+01 7.117571058866271017e+01 6.884103625489058231e+01 6.663451236600749894e+01 6.792067573876508391e+01 6.845390622853214779e+01 6.906562299611978517e+01 6.808473851489782191e+01 6.846382431367631227e+01 6.760127648035928871e+01 7.035318595660746155e+01 6.795355420463516793e+01 6.849923728191264161e+01 7.055375190708815580e+01 6.697475462716290906e+01 7.031316243122408594e+01 6.844477257176770024e+01 6.830916053401256249e+01 6.766306156539916117e+01 6.836705755136661367e+01 6.603206668706080507e+01 6.588234614822761159e+01 6.595010040441945876e+01 6.620477879249297359e+01 6.760784322922847878e+01 6.486558961997542383e+01 6.469201144423708172e+01 6.508857412853532765e+01 6.636731791825823734e+01 6.516719583811568839e+01 6.380541396478576388e+01 6.402070789263812856e+01 6.369998341437210598e+01 6.234047491123612161e+01 6.546399036256617876e+01 6.403573478470815417e+01 6.282013956580657066e+01 6.380429276166689334e+01 6.411641847624248669e+01 6.604343949793967283e+01 6.633447526561513996e+01 6.387100928493180163e+01 6.545720381247787145e+01 6.299385467021411245e+01 6.469590726611073705e+01 6.447535964438485223e+01 6.461002468357374084e+01 6.523654508244986516e+01 6.117142061409828813e+01 6.584114520017405425e+01 6.387022610015593926e+01 6.360077917871844022e+01 6.429851219716547917e+01 6.270164033476930854e+01 6.672546397551535335e+01 6.287542165857608012e+01 6.492123451222094843e+01 6.315058038857157641e+01 6.523943723579033360e+01 6.512714630808810057e+01 6.388208306337024567e+01 6.639530855317984503e+01 6.390031233573395753e+01 6.259394276003713031e+01 6.153968956606074414e+01 6.292903346116131047e+01 6.321457254142212179e+01 6.693147527864667268e+01 6.318695774180972791e+01 6.345516142509206503e+01 6.302227206938485438e+01 6.417529185092034538e+01 6.551891508596266078e+01 6.564154755268893382e+01 6.155672616803323649e+01 6.370758215749710018e+01 6.047091006762023824e+01 6.318339415293050365e+01 6.200518665060249646e+01 6.314769859641023686e+01 6.263321283309878140e+01 6.203249240361692074e+01 6.591160186335463322e+01 6.454211361689226578e+01 6.315245438381099774e+01 6.154565606276760548e+01 6.215257262933138804e+01 6.245573034034993753e+01 6.226423913932628551e+01 6.256332308692366695e+01 6.243461945656538603e+01 6.299065977974363761e+01 6.331595460719554325e+01 6.142363625926841308e+01 6.434424927209468592e+01 6.345874320067810004e+01 6.417438925200565336e+01 6.386934289044013724e+01 6.485216436175599597e+01 6.343814284603890030e+01 6.170939650910759156e+01 6.243594378853095606e+01 6.150965855817037209e+01 6.256129194361186308e+01 6.234433526322477803e+01 6.045650098802410355e+01 6.092342433147041447e+01 6.115323821103589808e+01 6.038344409884049924e+01 6.246990440339463646e+01 6.013906840008760923e+01 5.807780013443067446e+01 5.902494909779479570e+01 5.712451662835051991e+01 6.080865859955106600e+01 6.061351434634289603e+01 6.027770683719131739e+01 5.900758586072278433e+01 5.920962588797303994e+01 5.947913722113686674e+01 6.091062358357663697e+01 5.957728791813322289e+01 5.939622874815559328e+01 5.904832428241687836e+01 5.919273158559145998e+01 6.059408587035855476e+01 6.178244437030898695e+01 6.039737376839003957e+01 6.143195719822121248e+01 6.024519598499514927e+01 5.976724457728761308e+01 5.854930662057896740e+01 6.230807889752195194e+01 6.067057140527380454e+01 6.147647932002603000e+01 6.107112768487690602e+01 6.072040376519100846e+01 5.986407783762884094e+01 5.947137844479394175e+01 6.154176622163485177e+01 5.944518004747952489e+01 6.195367102536137338e+01 6.221705092668692316e+01 6.141974163004582010e+01 6.012702831106282986e+01 5.880027641291315632e+01 6.010965638285914281e+01 6.370250909448194676e+01 5.812897236454595173e+01 6.078459174165877243e+01 6.352526031631234815e+01 6.166243300865205867e+01 6.038133713432648619e+01 6.161070859021141644e+01 6.354467821163989072e+01 6.216441460735834568e+01 6.270591841672763422e+01 5.986953725506224089e+01 6.023724473913333100e+01 5.920588356352574522e+01 6.047924898623632117e+01 6.183572944031899965e+01 6.128207239306183851e+01 5.976907856813230779e+01 6.440126375138687820e+01 5.839718383756924425e+01 6.096943176496851891e+01 5.995454825041426261e+01 6.090987211587758310e+01 5.914378595211547207e+01 5.679015761131515205e+01 5.863608911910259991e+01 5.747468475343500671e+01 6.055606519701834145e+01 5.911541215780714253e+01 5.992104639939624633e+01 5.846527480312255420e+01 5.915901420153176105e+01 5.912810476196231946e+01 6.090107812900976114e+01 5.867538601211660421e+01 6.013862422183160561e+01 6.018803778971110319e+01 5.758002248756659469e+01 5.956955847617771838e+01 6.025938331370830525e+01 5.944387571089522737e+01 5.921341382307966938e+01 5.711118809487332726e+01 5.780862584822197192e+01 5.733208356247065041e+01 5.927903761959598938e+01 5.493947745051188036e+01 5.870114774642819100e+01 5.740028020095576267e+01 5.506536380989955859e+01 5.711717860853617879e+01 5.435401248241138461e+01 5.597565056119239557e+01 5.553988715456765135e+01 5.661661494481686674e+01 5.447497801855970323e+01 5.540270705700642395e+01 5.578815747099962863e+01 5.569714255757575216e+01 5.794117981027187625e+01 5.748067491504609450e+01 5.677563550919565216e+01 5.393079856030598052e+01 5.683039044988260713e+01 5.424537879017976394e+01 5.420202241259256226e+01 5.508073766896406198e+01 5.597363212765236540e+01 5.298557332345505699e+01 5.540121080107411444e+01 5.553765083689560100e+01 5.492659393818875913e+01 5.384518612967362827e+01 5.645136021196207565e+01 5.354473971826932654e+01 5.693902427646263931e+01 5.760855742710774763e+01 5.653899717529210278e+01 5.390780276651517511e+01 5.384209600766872938e+01 5.328116412566224369e+01 5.714853576504851418e+01 5.396849461909086187e+01 5.196112937110887486e+01 5.215905416296385511e+01 5.316236956981858697e+01 5.437875827349452607e+01 5.376390216293413005e+01 5.370802815507588690e+01 5.645993515438288313e+01 5.578298652579164241e+01 5.472329821675750594e+01 5.460455527126320163e+01 5.325172571302626778e+01 5.417200829026820230e+01 5.611857816073299432e+01 5.477803426843676959e+01 5.625691575248349352e+01 5.256798438653989791e+01 5.186239849354949172e+01 5.232197206638197429e+01 5.479952887973606579e+01 5.498671927535456661e+01 5.448218914268667135e+01 5.254201432004958150e+01 5.322245494945049415e+01 5.408436941991349300e+01 5.225055018355469372e+01 5.270182751670959931e+01 5.490201495394217801e+01 5.233528550230926868e+01 5.253482559236938698e+01 5.210592323813912685e+01 5.545936375502517279e+01 5.298150909729853453e+01 5.482849030232946319e+01 5.603045358487494809e+01 5.283806622253167973e+01 5.369744185435727246e+01 5.562554768244378067e+01 5.472224569282261086e+01 5.339014044017985583e+01 5.473189104021376039e+01 5.304756957614121404e+01 5.458746870505199666e+01 5.541137041521652407e+01 5.440826922571417157e+01 5.402467332711164971e+01 5.277891583966463429e+01 5.407149397457006046e+01 5.289290807187228438e+01 5.230932113413307860e+01 5.250144343889186871e+01 5.259287613119403204e+01 5.235767351514901691e+01 5.348776578836427831e+01 5.169431632259465204e+01 5.265737170817047996e+01 5.307958191538860149e+01 5.224982926402864791e+01 5.499655873012034846e+01 5.329653298819387430e+01 5.354453369776713600e+01 5.240099403294919256e+01 5.379795325219534874e+01 5.445175055855684576e+01 5.258455000327430895e+01 5.282249229683522884e+01 5.050506324139013259e+01 5.362680990789431945e+01 4.993616041273460837e+01 5.119145804640066899e+01 5.405580544546059940e+01 4.990773628229093362e+01 4.978082204418659984e+01 5.256037418950984375e+01 5.091697911431846535e+01 4.980639444752842593e+01 4.902926891991711500e+01 5.193699380340164851e+01 5.002410186464743447e+01 4.858472450981575008e+01 5.089102889446185429e+01 5.049415233209943210e+01 4.947020824284839335e+01 5.227053433391819937e+01 4.963434634042617688e+01 4.906700681593815716e+01 5.289860708968745939e+01 4.925052000105876715e+01 5.077666201750954400e+01 4.920570835008713573e+01 4.855326305178540736e+01 4.941724209450185157e+01 4.982963826586708223e+01 4.986023754218119564e+01 5.141939325060346277e+01 5.069207777351714128e+01 4.808348405271200932e+01 4.981323488415613099e+01 5.137450710958945166e+01 4.829810852154780321e+01 4.949261216320981305e+01 5.008043865606650513e+01 4.861984574895232214e+01 4.980762931589165987e+01 4.914067417393260939e+01 4.911616332247285754e+01 5.013816351223665180e+01 5.044017635730884308e+01 4.963796603547044128e+01 5.172035230023987395e+01 5.122240864371439528e+01 5.075774199782758700e+01 4.858486715653859989e+01 4.845518189013333199e+01 5.001318001910639310e+01 4.753848282075003340e+01 5.006687969189225385e+01 4.895661951708127901e+01 4.931183877225144840e+01 4.937798356713192049e+01 4.969365266285650762e+01 5.075936918141837140e+01 4.965524966386382744e+01 4.922517530556131504e+01 4.830707313225407518e+01 4.842094710854007644e+01 4.958263418964533997e+01 4.943189167066237388e+01 4.945879485716087487e+01 4.872809753061956428e+01 4.847237344734595155e+01 4.773972502380586747e+01 4.782314046394359508e+01 4.974956930388941601e+01 5.038641135857878339e+01 4.886731868943325452e+01 4.892986932479382745e+01 4.680944670878536584e+01 4.822112947441767261e+01 4.942267192979070245e+01 4.760143087031678277e+01 4.946805414367497633e+01 4.869493340955406069e+01 4.789378876928915219e+01 4.848181061433621863e+01 5.091576132040733427e+01 4.853805208795523640e+01 4.996190928186708646e+01 4.713066062695604330e+01 4.724035219023509313e+01 4.932208850967833058e+01 4.820620079855063977e+01 5.190380215765759431e+01 5.016758818195631875e+01 4.757023173530683380e+01 4.785498709146474283e+01 4.757130377430114265e+01 4.672696310802516706e+01 4.980972241134527678e+01 5.127573831771454849e+01 4.908677931554255025e+01 5.056832438985181000e+01 4.762564193809664914e+01 4.858252759869367310e+01 4.979095486422514938e+01 4.953645800866677718e+01 4.854194273815350158e+01 4.981681438292221031e+01 4.869502899012265118e+01 4.928688178752041438e+01 4.909324782255066566e+01 5.196113883964464009e+01 5.009815560231393761e+01 5.027336277278214283e+01 4.808874790271422484e+01 5.070225179293247919e+01 5.003663648354140037e+01 4.879675499202512157e+01 4.902878513558928830e+01 4.919830777903158747e+01 5.076655425396535293e+01 4.714166625014835432e+01 5.010940896155884872e+01 4.724580944884305467e+01 4.972059153054546954e+01 5.081085728114818778e+01 4.733058773763853111e+01 4.642286596578851032e+01 4.766054202963476882e+01 4.925976377959944585e+01 4.935425963426139617e+01 4.861749410520943826e+01 4.824556593999250254e+01 4.748192356022637739e+01 4.754412920345068017e+01 4.791240066462126634e+01 4.747523921143896075e+01 5.072732514203791254e+01 4.592659286785943351e+01 4.642412431369030656e+01 4.627352543997626100e+01 4.640165671100639599e+01 4.560428091620142510e+01 4.538997857908046285e+01 4.645282049257856016e+01 4.530974343834153473e+01 4.617177835557007626e+01 4.746516514552739352e+01 4.698887391519110679e+01 4.671807192458478397e+01 4.515663087622986893e+01 4.615817311614907226e+01 4.515749901116389253e+01 4.655891113506288548e+01 4.677697790088350160e+01 4.491347632058334938e+01 4.407368301440764924e+01 4.389299854648074728e+01 4.487963570655143286e+01 4.591022333869815952e+01 4.477539690069441747e+01 4.430659610780762847e+01 4.208684250218720280e+01 4.305029425911102692e+01 4.379849336114175173e+01 4.148038185493257402e+01 4.327974205408752084e+01 4.407708462753910794e+01 4.295014268124710100e+01 4.312702120880502576e+01 4.271877814364931680e+01 4.308969635832342249e+01 4.290821724957743299e+01 4.168399418655599220e+01 4.343024380199278767e+01 4.384188069104240526e+01 4.639837689597225534e+01 4.210818922058671632e+01 4.368040161656109888e+01 4.322254412944758428e+01 4.445834984872302442e+01 4.107509917054608195e+01 4.222275867067487098e+01 4.157863949126647185e+01 4.102394911561982127e+01 4.281664376872868871e+01 4.101676886388086274e+01 4.291381670731620801e+01 4.244140978250509733e+01 4.147338832380937390e+01 4.100258051336621179e+01 4.181103550998866325e+01 4.111533379583989500e+01 4.281587947257445848e+01 4.390421530403192207e+01 3.849942262856441033e+01 4.147247151837281365e+01 4.077853832119912170e+01 4.144118802241780486e+01 4.038212595878075462e+01 4.138334244211798563e+01 4.013426777113804178e+01 4.001169157462133086e+01 4.044343760615846151e+01 3.904688839499868891e+01 4.178049272071675801e+01 4.176982016688229749e+01 4.024358727699201665e+01 4.078838261334770010e+01 4.033961332962628177e+01 4.403077199322750346e+01 4.124880080962525142e+01 3.922728834605567272e+01 4.129923400763235719e+01 3.918407144571624201e+01 3.918947585271133249e+01 4.141085063514521636e+01 3.908536984247304957e+01 4.102070468701391093e+01 4.222703853150596132e+01 3.949937068643386340e+01 4.347792895839381089e+01 4.249624833058157236e+01 3.992332962863676471e+01 4.114760924061818770e+01 4.073870982120309492e+01 4.252212721180371346e+01 4.149248445325951451e+01 4.040129758476893329e+01 4.060533378999460297e+01 4.247756133866202788e+01 4.068781206930319172e+01 4.037451864608461705e+01 4.255355319815161863e+01 4.013927874540329555e+01 4.088135470332557730e+01 4.183949075847528576e+01 3.987709652135590943e+01 4.128051955382395732e+01 4.060526068784592724e+01 4.170916812418550279e+01 4.116478087292328780e+01 4.001385452205355620e+01 4.340206597018303114e+01 4.072392537129269385e+01 4.169800975268560705e+01 3.934685804525725672e+01 4.018956358898777381e+01 4.257389268075181832e+01 3.943519237101043728e+01 4.217761436953900045e+01 4.185940881249408818e+01 4.232215055424018857e+01 4.277330116253458669e+01 4.247671571221449938e+01 4.337572148857596943e+01 4.164867930496173898e+01 3.800585759263798735e+01 4.109773251883060396e+01 4.162297106797142732e+01 4.235904088766525888e+01 4.060775577125917835e+01 3.953850866686234866e+01 4.054263284027202019e+01 3.957166223514943226e+01 3.841626282346957311e+01 4.266340084195357463e+01 4.097247636981185792e+01 4.060795724167283538e+01 4.125253217677623496e+01 4.082876469114941642e+01 3.995145574331438354e+01 4.376073171934289974e+01 4.171752761729685233e+01 3.962473333660204844e+01 4.049909826305204774e+01 3.942412586016816078e+01 4.102620549302976372e+01 4.013341545667918098e+01 3.980823174603509784e+01 4.034508502374393402e+01 3.885241760739489081e+01 4.036985205338164207e+01 4.110243985176245474e+01 4.148957857321975240e+01 4.133691404761785293e+01 3.929077348436879902e+01 4.052724218657100863e+01 3.954648530685260255e+01 3.918828988231133792e+01 4.255544416627260063e+01 4.073728720679412163e+01 3.890360841813939174e+01 4.033752168557463591e+01 4.113709834752977912e+01 4.101810220319290323e+01 3.841350446554039166e+01 4.003919103849690231e+01 3.962680877918266731e+01 3.965888232040305894e+01 3.886616679468300362e+01 4.014331325753556001e+01 3.865057738690735079e+01 4.084246820987566906e+01 3.953129497250098012e+01 3.786769791602644375e+01 4.030100938295577606e+01 4.051159211630278634e+01 3.878986760715906712e+01 4.014470057285067384e+01 3.962842407822156332e+01 3.937372324807596158e+01 3.912028710227183126e+01 4.100796891030140046e+01 3.869120908481677645e+01 3.870005655405935130e+01 3.765235952827791976e+01 3.796817323427935520e+01 3.865884640021729979e+01 3.797665512123499809e+01 3.930202742117374015e+01 3.900945747792069085e+01 3.981722643471466938e+01 3.719214694259585485e+01 3.892594230755123874e+01 4.064788547939897967e+01 3.786102778429442850e+01 3.524362259927992369e+01 3.875372376597577073e+01 3.521009194734569547e+01 3.759158893574899452e+01 3.698033547684200784e+01 3.822504054057710476e+01 3.675799188998865219e+01 3.889074352954661862e+01 3.693207863719162276e+01 3.589410363621780675e+01 3.737850690556375355e+01 3.644741758374986063e+01 3.762787903258232092e+01 3.903963798422282849e+01 3.680337986284995822e+01 3.677698054495604651e+01 3.776347396712250770e+01 3.623735029922047346e+01 3.893150640555588637e+01 3.808820843081647922e+01 3.934321884041524697e+01 3.666243671876645038e+01 3.682143584448856188e+01 3.638848123867185080e+01 3.759387218192129865e+01 3.802306857077563507e+01 3.457488346550977809e+01 3.730681961671870539e+01 3.605186144790417302e+01 3.749965880829076781e+01 3.852031461035564774e+01 3.678307996182067541e+01 3.823947712272681088e+01 3.718078116917455134e+01 3.499928455365510871e+01 3.817967997501769162e+01 3.603627697778609473e+01 3.604572874326336773e+01 3.574249621886940531e+01 3.487492781028059596e+01 3.573403667180039633e+01 3.540067353329632738e+01 3.521793557922332951e+01 3.418623579768829757e+01 3.567902068686986183e+01 3.789934595895898184e+01 3.518650903392648388e+01 3.600211745155674237e+01 3.710905721118926692e+01 3.475070398595149612e+01 3.487578261853761319e+01 3.318157903705888145e+01 3.506856227002290893e+01 3.446072208092544997e+01 3.646814127110921788e+01 3.550213196280033401e+01 3.539487493142890173e+01 3.668286258411159650e+01 3.449147968405816300e+01 3.660256846958372279e+01 3.845791059212061214e+01 3.565013725463132488e+01 3.736689490303826489e+01 3.679666500478288782e+01 3.372986265401035411e+01 3.400853442260777371e+01 3.292985349767462111e+01 3.243260430549666040e+01 3.722049145490895228e+01 3.470770776398111224e+01 3.673889512965395454e+01 3.588485504552927097e+01 3.570513716497998047e+01 3.419394946940247593e+01 3.522829092755846148e+01 3.519612100489391082e+01 3.354975567352556709e+01 3.505812147032633419e+01 3.291356939125160608e+01 3.466514005197819870e+01 3.650553987437950809e+01 3.518858857898595716e+01 3.675851427539806338e+01 3.606053168403634857e+01 3.379620497101636545e+01 3.302381983804877308e+01 3.413603803092274802e+01 3.552093205644942486e+01 3.458280459793080297e+01 3.542659404969165138e+01 3.431256708361999586e+01 3.392149536479339389e+01 3.233537214726482745e+01 3.283505477627494429e+01 3.623423892865958607e+01 3.733639527963026694e+01 3.552270619972787102e+01 3.631521233436742335e+01 3.511265875792805957e+01 3.329175107011533896e+01 3.557679623067929953e+01 3.498803371499683834e+01 3.579794872715235243e+01 3.418282045237300082e+01 3.549475105201123881e+01 3.631926929320989927e+01 3.570915287733465959e+01 3.343772302638062399e+01 3.764331883698698533e+01 3.450977692043115752e+01 3.431805420746659507e+01 3.473955499174934403e+01 3.554867513036690241e+01 3.261865267582417971e+01 3.504492118748341767e+01 3.684249920986131599e+01 3.552898208768367283e+01 3.585558159166756553e+01 3.709553015918419305e+01 3.559846743264295554e+01 3.585686677907130360e+01 3.417967766297803678e+01 3.681752915074935117e+01 3.592586426968001945e+01 3.200374603650361394e+01 3.440004871844269019e+01 3.657977822803077572e+01 3.283610488997903332e+01 3.374907595998670473e+01 3.364829774238464921e+01 3.319106082845768668e+01 3.373923965591918517e+01 3.614771337381510818e+01 3.096548607569890166e+01 3.306968047326630966e+01 3.328469979400526313e+01 3.193735483176363843e+01 3.334625660864138297e+01 3.334475034519222447e+01 3.113388923712105694e+01 3.261262336791525485e+01 3.428742752687243467e+01 3.173325204211161932e+01 3.294828721861080822e+01 3.394321291200692059e+01 3.419381702069586026e+01 3.404086193812875649e+01 3.164985395477205188e+01 3.347756384074188674e+01 3.313018128113150595e+01 3.342144141516182998e+01 3.229219580021910474e+01 3.399279478386801401e+01 3.127223357177577157e+01 3.191414697393475208e+01 3.501526032858512139e+01 3.398079809760196213e+01 3.179756932435312322e+01 3.389610247884068173e+01 3.338945199643183059e+01 3.304778139744295373e+01 3.356968097924762873e+01 3.316055489532086398e+01 3.352804409619276527e+01 3.356078081723008921e+01 3.204375871393099118e+01 3.240491474742891853e+01 3.195074387145445272e+01 3.394512491882525751e+01 3.283008389845893760e+01 3.369746928944552877e+01 3.285713625426625129e+01 3.202972578880002175e+01 3.447949561166623766e+01 3.249562823873634443e+01 3.366771884251125613e+01 3.412438957409342066e+01 3.326917137873193298e+01 3.276480419988842385e+01 3.359439093925185915e+01 3.363862875878329106e+01 3.344761428627062116e+01 3.412191040283849475e+01 3.227360959192445478e+01 3.309266465384401101e+01 3.067262772705848661e+01 3.099242674924810004e+01 3.391583657310295052e+01 3.011195371969031598e+01 3.148837514177819585e+01 3.226424948997016173e+01 3.177441454057444048e+01 3.181161589460033667e+01 3.343321780548012612e+01 3.378489953691176595e+01 3.290906509330193330e+01 3.339204437599209285e+01 3.435863030865544232e+01 3.411026547172546231e+01 3.270977995491307411e+01 3.614084762140094398e+01 3.483184118347547553e+01 3.469821156558296593e+01 3.243483434081090877e+01 3.282835402814004766e+01 3.145205632860080414e+01 2.975128109432803214e+01 3.262025575726426752e+01 3.197935866745047306e+01 3.259134728216674404e+01 3.100770704769215769e+01 3.080296718653496413e+01 3.193171569985562286e+01 3.273032919241435934e+01 3.193559710353665793e+01 2.956639265496602320e+01 3.122512458815588232e+01 3.117656310252987950e+01 3.118015172354352771e+01 3.174849706982919173e+01 3.110216058324544264e+01 3.272710348030511085e+01 3.101626213649759478e+01 3.289243362811517102e+01 3.134017846358004178e+01 3.218078698957057071e+01 3.298327517102026007e+01 3.343093138426196731e+01 3.304964465075600799e+01 3.167805533838837562e+01 3.269515805990951662e+01 3.099884458146767940e+01 3.142303570524043010e+01 3.112979025840846603e+01 3.285882998365322294e+01 3.156971222569130120e+01 3.029855105676832849e+01 3.050843704703041936e+01 3.098178188388479271e+01 3.247081458309776991e+01 3.312052961194276435e+01 3.125111065986740755e+01 3.097776520192871885e+01 3.003601822827878109e+01 3.222904522740883948e+01 3.227062224582792993e+01 3.030868025243472630e+01 3.055867127431535835e+01 3.129439092525439747e+01 3.229427893221856749e+01 3.157820033787648839e+01 3.038336547904166451e+01 3.140513893093759634e+01 3.197844876135646430e+01 3.391605065124338125e+01 3.310148205717529635e+01 3.159712466534261210e+01 3.288632644817218420e+01 3.094645851273271830e+01 3.177060578519960998e+01 3.040087110076382970e+01 3.332080604245602018e+01 3.438105458585951624e+01 3.215368345023504304e+01 3.392754703479135259e+01 3.051828511172963587e+01 3.085694809411580763e+01 3.025575950749733778e+01 3.148929712599611364e+01 3.014116759666513090e+01 2.998606714195157963e+01 3.175975683100566727e+01 3.068909399791683867e+01 3.475917620483411952e+01 3.096523367846472752e+01 3.173283747358341955e+01 3.156261413539616001e+01 3.137449364727336842e+01 3.311257040166563570e+01 3.131816507638426117e+01 3.041184604023285942e+01 3.333730126079167633e+01 3.217711433856074876e+01 3.280627741313337253e+01 3.270548141682028387e+01 3.139780575887728276e+01 3.193875064843470568e+01 2.987306450816534920e+01 3.060316107769840599e+01 3.291306719983327156e+01 3.396086567667072131e+01 3.196075257260786273e+01 3.215414864386233518e+01 3.242106741810430748e+01 3.141971651921553388e+01 3.045645477620777442e+01 3.155725123832564449e+01 3.078139561021178494e+01 3.224752564650800934e+01 3.214462976876409783e+01 3.205021040959653789e+01 3.131720429748737189e+01 3.352636561834231799e+01 2.909922531042971983e+01 3.163649925265363905e+01 3.450529149813089447e+01 2.926896449509550280e+01 3.076323333788974068e+01 3.262234485695186237e+01 3.267426607292433971e+01 3.041258544649265616e+01 3.069524752617803642e+01 3.037706842261501095e+01 3.054690768400144663e+01 3.162750540438802815e+01 3.179828085624368583e+01 3.025629699609352841e+01 3.250684058575237145e+01 3.093563783110008814e+01 3.113897589440543712e+01 3.151778896609262759e+01 3.230315991687778165e+01 2.972705292938457688e+01 3.170865856113467629e+01 2.951100742786704956e+01 3.172661821183565323e+01 3.025238210926256244e+01 3.041276407395823611e+01 3.236869080902351925e+01 3.164667316230366012e+01 3.117462200865129773e+01 3.194601952550222634e+01 3.146555295278295716e+01 2.796297335713331123e+01 3.022260471553527594e+01 2.716543959922174523e+01 2.817131261342960613e+01 2.654153994483407786e+01 2.954017351427345162e+01 3.010822438150262315e+01 2.808186616079169795e+01 2.890505235161833752e+01 2.968181771150669590e+01 2.818224890583812936e+01 2.906387722040700439e+01 2.672349662137824922e+01 2.765730113751968489e+01 2.952355917680253228e+01 2.858776630672976538e+01 2.921834227999073974e+01 3.064663447437741439e+01 3.156223152738890647e+01 3.051434853202579589e+01 3.128465260236220047e+01 3.064666341788628756e+01 2.962159070796765548e+01 3.134113328973434420e+01 2.925166505699681707e+01 3.076574409137168686e+01 2.795313587663702037e+01 2.895660512402748665e+01 3.002738695315884598e+01 2.966473777602230300e+01 2.972378807560509628e+01 2.771947349133526828e+01 3.258721874050139178e+01 2.773222268156455783e+01 2.862836592366737776e+01 3.025952535619217798e+01 3.104596947987858968e+01 3.060379107061661941e+01 3.034531320601190174e+01 3.128739625858633033e+01 2.938382262545284362e+01 3.019255984450225938e+01 2.959787409825560900e+01 2.796367323377985059e+01 3.032343210758310903e+01 2.807261745942408027e+01 3.125006158569844317e+01 3.260905003476897690e+01 2.977735713401960282e+01 2.617191660768123640e+01 2.705259173798742012e+01 2.792816648378838451e+01 3.004476277489824909e+01 2.882542386530203160e+01 3.002423675778083023e+01 2.943627573446335788e+01 2.882999888961408885e+01 2.804522900623986814e+01 2.859849626433727465e+01 3.039725954211081316e+01 3.011125849721093672e+01 2.921754061549880532e+01 3.061527337483378375e+01 2.994614463555196693e+01 2.871834749176967350e+01 2.883616151719274256e+01 3.060378004939233065e+01 2.880835828511827401e+01 2.845254330650129049e+01 2.978208522196499786e+01 2.922539211426131800e+01 3.227770245463801757e+01 2.713833987606743392e+01 2.708253115786249055e+01 2.872098582720460058e+01 2.775635193600316342e+01 2.711601288626121331e+01 2.697209830100493022e+01 2.887400399186527977e+01 2.928460200347259601e+01 2.846909097679226974e+01 2.860697244239727510e+01 2.814947701737081331e+01 2.679188261882105593e+01 2.758653287309835278e+01 2.732582536408018115e+01 2.744670615657313917e+01 2.794623967072925907e+01 2.699429666236839509e+01 2.754805163700267556e+01 2.837357970574729293e+01 2.988871304702712450e+01 2.755635349228884223e+01 2.628024726169662273e+01 2.802681851039972827e+01 2.716054182899169689e+01 2.691125865255857974e+01 2.733130610494592005e+01 2.818062675365172964e+01 2.828995730154424137e+01 2.742792389386566043e+01 2.801098513471592355e+01 2.909326578896773086e+01 2.791474680139626585e+01 2.758785460277365331e+01 2.767797462999407543e+01 2.645084390839091171e+01 2.692717498142069488e+01 2.818906131868029519e+01 2.735846206176497830e+01 2.955222146438682174e+01 2.875180728857792545e+01 2.632063386467758548e+01 2.754088288976236854e+01 2.703733437322858180e+01 2.639020791571410385e+01 2.783362678678979307e+01 2.752390406270520984e+01 2.854328513609473816e+01 2.871773159837942657e+01 2.724368088478391670e+01 2.927232463658281958e+01 2.989995999605511656e+01 2.762695117024037117e+01 2.621926466117499999e+01 2.773637370254892787e+01 2.747978813894902927e+01 2.773595209390344607e+01 2.659980502191245932e+01 2.562019383494529023e+01 2.674201658420898653e+01 2.485164717410953017e+01 2.490016819565379791e+01 2.804590396693208376e+01 2.731443578998027277e+01 2.642222963883832065e+01 2.619996361146530006e+01 2.689116835280714568e+01 2.717152194321477765e+01 2.698472693791327970e+01 2.625206380540162954e+01 2.731454063712649472e+01 2.651082524304472088e+01 2.649567649467395469e+01 2.614778491908112912e+01 2.713496216305468067e+01 2.604147748143857299e+01 2.709231159668355460e+01 2.636834257051764041e+01 2.523129092242767157e+01 2.817915062333099385e+01 2.652815159501892239e+01 2.712369852176458096e+01 2.358422857305233578e+01 2.654950319488912669e+01 2.592104644775469424e+01 2.596655859447890791e+01 2.412848983506673051e+01 2.578336406652068291e+01 2.476669083481427691e+01 2.750465346504678976e+01 2.548872355688209623e+01 2.688306238946876192e+01 2.631229324791576119e+01 2.292835789702821359e+01 2.477048653824801505e+01 2.528604198337790621e+01 2.923551754605214015e+01 2.624273890646397334e+01 2.727886999783611444e+01 2.737688944415477010e+01 2.626034700980804004e+01 2.802542715626485403e+01 2.578593754998761867e+01 2.704953190835595578e+01 2.692217889523834629e+01 2.787038509022868027e+01 2.760444797278498186e+01 2.782408280932975231e+01 2.817454548083099297e+01 2.677801103627158597e+01 2.702709533040314938e+01 2.468910446820256865e+01 2.800608583677432861e+01 2.669236321752634922e+01 2.615795103852929415e+01 2.613567543202957566e+01 2.688918805855735528e+01 2.700476062031718882e+01 2.686162262617617813e+01 2.536156071677778812e+01 2.631235106088302089e+01 2.439829187523040943e+01 2.515424229713692839e+01 2.541467513817502777e+01 2.597679645260247128e+01 2.481478874015135361e+01 2.512732342057367418e+01 2.455961413324884290e+01 2.581462623515510657e+01 2.601915583019468770e+01 2.612643374141432062e+01 2.526153291681592350e+01 2.569294711409653686e+01 2.652528267023516761e+01 2.430451807965496869e+01 2.436862747691067099e+01 2.614710131791176195e+01 2.700639366800202623e+01 2.685421661717024833e+01 2.623244356289920987e+01 2.524269641803244468e+01 2.364827338153824954e+01 2.499182731205149111e+01 2.476483080412083382e+01 2.487603768387253567e+01 2.549850862603191715e+01 2.561632255217552867e+01 2.409469049079094205e+01 2.393137092980284919e+01 2.420081240884253404e+01 2.545814770236302493e+01 2.414108775210146618e+01 2.560278817978921140e+01 2.340598515348683151e+01 2.363300603538717581e+01 2.450484258832202400e+01 2.698696680110348467e+01 2.346810270554042432e+01 2.552306809633218521e+01 2.621857051358613688e+01 2.414640213201352026e+01 2.646279506208109211e+01 2.600869308769228638e+01 2.414330988950100476e+01 2.573087782233170984e+01 2.535718279313207546e+01 2.508762139047952644e+01 2.425725167722433184e+01 2.483410820902731331e+01 2.489482620733341989e+01 2.529426493186738512e+01 2.440078690251823801e+01 2.570479252596629394e+01 2.480103290079967238e+01 2.453061646118258210e+01 2.453859037196178861e+01 2.427016327424466624e+01 2.446124642353803225e+01 2.675279170141472207e+01 2.511960361696094424e+01 2.308641117201938187e+01 2.592103240504565775e+01 2.280120491649275394e+01 2.557284030690254539e+01 2.459237081040259909e+01 2.430268551800623200e+01 2.676248332591667278e+01 2.481561189723212735e+01 2.431775288010018343e+01 2.436416186912540383e+01 2.627557698943472531e+01 2.663957626057989714e+01 2.611775802938469226e+01 2.470831046015650045e+01 2.321946959650824382e+01 2.350957576738771238e+01 2.439483258247121000e+01 2.654062573877810394e+01 2.496442004527906278e+01 2.377154500171294060e+01 2.597361606581937465e+01 2.424761693085818592e+01 2.367246137318902655e+01 2.576193845631793522e+01 2.571980380514100162e+01 2.418208783955259378e+01 2.699769189926646007e+01 2.587859827639938359e+01 2.457158539739277714e+01 2.483935560919765706e+01 2.323476255957138292e+01 2.378206473659816211e+01 2.406146579850933165e+01 2.401325718548882904e+01 2.424834530366624108e+01 2.530046842867262669e+01 2.631435468402915845e+01 2.592392697963675374e+01 2.728481942915746927e+01 2.625208686809220637e+01 2.536787102936067129e+01 2.834380653252751259e+01 2.619229650401700482e+01 2.543780648293525104e+01 2.441205283166772588e+01 2.558530193219133153e+01 2.343431691184120069e+01 2.468137028096754904e+01 2.475767277575957337e+01 2.780101862521408407e+01 2.363519017997226968e+01 2.618956678575676023e+01 2.570937691240642664e+01 2.235538446302254201e+01 2.374245688349230221e+01 2.472381002681537865e+01 2.411372488953343662e+01 2.532677197740179409e+01 2.421732010008411606e+01 2.363798338342168393e+01 2.665453192380149261e+01 2.596918109105029870e+01 2.643589279025812289e+01 2.505529654015073859e+01 2.486568371824443346e+01 2.461871369280504496e+01 2.639116874607447016e+01 2.674791232124951890e+01 2.307371860360376559e+01 2.505183036737478375e+01 2.497769797502126110e+01 2.541210603273469815e+01 2.447421256716695126e+01 2.609125577551536779e+01 2.421971042459598067e+01 2.554673168775021352e+01 2.543132059043387727e+01 2.654457991122351501e+01 2.352913307729143710e+01 2.581868924321378600e+01 2.493459080436649700e+01 2.384643213394605965e+01 2.344772055898577534e+01 2.230789395553594900e+01 2.342918946912686096e+01 2.302079906676926058e+01 2.423815617182780358e+01 2.400066534636100357e+01 2.347274557309625820e+01 2.470982728202622525e+01 2.392690974762169631e+01 2.213781597974825033e+01 2.256182176292826824e+01 2.460968180156752538e+01 2.406307932515187176e+01 2.360710841683028960e+01 2.388615168901100816e+01 2.515688056310125731e+01 2.516098098143360673e+01 2.508412682416643946e+01 2.334423663906384050e+01 2.354314208886628279e+01 2.365290766510675624e+01 2.296937529108142684e+01 2.482031344128644434e+01 2.210571921561440334e+01 2.404128657890286291e+01 2.474814498080605674e+01 2.481131486121894270e+01 2.627672298493817848e+01 2.606015019824414836e+01 2.344426382404736842e+01 2.487070362884156793e+01 2.410267494851644443e+01 2.366908108158147428e+01 2.441088640480794325e+01 2.368880089049425308e+01 2.538533121431956729e+01 2.499348143786087206e+01 2.207112227693656337e+01 2.249213516252524414e+01 2.278383982930993312e+01 2.400357680125297577e+01 2.426161504477893871e+01 2.481086266552269137e+01 2.529830630251655066e+01 2.297995567783956972e+01 2.393194885178681020e+01 2.247631235544828954e+01 2.388052187422730910e+01 2.563493037649706352e+01 2.270805271000433834e+01 2.224973410933872486e+01 2.407152578996616654e+01 2.334757692752248204e+01 2.373275548871632878e+01 2.210589641075772249e+01 2.225436798166376207e+01 2.248448031540792869e+01 2.251542108346452764e+01 2.356176604471319891e+01 2.264038177385858575e+01 2.353486576263061991e+01 2.276897143615128627e+01 2.344041617921011422e+01 2.366945593321721830e+01 2.394470509726612306e+01 2.391094293159416040e+01 2.352020123438177279e+01 2.233128346860441127e+01 2.292383111182852673e+01 2.219462502777811608e+01 2.145455807784336955e+01 2.246389805900763648e+01 2.258973931675036084e+01 2.169623592269422119e+01 1.929605169415038901e+01 2.327376682198369195e+01 2.213627962749641398e+01 2.559999384839497694e+01 2.166788018958188289e+01 2.057747785149858899e+01 2.235242377098233746e+01 2.393251738108812887e+01 2.159798965881201482e+01 2.206880664154932248e+01 2.340372035060603295e+01 1.993707570123827466e+01 2.067885597440888645e+01 2.185214827220177725e+01 2.391676377278166044e+01 2.331384857796776089e+01 2.272708705063309864e+01 2.259851371782046670e+01 2.352948678318959352e+01 2.315964661432519733e+01 2.112313481884882194e+01 2.062929211337145929e+01 2.179016969172053564e+01 2.304955342318659461e+01 2.217219025007723232e+01 2.204983619165276565e+01 2.069404194262758523e+01 2.091488075782643463e+01 2.243951328313954363e+01 2.146940875177775609e+01 2.203425705781645050e+01 2.264167316345142211e+01 2.181757821035903788e+01 2.106025557677310900e+01 2.184319908901434815e+01 2.231020955110868087e+01 2.275149191629706991e+01 2.211790569057865241e+01 2.116761057824996684e+01 2.381777416281794046e+01 2.270505931537717359e+01 2.025211485556321023e+01 2.243514400045986079e+01 2.201162482964536693e+01 2.297035191531151810e+01 2.219548979637728436e+01 1.901571265475468664e+01 2.194571823345317796e+01 2.166499592052533174e+01 2.119535684247781404e+01 2.166336165258753965e+01 2.298162008514065846e+01 2.227305420703128647e+01 2.218285704996114305e+01 2.307248397061723466e+01 2.063892890262380675e+01 2.108535213451168744e+01 2.025841957492412959e+01 2.231011289815055676e+01 2.219671224471181858e+01 1.929539086386920133e+01 2.273877800273054461e+01 2.257919994378828932e+01 2.326502123916279174e+01 2.287395965881264814e+01 2.005519747350345128e+01 2.152110669642887331e+01 2.133210818466469760e+01 2.318619687362354043e+01 2.125831752547024678e+01 2.138593929560844842e+01 2.421299295495586179e+01 2.230865827217341391e+01 2.348977104770042246e+01 2.109720301555365651e+01 2.418446248501657436e+01 2.122091066990119401e+01 2.322788463989833119e+01 2.296156990383105523e+01 2.003484103291557616e+01 2.059024505674725702e+01 2.370289704408960674e+01 2.222924887782305703e+01 2.224509745956464357e+01 2.249217806409049913e+01 2.125308921934734130e+01 2.216287623787055949e+01 2.228277858172897652e+01 2.124702182719746091e+01 2.073797274643370159e+01 2.175185026933068855e+01 2.183912650656292342e+01 2.109845944225074632e+01 2.124895737022382392e+01 2.068428084888321905e+01 2.014119744947869961e+01 2.039317898813656882e+01 2.179038464169166645e+01 2.278137650047705165e+01 2.247319264413447826e+01 2.149863971140984731e+01 1.992641497347919710e+01 2.431461143442466266e+01 2.117874374859427888e+01 2.188556306343616953e+01 2.250407797189191683e+01 2.168624157229992377e+01 2.161754346507073521e+01 2.045823639773808722e+01 2.195929934518100524e+01 2.104254617357340962e+01 2.178220398175601957e+01 1.984884288060763780e+01 2.234018478494452609e+01 2.162482178122002807e+01 2.362650411295770070e+01 2.254417297054783731e+01 2.197214376000945180e+01 2.247351280148367181e+01 2.102278766237302676e+01 2.228704958690636673e+01 2.119809390785813719e+01 1.819456464916744665e+01 2.109038968769688793e+01 1.980944611723996474e+01 2.113751569024293886e+01 1.909996477276599336e+01 2.207310902858271717e+01 2.061819827827481788e+01 2.076324883251506392e+01 2.052846861123207844e+01 2.124534612458451832e+01 2.142806242477032441e+01 1.981818541955756530e+01 2.108990451507549579e+01 2.187577939093351276e+01 2.101154527755714696e+01 1.969996081992021786e+01 2.126608838126910328e+01 2.243869276605905583e+01 2.040874183185833601e+01 2.132031193426439586e+01 2.113096229979275975e+01 1.995488370385132271e+01 2.096473710185829731e+01 2.150689774378075114e+01 2.064542498755655942e+01 2.214583760141998425e+01 2.033724755968073339e+01 2.061691056500990982e+01 1.846204571366063263e+01 2.024645888514395864e+01 1.789436929984965374e+01 2.097044266019053183e+01 1.979670816609273842e+01 2.053056603143937409e+01 1.827983148097011679e+01 1.913611033058317545e+01 1.790022376105611102e+01 1.803232782973546477e+01 2.016551095841777652e+01 1.855771557134991667e+01 1.945346387302880942e+01 1.612235055318962296e+01 1.890138439275931148e+01 1.969160166351522889e+01 1.637585277865070310e+01 1.819220722819114044e+01 1.877221574598567244e+01 1.831317278689808603e+01 1.770244999505046124e+01 1.788011597628466021e+01 1.908587694267614765e+01 1.855153085303381388e+01 1.913787483004791667e+01 1.745861502571680646e+01 1.865268843495355000e+01 1.917651881199308050e+01 1.816827944109042647e+01 1.718601698480962625e+01 1.924392502419844675e+01 1.690910597378682567e+01 1.769260610999448602e+01 1.586092827431757080e+01 1.814734428777524045e+01 1.639863206514412397e+01 1.797519921498399142e+01 1.851436945705801662e+01 1.747188678150489949e+01 1.808730288989580615e+01 1.963184043183121119e+01 1.793393447234002025e+01 1.601640684837816764e+01 1.590754072996427126e+01 1.749971169346514088e+01 1.650926584053794599e+01 1.611483207208157609e+01 1.526527597082805521e+01 1.622086550235183822e+01 1.685985448238592710e+01 1.913953916400737398e+01 1.767350009204215056e+01 1.726571601688448609e+01 1.547423396448193600e+01 1.744582815802373688e+01 1.591812684423226365e+01 1.468602033015693031e+01 1.860603412142948443e+01 1.649010378975603786e+01 1.623967176341583496e+01 1.565805682165298229e+01 1.672499609733081272e+01 1.751380238883749740e+01 1.895791591833102530e+01 1.735092800813679759e+01 1.684975697655530524e+01 1.729656464805062654e+01 1.496703105893969976e+01 1.646970953900515156e+01 1.588856443651521211e+01 1.661658636921814747e+01 1.763355122500252037e+01 1.578551603991471985e+01 1.783863568692860113e+01 1.806860566297735815e+01 1.675513229775798862e+01 1.701095286732723366e+01 1.751639115622511156e+01 1.779917657461988156e+01 1.664385433545923831e+01 1.552934375566353431e+01 1.681939122453512780e+01 1.513586023419644633e+01 1.496178753067056810e+01 1.711428534785984468e+01 1.635997968303159311e+01 1.821600514059564446e+01 1.701611242625524056e+01 1.693697781541347780e+01 1.627344929217444047e+01 1.463403758170834479e+01 1.584928924068486822e+01 1.638917740489608832e+01 1.757784206250278203e+01 1.594364981259620784e+01 1.504534392920839103e+01 1.642690741184294367e+01 1.710944385987315997e+01 1.433899851765535161e+01 1.579390329653336877e+01 1.602490587044102810e+01 1.568623300428931344e+01 1.573519703811576242e+01 1.712108782756832781e+01 1.490745419789055681e+01 1.428713364895889093e+01 1.557020547710695446e+01 1.537781334658308197e+01 1.537897495961099814e+01 1.485312026591618206e+01 1.620418237795336935e+01 1.498294459873718765e+01 1.381690951056592631e+01 1.511549151852344686e+01 1.588452895063895909e+01 1.576283412290984032e+01 1.588010190814012290e+01 1.579892085620057962e+01 1.441033816617174423e+01 1.492615514681372879e+01 1.455634195229605865e+01 1.590953207377561718e+01 1.439709012453029224e+01 1.685203971226910014e+01 1.504287007826563460e+01 1.271001099620525920e+01 1.421031304390673355e+01 1.416121563024823260e+01 1.548104203068338514e+01 1.376312999972211593e+01 1.518918703170838924e+01 1.382693151873939641e+01 1.505718774562223850e+01 1.524580389837416305e+01 1.289302688049299128e+01 1.601353547545234690e+01 1.328194357226220035e+01 1.389507029415339368e+01 1.377665179065105683e+01 1.447824711829832189e+01 1.319517039644957812e+01 1.326366107022743002e+01 1.296640044008960579e+01 1.380542963874823137e+01 1.280242410632914130e+01 1.254354466235421484e+01 1.038378648608561328e+01 1.122434787561896385e+01 1.110605703688203327e+01 1.333037266079086791e+01 1.416177391262730367e+01 1.359147069322994739e+01 1.255274812703988374e+01 1.431140251918050765e+01 1.128588557351499055e+01 1.164717636948710755e+01 1.418066392656110963e+01 1.367761932835259842e+01 1.222429670802990564e+01 1.321852666991440373e+01 1.432286418852593712e+01 1.467303554648519892e+01 1.379354972470223295e+01 1.235277725978032137e+01 1.514370713986099659e+01 1.291054269822690692e+01 1.309341569855053322e+01 1.222477529247153782e+01 1.341277301569892266e+01 1.262144568660949062e+01 1.360678907622127021e+01 1.551184208206562154e+01 1.216794850627545976e+01 1.302335988006738710e+01 1.131470627113119320e+01 1.378538813769556803e+01 1.202533924290064782e+01 1.418300001022375767e+01 1.340260654521312311e+01 1.231229774549548495e+01 1.327676193822856376e+01 1.372233608633121982e+01 1.329102119638316637e+01 1.239816920514136456e+01 1.268127891666705409e+01 1.327226026078365706e+01 1.232085221694802968e+01 1.231274720895386032e+01 1.245244724669087510e+01 1.527690365866085997e+01 1.321516863481174475e+01 1.342379656004227684e+01 1.251201025480416007e+01 1.352750051297863720e+01 1.349053736563233130e+01 1.207553075544638510e+01 1.352380849420294950e+01 1.258500134143413085e+01 1.313121037704794780e+01 1.143227419370224318e+01 1.405681979642601398e+01 1.241340889910662071e+01 1.365094373279584516e+01 1.292844708947363230e+01 1.117800931650875640e+01 1.364990346798401788e+01 1.328773639149207320e+01 1.353700473615850797e+01 1.363166954370010231e+01 1.251051064310554040e+01 1.282334825388363875e+01 1.348944764626817694e+01 1.161275519415838708e+01 1.272754433805441288e+01 1.416395592480908583e+01 1.195935448842828031e+01 1.389159332876013231e+01 1.338035128860500400e+01 1.201738413307065123e+01 1.212677265511432623e+01 1.430904975041638671e+01 1.475356246994630105e+01 1.207877110545886978e+01 1.242837630467590415e+01 1.399408260205503218e+01 1.211093330318145611e+01 1.364338126059581491e+01 1.542947133690561223e+01 1.126712348286790721e+01 1.268496915868078467e+01 1.359355757554176414e+01 1.193965215296624471e+01 1.313365322461614504e+01 1.453827429689923356e+01 1.281054486700384665e+01 1.028138698891126701e+01 1.210256058329898288e+01 1.354801200615061241e+01 1.474955068766310617e+01 1.209315007896658578e+01 1.243479779343887692e+01 1.209074765858202305e+01 1.306386464116213730e+01 9.784890576835444165e+00 1.317479979972655002e+01 9.583560102612947773e+00 1.221085103455206955e+01 1.017788680849353078e+01 1.059340220807917987e+01 9.543043332287817648e+00 1.045040372030007703e+01 1.254857819785373962e+01 1.278223328352331833e+01 1.137018107842357573e+01 1.057513988728446819e+01 1.291364321689934869e+01 1.048716659333356915e+01 9.415438757694083449e+00 1.238234073362233367e+01 1.063777115869904932e+01 1.049260905576680081e+01 1.078399930539166007e+01 1.021747029312102129e+01 1.023463358277572688e+01 7.841905127795693708e+00 1.044459986791122752e+01 1.003657201775478036e+01 8.435235576336861385e+00 1.053696044346773064e+01 8.673637088823234365e+00 9.959649787692343992e+00 8.801843450053597806e+00 1.060548709908331944e+01 1.017328821089877522e+01 1.072607601316455650e+01 9.958521897284349222e+00 9.965395319292731813e+00 9.549192522942572481e+00 9.609682615041526432e+00 1.124687292917100656e+01 9.727842413880420480e+00 7.445913383106844030e+00 8.926050296014333085e+00 9.028576337699952603e+00 9.985819271467903491e+00 8.825526336452426790e+00 7.399149379202575538e+00 9.159977806830637448e+00 8.474153143457170856e+00 9.914773590825877392e+00 8.535306891110923999e+00 9.043496741314646314e+00 8.936874713955020866e+00 9.444826014933893177e+00 1.025019750907156535e+01 1.036905441113705528e+01 7.446546207094912440e+00 7.371919279511599754e+00 8.448633260680932011e+00 9.105438287675699627e+00 9.810926720556130576e+00 8.988737927993826204e+00 8.698493074758363974e+00 7.337890012127521011e+00 1.031598158631393503e+01 8.333933623132512736e+00 8.066530600810899898e+00 9.570888860116051333e+00 9.687032634740077697e+00 7.140498033895964269e+00 6.996313995618741899e+00 7.968711825749419830e+00 8.721975524136921010e+00 8.982734490134722805e+00 9.123834349864415216e+00 7.976440951464921270e+00 8.864156303059461450e+00 7.915570826464140453e+00 7.777488602386617877e+00 7.310129626946793024e+00 6.948542834741590291e+00 8.858014532021623921e+00 8.569204146583899728e+00 6.885362130691413896e+00 1.012689291726989183e+01 7.888598679983144457e+00 8.226442092464566258e+00 8.019094954173874967e+00 8.763493614610473159e+00 8.152662170778317119e+00 7.461214618892899608e+00 8.763549373584147872e+00 9.161147606801311127e+00 1.067130718678925305e+01 7.171580307914964258e+00 8.235729943029529210e+00 7.475007905825273191e+00 8.566063731931265579e+00 6.221071175425123556e+00 7.392572050339509815e+00 7.176949168874916296e+00 9.075676731990707680e+00 8.227326318817866024e+00 7.501045653293042292e+00 8.265173792232292982e+00 9.839274260911460956e+00 7.864937959220363872e+00 7.979678139361494615e+00 8.427003895086510710e+00 6.741267463229830170e+00 6.422378258222430247e+00 8.143846985572217534e+00 9.157690972003374341e+00 7.183719619970715620e+00 9.746910518293139702e+00 7.435321878324755218e+00 9.348912659074136045e+00 7.034923262429071400e+00 7.960110349833928289e+00 9.214357878436624461e+00 7.630485903757575628e+00 8.050243095923589109e+00 8.929110943677880385e+00 9.353200916781489127e+00 8.403922075272454606e+00 8.082026519414943877e+00 8.157335710639099347e+00 6.905869546462678699e+00 7.689754516188719968e+00 7.535718969879092732e+00 8.673232900742901208e+00 7.879672226363974019e+00 8.491920722026321755e+00 6.446033461547778565e+00 8.634725059812366155e+00 1.073228594570973904e+01 8.253244248463417421e+00 8.374663036338880318e+00 7.455431618345413014e+00 8.295593609525973022e+00 8.910450120414612485e+00 6.658926573543149985e+00 9.267907848826920869e+00 8.706524493561170530e+00 8.802081058511395995e+00 7.720119289087612025e+00 8.432119372190321371e+00 7.866989099542910147e+00 8.009727204838830161e+00 7.320172942179551612e+00 7.879066589903017004e+00 8.260411710002214747e+00 7.435628578692245583e+00 7.866646028434217008e+00 9.137906198446659189e+00 1.015614123775852029e+01 8.470958393872679792e+00 6.468704984479649589e+00 9.851882676302951225e+00 8.042583244099430928e+00 7.063477315599973494e+00 6.167083897990624841e+00 8.740275515853323185e+00 8.952523347676313747e+00 8.329271322518330578e+00 7.492951708786526943e+00 8.508919748867183941e+00 9.145474072668260845e+00 8.839998151791991887e+00 8.196772446553868718e+00 9.562099032373712504e+00 8.186394785173545685e+00 8.863606421786558442e+00 7.431879623279423086e+00 7.099797401910199923e+00 9.769188629873333696e+00 7.383320328233898167e+00 9.573599851879986744e+00 8.817001506843086034e+00 7.983155856046403542e+00 6.659676129022157554e+00 8.400645860452588209e+00 6.741325296399678813e+00 6.457947483894881380e+00 8.615942129647924830e+00 8.273907437895593020e+00 6.741659846709600501e+00 7.740585453186302978e+00 7.764577199222148174e+00 8.161483172359719873e+00 7.648303716513211725e+00 8.124229969542131613e+00 9.362927945469666113e+00 7.715548458051812553e+00 7.650011774443774115e+00 8.743567622047267562e+00 7.354657729458837778e+00 6.964270660781868294e+00 8.484349016256045317e+00 8.238228735329183650e+00 8.529312216445578798e+00 9.082024813201657665e+00 6.661614806261136223e+00 7.331481032069369519e+00 6.215257884402052291e+00 6.792007614736560228e+00 9.542885930619553037e+00 8.084828460663100458e+00 7.145131308539416359e+00 7.805562326839151410e+00 6.995417699574001169e+00 8.045554534101828636e+00 9.008319472968873143e+00 8.882296298773377785e+00 8.574025816341746875e+00 7.271551925339291955e+00 8.207202121662836802e+00 7.605264058931772375e+00 9.061302174863152814e+00 7.093177007908471055e+00 9.664680463735351168e+00 9.162291715598648523e+00 7.917388842786842851e+00 9.671171495731220702e+00 7.272706398554319662e+00 7.344852878109010774e+00 7.078058127014225320e+00 7.353306441943656679e+00 8.020218381788499329e+00 7.927031536582702209e+00 9.260024742819481958e+00 9.021316977801342674e+00 8.411995541584420977e+00 6.194011461082228998e+00 8.613537977660191913e+00 7.333179039574730496e+00 6.899467923742129472e+00 9.149486710066215167e+00 5.644326964257903256e+00 9.718579960341187984e+00 1.031770152239791827e+01 7.256367845350444767e+00 6.406746679778734688e+00 8.036965189158431500e+00 6.409297602861186327e+00 9.421212177185962489e+00 8.600846046377215615e+00 9.765808361054054032e+00 6.522899113602774079e+00 8.225418998863810671e+00 9.486247488024597274e+00 8.288458889405294627e+00 9.342513964078062116e+00 7.548079408600894880e+00 7.916916970884776639e+00 7.260924994535971955e+00 8.294840290793747073e+00 7.102921989638518951e+00 7.301108441642577773e+00 7.919305886395940242e+00 8.045907233597940689e+00 9.153535463212495671e+00 8.359195472953970807e+00 7.329835543674826148e+00 8.082357600431102185e+00 9.524248730849352640e+00 7.441497236614216249e+00 7.884669939641113956e+00 7.184928544667755546e+00 6.465607460903298964e+00 6.626750713382622671e+00 6.607072549448797183e+00 7.492533717315932762e+00 8.387909909866925418e+00 5.489827699489874924e+00 7.054010345602296006e+00 9.257405347020226216e+00 8.300118189260079049e+00 9.306635373322134086e+00 6.618964389827713291e+00 5.864577824640996084e+00 7.492370299517626897e+00 7.211739618683346009e+00 6.908420549033436053e+00 8.686047261925461171e+00 6.504794798674808476e+00 9.172228303187187848e+00 8.039412576294314050e+00 8.161308814332597805e+00 5.436633164750080738e+00 3.917195741016468613e+00 8.600734937215976927e+00 3.958792027508154732e+00 7.287144759788631632e+00 6.925805200992373400e+00 5.764857406917682781e+00 6.818749235846677692e+00 5.329546750975906910e+00 8.270674487747426085e+00 6.861659814224306153e+00 5.945657662682407363e+00 6.582745539489804898e+00 7.949390530615534800e+00 7.175372365873020186e+00 7.671073716962233391e+00 6.547450223821152271e+00 6.580536746361124401e+00 7.383695933237959252e+00 7.197306635813481179e+00 5.142722495216926148e+00 7.340347206457062512e+00 7.371345275671904673e+00 5.825984084261397911e+00 6.410015870610618727e+00 5.483023386375163177e+00 5.236907234195053107e+00 5.455168056020342604e+00 7.384574152386873536e+00 7.068189772115245795e+00 5.113929115931467706e+00 8.455331530070774093e+00 7.076485771343697273e+00 6.185230213479949946e+00 6.902157872249533810e+00 7.843295833204542156e+00 6.798159667509843906e+00 7.159919384913552065e+00 7.554201055034788226e+00 5.194509921025467492e+00 7.185331618839757795e+00 6.464886263841476577e+00 6.051706180281861691e+00 6.492259091035184504e+00 7.031624990728134961e+00 5.054621980148582772e+00 6.995490808060865540e+00 5.663329913519866921e+00 7.142426377919516511e+00 6.009663743149896931e+00 5.944337000252385650e+00 6.939902498399984410e+00 6.258008394194260582e+00 6.861945051912178961e+00 6.381899872226052040e+00 5.548011912950584268e+00 6.883393676002557804e+00 6.866972206671778878e+00 7.013282753698412364e+00 8.442816505297004781e+00 5.956623755619085081e+00 5.113836045368664429e+00 6.323067597766498515e+00 6.412502346516481211e+00 6.455131126076451231e+00 6.953603615844289543e+00 5.805176929206222525e+00 8.597958925409317388e+00 7.079717563770183020e+00 6.170760453191554085e+00 6.662386250966807033e+00 5.391731052100814381e+00 7.838939792097928461e+00 5.452873073447018548e+00 8.309893322076113975e+00 5.770647652219474288e+00 8.387910202884585331e+00 4.636454780283221666e+00 6.864112202362885107e+00 8.473279803121553044e+00 6.184130728146972622e+00 7.590197065566088419e+00 7.064577133382215379e+00 4.728825532608806448e+00 9.157444463610396213e+00 6.601187797129997037e+00 6.437508645692978426e+00 7.364467357672084269e+00 8.022634635803399306e+00 7.435111126465537623e+00 6.561662595813564813e+00 7.353052531317986862e+00 6.374322471812276625e+00 5.631226579431333867e+00 4.871541146681242829e+00 7.608858396380969502e+00 6.865200421780211393e+00 8.330678820231456783e+00 6.601728396176565816e+00 6.587290130829079438e+00 6.788707792751929482e+00 7.354819141619023171e+00 5.993027217573371423e+00 8.129844964792422246e+00 7.245243494939772155e+00 5.275933170288341856e+00 6.009788647935477179e+00 6.065922581964081850e+00 4.848472275367635476e+00 7.427906216416841012e+00 6.485733345534566041e+00 8.801067242966482240e+00 7.651930635069184916e+00 5.754946572642736236e+00 5.770143160349027411e+00 7.390591810369708803e+00 4.827048169999355487e+00 6.206231030179438335e+00 5.335209066222537544e+00 5.609108070798537682e+00 7.481471419678617174e+00 5.701172802473311485e+00 7.172978557474286809e+00 7.862220380254688834e+00 7.680058370579186722e+00 6.955577384436435473e+00 6.815738732524549981e+00 6.083400019716338925e+00 6.004553997387497510e+00 7.827324194210278030e+00 6.221240246389810657e+00 8.767497771324650913e+00 5.791803319008995921e+00 6.770114457602724123e+00 8.658506962679902941e+00 6.486517736120269717e+00 8.751491822335655257e+00 7.245320189938508904e+00 5.558656534611414735e+00 6.700712016369156032e+00 6.059552483045280269e+00 5.781025143740095906e+00 8.113501558935601210e+00 8.225973668474866329e+00 7.947390982397084969e+00 6.601393706626137003e+00 7.796013824388595914e+00 7.424836531100208248e+00 5.190458860210919845e+00 7.296508661045804089e+00 8.398221289320000338e+00 5.974384242223248265e+00 7.310679150366165224e+00 7.791210528470275065e+00 5.794268040856846547e+00 6.038983769504551624e+00 4.901279772651164990e+00 7.438115304867294775e+00 6.895893224888295592e+00 5.285406447693001830e+00 7.110743053592109675e+00 6.444022079892616439e+00 6.727800047446607756e+00 5.993592723844364478e+00 4.631684357094343341e+00 5.175723128957696595e+00 7.680709984914050104e+00 8.530132053317077023e+00 6.151460832358427666e+00 6.815024599854727860e+00 6.908934120193060302e+00 5.978526955809368104e+00 8.017240500178333562e+00 6.306942614403387992e+00 7.651069421306297080e+00 6.085770856998139244e+00 7.434519796667363067e+00 6.956325342748838736e+00 7.785550695615532923e+00 7.227060337445726290e+00 5.850962678573639053e+00 7.502949305416801273e+00 6.049091544810652366e+00 6.056301069054844000e+00 7.554836431129843710e+00 7.044818430441250001e+00 6.350201490520614556e+00 7.885118138194562754e+00 7.598048639584730424e+00 7.604246746368876764e+00 6.312712594741943128e+00 6.760039613136437531e+00 7.946578903821679418e+00 8.562657906730397173e+00 7.253826616815598705e+00 6.392903964080533186e+00 8.620429585306331077e+00 6.226846191653862661e+00 4.401311600303443150e+00 5.785585422203997297e+00 7.312378366392897178e+00 8.013517854651437844e+00 5.759217392957757475e+00 5.706553068812071139e+00 5.496259894937652213e+00 6.267793616189156758e+00 6.166993447708116527e+00 5.964382534324453644e+00 4.701926257871283710e+00 5.728499848833807029e+00 4.749836921108405718e+00 4.952731078941880583e+00 5.210484221195963883e+00 7.084650866877876041e+00 5.901604141279772620e+00 5.074446268883990641e+00 6.527825822183840110e+00 6.982368465578801420e+00 6.801188344601968083e+00 7.170155008379150097e+00 6.123027390323140473e+00 6.197182411709077243e+00 6.640113962627822275e+00 4.034360596384553688e+00 5.337383056677167836e+00 5.368763618284859263e+00 4.861797722903508756e+00 7.873859711431497210e+00 6.045542823977597457e+00 6.975197459693908364e+00 7.293171288769013216e+00 5.011443689136419799e+00 6.250205742888859994e+00 6.678332990470818409e+00 3.270226562133689896e+00 4.068709378241007535e+00 3.720127277308590052e+00 6.622792447008609251e+00 7.358646551065131547e+00 6.840499859658326187e+00 5.648723394202005643e+00 7.231253889202146290e+00 6.239893363257761116e+00 5.725130291573824692e+00 7.432670408666185224e+00 7.721429063541025428e+00 5.961630276312002152e+00 3.242643295305602358e+00 6.410138610320312402e+00 6.719853791333128434e+00 6.835628189885051498e+00 5.840082107630093944e+00 4.930173326013000512e+00 7.905130454995306977e+00 5.407788990308574739e+00 5.652817441827534317e+00 7.300343614721965579e+00 6.134466928371470118e+00 5.111841051099362154e+00 5.490976645293240921e+00 8.278169549132746496e+00 8.335914280368115215e+00 7.629497131818033573e+00 5.400980628457221933e+00 5.422430916891881836e+00 5.850189723747552861e+00 5.967614614750869073e+00 8.100685934003637456e+00 7.288454325861035699e+00 5.602797378165630171e+00 4.480835170509671173e+00 5.516104198089058386e+00 4.777499272600264746e+00 3.419384946307399087e+00 5.627867438667551347e+00 3.421551045270534441e+00 7.422333225594357486e+00 2.915872035263497253e+00 4.909924430210349300e+00 6.036519159943694035e+00 2.537519092340402960e+00 3.123055180055231528e+00 3.164533516391361712e+00 3.407963715119652015e+00 4.034777463737173164e+00 3.932216559598364913e+00 5.167019420271226515e+00 3.617392813687482445e+00 4.799015255767175248e+00 4.971924403981279106e+00 4.498706081628292885e+00 2.667185105129949552e+00 3.615015462861534523e+00 3.501468339854638234e+00 4.566388752563934617e+00 5.362989108510173963e+00 2.997390206716052052e+00 2.469489891175054019e+00 5.455251659224497729e+00 2.205789602434002017e+00 3.834370653684123109e+00 5.765437192541164713e+00 2.968663120350827356e+00 6.386150897508616531e+00 4.652935463316437037e+00 4.922003289954292704e+00 4.305930327333702401e+00 3.702953196153492499e+00 5.829256671387836874e+00 6.089978890307801151e+00 5.208072348268196983e+00 4.364549942611980704e+00 4.234191248369873151e+00 6.263604549346888817e+00 5.748804348533425035e+00 6.533318798649974113e+00 6.385975436442758557e+00 3.893328485228586544e+00 5.885014441684988107e+00 6.583384925908219998e+00 4.056266538788671383e+00 4.316062653946715955e+00 5.404662786247671491e+00 4.902598902234657885e+00 4.789275220372362085e+00 7.914936046961447147e+00 5.428940165344474877e+00 5.417380936022956561e+00 4.608955355870113735e+00 3.130262715407016394e+00 6.331689824471758321e+00 4.646016722445388325e+00 3.336981746329443332e+00 4.765552369621920192e+00 4.489990828111075416e+00 7.312738289755986720e+00 5.289746048498926712e+00 4.094946942347194252e+00 4.915658578410285529e+00 5.488392224513702011e+00 4.900605713662439022e+00 5.932186582252650275e+00 4.232406933608275246e+00 3.364850523457401099e+00 5.146983095894813509e+00 4.088445789789535212e+00 6.909363770516927516e+00 5.295233825985413034e+00 4.491500058547517327e+00 2.714835793339748005e+00 4.569269122699676444e+00 5.034327123559272366e+00 6.207887215554407589e+00 5.804256127756517003e+00 6.018765253512701641e+00 5.530462425930732451e+00 5.063427750293008067e+00 6.163842917289416690e+00 4.970792311393512186e+00 5.904167860233562770e+00 3.941129722296525806e+00 4.880623074456859278e+00 6.792080249718667417e+00 3.977221367229923921e+00 4.236041046277866151e+00 6.138019621345701005e+00 3.912704874606326655e+00 4.700256305897488218e+00 6.668602630626184968e+00 5.788121024641546875e+00 4.465122879491351782e+00 6.249242422094447136e+00 6.472085440562851844e+00 2.023636912675676580e+00 4.323052666261655297e+00 4.243666220233136777e+00 3.099507543548653654e+00 3.096176056335466775e+00 6.534260029661175473e+00 3.122621167069369985e+00 4.167267510332373526e+00 4.738045376244047091e+00 3.206268494102899602e+00 5.764472255728906092e+00 2.957815964754839211e+00 3.954346580179186166e+00 2.978951331243154588e+00 3.299000699197613518e+00 5.217147553555763650e+00 3.385145268058224133e+00 5.187652909081473140e+00 3.257404782334945015e+00 3.558278995190062854e+00 5.032875097337663917e+00 3.339580670564847864e+00 4.069352515815809923e+00 5.330284983312429503e+00 2.572362752162415944e+00 4.548922689621162974e+00 3.354567540665658765e+00 3.198740486902185154e+00 3.122896080659932849e+00 3.943233962424075312e+00 4.646076664114177746e+00 5.757002474686554905e+00 4.152795016927319338e+00 4.912717334431433436e+00 3.234559892062400799e+00 5.253695022871636588e+00 3.976836143609006502e+00 5.196785680520513040e+00 5.060849681598220684e+00 2.741634356358884528e+00 5.794499147175181442e+00 2.795310691803043923e+00 2.587572596460867125e+00 3.942170516975567640e+00 3.684291410371356434e+00 3.957628010896301785e+00 4.197571182826123071e+00 4.733387476576355724e+00 5.108391929599192416e+00 3.534761367413205679e+00 4.749720533820961599e+00 4.890499178937197655e+00 3.032782123142860886e+00 5.169401858127566030e+00 3.963059221210055494e+00 5.018335856552711860e+00 4.535152183124506742e+00 4.658294956029306100e+00 5.204806015525615059e+00 3.093628844446626669e+00 4.513346536713850554e+00 4.316929896182068127e+00 3.993204649041559584e+00 3.045295644653034817e+00 4.525512509364171265e+00 3.707976831515185534e+00 4.471334018677400657e+00 4.059304518292320196e+00 4.743586693902241969e+00 3.936775225155596303e+00 2.943618346048719747e+00 3.068081065382105788e+00 3.387485422807656299e+00 3.724574586073607918e+00 3.639988040921851020e+00 3.792510112107668085e+00 3.921493032810608792e+00 6.032379489309386500e+00 3.880734779705328208e+00 4.129465768735835596e+00 3.685251440366747122e+00 5.112815199498785823e+00 3.783778584217721175e+00 4.758510699990369908e+00 4.551699624098229258e+00 4.781589567176236066e+00 2.350370636255771029e+00 5.049691875921729967e+00 4.476538094943634860e+00 3.357774424191328322e+00 3.118210929079054949e+00 3.293714529003476610e+00 3.218384121722823732e+00 6.659807172602688397e+00 4.225666134120735329e+00 1.274105614132746478e+00 3.878643529155844760e+00 3.015344559534461677e+00 3.932680998120584359e+00 2.867083170293626360e+00 3.223748756298011831e+00 2.891730968553351655e+00 5.741359855394880363e+00 4.378756069101091164e+00 3.904849146343069677e+00 5.081740676661336664e+00 2.785635644651023313e+00 6.394995964714754066e+00 5.311982005294579423e+00 1.817226635256108169e+00 4.820246653075443533e+00 3.556071976722875672e+00 4.800355658882861754e+00 3.694939673184296502e+00 3.830969623065437091e+00 3.682519186358958141e+00 3.922249857295341702e+00 4.771985431877239670e+00 3.993783188974826537e+00 2.893131429671161658e+00 5.009498192396894645e+00 3.469875515109114517e+00 3.776755892553863792e+00 4.320148915089126795e+00 3.783616304898477889e+00 4.347228319955020126e+00 5.403899224304904436e+00 5.266178688712813027e+00 2.817580843233783661e+00 5.415213787279597568e+00 4.620458026276133445e+00 3.601235861993018705e+00 3.420940238129904554e+00 3.948572053471162135e+00 2.850997792125546937e+00 3.663669745454766424e+00 6.343001666369462832e+00 5.097778063341455557e+00 2.826756778623976007e+00 3.078537747356613341e+00 4.021308285629658030e+00 5.300745204726954540e+00 4.718152352859247500e+00 3.516610487081456515e+00 2.720830555415952645e+00 4.393327058586625533e+00 3.692508541778236175e+00 3.874511565131633972e+00 2.009117409975597290e+00 5.832477241105943122e+00 2.562310929016503813e+00 3.973984271353227182e+00 3.657749854142414492e+00 3.083308305751175649e+00 3.381149342670858982e+00 4.524827185479076697e+00 4.641517763853025613e+00 3.285304466755604391e+00 3.666675439672872461e+00 4.164409508517795011e+00 4.187933866460593180e+00 3.497939069079377461e+00 4.941474118123743153e+00 2.092264562800321137e+00 3.049584687042494302e+00 3.106188195998830448e+00 3.717149694329585419e+00 1.988288906873008965e+00 4.586810124566177649e+00 3.272821833822839643e+00 5.437710027639797161e+00 3.121911217284504936e+00 3.543976079773667021e+00 4.597515092646389689e+00 6.703276476579093313e+00 3.866209109912535968e+00 3.977060448196486853e+00 3.209214470625072479e+00 4.417346918233999276e+00 3.026973691546968936e+00 5.377265583890681988e+00 5.013354095234146435e+00 2.736970955775952064e+00 3.959817609894367152e+00 5.056206181253388721e+00 3.915709015848522601e+00 7.461446924224960142e+00 3.303910336069791676e+00 2.640986297314843245e+00 3.485680222061367850e+00 2.737178278453114455e+00 2.717386969649922435e+00 1.917456777000043910e+00 3.491687746475802712e+00 1.568985891752754158e+00 3.998164936656055435e+00 2.422235004139537295e+00 3.838066795175620882e+00 2.943835673757559501e+00 3.667656305490761159e+00 3.151997508611122711e+00 3.620825454828662693e+00 1.935901865920755194e+00 3.222496081690232828e+00 3.747004179929638301e+00 3.361710927546324168e+00 2.195780668594078833e+00 3.394733886026123137e+00 2.285989595706528377e+00 3.121723323621314883e+00 2.403145139841953881e+00 1.875888499616442662e+00 3.599831075228382637e+00 2.801278686995352096e+00 4.078961976163208547e+00 4.373128119785455681e+00 1.297259100229507967e+00 3.508284651318025471e+00 4.072322581945308606e+00 3.006477400274754519e+00 4.006934164577354629e+00 2.330643201898551009e+00 3.234368938381340097e+00 4.021803875560864938e+00 2.944410476712400637e+00 2.804991971555857777e+00 2.618678031505683457e+00 2.106298777255422028e+00 2.611438201185896535e+00 2.842852344453267399e+00 2.229797322589518238e+00 3.164956074135984121e+00 2.642408656843918902e+00 2.280763265938101636e+00 3.089039480629637957e+00 4.187936435888391706e+00 1.981507279546428135e+00 3.345772796341756283e+00 1.518588320977723116e+00 3.060439870787866390e+00 2.824976271324495691e+00 3.102300872381143382e+00 3.376503027923722478e+00 6.089521499674906968e-01 2.890186007313885863e+00 3.655380834173198590e+00 1.527713202246151258e+00 3.827572496654711554e+00 4.721178258988438792e+00 2.180990497892140834e+00 5.830862635008306150e+00 3.437083949015122375e+00 3.464055916169964888e+00 2.821024165281787344e+00 3.607381622278905020e+00 1.892532772557451004e+00 3.492205783791494600e+00 3.031378277648803632e+00 3.194649117705825159e+00 3.326819499984306816e+00 3.908832225671376559e+00 3.289710123284161014e+00 2.724446574150076739e+00 3.486549038805301759e+00 2.870008179447129049e+00 3.938817298912073106e+00 2.811815350849126816e+00 1.642861553645308170e+00 3.364680543660818923e+00 3.998772500435048283e+00 2.745460820295219762e+00 4.820616916483128733e+00 1.781883906745453938e+00 1.733594730657980643e+00 3.357891535093955326e+00 2.006174155937579862e+00 3.357246851375640162e+00 3.648055519647837031e+00 4.734302646341788545e+00 4.014175987631587006e+00 3.411634309186712066e+00 3.313794802112587590e+00 2.441407631921692190e+00 2.744120451332991983e+00 1.971230191115431296e+00 2.343415220268222132e+00 3.776520889497946953e+00 2.148512691031963850e+00 1.992426326044922646e+00 3.330878216826231419e+00 2.783915787888647575e+00 2.046528839003454170e+00 3.009563222540672545e+00 2.035785905883724656e+00 6.868778742341039578e-01 1.399782987250953514e+00 4.736229287003525634e+00 2.976317346675654285e+00 1.718509541031941534e+00 3.711732046457152379e+00 2.171330727159599405e+00 3.100603932987174627e+00 3.010916566122349369e+00 3.854171760681854852e+00 2.557804822216546370e+00 4.820124545513120751e+00 3.098388260203281508e+00 4.327751881183733218e+00 1.473986258948027039e+00 4.212704948970961816e+00 2.343462392239647585e+00 2.724528017317714657e+00 2.715103580271569506e+00 4.828225363454443197e+00 1.919350006132034547e+00 2.789822223031167336e+00 3.931907944417961875e+00 2.184795826857430789e+00 3.578478022301453620e+00 1.782406993434730191e+00 2.649454768433006535e+00 3.043882420573269521e+00 2.679965855787741269e+00 2.557659306851525649e+00 2.419793608293698828e+00 3.198563718994076766e+00 1.191039498578671640e+00 1.139155042453580569e+00 3.719487451125841115e+00 9.177979608812447676e-01 3.884836153751756616e+00 3.236070476240312743e+00 2.164086954891276005e+00 3.670241057636764115e+00 2.623786399323161156e+00 1.483280589797518978e+00 2.767499801419969430e+00 2.478048840354319271e+00 4.332323638772478169e+00 2.758145403156547992e+00 2.907660570779075915e+00 3.020989381192785039e+00 2.759202833540228550e+00 3.923143058764818392e+00 3.335332115016706567e+00 2.236091676883166013e+00 3.139591068171238231e+00 4.222412199174055303e+00 3.055539236496849664e+00 4.233731738681568935e+00 1.547773428973716614e+00 5.019093216208284858e+00 2.723648539620802556e+00 4.663924890971875570e+00 2.262118249445552731e+00 3.895123323369371171e+00 2.901726884523658345e+00 3.625197665428264049e+00 1.940271424768136743e+00 3.619078267369709945e+00 6.806011504034872317e-01 2.424923274104931803e+00 2.104362515908924536e+00 3.573669992868826029e+00 2.638648220766335317e+00 2.590008681236744881e+00 2.805285047103624141e+00 3.034387891522018599e+00 3.394042958929956111e+00 3.501329752845288024e+00 2.340660780019324427e+00 1.902405015366314345e+00 3.303019398483722835e+00 3.891827632587102848e+00 4.463710782443058633e+00 3.428808348875735934e+00 2.665185634661526581e+00 2.211532929665712466e+00 2.870993481124386904e+00 5.078478603386050949e+00 3.439796653891730838e+00 1.982409574583336331e+00 3.158614214211729276e+00 1.261310663525856635e+00 3.212646896671070618e+00 3.731342134392777510e+00 2.871964085550607670e+00 2.853751493640345860e+00 3.049665111676476581e+00 2.324327913707707083e+00 4.503333370048046902e+00 4.467627026676930235e+00 2.772496487308996116e+00 3.080856946223857307e+00 1.929324532677735959e+00 2.660529443192896082e+00 3.417349693168162172e+00 2.984087844634967013e+00 3.426849537668103185e+00 3.838513065732482854e+00 2.919831806540893915e+00 2.138150069506445483e+00 3.168665015826884979e+00 3.701824207579096804e+00 3.793864944525370042e+00 3.620672212469158602e+00 3.474665391001815706e+00 3.466349489926863647e+00 2.303361978248197328e+00 2.644254854027070056e+00 2.345521484955579883e+00 1.743683000424789631e+00 3.862012439137328723e+00 4.520990595679834634e+00 1.909272555093886048e+00 3.125198115734317383e+00 1.980545747965283265e+00 4.116354340574878812e+00 3.795839138422924641e+00 2.380417500540751963e+00 2.786973681859450380e+00 3.388423762276436602e+00 3.786600652476913575e-01 4.024975303252722014e+00 2.430526651639014712e+00 3.495399421253308603e+00 8.037681950675336084e-01 1.907685540417151326e+00 1.090945987452459187e+00 3.683149512768987499e+00 2.342413959081505404e+00 2.991144299250839023e+00 1.092523393286398026e+00 2.790388432204764513e+00 5.077619934336150997e+00 4.023487637930675653e+00 1.859317378170654012e+00 1.432997459842078936e+00 -1.793266970104447633e-01 2.296187720266169130e+00 3.533280149703206252e+00 3.391263416431192557e+00 1.063802546046600517e+00 2.862962002782523108e+00 3.086956039293643261e+00 3.819356616334276922e+00 2.087556160811292028e+00 3.915446394016719456e+00 1.136721855626845912e+00 2.062836116407340548e+00 3.278333382783532368e+00 4.195811684146253384e+00 6.770724169380371027e-01 2.656726260383836191e+00 3.473784465202473193e+00 4.513268846838139225e+00 4.131988774795702923e+00 3.486048068444544068e+00 2.514617520922845184e+00 2.269458309517662808e+00 3.911489628020886400e+00 3.879467261333162664e+00 3.387942794486293430e+00 3.401146699043541055e+00 4.511232167090148515e+00 3.149952458629181606e+00 4.467178248363905979e+00 1.700559120486515141e+00 4.658952095264333515e+00 3.298894254490903233e+00 4.461267533450757328e-01 4.444449610917273752e+00 2.068111056435943063e+00 2.862366401593126053e+00 3.097991929174491954e+00 1.892705778688418050e+00 3.693982902856434603e+00 4.482905395343068200e+00 3.685723512696164939e+00 1.634216660651360842e+00 4.269676116373377184e+00 2.304421141195579281e+00 3.911785621790949019e+00 2.386768041458821266e+00 1.564264583871810110e+00 2.787722080328316476e+00 2.917089550408584309e+00 3.631313971185554657e+00 2.517316445722372009e+00 2.534893334513756535e+00 4.610999745440556907e+00 1.056490749395180284e+00 2.186824221436933335e+00 5.172203317486927965e+00 3.966481201158701175e+00 2.049448160575913391e+00 2.532801421366287720e+00 2.111481184482178808e+00 2.683656316368146388e+00 4.161144540431754857e-01 1.283333208235107659e+00 1.308230679315990352e-01 2.312105080769002008e+00 1.245676810647862398e+00 1.623781080886817829e+00 1.734790627766655602e+00 3.521928623428459915e+00 7.082014630469568583e-02 2.999702868764479113e+00 2.205438980612876243e+00 1.559595544282524893e+00 2.068590935112597062e+00 1.478754788739146786e+00 1.593770480360841568e-01 7.890586666582056763e-01 9.671026960584339083e-01 3.296504716309194283e+00 1.636341065436040632e+00 3.026861228066666243e+00 1.037034837309691593e+00 2.579170495106767991e+00 2.547870557011064019e+00 4.127434864026004568e+00 1.958695077891701830e+00 1.789528583021836372e+00 1.754246056508740992e+00 2.632012059477303323e-01 2.157281685254865966e+00 9.159974583662885417e-01 3.005593168564252071e+00 1.335860836561872489e+00 2.309763812036108366e+00 2.812504331187863027e+00 1.721820534161762728e+00 2.419555422981981785e+00 2.010608344620639087e+00 3.136009625062391670e+00 3.154938971104272571e+00 1.254852732908407820e+00 2.975235851920700725e+00 3.642546986337046100e+00 1.803208118294036044e+00 7.168748353710642229e-01 2.935293927596968722e+00 1.875741066242206101e-01 -5.651309258717942541e-01 1.221484831986427100e+00 2.862911747675807028e+00 2.515494746760607470e+00 3.841880124007298059e-01 1.391790504497069758e+00 3.076272887215012020e+00 1.001289869136991362e+00 1.189034594651908083e+00 1.806474573153590724e+00 2.908639532353892942e+00 8.160163842637464526e-01 2.154178044801038361e+00 1.200956288547491813e+00 7.394141364690692830e-01 2.625516079139939674e+00 1.963440285333663438e+00 1.221990201292824096e+00 2.168537563812882762e+00 2.029820284994386270e+00 1.971045401770283423e+00 4.720151459292903917e-01 2.845933776882140442e+00 2.696359693869446961e+00 2.106818374126323778e+00 1.233458008470004419e+00 2.907785644731275987e+00 1.906736757306898067e+00 2.627832946397232305e+00 2.388468246070243328e+00 1.409083939968549526e+00 2.024372496258601828e-01 -1.463006088767067614e-01 1.616542206282721716e+00 -1.719780948438291157e-01 2.342742999957605488e+00 1.496249248141664712e+00 1.050945702761744593e+00 8.277701556088494783e-01 2.257678881256317105e+00 1.247462319734039093e+00 2.758532164079342763e+00 3.057972761084978064e+00 3.743715240934308408e+00 3.319488811293727526e+00 6.613380294641455492e-01 4.505932558590334813e-01 1.523995455354527850e+00 1.856760880450953444e+00 3.270135681981196640e+00 2.765556941462039564e+00 2.911127087909716415e+00 1.981800633100657905e+00 3.023619930955002033e+00 5.276285560785480833e-01 9.408583370664163059e-01 1.801771390170453513e+00 2.570836772493951372e+00 6.157281906343530231e-01 1.825837407402748358e+00 1.448440377675493496e+00 1.721757654557567907e+00 7.071640215767975857e-01 1.174377943618608366e+00 1.510343797638903363e+00 3.554897879843688546e+00 1.527498387705999550e+00 2.033953577028390747e+00 1.029271669586004911e+00 2.411977548924915560e+00 2.138545279795713849e+00 2.306103546040311869e+00 3.167314066264682815e+00 1.621484982075522385e+00 2.402249126609840857e-01 2.721874979278370965e+00 2.375080406736157279e+00 2.355791560193004841e+00 2.723742006415203587e+00 1.122130081647701116e+00 2.510482768202464854e+00 4.072319386535920849e-01 2.683073212140701713e+00 1.881221656624525451e+00 3.422124092386097605e+00 5.235939375228368942e-01 1.196947406056402041e+00 1.659775394646617608e+00 1.573940196700645444e+00 1.955753657238487042e+00 2.729292485678008973e+00 1.474728450491109788e+00 3.611197496353041991e+00 1.741895207629163167e+00 1.308945411072880427e+00 3.988121026777695644e+00 1.542404212781931516e+00 1.313411554830580030e+00 1.030607595020643918e-01 4.197792805769985591e+00 9.105484614341937677e-01 2.735203475704199860e+00 3.342165189246434132e+00 3.265949964546230433e+00 2.262417236767690021e+00 3.273126487073761748e+00 3.057540631729713354e+00 1.053591667510612284e+00 1.719850592820876711e+00 2.444289458313784635e+00 2.761408355830305528e+00 1.722616105665798036e+00 2.413755127879712692e+00 8.910755433203301212e-01 2.564165657928679121e+00 1.932918113514300984e+00 2.585828089181815059e+00 3.155756740653590242e+00 3.058258785090038678e+00 1.950599313486884423e+00 3.970890827930774858e+00 1.795811139519820410e+00 2.050796316294200228e+00 9.336861165461116663e-01 3.354212377060199035e+00 9.389172984881301032e-01 4.026682441448688365e+00 2.952792886015022322e+00 1.143982279516222222e+00 2.410489011717223740e+00 6.825982815336590903e-01 1.603150028067346966e+00 1.217406872701421783e+00 1.595517321452361692e+00 2.047547314171378474e+00 2.474140836636414154e+00 1.475384724429583017e+00 3.135269020079753055e+00 2.007841258574919685e+00 -3.485380129146100070e-01 1.134965958077293724e+00 -8.367824737510021205e-03 7.222344319147340208e-01 3.767225088433338254e+00 4.817779450265742280e-01 7.866328306240080170e-01 3.072098685388653383e+00 9.900482756740404122e-01 2.432055115555741942e+00 2.055507819328959318e+00 1.004049022639933231e+00 3.913990550514502509e+00 1.447282803305823595e+00 4.026684085637048938e+00 2.921129682450882559e+00 1.661059773539746320e+00 2.405623733350644944e+00 2.070284530985147420e+00 1.612778421889492053e+00 3.440904879492118873e+00 3.626069324807782657e+00 2.830044690194116530e+00 2.173303479712316300e+00 8.680025928258403578e-01 2.298437626692466207e+00 9.888748813080737721e-01 1.106695990034449073e+00 1.725180623894248866e+00 2.684863278061728309e+00 1.339783636917168064e+00 4.094021954469837965e+00 -1.053007110258908474e+00 3.327643795100930779e-01 2.353196090369773508e+00 1.385641300784101082e+00 2.306048736135205779e+00 3.100987054690743427e+00 2.838620219451247095e+00 1.034939842920032049e+00 2.304091385688173954e+00 2.932700662078333576e+00 2.426384883909404433e+00 1.584779071241918080e+00 1.113133623860528498e+00 2.301648167532043487e+00 2.236135254016994534e+00 1.303539044933931690e+00 2.345249368189079142e+00 2.427831540806383526e+00 2.943278801508899534e+00 2.933832725927124407e+00 8.122050651515745345e-01 3.565064512840502964e+00 2.111515120053900851e+00 1.812976406532456064e+00 2.956305994555212813e+00 2.458858026614799908e+00 9.266654308946637997e-01 4.067768577134290631e+00 1.549791972930416373e+00 1.990807717868048776e+00 3.179328644751127086e+00 1.482288275887786666e+00 2.108284312503608149e+00 1.626249336465120487e+00 1.180784113728560847e+00 2.086175108262359856e+00 1.504548466799635165e+00 2.422702714175076544e+00 2.571091766609985729e+00 1.474331510562174152e+00 3.276607537200999953e+00 3.150587447302011235e+00 3.740184863477203914e-01 1.874002805226636426e+00 7.524136057294275037e-01 1.106473739179693272e+00 2.057788741667357701e+00 7.602843342016644135e-01 7.816063241170831954e-01 2.463697985014564829e+00 1.492682793149945120e+00 2.428994385204707118e+00 1.358670290794684821e+00 2.981017424520816306e+00 1.882031427336611662e+00 2.268366142310324740e+00 1.382644823253324606e+00 5.123402227675837306e-01 1.897329689288102195e+00 2.428133070445706476e+00 1.775903742390197326e+00 2.010852031436555443e+00 1.423119860177824103e+00 2.662501402941003015e+00 2.871721103828003052e+00 2.088461624124548610e+00 2.149860377142205792e+00 2.532269833616096921e+00 1.638051613484409863e+00 1.595348566913449506e+00 9.433884053332088904e-01 1.389171935916623690e+00 2.592489769455328386e+00 1.422552890918638013e+00 1.381964607205488527e+00 5.879071908206040531e-01 3.453725614759661777e+00 2.703413031897933472e+00 1.438984688530115186e+00 1.016330724514479034e+00 3.559487344164361744e+00 8.662684199570223065e-01 3.808174588158202756e+00 1.845490225350582492e+00 4.115514860237976080e+00 1.565173373261040446e+00 3.368173113986272948e+00 1.933948005719900998e+00 2.575831768705890923e+00 4.148047008340909336e+00 1.127117383230151537e+00 -1.363265334219605496e-01 1.437282775037741489e+00 2.967343305022240418e+00 2.117073210674208728e+00 4.787106628945739573e+00 1.987112071759628673e+00 1.541782132094765334e+00 -8.723062528816506456e-01 2.139596621371494756e+00 1.466852794518467840e-01 1.754820531089244628e+00 2.671697209820804275e+00 3.517977505693858475e+00 2.648574705412280572e+00 1.145727966424355593e+00 8.315197105796429122e-01 6.230948229134452010e-01 2.364510260516414775e+00 3.421729045563837612e+00 1.967511067361433774e+00 9.483438737377404282e-01 3.473894771611378385e+00 2.722892696450454064e+00 2.912805453246447573e+00 1.003564621583453498e+00 1.142788495708599639e+00 2.261226694405558124e+00 1.260784775943762703e+00 2.975928965379810442e+00 2.009142649543460113e+00 1.735055979546559213e+00 9.992228434410256321e-01 2.066865625054894018e+00 6.549089056882522186e-01 2.621605474017737691e+00 1.300169911810507895e+00 1.425329683650099266e+00 3.709121280309073398e-01 2.550494885326331840e+00 3.254759704894021333e+00 2.016167898052757756e+00 1.698752489928588405e+00 2.039754536115931494e+00 2.902057321478146434e+00 2.233673715015603189e+00 2.571581607479971332e+00 1.626885127798274766e+00 1.238789035959467766e+00 2.232609429866074358e+00 1.020051200393372826e+00 2.699374598387035640e+00 1.808698816544984656e+00 2.682212620353873422e+00 1.540264231914213688e+00 2.241170167960505388e+00 1.535666319893341125e+00 1.578265540437516767e+00 2.583530454170757551e+00 3.129613949170397258e-01 1.128492762411426042e+00 1.637687561934277225e+00 1.803980248649568630e+00 1.151750658507754821e+00 1.088691900890827124e+00 3.500473726089420090e+00 1.863388787210872533e+00 3.040955594527308570e+00 3.136715309893916892e+00 2.225411882771953564e+00 4.876488719421873674e-01 2.551804723647783657e+00 -6.897361999923454778e-01 1.168744324455820216e+00 6.237835652499679195e-01 2.686042617592099724e+00 -1.370127617510093765e-01 2.847931493683311110e+00 1.261434890072482773e+00 1.261313749074035817e+00 1.295860548297511849e+00 3.975258248096499969e+00 2.035327468239629845e+00 5.329621520941648427e+00 4.890869574099784289e-01 2.001554609050659739e+00 2.517250112722967170e+00 5.355392674937092812e-01 2.399754940997425479e+00 2.742812625954139882e+00 3.905018913965161875e+00 1.000352296110457728e-01 3.691040120565091343e+00 1.693375866701324561e+00 5.302274256659863516e-01 1.379478796622459091e+00 2.184657715476884920e+00 1.761227058696789527e+00 1.737405811938486533e+00 2.732074740373269250e+00 1.825712857512643117e+00 1.852391800557861234e+00 9.834161927509208478e-01 2.944283781326668681e+00 2.631640313960780020e+00 3.015514798171641253e+00 3.551778111790509840e+00 -2.426956012445141697e-02 -4.355223599162252324e-01 3.301078065661404715e+00 3.473013664440524284e+00 1.769768687628804127e+00 2.801826000758975255e+00 -1.901424594164126680e-01 2.354639223716850971e+00 8.695745353604131811e-01 1.254450568094478857e+00 1.324861381901913715e+00 1.702527550001885270e+00 2.040048567451876682e+00 4.081229319345681006e+00 1.154691469312396412e+00 2.418800421148738611e+00 5.757923321183677778e-01 2.877411448836626473e+00 2.198943097097546762e+00 2.836486934693454920e+00 2.145230709687228732e+00 3.305532461395137123e+00 1.834170402928210208e+00 3.621561673250449420e+00 1.786685684511615246e+00 3.240664624085239698e+00 2.814072341128995625e+00 3.324397594539705736e+00 6.918740721048077802e-01 2.252045539344939673e+00 9.400922556634567773e-01 2.584580809297497339e+00 2.868439163367511480e+00 2.226421708773748398e-01 3.727186873062423356e+00 1.897555484125204472e+00 1.861853605653559063e+00 2.604676281761365342e+00 1.232077292620858744e+00 2.572218814837420542e+00 2.238478528873619311e+00 1.885471976514505821e+00 1.897465601962820436e+00 1.155145538020879048e+00 1.598142405867230664e+00 2.284269622869664840e+00 1.394139333180535845e+00 2.304865156159645156e+00 1.647014547494593806e-01 3.685828902416260711e+00 1.529187690823634149e+00 1.451597696184032449e+00 2.797326501853639513e+00 1.107308804453523754e+00 1.737821714949111085e+00 -1.308166490770459323e+00 7.896980705840663806e-01 2.527365885387990563e+00 2.179491510214529804e+00 2.519731540949485371e+00 2.498909434053859346e+00 1.700047858633699116e+00 1.860265123730509895e+00 1.767356530473419118e+00 7.004389002485656990e-01 4.071386414036302526e+00 1.299591731180975707e+00 -3.538404000892850232e-02 3.369969108639125910e+00 3.582185367317150426e+00 2.096469042510166414e+00 4.028461335324765358e+00 2.771395917743398662e+00 -2.761027407723501415e-01 2.621497161644941176e+00 4.293661269902171451e-02 1.366391301000310143e+00 1.586667870489685050e+00 1.580845185391289931e+00 8.265824703184699862e-01 3.076966027309130602e+00 2.989375789466843347e+00 1.831564027761622526e+00 2.036454439149225859e+00 2.377105885589104073e+00 1.069769778076783417e+00 1.266518349299851298e+00 1.883794472715016877e+00 1.961336517123280609e+00 1.618188610403890282e+00 1.165257773911705375e+00 3.788115603953592370e+00 3.559327156374727963e+00 4.939382299101160445e-01 1.741990982523662357e+00 1.339599740871393996e+00 1.385856169936143134e+00 1.745221708829299612e+00 1.618194691278292074e+00 1.029770028206259180e+00 1.177756509167535937e+00 2.206011259820721992e+00 1.346246998295492325e+00 2.962436930425693227e+00 -6.415067218029439911e-01 1.992379009837630388e+00 -4.191038824693359421e-01 1.471663663875913297e+00 2.280966360639833379e+00 2.921894261917359792e+00 2.258698507919825627e+00 7.352885990125144211e-01 1.621608094051800286e+00 1.752540973857363182e+00 2.011440422960869778e+00 1.210935421337555162e+00 1.824791948741482317e+00 2.620968670887077856e+00 1.907181047802732232e+00 8.358749104607908764e-01 2.143286467895146430e+00 4.604471236398187450e+00 4.180575146279740473e+00 1.773561049254722466e+00 1.086882055965194160e+00 2.943558883755216460e+00 2.280567857018965583e+00 1.992516663499911411e+00 2.132761869242755903e+00 3.081123422790046362e+00 1.836875373125768318e+00 1.838389839233481426e+00 2.170743865854781074e+00 7.568108827659004723e-01 3.135566306269784498e+00 2.558136016688489445e+00 2.811161292486690666e+00 1.681563394039557457e-01 2.112872796445238954e+00 2.208148366220724856e+00 1.683243766747142267e+00 1.882310830797933932e+00 4.347232802857990963e-01 2.829230425250681691e+00 4.518558444284051845e+00 1.161424318812288581e+00 2.323851787015688508e+00 2.380063211655377042e+00 -6.106407115291594412e-01 2.179100557072290556e+00 1.838587514604800743e+00 1.918187837545537899e+00 1.681013330265006545e+00 1.721030207014102142e+00 1.573362436913286810e+00 2.122849675773028189e+00 2.121716496098578375e+00 2.030472153625774823e+00 1.277208247789693718e-01 2.434741755788258910e+00 1.199488366191570954e+00 1.036708847323759564e+00 9.662405146984188731e-01 3.036021771971352479e+00 2.931556126071322321e+00 1.612220206898253849e+00 2.370274332923945071e+00 1.792744455380383295e+00 3.814864444602492188e+00 1.778076117203387874e+00 2.468445595412815496e+00 2.769337557680853212e+00 2.136635807088897998e+00 1.349334959939945344e+00 1.234500840865859095e+00 1.715292594904191725e+00 5.596661785879659678e-01 3.534079470014585223e+00 4.490534412140642750e+00 3.297116702966711443e+00 3.838060580471498451e+00 1.734362463721120795e+00 1.476490001319870293e+00 -2.491652051312223670e-02 2.614782643594868894e+00 1.637032261245450204e+00 1.029784443751760037e+00 1.178649483595926917e+00 4.626578739289198272e-01 2.244244679480330795e+00 2.616644009331428045e+00 4.021635929429743683e+00 2.307647005603396639e+00 9.035020105122214540e-01 2.340757691269553575e+00 3.409099387621332244e+00 3.163060958409189993e+00 2.298863092984639867e+00 2.719413769093836031e+00 2.213811111841661905e+00 2.097958004652136221e+00 2.704513537960556935e+00 6.857412490587144749e-01 3.642667216255872642e+00 3.118174856820790097e+00 1.318244146674627970e+00 3.588330319235907950e+00 1.309070775333182501e+00 2.753171407731911824e+00 3.254761404327343843e+00 9.350922775969223721e-01 1.960693963505233617e+00 2.653962437070265690e+00 1.819726192672098009e+00 2.648904699346799951e+00 1.228638374270677680e+00 6.715505955465790322e-01 2.913688950697051361e+00 1.045708013204510012e+00 4.231154933777889759e+00 1.784381785530367415e+00 2.992411274605415450e+00 1.217463218519092116e+00 4.275422517878036288e+00 1.466745427963544124e+00 3.259666288126349176e+00 2.882525913017480068e+00 2.425869218404093530e+00 5.204743723121098009e-01 1.593102182699131841e+00 2.903412857599231511e+00 2.124770798944261685e+00 2.060514013658245602e+00 2.791650615377816891e+00 3.722351521507657246e+00 5.246058495513518105e-01 2.442494679987410322e+00 1.512226682702524805e+00 3.554141845823823864e+00 1.711796020610316216e+00 1.599907554508142482e+00 1.466358670330733194e+00 3.669760199162697578e+00 3.894929838901360686e+00 2.388375291428037617e+00 1.605435161021370627e+00 9.034696818757361747e-01 1.534185903409397644e+00 1.539867054798002011e+00 2.486690326236427051e+00 4.326959479960466037e-01 1.547958047232673162e-01 2.187775188773309676e+00 1.989594796489506656e+00 1.704513550939561028e+00 4.549307892460934255e-01 7.837837483937492022e-01 -8.063367099318713427e-01 1.690967414167877436e+00 1.478033481681359618e+00 9.466130218246433525e-01 -2.889207222954444723e-02 5.177442962957885531e-01 1.826393247570600176e+00 1.751176619598544981e+00 1.538162419059398545e+00 5.822372411019450800e-01 1.314692963552261062e+00 9.938290240567317912e-01 2.253809814840304515e+00 1.946553540386009029e-01 1.790642839501606742e+00 -7.156403391114323220e-01 -8.306049272005631146e-01 6.082957194165115045e-01 6.968413350556673658e-01 1.736931600332983328e+00 1.252185395273311963e+00 8.589888718710910753e-01 7.970298082512302651e-01 2.256017429816004061e+00 1.722857951920511832e+00 1.736102222811949591e+00 2.027877151878150652e+00 2.380675025252106725e+00 5.947303625770226088e-01 3.524740842923156925e-01 2.931513716461017771e-02 1.059760703030700801e+00 -1.303470997381990515e-03 2.079638879589492007e+00 1.105354704722362857e+00 1.337699965588347029e+00 1.795219863224614354e+00 1.810860426491024633e+00 1.626129659621734724e+00 1.148743916832991596e+00 2.076806737895631638e+00 9.329813188512812161e-01 1.481440236754727025e+00 1.371124500228510179e+00 1.798537944415769807e-01 7.149493611639337054e-01 2.473700670791299405e+00 -2.381973572800193117e-01 8.810683634680339660e-01 1.755518848739046511e+00 4.285498631231786093e-01 1.848989210992800336e+00 1.132923745438983776e+00 2.110560825470165991e+00 1.393874678205255346e+00 1.426422942158463991e+00 1.832454806995186702e+00 1.534465626978445130e+00 1.009012283262912674e-01 2.059804410546340225e+00 1.294558875822438448e+00 1.898326713909880947e+00 -2.724154830060444010e-01 8.553071768576798739e-01 -4.407749708716929282e-01 9.119970850386075467e-01 8.559483751984926503e-01 3.274333409193193045e-01 -6.621708381550788225e-01 1.540802988941199825e+00 8.201933965164538431e-01 -6.666054056736316069e-02 8.111406178386820764e-01 2.708211774611726796e-01 1.047665589920312001e+00 1.598879873654829531e+00 1.187413865202384677e+00 2.601537622422156470e+00 2.499146053770616938e+00 7.240531305717587962e-01 1.760647675296963532e+00 -6.941434942406053965e-01 1.645137360400847459e+00 1.264765009741134927e+00 -1.628776356276032677e+00 2.149582234737630770e+00 1.081645069630986278e+00 1.637508142661054933e+00 5.834489880097727399e-01 6.326735104970677703e-01 1.719208716249045699e+00 7.969936909758827959e-01 1.589434748125842400e+00 1.931128308317993092e+00 -2.228118921293879284e-01 1.919748738708481062e+00 3.179639251111914700e+00 2.974178403851647778e-01 2.722666307884770376e+00 6.300271477721280933e-01 1.306742367297417884e+00 1.988535580109681122e+00 8.989570421263450850e-01 1.887716889702395706e+00 3.897605044695131027e-01 1.171433425719639931e+00 1.287399943704956806e+00 1.831575688784826461e+00 5.231409071639167019e-01 -8.077466796375862290e-02 -5.432053679676127622e-01 1.540146840808507944e+00 1.884841006362846016e+00 -8.421425395931734226e-01 1.719610662921529309e+00 6.009591491339529856e-01 5.020058894293828455e-01 1.621808741024639566e-01 9.946807106466202253e-01 2.287075681597777965e+00 -7.354300524555207330e-01 -1.136503086148697300e-01 -1.159610398497750605e+00 1.346397785962581084e+00 1.130567444115518239e+00 2.567134764710512052e+00 2.062532768348366741e+00 1.808575728697592755e+00 2.950320300406004570e+00 1.824092836515921467e+00 -9.991158615670504839e-02 1.006158319916955701e+00 8.599344010860103527e-02 1.328136753608626153e+00 1.068112611480798391e+00 1.257163932401738071e+00 1.017799831100946850e+00 2.262059599996623316e+00 1.307192378786873999e+00 1.263867395228795987e+00 2.533085960719221763e+00 1.144932021732151917e+00 -1.004469166511928080e+00 7.030204244441922157e-01 -1.208159206301741451e+00 2.739650921512434834e-01 2.203540927879815037e+00 1.561629854008308671e+00 8.834616873593715836e-01 1.239587255820543410e+00 -6.032051164306323487e-01 5.229119705768647819e-02 4.713767984076242534e-01 1.227555345361027506e+00 1.292806283152945435e+00 1.829069025781248525e+00 1.327472115550165865e+00 2.145264650934823436e+00 2.882963203295899751e-02 1.046296726239500652e+00 -9.422329770521828962e-01 1.502025153301774330e+00 6.072815929919864741e-01 2.856121093283376489e+00 1.115095957137736793e+00 1.273709878201371826e+00 9.809390913439817172e-01 1.080817563268270831e+00 6.887299410596071647e-01 1.217775087264626688e+00 2.917425805777245973e+00 2.747939788256027693e+00 -3.321243322409495741e-02 5.826198903702434206e-01 1.394109708238532086e+00 1.643407364009261129e-01 1.941312800173898290e-01 2.982109519684104648e-01 1.168616457588254054e+00 2.835394254401424341e+00 1.450258491432697472e+00 2.904353777819577598e+00 -1.062841099520726917e+00 6.977799564771858254e-01 1.000658283772295265e+00 3.070708783586160173e+00 -2.632734192457144573e-01 1.857528507877963531e+00 1.154522858809206465e+00 7.638359788089661429e-01 6.347223528548227023e-01 -2.214467250741150584e-01 1.305329438726245961e-01 1.876885526702480878e-01 4.042824650585705171e-02 6.825144257123866298e-01 -2.356926395022103105e-01 9.975792473393307880e-01 4.165200564158303642e+00 1.160261421768848500e+00 3.505985935503727280e+00 -1.008243475800859379e+00 1.527575911116693996e+00 1.713332818438576988e+00 1.094499197925522527e+00 3.214346940233378636e+00 2.439745571719779793e+00 2.343646505817953418e-02 -7.935882810154768485e-01 8.659942565375174928e-01 1.465452391889189743e+00 3.819066276149844508e-01 1.661632852160513929e+00 6.843298818121754667e-01 1.515295644141467779e+00 -1.037582489681158293e+00 1.280111885224920920e+00 1.014733458830992419e+00 1.151445152280412554e+00 1.598027729535887342e+00 -1.033557425709156874e+00 1.283908598265752543e+00 2.195412580452576812e+00 -3.690894723717769166e-01 2.066479539552378952e+00 2.102279923581912568e-01 1.286510713708231002e+00 6.042730891124247217e-01 1.850959179473396499e-01 1.678653792560171887e+00 1.943349451395469885e+00 2.507554579674910133e+00 2.414926021758561359e-01 1.454689146122051246e+00 1.240888282336730430e+00 1.354035641817630808e-01 1.686233065600371672e+00 -2.970997078818447545e-01 1.510748003579140741e+00 3.083981660931042423e+00 1.085674291373272871e+00 2.329338157296686251e+00 1.111372192796896918e+00 1.058278389767345062e-01 3.902307997982270571e-01 1.609394318404682167e+00 1.057035716752705357e+00 1.115896982973448193e+00 1.471028055054565797e+00 6.220234334274826749e-01 2.007915614439315544e+00 7.498567009219254675e-01 1.768692362096108361e+00 1.420427046727518405e+00 -1.277595752913028848e-01 1.565504954362161749e+00 6.970080676473079384e-01 4.790479761485264554e-01 2.371051387457458137e+00 1.251565362848367835e+00 -4.597065768085884518e-01 1.111867618791723578e+00 2.911554492575296749e+00 9.885680829544667425e-01 -2.330797609281221594e-01 1.139762411453199009e+00 1.380410596937510892e+00 1.321829757839418640e-01 8.740464149994259246e-02 1.964104179592485622e+00 5.307969301850689048e-01 7.530741444122258654e-01 3.427544509284461416e-01 -7.988804369667042993e-01 4.998723296378626002e-01 1.748626487321217615e+00 5.215455380654860917e-01 2.920035322243262343e-01 8.762650156617773911e-01 1.266321439453911069e+00 6.379813744813522813e-02 8.039649731008262634e-01 2.909356842519585484e+00 1.103784265348142446e+00 3.020044854741906981e+00 3.134732742763604030e+00 1.222893858974934966e+00 1.216827159580986972e+00 2.629286019185983925e+00 -2.334378602329075791e-01 1.505070704317356567e+00 1.828714634620580926e+00 5.824869187382075708e-02 1.152353988063478996e+00 1.039160801151766345e+00 2.932758930631564898e-01 1.129877356382508413e+00 -1.590603764453611402e-01 1.777673810360322681e+00 9.487491207305636109e-01 2.328992066241798720e-01 1.232733567377727546e+00 2.545352036222690018e+00 9.401221082027473308e-01 1.346171402810944162e+00 1.668344753469297004e+00 8.999027257528399160e-01 7.836562956954273851e-01 2.618359806430366366e+00 4.431155392036831286e-01 1.678317930342137387e+00 -7.984272993523680584e-02 1.664093303818803271e+00 1.536512403159007834e+00 1.091679661972177806e+00 1.191602915666690188e-01 1.703374767615431162e+00 1.141490318825863159e+00 1.707372672118356194e+00 1.006058213221619813e+00 1.030400347571633901e+00 2.178270987147369553e+00 2.554530406537096621e+00 8.131164902582399545e-01 -4.395397830373439785e-01 1.156213425362896619e+00 6.820134624533469303e-01 2.515758455198838561e+00 5.617900839456135831e-01 1.936119054668497264e-01 1.120520256407699033e+00 5.953399666076181901e-02 9.424376932140738905e-01 1.733919821496183289e+00 -3.668259303381009584e-01 4.292388867209350756e-01 1.967281242824573839e+00 -2.165506928705735468e-01 1.679225955780810686e+00 3.810367520029515065e-01 2.165015299320162789e+00 1.017879353673312837e+00 -1.553525640148977482e-01 7.028500710271859964e-01 -8.564682481245566859e-01 1.011331588470925968e+00 1.064820214743647853e+00 1.027458738126493021e+00 2.087973099816613776e-01 2.794722164142379728e-01 -2.467512967444459859e-01 5.594273004143454076e-01 1.880132658601898044e+00 1.787403435082733472e+00 -3.509856500038979199e-01 6.598748828671205935e-01 -2.161635475464462885e-01 -4.424284489212764182e-01 1.236453928300511595e+00 -1.137121596779092414e+00 -2.772945029238380044e-01 9.095378842365489103e-01 -4.316311507617204835e-01 -9.774773544728150299e-01 -9.498025300432201556e-02 -1.215039833047105056e+00 3.910364120754147941e-04 -7.513541604761458936e-01 3.236046005080454591e-01 1.837512349596248651e-01 -7.766564443371559712e-01 -8.295893373117526615e-01 -9.396613734425266484e-01 3.625259259288657887e-01 -1.949198084469466741e+00 -1.532043460162018089e+00 8.905079319764472867e-01 -9.725891594457679590e-01 -6.573438682307519709e-02 -3.951340110058488841e-01 5.815480910409878135e-01 3.975831179465060261e-01 -8.926022788128898933e-01 -1.189055399797020462e-01 3.742434871286743348e-01 1.116777330808551572e+00 -8.890360339720527749e-01 -1.012388563905707972e+00 -1.646207271120763149e+00 -2.412532561477687132e-01 8.424012251376025162e-01 -5.590283092860517389e-01 -7.370116138491403790e-01 8.929921934678469730e-01 -6.441068254610692045e-02 8.118387312514500909e-02 -2.982167422697568071e-01 1.889044775483389227e+00 -8.996052455999969943e-01 -2.361101766269469715e-01 -5.334329897645199159e-01 1.784247663372369452e-01 -8.722295871468302986e-01 2.906200758703277320e-01 4.901293346959696984e-01 1.976248744512784317e+00 1.205476138801038433e+00 3.143773498624565996e-03 8.415713006984048006e-01 -9.418949492483438268e-01 -1.410022202815214065e+00 2.539443450615820552e+00 -1.234612688034169237e+00 -6.203166310094684333e-01 -2.092178494108437370e+00 4.911578919838510138e-01 -3.032286351919970535e-01 1.520683733882811417e+00 1.052443856892703700e+00 -3.263182367026444819e-01 -1.325056724491703863e-01 1.300826998072594387e+00 1.376768876636346839e+00 -6.538403385787098232e-01 -1.534411547730724912e-01 1.415395306342085213e+00 5.794172813008481304e-01 1.282292953855832085e+00 -1.729233086946347475e+00 1.453495486947309123e+00 -2.795193012726019166e+00 -4.891693228689561121e-03 1.131125027969936969e+00 -3.278591733624941496e-01 -1.002149642061091472e-01 -6.218363871244888541e-01 1.852293580255894412e+00 -9.495736585168587096e-01 -1.472477886504416356e-01 1.194400937059792112e+00 1.557578324411549531e+00 -5.103311363664839728e-01 1.521667076555846820e-01 -6.153484356161474933e-01 8.130967662247984284e-01 5.710489042555155770e-01 -1.660129727624482410e+00 3.922070019092315230e-01 2.396293477078611511e-01 4.947476993651924171e-01 3.550995849200303534e-01 -2.827042249862638523e-01 -8.325797233709018030e-01 4.578764120499149715e-01 1.697417361971072236e-01 -1.920177663105983923e+00 1.294490341921421095e+00 1.398746152838824974e+00 3.627394871386527969e-02 -1.137671395803823371e+00 -4.126111690790950637e-01 -4.896070497872926919e-01 -2.742178834130259424e-01 8.870596071391416704e-01 1.367559651398879694e+00 2.555758979254534768e+00 6.755274480171583606e-01 1.094037773032517480e+00 1.603272281467318594e+00 -4.522403206021185507e-01 -8.884735162606884062e-02 5.391054050363546235e-01 -5.796231568129930345e-01 -9.730211315333876509e-01 1.203346296344485866e+00 -2.335077022871232810e-01 1.903955254644314143e+00 -8.509047608331273826e-01 -9.648977063249744024e-01 6.400241296569096905e-01 3.213555637859873415e-01 8.987513572379088878e-01 -1.470072773886842432e+00 6.491269275699845798e-01 7.564844560269927687e-01 2.572029745887513541e-01 8.642557448880332505e-01 -5.360257819670156271e-02 -1.350097509885477054e+00 -2.932871254784328308e-01 -4.189762181660985907e-01 -2.452329852669134780e-01 -1.681303345234824054e+00 -1.528569276255890452e+00 2.141204088403345640e+00 1.545633807466491039e-01 1.103826960500296606e+00 1.059500816698475539e-01 3.631900737127659595e-01 -6.524098795371809957e-03 -1.863207304086339722e+00 1.705010878540077213e-01 6.144719074980247164e-01 7.748237250421491362e-01 -4.184444155373949203e-01 -1.930515476676287534e+00 -1.007389972462805927e+00 3.032154965589520801e-01 -1.471044217060617276e+00 -5.567624910519085590e-01 -1.474442081905139312e-01 3.093722958680120705e-01 -2.077176649246692541e+00 -1.802469217307965721e+00 5.727534304914273511e-01 -6.329111469309034455e-01 3.466932396300500402e-02 -8.517154561743352226e-02 -3.292603341853693188e-01 6.435519191510280512e-01 6.374510196325477995e-01 3.193136184615161799e-01 1.544552593965978771e-01 -1.155777359568357365e+00 -5.253866404150346892e-01 3.948747991766037857e-01 2.421537328673080580e+00 -1.909005489823182300e+00 -6.675498047082686348e-01 -2.412367306016741375e-01 -8.371268257410013902e-01 5.428458940163332080e-01 -6.596240427713816468e-01 3.176241039310447739e-02 6.995004984682759996e-01 -1.489840168920544716e+00 -1.759078737800842118e+00 8.981170706659992176e-01 1.642975613300372784e+00 -2.722900479212296276e-01 -3.467098366116597719e-01 1.604595015050037432e+00 2.092080566237266570e+00 -1.410736325110236944e+00 1.075835706789165291e+00 8.330371004290032522e-01 -4.209080247855677692e-01 2.781030606741848321e-01 -6.968558059059327681e-01 6.555342701534837280e-02 -1.002467907261170854e+00 8.863111809151082987e-01 6.962352944135982158e-01 -1.258769544886405356e+00 -1.764459853581524518e-01 -7.778335430282219409e-01 -1.516493163165220981e+00 2.382260784975296086e-01 2.373785798079307008e-01 4.213987708790910003e-01 -1.755060608897710095e+00 1.339571923169647016e+00 3.978071813113003841e-01 -6.474975945237193553e-01 -1.244624718887050174e-01 -2.372786893437471567e-01 7.526855201877378221e-01 -2.183282217556201221e+00 1.477972833970229161e+00 -1.330579758698855919e+00 2.997171372699442560e-01 -3.644704913427303516e-01 -1.163201569339812336e+00 1.120437537639297071e-01 1.354715936776056725e-03 1.735949518891874099e+00 1.018873279014395727e+00 -7.558732800500940208e-01 -7.775809946873911693e-01 2.061689846247165281e-01 1.363415983294954774e-02 -2.222523320881840014e+00 1.440151076830185284e+00 -5.479633763879988573e-01 -3.728914955520498675e-01 1.198617611967255359e+00 -1.552663478385259088e+00 -1.141130856027839480e+00 -5.519369478096113335e-01 5.620669102493613956e-02 6.292631374486439000e-02 2.180602905873224306e-01 6.524338220776532138e-01 -1.945754666297753843e+00 -1.191800871595906752e+00 -1.439854294630892317e+00 -5.535439274579824209e-01 -3.229630116187103689e-02 -5.697563532165111910e-01 7.454792000168664057e-01 5.773610738850661894e-01 1.428428907265550107e-01 1.051500722864498805e+00 -4.649629891402832782e-01 1.149975647585036231e+00 -9.018388140171804679e-01 6.638672645293869357e-01 6.961861405637298494e-01 -8.809416389772901923e-02 -8.626484465010894054e-01 -3.081354588450336163e+00 7.679889488123811114e-01 -8.739576451510814303e-01 1.029754902101682301e+00 -7.496962390780361751e-01 -1.789729123695898760e+00 8.365425454454293586e-02 2.073749812221423461e-01 4.578733896874737086e-01 -1.305606245012024269e-01 -1.211047746565879907e-01 -9.688052629613821409e-01 1.689928366293644624e+00 8.101872817088785483e-01 -1.404501837027190225e+00 4.463377913887987547e-01 6.585864986884755190e-01 -2.282861065051702484e-02 -3.827904172101934677e-01 2.510945356832821052e-01 3.587238740479028465e-01 -5.940173438547601270e-01 -9.666810248011410422e-01 4.566339714766323721e-01 3.005401810724319112e-01 1.233921129930154459e+00 2.889532080952514015e+00 2.892614548623348991e-01 8.253006037386946547e-02 -1.432058444777793149e-01 -1.263472083456819606e+00 -3.047883082326509285e+00 -8.390800841838131907e-01 -1.503480436645325269e-01 -6.676357466985277656e-01 2.651164928800685272e-02 2.918162369191169003e-01 -5.303319255665723819e-01 1.089963739796099729e+00 5.364314043073331595e-01 4.725374479014838869e-01 -6.146493005712289071e-01 -7.121931142512277768e-01 2.473801519842605268e-01 7.788839020550202275e-01 -5.067572106139670018e-02 3.142370572965845765e-01 -5.572974432627488817e-01 2.155578660724085105e-01 1.688729994520656863e-01 -2.700655394140722421e-01 9.587516426792084268e-01 -1.455603994277718805e+00 -1.410152355680440450e-01 -1.867254824921541267e+00 -4.934702413978770408e-01 -7.107397182166592664e-01 7.461058828398415832e-01 7.880529364355798316e-01 2.936933180752730396e-02 -1.106351258570742901e+00 -6.450029494241145134e-01 2.839067143575115804e-01 1.713229340964799396e+00 1.730730078531838689e+00 2.108608455439821283e-01 -2.576828780160337340e-01 3.924992576961401358e-01 -2.043043347705913781e+00 -3.600079148103697557e-01 8.306505447691023836e-01 -1.587885807544015648e+00 3.278339912207576257e-01 -7.772365652508362865e-01 2.400432389125314536e+00 2.754391655414979989e-01 -6.672590744189484946e-01 1.623908797972144935e+00 -8.459658934373395778e-02 -4.534684413538579428e-01 1.976770830196550977e+00 -8.577211160210436169e-01 1.897281719457352134e+00 9.155293379002791276e-01 3.337427667089016281e-01 -1.257086587628214014e+00 3.782048604331705310e-01 -2.523949952102521044e-01 -9.971249727930893147e-01 6.861568754122808755e-01 -3.175730236380823746e-01 1.867294858458443008e+00 4.582781118295444212e-01 -1.172772122395508987e+00 2.762332229158578900e-01 -1.441595000670856108e-01 6.890155579016655762e-01 -4.150534023625485625e-01 5.068501917498020592e-01 7.486315427448954340e-02 1.442973004229098688e+00 1.423866443834115536e+00 -1.171106944755002655e+00 3.376399195065298842e-01 -8.708547075871594378e-01 7.112516083600776140e-01 1.261657535185523038e+00 1.902027365932319192e-01 -1.807496816519445604e+00 -4.594406710713268283e-02 -5.820360237915669366e-01 -9.300666612964753055e-01 -1.571321903374042428e+00 -6.083370538542938188e-01 8.598355017501282394e-01 -1.219273817805903048e+00 6.904072539124028740e-02 -9.119962037228066531e-01 -9.079019842210195312e-01 1.184247768599135719e+00 -7.083034868428265129e-01 1.151877258854902220e+00 -6.494820557882525769e-01 -3.851546284150967892e-01 2.291471600995655944e+00 -6.014645909401562518e-01 -1.248838087260986107e+00 -5.345015112811790647e-01 5.147551516070872912e-01 -1.052493773939227717e+00 -1.418495304799568257e-01 -2.132304927064194722e+00 1.326229075159295924e-02 -1.115447661934360735e+00 -9.504490154549747327e-01 9.576577055588164633e-01 -4.540627397235390966e-02 1.710234792919385294e+00 5.405841221436669120e-01 9.210654413440723109e-01 -3.118742520981265365e+00 6.301247345077398698e-01 9.595386692241126836e-01 5.706615243329925535e-01 -9.749665032877153914e-01 1.759491614253432479e+00 2.547920564807129473e+00 8.778286380459593419e-01 2.715457804849131240e-01 -4.753331125471169649e-01 -3.064624591539328313e-01 -9.471195261313788416e-01 4.795510908357930591e-01 3.061564027067004701e-01 2.366267984649922163e+00 1.493670657290240511e+00 1.597540280716885697e+00 -1.406556983808956662e+00 1.074858072827059585e+00 1.736523216930496050e+00 -2.416755414309027516e-01 3.097912705158725744e-01 -1.623496668962092659e+00 1.081906491694245354e+00 6.877011066290332764e-01 8.618511215065338682e-01 -4.116325932227214712e-02 -7.468954981616048316e-01 -1.790567825836165472e+00 2.055106552741771397e-01 7.178274841365616110e-01 5.412492000033058970e-02 -1.739749552522254161e+00 -6.450690640377861884e-01 1.129850061738593370e+00 -1.007469266514526174e+00 1.527151450273082522e+00 5.558760893542120662e-01 5.128664759144239138e-01 -2.006096871219443134e+00 -8.865367823115062607e-02 3.017984175259435520e-01 4.631631491208769158e-01 -1.225662574661718907e+00 -3.617621838300116299e-01 -1.098019537031863918e-01 6.369254800948851436e-01 -7.617230161855752524e-01 -1.131789647008853317e+00 5.958280288714269401e-01 -1.422560645742774410e+00 -4.937698632690175060e-01 1.788188879340720794e+00 3.599824151249306770e-01 1.468306585167525602e-01 -4.620699845032445047e-02 -7.513539503608165915e-02 -2.299587918377868356e-01 -1.687268116915701333e+00 -8.192606094594934163e-01 -1.039644228074496413e+00 -2.885087643245776157e-01 2.681295830587660411e+00 -1.696462439698734226e+00 -4.533691337411365763e-01 -1.532331997151202829e-01 -3.882014827435440463e-01 1.168389304697280417e+00 -1.046944925567212525e+00 -1.017324978535431336e-02 7.362948300189455786e-01 -4.500589610685110098e-02 3.083265613231356284e-01 1.349624866376218368e-01 -4.395532494158042591e-01 -1.252968198822927537e+00 -4.233994186177044705e-01 -3.398075945190154878e-01 6.829593363689754337e-01 -4.303545722742971869e-01 -3.065408127962847007e-01 -1.964965295705375814e+00 -1.341287685222572357e+00 -8.209856196920919391e-01 -1.486104414814747865e-01 -6.939899361801356026e-01 -1.744148494747130407e+00 -1.058154795313383634e+00 8.624428760585702847e-01 -3.238063225782835119e-01 1.239748346191721362e-01 3.558174392536428976e-01 -7.024737762433360677e-01 -9.666688139967942739e-01 -1.532515859330931374e+00 1.142194302993398081e+00 1.895667774943237349e+00 -1.233074897180081786e+00 1.228866909154455733e-01 1.850252182633121689e-01 -1.569137905606365457e+00 -5.668741371186212241e-01 -1.922442679300863322e+00 2.143963771166486509e+00 1.566622930102389066e+00 1.639329741928541750e+00 3.245091161346456143e-01 6.397529859061334978e-01 9.663882618146151238e-01 -4.368690580250675359e-01 1.981861503207222597e-01 -5.423358616395358434e-01 1.523579213355544804e+00 -5.942950749253194109e-01 -5.274104075125093383e-01 1.141057070051136213e+00 6.223753556979458867e-01 -1.338695080049705055e+00 -5.208740759781104179e-01 4.542906429262876800e-01 -1.435933816143843522e+00 9.535163622420806950e-01 -6.075866635738883526e-01 -7.925751388396030661e-01 -1.796005560677873758e+00 -2.501545515241361262e-01 -1.783013069352375746e-01 -8.075815430233346248e-01 -6.137745872841964268e-01 -7.389921960437721982e-01 2.940369099328463687e-01 -1.263555900268845678e+00 5.032601498545232616e-02 -1.272163691094293947e+00 -4.717196984455412911e-01 -5.163928287459571553e-01 -4.966881770440405020e-01 2.440594964091428731e-01 -1.743163876630532683e-01 2.304562686375147551e-01 -3.557729339315777173e-01 -1.407360261167224458e+00 1.797381811453495182e+00 -1.659303008880292918e+00 5.237084210339010282e-01 1.792421759654602598e+00 1.727981082637181365e-01 9.495843238297839717e-01 -1.188109968918662496e+00 5.572663820148772151e-01 -8.054926134694302409e-01 -3.564024066490582843e-02 -1.177061284607224367e+00 7.281729975467804428e-02 -3.396489587288974432e-01 -6.126580379135749821e-01 -8.360948292234430257e-01 7.921750643928961999e-01 -1.122953188729024498e+00 -9.671841531233009714e-01 -1.011547586334325538e-01 4.781611803182856946e-01 -2.516604446684619911e-01 1.104593259842339970e-01 -2.571712953551249736e+00 2.996953424149270795e+00 1.629859839862121129e+00 1.250424292249656955e-01 2.217280203360148416e+00 -2.692665574504669590e-01 1.289480394567711352e+00 -1.275008015071275480e+00 1.929326196519167702e-01 -3.572173759904686552e-01 -7.529606028412978713e-02 -3.114273325576197848e-01 4.389078482166444695e-01 -1.298996296632687120e+00 -1.262395262390133110e+00 7.036285542007361116e-01 -2.002932572048562232e+00 -5.583563490710069521e-01 1.471808650698730014e+00 -6.781592107637237632e-01 -1.459489189692077804e-01 -1.448083234039142742e+00 -1.234501004245769362e+00 1.758637799410810887e+00 -1.240278666309829081e+00 1.493992718139163678e+00 -6.825493533716672223e-01 -1.627998426198943527e+00 6.727995112905987840e-01 -6.512231808287510804e-01 9.980356003325066006e-01 -5.121089147764031901e-01 -2.363482029708150023e+00 -9.974284641356677694e-01 -7.602450364552104656e-01 -9.176719014331191637e-01 1.102471470610172810e+00 -2.246443252333952534e-01 3.499276650597539895e+00 8.095542164632287818e-01 -1.539787408457358397e+00 -8.144773345259976871e-01 -6.250228610818833186e-01 -6.640568434979357559e-02 -2.122375585791475672e+00 8.161478713463208301e-01 7.592059963359288899e-01 3.699836809674783011e-01 -7.179067941371568562e-01 2.053061394989575739e+00 8.006470587784543513e-02 -7.895750557010341453e-01 -1.127665635343436890e+00 -2.616696800845153437e+00 -7.510826947571362933e-01 -7.372864308914021947e-02 1.706542065356499549e+00 6.522674832277018941e-01 -1.845384337964509402e+00 1.138500322143723764e+00 2.258361224157944935e+00 -3.580990789803290553e-01 -3.274634348891617974e-01 -4.071284433272923664e-01 1.359705703313899727e+00 -4.447116658431555236e-01 9.414716086285791485e-01 6.613171241331560202e-01 5.787641209075375937e-01 3.312871138866090859e-01 -1.915762562310719796e-03 8.021854036184891679e-02 -1.038826863866727290e+00 -9.715388089517997816e-01 -1.862040446438362862e+00 -5.648730440988205537e-01 6.888394083147784119e-01 -1.842905202373552598e+00 1.074634345733006535e+00 1.008047130827473686e-01 8.345181084240687053e-01 6.876022652639040000e-01 -3.275011926206159996e-01 1.358255724900939265e+00 -1.220993896604717355e+00 -3.786111424575770990e-01 4.253808411842117665e-01 -7.185298992315486410e-02 -2.426612740018857794e-01 5.744918633872186930e-01 3.006020283588908826e-01 -6.050429194315930514e-01 -5.875642865203604126e-01 1.846800287426206555e-01 5.059025541564394352e-02 2.848302025020408301e+00 -1.066851576594942230e+00 -1.697018944112433703e+00 9.329759927693850319e-01 5.262715639043734628e-01 1.755495831975518728e-01 -3.471873385114988553e-01 -9.442369314674241565e-01 1.205584513426583015e+00 -1.194535695693890176e+00 4.754242694923851986e-01 3.152218407705593278e-02 3.670149188008222652e-01 -1.035374646562713524e-01 -5.009333466532970291e-01 1.419770342581393896e+00 -1.469366923109052037e+00 7.071713115291694551e-01 1.958752329490963673e+00 1.079448688149462279e-02 -4.229369145223839110e-01 -5.636904337577434976e-02 -8.064046191489626647e-01 4.958353855807501320e-01 -1.017854933356027392e+00 1.111935734958876765e+00 1.841164645167294056e+00 5.782577407076583409e-01 -2.043429200357435929e-02 1.041942976973025958e+00 8.867707669523716696e-01 6.672539547475087041e-01 -5.498798462859125213e-02 -1.386165395379218124e+00 1.081034168970387732e+00 9.451907216631416642e-01 -1.552881982304528785e+00 1.038568881225404583e+00 1.153392709202235439e-01 5.648963188713648220e-01 5.197110505538942160e-01 -5.331248349200616854e-01 7.462746541307967441e-01 8.021815064782458204e-01 -3.901132913959311499e-01 1.350219800608722265e+00 -1.005927638773471466e+00 2.097192532334168913e-01 -1.722204187278573717e-01 1.628302203352750832e-01 -7.382536108337447445e-01 -7.338708272878822214e-01 -1.979365041129474534e+00 -1.231240498258014293e+00 -7.971927637510394238e-01 5.711012223990520331e-01 1.428121142766251017e+00 -8.480117876509271069e-01 -1.170848408327502671e-01 2.137419090774030639e-01 8.140322253853182755e-01 1.436670702476146921e+00 1.587691554512760783e+00 -2.136618406721270680e-01 7.724829172923733944e-01 -9.173038380142848336e-01 -7.079721447668317902e-01 -9.145559593673988630e-01 1.995853625472265580e-01 -3.064875317391657084e-01 1.419346235577513715e+00 9.294917336964673149e-01 6.399333718286007722e-01 1.036150006706305637e+00 3.735354018428417300e-01 2.009535859220561438e-01 4.622594095961534144e-01 -2.177195995948679186e-01 -7.388591275786055013e-01 4.127951030000150956e-01 -4.569772237064178566e-01 -4.615174123802280315e-01 -1.052614193231348416e+00 -8.673235469854009838e-02 -8.557946717009347060e-01 1.761806547453716787e+00 2.507238443041313602e-01 1.400980802590736096e-01 1.147219459081818771e+00 5.585079516232298591e-01 -6.163113697064037666e-01 9.287963942253649186e-02 -8.511057564644418649e-01 2.678060483665684610e-01 -2.630236998981672070e-01 4.177868570974244689e-01 9.568397436218080421e-02 6.941498572552946555e-01 -1.033993608023853650e+00 1.263909245062163844e+00 1.408760948405796354e+00 4.922549517560037002e-01 1.911142060560600875e+00 1.750059021665457612e-02 -4.252486763999971386e-02 -1.634746179985572700e+00 -9.839894071987193014e-01 1.280304010985482854e+00 -8.095388046640791258e-01 -8.543748343813463153e-01 -2.239682839403548176e+00 1.759920220932297719e+00 1.207252684221128192e+00 3.732638369505250631e-01 -7.304904698328636981e-01 -2.628609029274027731e-01 7.785945074668084720e-01 -5.225898038318237404e-01 6.008415571590777216e-01 -1.232183311633432865e+00 -6.755494907382294523e-01 -1.103917230247672410e-01 5.791959177683454474e-01 9.057634492466601905e-01 -3.532167386297953571e-01 -1.122627492473689648e+00 3.259035219600509015e-01 5.751136754664296635e-01 7.531087392233191125e-01 6.482843266740212496e-01 5.683378771654938877e-01 1.067370831402365550e+00 1.742381238790056575e+00 1.888828357829962570e-02 8.684120013484958323e-01 -6.299570997014097840e-01 1.184987000069503082e+00 -4.045338468731920489e-01 1.643202007052743552e+00 -4.284390013865947977e-01 9.139811253275438585e-02 -1.530953415061117040e+00 -2.351087436953058496e-01 1.109287364122254704e+00 6.209258527116259252e-01 1.675540236557419460e+00 -6.981605962293077061e-01 2.544893564385928841e-01 -3.273174423000477784e-01 6.426125730306087025e-01 2.647457007325575984e-01 4.970030021356370425e-02 -6.168273868410932836e-01 1.002684678751006420e+00 1.628456103099293450e+00 -2.438075771439453809e-01 2.032891849092559045e-01 9.988244094566450793e-01 5.170119694777809416e-01 3.657837744115783885e-01 4.267850779395880312e-01 3.135564362030325292e-01 1.053695649102520393e-01 3.454566268925692296e-01 -1.575898886690368095e-01 -8.814484499568597808e-01 1.182165349493355055e+00 -1.252454577695142901e-01 8.085329993949247340e-01 1.088815635065699006e+00 7.986653046185978599e-01 -1.406524338531884855e+00 3.989056048789180187e-01 1.327979419167651109e-01 1.183155522770477308e+00 -1.813385738329216679e+00 1.006078153325929009e-01 1.632869105923948183e+00 1.645843710346944988e+00 1.439609174359060217e+00 6.969430179036488759e-01 -7.018352649268948529e-01 -1.897396812441587866e+00 -4.851955333608257703e-01 -1.414570819763641962e+00 4.996759130590984199e-01 1.162292060224871526e-01 -1.457711992725106764e+00 -7.121318474034424861e-01 -5.674415802111013596e-01 -6.385298299149421153e-01 -6.058735501966600046e-01 1.693647142261020533e-01 1.263721230380042693e+00 4.502332742418230227e-01 -8.482194864336759510e-01 5.471115198782656730e-01 -1.416282956832596751e+00 -8.035965491752889989e-01 3.585597285537451828e-01 -1.360852668825679457e-01 -5.170432360070382760e-01 -7.761957617390731201e-01 7.903211754405805589e-01 1.964216614371810055e+00 -1.861623968805688367e+00 3.862502659442733077e-01 -9.751268537698724037e-01 6.603831038784713225e-01 7.183783836423276448e-01 4.112826382331192243e-01 -4.362774847178566007e-01 2.019357742792282084e-01 1.881667954018987121e+00 -1.011050174500673027e+00 -3.372694426512607979e-01 -6.740217176453372483e-02 -1.028177045693971170e+00 4.376280378565481910e-01 5.088154920642606882e-01 -2.293319448944764471e-01 3.712700454353908830e-01 2.146781927575287074e+00 -1.942615922235004788e-01 -1.803064733242064843e+00 -2.063566131232922984e+00 4.422320342313741937e-01 1.238313526904064821e+00 4.564616050872002395e-01 -6.253961241036222196e-01 2.312163224965521291e+00 -1.465804757921908674e+00 5.517426034353225539e-01 -3.786098048776067593e-01 1.824336145979867652e-01 6.827416580968105331e-01 -1.838952620723787623e+00 -9.241147601841766257e-02 1.009802503713236987e+00 6.541787765814300881e-01 1.051725200108893254e+00 2.163801590726797397e-01 -3.343526485324176123e-02 -1.142672363259997076e-01 2.917264509062861277e-01 5.009268605032316524e-01 1.388412265005785295e+00 -1.847842781671775292e+00 2.992519613375787646e+00 8.654516260970761543e-01 -1.128720751844888959e+00 1.523246433456069276e-02 -2.345796883066115779e+00 -1.992177208246396491e-01 1.174389943887459653e+00 2.606034689124950621e+00 4.997623897242056135e-01 1.158298558885376028e+00 7.287609734834791242e-01 -7.945873891991356297e-01 2.034729092261530869e+00 -1.448550307502012302e+00 5.185772407191066025e-01 -1.235442368128623958e+00 1.427523005900091402e+00 -5.782318677605843282e-01 9.797189869462566980e-01 -1.179646672078167091e+00 -1.186249133971973846e+00 -3.933410145225518795e-01 1.870099258856749991e+00 -2.723755651327905980e-01 5.566987516079056064e-01 5.134648927692465614e-01 5.291819934614220428e-02 -1.168423228186558221e-01 4.284148323192927266e-01 -7.711707159806252543e-01 1.348635079440534623e+00 -5.834931445515015858e-01 2.734169667200406106e+00 4.683219306619610944e-01 7.611726690213147517e-01 1.442150357791987858e+00 3.193417057832455552e-01 -3.776505034029910002e-01 2.257332228120995654e-01 -5.564564466550877553e-01 6.613292241970277763e-01 3.915159200835485742e-01 -1.622891016271395259e-01 1.605583793690390948e+00 1.086766507494130618e+00 2.791903835745127571e-01 2.946767202580377956e-02 1.349680526584660756e+00 8.066623395408643038e-01 1.460394969394384901e-01 -1.552805688928896144e+00 -2.640841436101559747e-01 8.120494680769497764e-01 -1.513840159546997688e+00 1.397311748836768674e-03 -6.665131165339142072e-01 -1.119787286757481515e-01 7.067749466923219925e-01 7.378877584184654337e-01 -1.532476190487884082e+00 -3.443771618506913379e-01 1.209466080038151814e+00 -6.235994329349139331e-01 3.125953694165709007e-01 8.607247390549310762e-01 -1.541318497978366509e+00 -3.121457507309778889e-01 2.248843449051970977e-01 -1.314459908239046931e-02 8.485797837828228107e-02 1.599349383728422502e+00 3.257424037356792534e-01 -1.851541665871677456e+00 -8.835810510054408207e-01 -3.730901119563950763e-01 1.164877703278982324e+00 8.990677711959147445e-01 1.009264107361205864e+00 3.076237100140366554e-01 1.121665488547007872e+00 -1.427581199304908344e+00 -5.922935773275184168e-01 -9.564527578011903231e-01 9.307231490895664372e-01 4.473856245012964444e-02 1.750121599138297623e-01 -1.564947292411529300e+00 -3.794960416724613705e-01 -5.637135527993890616e-01 5.649351687496326907e-02 -1.514728462888330629e-01 -1.276715929063309274e-01 8.786430950696774156e-01 -1.323399305278579186e-01 1.889309742202973652e-01 2.689539728888062919e-02 7.344905979792057948e-01 8.561451424631685153e-03 4.451056910088260765e-01 6.075050092682448000e-01 3.078029432106879626e-01 5.451210549720711951e-01 -6.163044456889843481e-01 1.839574620870643828e+00 1.728647605444076252e+00 3.854131892274436089e-01 -1.349170618079598372e+00 1.753290624612050541e-01 -1.516221006328817067e+00 -4.624334533718318235e-02 1.387406896163723147e+00 -1.362906267746790023e+00 1.750944167734911794e+00 -5.086950762099550216e-01 1.356629882181605573e-01 -1.668381522728797917e-01 4.348139634201641512e-01 -6.054780400028776377e-01 -6.292900711042457296e-01 -1.642466597005954432e+00 -1.239962598180256226e+00 4.546779423675095799e-01 -1.215488300769143493e+00 1.176377896694936087e+00 -3.232810062689621122e-01 1.171926660661721575e+00 -3.754131005813181599e-01 8.979752884347781405e-01 5.288395249310791080e-01 3.494412669963736229e-01 4.939111970526667283e-01 -1.193139011042034126e+00 -1.891572639378522325e-01 -5.778257307196479203e-02 -4.663447540073118597e-02 3.374971256064300262e-01 1.005020185302220481e+00 1.783814534873779278e+00 -1.274591347470979963e-01 -7.007122677276401979e-02 -3.113270224657729845e-01 7.389565465724660109e-01 -2.214260296643116854e-01 -1.949614906319913910e-01 4.453929665751345524e-01 -5.856809805649278861e-02 -9.191369690989996677e-01 6.608274308686039600e-01 1.197216084996689522e+00 5.032732316436914211e-01 -9.644730348723677960e-01 -4.712069425026311209e-01 9.354302649281129867e-01 6.486549427104936205e-01 4.948273136924050131e-01 1.444168969307509043e+00 5.568313123951584842e-01 9.468074356750183496e-01 8.542815957316667319e-01 1.493482152514333805e-01 -4.236730813001402529e-01 -2.883939500008152912e+00 1.036172687575398932e+00 -2.588614111755680458e-01 -3.586805471414182267e-01 -7.759490974577142319e-01 -4.569917847128102811e-02 9.666569024396350907e-01 -2.356653881896665914e-01 -1.122713463201121975e+00 -4.409658666032516272e-02 1.478830026741544401e+00 7.546779170099044975e-01 -6.067653031884521209e-01 1.713917374486162715e-01 -1.141006912275387197e+00 9.176360419830641435e-01 7.926354373356564453e-01 -5.579469901732313497e-01 -2.721298212176447850e-01 -7.317821159954073229e-01 -5.338704740473011467e-01 1.549691782591307687e+00 -2.751361103226916405e-01 1.090231560305048975e+00 1.807089760471374484e+00 -9.828596656815653809e-02 -1.588345105715393890e+00 -1.271510922404221755e-01 1.569644857053523523e+00 -2.012309488641289001e-01 -8.571654603196335875e-01 1.205866628100413784e+00 5.678141243770727653e-02 -1.216727477781392563e+00 -1.103255745366587437e+00 -1.051228357847771688e+00 1.202618077650835948e+00 -2.769438998220478787e+00 -7.963510220378390292e-01 1.128096983439292655e+00 -7.138906937370300687e-01 3.629882066087405153e-03 7.498918777401701874e-01 -5.526165604232364803e-01 2.170765644241338110e-01 -6.038375115099318124e-01 -1.339259339120649761e-01 -3.252788185307203261e-01 2.297248984282852236e-01 9.963058813797316393e-01 1.783742473502991643e-01 7.799874470020240480e-01 6.566228413321461010e-01 9.483147459871453799e-01 8.851141057465488071e-01 1.524815681479646967e+00 -2.007355329493492324e-01 2.818998850435003312e-01 5.540205564238426250e-01 -2.081730524297375595e+00 -1.529570829808732491e+00 2.080726172282728881e-01 7.466360812676729741e-02 -4.481213477172160675e-01 -1.573327628604937800e+00 -2.366370440693251087e+00 -1.000411138436026581e+00 -5.957564551144055587e-01 -7.097434038682592927e-01 -2.214391438206575469e+00 1.174887735710244518e+00 2.914660518240334564e-01 -1.408696228771468273e-01 3.767357751793482534e-01 -1.186503441689596094e+00 1.086511230642991599e+00 1.819218022733996687e+00 -9.298111993478623549e-02 1.910896250404366725e+00 2.491079478157312010e-01 2.701712800302389916e-01 -1.837910512297828980e+00 8.335317126116307263e-01 -6.844228039520335871e-01 1.586201553714014167e+00 -5.144488747376583238e-01 1.497099159929206613e-01 1.991075602240273135e-01 1.237318392309562087e+00 -2.092996845377566029e-01 -4.321998772287612839e-02 6.556724017417548955e-01 2.141907729313642594e+00 -2.843917946976319833e-01 8.541611970858501435e-01 -6.080266070723975291e-01 -2.458222132613132604e-01 3.372146489185026685e-01 3.676651553369096326e-01 1.596315831419760300e+00 1.760077873017769357e-01 4.977250486684316466e-01 -5.502104678821881922e-01 7.400280858265654294e-01 -5.354054216150385681e-01 -1.076871465645264925e+00 -1.408291846917385737e+00 -7.538398718814773858e-01 -1.443033112113544680e+00 8.904552316467733153e-01 2.219350124463797258e-01 -3.500313858881329843e-01 4.941469180833087116e-02 8.641224676406168426e-01 1.010279084570375220e-02 1.253744956947481892e+00 1.331354865177257096e+00 -1.195752910185002404e+00 -1.756229065175409221e-01 2.216383921138307123e-01 7.342324643947444329e-01 8.737738585812732106e-01 -1.325041983948064550e-01 -2.164775405036272193e+00 1.131935445663795781e+00 2.492902683622154336e-01 -1.276025472771335767e-01 -8.197239725204646943e-01 1.102540211344719134e+00 1.087436715716255664e+00 -1.114080020569742313e+00 -1.001153180241531049e-01 2.287183784863847658e-01 2.284943622125921447e-01 -1.314222315529595952e-01 3.069926228889811523e-02 -1.092212206997733137e+00 2.490253303920796635e-01 -1.857197422098421313e+00 -1.278347072013209962e+00 6.417551615678309673e-01 -1.183665729036919689e+00 1.130115188247767577e+00 -7.761903339553716252e-02 4.269361971746375439e-01 5.621533471342630151e-01 -2.054123388448844789e+00 -4.284514537950120938e-01 6.779116639892388552e-01 1.698472775237817256e+00 -1.489568883721172465e+00 2.363657790239615669e-02 -1.259971057928717109e+00 -3.124145248113052720e-01 1.322463245097305284e+00 1.881620377898554075e-01 3.385343360457346296e-01 5.696348337737627832e-01 1.238247300784400595e+00 1.389359438827149962e+00 -6.422483172320531120e-01 6.941102395062105357e-01 1.260238238323129645e+00 -3.072309139263805777e-01 -7.598992330314119359e-01 2.126059093476071193e-01 1.021344087344194934e-01 -3.508381529721588676e-01 6.683199774600164789e-01 -2.080153705394016672e-01 1.194186182481958403e+00 -3.410129453469648575e-01 2.173757412232317776e-01 -9.994338308744675770e-01 -7.026685557784962954e-01 -7.264620192472972526e-01 4.676967816762614416e-01 -5.166755038924736310e-01 1.670170309761076777e-01 -1.436528635490570638e+00 -8.735084800120541948e-02 3.472446094161568686e-01 -3.053729641573609266e-01 -6.067822812467287691e-02 5.645522891610142979e-01 4.434574763135150088e-01 -4.046522438080920603e-01 3.633997362861219882e-01 9.044724675646802492e-01 -2.829665326203338882e-01 -1.141179741163382971e-01 7.948269211039913351e-01 -8.267053208354065152e-02 6.018231543071494993e-01 6.225577303107342475e-01 1.104671674042597918e+00 -1.563565754325810353e+00 -2.238543458412405388e-02 -5.254202208198137658e-01 1.271137554828579985e-01 1.304526866507710992e+00 1.472485356981889870e+00 -2.805296016444790985e-01 1.726942523678245633e+00 6.839502771542921300e-01 -3.922195634120828611e-01 -1.633764413657372350e+00 2.400941473342226018e-01 8.552647682329932444e-01 -1.286320699672540924e+00 -5.076796523274309386e-02 -1.818057928336641871e-01 -7.707789324745031312e-01 -1.047316578548759702e+00 -2.523862208299280097e-01 6.484186472788516786e-01 -1.601646363287879238e+00 -1.614101122422405332e+00 -1.118187386754059709e+00 1.136932948168260515e-01 3.194259128317559204e-01 -1.164892719878120930e+00 1.068423288963217921e+00 2.226476924224248810e-01 8.545657381612430381e-01 -1.386554861561924978e+00 -1.174543215655287742e+00 -5.095354198414348001e-01 2.718329992662967154e+00 -3.956616510003876236e-02 -4.281740653847000422e-01 7.875976151546825177e-01 1.701305002851305481e+00 -5.015115547984901924e-03 -2.719343171671830262e-01 -1.194945973454836441e+00 -5.763482472466293638e-01 3.026372574095529400e-01 -6.751344521091973139e-01 1.443944554718859630e+00 1.179991511754955313e-01 4.249816411957961781e-01 2.766077888308037469e+00 1.895668821001341986e-01 1.207837718675005556e-01 1.673549390663105485e-01 2.426245754174668756e-01 1.802047312976201798e+00 -7.051592706252223230e-01 3.653237791678246027e-01 -1.509643133804674742e+00 -1.503781113121319457e+00 3.733551635948075820e-01 1.163203794621071735e-01 5.929677169033403805e-01 -4.394287980457249332e-01 -4.309148909530050031e-01 1.719288811981094511e+00 -1.128643285207055147e+00 -6.106104460327936856e-01 5.744419692990818671e-01 8.224502195336734767e-01 -2.462590496571361587e-01 -3.602425438505212855e-03 1.795141736451274062e+00 -9.585124541275288346e-01 -2.102558073804866590e-01 9.881108161787633959e-01 -1.200927281642716060e-01 -1.042674976611486670e+00 -4.353285358592960674e-02 1.730826916454971220e+00 -2.166981523772529172e+00 -1.188538408628213361e+00 -1.155370653307206785e+00 9.536304830634046575e-03 1.245809000410094347e+00 1.079957015535771614e+00 -3.139434823114599649e-01 3.542530871650428903e-01 -3.744073303302758449e-01 -9.974380979741496178e-01 9.999934326457636802e-01 1.068052152831672652e+00 -8.121115755604201292e-01 2.065319680678395553e+00 1.085434782741292681e+00 -4.804133842563192980e-01 3.710546125583602528e-01 -1.580287504788101760e+00 -1.421690721321623024e-02 -8.033752037811436875e-01 1.081564994026549931e+00 1.602236987562745130e+00 2.790260568204671124e-02 -1.980231462834250167e-01 8.739887267451881825e-02 5.800610186743542229e-01 1.278652002365165741e+00 1.264078293310941570e+00 7.597156289987151423e-01 5.484945370181404378e-01 1.225934480230598117e-01 7.552956332273054463e-02 1.610244708103539812e+00 -5.382975620604310008e-01 -1.710588797252210469e-01 9.265608930370440310e-01 3.853766674724044550e-01 -1.463266795214243299e+00 1.368723627388282127e+00 6.250828725669687058e-01 -3.893205505769660735e-01 -7.279916818416330981e-01 -2.076265579578720821e+00 2.088846184863097477e+00 -3.755881017129162336e-01 5.316853579317194489e-01 1.047846682766390147e+00 -2.065633123540207561e-01 3.888847939224911454e-01 2.015729077279493353e-01 1.044077357961895158e+00 -1.267191975987753016e+00 -5.217286341908526914e-01 5.375859717359772194e-01 1.085382673539019516e+00 -1.595500882770259032e+00 -3.269906298797041200e-01 7.773425389126507046e-01 -4.147462448737870289e-01 -2.171206618875816563e+00 9.284460038021170591e-01 -1.243671020365983759e+00 8.917799049494105901e-02 -2.409154485349084551e-01 6.873056932362062721e-01 4.539709839623501386e-02 5.880181597036715502e-01 1.368745092294838983e+00 -1.072689547844938085e+00 4.055159678004383039e-01 4.265243416367858198e-01 8.126694878531913746e-01 6.570100348221444841e-01 -3.739981006091992223e-03 -2.584221068786966558e-01 5.722758119650430686e-01 -8.081524669555574247e-01 3.818486105650021889e-01 1.238434108512566356e-01 7.912798651560411234e-02 -3.387169939984669975e-01 -4.062248945076804433e-04 2.311629133940431846e-01 7.870914915820718949e-02 6.910944909854305207e-01 -1.098001414004841303e+00 -3.604388399470844773e-01 -1.659782773060965444e-01 -1.890449904383572910e-01 5.941770439002789228e-01 -2.164717910594597505e+00 1.628671305982940076e+00 -1.044582810866144573e+00 6.776284854581290755e-03 -1.842093271834080559e+00 -2.030507977894440985e-01 9.168211062284905566e-01 -2.551577459038003592e-01 -1.633109044967010925e+00 6.444421733939097452e-01 -1.902542651967831011e+00 1.231893707743159094e-01 -1.583404609316395595e+00 1.071150901228203750e-01 -1.633150095315029082e+00 -6.838683830293437182e-01 -1.310451646452779118e+00 -2.187559693505100600e-01 -5.926410976174845135e-01 -1.167374104332198348e+00 -5.141748139590159861e-01 -1.210212787184667516e+00 1.386020717690668702e+00 2.410097435146756895e-01 -8.725190350591001121e-01 8.529799023792186338e-03 1.039182005646272833e+00 3.555680452951474058e-01 -1.597346733150832643e+00 1.461153566141664972e-01 1.702426147233762066e-01 -2.592154079912866727e-01 -3.308385010524780845e-01 -5.500137953247121736e-01 -4.393442867803113994e-01 -2.726994477375668802e-01 5.265085292435948972e-02 -1.286348535189582254e+00 -9.408413129729706892e-01 -2.771620642371726562e-01 2.042853117724351630e+00 8.460138022533598701e-01 -3.494960724911041483e-01 -6.813449589584337218e-01 1.281584637883105726e+00 7.955150420468205530e-01 -1.635454491000386756e+00 2.651980473002244973e-02 1.429196247601782988e+00 9.308142066310188811e-01 1.773153912968685741e-01 1.168882448979249977e+00 -7.045785945008006812e-02 4.873004686543463970e-01 -9.766967207090605507e-01 4.399839761003362382e-01 1.138646876874878089e+00 4.719257975981616671e-01 -3.233552712416410402e-01 2.130550564224841459e+00 -9.203937200526406404e-01 1.147372906096793654e+00 1.336931655835188026e+00 8.570427769488895287e-01 5.198814135335118047e-01 3.478610722827326501e-02 2.763098852141073536e+00 1.273434612125675436e+00 8.205773118896346752e-01 2.174004339785523821e-01 -2.460884039012992131e-01 -3.273549092781778969e-01 1.619594382146301248e+00 -7.680626855439438572e-01 1.780913630233309508e+00 -2.004059856514816551e-01 6.138238587627073417e-02 7.328516099988273691e-01 -1.796484678268530866e+00 -3.924654504251773313e-01 -3.811277298028014071e-01 -1.017268513437890598e-01 -4.792847536782365303e-01 7.594766381086515139e-01 -5.227108580982887664e-01 -6.846407004870685986e-01 2.342761869154940946e-01 2.185040018335989487e+00 -9.888131207045029736e-02 1.136401318820551842e-01 -7.639859071071311569e-02 -9.604631991371156419e-01 6.486174342908623824e-01 -1.213349863220133246e-01 -3.499732107399448899e-02 9.269129165882727950e-01 -7.909921586912974645e-01 4.068201132003075315e-01 -1.528634340338863806e+00 -5.031611821339710966e-01 -7.193721701831359283e-01 -1.136572050062347294e+00 1.219681837433117012e-03 2.330832076162740185e-01 9.816739767445414877e-01 -8.356593221645741698e-02 -1.411503515764953032e-01 -5.498255393068719465e-01 5.817476755143585754e-01 -1.375828138503357723e-01 -5.036342790967235361e-01 7.999784731358762224e-01 6.166720645956820235e-01 9.312464926067516580e-02 -9.781776426373982591e-01 -6.700395086298464864e-02 3.268568477261567518e-01 -3.950011124580947719e-01 2.941956118218604921e-01 6.598943823575823542e-01 -1.219719893382185782e+00 -3.912473495896531261e-01 1.402918983576687317e+00 -1.534515684255246398e-02 -1.578150652419301414e+00 1.483871362569956776e-01 9.710943522364048341e-01 9.577973543047823002e-01 1.001166439692527499e+00 1.921341463136807093e+00 -1.265275332498927652e+00 -1.198428801265516430e+00 -5.016937790920823481e-01 8.332160258556052801e-01 -1.479998364801043520e+00 5.069310937069424622e-02 1.326878153666929183e+00 1.046318496874792392e-01 -1.223894544998999523e+00 -1.445345640481963789e+00 -2.593785885749333442e-01 -4.783658797207022140e-01 1.210906670245937455e+00 2.718648924292885738e-01 1.613243888182706698e+00 7.920545132714605918e-01 3.312490041027131293e-01 1.889789360561501264e+00 1.803529910162010808e+00 2.243031523482002854e+00 1.438228620315246564e+00 1.156407856905349529e+00 1.411020375268742910e+00 5.604657663863099604e-01 8.232007675612434960e-01 2.110486180964536107e+00 1.683938274566389726e-01 -5.157099028581763056e-01 6.725685171537439944e-01 8.574862310215826122e-01 -6.028337682088951155e-01 -1.238740656447684829e+00 1.020181451633537684e+00 -2.200231673026662005e+00 5.892224664995887595e-01 -7.142976366404968358e-01 2.138871575352811472e-01 6.808629364447681409e-01 1.405676843706442358e-01 9.900364733766132685e-01 -2.569771589278456725e-01 -1.078341867195298232e+00 -3.461941465322200817e-01 5.833482865895883718e-01 -5.338775028167946912e-01 -2.593787151487173537e-01 -8.022625193477732619e-01 2.799245603552551920e+00 -1.563167433120458694e-01 3.555105768389094645e-01 4.072305367754288641e-01 -6.408229575786702492e-01 -1.340725209467929224e-01 3.326668815470779084e-01 6.315491004811215128e-03 4.986891838403015864e-01 7.015192790238561349e-01 2.349546133907767231e-01 9.841961217457654287e-01 -3.395844042684376118e-01 6.076986961470101090e-01 -4.328296253819250983e-01 3.054883302592863892e+00 4.664358476974927448e-01 -2.049783116211898015e+00 1.358448396313280959e+00 -2.749379773902744795e-01 1.579370614908775172e+00 -1.731163853645038664e+00 9.170689746862500380e-01 -9.102134393572192117e-01 -1.603358362996953890e+00 -9.308947511336926328e-02 1.493789492906182625e-01 9.886573270149565662e-01 -4.975482125354413476e-01 -9.560134038698355763e-01 -9.644012745318379931e-01 -2.025923769249546424e+00 -1.016394890062086054e+00 1.538670775643109501e+00 1.794937755244048194e+00 1.557380368698371376e+00 -2.259039347436391509e-01 8.537687408481429152e-01 -5.932222091410189746e-01 -3.501365654601195088e-01 1.335444893262930366e+00 -5.726462336845620227e-01 5.777530080550289382e-01 3.130020345084288946e-01 -2.583549330047996140e-01 1.387633628725885304e-01 -6.289914973085294347e-01 2.186202049602531672e-01 -1.384471282159968952e+00 -1.086268925231426569e-01 5.361855286525937236e-01 6.758024214958198161e-01 7.275817861929662067e-01 -1.277712380066004405e+00 -4.992283773400256752e-01 1.227739213557289322e+00 4.088799718558709384e-01 -5.701184463259577617e-01 -1.331239904030318444e+00 -2.727981640196527557e+00 4.270353390971621393e-02 -1.173918998029651606e+00 -1.427838590837987143e+00 -3.041428827153588310e-01 6.058077168967919146e-01 -1.366161037769787701e+00 -5.200517017742155301e-02 1.269234386417133820e+00 6.958315151886578231e-01 1.138749688554402173e+00 1.303136561811800931e+00 6.051049686049975174e-01 2.444962146617900789e+00 1.669201403821175766e+00 -8.460058526565313874e-01 -2.171277014873483971e-02 1.194568299312100956e-01 -3.550046430961796839e-01 -7.161211898190336655e-02 5.194522429153731746e-01 -2.011650050122750777e+00 9.956456614324785681e-01 6.359416469951941764e-01 2.192648831741282056e-01 -5.499016440306428999e-01 6.330115889228130621e-01 1.345706452624812588e+00 7.618857103704950173e-01 1.038674696248290674e+00 -4.971329438781780900e-03 1.251626153911003181e+00 3.530979032528590578e-01 3.426329060754811362e-01 -5.906211997343303183e-02 1.176845991731115371e+00 -1.368274807414403771e+00 -1.294164787664752181e+00 -1.664241716646569280e+00 -4.700532892203360819e-02 2.212454112073444001e+00 5.424383702774113747e-01 -1.614649579320030615e+00 -2.384787867351065849e-01 9.160135576222676601e-01 -5.552139877077441055e-01 -2.057935476508647721e+00 -1.039466392456059207e+00 1.959296211115344466e+00 1.399546327275043689e+00 3.504010664549037785e-02 -8.742789630520186872e-01 2.867798233877594694e+00 1.482949803283140966e+00 -6.731904796911720723e-01 5.728227778937620140e-01 1.067714943948783857e+00 8.732428454639014348e-03 7.168661157272581130e-01 -2.342123225662047781e-01 -3.458302003113276624e-01 5.855383669712999062e-01 3.943670180273316506e-01 -9.648277813101400202e-01 -1.113882528185992760e+00 5.192349356224794654e-01 -2.958355997071618337e-01 6.678789244217806509e-01 1.187608558748317611e-01 1.083068842550689359e+00 2.829598529746935043e-01 -8.270629932344003565e-01 -7.961840306988590132e-01 -2.489780297118518781e+00 1.637806570779811510e+00 4.269031619146548828e-01 3.909407361659670288e-01 1.486670315308447732e+00 -5.735194680302654335e-01 -4.008922410537903436e-01 -7.639399280011209825e-01 -4.945038015500313744e-01 8.136402253092765990e-01 -1.777281005246293732e+00 1.245118604013932373e+00 -3.320895251412729343e-01 5.748566273867112830e-01 4.814585629649454912e-01 -8.647759147658633516e-01 2.184803070364913058e+00 5.951723260195478371e-01 5.432979116097112759e-02 7.799514642615992255e-01 -1.342838445706130424e-01 5.810863820426601656e-01 -7.399592809014191586e-01 -3.985780473432239401e-01 2.112369370961836024e-01 2.081732017750884900e+00 1.507573205971324271e+00 -6.841114414443398850e-01 6.248836043425874953e-01 -3.384550939849912538e-02 -1.948880990289233006e+00 3.057576310211111981e-01 -1.326255588723193324e-01 -2.789890519120889478e-01 -2.672465843202420088e-01 -1.488995476478092161e-01 1.247237801677451241e+00 3.620812458106447695e-01 -4.049345829570765720e-01 3.879225522561605688e-01 -9.244370379703322760e-01 -6.500283367963946013e-01 5.371681843063640382e-01 1.698351274845605996e+00 -7.322775506568682813e-01 1.411925623151973896e+00 -5.742283558567562451e-01 -3.636728781130848520e-01 -9.502926537392071271e-01 -1.154720616919437531e-01 7.096442411285608376e-02 -5.881912572457379529e-01 -4.579368511507844186e-01 2.180050220886221579e-01 5.633065132414950549e-01 7.464211346757585464e-01 -1.941527260964426072e+00 -1.066002342865675634e-01 -7.914426322470121677e-01 1.603290992380045132e+00 1.505326157673743115e+00 4.671437754288307320e-01 3.121920433184795840e+00 -1.149562127103180287e-01 -5.458599490813843547e-01 1.820335755642290332e+00 1.598808002627298830e+00 8.979983332061540757e-01 -2.784018264608960624e-01 -6.295091480486297852e-01 3.679782405340909501e-01 -3.899706189674381207e-01 5.712294518771413587e-01 3.018447853315861865e-02 3.389037881180736456e-01 -1.119214567802330640e+00 5.337118220088153953e-01 6.334841674061185701e-01 2.051699253974152148e-01 4.197492409945757230e-01 -9.988935272126931997e-01 4.402823507232332956e-01 8.272212289900997551e-01 -7.204079097802150722e-01 -9.809205495256098084e-01 -3.359707972670080700e-01 1.324869286921920297e+00 -6.080125458218227363e-01 -6.268437246210680769e-01 -3.580427438296760467e-01 -3.666737269786323195e-01 1.191690004408862524e+00 2.464812408709984859e-01 -7.019676614334453557e-01 6.100710965712250605e-02 -1.300428087941324085e-01 -4.919012060488224813e-01 2.401557066301262255e-01 -1.084333793293054404e-01 -6.892120237824427009e-02 5.191499400518874152e-01 4.318928459916708817e-01 -6.896959442283941977e-01 7.224593205869590529e-01 3.047083060554659287e-02 3.151601301380030362e-01 5.008793463449767724e-01 -2.140756815190706375e-01 -1.080805760519809366e+00 6.590576587924243945e-01 1.667239651010917312e+00 9.040162046457808076e-01 -2.020355308699831376e+00 -2.133211867538036821e-01 8.455208644646153848e-01 -7.538785370983112077e-01 9.320789017399474519e-01 5.084607298021213140e-01 -6.091186125599044043e-01 -9.499262137302110220e-01 -5.197840970283839068e-01 -4.171595934353987123e-01 5.566096575875859598e-01 -4.625416455378884573e-01 3.136818975636700979e-01 1.206578400653631311e+00 1.264561452775278649e+00 -5.784047367184718125e-01 -9.774879911658268528e-01 -1.169937150965646211e+00 4.247922012146575915e-02 -9.684977203334536877e-02 7.837324782916558208e-01 -4.687616895096435865e-01 1.090112026839567205e+00 8.429611094364850010e-02 -1.206830955528057858e+00 -6.808154562785605490e-01 1.045474304458990478e+00 -5.802317527537617092e-01 8.040088468693708246e-02 -5.042638401571351014e-01 -1.402625253677175943e+00 9.522915657661761291e-01 5.519626512120303641e-01 3.657187330761924593e-01 1.112362501288213235e+00 -7.141801992102970731e-01 7.579962925191641165e-01 4.047975894332794811e-01 -2.721657980506692488e-03 2.323477479014832148e-01 6.622392271006298792e-01 -5.312009516686009292e-01 -8.954542062879565067e-04 -1.013380941631047305e+00 -2.919683226677937116e-01 -5.439164433274377292e-02 8.827266834992408828e-01 4.109507587191272848e-01 1.342690004442297802e+00 -1.442447362888913842e+00 3.325977951344228356e-01 1.977701867016860293e-01 6.637697248772058689e-01 -1.977762567837417107e+00 7.491385312540231878e-01 -1.491242735929536378e+00 -2.706061537475272338e+00 -6.333934882272789224e-01 1.028877951984663364e+00 5.598195772914309892e-02 -8.977414213193611880e-01 1.723464261960090838e+00 1.031518801845735078e+00 -1.059102158148740092e+00 1.247476820376406836e+00 2.102544194756964663e-02 -5.008614290304912453e-01 -5.742723816341410714e-01 3.241336178239554999e-01 1.935174254034065289e+00 -1.178590419507040021e+00 1.036697305965593952e+00 4.243185554499050993e-01 -2.036566981301357326e-01 8.945437673778943166e-01 1.290956447677480190e+00 6.564420180066400379e-01 2.984475917340410622e-01 -1.852614943515054291e+00 1.711327128907102813e+00 -8.415409962348217032e-01 -9.350702674964153083e-01 7.720113567847530778e-01 -3.163387411732471177e-01 4.046177645010829438e-01 8.661974812136069568e-01 -4.288434935368513057e-01 9.055125016166857277e-01 -1.718065191998930930e+00 -8.962923497154752228e-01 2.883443526484988362e-01 -3.625066551054235975e-02 -2.364324508805071723e+00 -3.648634576854057898e-01 -9.759296729927496861e-01 -7.671067610847659424e-01 -2.053958253577687909e+00 4.317321993112703815e-01 1.515899476255622602e+00 -2.299582873750092293e+00 -6.052181221629732155e-02 -2.399287105210655066e-02 -1.182588912815933702e+00 5.778278488951708175e-02 -2.275131374670751605e-01 7.185666660659579819e-01 2.719785535011144617e+00 5.720959721000422604e-01 2.850844841438101573e-01 2.146096388300569924e+00 -1.270279092635636875e+00 3.858386942239200312e-01 1.427757601667074772e+00 6.414643621118994998e-01 -7.449978302343317482e-01 5.041468819612395791e-01 -1.559352166418045638e+00 7.934297970576910386e-02 -6.920736091844867932e-01 1.172082434386928496e+00 6.778062995719462691e-01 -1.042630199123000034e+00 -1.064473642923360552e+00 -1.272558524481536280e-01 -1.080563394555890122e+00 -2.824242728584778761e-01 -4.177646307005152271e-01 9.941624833382810555e-01 3.915851509083330129e-01 6.494965465503228508e-01 2.155237667254409573e+00 -8.373955905997984006e-01 -1.759697288106706559e+00 5.037936270821428142e-01 7.563995856843932497e-01 2.770433796330600718e+00 -2.606537771827720285e+00 5.041872212472527925e-01 1.258176798396015039e+00 -7.058296069921522475e-01 -5.328792931523064144e-03 -7.574674217300205736e-01 5.538588035679695709e-01 5.699307289938935206e-01 -2.374509574562412517e+00 -1.626509389152363649e+00 -3.552590407713492743e-02 -2.286693462239500207e-01 1.375501247626132573e+00 4.265047374924151868e-01 8.798407314199058193e-01 1.867625007929506198e-01 -1.455335659907013302e+00 -3.898302732826129935e-01 7.097563987253088236e-01 -7.587183528909487995e-01 8.439801155223922713e-01 2.497130997062775304e-01 3.013061857480823780e-01 3.802410053333764046e-03 -1.354727487784862960e+00 -2.404063200735682970e-01 1.605027869210519986e+00 -1.272156872054484689e+00 -1.589098272769837727e+00 -1.367046978149641268e+00 -1.433917190370207706e+00 -5.062565613104064166e-01 2.830722529766175333e-01 -1.888288209327018574e+00 8.150304721103712735e-02 -9.337850735367538846e-01 -2.569405416243910056e-01 -5.619121100252428835e-01 6.159983747539825583e-01 -3.950442501927980410e-01 -1.246955986235526309e-01 -5.495319214569744926e-01 4.831498990994494425e-01 1.221137947929510137e+00 -8.269470181468967229e-02 -2.159527376780490393e-01 1.266002834391737775e+00 -5.661268568098938303e-01 1.132360443505221692e+00 5.324388009786381604e-01 1.004198949762141080e+00 4.350495763488053114e-01 -8.017092455611497526e-01 1.159081916798653911e+00 -9.343926087651683865e-01 -3.091557292657780565e-01 5.406762071000597025e-01 1.709739171896867971e-01 1.480881253061103520e+00 -1.059060096826247355e+00 -9.123116517004634662e-01 -3.784178203748153058e-01 -3.798943589329328852e-02 -9.808042568139181405e-01 -9.689433471795236841e-01 1.407285595717480131e-01 1.390354146473422370e+00 1.376663076842195021e-01 5.948004232408828917e-01 -1.103692675297197834e+00 -4.773697766104305074e-01 1.747020727273431162e-01 -7.418500534617943343e-01 -1.009667254952841819e+00 1.323413873658320972e+00 5.666714373160580687e-01 4.097580366359786508e-01 6.582855739060922140e-01 -2.164825536143062945e-01 -6.411778987596035151e-01 -9.112069748553699444e-01 -6.186154601985238699e-01 2.975325850806895267e-01 -2.292807212410698181e+00 -4.516853091982295787e-01 4.079356659718986200e-01 -2.770940402754085707e-01 1.554743154189645926e+00 1.112842009752365025e+00 6.029571769466245401e-01 9.209301734118008342e-01 7.616779361489272038e-01 3.660605822159788275e-02 -2.851896784865298184e-01 -1.682814519097789729e-01 7.790702656825423400e-01 2.669308699081771596e+00 1.237466307896191720e-01 7.970944344448591679e-01 -5.024227722160499177e-01 -7.965607019398456279e-01 -1.023388078376887167e+00 1.807617388104737044e+00 3.342660991503347834e-01 -1.046015438457655211e+00 -4.360797685488421171e-01 -2.106220921533582258e-01 -1.364391675680315108e-01 4.091994685850171981e-02 1.007041930766312099e+00 -1.322278660145500329e+00 -4.589205307821861424e-01 1.722008655473580063e+00 -4.188698260468999290e-01 1.203439747398886261e+00 3.337832807028319748e-01 -6.848373945383846584e-01 -1.075101069663617182e+00 4.427423919703666888e-01 -9.882431966056844097e-02 -9.970514753056755053e-01 2.289311842452453061e-01 1.218904049640813669e+00 1.026348246687075028e+00 9.779394447257480083e-01 5.019503265521355617e-01 6.669543838029403648e-01 -2.094500005668763210e-01 -1.590960941836873088e+00 1.551487515924119265e+00 3.233104225172747648e-02 -1.385175816411380101e+00 -4.062040793240521697e-01 9.506596942966867581e-02 -1.482824105904849921e+00 3.691804395430302588e-01 -1.608119440243443332e+00 7.894206937748381447e-01 1.460009470357275685e+00 -4.468995252543385699e-01 -2.157907771071125580e-01 4.203136574912699763e-01 -1.157737284248945564e-01 -1.841707810451341576e+00 3.191661687177353990e-01 -1.932575657727798601e+00 1.110450613951575738e+00 3.007620812346710193e-01 7.267486636809170619e-01 -1.082105089079961724e+00 1.413648783603956405e+00 -1.601204430361644893e-01 -1.071397931093185374e-01 1.592571130189391226e+00 6.077966193100157177e-01 -9.597257419238186538e-02 -2.482541397234215574e-01 1.466835893576616145e+00 -3.186363218532695107e-01 2.787155888310361984e-01 1.246981715282367009e+00 1.208906889325652267e+00 -6.265207267989858497e-01 2.914520798092789522e-01 -7.898943310068141654e-01 3.275067090981106932e-01 1.794621894010457019e+00 -1.964245088977941256e+00 -1.198558955865599129e+00 -3.527490704515768849e-01 2.889252117886865687e-02 1.496697025616290921e-01 -6.735684114969577863e-01 -7.205724317790177524e-01 6.894952519033717975e-01 1.679975241327905655e+00 -1.564676911078543231e+00 6.727445285632983607e-01 8.271623274725171671e-01 -9.754127571634936267e-01 1.116198707494059361e-01 -3.853969949652923388e-01 -1.181923458685148365e+00 3.896428375325263205e-01 9.074352705543325959e-01 -6.587379176859745611e-01 1.969680514435141472e+00 -3.733224002722304036e-01 -3.783469519902462608e-01 -2.499469806013915552e+00 8.417189831521926235e-01 9.597657124225770220e-01 8.351354534926205275e-01 2.966374519840606072e-01 8.398022335162352858e-01 1.770511301260482284e-01 2.431468627650319903e+00 1.036068463960414965e+00 -5.124135407540048037e-01 2.082314576566240971e-01 -7.445666267452211162e-01 7.144265783434051720e-01 8.357312788553002969e-01 -1.208100079975359620e+00 -1.940460859190295748e-02 1.358796756030637765e+00 -9.672419148482612750e-01 2.361507346750159275e+00 1.090116342630787827e+00 -5.322416726914284135e-01 -1.926653698009217264e+00 7.862611948059338163e-01 -6.337607633078752301e-01 3.657531487514134594e-02 -4.313688827865017617e-01 4.371574373203850894e-01 -6.900945883798513814e-01 3.925443280279233838e-01 -7.445950275116815231e-02 5.034176769723575084e-01 -5.360711369139050664e-01 1.128907354163558363e+00 -7.427024826340581365e-01 -8.943266880398816898e-01 -3.708126925745475200e-01 -2.692352301439258522e+00 -5.005269298771204411e-01 1.203121803411462132e+00 2.276000515583288530e-01 -7.385576157912768780e-01 1.375125607110127657e+00 -1.227439944028214214e+00 5.308689086685057790e-01 1.215685442250893811e+00 3.533911739183034917e-02 -7.523912708566279361e-01 1.008872256287998814e+00 -1.975530698219138681e-01 -4.753665684185821028e-01 -7.108011004700334201e-01 9.284715083783946776e-02 -3.227090570321861640e-01 -1.742632807755457147e+00 6.697186772511212194e-01 4.561016821564288781e-01 -9.360426581524029510e-01 -5.957429589558079774e-01 8.938497354236095704e-01 -2.862217878325993836e-01 -5.068218705535779689e-01 3.549993293308740250e-01 1.030121281272152745e+00 -7.309236994611918448e-01 -6.185515224230501291e-03 -6.539443022859804389e-01 -3.030508881342063865e-01 1.044228599680803275e-02 1.229196997929794311e+00 3.263321677527760145e-01 -2.013527236095964401e+00 -9.195727633628434372e-01 9.045546453711236223e-01 1.650006987272060188e+00 -1.655651266091367202e-01 -1.839632402518002419e+00 4.342955512207781754e-01 3.893837044874847719e-01 -1.494752085888517934e+00 -1.831208213120341100e+00 1.381903192794930568e+00 -3.129540918976688735e-01 8.170718307366957589e-01 6.202911039571913365e-01 -1.385151422607601823e+00 -7.454964459706412382e-03 -5.676856613144878327e-01 -1.001113269789017268e+00 -2.417078011066957077e-01 -1.103136836946920996e+00 -8.526513049505320962e-01 -1.086641712013019623e+00 7.800706302669287162e-02 -1.460012966519706745e-01 1.393053872400659143e+00 -9.750340166519493312e-01 8.559094026984245818e-02 5.861864390838276151e-01 -5.302154149157729535e-01 2.883010338717434395e-01 -3.133891366387440702e-01 1.238147301639378917e+00 -1.147664824359537983e+00 -1.171278622387838864e+00 8.492945470071984193e-01 5.969568346906791723e-01 -1.023332249065654898e+00 -2.954798339088832160e-01 -4.415373113821105533e-01 -1.947656664385909897e+00 2.611442595962840466e-02 -1.643684380894149033e+00 3.184243521489776296e-01 -1.315099789109586359e+00 1.688190150902025843e+00 4.396063070187525845e-01 -1.186450566352026392e+00 4.221379675559492894e-01 -7.506699306855566523e-01 2.201877163185551600e-01 -5.244539204427102197e-01 -1.230566200934454235e+00 -4.993084030930157735e-01 4.700456090765415818e-01 -3.468053551242040733e-01 1.464346363099146231e+00 -1.763465184865812718e+00 3.403919335911756439e-01 -6.578642202065356770e-01 -2.665048922246023633e+00 1.206344448412525194e+00 -5.156058964623547874e-02 6.779731603016955210e-01 3.800332965686016862e-01 6.124075025345562251e-01 1.080918091592006913e-01 1.730305565316442973e+00 -1.088508186181372656e-01 1.900825469516971289e-01 -2.414889575950549816e-01 -2.100404981644460323e-02 -1.012723978048525320e-01 -1.395008654024371963e-01 1.915773959990865749e-01 -2.604777134407187944e-01 -2.837343732267287311e-01 -1.152410892739818005e+00 1.119787121567470622e+00 -5.988498071237734477e-01 2.686606257896601013e-01 -1.445483701420282152e+00 1.597479111150174325e-01 5.202657752017022519e-01 8.500708389406624876e-01 3.506624728518749623e-01 -2.328068045589653523e-01 1.235729483958557751e+00 2.408817297233811494e-01 -8.147332693976442330e-01 3.824365961741011399e-01 -1.636132761746057207e-01 1.096512087567553140e+00 -7.350286855915072470e-01 -2.676785185088996766e+00 1.008021380879715601e+00 -1.406589244139164752e+00 -1.981490280540605317e-02 3.950144144187413553e-01 -4.461544524740453932e-01 -1.122315428966675022e+00 -1.634774751273689652e+00 3.830550147343604328e-01 2.522605117262632368e-01 -1.180632993068453596e+00 1.032709016879346797e-01 4.086848752955021813e-01 -2.816308857929750512e-02 -5.008116569128440165e-01 7.505106891130182145e-01 -2.726841271873585715e-01 -4.015578473025838147e-02 2.253001086581337020e+00 -6.052604882613343840e-01 -1.010220802111596372e+00 -3.381950210365352039e-01 6.261636331349440532e-01 -7.814886497661095444e-01 7.672578355552399643e-01 -2.675126983653516310e-01 -6.440693715302828748e-01 4.889569995526958923e-01 -1.327808604227946054e-01 1.454273110965054183e+00 -4.159111471737722554e-01 1.052397962660722941e+00 5.277352615278413372e-01 -2.774953029992565101e-01 8.680845054268645500e-01 3.764162582050342709e-01 1.311693148382368501e-01 1.042676142152888730e+00 1.630167593887760780e-01 3.581633024854524172e-01 -1.178789764591143818e+00 4.459164124006567698e-01 2.496773795645373717e+00 1.296665898540144468e+00 -7.583736584588178786e-01 -3.672449749239569128e-01 -1.054082072996514130e+00 -3.277976418909125389e-01 1.058012816288304014e+00 -5.764146696945926518e-01 -3.532484678033038228e-01 -1.280169713868259063e+00 -1.158404115448322530e-01 1.213032315326386890e+00 -1.475301531525519128e-01 4.839881991680593520e-01 -1.065784833672614118e+00 4.545723024673435364e-01 -1.192114106355161685e+00 1.071754830540372627e-01 1.256452655959440445e+00 4.443987547953656692e-01 1.369738774804447834e+00 -2.592141127105911380e-01 1.212864247034523668e+00 1.537574881121595016e-01 9.567339428188502415e-02 7.776839077079867879e-01 -6.174361401498745794e-01 4.113051187738754610e-02 1.433989682689886802e+00 1.048220061412080906e+00 2.599660623832198425e-01 2.236550745905255266e-01 -2.364465298177219843e+00 2.402845046882953750e-01 -1.425107666899467496e-01 7.071481620308069094e-02 1.632389652093454990e-01 8.968612074234431075e-01 1.916584483072507339e-01 -8.435665844631562438e-01 8.540211354124542797e-01 -5.756308819873210414e-01 8.140330673008553397e-01 -5.205784531948066673e-01 -1.180259560770002131e-01 -1.424866654497799034e+00 4.647957759400412336e-01 -9.209981393061015265e-01 1.459107530183959556e-01 -1.579554500320779764e-01 -1.471697262231312475e+00 6.150953747095448954e-01 4.165037762174190750e-01 1.157895722653249582e+00 -6.571722298548969832e-01 7.684695908776535862e-03 -2.068693019905616381e+00 2.086697426815773859e+00 -6.434749594484852064e-01 4.542972819003965879e-01 2.666532495549959192e-01 4.988835750146887738e-01 5.551342686225080314e-01 -1.156988057698361994e+00 7.599000465181700026e-01 -5.732196487003090590e-01 -2.894817310822301870e-01 -1.212121751841584438e-01 5.169216440180095934e-02 3.107421478599914355e-01 -6.183674356897051611e-02 -7.844491255881753666e-01 1.556265871422313207e+00 5.251365814472004345e-01 1.475026105328502979e+00 -2.534167100376620851e+00 1.215791950373541763e-01 -1.627171810036143196e+00 -9.205792176437586072e-01 -7.908235621272541316e-01 -4.608570952717829794e-01 -1.041250166631397800e+00 6.712385579635726796e-01 9.382933623419593971e-02 8.577350332771228603e-01 1.002464685712739723e+00 6.407887916061447697e-01 -7.922666331489924829e-01 6.010574999436422150e-01 2.222285592244232777e-01 -7.358439916056869201e-01 -2.059967225220591835e+00 -1.831553955384771726e+00 1.824495435155001788e+00 1.086336581617080688e+00 9.987945091750017879e-01 -7.799525017601565136e-01 -6.653261425500794912e-01 -1.215994489862919581e+00 -1.260773737145231665e+00 -4.223507225087119177e-01 -2.008400511534106855e-02 1.551517884123636559e-01 -1.012330964628440855e+00 7.399834935858711216e-01 1.628633045622756237e+00 2.416449312761082824e-01 -9.613771765180446904e-02 -8.399641864377136447e-01 7.604312482236142978e-01 -1.132438338978180692e+00 -2.910824186497338317e-01 -2.963337400613686445e-01 -7.447987758682674819e-01 1.023776055303185384e+00 -6.790509097860529808e-01 -1.447115675855203731e+00 -8.407882829545646475e-01 -7.137255408602505291e-01 1.681140261209170594e+00 -4.122503686093545450e-01 -1.637807812969632182e-01 -6.651338211541196754e-01 -3.332625313942015333e-01 -7.003090730264087682e-01 2.562430510479108969e-01 -1.017551184279508414e+00 3.065526039778256329e-01 -6.222902122194946539e-01 -4.709845799339489325e-01 2.356291427996086707e+00 1.670072079262581166e+00 1.509348447725388898e+00 2.388822442954687819e-01 1.163262636715332032e+00 4.955372800583654480e-02 -6.148914974511148213e-01 -2.545435780704642936e-01 1.271325649266771274e+00 8.457275201138211851e-02 -2.527777734828898115e+00 8.750900379752702962e-01 1.554346398057998291e-01 5.361164000022080600e-01 1.636862358247765936e+00 3.011447612497538673e-01 5.524070728042898004e-01 2.112160662962429825e-01 -3.118332683769543534e-01 9.561416830398007383e-01 -2.575546559975977257e+00 1.341621196440722530e+00 6.320991442408802063e-01 2.691492284385605949e-01 -8.599682313273665502e-01 9.164684411051007840e-02 -9.749363206219639755e-02 1.245488110317707620e-01 1.417030492754620008e+00 3.482257295286038112e-01 1.772547476744631423e+00 1.477188591591581668e-01 1.010472634096666766e+00 1.172744399624324974e+00 -1.821264323501092797e+00 7.050872878187071369e-02 7.150758908768494182e-01 7.397490264150867745e-01 4.547837369698001231e-01 3.315323792589857654e-01 -1.036379222970773561e+00 -1.176322209730392421e-01 1.267719873627699334e+00 -3.121497285318567960e-01 -5.135283588812315086e-02 -1.132672895568127558e+00 -5.238953863886417484e-01 1.429358223480844958e-01 3.270095433538879881e-01 4.351100326920462891e-01 -8.126664286024735603e-03 4.353659912739785698e-01 6.971865780009958158e-01 -2.671896619666038197e-01 -9.727910211634615001e-01 -1.494327148547502926e-01 1.571449657755248586e+00 6.559543750470004930e-01 3.135578410250564746e-02 1.194007475199328372e+00 2.645853076964269079e-01 2.698949276796763774e-01 -1.534725638678822390e+00 5.849198206636146979e-01 -1.221838994849965943e+00 -4.115390242564975209e-01 5.965663585903626664e-01 7.275796836383208177e-01 -5.705495045869570792e-01 -4.787630418933059850e-01 -1.420988469924509445e+00 1.118514283416096822e+00 -4.124699753368231137e-01 -2.903699096259523479e-02 4.756631729746207404e-01 2.744185836045984761e-01 5.359560269385582609e-01 1.112091177959722565e-01 9.207366823045599613e-01 6.810089744863150329e-01 1.129148749437322019e+00 8.468809989869121591e-01 -3.212714422238703293e-01 5.362806015782782820e-01 -4.170546717720166607e-01 7.406622956021416959e-01 1.268297322484515099e+00 -3.231065901230146253e-01 -1.108742183553162564e+00 2.346108954237399735e-02 -2.104999686280785709e-01 -9.697846982413848016e-01 -1.123219085285894980e+00 2.538399980443383774e-01 -9.462942004595858991e-01 1.886836926924481572e+00 -2.100318899124768365e-02 -1.328205358212549703e+00 -1.075345171294936009e+00 7.827991559249017905e-01 2.908330087882407544e-02 -7.312840639663784614e-01 3.240484100814406410e-01 7.955246397559648797e-01 -7.957208524583616605e-01 -4.917355826492815218e-01 1.972125288062406945e+00 -3.580665173711119476e-01 -3.343671833086990564e+00 6.148023026206420605e-01 -4.234816844515162382e-01 -7.610855151648090455e-01 1.679164687319345539e-01 -4.296535189941277921e-01 -2.320963969403979921e-01 -2.725033249941774649e+00 1.712300258882251791e+00 1.452199862594391266e+00 4.714836198783110000e-01 5.969283327628397418e-01 -1.759408650886737480e+00 1.417894460654225641e+00 1.557043298429722222e+00 -9.357411755409014154e-01 5.914310332074047549e-01 5.701964605222579197e-01 1.500043765393967554e+00 -1.624847030829374983e-01 -9.028162336465299642e-01 -1.736139469536361668e+00 -1.503040507530697623e+00 2.884436280141612352e-01 1.676599261466069080e-01 -1.221141122751214086e-01 -1.340615082763936705e+00 1.774530744255135850e-01 -1.761456756874833773e-01 3.921373732320478367e-01 1.028370891829632594e+00 1.093226102063630689e+00 -4.910928661367726655e-01 -3.603207245994491936e-01 -6.963221414496527650e-01 -2.643492695270400206e-01 -1.786788649966093878e+00 -1.303704039836027784e+00 7.928147705490577735e-02 9.067255450671239947e-01 7.254180987883455944e-02 9.366838100360228569e-01 -1.101013575380741960e+00 -7.897157355430730608e-01 9.250253518683204668e-01 6.690056976185129178e-01 3.603209393057252297e-01 -1.910897951224089120e+00 3.668834514547649750e-01 1.311551731792306996e-01 5.954762537324619354e-01 -2.665749043648098393e+00 2.037526654786058877e+00 1.366514743357044315e-01 1.255937125388844500e+00 -1.879789101782955552e+00 -1.329468726321143546e+00 1.664042420815093903e-01 8.201178531096495750e-01 4.160246384148261756e-01 1.452627107881505397e+00 -1.232225276890118959e+00 3.919874045221970471e-01 4.150233652965213960e-01 1.323833357527064436e+00 5.460860950033145228e-02 -1.277080418410587503e+00 -6.417487709264061424e-01 -4.498893327100045303e-01 1.026109154766704501e+00 2.302641053730225540e-01 -9.797327165561190432e-01 -1.588784071340252901e-01 -3.696450472999947556e-01 1.650035000755760428e-01 -4.349913694730909164e-01 4.382194592680807022e-01 -1.406866021815169843e+00 1.143868379044704064e-01 5.126131776482546476e-01 1.094859348197297466e+00 3.509598846433473196e-02 -5.014330305917791275e-01 -4.299992945897658791e-01 -7.426494348832891890e-02 3.833597123095218162e-01 1.995929967315428266e+00 1.468969003071181278e+00 -2.186934881838843214e+00 1.277423093801115739e+00 -9.904736360080901303e-02 3.674266580566881712e-01 -5.158933634602906881e-01 -4.230089385865385965e-01 -1.053521660205766625e-01 -8.444412240537946257e-02 -1.302452399846566911e+00 9.757820378138277739e-01 3.152874230756440022e-01 7.590112228480893064e-01 6.730920887700625466e-01 4.352924607721984640e-01 7.329622988373263315e-01 1.084952317793307808e+00 3.273836557998867636e-01 -1.477243756859562884e+00 2.001103230260233290e-01 -3.217799475206870041e-01 1.747908575834720590e+00 2.391883887288597660e-02 4.117840919876338823e-01 1.588378019731533808e+00 -6.460629526026783198e-01 -7.889035317394024194e-01 -7.255466432057857684e-01 1.111185830705654798e+00 1.214805905004491926e+00 9.754194098949066083e-01 2.348344036758514886e+00 -5.414555890979377839e-01 -2.287274294250984497e+00 -8.572772491577793086e-02 9.827384514597871101e-01 7.315700603702314231e-01 4.866994661029350189e-01 6.307329062780517859e-01 5.800922571419991902e-01 -8.003219601675140016e-01 1.627932528893778708e+00 2.970002124961579337e-01 7.819808445206438696e-01 2.155481298770633103e+00 5.817397281563017053e-01 -5.052212078357263270e-01 4.161311943888884590e-01 8.996021588878183595e-01 1.275671448706315325e-01 -1.554213504097535781e-01 -1.790751357515782738e+00 2.124443518031208011e+00 3.016542237678080871e-02 9.600887380394244053e-01 -3.717903914260033971e-01 -9.838612026231036145e-02 6.761976343367613884e-01 2.868433252218707263e-01 3.648347431499200655e-02 7.066405498638176352e-01 -2.653599640972832407e-01 -4.835224020494852670e-01 -7.689363568815974492e-01 -8.047635013685059402e-01 1.754314889753884332e-01 -1.924185906253536693e+00 3.289271637157747397e-01 -1.127616306263573981e-01 1.214404816067723658e+00 -1.102475910101225809e+00 1.174711844923007398e+00 -1.827592900068578441e+00 3.215842474405082307e-01 -7.371937650319371205e-01 -1.452605819567793187e-02 -6.890299814108272192e-02 -9.536961894361863923e-01 -3.881092713733702571e-01 5.768034268370016981e-01 -6.827070752654692543e-01 7.660228961745938481e-01 6.638949897487784746e-01 -4.163320253176213681e-01 -2.951407165418799550e-01 -8.081864921162447424e-02 4.934372742971623177e-02 -3.835745069896363546e-01 -6.918791374570262276e-01 4.164522272078746146e-01 -5.000518805317061277e-01 -2.088956996784006870e-01 -1.075043423333832626e+00 -8.116601500266301672e-01 -3.595786337055558723e-01 -4.768131482917735697e-01 3.027590034675853303e-01 -1.811479520731739790e+00 -7.443567901327302616e-02 3.913620212857192408e-03 -1.728829555305376742e+00 -3.612385460124565295e-01 9.428473522105468296e-01 1.730362296883458662e-01 4.316101710497969313e-01 4.033433648341047673e-01 -8.220022496656170796e-01 1.681617210379833471e+00 4.269764374680658503e-01 3.751097088199712437e-01 -4.261020350804920476e-01 1.839369503836633335e+00 -2.492756104931742822e+00 7.517962743972286255e-01 -1.366627095785315937e+00 -6.909462135231201341e-01 7.438906695869972052e-02 7.003944530189909479e-01 1.185015497112083427e+00 6.494931186410236590e-01 2.588154591667866933e-02 -3.327029926640495683e-01 5.341793807047964249e-01 -4.156140208007533809e-01 -1.947708696073065238e-02 1.055538408592352262e+00 1.381821659469577579e+00 1.180136380987545364e-02 -1.295266711179400010e-01 2.411945092933324986e-01 5.204630984812933514e-01 1.018289394653857816e+00 -9.251519545038238146e-01 -1.903881127660102868e+00 -9.424527826647114415e-01 4.353708446663558385e-01 7.822815154552493766e-01 -1.640359862004162395e+00 2.049419236115035681e-01 -7.364718437374726534e-01 1.560841660757677607e+00 5.191600689076194541e-01 6.728698633838916532e-01 1.778894854044963114e-01 1.162533617941945430e+00 2.987040380485013746e-01 -6.191064829925972957e-01 4.485959851661125986e-01 -1.668283873102400561e+00 2.205728589900490255e-01 8.238844547891295278e-01 -2.548142022005343676e+00 3.169231220407755067e+00 9.271719378728550121e-01 -9.351221552023402106e-01 -2.328018456695448712e+00 -4.332764425000178998e-01 4.992355897060586911e-01 2.586212524210817487e-01 9.459084050418652134e-02 4.911374338625099645e-01 1.507648891282303005e-01 -6.595451533619028917e-01 -1.462626448990012595e-01 -2.796428272038417595e-01 9.152614435443734431e-02 -1.517222585770912957e+00 -5.040493637625995671e-01 -1.532587172207678705e+00 6.672245015346154329e-01 -5.157725009789073667e-01 6.992364947234406269e-01 8.613310642490419333e-01 -7.219990088130561201e-01 -1.249017044958413036e+00 1.684822021007834625e-01 6.876577700032396878e-01 -1.163585479187292604e+00 4.777696709832405242e-01 -1.724038120317780143e+00 8.222904896457962354e-02 -1.217644275508165563e+00 2.757349397063013630e-01 -3.640363290953135822e-01 -1.865993916334302671e+00 -4.940813031167051173e-01 -5.133732759590761141e-01 -3.127031538103843822e-01 -5.331915921461337360e-02 -1.748451450053341460e+00 4.025551764297364277e-01 3.508056128675027807e-01 4.603444142219312307e-01 4.196373242446215790e-01 -9.684738398524940228e-01 1.244009035116718120e+00 3.766717958339662609e-01 3.298340101238940725e-01 -9.141259856176010556e-01 9.179164638434843537e-01 1.255109898072528818e+00 1.228440965434251408e+00 -1.243479075171558090e+00 3.036168036005440496e-01 3.146569987237703425e-01 4.435093302331530873e-01 5.768577091492900211e-01 -5.334398695672216695e-01 -1.286009571697107612e+00 2.068026021773756273e+00 -2.303406593071572583e+00 1.183671549939168122e+00 1.578023067353301889e-01 -7.008226235600910625e-01 4.466491610954390068e-01 -1.762403551650652433e+00 5.289884697062428032e-01 -1.020809452030841502e+00 -5.707273443237795979e-03 -1.183894907009550135e+00 -1.726559035852805457e-01 -3.386542711499158642e-01 5.534756989658441428e-01 -6.808867018317390496e-01 6.185520557113994844e-01 -3.219662469982382258e-01 5.660480354597442476e-01 -8.121170997419691062e-01 -1.318009003068056906e+00 -1.400302732872949277e-02 -5.176265998641255833e-02 -8.795114616147854392e-01 -1.380329426138971360e+00 -4.595027916450810657e-01 1.133663563190080215e+00 7.361771236017085052e-01 1.648890520255195336e+00 3.194014333370063241e-01 8.846060837336880978e-01 -1.636795159513852793e+00 -9.619660075560934609e-03 3.354650158557008766e-01 -9.375178858364816570e-01 -1.358622080410522681e+00 -1.280182296519184693e+00 -1.799887825573717404e+00 -1.491392917545249830e+00 -4.883877157687231962e-01 1.745956478454201655e+00 1.558237767732603363e+00 3.934270835113455878e-01 7.581970382672033049e-01 -7.349940619880607207e-01 7.137184252573969268e-01 -7.968666407886191294e-01 1.961006473004393846e-01 -2.078527577624887379e-01 9.457538565956017385e-01 1.838517279793685510e-01 -4.584730189241662535e-01 1.334304259221527289e+00 6.539596668334134444e-01 2.225054119429788813e+00 -7.861176783415692315e-02 -1.563581926432233926e+00 -3.205782527923959901e-01 1.841649994441542371e-01 -7.409035922067104263e-01 1.356581609347856210e+00 -8.823067837271258984e-02 -8.782171680741974740e-01 -6.006967248213636035e-01 3.547646417516039374e-01 -6.078497500230585215e-01 2.261289190223329637e+00 9.390232779506628713e-01 1.448257092225073484e+00 -1.993611932067606451e+00 1.742003371260439470e+00 -2.094158365980458569e+00 7.805965541802076801e-01 7.070052242895018546e-01 2.758591809977558595e-01 1.564588276016495749e+00 7.277401232298041922e-01 7.432851720543104390e-01 1.556354627954808362e-02 -9.806186815685884878e-03 1.236856685322864635e+00 9.118784213621087265e-01 6.079613717255479832e-01 -9.277734701384440785e-02 -4.718474655682416974e-01 2.683968989108083569e+00 1.392901046032699819e+00 -7.900186299105931287e-01 9.543156771904244273e-01 -1.350111557356491243e+00 -1.041955414450134842e+00 -1.493293616677824565e+00 -1.561373365790904133e+00 5.845425366931346067e-01 2.316604725314948876e+00 -1.967304030164656048e-01 -3.020902351659084939e-01 5.109613849877969738e-01 1.192063714584879142e+00 -1.865038862632583672e-01 2.552845516068176224e+00 -1.344001130717485948e-01 -6.428611299536004520e-01 2.958781822261179473e-01 -9.822108198494625686e-01 1.543796983964170755e-01 -1.245578832278014941e-01 -3.140809501377642698e-01 -1.962679198580259132e-01 -1.236258671953454735e+00 6.415563678021244387e-01 -1.139368691188601845e+00 9.477563030103077768e-01 3.910380544776324019e-01 -1.289997499373378986e-01 -1.233669543226190018e-01 -7.272868600426960484e-01 2.797084383635098925e-01 2.211324540029538654e-01 1.096699017403694132e+00 -1.717453002823671415e+00 7.213971432334771450e-01 -1.280007725295162713e+00 -8.846305465126457213e-01 -5.338741403386179085e-01 -3.427363591677748400e-01 -2.012882185269039947e+00 4.589252320680664576e-01 2.382324511663624078e-01 1.164954071901026511e+00 -1.289486240467710709e-01 4.203470222869648554e-01 -5.624211591243319930e-01 1.576686465111054869e-01 3.809496242813230071e-01 -1.634403869891036365e+00 -1.485442191029425318e+00 -1.028706057834335441e+00 -3.907566289493680234e-01 1.446457639593335287e+00 1.407568694064361914e+00 6.518733515772401343e-01 -2.996735318617604338e-01 -9.468459543894889308e-01 -4.958321007073260289e-01 9.342770195368281794e-01 1.419394681084152308e-02 -5.930477367475623929e-01 -9.239893186209134635e-02 2.521542523820548623e-02 -5.706503801042871471e-01 -1.939571496066031797e-01 1.609268899067974878e+00 1.147940808526157486e-01 3.572743548551030601e-01 1.071251783953993120e-01 -3.842939112100701021e-02 2.764439558828251653e-01 -1.539688004794989462e+00 2.558067673292418465e-01 2.427228401961958770e+00 2.067526624426466730e-01 1.608867630094968915e+00 -1.237422811835646952e+00 -3.624032461627450519e-01 -6.942292757106024448e-01 3.493863171009077284e-01 -2.837307674927695353e-02 9.145330003593367119e-01 -2.239257682735669094e-02 -1.847512770170902166e-02 -1.114586417178624833e+00 -9.276511174560378992e-01 9.769196188307874840e-01 -2.123993228843222281e-01 1.836750598055979955e+00 -1.899050928315454967e-01 2.060953036368788280e-02 7.700217689956964096e-01 1.792007598835809734e+00 -1.010519935986081252e+00 8.866611504440520264e-01 -2.478184550822112531e+00 8.118112659993677038e-01 1.937831417168228154e-01 -3.579719660049385244e-01 7.617255138246383783e-01 -6.817569078269131166e-02 -2.761702526039431227e-01 4.518920693325332444e-02 -1.128276684414474262e+00 2.023742261470969084e-01 8.912528800107216709e-01 5.964577744880602550e-01 7.129534460683928376e-02 -2.598073431465865446e-01 1.649159834202236219e+00 -1.655999617243633371e-01 -1.583553016196239005e+00 3.842574270750002130e-01 -6.211449504359148333e-02 5.894265365886086627e-01 -4.713498352476764852e-01 1.038938882591377233e+00 4.385942032413327474e-01 -1.523682550000309943e+00 -2.260300448446098953e-01 -9.641992752544471523e-01 1.184176119516918285e-01 -2.070186426132754942e+00 -2.823881674765245098e-01 3.358453363174075390e-01 -1.389718904603490346e+00 -4.781494126107381781e-01 1.054025920352262169e+00 6.417392258967322127e-02 2.574789162270326170e-01 2.222655272431782514e+00 2.196137671533455182e-01 -1.218537058546983909e+00 -1.444820807972212462e+00 -8.398974976453686958e-01 -1.280241267168077623e+00 -5.760396087996197956e-01 -7.283320138113520414e-01 -4.456828704871174107e-01 -1.164421186754198700e+00 7.985885146184505956e-01 3.260016257023099495e-01 1.591755447701133308e+00 1.094456049502297246e+00 3.155420004542215384e-01 -9.375334150001675138e-01 8.549765253005838783e-01 -2.964233647900473279e-01 5.653705712378362946e-01 -1.851034152047338899e-01 2.543240434903116243e-01 3.765712689355016907e-01 9.794867967850169332e-01 8.003401364364849668e-02 1.966257382740520254e-02 -7.407424731032195009e-01 1.751935026245992733e+00 2.893414879924667282e-01 1.299365542261154138e-01 -4.036872330385672947e-01 4.400627153792003865e-01 9.443405281486784153e-01 7.718962180689487029e-02 9.674796403188379301e-01 5.115353332605764303e-01 -5.764185517637470113e-01 -1.649018854796327482e-01 3.721507297260426284e-01 4.650691563962338071e-01 -9.336854863205326094e-01 -6.815923135171206848e-01 -1.754163847848423663e-01 1.201079236176300497e-01 -1.716393553234177860e+00 1.100502208563563844e+00 -8.622892835394159183e-01 1.747622817487066271e+00 -1.174971261511362108e+00 -4.708324929004242820e-01 -6.812347957490468842e-01 4.589243921423892536e-02 9.264708053633007312e-01 4.377748825455246018e-01 2.898716550012638282e-01 -1.024623941863217036e+00 -1.117758141659844773e+00 9.096788569699401084e-01 1.169324160480812586e-01 -1.801250758352512804e-02 2.832981133043093736e-01 -9.583123053772472089e-01 -1.175046021695103082e+00 -6.508075954875200964e-01 2.504446654538604822e+00 -1.512914978782090358e+00 -4.839243656893045253e-01 -6.363298138704283069e-01 -1.460916984299607257e+00 1.935444438844320825e+00 2.217839749068880817e+00 6.170977635965807506e-01 -1.024715943163994059e+00 -2.174152501538417770e-01 2.211716183287861237e-01 -7.624947654020206578e-01 -1.215338364304206831e+00 -1.322503206179915569e+00 3.510885585253371577e-01 -7.757954398851405475e-01 -4.121626709494372043e-01 1.367728814213436950e+00 -1.207998595062956815e+00 5.477793411111641086e-01 1.171477715415786713e+00 1.553310672163340289e+00 -4.379096660867174418e-01 5.927684746718958619e-01 -1.382876741655753694e+00 7.220621846213984840e-01 -3.877810855057222117e-01 -2.283076970890157931e+00 -9.707463427893611718e-02 -1.650121558227485519e+00 1.399049281370443598e-01 -1.370592945319324185e+00 -1.364325596651743723e-02 5.782475620341183120e-01 8.529994777752681889e-01 2.408786763961926702e+00 -5.972284441589225112e-01 -1.698301222111858300e+00 -2.814475513923582750e-01 -8.705388015213320063e-01 1.092067921048297308e+00 -1.692320317151156495e+00 1.102542247438518253e+00 1.265547521448117330e+00 -1.958172381138924001e+00 5.590638571800159440e-01 -6.187098740164318489e-01 -6.160258072367544857e-01 -3.579887544475122696e-01 -9.246194904872513387e-01 -2.823613610078324898e-01 7.775909017565297843e-01 -1.698318597576681244e-01 -1.382723938693541099e-01 -1.620792043174631991e-01 9.222259428882069177e-01 -1.150806838512692387e+00 9.936777692594915834e-01 1.963919516150905542e+00 -7.741011765004001122e-01 5.326485601303843076e-01 -1.242392588503136608e+00 -1.017183465540674597e-01 -3.679329345544078311e+00 -1.082639068781409142e+00 -3.897010893125617548e-01 1.883731352376121659e+00 7.645368452072434096e-01 8.933153550329195891e-01 -1.269553025440904204e+00 1.000373931252227289e+00 -9.053487565697895256e-01 -7.451481488900837391e-01 5.381157297958264474e-01 1.428284449003854206e+00 -1.104870946932837716e+00 -5.154512487732870740e-01 3.724173246731890430e+00 8.027887058433131884e-01 1.046097396295206483e+00 -1.471339655755891318e+00 1.120474238930891486e+00 -3.864879533154265689e-01 1.546185706847233332e+00 1.248404364979004866e+00 8.212527204429952432e-01 8.612501581513795079e-01 -7.080495324421125503e-01 -1.120033958630876070e+00 3.308832544783025797e-01 -8.173328127731511739e-01 -5.167416933572054338e-01 -4.015644755294838775e-01 -1.579510398077181854e+00 -6.089447721744041253e-01 -6.405282948512232011e-01 2.415974929735041243e+00 1.385035760120592707e+00 -1.454493337003563758e+00 1.205413161542378819e-01 -2.489275712704805132e-01 -1.196429596940733031e+00 -9.734352247273840852e-01 6.194398427408362440e-02 -7.582950101491372497e-01 4.043684431613585040e-01 1.452851198886448980e+00 3.985264115510456784e-01 1.520899995330879051e+00 1.042338755123549232e+00 2.165942510172660374e-01 -2.033100008054132823e-01 4.845260734346524822e-01 1.324198724953175033e-01 1.749978290625407717e-01 1.487613760008858144e+00 3.905326173908781756e-02 -5.562305034853894936e-01 1.018806814191132171e+00 1.111849734131996836e+00 -5.748771148160289890e-01 9.416427572876349128e-01 -1.119566263707162834e+00 8.828754573249322224e-01 6.164682347678485108e-01 1.199030646048820259e+00 -8.953001961199689163e-01 -2.063382062757046498e+00 -5.271401632624020950e-01 -4.516043165423006545e-01 -7.356076998490762575e-02 4.483968645871779651e-02 1.369787333391849105e+00 -2.345543011714459614e-01 9.727376590410158341e-01 -1.234569120974918555e+00 1.927927901891840268e+00 -2.372685227360393223e-01 -2.972390143384532890e-01 6.883498277436780333e-01 9.820492525694249908e-01 2.862774458610238271e-01 9.733382451173901995e-01 4.603284486649047991e-01 -6.936565837877365359e-01 1.289737684497515247e+00 9.625519161202817919e-01 9.039205993041639076e-01 3.787409164328558453e-01 -2.152735288214866205e-01 1.886626470131246736e+00 1.137722445847542119e+00 2.479777505091545209e-01 1.312991555755933959e+00 3.313598768349088064e-01 1.875659497216232152e-01 1.554858784244270431e-01 1.690365669949355221e+00 1.224171830201977285e+00 -1.216497051805186302e+00 -1.897852691104782163e-01 1.543698772376183248e+00 -2.186633463275273748e-01 -2.452157442596406833e-01 -2.896669740744774568e+00 1.330605746015702251e-01 5.775124566865296599e-02 5.345675594398636710e-01 4.391888513864068977e-01 -2.721989530596934381e-01 3.821971936324591312e-01 6.869796385178534859e-01 1.826979340940757257e-01 4.584765233486356312e-02 9.447977610619179289e-01 1.195065730531483572e+00 5.720776402911957881e-01 5.863969074266826009e-01 -8.237747056240308785e-01 -3.790589156300328173e-03 -4.034569899886123467e-01 -4.749749919194811154e-01 -1.066641052384442734e+00 -2.820463298344579317e-01 2.029065503888888011e-01 -4.803760571243323452e-02 1.471893784809440220e+00 9.342575675744589914e-01 -6.180522184437834410e-01 1.955076960536727304e+00 -6.432211224211081824e-01 9.297685831716873128e-01 2.023817486747759020e-01 -7.224568917795904932e-01 3.537846861082035166e-01 -1.619563753515364246e-02 5.892618994697093049e-01 -9.266744210046190533e-01 -1.257085539955900222e+00 1.334184082382165348e+00 4.029450995411537062e-01 1.360449224722126482e+00 1.407842546904475300e+00 -2.426100326258398832e-01 -9.301869451742525996e-01 -1.580869832630336369e-01 4.517258765827869005e-01 2.103170738833643749e-01 -6.653551583146297688e-01 9.971605722386068793e-01 -8.715192025730464920e-01 4.989057521550806507e-01 8.706941715800913251e-01 -1.375302962281617636e-01 -8.213186407052671667e-01 3.645330087334146540e-01 7.346859419910481415e-02 -3.657491988223249280e-02 -4.762632206938703372e-01 -9.899719867407666962e-01 1.175241911418446472e+00 -8.869332636308085993e-01 1.962364306206352049e+00 -2.221902700053081381e-01 -3.174705756765505704e-01 -7.372513031990028665e-02 8.145313760185954877e-01 1.349717513754218334e-01 7.756675727467874371e-01 1.335486090094937461e+00 -2.175550162848727265e-01 -6.350155426358421451e-01 9.201511880782085040e-01 -5.841941835585807707e-01 -3.200970916633726349e-01 -4.542049987944105083e-01 -4.980700320704923301e-01 -8.064024469075889434e-02 6.967562914472033020e-01 -1.797474858170592660e-01 -1.336363728429642128e+00 -9.372381956116355717e-01 2.239308983272172704e-01 -3.480852798526308245e-01 -7.086071713257167948e-02 -1.873450481163975390e+00 1.566158991016709745e+00 -2.529008712964739281e-01 -1.789978814094342230e+00 -7.286209140840609333e-01 4.930430045520736160e-01 2.922766672767591611e-01 -1.275845619951972099e+00 4.416828289859403567e-01 -6.664725036376719647e-01 7.717427462982299202e-01 5.259041909786323910e-01 -1.261777957189455512e-01 -1.255886684375968620e-01 1.366406040985333803e+00 8.253027431404057479e-01 3.154755867111742607e-01 7.289450465955215064e-01 1.679786301152193184e+00 -5.566336349717772025e-01 1.787987566538168593e+00 4.371248464052492899e-01 -1.116896709987778014e+00 -3.320583004699392271e-01 1.766865871920255682e+00 4.460369763850215441e-01 2.435279128242039182e+00 -9.419861365651533980e-01 -1.356425820958167883e+00 -1.572266341569151349e+00 -3.631650377426603460e-01 -1.394451132239723279e+00 -3.988558538025572808e-01 3.838290640824054134e-01 -9.668814028664960425e-01 6.126677745942602504e-01 -8.543128367879196938e-01 1.301869163819599162e+00 3.970005886240761117e-01 1.882833222783814930e+00 -7.902194258466491705e-01 8.112475241208140508e-02 2.469747280749006509e-03 2.148240353194110497e-01 2.861109421001901687e-01 4.748130687881351175e-01 9.748714511359145574e-01 1.039344585703799062e+00 1.431465345647328746e+00 1.042687049717183179e+00 -1.808941454670429105e-01 -2.385585268229755140e-01 -4.362484508495343971e-01 9.297716110755951391e-01 3.016338876300663774e-01 9.944138539318819747e-01 -5.699038190279143157e-01 -2.304574141840863011e-01 8.442745722197683156e-01 -1.621098203909054347e-01 -5.442971733368089371e-01 -9.325595379780504679e-01 -1.399588023666820114e+00 2.071376058300790302e+00 -8.448974462291419796e-01 6.109769875936823524e-01 -8.278650049786928644e-01 -1.342798644479350045e+00 2.642529843245383647e-01 -7.880643495725528913e-01 -6.303103613465703692e-01 1.147817539076747773e+00 9.629977203652196893e-01 2.391203309794281306e+00 -1.902793529954611262e+00 -1.445465668216581623e+00 -1.394012205279316019e+00 -6.114037774294283079e-01 -7.451132673800860973e-01 -1.591813993208990974e+00 4.162629014358986135e-01 2.115321955000166732e+00 -3.241636916884323982e-01 4.967666332473931745e-01 -9.767199819110051751e-01 1.944627923479701204e-01 -1.430817624749981976e+00 -7.919068039693630823e-01 8.635294723938230499e-01 -1.836545604043676505e+00 1.594571975702485211e+00 3.728380020228728720e-01 1.607936236637861338e+00 -1.040452661966498216e+00 1.273036809746247888e+00 7.423307727658013944e-01 8.717673117763900803e-02 1.847207094644666703e-01 -2.166079202519885505e-01 5.309895049504089748e-01 -1.986913700741262667e-01 5.137356949421818531e-01 7.348907308260832494e-01 -1.275080988236193313e+00 1.605136657479591111e+00 -4.423269197435113487e-01 -4.896883733349952639e-01 1.892854011268458647e+00 -3.832481943838813021e-01 -6.998224443312566212e-01 2.599003841012644145e+00 6.796027879155517974e-03 -3.921656862744710148e-02 -7.264093443482927404e-02 2.414816935587652813e-01 1.061896286522498123e+00 1.834559823739844830e+00 -9.371872802656064927e-01 -3.809306290288992924e-01 -2.189564081931136552e-01 -7.017767891464073982e-01 6.439642443819633133e-01 1.137606426226774214e+00 -4.902587031882599256e-01 -3.691699725709971652e-02 -7.169727579422500996e-02 -1.481956956762048305e+00 -1.128423424431500566e+00 -1.372367892161911795e+00 1.568904616298619215e-01 -1.579221484380471274e+00 -1.450893744041125422e-01 3.985291071630538140e-02 -7.233026438436292171e-02 8.871601527000505527e-02 -1.004128598680952944e+00 7.335111815858390283e-02 1.359280885827796048e+00 8.697012369209182747e-01 -1.115550563997486089e+00 -1.335239325607399108e+00 1.956669266608430435e+00 2.210968323147895764e-01 -1.946799187406962339e+00 2.240608951874439647e+00 5.940484544887040252e-01 2.098877690141184582e-01 7.624469422661477314e-01 6.862482777528969846e-01 6.434190332692051317e-01 -2.357133874800087237e-01 3.542550376414274615e-01 -1.013427160558435514e+00 1.770378923227266532e-01 8.128081089114246316e-01 9.939359219857538674e-01 -1.223879033884655021e+00 -4.133137844608577027e-01 5.468102082348768045e-01 1.631531814272016101e+00 -4.019195936604427200e-01 -1.760549818499800967e+00 3.235468568426107527e-01 7.290281070854301992e-01 4.133061561469935086e-01 -4.335236470226128125e-01 4.254898875905549493e-01 1.573318662475966745e+00 5.617234320787383162e-01 2.045498017077211017e+00 -5.623616512256714994e-01 -5.534119564212756082e-01 1.465891415117551944e+00 -9.080332848852792349e-01 -1.365202184000340324e+00 -7.889572201174814836e-01 -3.531287517980545854e-01 -5.930758069387533082e-02 -7.173580966970332096e-01 -7.313864418663319489e-01 -9.921480235754415178e-02 1.488965460790350637e+00 1.601341806642232912e+00 -9.978692678532055105e-01 -1.537241283946546355e+00 -5.574379729357411550e-01 1.143246845726731964e-01 3.634906327692923322e-01 2.543843669729896340e-02 1.739607366019551848e-01 -1.226010271443400135e-01 -6.321846376925753797e-01 1.956442771001811298e+00 -1.916243322542574345e+00 3.085390528665715171e-01 7.428816832367154399e-01 -9.419944035026133200e-01 1.788804905815993482e-02 2.509014253351986024e-01 1.115088477249572163e+00 4.599796753792019521e-02 1.275487946124192584e+00 1.212037561717858480e+00 1.585864989783442314e-01 -1.967711273469461286e+00 -5.654979760868942273e-01 -5.820458374165657922e-01 1.810890859285995802e+00 1.312984181412557350e+00 -1.219375798498367969e+00 1.307456581004981522e-02 -3.888474500119562527e-01 1.381949733148702064e+00 -4.829609339133016377e-01 7.800097348174033218e-01 -3.270946899148160503e-01 -2.779248142063290405e+00 -1.733433956082715444e+00 -4.501427960514826077e-01 -1.031585956135866233e+00 5.183227264637185749e-01 1.695277376544531700e+00 6.478296688212232812e-01 1.338534504884320020e+00 -1.388633383648051334e+00 -1.240493731022226598e+00 -3.992718806704958490e-01 -2.205677555787441124e-01 1.441464445791530657e+00 2.650309639033537223e+00 -7.290088144372530721e-01 -5.965407716269075511e-01 1.629707151495674911e+00 -4.191911340379469997e-01 -6.148878657651964952e-01 1.497024931520221758e+00 1.305840329387256915e+00 3.774001321219756511e-01 8.669903068973713323e-01 5.198831339126525064e-01 -9.793154061650551911e-01 1.114391245502708738e+00 -5.898436310834882512e-01 -1.287718403484175766e+00 -3.367934641449004673e-01 -1.164423829418797185e+00 -9.803237676757159402e-01 -6.212190390786886951e-01 2.471151679223174136e-01 1.599921901123388945e+00 -1.058108008388604748e+00 -1.776609462036698561e+00 -3.042255145294945479e-02 1.065960197539271181e+00 -3.655506895398913936e-01 4.699207742494885265e-01 8.379113555125488055e-01 5.419960724210439590e-02 -5.935947358578406163e-01 6.188566573818371497e-01 -1.676452582385417500e+00 1.171349702503276191e+00 4.314018205176330389e-01 -1.816006589412485273e+00 4.551461582720003340e-01 8.838254405328966889e-01 -1.349031765135264127e+00 -9.224522285348741857e-01 4.921517566792837362e-01 -5.778576308169469655e-01 2.901296764662403271e-01 -8.151747780033664625e-01 1.313904582580799063e-01 -7.066825394946668615e-01 -2.418063013147279783e+00 1.133085044549255738e+00 -1.811985570493446440e+00 1.471110884237764482e+00 -7.644673134486210664e-01 -3.101859179587202475e-01 -1.951651284276245332e-02 -1.693859418442522857e+00 -1.290010839442516655e-01 6.510424036440694284e-02 -1.711395208579869598e+00 7.252035874462958720e-01 -7.190514806833888661e-01 1.261591131761528040e+00 -5.579546536858552841e-01 -2.424885801859361645e-01 -2.548152243624930424e+00 -3.919864663614822664e-01 1.187939098402874399e-01 -7.594630730536619523e-02 -9.281285028937151793e-01 -1.489186692884001628e+00 1.047926386608404759e+00 1.147898962459654726e+00 2.904183618487078955e-01 -1.107085306426547122e+00 -9.414972071428634459e-01 -7.505058515330182978e-01 -3.229431927767452692e-01 -4.440169302032381110e-02 -5.386787878712961941e-01 -1.845717939174959799e-01 -1.844332995455497448e+00 1.535709245211827723e+00 5.920442992431628193e-01 2.570886907449393410e-01 9.953697628730375779e-01 -6.982797912850199351e-01 3.383173005842552428e-01 8.385634739702600982e-01 7.346536484854883087e-01 1.865338964549022815e+00 -6.912325040202429993e-02 1.280179175813135062e-01 -1.222486397032624295e+00 -2.561305183216507353e-01 1.042401784979982926e+00 -4.266924532096587619e-01 -1.776386259023993830e+00 -5.022522120134783608e-01 1.640376076620618573e+00 -5.383311437918802955e-01 -3.019557312148583028e-01 -4.663305850760376403e-01 -9.155422692894796266e-02 3.095132558783828328e-02 -2.094192177514353215e-01 1.828699380758503024e+00 2.041045143941692341e+00 3.101736249828895842e-01 -1.462412330484670786e+00 5.026892627308869876e-01 2.442723720363703943e-01 1.975538172446086538e+00 1.518151633595077543e+00 1.363492610193992816e+00 1.170227473383809169e+00 1.466125033245634958e-03 -1.207032218207705565e+00 3.203038932412093920e-01 -1.238368468713428872e+00 -1.271825426063414755e+00 1.574926115957552719e+00 -5.285862518743223992e-01 6.001651594917536414e-01 -4.495179786751642981e-01 -9.155401596082467508e-01 -2.158818836688147780e+00 1.330147503097415806e-01 6.488101607497118728e-01 2.199580717966551358e-01 7.270379170320360185e-01 -9.060199120041501075e-02 2.761369742937395122e-01 -4.971891360852658259e-01 1.973896440842803246e+00 -8.964326062571344178e-02 5.806847775718304572e-01 -1.172133206640243452e-01 -1.705899355418143193e+00 -1.680974442928472756e+00 -7.566265969200136610e-01 6.667301528134937649e-02 2.563421478272157050e-01 -1.013146389497563638e+00 -1.519271534713414751e-01 -1.015813405143828119e+00 1.102638448656048764e+00 -6.048491686177650539e-01 1.138398655895804357e+00 2.541568170344802313e-01 9.510907708646217928e-01 4.364293452875052104e-01 -1.332810623952982887e+00 -7.627046084638096080e-01 7.508883364621622425e-01 -2.194386068611249296e+00 1.410755272432470397e-01 -1.569439174163079764e+00 8.902398516510370285e-01 -4.090132984815984529e-01 -3.501915582052863019e-01 1.420099031586359084e+00 -5.205335755748308202e-01 9.777078834790281503e-01 -1.083752027031048559e+00 3.226499760450679544e-02 2.389973786535191658e-01 3.258855766356942851e-01 -1.791324787493858040e+00 5.712998486209994731e-01 -1.382405194237127599e+00 -1.098806375722554574e+00 9.851719715988427328e-01 7.420118710391984118e-01 8.494954340404382853e-02 -1.085117667866263735e+00 -7.201015253285365514e-01 -2.259980610786210597e+00 -1.072546057387191221e+00 1.859931551251767790e-01 2.255141005081607031e-01 -1.131089014789446123e+00 -4.084181687229750946e-01 2.922635304289534219e-01 -1.361942018633405915e+00 5.309756265241346584e-01 -7.450475807300355191e-01 7.479449908263645641e-01 3.077366938670464402e-01 7.690848636959879414e-01 -4.471893281506023055e-01 9.990145045963177983e-01 -1.727385787271884743e+00 2.587475844612719955e-01 -3.163476001681860272e-01 -5.113729139218776698e-01 1.408345320680932211e+00 6.405918579382515743e-01 -1.067940048415247256e+00 -1.293259045431619514e+00 5.096226026787140650e-01 -8.865900543303981696e-01 -7.381216833550444112e-02 -5.979679237782887895e-03 -3.162707364986906411e-01 1.592361313056722238e+00 -1.370444298826569485e+00 1.099079043984958926e+00 -5.243606250736274621e-01 -3.448391256343241729e-01 -1.444666637407501786e-01 5.226601229051214270e-01 5.483192434599077902e-01 5.317509476669635138e-01 -1.163259899490295540e-01 -7.633688954583746078e-01 -4.435440723029654975e-01 -2.581875245580614875e-01 7.687280164552207085e-01 -5.159653300808764165e-01 -9.494384520496786939e-01 1.247839048949124008e+00 5.696624582982403595e-01 1.473574360217142720e+00 -1.426049188265311018e+00 -7.287643323556436403e-01 6.872530514636969734e-01 -4.510861444980445722e-01 2.421416204387999149e-01 5.905212742039931406e-01 -6.479958300333517052e-01 1.350640991295526172e+00 -4.341188114035431922e-01 -2.102003765658407852e-01 -3.022820823499014598e+00 2.534681673320665407e+00 1.671703206083570814e+00 2.381917389652232764e-01 1.349545643483397006e+00 1.508369893345825163e+00 -4.669715309760024552e-02 -8.935394450535499855e-01 -1.091116804803225149e+00 -3.741699433929104313e-01 -1.640890742634769195e+00 -4.921916217054346787e-01 1.177761770320499446e+00 -1.362788227447006673e+00 5.929655065886273446e-01 -3.652995791983651985e-01 4.060676569160170946e-02 2.022489769183772879e+00 -8.636391582918322429e-01 1.620675901154918996e+00 -1.252841329899331502e+00 -6.078124364265240498e-01 6.399517736709994242e-01 7.241011228222624663e-01 6.769115506277297856e-01 6.477773054154691845e-01 5.553409010838605830e-01 3.079466470438535497e-01 -3.540762837621344583e-01 -5.441429918426409218e-01 2.398416806854576921e-01 -6.031865116876207189e-01 -3.501704862473389301e-01 -1.465001806006977825e+00 -1.275762934564397266e+00 8.350225720905942728e-01 -4.778600609488732331e-01 4.394153220823305839e-01 1.483023818430204699e+00 -3.875640906205826131e-01 -1.073353689705788261e+00 1.221484525026099055e+00 1.426198564765251531e+00 8.324024789349656617e-01 -2.593127448919472777e-01 1.235921339896090876e+00 1.258455476828675756e+00 -8.053373090044754212e-01 -1.694505533458888491e-01 -1.836164986740372207e+00 -1.660915617688076606e+00 -6.820663757201634869e-01 -1.226263287134432556e+00 1.611869588012688981e+00 -1.317118695721147148e+00 -8.383012193685975832e-01 -2.826091103107378211e-01 -4.133328913163994422e-01 1.833287447920760149e+00 1.366842423120349759e+00 -1.113342696051897507e+00 1.790075261586883570e+00 1.946607342429833354e+00 5.731234834628740060e-01 3.450290715533486097e-01 -8.443581063708832657e-01 -1.326732624717506803e-01 -5.099978743289844685e-01 -1.081651392452113170e+00 5.911112665966830049e-01 -6.167133639888264796e-01 -1.304242018764496969e+00 9.182101758252569912e-01 -1.053010414118628280e+00 9.838797070192990546e-01 -3.710882318690824078e-01 1.472829260418924702e-01 1.355139224660892205e+00 -7.219572423795649341e-01 5.600870261862157529e-01 -1.390944106687795889e+00 8.944269588398680026e-01 -1.389664290410050351e-01 -1.006939613811583589e+00 -5.294114342410796148e-01 7.198409313323836378e-02 -7.627162390749864240e-01 1.120102073739588810e+00 9.878063404935379932e-01 9.566996790233889270e-01 6.003793978045018909e-01 1.536004518804496399e+00 8.151034938270890207e-01 5.288341321165369868e-02 -9.539497679621551651e-02 1.739289412463456586e+00 -9.525038205845820505e-01 6.069781338853124097e-01 3.834831773889613160e-01 -2.837126930337222408e+00 1.457118434188308664e-01 -4.321818083137123345e-01 -3.883873723292332047e-01 7.296732781605276552e-02 1.466523022321856440e-01 1.300827037709030520e+00 2.104039334094819580e+00 -4.805347258044939118e-01 9.761885257275491057e-01 -3.892264890350161100e-02 -2.176882495351414315e-01 -1.110985740300675761e+00 1.618526400982851721e+00 4.692997167371218969e-01 2.413396711228131153e+00 -5.157317071875803238e-01 -1.422114757913854444e+00 7.687438907185555337e-01 6.608907081223767133e-01 -1.092776365659982263e+00 -2.507097826707792354e+00 1.209560934577838420e+00 -6.802784050761284673e-01 -1.313637629382691241e+00 5.641112981609849308e-01 3.662198835569205890e-01 -1.359273919882829418e+00 -2.379814518200108697e+00 8.731826568359054574e-01 -9.652658880028526234e-01 -8.199324712752397160e-01 -4.319994458808011917e-01 -9.379864632394199209e-01 2.907737724145607050e-01 2.131060940665482351e-01 -2.983151442479444748e-01 7.661417481466025192e-01 5.494008130464350659e-01 -1.212203514007112792e+00 -7.451302525930617593e-01 1.080270171382232247e+00 6.384228341357581771e-01 1.421089862952987504e-01 -8.509103006578053741e-01 -1.076778129850799459e+00 9.260319113190574880e-01 9.534904444926447509e-01 -1.525357937456436108e+00 -2.047811408773381636e+00 4.008618498914134354e-01 2.383445154078354597e-02 2.215461399696347922e+00 -4.871074459368854304e-01 7.218849371471983689e-01 -5.328293805685530016e-01 -1.062997767144424399e+00 -2.688259094437722707e-01 -1.913666939469174544e+00 -1.038409937488783963e-01 8.369558568685361299e-01 -1.498158416390131531e-01 6.152859205711743718e-01 -1.469769626333580215e+00 1.415029063379491525e-01 7.914393795336428505e-01 8.909619567229627723e-02 8.147836501384523311e-01 1.529819857546847350e+00 1.998147062100501525e-01 -4.648080546583669426e-01 1.136380077561156554e+00 -2.146550172571995319e+00 2.146005178380261114e-01 -2.971835813146636252e+00 1.524397989559672428e+00 1.437527462841262871e+00 5.499763651081802929e-02 1.957728781153647457e+00 9.770058369176624069e-01 1.506641221578792100e+00 8.528307914232533538e-01 -6.550988603679880340e-01 -6.337282403386915730e-01 -9.621271263063666535e-01 -3.668518546096938837e-01 -1.029915536917869412e+00 -5.527419403115948482e-01 8.623055722382326482e-02 -6.681455922774165446e-01 -7.130027825126006302e-01 -4.508622554958535700e-01 -1.653201120489328879e+00 2.958253755995730483e+00 5.520314556024170649e-01 -1.676662955863917670e+00 1.754682682060216159e+00 1.266527231719808855e+00 9.769797432049340813e-01 6.358561852961720495e-01 -1.144872359629141467e+00 1.165476648787248104e+00 -1.211574967663124447e+00 -1.008207123528169324e+00 -9.540759964656158054e-01 -1.859311255151546272e+00 -6.328331362606441912e-01 -1.464193359579555320e+00 1.186102544712942741e+00 -3.525623056019618340e-01 -2.879916003298313432e-01 -1.043259317071039360e+00 -5.747528821195055926e-01 -7.528667702762453784e-01 -7.294706355275044629e-01 -4.771495163188647082e-01 3.776757550059964830e-01 1.095123996448549519e+00 -9.058197315231242275e-01 9.613615477546253452e-01 -1.331593503473697648e+00 -7.028315038162763484e-01 -1.031285377550045013e+00 -9.622965372486201874e-01 3.351742040575443893e-01 5.453590731158486360e-01 6.340712533229143633e-01 -4.084341481203279667e-01 -1.143116686861334275e+00 1.143395155214112835e+00 -8.944369704251632358e-01 -5.134210098574542025e-01 8.983588751159357622e-02 -1.493131871344245631e+00 1.038939167247989293e+00 5.726066734052307483e-01 1.211329114649626781e+00 -6.963525348920750480e-01 -3.241493788538083454e-01 1.687257619092257910e+00 5.744970579990261311e-02 -1.816221557966651412e+00 -2.261896947382796008e-01 -6.985092566255343138e-01 -5.774530958661081015e-02 3.211171627875351042e-01 -5.265695412888092841e-01 1.199051783674323524e+00 7.040729068183119055e-05 -8.754879057863354519e-02 -8.490962602835254724e-01 1.691073976566918935e+00 -8.356741953829450315e-03 1.410468753614503523e+00 1.753009315789403333e-01 1.035262779398777644e+00 -2.461659996514394821e-01 5.723210020942447462e-01 5.308494551607603196e-01 -1.003013230006744694e+00 -5.455731289354253111e-01 -9.047686260404683711e-01 3.840311167867019870e-01 9.732527066500615831e-01 -9.804964284909238881e-01 -1.898520709398602291e-01 2.590857982897385448e-01 4.547781905467400132e-01 -3.347149220426066940e-02 -1.825105057257294439e+00 -8.619775839185628286e-01 3.230897295048003048e-01 -2.096913470032882865e-01 7.955301852464270462e-01 8.685407083292667751e-01 -1.494226259287030067e-01 3.322668297996071995e-01 -4.354444626203753388e-01 8.527301331264315332e-01 -1.325741269210060747e+00 -9.331519830102320556e-01 2.539188302552964238e+00 1.255510678851205819e+00 -4.283318073698442752e-01 -1.894035174973358826e+00 -6.108259935490892856e-01 -2.357134837018396989e-01 -1.061258279644384128e+00 -6.962574288329215211e-01 -1.077631021399588773e+00 -8.593182633770287682e-01 6.848901180488787821e-01 5.527115442843428816e-01 1.626075906433739116e+00 -1.095250484711459027e+00 9.997151438923997935e-01 -7.439393471922316481e-01 2.544184946734006303e+00 -1.216182437654921733e+00 -1.933983817335170052e-01 -4.226808069211011043e-01 -6.842265583507126103e-02 7.622283851489215500e-01 -7.968629886302165677e-02 8.506586896385962548e-01 -1.548430489604184779e-01 -6.326819246330949165e-01 -8.998274922701370027e-02 -3.381055529269916260e-01 1.037122532049364887e-01 1.301245400917129258e+00 9.996023184786462235e-01 1.212806085508705500e+00 -1.829408553577746566e-01 -1.334493226407753808e+00 5.303694550648978545e-01 -3.129637695515187890e+00 -6.704671106675856862e-01 -7.311112325045961979e-01 2.188253121627039555e+00 -8.291148431351060694e-03 1.431016981372683183e+00 -1.037401136133649482e+00 -3.959545299187677281e-01 2.996752256909655521e-01 1.500308402983872302e-01 -5.994450120942359517e-01 6.285486304612575292e-01 2.948366803133351532e-01 -6.048580384270001442e-01 -9.148935305484704461e-01 1.240020177430204873e+00 -6.109472509044409083e-01 -1.888118123711459928e+00 -1.245007020738634784e+00 -1.297964342133050453e+00 7.068003057327458816e-01 -1.122500240385652326e+00 -8.537243227773797516e-01 1.155110448063479539e-01 -2.158881704749763930e+00 -3.667187927062082187e-01 -1.473839550364011153e+00 5.807539929562400838e-01 2.216524317504235952e-01 7.424889202274306266e-01 1.236259147964945626e+00 -8.279466551849344880e-01 -4.140692783038305569e-01 7.653185616594532226e-01 8.864822303594088737e-01 1.361208522295064505e+00 -5.381171489859739587e-01 3.161240798399659324e-01 -8.024135885073421237e-01 2.437533933753978643e-01 8.779829708297102187e-01 4.205261110145249170e-01 -4.802513405929404455e-01 2.720789961328678452e-01 -6.149298063823945698e-02 7.307924581623628235e-01 1.499303242896795174e+00 -1.004212593354058880e+00 -1.547753766363727967e+00 2.042343633649165990e-01 -7.352803911227913103e-01 -2.702467100846636661e-01 -4.761846848717237179e-01 1.184544002588888284e-01 -9.448457260937079827e-01 1.067440383204492083e+00 -8.897866182767611987e-01 1.194339691553860883e+00 1.651568420826344585e+00 9.670444794553628709e-01 -9.354335849906596501e-01 -4.678378423541616482e-01 4.000911195566018153e-01 5.322727906099413708e-01 -1.264376496648596415e+00 5.927889423554255632e-01 5.897596614133642223e-01 -9.607303131144703245e-01 -9.466667520930194257e-02 -6.693121533393010525e-01 4.872906489941631891e-01 4.841106971352275856e-01 -1.892687587680960681e-01 1.860130785260053710e+00 1.642969581261344958e+00 -6.688813913315786452e-01 -3.925517667867124416e-01 -2.467778585323285312e-01 -7.981261963522874592e-02 -6.357995916302526807e-01 -2.503221878636236464e-01 -9.813058012275357317e-03 1.110572262779912833e+00 8.522346454860711684e-02 1.547820735549885862e+00 -1.683165299643673452e+00 3.289495304359923433e-01 7.050989191944362355e-01 -9.775525589669892268e-01 4.544691592729270258e-01 -9.205344479896556686e-01 -5.481026804618008841e-01 -1.317848531283285940e+00 1.131844744291305327e+00 -5.582576737636391062e-01 8.531295534598338781e-01 5.496694403602530032e-01 7.553240668430820648e-01 -6.601730881275891250e-01 5.145215804607882193e-01 -1.530591578915383444e+00 3.879199193288082603e-01 -7.617017326552799616e-01 -3.655352523009209875e-01 -8.397530203360593637e-01 -1.291141930980976849e+00 1.820262491672318905e+00 -5.230825964807496176e-01 9.257806693703972689e-01 -4.111301492853425832e-01 -6.590705659721788345e-01 -4.939822472905994188e-01 3.065151302444288905e-01 -1.154773197550221925e-01 -1.019521144402903756e+00 -2.841353139360605073e-01 -4.413667803736766038e-01 -4.929746128140659600e-01 5.925772838260078001e-02 -7.860120264205406881e-01 1.032572004458362613e+00 8.739649818219052957e-01 2.508027390285813216e-02 -1.864001232991533863e+00 1.142917868077683030e+00 4.960304872667526954e-01 1.012527114455973321e-01 -6.578229841178951931e-01 -1.458905579050358003e+00 -1.113842682285753449e+00 -2.256917192908634018e+00 -1.265606734045526149e+00 -9.178186347727299021e-02 -8.895357021715346590e-01 -8.492082282714652486e-01 1.475962497718790623e+00 -8.036575101861882786e-02 1.474413660162894990e+00 -4.804543114723140440e-01 1.021289117182844652e+00 1.205638087575428008e+00 -3.902999166498061223e-01 -1.086147919213071633e+00 4.869119537870563175e-01 5.485828488520611002e-01 -7.260772834855436786e-01 -1.782692931684798809e+00 -6.320069092312907699e-01 -8.153920800653373657e-01 -5.848570937087081006e-02 1.165424920212717153e+00 3.079624652832343989e-01 1.134679373896903209e+00 -4.506483187992186834e-01 8.707267389950974490e-01 4.183614094223431779e-01 1.015606450150982276e+00 -8.296003810250270893e-01 1.479493197256097903e-01 1.203794106925073715e+00 -6.851759804737909132e-01 -7.364193033879795625e-01 -1.749872341092847394e+00 -2.004079896553322193e+00 6.547544810619027045e-01 2.429533416027005177e-01 -1.013910676568112068e+00 -3.644662817831416102e-01 1.517763859672732973e+00 3.656212821296930815e-01 3.080805972421066796e-01 -1.468942076297667043e+00 4.858418143327043470e-01 6.345923259296960550e-01 2.165524678313741624e-01 1.062288091344756991e+00 1.401983025915541248e+00 -3.736961173385184853e-01 -4.068781112513939480e-01 -6.303399268512930309e-01 -3.349542865098519839e-01 2.207709305943682809e-01 -7.941131306497341003e-01 -1.405346548497447445e+00 7.046709514218782999e-01 -6.473320251141067017e-01 7.023827249258665084e-01 8.961392602820246467e-02 -3.679216648934433564e-01 4.984081381083890205e-01 8.976506775728908538e-01 6.331793596423879178e-01 2.124839581395249866e+00 -7.420958984846772744e-01 8.359453225394507525e-01 -1.278138578846440110e+00 -1.457124649755390244e+00 -1.246597871278791736e-01 6.063932996114502760e-01 8.731836155085935178e-03 -1.061271628253758648e+00 2.085630718577969223e+00 3.291541046106723212e-02 6.891317368148130139e-03 1.199252203673845996e+00 1.038106593210237127e+00 1.546199074435579135e-01 1.939676279482327237e+00 1.385133816441342647e-01 -1.449786035772253623e+00 1.495828071902233214e+00 1.359172578434226786e+00 -8.268442143759856533e-01 -1.965815070743329174e-01 1.223494367321869669e+00 2.488998758591758897e-01 7.714652523045218979e-01 5.342963398183202539e-01 1.422349730133459222e-01 -2.901173038245948715e-02 1.222240658329131202e-01 1.492462565484393933e+00 4.615576256499055452e-01 -1.059609413982509407e+00 -2.196463975869889840e+00 3.219388076708739610e-01 -7.993113488435081848e-01 1.568618666415378282e+00 -7.071769410179763460e-01 2.462798652429957769e-01 -6.358346875703229095e-01 3.797019512922045759e-01 -2.516161066527912160e-01 4.953979239503307763e-01 1.968800314857565459e+00 -7.751198087966335581e-01 2.872743752512200294e-02 4.319076861443296722e-01 -2.385691351225799062e-01 4.832616621572075055e-02 1.340308943033496902e+00 -5.864254641449666294e-02 -9.193120744042099224e-01 -8.263780344972172509e-01 -7.763117761525550886e-02 -1.637832117922826194e-02 -4.664085223401587266e-01 -1.297566883134395166e+00 2.963898070765372816e-01 -1.237884382822038720e+00 -9.544596480065982158e-01 -2.398828417113622713e+00 8.246613320845646022e-01 1.965450274362130489e+00 -2.844286267184055195e-01 -1.094744549263497291e+00 1.833709389321737993e+00 -1.049871572970886735e+00 -1.805654134811735201e+00 9.596666332332236538e-01 -3.974864402636192340e-01 1.686074596120641367e+00 1.296811782544196712e+00 -5.934309344912963580e-01 -1.046064148445713826e+00 1.610096221137659489e+00 -1.730213588790610602e-01 -1.082924746480544931e+00 7.000708874343272159e-01 1.347194305506266954e+00 7.946230655373106577e-01 -1.891778322745498453e-01 5.334606395170610887e-02 -1.754264782436510295e+00 8.564683989978397194e-02 -4.314899940532569422e-01 -1.853453092841531813e+00 -5.863824382794232681e-01 1.611739980589772081e+00 1.464396813399296837e+00 2.570448569193605204e-01 -7.463872615374538000e-02 -5.464618668825300951e-02 2.533572370324621126e+00 5.977233518447575555e-01 2.455591474379322514e-01 1.461326797252902321e-01 1.451948772218310424e+00 -1.665184398599106261e-02 9.769743399641964698e-01 -7.580707197701324063e-01 2.291462960102891022e-01 1.397255699072648127e+00 -1.809230881098264354e-01 5.733576867216318984e-01 8.595311278172778069e-01 -9.144076099689631143e-02 5.917873432075468898e-01 -5.220096570495931232e-01 -1.684766459515446013e-01 1.609090854023530914e+00 -6.317696335821088027e-01 2.312289735293048487e+00 7.589700492606399340e-01 1.669249569495458163e-01 -8.579852231127550466e-01 -1.889642937787916255e+00 -1.937347915818859123e+00 6.495348844077603045e-01 -2.919467979043954831e-01 2.033779896299432899e+00 -1.446758764083324600e+00 1.025913117561729537e+00 -5.306801012442340787e-02 7.278952452883630242e-02 -1.217606195758872828e-01 8.174907917030298510e-01 3.159980350123577919e-01 -4.002420025139691862e-01 7.247475715438727040e-01 -6.313035259889976381e-01 -4.588565203668387160e-01 4.880762923130892994e-01 -2.311200927676820560e-01 -4.605272034513008816e-01 -2.131560340770733697e-01 -1.888717606014547412e+00 -8.373775460556186490e-01 5.452285557780033320e-01 -8.258291918888956973e-01 6.164696881361907410e-01 1.259264871084250892e+00 -4.100754239380978716e-01 -5.986362757115881728e-01 -3.244273246393630794e-01 -1.564825883302656040e+00 1.973801711991157948e+00 -4.590456069662700311e-02 -5.630988958362476149e-01 -9.174917330298836340e-03 1.732195370531103285e+00 -1.294236525367210289e-01 1.042258859538740756e+00 -1.544431958632985769e+00 2.564324713492114882e-01 1.184603915055265189e+00 1.545073397636387069e+00 -4.418404054917005608e-01 6.927660285564937737e-02 1.515071918012466323e+00 1.757462372712880749e-01 -1.724245389719385679e+00 1.062536847797821427e+00 1.440290104962871132e+00 1.249681282462165477e+00 5.948089738489948930e-01 5.558954152910968727e-01 -3.478524453475302924e-01 -1.478684937919870768e+00 7.026738553826163969e-01 -9.630138637288925274e-01 -3.575417913872201980e-01 1.162583892908822580e+00 1.644890585957431151e-01 -1.537207277418331630e+00 -3.522593701202529348e-01 1.713788495354775288e+00 -1.492504316384077212e+00 -9.227921384742282518e-01 1.452810523748279126e+00 -1.851079061648114754e+00 9.356186062237950019e-01 6.418259159455175222e-01 9.103327863929836505e-01 -2.016564557976657124e+00 4.506456158288240643e-01 4.391249940797061768e-01 -2.571426795517990915e-01 -1.140909901638310492e-01 8.519614231762563383e-01 3.486929939784164101e-01 3.330217155796608708e-01 -7.400184615542771960e-01 9.838091177731757009e-01 1.456088483535494804e+00 -6.923599597512309911e-01 1.982533061391556828e+00 1.931335701255842530e+00 1.386415118558355530e+00 1.041814015950718597e-01 -5.516101297530476844e-01 -1.803558271568429738e+00 6.898549255671114766e-01 -1.389229272521258218e-01 1.294403801279159660e+00 6.666952117554576507e-01 -5.116311109210968516e-03 7.124618947594053564e-01 2.781988466463973797e-01 5.034191426882560494e-01 -6.910770294188881557e-01 3.995919994057971214e-02 6.069725233430328659e-01 -6.266805000663777658e-01 -4.759270894501456128e-01 -4.263402993758746429e-01 2.023884513161521514e+00 -1.672929344761397763e+00 1.312493550593896829e+00 6.478812285923586378e-01 4.469388240319590033e-01 3.237734147751098607e-02 1.982784406346445261e+00 2.747735627751575760e-01 -5.903942601141196761e-02 6.357045480787763825e-02 8.979629716221686486e-01 -1.886424125901753068e-01 -1.514042368243853964e+00 8.910102433494591079e-01 4.855082416282305302e-01 -1.315144881961010648e-01 -1.140922049173088482e+00 -8.324594808748880803e-02 1.972923607797005263e-01 -1.711776529377078415e-01 -6.593242604829304687e-01 4.177767755485959356e-01 -1.407873435450148314e+00 1.000773690102301217e+00 -7.351188771235525055e-01 -1.086427894443087405e+00 1.268465744620342894e+00 3.959144959741947023e-01 8.401968636829050263e-01 -5.008578396715927805e-02 -7.812748805838428678e-01 1.174685051423157711e+00 1.001159691723939149e+00 -7.409991361751963046e-01 6.415832915744306142e-01 -1.824609425653869410e+00 -5.566382768115715196e-01 -4.175270676301318651e-01 -9.213146225480919882e-02 6.784872853133325776e-01 8.795090600662294755e-02 -4.518871244520267227e-01 -5.955981825671868846e-01 1.344929055235339344e-01 6.114658686196204895e-01 -3.570279060081150702e-01 5.869236306981122642e-01 5.057259825663377173e-01 3.936027874695500750e-01 5.056707192554579233e-01 7.848944667729306213e-01 1.742523698797937781e+00 1.175288702444407640e+00 -2.410962524763839987e-01 8.697557769237542757e-01 1.426849598479860148e+00 1.346522517226826032e+00 1.101675059116715039e+00 5.613459462894766494e-01 -1.686018284970952408e+00 -1.964393545419495513e-01 6.687571313325402222e-01 -9.955046707990089505e-01 1.772579148159760143e+00 -1.629575618175445939e+00 1.427722799642855200e+00 -9.356754537741225342e-01 1.017035156591240996e+00 1.539124340265601187e+00 -7.188242806116243999e-01 -9.999688149814529581e-01 -3.569930703359807111e+00 -1.492292959094865701e+00 -9.447780378430632453e-01 -2.221764370536978728e+00 1.617476496019315313e+00 -1.163171563684535226e+00 -4.597138010540153252e-01 1.512464084098843253e+00 1.025818418554717892e+00 3.645304803900524249e-01 7.024954168543888766e-01 7.568951524119945651e-01 -2.236062706681165857e-01 -5.357626885637689629e-01 1.804074322522478013e+00 1.290390882408991802e+00 4.777158574391007773e-01 8.294139222069830675e-01 -4.879159300603398974e-01 1.914970747447284349e+00 -1.474748489818564767e+00 -3.292784719289322815e-01 1.966599066602720436e+00 3.233087546643648169e-01 -1.035436547482298936e-01 -1.213048101064756468e+00 1.101949012234686665e+00 -1.398944479421108777e+00 -1.375439689148689304e+00 4.107294403371188896e-01 -1.793215469704661835e+00 -6.277802148845794683e-01 9.644620369095153745e-01 7.976968338721097951e-02 -6.137322367557807024e-01 -5.203483173799900996e-01 -2.005776096412730525e-01 4.954601649092905125e-01 -1.184920272650839879e+00 -8.617222640925555066e-02 -6.923794667611038456e-01 6.120604560060375343e-01 -9.936983530435039569e-01 1.537394581069078114e+00 -7.811025398449809032e-01 1.041445021577116492e+00 -1.010208201749817292e+00 6.760530187610874764e-01 -5.255588915417437335e-01 -8.465540769415794697e-01 -9.045472164300051299e-01 1.942403570031141058e+00 -9.050852809620764106e-01 4.304653147074935515e-01 -6.083710663199620727e-01 -1.633206376735322873e+00 -8.302030875579630154e-01 1.255522592498354184e+00 -1.322126597255078417e+00 -1.984066663548920972e-02 1.472004729974083270e+00 3.294515636533167369e-01 1.200705438402718261e+00 -2.014450010975475658e-01 3.725391580835000771e-01 -1.648707693786003459e+00 3.187394386275717584e-01 2.166354028023664557e-01 -1.771569975860538104e+00 -2.199220223370491611e-01 1.676985025279230657e+00 1.350146749031968296e+00 -3.115645778416741840e-01 1.287339340669422461e+00 8.683695010664290725e-01 6.282654218970916693e-01 6.083216365990560259e-01 -1.468206046906550766e+00 3.423928701538351271e-01 5.195359724230343978e-01 -1.994720372961560795e+00 -1.594052571385886630e-01 -1.434275629357675552e-01 -5.438630752411771629e-01 8.679750766944918094e-01 1.101676739295666535e-01 1.083344808811365745e+00 5.461947209678132964e-01 -7.552248594321726571e-01 -7.459260104058547114e-01 -1.381608154509996078e+00 -5.988958891929737488e-02 -4.606064724602686455e-01 -1.322207475055407755e-01 -9.842017078126191754e-02 3.057078988161994193e-01 -7.791769651531652574e-01 3.363642016512569111e-01 -1.281787568572440472e+00 -2.937514300221380492e-01 -1.065404197933282449e+00 5.239652475332082782e-01 1.717575280916253000e+00 3.354748878854495464e-01 -1.070536186316575433e+00 -5.493104923298641751e-01 -3.289848276767339819e-01 1.838558028628429319e+00 -7.595616523546048215e-01 2.738978252494158050e-01 2.954178736847533071e-01 2.201022852784423056e-01 -6.450649863812232820e-02 -2.822460648988450060e+00 -3.739083548893457065e-01 -6.491918022453013748e-01 -2.942716518997411101e-02 6.517799167248720105e-01 -1.781764635078641468e-01 -2.450312308484794421e-01 -2.631848472167532815e-01 1.586285892811275966e+00 -1.082776344270041324e+00 -1.169499065709631358e+00 -3.325847484541192278e-01 -9.428786858550513017e-01 6.534308444600437360e-01 8.422872153747101853e-01 -6.471431959719381455e-01 6.838016803115964937e-01 3.963032314371328635e-01 -2.281067481186378476e+00 -1.065084586542581313e+00 7.132343062262676003e-01 1.047915658384835150e-02 7.144885656147716979e-01 1.441016695581013973e+00 -7.788745258088436429e-01 -5.928758340266676585e-01 4.488777774315084179e-01 -7.381072767275005386e-01 1.585650591828461076e-01 -9.508278160524764600e-01 -7.247094579587091134e-01 -2.073135924860851076e-01 -6.456386990799859449e-01 -4.553127419848740920e-01 1.300106928591194588e+00 6.861809757278776178e-01 1.070316573467517546e-02 -5.013186117968269906e-02 2.472023090714094096e+00 9.793139794904175410e-01 -2.569951764584915699e-01 -9.077803821376127791e-02 6.840232550725316996e-01 -5.873581409189310154e-01 -9.096208899060818087e-01 -3.393124439862373887e-01 -8.297131559419070879e-01 6.719546250901102802e-01 -5.274356740334973370e-01 5.599837156886691147e-01 -6.780129033041930597e-01 1.249763027493068224e+00 -5.554251892646751010e-01 7.059341785689763338e-01 -5.368406871207589415e-01 2.644812899687014052e-01 -8.917343228148043310e-02 4.900943893003498752e-01 2.148251585970868405e+00 -2.291363183844091767e-01 1.373622247850837530e+00 6.463674229125557780e-01 -6.289934584902916459e-01 6.813348895109794245e-01 -5.609902466820555489e-01 6.775806970521880412e-01 -6.337577826997177199e-01 -7.636238717505525742e-01 -6.294093817095670375e-03 2.953973669638903510e-01 -5.386039676565289591e-01 5.409272445643037441e-01 6.948545180478181704e-01 -7.478789686929423475e-01 1.020999179908734789e+00 -6.445683534331941855e-01 1.064666009583029815e+00 1.196745140943154262e-01 7.944242898510839312e-01 5.432407336607246451e-02 -1.073052966073705816e+00 -1.614520228360523668e-01 9.499601112476234455e-02 -1.153056997250458293e+00 -6.724308664519541567e-01 7.878323921551219078e-01 -4.149222281421821590e-01 7.742272336853309733e-01 -1.770111392496094505e+00 -1.712503749418751386e+00 -5.764773336393480552e-01 -4.914147509778634126e-01 2.826376963673306708e+00 6.689483662769186711e-01 5.225768981762302090e-01 6.668218502249154689e-01 2.567347097874834727e-01 -4.898805541418764786e-01 2.039608122215438302e-01 -2.798097901188176806e-01 4.450996848138711326e-01 -3.682545055636510245e-02 -5.169833367020485460e-01 -8.089138268996896031e-01 -1.381609546167345687e-02 1.317143269868534583e+00 -1.725558484595383080e+00 -1.282160701809273329e+00 -4.630757232616540264e-01 5.232084985494331875e-01 1.395516222584730348e-01 8.097166246120234279e-01 3.658628229142941723e+00 2.869215094887537787e-01 -2.387371986517268507e-01 1.436463142290052231e+00 1.394666330079494365e+00 1.504155118121486279e-01 9.452728891960367197e-03 -5.299428569652914200e-01 -8.982459499986830131e-01 -8.374162088001385618e-01 9.262401508052825472e-01 -4.658657439920672050e-01 -1.221163609058418142e+00 -1.659754592920459126e+00 1.002054352484767596e+00 -1.107874187705560454e+00 3.787956644739721712e-01 2.185065398066376730e-01 3.106050829576863515e-01 -2.138650478787641251e+00 2.570987596868668401e+00 -6.301657419493419954e-02 8.960967510692133819e-01 -3.231167222583189447e-01 4.764673354946599160e-01 5.252242761880075994e-01 -9.291415940185820954e-01 -3.033629898286768212e-01 5.420778342330271338e-01 2.279013648849529172e+00 1.110222066166664190e+00 -3.145924339993153018e-02 -1.342318515569272508e+00 -5.729984726283890994e-01 -2.078505532708101455e-01 1.568163529711292248e-01 -1.194281073867326848e+00 -3.445536580437350005e-01 1.486026926917312085e-01 1.507664158388488218e+00 -7.690318334414870671e-01 -5.004502905917401767e-01 1.826411412178321703e+00 1.002473266624938963e+00 -3.425644237087558941e-01 -4.389816462534688046e-01 1.356494454665119198e+00 -3.569592030835222474e-01 -4.018320075359460564e-02 -3.215768978524424782e-02 -5.674020258018928065e-01 2.206551898607710616e+00 -1.118537731360202736e+00 4.660435601930298377e-01 4.111206247935046965e-01 -3.406450194693087519e-01 2.679721444622681914e-01 -4.182095790241733280e-01 8.533685471658986055e-01 8.885211665591588592e-02 -4.116049209488271132e-01 -1.621441064324059544e+00 4.121724601693076973e-01 -3.189424874118022557e-01 -2.488639490940404153e-01 5.436140673261261741e-02 2.090972818981731984e-01 -1.404179541342132909e-01 1.109650856224724258e+00 -1.238136217172118192e+00 -1.932739746523761959e-01 -7.127688761784891636e-01 -9.818574124103063294e-01 1.891068372627686678e+00 1.640620009380332700e+00 -1.633028466180424410e+00 -1.428910220368060813e+00 4.544942201607702903e-01 -1.352211212611172941e+00 -6.007573822416919507e-01 -1.610819255344424494e+00 1.730897313960656048e+00 9.417782486339771886e-01 1.575009633194904168e+00 1.133703540589081071e-01 6.435207647983990364e-01 1.374001780600374589e+00 -1.969558922375807541e-01 5.974194738234408497e-01 -7.234796579043648590e-01 -7.521236130178658996e-01 -2.255128119643192985e-01 8.201740991062452801e-01 1.446242723773314143e-01 3.393489137220914165e-01 -6.098713425132613608e-01 1.836771832005070104e+00 -8.334924445009822547e-01 -1.835469998444769490e-01 -9.162035598921246526e-01 1.125936476240173567e+00 1.101345481033116691e+00 6.711917885220989310e-01 1.523712395582144385e-01 8.132233275857168042e-01 -2.063258337276859145e+00 -5.563710973941724536e-01 -2.75716109
[truncated: 3,619,900 more chars]
