# Supplementary material for: Bayesian inference of kinetic schemes for ion channels by Kalman filtering
Source: eLife. 2022 May 4;11:e62714. doi: 10.7554/eLife.62714 (PMC9342998; doi:10.7554/eLife.62714)
Supplement: Figure 10—source data 2. — The number in the file name indicates the brightness. [file elife-62714-fig10-data2.zip › 2fluor.txt]

8.013022663084304886e-01 3.238027911194893971e-01 6.425573856402372330e-01 3.765411996309269704e-01 2.349588845597338493e-01 1.194899228000688152e-01 -6.414842472948215635e-01 -1.187062135412185526e+00 -4.721483919535934271e-01 -4.464714784414610671e-01 -1.659802185526498552e-01 -5.308908863734319583e-01 1.471066864462381996e-01 -2.594407151872291650e-01 7.147927093428282364e-01 -1.912709222769052447e-02 5.692209239392879150e-01 3.856772731193585657e-01 -1.012972933889824789e+00 -4.587295424731344107e-01 5.188525689171747945e-01 -2.765522610635519074e-01 5.130565899026695575e-02 -6.074988585130911556e-01 8.419249044668413173e-01 2.396844351775619497e+00 -1.049899942688997889e+00 1.383046620139375849e+00 1.205241357940223912e+00 -1.146670469157168526e+00 -2.605348166708358892e-01 6.630812051147614294e-01 5.548504712064932232e-01 -5.253628032244493928e-01 -8.662195177360918485e-01 6.417941186375034635e-01 -1.050629306225474124e+00 1.183625804256875913e+00 4.647887517591845485e-01 -4.786942242037357520e-01 7.881327286436224933e-01 1.694675871457094196e-01 -8.559578108388219420e-01 1.957906666397611017e+00 7.342307794878450977e-01 -8.381851533987064728e-01 -5.467584105933288585e-01 -9.800009786872432294e-01 -1.293043527591523301e+00 -2.211821250615265966e-01 1.050305823792647919e+00 1.098571350956685511e-01 4.341679632760668817e-01 -8.021650442063795738e-01 -1.908031699150526672e-01 -7.524776960894288269e-01 3.147992412914830118e-01 6.264044346333207634e-03 4.060113000398593575e-01 -1.788504891352477033e+00 1.765601586190135297e+00 -1.057122102988956591e+00 6.425278788500701221e-01 -4.347596798946421481e-01 -8.962236276246272615e-01 9.708413294035280749e-01 2.133759209826088021e+00 4.273765515252812841e-02 -9.957501026948719636e-01 -1.029672594144973863e-01 1.793573314488446091e-01 1.361233584524534690e+00 3.845107715848428698e-01 1.181599849648174771e+00 -7.477822191650463912e-01 -5.307668112042293052e-01 -1.509631743626657918e-01 -2.990940515078646111e-01 6.633150264117826378e-01 -2.080598115406391280e+00 -1.836003846556683472e+00 1.796929536809665384e+00 -2.334563504441681925e+00 -3.065263583221407018e-01 -6.111291706346073244e-02 -8.582229366232466683e-01 -7.525258015635563069e-01 1.642846973525110554e+00 -4.783383278919196846e-02 6.891135800292224056e-01 5.336618541855890907e-01 -3.121856852678095984e-01 -1.313380672730515841e-01 -5.090872742489729319e-01 -9.980790931134541077e-01 1.845142989340888162e+00 -8.595088152619776434e-01 5.856801372499980118e-01 1.757777452806920104e+00 2.776500130973558189e-01 2.473928091318313260e+00 4.517261476457604119e-01 -3.849488801505583924e-01 -9.712533529436123692e-02 1.409213506767809099e+00 -2.663136094860867886e-01 -2.082862263573195705e+00 6.306310569727224813e-01 -5.333848452622587111e-01 1.031267925069998315e+00 -1.369496902910427139e+00 -1.230553905696810890e+00 -3.625169868512306270e-01 3.330690428867262298e-01 7.386071155395916854e-01 2.193044524473896306e+00 -1.211571306843628903e+00 -1.036799709258984903e+00 -1.051544082963941751e+00 1.206595946815757658e+00 1.613954093372733378e-01 -9.034393002263776395e-01 5.069648044357230043e-01 9.465991232795926136e-01 4.597544900721404204e-01 4.249573963141418664e-01 -1.935371413527267048e+00 4.375191197826488465e-01 3.445521245445307690e-01 8.805818366597162328e-01 4.857786599077371648e-01 -9.401978626430375352e-02 1.764551043257625018e-01 -1.118438461330369504e+00 -5.888935814175956240e-01 -3.993785820486711602e-01 5.179883519852189755e-01 -1.309093433564778142e+00 -6.175897441480163730e-01 -1.871015499438093699e-01 -1.101254510781956242e+00 2.246839508225768889e-01 -3.438740273242236328e-02 -2.154203130446553927e-01 -1.371850182299125143e+00 6.135002208946036539e-01 -9.502616703546714616e-01 -1.298425569033786475e+00 -1.043563557588969237e+00 -9.805089947036136344e-01 4.967329380350445356e-01 -2.109971860681588485e+00 -9.179719216508727131e-01 -1.231417690764692985e+00 5.340975524049509232e-02 2.805509767742884741e-01 5.672407889545324489e-01 4.759554951261229516e-01 -2.123962808164468363e+00 -5.873316365886762647e-01 5.427671415024426516e-01 2.300401093997445912e-01 -4.896270961777417496e-01 1.095695248861330073e+00 -2.728691796994401342e-01 3.959747663023345798e-01 -1.177321881949767723e-01 -6.106289693019026910e-01 9.494330101527552745e-01 -2.994042872328906424e-01 -1.154135826988783142e+00 7.003574710545334980e-01 2.047149924290433132e-01 -9.974519923160822532e-02 2.084245696226136868e-01 1.859702005741616371e-01 -9.818791496225488802e-02 -1.590805083319877800e-01 1.345350549825109709e+00 1.856842031761438916e+00 -1.012221713733636230e+00 -3.415273397597958227e-01 6.149536701928119964e-01 6.263420649612534419e-01 -5.290028063540093139e-01 -1.767576963535583690e-01 1.346986805949933474e+00 -7.857632384244828128e-01 1.225285233021321751e+00 -1.211673330860522924e-01 2.055795346538120238e+00 -1.612231990158417672e+00 -7.192656435318629526e-01 -1.014561647486241558e+00 7.288446488168849602e-02 -2.926544888398237565e-01 6.900829033996668249e-01 1.413416494484609487e+00 -2.854782868638777171e-01 1.534375831592923456e-01 6.913272718384998461e-01 1.135404411853982554e+00 1.179629321714278811e+00 1.726602751590237128e+00 -5.067728564834482752e-01 4.340803549920350668e-01 -1.256548923229770187e+00 1.806011070043178623e+00 7.259329172989911205e-01 4.450029515129747537e-01 2.096630871538393004e-01 8.486611068397350577e-01 1.419538410082992197e+00 4.297362017693918124e-01 -6.610124076700985007e-01 7.123047959426435927e-02 -6.134117786751617975e-04 1.187400527005531226e+00 -6.797810672726393166e-01 1.228962354657944900e+00 -1.842640700475010496e+00 2.891843226841592229e-01 8.630762671305675093e-01 6.516221488667518769e-02 5.303546071345540680e-01 2.772174992592357778e-01 -8.465466234550004243e-01 1.521995406715176413e+00 -9.343571144050571986e-01 5.580987414420258697e-01 4.204230939640429127e-02 -7.750486856117873025e-01 -4.014010050345798719e-01 5.760790728639363367e-01 -1.174476782021429910e+00 -1.849227917184262382e-01 -2.338370502954505437e-01 -1.298961694841820558e+00 -4.488523693849120200e-01 -2.201500027366336543e+00 1.220138193080389399e+00 -3.864901426068567680e-01 -1.150282824803367937e-01 1.618020408057857962e+00 -7.582910036098081674e-01 3.995710180175010007e-01 2.734262750361462491e-01 2.509790289032020061e-01 -1.150165529358263550e+00 -1.360823861810704472e+00 1.500585438670070104e-01 1.712044247547436671e+00 -9.500367558308906446e-01 4.174551222960270480e-01 -1.484868033857994929e+00 -9.316840551277196791e-01 -3.649941590235938338e-01 -3.199658676461021312e-01 2.260117521806047414e+00 -3.289846431379166436e-01 -5.995686906067181354e-01 -1.083243083245473803e+00 -1.904194537822694100e+00 1.756535531269491024e+00 1.735447115957964748e+00 2.884351843274101768e+00 3.532911137947890579e-01 8.057940051229095513e-01 5.135039126643874408e-01 -1.298347648452112257e-01 -3.621808186939970420e-01 -6.025975693075751316e-01 2.382360031427175617e-01 -2.974750511615907866e-01 -7.061961590823115364e-02 -7.165563108974545292e-01 5.228140065679480752e-01 1.542933818317453243e+00 -4.456554003939172115e-01 2.027654759765713077e+00 2.211792302166879054e+00 -1.408261044838042819e+00 -1.174682936888961082e+00 9.059342128990718335e-01 -6.291388198972956980e-01 -3.213388046939864018e-01 3.422731581453699601e-01 -6.559568958172646846e-01 4.658209098268931703e-01 -5.400485061871598824e-02 1.137537298108223016e+00 -2.567688743928600928e-02 -1.272586966380544915e+00 -1.584938961481078934e+00 4.567084535096038178e-01 6.964958072106690323e-02 -7.036987185237153497e-01 1.019111595483366273e+00 3.119905258341010290e-01 1.869986971543588505e-01 -1.058230826826196402e+00 1.915541728427926138e+00 -1.215658540244507702e+00 -1.579116798121217302e+00 5.382797872916619264e-01 1.101146703574281682e+00 1.938068842490260790e+00 7.138492424349177634e-01 9.212430697514224498e-01 7.885918457106109170e-01 1.342488953947631458e-01 7.671531855857701698e-01 1.597229504680140355e+00 -7.485756187978055420e-01 1.036972138026438506e+00 1.470277248689977112e+00 3.331702094322890328e-01 -7.760902848169288770e-01 -5.499908392847131511e-01 -6.044729071420486266e-02 -7.527063724419635893e-01 7.744534526631995375e-01 -4.260163257699972061e-01 -4.170875133034445681e-01 -6.861107601195829409e-01 1.330818939760419539e+00 1.776184499288898655e-01 -6.057925486863618980e-01 8.241259473516548972e-01 1.878770031787118544e+00 -5.944383752554592837e-01 -6.464445852819877825e-01 -1.165176006358671579e+00 7.598339215238228972e-01 7.860327934038580100e-01 -5.094006522170383411e-01 7.102479844175559887e-01 -6.030550856184307973e-01 7.275927993943953620e-01 3.821411452769314931e-01 7.871846019256991678e-01 8.263123323872164638e-01 4.538711270131289832e-01 -1.608720995014235822e+00 -3.858676843741971618e-01 -1.051577578722004302e+00 -7.967550593891666866e-01 -4.621654046774705815e-01 -5.303872540603904451e-01 -1.071401137880177767e+00 -1.107343530875736226e+00 8.396036063017475737e-01 5.550513158641751793e-02 1.151376024239254559e+00 -2.686187024233939735e-01 1.696590488262613716e+00 -4.952363725158325236e-01 5.544599943384758145e-01 -8.119362165094162753e-01 1.769573528553869401e-01 -7.514189486665092677e-01 -1.344944768468931739e+00 -8.258827213855025606e-01 -4.863612996906285790e-01 1.647789342854841577e+00 -4.114390586708512321e-01 -8.607523239931790249e-01 2.396125645039311469e-01 -2.530452645579832002e-02 -1.592025491974159990e-01 4.006850473638958743e-01 -9.905153496780714217e-01 -3.430440777244691541e-01 8.941758667443482356e-01 -5.256858359569931416e-01 2.968836710469650586e-01 -1.017934480465431703e-02 5.337042878158337889e-01 -1.272029180853213592e+00 -7.281284689585078296e-02 -4.109668016479635533e+00 1.471870729723201654e+00 1.971291286894756301e+00 -3.937588177437479353e-01 -1.568793812323187931e+00 -3.587391840714832525e-01 -4.227675637248387575e-01 -1.555618648781219582e-01 6.661811786776208333e-01 -1.279022206130978924e-02 1.038175718197569042e+00 1.241145247615082825e+00 -4.972345631694871093e-01 8.070994949579888278e-01 1.320011405738018562e-01 1.644865398754580488e+00 -1.111145869617863102e+00 9.806859820656106397e-01 1.097894753846845317e+00 5.171012611524552494e-01 -1.103245041256926351e+00 3.637684609198764685e-01 -2.996267162194144795e+00 -4.159974969037517623e-01 -9.941396083911756554e-01 -2.107190517937622687e+00 -1.062563790601606661e-01 -7.935535270158202703e-01 -2.502348119954474464e-03 1.315822990547937721e+00 1.386993493955155088e-01 -1.900026579183138997e+00 -1.286859688268911617e+00 3.479630540209471268e-01 9.865040206369068976e-01 2.401943613812270062e+00 -7.022432341153681534e-01 8.464129344885700235e-01 -1.290498966425369654e+00 1.095424296831254862e+00 8.714116119663475324e-01 -7.516118761799202019e-01 6.689432339132063143e-01 1.536377976036549020e+00 9.166441519767294377e-01 -9.530739055744616994e-01 -5.606215711048525563e-01 3.449056490777441253e-02 -2.473690283832968850e-01 -6.081236767939605103e-01 -8.103982481551462724e-01 -1.764172113202497227e+00 -1.186495094355488833e+00 3.253155367938508347e-01 -9.104240304350398327e-01 -1.546102329364317018e+00 -1.775335653888570620e-01 -4.320548788736599533e-01 -3.177328782764592408e-01 -1.993255674052998305e-01 6.104786818180620855e-01 2.914730152765602766e-01 7.577836178174589543e-01 -4.481220647700769888e-01 6.155913078869499344e-01 -1.122859732810138178e+00 -1.429281867935068506e+00 -2.069169389124275060e+00 -3.976097859966244430e-01 -3.572275647378479468e-01 -8.152138098367280872e-01 -6.480547234116106337e-01 9.245088614987291287e-01 -9.823099805785276972e-01 3.591942691350094238e-03 2.731639402058355648e-01 -3.042574454314895815e-01 1.162650108847914643e+00 -2.997549031948331111e-01 2.494461308679609968e-01 -5.298577135696916907e-01 -2.514564205520873230e+00 -6.420508910372217937e-01 -1.411692906293516847e+00 -9.523067908229815304e-01 -7.227985950529276504e-01 -2.732422620597005469e+00 -2.679700538304887192e-01 2.316750933124041012e+00 -9.717130473119654777e-02 1.912096035558465079e+00 -8.461179477178757402e-01 5.100446044395301470e-01 -9.897619286551840867e-01 -4.158409280102332017e-01 2.191776657405934081e+00 -4.366155307012878350e-01 5.562252553678692646e-01 1.003950464699470579e+00 -1.848578848998128077e-02 3.198007679300670647e-01 6.481057824217038021e-01 2.719342660448711424e-01 -9.928520410622514447e-01 1.611272779853716586e-01 8.248523362337151221e-01 -6.119411217195900310e-01 -2.146962814548474707e+00 1.455287600703644157e+00 -8.536537534749674139e-01 1.790947364536381592e-01 5.130536311030928776e-01 1.808467083054826174e+00 6.329827400303007501e-01 6.072684436806472519e-01 -1.645484715023313838e+00 1.926103437078567016e+00 1.043044162361006721e+00 -9.564434251819464716e-01 9.940400775992715987e-01 -1.785788463241128401e-02 -1.018481923143545576e+00 5.744175759779440726e-01 -7.320905024033573516e-02 1.161540008278089786e+00 -5.307181741786024531e-01 -1.192428479871031483e-01 1.195879051663159442e+00 5.964621652350522440e-01 -1.134094489963372254e+00 -4.382498780355888468e-01 -5.916366173522923377e-01 -1.765035319810946968e+00 9.883721384764196927e-01 -1.787223539577060594e+00 -5.074117007862224416e-01 1.215182550689127394e+00 1.526731585338625130e-01 2.911302598569076930e-02 8.312672590803592554e-01 1.964437526082092988e+00 -8.357085623468478719e-01 1.147762469474875868e-01 -5.500341049203568700e-01 -6.820464446478520237e-01 -4.661236091734564241e-02 -1.539549011477582496e+00 -7.244024500697555657e-01 -5.352431104580788190e-01 1.399715226158921633e+00 8.488645692034405554e-01 1.914004958293101799e+00 4.778277894750610488e-01 7.186789505802476663e-01 -7.889083133542655890e-01 3.784300441132761872e-01 -1.599827861809814955e-01 -2.898826810764698614e-01 -1.236744733728155493e-01 1.273517861479818380e+00 5.997041989842639698e-01 -2.134273629916079440e-01 -8.606995929998452199e-01 9.912122038831228110e-02 -4.895740833581345153e-01 -7.848366322673037965e-02 -7.550235923026271667e-01 -4.628713664868227551e-01 -1.933783873859679314e+00 -1.103007393202955377e+00 -3.381914748452178876e-01 1.670060468812747390e+00 1.577711722467519007e+00 -8.327069995234559485e-01 1.662891947771168166e-01 6.739458664919418807e-01 -6.931128922307966400e-01 7.531396125281322185e-01 3.820177032767631542e-01 -1.539404152634159972e+00 -9.666819500335845916e-01 1.445722194061223043e+00 -1.490195522110727477e+00 -2.199563290712951424e+00 6.330742199542670479e-01 -1.106288322467892771e+00 -1.746027226732391524e+00 9.049725616488510926e-01 -2.478022527080387116e-01 8.079679135905079024e-01 -1.057836590825299128e+00 -6.196486462535744262e-03 1.019841633117872348e+00 5.441910452914848761e-01 -5.876443152430288475e-01 1.105113715441271349e+00 -5.609733447300038200e-01 -4.393966826280384930e-01 -2.615694851297343693e+00 1.162199396343310154e+00 3.036308884947330200e-01 -5.767311018445889781e-01 5.048043812866963298e-02 9.130407073637308857e-01 8.097214302770514571e-01 -8.370489925367760042e-01 2.970478744176504038e-01 -1.041262600953109805e-03 8.296244916275198333e-01 7.247318061927748856e-01 -8.715080358067562871e-01 1.254617324853839921e+00 -5.270911812071831237e-01 2.024914363074672985e-01 -8.260524516957526986e-01 5.311088274972832757e-01 4.910283668707379201e-01 -3.391712238718585515e-01 -2.631341496312918915e-01 8.614685548617840860e-01 -2.493459786708895898e-01 1.478368398044171306e+00 -7.302730915562305469e-02 2.336956760366925845e-01 5.000395231395502460e-01 1.382429331040919696e+00 -1.342951325657556261e+00 -1.381152164631256618e-01 3.674319258099967289e-01 5.095403032626114603e-01 -4.434553321737436660e-01 1.552389919350606329e-01 7.709753665960870084e-01 -1.337716517219544210e+00 -1.007046972390103212e-01 9.353267532088068714e-01 7.708326742397432207e-01 1.453805184275545725e+00 1.136909816992334399e+00 1.576840734946084899e+00 1.750611457216324496e-01 -2.846337219656434048e-01 3.893730109135493112e-01 -7.558276796091057959e-01 -4.649839506556510682e-01 -8.556356772944357925e-01 -2.810872618693923686e-01 3.260095383069665509e-01 -7.608905373385882465e-01 -1.210202017666366370e+00 -3.754294794445272032e-01 9.045288421354046315e-01 2.943589416924743962e-01 -5.030818294802881230e-01 1.663513633394681293e-02 -7.595407407987044002e-02 -3.499880706399647323e-01 -5.679420078626200574e-01 3.599574845609466722e-01 1.735668914138240593e-01 -1.430426199668489495e+00 -6.728219756391778938e-01 7.582473133221324657e-01 7.659898504194293523e-01 -4.501191804110455386e-01 -9.259777607520329745e-01 -7.342900634243078040e-01 -7.774701916479359598e-01 2.080133086430675071e+00 6.105856925341629493e-01 6.072266878139414015e-01 -8.958743404341143468e-02 1.654313113669572677e-01 4.808317078454141802e-01 -1.091607113551601671e+00 1.600638298348192323e-01 6.014035237411237411e-02 -1.122997563803324050e-02 -6.268467835691572398e-01 -2.623377573559796949e-01 1.075581903363899972e-01 -1.043833859340640713e-01 -6.609463693336231627e-01 2.223830674055446543e+00 1.842445643990643089e-01 -6.603099716865866720e-01 -1.031281414964724807e-01 -1.416392284122793610e+00 8.084502160463986620e-01 -1.513633678916665448e-01 -8.951161871500002976e-01 -9.451569488763200688e-01 1.201885601419174332e+00 1.475725937581142455e+00 7.997940800844757780e-02 6.044968396020691248e-01 -1.310964635120704491e+00 -1.360943636056422212e+00 -1.046527769101641914e+00 4.842142348588967526e-01 2.028039354773664815e+00 2.276175389863630993e+00 -6.588769870566504316e-01 -1.120524632063554460e+00 -3.690218448445806154e-01 -1.518166694412963702e+00 -7.039339823319068490e-01 7.317692932089273627e-01 5.829489142031982901e-02 -4.562498247548366637e-01 -1.029187661695476264e+00 1.447297576403992592e+00 3.165373449354131341e-01 1.040261147867840741e+00 -1.009008837708899708e+00 -2.284231101768011918e+00 1.845944431548683928e+00 -2.543764134161591306e-01 8.038739553596130349e-01 1.625879062091377669e+00 -1.369329926254947649e+00 -1.065046964381828110e+00 -5.777029535924854686e-01 -4.282660035406596899e-01 -1.474093693439949115e+00 -5.532724775811762585e-01 -1.830385153785552887e+00 -2.189157184146044988e-01 1.369321759599567423e-01 -4.204897442123385898e-01 -3.894544751539020244e-01 -8.136939744252731643e-03 1.234352562108382567e-01 -7.828970401072175012e-01 -8.239782910685072848e-01 -2.438730921021977860e+00 -1.476547498696768379e+00 2.486559868916322635e+00 1.992267319747836607e-01 -7.682650845301852716e-01 -1.272629692919721167e+00 7.207538428405680930e-01 3.263972011297949782e-01 1.076492240072867812e+00 -1.408330809284176866e+00 4.607030637748565360e-01 -4.424839684009571616e-01 7.689655134036896822e-01 1.202312291339259209e+00 4.564255537356859882e-04 1.210488661862644255e+00 6.985100809171218561e-01 7.164862212310578737e-01 2.707867469784228209e+00 -1.783356121787377235e+00 -1.981491715439122281e+00 -9.274185928533302814e-01 -2.488423466613445476e-02 2.163602250387479387e-02 -9.954648536480700249e-01 -5.145287793548959376e-01 5.362757885077781284e-01 -5.490632822671209778e-01 -4.915183471510944369e-01 -2.928804452156863913e+00 3.956665879422111010e-01 5.506185220814208137e-01 8.394251614599894662e-01 -9.678735763429306971e-01 -8.982220375197881579e-02 2.218571086234364387e-01 -8.102855359722516138e-01 -1.363530569064933085e+00 1.545465549849873999e-01 6.676727403991589149e-01 -1.451023446488699298e+00 -1.319635780853620544e+00 -1.202930045468993958e+00 1.146156901468762035e+00 1.937950984111185271e-01 -4.448330988799026331e-01 -1.881712149176515858e+00 1.865431702993350260e+00 -4.859141494314669907e-01 1.859216655998613632e+00 1.666643433100302829e+00 1.380041551589628324e-01 1.437627411091116691e+00 -8.942088405802683937e-01 -9.904428320217950610e-01 -1.708443308467427757e+00 -1.685415169289481208e+00 -1.401655583191039556e+00 1.902877107642397259e-01 8.510687652235600087e-01 -1.321599279445560882e+00 -1.091803127757025926e+00 3.880588208453882304e-01 2.342633086914149565e-01 -7.687010551418756998e-01 5.158900426540871109e-01 2.877015422553154123e-01 -2.417338999735390015e-01 1.210847924694187006e+00 1.613283836006085936e+00 -2.612935016899965213e+00 2.391805589006353733e-02 -8.590481198966607446e-01 -7.145905162811947431e-01 2.474686588544479982e+00 7.392275830273485893e-01 1.165695846707583527e+00 -1.193798159178014240e+00 6.910242477752401857e-01 -3.838057297027141490e-01 -9.212180370507403460e-01 -2.013088829086856490e-01 -1.437906682064738151e+00 3.665222223355794062e-01 -8.581638526930254196e-01 4.617788680657506362e-01 -4.959108239187088318e-01 3.534292237935963699e-01 4.962954336089783203e-01 -8.330571820420276108e-01 1.291215265238510712e+00 -1.685950948178596587e+00 2.639817358044182605e+00 2.119044920199790460e-01 6.732390226872705385e-01 -1.029434601770977453e+00 2.966299424741682400e-01 -4.210812052103709568e-01 -8.974396056264777322e-01 1.419012698532614580e+00 5.037226944400348128e-01 7.161227925421184137e-01 8.162393820992914772e-01 -1.411793329199967140e+00 -3.369221676972127266e-01 -1.574732428713572663e+00 -1.192659973394081252e+00 4.312773837069427268e-02 5.240872955819129153e-01 7.731649881454272233e-01 -3.082854616411848103e-01 1.143937676101874690e+00 6.977042852392392192e-01 1.960517012657963243e-01 -4.077090959049826102e-01 -1.432468770418062975e+00 -7.809397327949373357e-01 1.661813849723661196e-01 -9.189943743503045104e-01 -2.993019677207269802e-01 -8.480294153392756717e-01 1.600290443439680743e+00 5.605724952722860449e-02 2.322988491780136888e-01 -1.163561652815969572e+00 4.521090062956321098e-01 1.161881862692704992e+00 -1.604642991769972493e+00 1.545225899977393569e+00 4.651812369248221612e-01 1.948132301293974411e-01 4.226381269407238905e-01 7.156385932713498210e-01 -1.017202023442272119e-01 5.770854660612819709e-01 -8.251799991378918619e-01 -2.358484227869696692e+00 8.160076589973386252e-01 -9.741667532619577297e-02 -3.199574367726314983e-01 -5.431489788337849900e-01 1.461482623338187237e+00 7.317806216711479905e-01 1.105370738061630664e-01 -2.202066390216095293e+00 6.905443822604403481e-01 -4.770117178431224070e-01 -3.690778987984063564e-01 9.896776468523728054e-01 3.972268621602048078e-01 3.852365628020362198e-01 -1.463814370270755116e-01 7.419537978449958215e-01 -9.002827373402900735e-01 3.460510344859689669e-01 -8.656237220237023022e-01 1.907008284198349612e-01 -1.397931075535526979e+00 3.440781403673642269e-01 -1.656678791667742345e+00 3.500810002359946993e-01 9.733738385843139218e-01 -1.255484587169520383e+00 -2.202786862504818033e-01 1.101868355427207735e+00 8.646205153709640712e-01 1.046342543215519783e+00 1.004146164914485606e+00 4.363783144782150125e-01 1.155447252403210223e+00 1.699702865286730757e+00 5.132989850779182683e-01 6.296265903129064645e-01 -2.063636494604091931e-01 -8.562511891827190302e-01 -3.047594951616472425e-01 -9.098732123284971607e-01 5.290768657329777414e-01 1.685588864230566308e+00 -2.524175716519262425e-01 1.748158132420630506e-01 -3.952205225893509755e-01 -8.339754939153297686e-01 9.449423562652782271e-01 -2.009114230598392781e-01 8.202622295888591097e-02 -1.416658575087768046e+00 1.457381888297362149e+00 1.264340244159736226e-01 7.139941613577545018e-03 1.077865575720874602e+00 2.013148570789972946e-01 -2.149308441832157579e-01 3.698730353722299857e-01 4.972213232540554362e-01 -1.334131295901733072e+00 2.130701204327120735e+00 5.880209797692872442e-01 -1.239339130098196406e+00 3.298399561761879428e-01 -2.351803691560861928e-02 1.732319862921458398e-01 1.314637541881233107e-01 1.208132787370155281e+00 -9.557603032531707399e-01 4.950533448229032518e-01 5.272783224448399642e-01 6.206109185243766646e-01 5.699604416169181675e-01 -3.243552014837120523e-01 6.574204436279399433e-01 5.571477466127872091e-02 -9.116502766846759087e-01 2.688548831043747089e+00 -8.877885657770557826e-01 1.472159400855597378e+00 1.097536726609506408e+00 -1.627911045788145439e-01 -6.594579335195188685e-01 1.232048537953306377e+00 4.870588686560144431e-01 -4.522081573610266525e-01 -2.822161042495101135e+00 5.568035924405955184e-01 4.231645392719767806e-01 4.676901783154369108e-01 1.379684865113416148e+00 -6.191450958066359034e-01 1.218831557794838094e+00 -1.244291880413564755e+00 1.366195549946813914e+00 7.961567586108936334e-01 1.783629261552507783e+00 -5.744514752816646252e-01 3.888866911632766210e-01 -1.178806934902240977e+00 4.798906249885379061e-02 -1.581680213009587055e+00 2.745360055842229752e-01 6.579050388040016406e-01 1.412306335540191027e+00 -1.060578249164655373e+00 -6.053112376977591857e-01 -1.345177701602046361e-01 -8.610852139747637857e-01 -1.575985361691298658e+00 7.862325656671881324e-01 -1.630633050318334387e+00 -4.084172437547065049e-01 -2.283870257296488848e+00 1.273566910035314637e+00 1.440583712518982651e+00 -3.129954727110848545e-01 -6.580894417488902803e-01 1.220938733966534517e+00 -3.880110513767262570e-01 9.751969845256680536e-01 1.227430765934062196e+00 1.160797476118399452e+00 5.473829042763869168e-01 1.133147222210157512e+00 1.042264742425211166e+00 8.493333744446454059e-01 1.221494952092783359e+00 3.644791111788846516e-01 2.053037627382290897e-01 6.008201297542570263e-01 8.874508706045477480e-01 -6.790914440945179376e-01 7.620368512524090532e-01 1.756131693238093539e-01 -1.573507786796352503e+00 8.649844019555885666e-01 -1.391588449511382164e+00 7.796268606413121471e-01 3.069771071361757087e-01 -9.389000779024364585e-01 1.693625589080805793e-01 4.252749764744646610e-01 -3.650608152000975881e-01 -5.850398645139035514e-01 3.882924879503908411e-01 -5.353528003467485086e-02 1.879542476308459498e-01 1.731509763670681323e+01 3.770449727945626961e+01 3.708807560555376170e+01 5.401041328024008692e+01 8.342935667358059959e+01 8.815998003981908937e+01 1.106956136827056412e+02 1.247882191430539507e+02 1.181138642766280071e+02 1.373617968585695905e+02 1.490678743408393814e+02 1.722388691757966512e+02 1.936799830126758764e+02 1.719221205484967641e+02 1.961984291756353116e+02 2.290931339759415550e+02 2.149695743588177379e+02 2.307137789620625767e+02 2.059540806010281528e+02 2.385380452657636567e+02 2.622244086904818801e+02 2.860167990370472921e+02 2.408773982991662024e+02 2.872478773104745642e+02 2.741428852340395110e+02 2.883767381549907896e+02 3.110084612715626236e+02 3.234887562954704094e+02 3.260110467730090704e+02 3.363191354416227909e+02 3.476157767713700650e+02 3.525598442203399827e+02 3.813691886171267242e+02 3.751936122441251200e+02 3.752958218693648291e+02 4.269816123390594953e+02 3.980059379089870504e+02 4.186618539655452196e+02 4.493436006714456425e+02 4.154909716531298045e+02 4.525271788786891989e+02 4.330268215852144635e+02 4.565069510486338231e+02 4.667837213344395764e+02 4.156555678373517821e+02 4.165573043483354354e+02 4.098315108665382809e+02 4.836974516032386191e+02 4.693361423587064678e+02 4.762105285481450778e+02 4.502703844162189171e+02 4.801573170116367351e+02 4.982368052194336201e+02 4.887894477282822550e+02 4.862703847985957850e+02 4.611895252301858363e+02 4.529343116015804753e+02 5.105893589251791695e+02 5.378603301206628657e+02 5.063931964302994970e+02 4.921622090089971948e+02 5.576979338947834322e+02 5.406944443223765120e+02 5.362906497890357969e+02 5.311106235122725820e+02 5.588703615179873623e+02 5.103781579832811985e+02 5.444793284533079714e+02 5.754903959389057491e+02 5.410664670448420566e+02 5.817384578636297192e+02 5.287267225744026291e+02 5.807191976733589627e+02 5.807081611243610269e+02 5.844686768445199050e+02 5.455758397597676321e+02 5.601731444674466047e+02 5.784294901455727995e+02 5.955854077686635719e+02 6.063571044956826199e+02 5.397239853121844817e+02 6.000034586673734793e+02 5.896828193159459488e+02 6.233510410594143423e+02 5.719041304265523422e+02 5.757668474116876496e+02 5.438378003914996270e+02 5.768737185830680119e+02 5.589608496592646816e+02 6.302110593880345277e+02 5.882895106409325763e+02 5.837987730249058131e+02 5.924275526360942195e+02 6.169094153424414344e+02 5.817284452927755183e+02 6.081009223280744891e+02 6.208320931615926384e+02 6.284776168837015575e+02 6.152605904878995489e+02 5.884417550466905595e+02 6.164723723979353736e+02 6.119982397198227773e+02 5.674735766404140804e+02 6.197640993954196347e+02 6.449523527182268481e+02 6.661392798061236817e+02 6.626766676780819125e+02 6.252486810337585439e+02 6.221706109337231965e+02 5.933617507328552847e+02 6.497232027610539262e+02 6.420788553423149096e+02 6.443530664117073457e+02 6.046893142120651419e+02 6.090805481527924030e+02 6.007885570204842907e+02 6.629594383020832993e+02 6.657316026769924520e+02 6.455459195885084682e+02 6.971373917327689469e+02 6.751330139710267986e+02 7.330577889100542279e+02 6.166101862510744240e+02 6.735100427465204120e+02 7.118621517043690119e+02 6.924607566647101748e+02 6.186287671768222935e+02 6.796330388139248271e+02 6.539573335288664566e+02 6.722145641938565177e+02 6.428323672845400552e+02 6.697245036164019893e+02 6.556666089896004905e+02 6.861371608051127851e+02 6.847448264536837996e+02 6.168530234277261570e+02 6.558885673205880948e+02 6.329270953977758154e+02 6.544315157019965454e+02 6.949590084455056740e+02 6.662647542264535332e+02 6.883267921629133070e+02 6.861721283077024509e+02 6.027021900774467440e+02 6.783435301520351004e+02 6.737432126091594000e+02 6.762660236516493342e+02 6.344819628245967351e+02 7.052908047260024205e+02 6.831971355846977758e+02 6.717734872457391475e+02 6.661306641173280241e+02 6.767273892448658899e+02 6.734313385271556172e+02 6.710709123876413287e+02 6.718429896284885672e+02 6.741228431888918067e+02 7.215788359649602626e+02 6.177244758261369952e+02 6.482578434837137138e+02 6.764242902195641136e+02 6.413666923543057692e+02 6.611370122342655122e+02 6.366875344970367223e+02 6.655483091909270570e+02 6.538261691517652707e+02 6.396907387576763995e+02 6.696777548086333809e+02 6.806865249489268308e+02 6.483252942268514971e+02 6.668846037745078092e+02 6.939665758850784414e+02 5.776627639991218075e+02 6.799185625386268157e+02 6.935580098304201329e+02 6.828351546538402772e+02 6.747566966306136464e+02 6.623091355801421969e+02 6.313278508219876812e+02 6.543088786366106433e+02 7.031115523159603526e+02 6.583301891841163069e+02 6.759943669727493898e+02 6.026313976382188002e+02 6.820562962406128236e+02 6.848577674471009686e+02 6.892876167562443470e+02 6.905527386778792334e+02 6.644391428687699772e+02 6.658452245323636589e+02 7.161180890209687959e+02 6.281924189028824230e+02 6.248596874246528614e+02 6.632707854991989507e+02 6.489014849084763910e+02 6.403962550713696373e+02 6.923962337344295292e+02 6.577434220925263162e+02 6.634515389852191447e+02 6.485802585703229397e+02 6.121822138344834912e+02 6.750390035630025523e+02 6.349047045511799752e+02 6.533914170376697257e+02 6.204056863940094217e+02 6.155262539231830488e+02 6.809257161132921965e+02 6.420048333332202901e+02 6.651491921660162916e+02 6.533779454498072710e+02 6.600118359650221009e+02 6.358805156580743869e+02 6.257920033199807222e+02 6.636665696437640918e+02 6.522721846655434774e+02 6.681915108842275686e+02 6.423705708715853007e+02 6.476496958267549644e+02 6.670008576663603890e+02 6.560731340363054187e+02 6.243974211735099971e+02 6.674797161942947241e+02 6.529240888940888681e+02 6.558165094684964060e+02 6.418044582721922779e+02 6.555442477220750561e+02 6.975738900490299557e+02 7.024707482341467539e+02 6.871540242571778663e+02 6.248171008075123609e+02 6.931758443875022522e+02 6.570022755473146390e+02 6.865107150158138438e+02 6.672069727648071193e+02 6.501984562721255543e+02 6.997077602166797305e+02 6.719218072138814932e+02 6.280717834635501049e+02 6.501965134405925255e+02 7.046857087858136310e+02 6.947789643097421504e+02 6.715068674494724519e+02 6.427779285987567164e+02 6.270082429617508524e+02 6.676042074576054119e+02 6.406077891749039281e+02 6.777922585866321015e+02 6.575509021805559087e+02 6.746195813925982065e+02 6.600566135468139919e+02 6.813377617613501798e+02 6.531144832326200458e+02 6.483339014818054693e+02 6.229039024809387683e+02 6.522595686935741242e+02 6.947751984138159287e+02 6.910246797464699284e+02 6.870473869292388827e+02 6.786832601841183532e+02 6.844900487674298120e+02 6.927044978697568922e+02 6.645554845651784035e+02 6.395605363583125609e+02 6.590369093536074843e+02 6.547961502311625281e+02 6.695888744964175885e+02 7.121146535947013945e+02 6.463812512247677660e+02 7.225203707055957238e+02 7.107010505226685382e+02 6.930839230253927781e+02 6.699506489546089369e+02 6.336370042444633555e+02 7.125036217909943161e+02 7.481890232967404017e+02 6.782153187016906486e+02 6.683340964776087958e+02 6.569802145591640965e+02 6.999632798797429132e+02 6.630810529932263080e+02 6.531921085339461115e+02 6.419894035472855194e+02 6.845720860054441346e+02 6.898591883743498556e+02 7.091535475326663800e+02 7.172009701578688237e+02 7.387634813732807970e+02 7.357951313225879630e+02 7.257993058387845622e+02 6.476680344156470710e+02 7.113903070144887124e+02 7.043147010945180000e+02 6.905519694188059248e+02 6.593031504459901271e+02 7.032471379506296216e+02 7.027911730377308004e+02 6.823074147040007347e+02 6.713888258131555631e+02 7.230494889582741962e+02 7.035126711256042427e+02 7.092244354143780356e+02 6.470590581619783279e+02 6.817108887523809244e+02 7.120395221506247481e+02 6.943124839219615296e+02 6.903864339239225956e+02 6.764870759497033532e+02 7.120266119380719374e+02 6.849454619711514169e+02 6.657195657816706671e+02 6.776158473603550192e+02 7.311145270094085618e+02 7.271476088627750869e+02 6.989535908231699750e+02 7.160385981025743831e+02 7.059400542007532522e+02 6.749229254717249660e+02 6.802182674635612329e+02 6.634433463611921979e+02 7.233191084643960949e+02 6.768608473770793807e+02 7.622580373626261689e+02 6.667646303643340389e+02 6.823684161376561406e+02 6.956273788784477574e+02 6.633723108462595519e+02 7.195130534812240057e+02 7.604205860970929507e+02 7.029243146779921290e+02 6.603810407655505514e+02 6.960920965339165605e+02 6.983528505381488003e+02 6.952678349534160134e+02 7.068609668042194016e+02 7.272337304646671328e+02 7.509093849840957091e+02 7.329259202249953660e+02 7.075187918236276801e+02 7.160652409449123752e+02 7.096958516844787255e+02 7.097468752812619641e+02 7.193686459541557952e+02 7.468496126202647929e+02 7.303475061157186019e+02 6.850288231452598211e+02 7.011771723525010884e+02 7.155786423500635465e+02 7.438447942126073258e+02 7.350158080171539723e+02 7.512898553165182420e+02 7.556204862609228030e+02 6.707961676383557688e+02 6.932631638926241067e+02 7.045949843837171329e+02 7.031703411070800485e+02 6.948872981038566650e+02 6.699041271240150763e+02 7.228418672774886318e+02 7.451281874115801429e+02 7.447363246132351833e+02 6.975689471565890472e+02 7.532550895670742648e+02 7.006987058042246872e+02 7.836255638229976057e+02 6.873476721640631695e+02 7.428115634809043968e+02 7.411798001273944010e+02 7.049184394730741587e+02 7.245669651640243956e+02 7.542599979496070546e+02 7.657214063251064999e+02 7.351591127498797960e+02 7.401633139382715854e+02 7.809962992353442814e+02 7.179334639769955402e+02 7.667068400266837216e+02 7.478574052665642284e+02 7.326631248423706211e+02 7.437597120992015789e+02 7.193194422823862624e+02 7.409743814373955502e+02 7.326749370006535855e+02 7.510908201879423132e+02 7.643431561157842680e+02 7.406099809779478846e+02 7.389416946137724835e+02 6.971572832615373727e+02 7.399831836622626042e+02 7.585240644195079085e+02 7.833542901540841967e+02 7.528183367380997879e+02 7.720491406850910607e+02 7.477617454776105888e+02 6.998870700049196785e+02 7.941097618601834256e+02 7.673198044253776970e+02 7.740022761846407775e+02 7.560011194533307162e+02 7.527225314429338141e+02 7.798919005971641809e+02 7.104976310476777144e+02 7.442518810337744526e+02 7.552158913298377456e+02 7.573830981235475974e+02 7.379367398955675981e+02 7.445859380398527492e+02 7.437623785161114256e+02 7.794630591846431571e+02 7.343947247133851306e+02 7.169486964269800637e+02 7.683626082325578182e+02 7.200846757197201669e+02 7.344905253112256105e+02 7.492315652299697604e+02 7.666916978152713682e+02 7.659701334956511118e+02 7.362871356864128529e+02 7.425758091388335060e+02 7.077067782672378371e+02 7.532020796351781655e+02 7.558657211926853279e+02 7.584830606957683585e+02 7.248653540479284629e+02 8.054198830696772120e+02 7.300462112689297101e+02 6.824221062429393214e+02 7.214388854251000112e+02 7.295302942908377872e+02 7.097844057064779690e+02 7.034719448207139294e+02 7.147651937950829506e+02 7.623952703781367291e+02 7.863039255354998431e+02 7.189899175704076697e+02 7.448289766018034470e+02 7.533206817996830296e+02 7.473634061253912932e+02 7.505892228550255822e+02 7.769165204371785194e+02 8.307720565577814114e+02 7.815936039977932523e+02 7.337589752523084599e+02 7.589216420113740469e+02 7.284357436486050119e+02 6.940365591379220405e+02 7.804097440112836921e+02 7.521352863912134126e+02 7.622814315043393663e+02 7.118083468357440324e+02 7.492669737498287077e+02 7.603349899882302907e+02 7.471023666672323316e+02 7.367732882199724145e+02 8.019291229772223915e+02 8.160172150103494459e+02 7.799283804451732749e+02 7.688431117227590903e+02 8.108478262501878362e+02 7.946619296866977038e+02 7.375401338792649995e+02 7.642444714405355626e+02 8.056863272093750084e+02 7.028039530659843876e+02 7.574841528283468506e+02 7.342352738039159021e+02 7.331254296672651662e+02 7.699430215541088955e+02 7.375264859184590023e+02 7.311662468552217433e+02 7.641112278964590132e+02 7.875377804707742371e+02 8.121685678831892119e+02 7.208477012786785281e+02 7.684551016349947758e+02 7.661921100890818934e+02 6.908602150652538967e+02 7.445948852920606669e+02 7.459743207126788320e+02 7.353865884952730312e+02 7.531855753371285118e+02 7.253829497359625975e+02 6.756741800820182107e+02 7.660936403865426882e+02 7.827499579776265364e+02 7.607855373744810095e+02 7.801093804698735994e+02 7.716506865172480047e+02 7.457288910637765866e+02 7.520750944800357729e+02 7.902897761452512668e+02 7.364680262785799414e+02 7.424443420431715595e+02 7.232926379640613277e+02 7.008042486510100844e+02 7.118956995652324622e+02 7.641962037429497059e+02 7.333308513066281193e+02 7.570618524368624094e+02 7.504193824453743673e+02 7.802129001535557791e+02 7.683503629554425061e+02 7.310130488253307703e+02 7.206750221746448233e+02 7.201080845083478152e+02 7.170592208339992339e+02 7.423512385012570576e+02 7.046713855015410672e+02 7.533197531814262220e+02 7.217260376095025549e+02 7.379194819230544908e+02 7.252908445157045207e+02 7.197324993814187337e+02 7.808942427024513790e+02 7.452440595167116726e+02 7.479656087972081195e+02 7.644318698787645872e+02 7.591604769423715879e+02 7.596322919538445149e+02 7.569468549222128786e+02 7.435072804679678029e+02 7.432075239984362724e+02 7.341820261520244912e+02 6.929109258946415366e+02 7.132482221116215442e+02 7.090258265365423540e+02 7.065033251301128985e+02 7.459461361690069907e+02 7.201700417327401738e+02 7.647051003870257091e+02 7.302059475937978732e+02 7.191331160867028984e+02 7.280979839213872538e+02 7.315394720512858839e+02 7.039680580387675946e+02 7.144142430231069056e+02 7.390202642960583717e+02 7.255255640144158633e+02 6.890156150576026448e+02 7.529448498593703789e+02 7.533766995783233824e+02 7.354936216490835932e+02 7.790716385515884213e+02 7.563802684709261257e+02 7.371437053297343027e+02 7.896307979345627928e+02 7.873040541364895262e+02 7.098956974592844062e+02 7.252196822169979669e+02 7.347367812459317520e+02 7.102692264579546872e+02 7.467040827492920698e+02 7.440986418884850764e+02 6.817968186265179611e+02 7.090974314445056734e+02 8.021668050575912048e+02 7.215238644089840818e+02 7.421966909422781100e+02 7.200950063643263093e+02 7.218909026631334882e+02 7.377096078036324798e+02 7.389966915603390589e+02 7.231029764087031708e+02 7.259622827693168574e+02 7.686490843219908129e+02 7.504793702391398256e+02 7.721610611930443611e+02 7.146807077749082282e+02 7.656482831104224260e+02 7.541410228767176704e+02 7.137034987822670473e+02 7.839950015799502125e+02 7.600267238105559500e+02 7.310776737806098708e+02 7.288451109095981337e+02 7.526790961817262087e+02 7.302272861151761845e+02 7.645277999937105733e+02 7.798676851632201306e+02 7.607685331892326985e+02 7.328566956716595087e+02 7.460407567890152905e+02 7.934611069403338206e+02 7.492619740435641233e+02 7.627781896234484975e+02 7.596142193594597529e+02 7.311754671362217550e+02 7.646547302064003588e+02 7.635479921468449902e+02 7.542964316856091500e+02 7.452430417626271719e+02 7.284301192388070376e+02 7.582343812421388520e+02 7.333496828237291538e+02 7.607588345306464817e+02 8.005663230127786392e+02 7.607827802103436170e+02 7.903300532865517880e+02 7.664384205710364313e+02 6.897140608924498792e+02 7.609858635609725752e+02 7.274658244755213445e+02 7.710784844964350668e+02 7.905730287742222799e+02 7.427814367842595402e+02 7.508044518728108869e+02 7.821745058435041074e+02 7.084271808212628230e+02 7.360975439140788694e+02 7.584181045880548027e+02 7.102797905166048622e+02 7.713517283610025288e+02 7.179195132046396566e+02 7.603801625084679472e+02 7.158096021302703775e+02 8.152071366257558793e+02 7.309582860366556361e+02 7.095843766616536641e+02 7.527385574312543213e+02 7.307962423613644205e+02 7.847712328182423107e+02 7.096357867241090389e+02 7.132860420090037223e+02 6.766998215658237541e+02 7.296143836215456986e+02 7.408475060420211094e+02 6.964326343242356643e+02 7.925336182978495572e+02 7.279697061906632598e+02 7.448763271610779384e+02 7.722411628678048601e+02 7.666807919872491084e+02 7.139478655971829539e+02 7.457465451224285289e+02 7.759619989465765002e+02 7.332064107791740071e+02 7.720735847298448107e+02 7.781915948531117238e+02 7.226626012839553823e+02 8.092352965635515147e+02 7.757624705721032115e+02 7.476218682192071583e+02 7.684975219425610931e+02 7.337145195264478161e+02 7.746581555638014152e+02 7.725722169462110287e+02 7.739645438995509039e+02 7.085752717416943369e+02 8.016029513067363723e+02 7.570951086565955848e+02 7.596478685873858012e+02 7.351741488093822454e+02 7.663752794103289716e+02 7.380795393537324571e+02 7.180551087695459955e+02 7.606700556311973287e+02 7.535757742229952783e+02 7.713841856848663383e+02 7.250968364799102801e+02 7.513447417488843030e+02 7.421871158701530931e+02 7.709616081800842267e+02 7.463215904968135419e+02 7.828059903351163484e+02 7.776518569124633586e+02 7.453574420865737693e+02 7.541978781677247525e+02 7.600727449831896365e+02 7.570728259178935105e+02 7.941449808763686633e+02 7.565613425692963574e+02 7.985218205680030223e+02 7.677865116488680997e+02 7.180370867979053173e+02 7.377654705711779570e+02 8.379917052215803324e+02 7.436817277783353575e+02 7.537657173034743892e+02 7.360797888216025058e+02 7.799017752092291857e+02 7.456827870924240642e+02 7.459023080763404323e+02 8.349006266371991387e+02 7.953922249289189494e+02 8.165457951582569649e+02 7.985765346950801131e+02 8.141029279884101015e+02 7.459358889164853963e+02 7.639946262414663352e+02 7.658383241464574667e+02 7.767453559100863458e+02 7.677088767452996763e+02 8.221736106650297415e+02 7.975442561135760116e+02 7.793428761458238796e+02 7.307695553080668560e+02 7.493958999728707795e+02 7.952441580714904603e+02 7.397273892552700545e+02 7.548852534568950432e+02 7.839538653670641679e+02 7.699183007874020177e+02 7.461222145221425990e+02 7.831692141919077130e+02 8.529572311882855047e+02 7.767087946317816431e+02 7.976621557519458747e+02 7.877846976106778811e+02 8.065942603322206423e+02 7.308096628468721292e+02 7.511649515065677178e+02 7.626032235347628330e+02 7.642734748060896663e+02 7.483942330425850287e+02 7.130411541829544149e+02 7.584312559007287291e+02 7.452588586944946201e+02 8.112735340612204027e+02 7.881002350594169457e+02 7.756608724224706748e+02 7.593047224943101128e+02 7.278421174703446468e+02 7.679169470374304183e+02 7.364975117097761768e+02 7.227544178358186855e+02 7.675743475071257080e+02 7.467589480324998021e+02 7.675052110684423496e+02 7.792831660399750717e+02 8.017781011397637485e+02 7.929156352429405388e+02 8.400897943893762658e+02 7.990289801563573064e+02 7.245933681058662614e+02 7.500491454345738020e+02 8.191235971970270384e+02 7.287648585949511926e+02 7.818695848134334483e+02 7.636303478871639072e+02 7.561825416910560307e+02 7.364181577174879294e+02 7.489978210699719057e+02 7.313018940882624292e+02 7.689055772903525394e+02 7.937588624318022994e+02 7.871184058495131239e+02 7.648329366149143880e+02 7.340655553641623783e+02 8.030342264297210022e+02 7.191792993335036499e+02 7.662695034479799006e+02 8.101720277835955812e+02 7.828564076322383016e+02 7.867538656969366002e+02 7.842518068656946753e+02 7.344432687782172025e+02 7.804890229592350579e+02 7.691662361063505386e+02 7.151307312191336223e+02 7.354584954625539694e+02 7.529774143795646069e+02 7.398515031659005672e+02 7.445414246079187706e+02 7.572089635804935597e+02 6.944367167832972427e+02 7.394342902969217448e+02 7.636114188775540015e+02 7.789893488503161052e+02 7.949526811875499561e+02 7.476007818100060831e+02 8.039486700662238263e+02 7.737978375549897692e+02 7.323839294828098900e+02 7.414261915793150592e+02 7.521051613027686926e+02 7.793130434194436020e+02 7.418858912213732992e+02 7.792594968060620886e+02 7.609240254760658217e+02 7.076413805073705134e+02 7.497368863009056668e+02 7.092227319021518497e+02 7.960384069337114852e+02 7.802143616727649942e+02 7.610828530659342732e+02 7.760069091119438554e+02 7.269755936128516396e+02 7.666459921602905752e+02 7.682902790330657581e+02 7.378949959493736515e+02 7.628506566341992539e+02 7.163373993445957240e+02 7.635790610253611703e+02 7.703820270600110689e+02 7.394292890714319810e+02 7.253358304456697851e+02 7.511363394525968715e+02 7.451823664836855414e+02 7.394721589259764869e+02 7.170856768055128896e+02 7.411066374858293102e+02 7.587929115387279353e+02 7.243099742197134674e+02 7.621369558056343294e+02 6.971938716818370949e+02 7.179677457646525909e+02 7.555664057255025909e+02 7.341313292227525835e+02 7.563418176117571647e+02 7.617533615951708725e+02 7.190873035180812849e+02 7.349649690226368648e+02 7.229304014214554854e+02 8.123318608322730370e+02 7.592568489200864406e+02 7.386633602684188418e+02 7.816531404886669634e+02 7.571556984066226050e+02 8.039949897024937400e+02 7.351654437072671726e+02 7.762255501243955678e+02 7.994708054477308679e+02 7.593675608869673397e+02 7.953621442502791297e+02 7.596757839983658869e+02 7.389962005957454494e+02 7.588685195418614740e+02 6.756909439973233020e+02 7.843237171780165227e+02 7.179150554182597261e+02 7.186355415239810327e+02 7.421795898454898861e+02 7.679065424174631289e+02 7.880625448470078709e+02 7.748124102469745367e+02 7.791134852868558482e+02 8.113927161458399269e+02 7.567237173294657850e+02 7.670527061340857244e+02 7.444420790972177429e+02 8.122084902092655057e+02 7.552649499834411699e+02 8.003572059823338805e+02 7.583744620381844470e+02 7.987514436364580206e+02 7.944919044226531923e+02 7.967635486237063560e+02 7.583430461078181679e+02 7.827051924260985061e+02 8.066493993964743368e+02 8.028223525259786584e+02 8.005738828783588588e+02 8.097051440149275550e+02 7.491984330215681211e+02 8.129973194183490932e+02 7.928492006386327375e+02 8.106375135522918072e+02 7.711089088412612682e+02 7.621495855785288995e+02 7.750432455091178099e+02 7.473065221898295931e+02 8.047467888043090625e+02 8.338703495063466562e+02 7.733200989724599594e+02 7.480272830892365619e+02 7.734974622352503957e+02 8.039056913128321185e+02 7.584889430299631385e+02 7.961002245216679967e+02 7.413288493912148169e+02 7.465154645014730477e+02 8.378288867281974035e+02 7.406141499464064282e+02 7.729874488776263206e+02 7.771652286413049069e+02 7.994494451419960797e+02 8.163490626691491343e+02 7.451415339672530536e+02 7.738444005368550052e+02 7.994135302236901452e+02 7.656776853970534376e+02 7.649462304032413158e+02 7.774162768358812627e+02 7.482195362196516726e+02 7.702533386038647905e+02 7.547862478517687350e+02 7.889457589026339974e+02 7.674338611981503391e+02 7.283956603089397959e+02 7.477050036545060721e+02 7.729574744134788489e+02 7.596811612953597432e+02 7.979064603800792383e+02 7.891861849514295955e+02 7.769315759700947410e+02 7.713631696968036522e+02 8.018734893589113426e+02 7.282689853897157946e+02 7.923095338435427948e+02 8.030015023564026251e+02 8.590541313741222211e+02 8.012497477725110002e+02 8.307899723643956804e+02 8.038936724770029514e+02 7.811568388705289863e+02 8.096569486431802716e+02 7.682199967656850959e+02 7.731257103025972128e+02 8.048736882190280539e+02 7.909378008099042745e+02 8.194646578364560128e+02 7.882780237499349596e+02 7.730083840679084233e+02 8.263696439625638277e+02 8.122603253694016985e+02 8.099137676228913278e+02 8.057745485795929881e+02 7.589247132471367649e+02 7.770824588108278022e+02 7.619379238668152539e+02 7.923866931255403188e+02 7.479045885433972671e+02 7.785082766745950948e+02 8.060689973228046483e+02 7.573387504679100175e+02 7.957908806760224252e+02 7.912399868992490610e+02 8.115004966089637719e+02 7.468872885800585664e+02 8.380286209196343634e+02 7.664839902687579070e+02 7.909079424664322460e+02 7.806666763188359255e+02 7.249304907818116135e+02 7.794919598952271826e+02 6.864502254115440110e+02 7.572851358526563672e+02 7.729093134561794614e+02 7.856381881414988584e+02 7.629436741885064066e+02 7.707839973031636873e+02 7.973061799567385606e+02 7.859175090427575014e+02 7.946731300265023492e+02 8.150805654304582504e+02 7.635131599688023698e+02 7.789913716362018477e+02 8.097164988818982465e+02 8.009377868867724146e+02 8.661611463238222086e+02 8.228861148276334916e+02 7.853838970711277625e+02 7.855640056402916116e+02 7.665774762082503457e+02 7.977077661114009288e+02 8.062108470902866202e+02 7.460487719728185994e+02 7.808408080791936072e+02 7.756910642410717855e+02 7.624063947916682764e+02 7.575639688824286395e+02 7.540783828344067388e+02 7.595024834945096472e+02 7.921486826128140137e+02 7.727104019595625459e+02 8.376896372971220899e+02 7.887006005370403727e+02 7.720787069534319471e+02 8.058205364221167883e+02 7.564854785405693747e+02 8.063109699761388356e+02 8.111000188901582533e+02 8.355609472390619885e+02 8.488420444334809645e+02 7.487005917741321355e+02 8.171797882951329939e+02 8.171342911780168379e+02 7.750945087012022441e+02 7.974737342563297489e+02 7.549139079165480553e+02 7.440096779405600955e+02 7.504449071790571679e+02 8.039000897790413092e+02 7.878891310991575665e+02 7.887421347170436547e+02 7.798857263532316892e+02 8.420160178999924483e+02 7.661566210680223321e+02 7.912694104842920524e+02 8.347505646913421060e+02 8.410722388021154075e+02 8.317492909459047041e+02 8.728761506824878325e+02 8.390618429551971076e+02 8.483537819866622840e+02 7.938551844092252168e+02 8.280967027126157518e+02 7.894794483667004670e+02 8.433178712558058123e+02 8.764020993246900844e+02 7.538141006031498819e+02 8.230759289000599210e+02 7.521191338808279170e+02 7.932131654596422550e+02 7.937900634682756618e+02 8.564064297665215690e+02 8.302063630517784532e+02 7.677567056091704671e+02 7.984534174077106172e+02 7.875728648702133796e+02 8.334949775135469281e+02 8.448096999666976217e+02 8.082199160109591958e+02 7.718570394989022816e+02 7.915456209375989829e+02 8.431483665942173502e+02 8.138467643936384093e+02 8.235524976880216173e+02 8.185035600080427685e+02 7.862825777201021538e+02 8.049191588758601483e+02 8.675028601775424022e+02 8.422540906665198008e+02 8.123247792882002614e+02 8.122302845676213110e+02 8.237540709340795502e+02 8.319848728301154779e+02 8.328420739898912188e+02 8.006893296589789770e+02 7.822983351157304241e+02 8.224352952279393776e+02 8.156831184856849859e+02 8.220545545521772510e+02 7.758871142016223530e+02 8.051483638115307713e+02 8.024694849975511488e+02 8.322888891060409833e+02 8.486186218591833494e+02 8.267403327400057833e+02 7.781162435472859897e+02 8.331274161478725091e+02 8.252114221302624628e+02 7.829880696234788502e+02 7.970875117509613119e+02 8.332649275731399712e+02 7.770913843114000201e+02 8.572883885150916967e+02 8.720331604600688706e+02 7.966450283997112365e+02 8.282987065028734150e+02 8.035836786424285947e+02 8.302110520638676689e+02 8.256719878102130679e+02 7.333905586634948577e+02 8.008282324589573591e+02 8.170341286880496909e+02 8.362085262269225723e+02 8.689168607123226593e+02 8.476854862905063328e+02 7.858755136965252177e+02 8.442000766725775520e+02 7.511132401160078871e+02 8.094820802730847618e+02 8.589141443781951466e+02 8.277105029660151558e+02 8.217613555113757684e+02 8.229167517397586380e+02 8.194212841958292302e+02 8.540378467166764267e+02 8.568947650023940241e+02 8.819950436778649419e+02 7.448959378219391283e+02 8.287249179587087156e+02 8.480020316951611221e+02 8.496935987561785169e+02 8.437456798238449664e+02 7.949567497944042316e+02 8.281834254773081057e+02 8.173356420564826976e+02 8.132797776345194052e+02 8.790792999194550248e+02 8.478407232031341891e+02 8.259596884899573297e+02 8.072275552579454825e+02 7.934587109266487914e+02 7.838141540197383392e+02 8.606993451611024284e+02 8.540047321453450877e+02 8.371862625912779095e+02 8.243222988158751150e+02 8.499824869887772820e+02 8.476173798596370261e+02 8.609150090080469226e+02 7.980462706691516814e+02 8.331564018685841120e+02 8.541845222148268704e+02 8.161835268647504336e+02 8.218288397502811904e+02 8.521148422245694292e+02 8.245778348155237154e+02 8.182708206276623741e+02 8.140057253243863897e+02 8.768736883793721972e+02 7.814697887281372459e+02 8.206340651953488532e+02 8.223385805260697907e+02 8.462984662295755243e+02 8.278578367035441943e+02 7.928658419300928699e+02 8.691060291929210280e+02 8.413754816239598995e+02 8.457054834447803842e+02 8.184616839449163308e+02 8.207754657886002860e+02 8.211384847858638523e+02 8.181612559388753425e+02 8.197674013124411658e+02 8.423596907787217560e+02 8.406326800556381613e+02 8.286719602264440709e+02 8.017226700307347755e+02 8.284689925346028758e+02 8.704511496703929652e+02 8.786981146056643865e+02 8.021227800727343720e+02 8.528563252307594666e+02 8.713064223802520019e+02 7.934248551705064756e+02 8.289007628227012674e+02 8.912160421136441073e+02 8.231963055566210414e+02 8.329825820274346597e+02 8.714511831118232976e+02 8.577007263155398959e+02 8.733651180576966908e+02 8.610167540573212364e+02 8.095199801453223927e+02 8.610098318117424014e+02 8.652887729473200125e+02 8.858720801740970501e+02 8.424026966944323931e+02 8.457775707574073749e+02 8.258640109170239612e+02 7.917542335756045304e+02 8.422008899801049893e+02 8.001709371482417055e+02 8.388653085003527394e+02 8.138619760979725015e+02 8.094415758806435406e+02 8.148301865520204501e+02 8.587585363720064606e+02 8.275642763847370134e+02 7.750936658133362016e+02 8.414237085370842806e+02 7.989792582411747617e+02 8.285385358009061747e+02 8.299810774094511316e+02 8.041699070833374208e+02 8.031884772047616252e+02 8.039578701405571337e+02 8.004631851701795995e+02 8.203238517083850638e+02 8.453033073314018111e+02 8.112908615417377405e+02 8.193435978744836348e+02 8.113751973485387907e+02 8.191148223869969343e+02 8.151592900405646560e+02 8.027206343804699600e+02 8.377319301108715308e+02 7.823688228221967620e+02 8.514767544551533547e+02 8.529477581085664042e+02 8.313698622371522333e+02 8.688733833773110291e+02 8.425772048395989486e+02 7.875242452821727284e+02 8.466763563423374990e+02 8.031437636058602720e+02 7.895030199713414731e+02 8.189689086504051829e+02 8.534720535616013422e+02 8.023324937338105656e+02 8.147171948527786753e+02 8.150342767044014636e+02 8.505843581083615845e+02 7.565884371502613703e+02 7.939045036280072054e+02 8.338074697391624568e+02 8.247629945605214061e+02 8.257467594357543703e+02 8.379615864446540172e+02 8.964936837479150427e+02 7.577694063950251575e+02 8.284546003950742943e+02 8.288427961507145483e+02 8.339239468823246852e+02 8.181832644931365621e+02 7.992270210871441805e+02 8.092000689760108116e+02 7.884304497847095945e+02 8.084250522329814430e+02 8.461320968689960864e+02 8.361456383503954157e+02 8.172047141055596740e+02 8.249470317000857449e+02 8.201563973080753840e+02 8.432093892680746876e+02 7.925298570253381740e+02 7.826762400678700260e+02 8.147596579328329653e+02 8.132483664923282731e+02 7.999879264687700697e+02 8.124797634946415883e+02 7.470609721009881241e+02 7.780143740270888202e+02 8.276573395576165240e+02 8.162145635182127990e+02 8.245496733080939293e+02 8.362768547635595269e+02 8.096373855542506135e+02 7.739110353359782266e+02 8.097315727910430496e+02 7.649049483343109159e+02 7.643357576398359470e+02 8.084946434544707472e+02 7.945610536896263056e+02 8.863763318393931741e+02 8.518083390604504075e+02 8.269458384920022809e+02 7.981959616187174333e+02 8.156199949082937337e+02 7.919785545259400124e+02 8.612265424415576263e+02 8.199079472714496433e+02 8.212423212831147339e+02 8.404077917379070186e+02 7.785170602361073406e+02 8.139543212193331101e+02 8.285842567846717657e+02 8.051655499907188869e+02 7.643189194917031273e+02 8.390396836660230520e+02 8.369453775682195555e+02 7.707225078149090223e+02 8.333057518865612110e+02 8.118655447687220885e+02 7.894653350518747175e+02 7.836818539291841716e+02 8.386898658485276883e+02 8.135652222621513374e+02 7.650324695346248518e+02 8.134645697867714489e+02 7.764952506577795930e+02 7.766572625379889132e+02 7.949413942076711237e+02 8.234826282673027436e+02 8.705175849507533030e+02 8.274652118045335101e+02 8.541432428637129988e+02 8.495122596188737134e+02 8.661807511638342021e+02 8.388407056720346873e+02 8.298460438106059200e+02 8.303926968015053944e+02 8.454752000559599310e+02 8.380813881342826335e+02 8.323884059330288210e+02 7.728367804262369418e+02 8.749346838093338192e+02 8.337500371406152908e+02 8.193964769234753476e+02 8.315039943630490598e+02 8.791321749359698288e+02 8.451275278247674123e+02 8.246112463803459605e+02 8.241014683378162999e+02 7.898962145428472468e+02 8.503127628184265632e+02 8.314512767995443028e+02 8.432555030644663248e+02 8.372906776474809476e+02 8.287624701003051086e+02 8.216219032520250494e+02 8.192809035068194135e+02 8.385790398714831326e+02 8.544594248835095414e+02 8.390368378327431174e+02 7.797592797909842375e+02 7.399899187905401732e+02 8.173074898700515405e+02 7.833795901637031420e+02 8.274689213167229127e+02 8.796807207789004224e+02 8.010896460914075305e+02 8.636986289308097184e+02 8.338219027284607137e+02 8.220888506938258615e+02 8.492582884843282045e+02 8.376333024712107544e+02 8.452588734722036179e+02 8.515231599294504576e+02 8.149643796469949848e+02 9.071899092218490068e+02 8.075531954786376900e+02 8.399339297253792438e+02 8.079931929278036478e+02 8.481555346187752775e+02 8.053591228737119536e+02 8.662340860893516492e+02 8.458674019453272876e+02 8.103205277251196321e+02 8.314870935946725012e+02 8.109734334383621217e+02 8.499152759470412093e+02 8.805122535718047629e+02 8.372691388632724738e+02 8.387214650914141885e+02 8.275592448671508237e+02 8.528219933543178968e+02 8.269278560834391101e+02 8.190398327530685947e+02 8.465288704626659637e+02 8.463501555084367283e+02 8.202165058213638531e+02 7.995332792980860859e+02 8.341703827151210362e+02 8.163779421526628539e+02 7.985164313020613918e+02 8.024319455029700521e+02 7.770533098660353062e+02 8.564885925082631957e+02 8.726096488080883091e+02 8.328250673771329957e+02 8.567007165695949880e+02 8.609389897370899689e+02 8.304724510431900626e+02 8.080506640564402687e+02 8.279637155810429476e+02 8.538975023877958392e+02 8.020537477164959910e+02 8.701368875437768793e+02 8.095808101129722445e+02 8.122534856309798670e+02 8.363877356440647191e+02 8.303142907827526642e+02 8.793157147704262115e+02 8.309197132410251925e+02 8.625676966521114082e+02 8.360511080135463544e+02 8.724847861370344617e+02 8.447266612449797094e+02 8.596237084448416681e+02 8.100802499966903270e+02 8.418110230691086144e+02 8.492469705094874826e+02 7.949507126325402169e+02 8.395523489722590966e+02 7.920223841558354252e+02 8.534482879071500747e+02 7.953817708204520613e+02 8.023631723051034896e+02 8.923891460521491581e+02 8.034299128164864214e+02 8.558526906739103879e+02 7.569296613491580956e+02 8.043873316885701570e+02 8.092568642595666688e+02 8.348609166994796169e+02 7.983848703241048952e+02 8.361323653613037550e+02 8.704063800805945448e+02 8.502834661251787338e+02 8.481119966347026775e+02 8.816724849596711238e+02 8.254185537252021732e+02 8.695178459787659904e+02 8.811629684326761662e+02 8.735751035161407572e+02 8.715170181864494907e+02 8.738178723566473991e+02 8.141340167114170754e+02 8.481685020867158755e+02 8.598351984098407002e+02 8.006903217944568496e+02 8.137955757070819800e+02 8.506804461872717411e+02 8.019199404610898227e+02 8.618109097403317946e+02 8.220759482183113960e+02 8.585868285554720387e+02 8.363514479735653140e+02 8.641888915548985324e+02 8.267883716260162146e+02 8.451527359604223193e+02 7.957709954948796849e+02 8.309323701621531200e+02 8.348407743779763450e+02 7.967798913023050318e+02 9.001246174051668731e+02 8.043562258612428195e+02 7.754901775678775948e+02 8.750403677120106067e+02 8.057082150628535828e+02 8.279798720337240638e+02 7.911899637682975026e+02 8.458193378810293552e+02 8.229515597225441752e+02 7.620055545716993493e+02 8.188954175341666541e+02 8.319819552896357209e+02 8.231719652333661088e+02 8.466282606873010081e+02 8.404175615251148201e+02 7.990029988825531291e+02 8.090489324235123831e+02 8.289564862223737691e+02 8.738550487851103981e+02 8.278804153498530241e+02 8.494237615561240773e+02 8.556872052348725219e+02 8.343659621728813818e+02 8.481512725026909720e+02 7.768876563775778550e+02 8.702135430009196853e+02 8.186994074348392587e+02 8.162334135512892317e+02 8.135490465545194638e+02 8.136508641692170158e+02 7.517401167045919692e+02 8.254340091450043246e+02 8.490267819311864059e+02 8.233934837561439508e+02 8.761324195205937713e+02 8.356537350150944121e+02 8.237930632878277493e+02 8.382591978564037163e+02 8.499343683035076538e+02 8.585200355465636903e+02 8.524251030644232969e+02 8.595851292522376070e+02 8.762486022603764013e+02 8.294137493738263629e+02 8.285323145996396761e+02 8.153028441104308968e+02 8.749351984017213226e+02 8.608439676588225211e+02 8.559292908031044362e+02 8.044482604172295623e+02 8.696374500178047811e+02 8.429589615879389157e+02 7.930087153831738078e+02 8.541335783511696036e+02 8.826406293488920483e+02 7.723288976261017069e+02 8.291380459166790615e+02 8.474167355062027127e+02 8.526617975938813743e+02 8.263953222872627293e+02 8.228024387394613086e+02 8.047752541991102362e+02 7.810820935380232868e+02 8.515763755801391426e+02 8.660481844562009428e+02 8.220356647207094056e+02 7.911129631408393834e+02 8.744488294691356032e+02 8.276784242510070726e+02 8.476835052829874257e+02 8.351136178871173570e+02 7.746412808193178989e+02 8.590565208259454266e+02 8.139197689619170433e+02 8.135718908454319944e+02 8.587325183247857012e+02 7.622399431695668000e+02 8.634412216399214230e+02 8.344959342518938001e+02 8.539304212755286017e+02 7.943138763612477078e+02 8.320444773822833895e+02 8.992218495634833744e+02 8.686653796177128015e+02 8.525938046546689293e+02 8.646547574528206042e+02 8.361283633325425626e+02 8.395469432844298581e+02 8.405822248709578162e+02 9.149755469047769338e+02 8.722891141544815810e+02 8.602465210478476365e+02 8.066314523827085168e+02 8.229344246652553920e+02 8.163581944441345968e+02 8.576712258771822235e+02 8.807015887819848103e+02 8.681324384273990518e+02 8.366269238436806290e+02 8.536880046206605357e+02 8.901879715397640211e+02 8.746915908066287102e+02 9.207370254077538902e+02 9.068288683463057396e+02 8.724956351201658435e+02 8.540434733095784168e+02 8.701126670450588563e+02 8.911007613471665536e+02 8.677528563188777753e+02 8.797810861891049399e+02 8.889821034819400438e+02 8.186338943280197782e+02 8.893869678074476042e+02 9.069897450414183595e+02 8.573186994340373985e+02 8.147026881914765681e+02 9.153506039287834710e+02 8.629175214074668929e+02 8.243624951205456455e+02 8.732307468134198416e+02 8.384217690033134431e+02 8.629899336601754385e+02 8.801986307554693667e+02 8.330713823476169182e+02 8.550922930478076296e+02 8.408495017785322716e+02 8.599627896666463585e+02 8.481062890257219351e+02 8.625731201012579277e+02 8.876923150263293110e+02 8.322218139751706758e+02 8.314677926153106000e+02 8.804014601538165152e+02 8.354433148259955715e+02 8.415930351283274149e+02 8.427786548523877173e+02 8.217330504303225780e+02 8.798862343710584355e+02 8.535402012644168508e+02 8.345691661222407447e+02 8.544766609894784324e+02 8.587102930937709289e+02 8.075674519209516120e+02 8.775878064478870328e+02 8.850609365710261045e+02 8.511812684206443009e+02 9.078950389154566665e+02 8.752775098572378738e+02 8.815651843844224231e+02 8.555302622720965928e+02 8.884235503065862076e+02 8.731966689470311849e+02 9.390812178577726854e+02 8.198521143887802509e+02 8.599096252258354980e+02 9.037034851431789093e+02 9.095835125545805795e+02 8.253294745583580152e+02 8.565000797212796897e+02 8.435758326251793733e+02 8.334339335256063350e+02 8.991053888759804522e+02 8.676979780039750949e+02 8.453991294377337908e+02 8.518350973114829685e+02 8.911074830570211134e+02 8.781876592244416315e+02 8.092208262819752917e+02 8.398675996515655697e+02 8.762701475906446831e+02 8.168911379625392328e+02 8.955158765154558296e+02 7.872534838347737605e+02 8.695027499616971909e+02 8.239788705574588903e+02 8.577556010552972339e+02 8.559200580849101243e+02 8.885972240018096500e+02 9.061162659358967630e+02 8.873337725822898392e+02 9.480689726678536999e+02 9.172543136689105268e+02 9.189775318579788745e+02 8.256055116998014682e+02 8.795621474838490030e+02 8.845170340533084072e+02 9.023613500494849404e+02 9.005665300652242422e+02 8.382397065005267223e+02 8.560250330732225166e+02 8.705972538582115021e+02 8.757287195322765001e+02 8.761175832431814570e+02 9.217543738793461898e+02 8.941441399093553173e+02 9.132686988882920787e+02 8.418082354787862869e+02 8.648689898384908474e+02 8.386621060864272295e+02 9.110907608799046784e+02 8.972006691081360259e+02 8.343188110112532740e+02 8.710280354323967913e+02 8.921887648470080876e+02 8.545181223920275215e+02 9.080478589014628596e+02 8.032181873268275467e+02 8.415090829834175565e+02 9.223318235598515002e+02 8.592061073108113760e+02 8.766439876860457616e+02 8.791195906787133936e+02 8.778619339619169750e+02 9.322109422212607797e+02 9.112859572697927888e+02 8.276937560500946347e+02 8.742914878951631863e+02 8.582460526677675716e+02 8.863018282818051148e+02 9.039497657724385817e+02 8.746414126745056592e+02 8.930445948662310229e+02 9.449508890883745380e+02 9.231801629182016313e+02 8.690873555354085056e+02 8.787379159602561458e+02 9.186103916579262432e+02 8.274703069277909435e+02 8.488515511011656827e+02 8.888423343254831934e+02 8.450552020403031293e+02 8.147000032444138924e+02 8.859384240427662007e+02 9.106249654605962860e+02 8.881648523246768718e+02 8.560692610001799494e+02 8.205685468543606476e+02 9.068861756226459647e+02 8.099875513749008178e+02 8.472765060730724826e+02 8.535567902980167219e+02 8.658120639604451299e+02 8.991969027066739955e+02 8.752032916804425895e+02 8.505091944042331988e+02 8.939746642441892845e+02 8.492734123224820451e+02 8.148226899803721608e+02 8.557222100635592597e+02 8.597301754656731418e+02 7.933632483312434260e+02 8.631968975738394647e+02 8.930446371783167478e+02 8.748900232986899255e+02 9.042166844925387750e+02 8.466965161619032187e+02 8.311995513267339675e+02 8.791652621403908370e+02 8.715633246667939602e+02 8.540472666869175100e+02 9.006382667918621792e+02 9.195481696101334137e+02 8.710417838951802878e+02 8.586060361481463588e+02 8.412814932305024058e+02 8.467705392879361170e+02 9.365851311107098809e+02 8.126593557229833777e+02 8.932152807792181193e+02 8.555833193724234889e+02 8.068854003773950581e+02 8.207071487860130219e+02 8.585177001042831080e+02 9.204595112714898733e+02 8.853387227268742663e+02 8.809301745108217574e+02 9.057242200083079524e+02 8.877542408365189885e+02 8.947429430239433259e+02 8.743705701035243010e+02 8.926001708043520466e+02 8.810360709171691269e+02 9.232102367542225920e+02 8.523723010692314119e+02 9.017774541107893356e+02 8.875259368175370582e+02 9.265213108335206016e+02 8.490586400947032644e+02 8.888627909922837489e+02 8.403677957146525159e+02 9.281375255268291085e+02 8.727668458368448228e+02 8.504093082777308155e+02 8.541756096794033510e+02 8.652584094114731670e+02 9.173154990841139806e+02 7.993123866518982368e+02 9.217697880427217569e+02 8.285800673052982575e+02 9.215682229873788174e+02 9.039252588322328847e+02 8.548113697081261080e+02 8.528616402305092379e+02 8.088120205451911033e+02 8.924119948745827742e+02 8.296873740057658324e+02 8.616442261070197901e+02 8.752982093414583460e+02 8.721646432527669504e+02 7.828060198132259302e+02 8.549944790038135807e+02 8.209588366823705883e+02 8.733575288195694384e+02 8.610847787013149173e+02 8.575071781118447234e+02 8.716028417624505664e+02 8.876820678971198504e+02 8.441108674304073247e+02 8.149049410030536365e+02 8.277284889665443188e+02 8.662085629991108817e+02 8.564967538198316106e+02 8.951152356419382841e+02 8.565810138876652218e+02 9.274931830729849480e+02 9.192752827936971016e+02 8.969776530041673368e+02 8.601753155552377166e+02 8.716704025715954458e+02 9.292223572854824170e+02 8.539649480404868882e+02 8.544484943868818618e+02 8.509717795767058988e+02 8.225691125996626170e+02 8.408618476048420689e+02 8.349132247220853742e+02 8.774521066566987884e+02 9.503915870027926758e+02 8.784735796907211807e+02 8.647102269793318783e+02 8.885865532148051216e+02 8.608423855545125889e+02 8.920540154147253133e+02 9.256629340078704899e+02 8.533342759526797181e+02 8.295173620506229781e+02 8.385159722190943512e+02 8.247173660873164636e+02 8.704259153210068689e+02 8.691511428495725795e+02 8.578581007611917357e+02 8.411891210934717265e+02 8.820996405258335926e+02 8.982860033515619307e+02 8.803063171018459343e+02 8.970119051173505795e+02 8.303720178800967915e+02 9.220939208604504529e+02 8.971011781621332375e+02 8.645119538547420461e+02 8.533579820502018265e+02 8.727158221682226440e+02 9.078016497965244298e+02 8.826418022271736845e+02 8.686645611968075400e+02 9.152383905607514407e+02 9.239225579204996848e+02 9.422576036577031573e+02 8.328522557829130619e+02 8.241113590564907554e+02 9.316848531005149425e+02 9.466388477802321404e+02 8.965727553464474795e+02 8.764865829455360426e+02 9.345203648589371141e+02 8.841871769009827631e+02 9.422960661509131342e+02 9.154941748866747275e+02 8.623746911011890006e+02 9.353002230665282468e+02 8.598377235849186491e+02 9.361169153148528039e+02 8.874674555818476165e+02 8.808958033222893391e+02 8.752520893968534210e+02 9.368844256131189923e+02 8.988317238047985711e+02 8.343835735357137082e+02 8.877088385546476275e+02 9.055540316635074305e+02 8.807324561078414717e+02 8.615871464509398265e+02 8.825083988285285841e+02 8.936032357768248175e+02 8.455777421169651689e+02 9.307288240763715521e+02 8.888772631376514255e+02 9.237563284058268209e+02 8.856877886630419425e+02 8.710903895181240841e+02 8.740370338701045512e+02 8.743549484697878142e+02 8.974478272335628617e+02 9.170569945722430703e+02 8.487898435526280991e+02 8.616948404319872452e+02 9.250320700589541048e+02 9.239349724288954349e+02 8.705001883883770688e+02 8.778625537780774266e+02 8.911379191821384893e+02 8.295296135294686337e+02 8.873861286569115236e+02 8.673606572106725707e+02 8.747965567112281633e+02 8.776299968097026749e+02 9.300875536042962040e+02 9.096444990729540905e+02 9.052636849718896883e+02 8.711957295758038526e+02 8.994787990515400224e+02 8.942889700452227544e+02 9.254186221134600601e+02 8.923454928886690141e+02 8.960775286243733717e+02 8.749847468872712852e+02 8.902911334410905511e+02 8.586216760360924809e+02 8.481016637339026829e+02 9.195733657393936937e+02 8.517632704088896389e+02 8.538984498482358276e+02 8.498035383170019941e+02 9.056672816734385378e+02 9.104175782810868895e+02 8.795246138995905767e+02 9.179023828956894704e+02 8.468674454363897439e+02 8.602866065606281154e+02 9.026033586712796932e+02 8.689246322844575161e+02 8.288764179398219767e+02 8.615654733593094079e+02 8.532887730587221995e+02 8.414948038427783104e+02 8.635122952998985966e+02 8.948867115843110014e+02 8.799262370744230566e+02 8.916272338590017625e+02 8.654380436781602839e+02 8.905896482413475042e+02 9.053053280251932620e+02 8.517946824455549404e+02 8.843638497444576387e+02 8.822539591620875399e+02 8.775818644569417302e+02 8.930694526635198827e+02 9.203419711976506505e+02 8.667749517271240620e+02 8.502696497860119962e+02 8.108908734848728272e+02 8.573602673671099410e+02 8.999900490040404293e+02 8.292588624023127295e+02 8.151417411798555577e+02 8.982398619829746167e+02 8.671268260383786810e+02 8.064815905603201145e+02 8.101245991735481766e+02 8.608608171706671328e+02 8.481841966326320517e+02 8.566156944573725696e+02 8.822379298263807641e+02 8.847559031622828343e+02 8.148011297818109142e+02 8.434949937192562857e+02 8.254924799212217295e+02 8.813674169900712059e+02 8.102653697692444439e+02 8.361597942507025891e+02 8.471492523130298196e+02 8.387403266275257465e+02 8.151501354018620304e+02 8.145677462529116610e+02 8.286975597457326330e+02 8.008850228291007625e+02 8.653522503574375833e+02 8.451870720184459742e+02 8.584929357951948532e+02 8.491013658070025940e+02 7.978236465520691354e+02 7.984845629434038301e+02 8.824676603149075618e+02 8.831000940813424904e+02 8.274895065053153758e+02 8.423955101503727292e+02 8.220828903675080710e+02 7.914041831143086938e+02 8.275043864736441037e+02 7.783792525490539447e+02 8.424611778571673995e+02 7.465435761619233972e+02 8.496540829524370793e+02 8.328031601627905047e+02 8.663822826470127438e+02 8.265764070857486558e+02 8.061873576901450633e+02 8.551843926802409896e+02 7.995143072209859838e+02 8.636138622655722656e+02 8.356182790224601149e+02 8.128119520912524649e+02 8.503313915275200543e+02 8.920542846993120065e+02 8.218174376494129092e+02 8.155365249894591670e+02 8.697147755858053415e+02 8.267692786684978046e+02 7.950646351386086508e+02 8.658676202877260266e+02 8.550899806695131247e+02 8.805573299965244587e+02 8.155951104348717990e+02 8.362327982116220255e+02 8.315377803477564385e+02 8.527104368162406445e+02 8.179967128634243636e+02 8.169032757855742375e+02 8.536703706303028412e+02 8.521329526777334422e+02 8.526944952425624251e+02 7.790603079086025673e+02 7.977353811445858582e+02 8.312013261373402884e+02 8.969097708785237728e+02 8.849201513567486472e+02 8.545788504318646801e+02 8.818910048807786097e+02 8.264032912023363906e+02 8.816377615925586042e+02 8.231605611216718899e+02 8.419805699100172660e+02 8.894729798682070623e+02 8.458675075595023145e+02 8.439908308488053308e+02 9.047193027477998157e+02 8.206385952342714063e+02 8.513153305377629749e+02 8.857434661320963869e+02 8.984894075664878983e+02 8.176358812369974203e+02 8.432468635698442085e+02 8.400877581871318398e+02 8.661019536953152738e+02 8.584786424087985779e+02 8.731469883119514179e+02 8.611067289613212097e+02 8.169893579602833142e+02 8.126546029945511691e+02 8.831082996012141848e+02 8.910146649405421613e+02 8.382432541628734270e+02 8.364801952850766611e+02 8.460366281714688057e+02 8.584917952822603411e+02 8.364973989388395239e+02 8.800861272030000464e+02 8.329031371096768908e+02 8.564154742512926077e+02 8.213008828636341150e+02 8.408848555236787661e+02 8.796341790599757360e+02 8.802371415686816363e+02 8.703933803372661941e+02 8.375338693454564236e+02 9.081949753367084668e+02 8.386261602231572851e+02 8.774361019700216957e+02 8.555319054669821526e+02 9.125530395337117398e+02 8.505753783475392993e+02 8.297171629556816015e+02 8.600271054975388552e+02 8.947343422847098964e+02 8.525761768941374612e+02 9.260893413172110513e+02 8.235736567195019688e+02 8.657764996270491338e+02 8.722084922737799388e+02 8.668242803736618498e+02 8.339299267590766931e+02 8.154155263267521150e+02 8.578119358733804347e+02 8.504068378991504460e+02 8.324556636915687022e+02 8.894106923682618344e+02 8.682622340379230081e+02 8.600432914955217711e+02 8.837169347571972366e+02 8.851685512820790791e+02 8.864206911828090369e+02 8.712260348266880783e+02 8.821914409472088892e+02 8.347334639067850048e+02 8.518027446896718402e+02 8.428831140001544782e+02 9.282032326600353827e+02 8.878355920658216291e+02 8.273060032782275357e+02 8.376337160135552722e+02 8.592653948502418189e+02 8.958529724398268854e+02 9.228674924600861686e+02 9.243825911028470728e+02 9.014937249791709064e+02 8.587868838875605206e+02 8.707152111968576946e+02 8.768527633066440785e+02 8.717591384124232263e+02 8.505959860986222338e+02 9.110722422972950199e+02 8.815978910018579882e+02 8.738477924010279594e+02 8.982844588655045754e+02 8.114550179372328103e+02 9.058712745454489550e+02 8.828627860586423139e+02 8.963114381804629147e+02 8.541359572616661353e+02 8.626627137737751809e+02 8.625370009356571472e+02 8.392538895514628621e+02 9.271759726884959036e+02 8.747548664043870303e+02 9.032900048478661574e+02 8.999048116078380417e+02 8.617929938468761293e+02 8.559283776756589077e+02 9.119557916994137940e+02 9.006929257812516880e+02 9.451071228423752473e+02 9.092655278299130259e+02 9.467754968729248048e+02 9.195429179430976774e+02 9.153694819701000824e+02 9.522317487690887674e+02 9.182381769118635475e+02 9.065621565113917768e+02 9.395106487816052550e+02 9.096524548339735929e+02 9.353450223689819722e+02 8.920418186350869973e+02 9.051610799498135975e+02 8.506855988199497460e+02 8.944605289705712039e+02 8.878333835602257977e+02 8.635817123328296248e+02 9.632511817238671483e+02 9.598839973700930841e+02 8.645000767449013210e+02 8.960929566019556205e+02 9.412682565277694948e+02 8.747089559707499120e+02 8.964974430239575440e+02 8.343151514860813904e+02 9.744098934687845031e+02 8.663235249993596199e+02 8.714428252268688766e+02 8.869067061145267417e+02 8.736469336412751545e+02 9.236684028334004779e+02 9.020536686278634306e+02 9.068923895053724209e+02 9.543791707674953386e+02 8.795191216350511922e+02 9.075525803870181107e+02 8.783982798365980216e+02 8.594628897528760945e+02 8.512428054165841331e+02 9.304458409512524213e+02 9.032804139669651704e+02 9.220092954035649200e+02 9.120040635612811002e+02 8.787568851640461389e+02 8.164509678407944193e+02 9.003101566302207175e+02 8.716234104278198629e+02 9.230891435820275319e+02 8.742124425438014441e+02 8.666193350124586914e+02 9.134907962060137834e+02 8.944205796182363883e+02 9.263718231089330857e+02 9.173250868804705078e+02 9.567498646185606503e+02 9.078271267065198344e+02 8.755628434816297840e+02 8.671500399623198518e+02 8.814503285283851710e+02 8.571384088201677969e+02 8.865894323671232087e+02 8.750884798277693335e+02 9.276839509067647214e+02 9.138588715878850053e+02 8.595480970199052990e+02 8.758297632153102086e+02 8.542988102464153144e+02 9.101919215249182571e+02 9.419342458169282963e+02 8.823328361604003476e+02 8.985490805180653524e+02 8.920429311942552886e+02 9.448356069099756951e+02 8.927065134653493033e+02 8.776272285912584721e+02 9.671646748744174147e+02 9.179631734540125763e+02 9.117832416975663818e+02 9.173082508316188068e+02 8.804638944288529956e+02 8.749356648464362252e+02 9.064436887558018725e+02 8.342959403424944185e+02 9.384368464767711657e+02 9.648751783008084431e+02 8.672823957464573823e+02 8.565819037574455024e+02 8.901339685751186153e+02 9.200677052841763270e+02 8.640275131321238860e+02 8.914354860819761370e+02 9.228861610307409364e+02 8.574446151551709363e+02 9.053454009301447059e+02 9.340217015882490159e+02 8.568776095486451823e+02 8.596869937946132723e+02 9.308018740675969411e+02 8.194160240051971869e+02 9.559544153601071912e+02 8.522858443515260660e+02 8.403320990213162531e+02 8.979942639558967130e+02 9.272251464541460564e+02 8.995911622002681725e+02 9.131175827127486855e+02 8.763669897564723215e+02 8.877483435322670857e+02 8.669625122561449189e+02 9.242756788797302079e+02 8.707311138916901427e+02 8.820710625650427801e+02 8.580588929047783040e+02 8.937765132790029838e+02 9.140600780295719687e+02 8.546288425404403597e+02 8.630464591102512486e+02 8.762396756246413361e+02 8.721970913080934906e+02 8.871379601721640711e+02 8.470394893817532420e+02 8.466572333596656108e+02 8.920734091904741945e+02 8.878704629482738255e+02 9.196557292910880506e+02 9.575909858519765976e+02 8.932445314037829576e+02 8.872641689202838506e+02 9.479731992484754528e+02 8.797494112913584559e+02 8.428033446369980766e+02 8.214696072810575060e+02 8.455439026788097863e+02 8.668384360052953070e+02 8.828808917048436342e+02 8.603669939923275933e+02 8.815033740445609283e+02 8.785174379561702835e+02 9.815400144624800305e+02 8.666316541342990831e+02 8.798864837232821401e+02 8.864963452226440950e+02 9.351867393299934292e+02 9.172512588932871722e+02 8.782550083148768181e+02 8.836839068294217441e+02 8.855843118663356108e+02 8.811230319569260701e+02 9.273803480970581177e+02 8.681168241155353371e+02 8.740152798447643363e+02 8.416339029038069839e+02 8.836945379179178417e+02 8.267751849045168910e+02 8.623751158492026434e+02 9.481846954642801393e+02 9.036602465683853325e+02 8.694966542536749330e+02 8.941120893824498808e+02 9.224130767114844502e+02 8.564087346873716342e+02 8.671260663606780099e+02 8.775906228126611950e+02 8.941508479506433105e+02 9.415960699717554689e+02 8.828202584697417024e+02 9.045246665735164697e+02 8.733564184989244268e+02 9.334987831206390183e+02 8.888830077226368758e+02 8.770441495834958232e+02 9.155461571100687479e+02 9.088773311962270327e+02 8.539032834323958241e+02 8.621858091768737040e+02 8.823367596959884622e+02 9.189435806450262589e+02 9.265243173751504173e+02 8.885238255191186454e+02 9.462316265956815187e+02 9.119485071529142033e+02 8.864992267203402889e+02 9.432950716470955967e+02 9.279993862533751781e+02 8.978855432945770190e+02 9.325723577811666019e+02 8.624672539417638291e+02 9.095780758888464561e+02 8.811001575331155209e+02 9.425938046853934793e+02 8.931527493536063957e+02 9.188309132844212854e+02 8.587297020839949937e+02 9.002314394215802622e+02 8.352150107912065096e+02 8.602702949501801868e+02 8.976608808485888176e+02 8.930378669768932696e+02 8.987615888531898918e+02 9.427345530223283276e+02 8.695426857789495898e+02 8.901126657596886389e+02 8.884601920208842785e+02 8.988482489496734615e+02 9.272952905848349019e+02 9.265525137122203887e+02 8.856816482813372886e+02 8.986878338371200243e+02 9.115376422868832833e+02 8.359796334769894202e+02 9.169866149293665103e+02 9.184117745879725589e+02 8.934230447882582666e+02 8.348785701016367966e+02 9.122091721687324934e+02 8.995563916251479668e+02 9.191617742504456601e+02 8.840275100327029350e+02 9.241294620807206002e+02 9.031962720224181567e+02 8.952534583686157248e+02 8.699577250494489817e+02 8.853690593635252526e+02 9.333382067478587487e+02 9.003485720427715933e+02 9.368251947217146380e+02 8.833147162721018049e+02 9.880609012518282270e+02 9.358659985477346481e+02 8.864690944000267336e+02 9.134760444434922420e+02 9.366675353979403553e+02 8.548883453005478259e+02 8.987298102858571838e+02 8.763676265771593989e+02 9.783713439522541648e+02 9.108670830920575554e+02 9.260085485760937445e+02 9.331158345493701063e+02 8.988911732967758326e+02 9.775808999706281384e+02 9.407672380553395897e+02 8.821355273381669804e+02 8.856275554007715982e+02 9.112115358187444372e+02 9.684863325191116701e+02 8.897207993301227589e+02 9.514533306672639128e+02 8.741289024182102594e+02 9.007499114509463425e+02 9.012689495193353650e+02 9.066962039721969404e+02 8.781537573659097689e+02 8.607907389780093581e+02 8.984981312919096581e+02 8.413196070822530146e+02 8.718566317361309075e+02 9.178710498823016906e+02 8.603972391637244073e+02 9.153395094556462936e+02 9.140607850226977007e+02 8.713229277386110425e+02 9.403755116620907302e+02 9.039611201217031748e+02 8.542879099785377548e+02 8.956063804903781147e+02 8.765340157952080062e+02 9.531076980444471474e+02 8.711449290143776807e+02 9.040761976152683701e+02 8.634205236928239628e+02 8.537725425736306306e+02 8.256981963213548852e+02 8.671806915629704235e+02 8.848974963593948360e+02 9.308492962096854626e+02 8.717396346527182232e+02 8.757843178700916269e+02 8.295599204928081463e+02 8.169206894496527411e+02 9.003982167306187421e+02 8.857091539246346201e+02 9.099281332411107996e+02 9.036847418285623235e+02 8.745285832269659068e+02 8.581913528528923507e+02 8.906302547134279166e+02 8.802046997939991115e+02 8.896661830905258057e+02 8.929553730875771862e+02 8.359870214352823723e+02 9.339742923452503192e+02 8.527222509212717796e+02 8.447340000380223728e+02 9.143218624438268307e+02 9.055103958356647809e+02 8.295945242414059067e+02 8.680026532346154227e+02 8.483144590032237602e+02 8.395424791836239820e+02 9.604235863611842206e+02 8.954267914025317623e+02 9.251308301159098164e+02 9.110352297070752456e+02 9.336726308671914012e+02 8.376516456548082488e+02 8.502784243868192107e+02 8.952829865035406556e+02 8.822847737561615986e+02 8.966945495974775895e+02 9.545715114258566700e+02 8.774936800302600659e+02 8.580059769558513381e+02 8.993652371575344660e+02 8.575512708659759937e+02 9.075300359660709546e+02 8.884789449946424611e+02 9.036707413015102475e+02 8.721387473152998382e+02 9.267441241954359157e+02 8.882925262370098380e+02 8.738618197807825254e+02 8.774259162853370526e+02 9.299420053179203478e+02 9.350901434514012180e+02 8.822445962805178397e+02 8.952238907480757462e+02 8.966201432232771822e+02 9.002163134988276170e+02 8.780870727949986758e+02 8.646263700066093634e+02 8.337780219157093597e+02 9.105048187296248443e+02 8.534827015309688250e+02 8.929986631499239138e+02 8.060890651610377517e+02 8.627774898184063659e+02 8.770371734737296947e+02 8.704379810668167465e+02 8.529471282405130523e+02 8.559101814078970847e+02 8.645182979092334108e+02 8.547404851833736075e+02 8.440956690226272485e+02 8.775907101934125194e+02 8.589361314881670069e+02 8.305814583844041863e+02 8.125332848288878722e+02 8.632932827778161027e+02 8.625411043241902007e+02 8.156785190733513673e+02 9.372920409252431000e+02 8.602656696864496553e+02 8.995622067969032969e+02 9.218686622136867754e+02 8.760887794201388488e+02 9.024008191681951985e+02 9.422709191671867757e+02 8.847565606898690476e+02 9.185233923281624584e+02 8.776511604164204527e+02 8.559114749637384421e+02 8.892198531512533464e+02 8.814014519318382099e+02 8.972829006655191506e+02 8.404834334513300291e+02 8.596841219127057911e+02 8.423984630912016200e+02 8.532885080137425575e+02 8.687254367784169062e+02 8.310509419733265304e+02 8.307879034234964593e+02 8.738169937404747998e+02 8.695334913022554701e+02 8.583019909825195555e+02 8.738934977689373227e+02 8.989333387629449135e+02 8.733550762112254233e+02 9.091985372113196036e+02 8.953924201261373810e+02 8.939757599886281696e+02 8.589210573458459521e+02 8.677162225104584650e+02 8.651374051706338832e+02 8.769620936045212147e+02 8.916556359308848414e+02 8.721406143209981110e+02 9.005705495990564486e+02 8.777681611408934259e+02 8.568978465519203382e+02 8.860058770147012410e+02 9.413448320676549201e+02 8.861940722338823662e+02 8.883812164424775801e+02 8.732142364272092436e+02 9.232159758957153599e+02 8.575931988457430180e+02 8.579917670419232536e+02 9.218526755089827702e+02 9.434856376168437464e+02 9.559126700271198160e+02 8.879984601276505600e+02 8.849754645672041988e+02 8.824440362173265839e+02 8.227165327861856667e+02 8.662747560210304982e+02 9.087800365274474643e+02 8.835612853392166244e+02 8.443481709116972524e+02 8.445814960829044367e+02 8.927286584324756404e+02 8.325367951481443924e+02 9.193705317791839207e+02 8.271273325955531845e+02 9.248828731399152048e+02 8.812930805661546856e+02 9.141204892352379829e+02 8.098336175318936512e+02 8.420880851410325931e+02 8.488893672279743896e+02 8.951482420716575916e+02 8.509647593661868541e+02 8.457018114983011401e+02 8.544010704107722631e+02 8.723926445173085540e+02 8.281115035818038450e+02 8.506541490515063515e+02 8.621026731500969618e+02 8.981000410655964288e+02 8.711660450101683182e+02 8.397447590116429410e+02 8.371186559897563484e+02 8.504749539433208838e+02 8.993022859179330908e+02 8.081354707279799641e+02 8.861627666573240276e+02 8.486250321956964626e+02 9.055915446189594604e+02 9.199145369352818307e+02 8.620237912726751119e+02 8.709237576926885822e+02 8.503318424376971052e+02 8.986822516939720344e+02 8.315094358276584217e+02 8.412500978643433882e+02 8.327195596890614979e+02 8.858232648927649961e+02 8.436986367529481186e+02 8.816871245826231416e+02 9.036442501249756560e+02 8.101356698649126429e+02 8.558171480846901886e+02 8.130290793706326440e+02 8.589992236699429213e+02 8.950109546029766534e+02 8.374025327432407266e+02 9.119248285133293166e+02 8.765955803393014776e+02 8.141654512147014202e+02 8.623733759887444421e+02 9.097800819168118096e+02 8.734744441486079722e+02 8.595898169976321697e+02 8.824101983806948510e+02 8.786466347765422142e+02 9.068669008687145379e+02 8.634749021120302359e+02 8.813005591947747916e+02 8.911851154976786802e+02 8.093955903632760283e+02 9.222147291330269354e+02 8.850546078248765980e+02 8.620800662578651554e+02 8.952908420292128540e+02 8.578758852249284246e+02 9.025851550906353395e+02 8.086734034444988310e+02 8.354918482501153676e+02 8.940794573737815654e+02 8.788809259671008931e+02 9.021727383784879066e+02 8.882887013394155247e+02 8.995628040105932541e+02 8.734715734762856982e+02 8.948521998031928888e+02 8.921317026959630994e+02 9.036213548295912688e+02 9.023615590900344614e+02 9.009836741360201131e+02 8.942960055358245199e+02 8.597204439879062647e+02 8.318457321370874524e+02 9.138358021874865926e+02 8.687631479022569465e+02 8.372940107635823779e+02 8.981768249840699809e+02 8.962976791931220077e+02 8.950986510883710707e+02 9.088521382851403132e+02 9.030673216709230928e+02 9.025861011110774825e+02 8.281679761050579600e+02 8.577903843354069977e+02 8.925304059230310258e+02 9.503262757293264258e+02 8.960668632007883616e+02 8.891655922416931617e+02 8.781652355707917650e+02 8.567520288531342203e+02 8.870807504581817966e+02 8.601955475061974994e+02 9.153832220112676623e+02 8.827294433178651616e+02 9.484548565663864110e+02 8.901160159739866913e+02 8.709333809809808145e+02 9.146748286855286096e+02 9.305470293470589240e+02 8.946593437695566990e+02 9.158258609099796104e+02 8.911457024949673951e+02 9.055039249624155673e+02 8.167243978708884242e+02 8.658333070824105562e+02 8.868570014656928606e+02 8.354897424231357945e+02 9.006448488261379453e+02 9.245454918575875354e+02 9.047562009521595883e+02 8.625041431361536297e+02 8.691420756413062918e+02 8.595766831731127695e+02 8.762176098538565157e+02 8.606257047120141124e+02 9.275563310553882275e+02 8.668314105344535392e+02 8.366960761389415211e+02 8.581823369598432691e+02 8.586145115276727893e+02 8.643679398439554689e+02 8.565858934464416734e+02 8.565879174607083542e+02 8.940253927560851253e+02 8.705881735184492527e+02 8.232152162094841970e+02 8.918038056173496670e+02 8.670810638721916348e+02 8.480781581523748400e+02 8.848428891652636139e+02 8.353430483912817408e+02 8.317986226503358012e+02 8.084931546678488985e+02 8.064666197808644483e+02 8.583730135575756321e+02 9.148064252683649329e+02 8.610202838915630537e+02 8.805945080671032201e+02 8.306031591359586628e+02 9.049240718232293830e+02 8.600240195816497817e+02 9.241532019662222410e+02 8.846860636900470354e+02 8.709543958774248722e+02 9.034184918172322796e+02 9.046577861209869980e+02 8.815823139324980957e+02 8.998481244795749490e+02 8.758158938050266897e+02 8.597052989364682389e+02 8.469688172232963552e+02 8.274746840945774693e+02 8.949845173438272923e+02 9.234799801715450940e+02 8.853118155181978182e+02 8.786513214059075381e+02 8.614482192620075693e+02 9.071628478067764263e+02 8.443291710250323376e+02 8.819012450678980031e+02 9.473010495159486481e+02 8.357139454706788229e+02 8.904542320848365762e+02 8.935130923000582470e+02 8.566922408749348961e+02 9.057903559683056756e+02 8.785546457406143190e+02 9.465311399229931340e+02 8.902590880769714659e+02 8.572355945758929465e+02 9.343366062621742003e+02 8.689059875106064510e+02 8.689745489707063371e+02 8.604614068461791021e+02 9.097065153179129311e+02 9.238458848470570501e+02 9.266608855717972801e+02 8.926312113661617786e+02 8.643027342073488626e+02 8.614606316889156687e+02 8.485982567053174535e+02 9.108200085530539809e+02 8.930174318458130074e+02 8.942620433348714641e+02 8.636971529795697506e+02 8.923225189026804856e+02 8.344457229694470470e+02 8.821235339861406146e+02 8.991558541704720255e+02 8.643572997921586420e+02 9.007012084387365576e+02 9.289672118777857577e+02 9.082388888484922518e+02 8.532146663828731334e+02 8.919124517100012781e+02 8.875974677351641731e+02 8.529124203084610372e+02 8.995562617040296800e+02 8.561400247419636571e+02 8.632339257503701901e+02 8.715530881090994626e+02 8.830403976198421105e+02 8.743322852004669130e+02 8.963314069063525267e+02 8.810347404810299849e+02 9.022259304356981602e+02 9.099127669964208280e+02 8.915733797713223794e+02 9.317613804372416553e+02 9.051640105005458281e+02 9.424652254301466883e+02 9.367892226481189937e+02 8.903846091632317439e+02 9.162660105300847135e+02 9.731063013006886422e+02 8.654615824207934338e+02 9.054761278575002734e+02 9.020892551718225150e+02 9.058617114376552308e+02 9.280829294592019778e+02 9.517009299903559167e+02 8.959098366226417056e+02 9.257391272264175086e+02 8.744289246604857908e+02 9.058318070704260663e+02 9.706599828277207962e+02 9.122645074235007314e+02 9.410830552114382499e+02 9.453048133272777704e+02 8.901144419452381271e+02 9.128572211642201637e+02 8.584130182977305594e+02 9.474429397819912992e+02 9.031996784030922072e+02 8.754203497883833052e+02 9.207899037062561547e+02 8.516503895770422332e+02 9.357713591844787970e+02 9.216746069054386226e+02 9.831630042447700362e+02 9.608092641892075108e+02 8.819111650744143844e+02 9.078456323191785486e+02 9.298808771402207185e+02 9.552902688014993373e+02 8.915338246155300794e+02 9.037793864628788469e+02 9.953941693558722363e+02 9.160006539669691392e+02 9.121491148070010695e+02 8.793780695117114874e+02 9.851135590692075539e+02 8.586645970157181864e+02 8.995997843210878955e+02 8.648313889951448346e+02 9.400302563687308748e+02 9.202067161367276640e+02 9.319303021295595499e+02 8.716260974449204468e+02 8.959114418931304726e+02 8.771653079925714565e+02 8.815451720073928072e+02 8.921433346875103325e+02 9.219499641956876985e+02 9.682802147761032074e+02 8.973513611467961937e+02 9.276414397532212206e+02 9.018329432678970079e+02 8.916618683997800190e+02 9.834529623742414515e+02 8.714264247430688783e+02 8.884696036283713738e+02 9.204424970943778135e+02 9.221880201603288469e+02 8.835587955244508294e+02 8.897096751326979529e+02 8.649312358702941310e+02 9.183561645781530842e+02 9.200493716606790713e+02 9.270547959264309839e+02 9.405878115326386251e+02 8.826112742840816736e+02 8.998316546190702638e+02 8.696018478985008642e+02 9.005481103703131112e+02 8.625949040928884415e+02 9.046056652257897213e+02 9.483800465108250819e+02 9.004185262319565481e+02 8.813308137758166367e+02 9.070306573860859771e+02 8.732981038457916156e+02 8.439423560054273139e+02 8.272778258863352221e+02 8.496714059474876422e+02 9.069208476680609010e+02 8.697921602004247461e+02 8.369466412161425524e+02 8.747423625949820689e+02 8.811264197341023419e+02 9.106237744516790826e+02 8.704766011569322472e+02 8.867758720163996031e+02 8.760141335482655904e+02 8.830595116501041275e+02 8.407026911089467376e+02 9.098102200275816358e+02 8.992612943152564640e+02 9.144361379076613048e+02 8.781565382349887159e+02 8.977410777249726834e+02 9.143435302379584755e+02 8.796982522215529343e+02 9.006044807948297830e+02 8.763992570381041105e+02 8.860648511570185519e+02 8.690904113997156628e+02 8.559323659727264157e+02 8.945074332963408779e+02 8.957965416394725935e+02 8.882613948988056336e+02 8.396428806048984370e+02 8.448413325725753111e+02 8.594194013451299270e+02 8.245276012318970515e+02 8.331966946126572111e+02 8.772329319230083229e+02 8.156374894573569918e+02 8.948541601713603768e+02 8.218091753879343742e+02 8.427830580183414213e+02 9.053048377827932427e+02 9.071501719622319797e+02 9.514417680824712988e+02 8.523580584340813857e+02 8.839358997821337880e+02 8.290694187405297271e+02 8.677030912271220586e+02 8.792871639683697822e+02 8.748682609997090367e+02 9.008782614018587083e+02 8.653268417836703748e+02 9.143668098467416030e+02 8.474915974072208655e+02 9.221354527504178122e+02 8.715483678950323565e+02 8.761151521316129447e+02 8.778518701884080428e+02 8.488510710394245962e+02 8.758818601343240289e+02 8.987938591148484875e+02 8.694689997408901263e+02 8.955752658329303131e+02 9.011414120899205500e+02 8.905429380697077022e+02 8.697105406366013085e+02 8.169955125240200005e+02 9.007104292520705258e+02 8.866777351351344123e+02 9.105895624729422480e+02 9.052386187799787649e+02 8.866189475542048513e+02 8.774323074794039030e+02 9.029174068100400063e+02 8.625738328119235803e+02 9.082404915999918558e+02 9.305165686795139663e+02 8.860211161120705583e+02 8.607868769900435382e+02 9.027140282246858760e+02 8.095843172340939873e+02 8.586386532027681824e+02 9.497143646270761792e+02 8.594943284079885188e+02 9.336134747137273280e+02 9.003109438017029333e+02 9.110011579405455677e+02 8.531964514622063689e+02 8.692320185522013389e+02 8.377350559516050907e+02 8.627480392802718825e+02 9.175204502887607987e+02 8.742484780157544719e+02 8.266983135836916290e+02 8.631352622727857806e+02 8.938283887023025045e+02 8.931077432026327187e+02 8.821155564886668117e+02 9.055430163830711763e+02 9.048034273993089300e+02 9.310569458134198157e+02 9.026827321150697117e+02 8.742529645611687101e+02 8.911842146372840716e+02 8.960944603020769819e+02 8.658307873808263366e+02 8.794981735185604066e+02 8.569342498923501807e+02 9.502253231136414797e+02 8.650470815264544626e+02 9.017759165162311774e+02 8.591209908706557599e+02 8.867240294258195945e+02 8.866452293670457721e+02 9.263940995075145111e+02 8.709910021930998028e+02 8.537041769090952812e+02 9.323792270069950519e+02 9.337630956174247103e+02 8.992413804541803302e+02 9.095226428041954705e+02 9.442045590704566393e+02 9.062437672992341504e+02 9.080098866528107919e+02 8.995537985145518860e+02 9.141494656345306566e+02 8.826674101053638424e+02 9.098956799111051623e+02 9.875796243873780895e+02 9.201697040882056626e+02 9.448872512983260776e+02 8.793206668874220213e+02 9.037421316792605239e+02 8.556445142606278296e+02 9.288272954826707064e+02 9.073455073491742269e+02 8.730440031686428028e+02 9.221642909821197236e+02 8.378028977549988667e+02 9.085249948123631611e+02 9.666365302942011795e+02 9.038583394933235695e+02 8.578631745501137402e+02 8.679744936448928456e+02 8.881206153901033531e+02 8.352883673678637706e+02 8.949479585163862794e+02 8.887015112049983827e+02 8.480610606579313071e+02 9.155303204830831874e+02 9.169334801531260837e+02 8.934626076070659337e+02 8.795053128771520505e+02 8.701866416124051966e+02 9.319433050877319147e+02 8.910758988073498585e+02 8.897968447577233064e+02 9.228457491284417529e+02 9.122140910450525553e+02 9.300072069578471883e+02 8.674454576730402096e+02 8.695727754687715105e+02 9.107970465133278140e+02 9.053502333425801680e+02 8.866691141233142162e+02 9.215237297811378312e+02 9.587218920345139850e+02 9.471226772799030869e+02 8.765580622625496972e+02 9.130987024024685752e+02 9.082172992402818181e+02 9.273536421592152692e+02 8.735368543105732897e+02 8.822190266545055692e+02 8.796540683318388574e+02 8.564174067974250875e+02 8.977556407634301650e+02 9.476049224939695250e+02 9.276284670973002449e+02 9.164275585942954194e+02 9.020773232960110590e+02 9.160617017056514442e+02 8.658691965506412771e+02 9.335193023548811198e+02 8.872529373026467283e+02 8.778156271825226895e+02 8.853846487976895787e+02 9.000683333840647720e+02 8.872250527135981883e+02 9.053560008784436377e+02 9.762038033295136756e+02 9.496534424231297180e+02 8.792469281068428018e+02 9.004164191248709130e+02 8.719880171278509806e+02 9.053606085386670657e+02 8.883355737496959819e+02 9.259773186499783151e+02 9.343503269504469699e+02 8.924365192775774176e+02 8.537537941310071119e+02 9.279396237788849930e+02 9.274846282801762527e+02 9.251547557357522464e+02 8.638326777627869433e+02 9.130748434602005545e+02 9.585396596297587166e+02 8.613481707831302856e+02 8.833507254473728381e+02 8.916078244171852702e+02 9.054893225831571044e+02 9.294559908602284395e+02 9.023025168399560698e+02 8.878541561052921907e+02 8.522727053031827609e+02 8.547668267446917980e+02 8.953470952234255265e+02 8.880864829876230715e+02 9.280945792159718621e+02 8.582052870148224883e+02 9.185362972564684014e+02 9.044987302125497308e+02 9.436571091209124234e+02 8.901301067306243340e+02 9.077178395836705249e+02 8.126374698799487533e+02 8.735888992573151199e+02 8.254451692117811490e+02 9.176784631354129260e+02 9.113019738120758575e+02 8.753429939888802664e+02 8.345744445453590288e+02 8.535755720574182988e+02 8.675784648960735694e+02 8.717493789348562814e+02 8.307462155116108988e+02 8.687798616987563491e+02 8.775514739218299383e+02 8.863809116294085015e+02 8.901856509751376052e+02 9.216229444368769919e+02 9.117228284567572700e+02 8.873823949283937509e+02 8.901835128483437529e+02 8.965443174186597162e+02 8.766471004473492030e+02 8.975909476400563562e+02 8.536149712708720472e+02 8.536395595973810941e+02 8.438695589761069868e+02 8.548074228409664101e+02 8.913231099009531135e+02 8.894096969805751769e+02 8.829046649866088501e+02 8.678867911423523083e+02 8.315777362257273353e+02 8.552232172657904812e+02 8.211300761009113103e+02 8.668375337705170978e+02 8.391241176347906503e+02 8.751199550354025405e+02 8.531330851598116851e+02 8.811131499270728682e+02 8.773805016809347990e+02 8.888286131124493750e+02 8.825007797987768754e+02 8.562937631368912434e+02 8.714285071496447017e+02 9.041823574121127649e+02 8.956172254109143296e+02 8.764728497151376132e+02 9.003040907114477704e+02 8.495711066758314018e+02 8.758019534258460226e+02 8.776684031203774339e+02 8.668463076443573527e+02 8.669930886144571787e+02 9.102033702809900433e+02 8.790893571247274849e+02 9.219354590249344028e+02 8.558533066070838231e+02 9.015061779426370094e+02 8.637333184359132474e+02 8.726436913365794226e+02 8.345998062393643977e+02 8.703841697259623515e+02 8.703954358248020071e+02 9.181878921047630229e+02 9.225779495487756776e+02 8.621193320350113254e+02 8.965503090152869845e+02 9.279073209755910057e+02 8.770915186387499034e+02 8.591866444186745184e+02 8.548958663622177028e+02 9.490424777465441366e+02 8.873576583866314422e+02 9.558859096438613960e+02 8.969990308924552664e+02 9.019298124903978078e+02 9.154336953341206709e+02 9.353220891840351214e+02 9.004003234098529447e+02 8.602883506680861956e+02 9.000101977266261883e+02 8.808046581650920643e+02 8.828887281758901509e+02 8.605683461528653879e+02 8.626235087169551434e+02 8.618367251265196956e+02 8.888412315505241850e+02 8.605596405189093048e+02 9.011835961460701583e+02 8.702623422572672780e+02 9.125529338773550307e+02 9.187673448838759214e+02 9.063240044693743585e+02 8.649069165810524282e+02 9.020540168109423576e+02 8.627445962753264439e+02 8.651998586325595397e+02 9.004234470434686273e+02 8.710170928029070865e+02 8.450258308946253010e+02 9.408451584397780607e+02 8.921252639759634349e+02 9.315311008005126041e+02 9.147181329201172275e+02 8.993968222766180816e+02 8.859535654000472960e+02 8.762191456347130725e+02 9.222541147660973593e+02 8.632686987730717192e+02 9.152413849076905308e+02 8.918030660015259627e+02 9.112658666195222850e+02 9.337505925434962819e+02 8.783209935335173668e+02 9.111543590905956762e+02 9.349514777842821331e+02 9.200535744116538126e+02 8.930891337786044915e+02 8.609912226303576972e+02 9.423542919999655396e+02 9.081729294719195877e+02 8.841803995018165097e+02 9.078717274499334735e+02 9.447635856286940452e+02 8.832457964567952331e+02 9.189352423810513528e+02 9.103433071010462072e+02 9.184376170415364413e+02 9.252967873096438325e+02 9.097964451930093901e+02 9.030154265823789501e+02 9.681869202504111627e+02 8.845383101397914061e+02 8.947258173438129916e+02 9.595378100477895487e+02 9.035228722495787679e+02 9.246715228322075291e+02 9.185181992461552909e+02 8.920829132517943663e+02 8.757740818067396731e+02 8.633036240662529508e+02 8.604212806588258218e+02 9.488606571468016000e+02 9.092686229557615434e+02 9.154112372186708626e+02 9.440179313692855203e+02 9.051393786975361309e+02 9.196070552292453613e+02 9.591689105080147328e+02 9.364388295305990368e+02 9.091866041030621091e+02 9.000776383228419490e+02 9.160977470107908402e+02 9.164119089183792539e+02 8.862409044627233925e+02 8.954139272444958806e+02 8.418798139477524956e+02 9.043597021866401064e+02 8.754015901549049659e+02 9.205258245205044432e+02 8.737677433137756680e+02 9.191642753255351863e+02 8.840444702700857533e+02 9.771506028953007217e+02 9.147001383694523611e+02 9.047277320803436851e+02 9.826391735317142775e+02 9.564926229637729875e+02 9.601620477851070063e+02 9.425662866324441893e+02 9.071154656733763204e+02 9.454008485220108469e+02 9.312666951607936880e+02 9.432889834221410865e+02 9.140652162192801597e+02 8.921658610289628086e+02 8.511980175645920781e+02 9.199557677920342940e+02 8.798954725782559763e+02 8.690526309833712730e+02 9.202161447343141845e+02 8.874278207139187771e+02 8.502486466667232889e+02 8.803548896187021455e+02 8.583770073725219163e+02 8.905114937421825516e+02 9.070677329342258872e+02 8.944520585555761727e+02 9.087878464587181497e+02 9.349005446268027981e+02 8.341366307194525689e+02 8.439360002221959576e+02 8.895476880335446594e+02 9.113046816714150964e+02 9.174690541304581757e+02 8.806364018122798143e+02 8.845358323798322999e+02 9.082223088951948284e+02 9.034143242967344349e+02 8.841473140898399379e+02 9.116352752339772678e+02 9.177320749514802856e+02 8.833623577931683712e+02 8.221227959650750563e+02 8.705881451640725572e+02 9.280148390118425823e+02 8.589386090566865732e+02 8.875384072270049955e+02 9.051717547678174469e+02 8.496174036399133911e+02 8.886575117494479628e+02 9.071801508974962189e+02 8.796760894132472686e+02 8.709489465005075317e+02 9.140436883705040145e+02 9.359024076023607677e+02 8.826275913034613723e+02 9.075745177541979274e+02 8.572922813983728929e+02 8.834492881695447295e+02 9.258630758296761769e+02 8.846300523028013458e+02 8.970232179943561732e+02 9.512727196639116301e+02 9.169407297449492944e+02 8.845216624756614010e+02 8.816360187256819927e+02 9.025526964733221575e+02 8.905235827881514297e+02 8.410608865435178814e+02 8.495544420027061960e+02 8.666329726952095598e+02 8.987740897561841393e+02 8.549058571052431716e+02 8.370793754118535617e+02 8.825030901685735216e+02 8.229706953117525927e+02 8.814508340145367811e+02 8.537768301058795259e+02 8.745981519307593999e+02 8.763747801061836071e+02 8.140085157103136453e+02 8.705153891328039890e+02 8.641771699660265540e+02 8.198490370340399522e+02 8.812135557175315625e+02 8.511808555745263902e+02 8.304800322035847557e+02 8.351991832872246277e+02 8.747333528008742860e+02 8.969275159100096744e+02 8.717945392115367440e+02 8.367894466975423029e+02 9.043708909170849211e+02 8.837954235292770591e+02 8.920108029966412460e+02 9.048978129998154145e+02 8.703201575743939884e+02 8.726245417458305837e+02 8.294773000518864592e+02 8.319424744663017464e+02 8.706505503903063072e+02 8.707891873500321935e+02 9.219583146856983831e+02 9.324392420920006543e+02 8.732184285898133567e+02 8.917959313782616846e+02 9.102695828246301062e+02 8.556376099667847939e+02 8.655661688925531507e+02 8.871100235236249318e+02 8.988796527906442861e+02 9.108776760959924559e+02 8.553814339272026928e+02 8.976677070307520125e+02 9.233934493370188648e+02 8.683004415457319283e+02 9.139099362874700319e+02 9.229247254091088735e+02 9.214151944857261469e+02 9.101230681838060264e+02 8.889937950204862318e+02 8.942941332511263681e+02 8.462076888720004035e+02 9.018628299011832041e+02 8.589234061825212621e+02 8.697520810208768580e+02 8.892059467888594781e+02 8.978364543224575982e+02 8.275932856791495169e+02 9.315939851585278575e+02 9.065161213859843201e+02 8.614740262252184948e+02 8.930982790116598835e+02 8.725939596413227264e+02 8.793440891286710439e+02 8.382395149822099256e+02 8.754343441164562591e+02 8.082285265322208261e+02 8.127834411188247259e+02 8.649079129788867704e+02 8.811300447091861088e+02 8.324661413474653955e+02 8.954096542082248789e+02 9.407499660750056591e+02 9.304003339728550372e+02 9.221655751504648606e+02 7.915347230833299363e+02 8.800811469347718230e+02 9.079339780966633953e+02 8.562303533837073246e+02 8.961948778668565865e+02 8.680144387853913486e+02 8.644627462413839112e+02 9.230381692189348541e+02 8.686178968150252331e+02 8.774461030592379984e+02 8.208618048611972426e+02 8.421721703871455702e+02 8.849288859637032374e+02 9.075753524640521164e+02 8.290473391550258384e+02 8.721480287044382749e+02 8.263332667886460285e+02 8.303371085931645439e+02 8.529302327964662709e+02 8.584596026063414911e+02 9.093841409570707128e+02 8.975060563672752778e+02 8.662088201640158331e+02 8.421143480799513554e+02 8.867462978139071765e+02 8.776182558652013768e+02 9.100201865127723977e+02 8.879576564420898421e+02 9.139340187807824805e+02 8.864228169818882179e+02 9.171261974104629644e+02 8.985401781610671605e+02 8.755290389951553607e+02 8.501735657518679545e+02 8.885163662172009253e+02 8.561857459123194758e+02 8.908526791241923775e+02 8.879072760468758361e+02 8.553783227700329235e+02 8.937727131414420683e+02 8.575703080144705837e+02 8.689776795145525057e+02 9.324283962291441412e+02 8.817967427975830788e+02 8.750508363544973918e+02 8.561889607006689857e+02 8.651919589418420173e+02 8.708422319146733344e+02 9.005125029767943943e+02 8.954201754073073971e+02 8.857559150954560891e+02 8.894572106503002260e+02 9.181269853033738855e+02 9.051331784715797539e+02 8.812501790759780533e+02 8.618710732878255385e+02 8.844596436363361818e+02 8.909558573199055900e+02 8.868186751942562296e+02 8.962734043927968060e+02 8.831721887664061796e+02 8.424898705136549779e+02 8.890223746858432605e+02 8.995635934506616422e+02 8.421480091179115561e+02 8.753109269224208902e+02 8.146207956250749476e+02 8.779203801164732113e+02 8.306755219383521762e+02 8.469593419120149065e+02 9.060413682423821911e+02 8.485830913045949728e+02 9.222272773229112772e+02 9.028582166891023917e+02 9.032713017806386233e+02 8.905277036267596031e+02 9.121409934170626457e+02 8.440817265523280639e+02 9.042373221005985897e+02 9.516227879590186376e+02 8.543181803512460419e+02 9.127367584188039018e+02 8.910053134163190407e+02 8.690669250774103602e+02 9.203930395293323272e+02 9.274236898384435790e+02 8.813294987713961746e+02 7.975041013940629000e+02 8.502101717784597668e+02 8.482100363450864506e+02 8.567292161597285940e+02 8.317912848383064102e+02 8.756535493988096732e+02 8.727244693247430405e+02 8.672110994709992156e+02 8.945991072596415279e+02 8.884326594107806159e+02 8.726176391903596823e+02 9.323621828512740422e+02 9.232328540063776927e+02 8.665716775226156869e+02 8.794997838786027842e+02 9.093910074095074378e+02 8.926868932980596583e+02 9.117948063808047436e+02 8.770352755992065568e+02 9.201608912183704660e+02 8.689348807434724904e+02 9.127388386081936460e+02 8.522943102990755051e+02 9.076389622730773681e+02 8.889774145962024932e+02 8.662074203863154480e+02 8.385546358189732246e+02 8.692230953679573986e+02 9.597106666851834689e+02 8.958243593306174262e+02 8.403727386823651386e+02 9.060268997072412276e+02 9.133315432872341262e+02 9.026602958669074042e+02 8.726463615922635881e+02 8.427371778364656620e+02 8.681257183577428123e+02 8.827102322450867860e+02 8.880518409163887554e+02 8.721417658668082140e+02 7.965923200653320464e+02 8.849497477254234354e+02 9.097071269912536309e+02 8.404161525281460854e+02 8.620746755379580009e+02 8.656417499159148292e+02 8.178281274599510198e+02 8.581280294438041665e+02 8.757745994778163094e+02 8.964688595904390240e+02 8.208019593889480348e+02 8.945557594907602379e+02 8.349320031331679957e+02 8.631827987555584514e+02 8.627864303136410626e+02 7.924808598066100558e+02 8.881254399987437864e+02 9.134128523997612774e+02 9.337108916561636534e+02 8.830435413604417363e+02 8.742161669822041858e+02 8.954277079335970484e+02 8.476586585827801628e+02 8.615895516180731875e+02 8.817189182689754716e+02 8.909367728566685400e+02 8.157119538463865638e+02 8.493954519490835082e+02 9.052650386228798425e+02 8.641606474020150017e+02 8.815499280147748777e+02 9.163854234725787364e+02 8.177992771132948064e+02 9.236217029089987136e+02 9.162239086406942761e+02 9.011398864757177307e+02 9.111077357977766269e+02 8.758700853716193251e+02 8.674226920433227406e+02 8.944666268641636862e+02 8.952253649490073713e+02 8.689175573822257093e+02 8.806402283557849842e+02 9.129548106272097812e+02 9.242490453003216544e+02 9.019670765728634478e+02 8.827470330130770435e+02 8.800209770153068121e+02 9.006969729739264494e+02 8.979501139088775972e+02 8.542813946415357123e+02 8.814018386119203115e+02 8.342138259739533623e+02 9.286482449188231385e+02 8.960584401739012037e+02 8.920520374895723990e+02 9.439766835780663996e+02 8.491485148066647071e+02 8.893655158993640271e+02 8.477730974712584384e+02 8.946131092437520920e+02 8.687737458235966415e+02 9.066586402396667381e+02 9.209718184656834410e+02 8.618052214808932376e+02 8.947047092462211140e+02 8.762489545040682515e+02 8.207321906740223767e+02 9.078993228713950430e+02 8.683003717789223401e+02 8.865623769720630207e+02 8.681466428978749263e+02 9.223018742626644553e+02 8.817257888288692129e+02 9.126795523569968509e+02 9.012932528812224291e+02 8.932363037091691922e+02 8.689302712098115080e+02 9.339515139775990065e+02 9.130004689464730063e+02 8.884421830381180598e+02 8.625925713385988729e+02 8.446349574157586630e+02 9.240257252496314777e+02 8.777382070307164668e+02 9.204782417458440023e+02 8.554847486528415175e+02 9.262042371096300712e+02 9.274233023352210239e+02 8.859009376229403188e+02 8.481820507638875597e+02 8.845661162259946195e+02 9.240927289789148062e+02 9.650137079938613169e+02 9.218607912701017995e+02 8.643225411050492539e+02 9.270565857995292163e+02 9.112189243047042737e+02 8.882874336052634590e+02 9.160426586552788422e+02 9.259263806553885843e+02 8.299339765965340803e+02 9.490044349820191201e+02 9.298121708003848198e+02 8.878711164981682487e+02 8.834116783861369413e+02 8.478640726510834611e+02 9.042085043839174432e+02 8.887742028334014321e+02 9.420107329532625045e+02 9.225423697413368700e+02 8.511615486971357996e+02 8.930502512442125180e+02 9.428146607739289493e+02 9.061267050762228337e+02 8.739889616880515177e+02 8.994101547603379458e+02 8.991360521202914242e+02 8.063116913711339748e+02 8.770216971536249275e+02 9.071525795023737828e+02 8.933176692973493118e+02 8.456980180994167995e+02 9.009170195026803185e+02 8.992421701975118822e+02 8.752998945804921505e+02 8.740605967444467979e+02 8.718168950746429573e+02 8.984860198111790623e+02 8.195248270665592827e+02 8.436084311952747612e+02 8.805994658847957908e+02 8.867340060882447688e+02 8.385695419788729623e+02 8.958792707671584594e+02 9.426799240512915503e+02 9.015803901928688902e+02 8.441438538949795429e+02 9.069994819492765146e+02 8.726305542366089867e+02 9.268555102297780195e+02 8.925174187160248493e+02 9.013912951366208972e+02 8.926670193738411854e+02 8.816535926794067564e+02 9.122361228416289123e+02 8.649454906264364809e+02 8.425150640207431252e+02 8.552457722476750632e+02 9.353803748492307477e+02 9.173928585816458963e+02 8.746738478557398366e+02 8.721747655127386452e+02 9.119583218074513979e+02 8.841580886884215715e+02 8.359098374500082400e+02 8.877306984029883097e+02 9.442799668778973228e+02 8.711201392773649559e+02 8.347905614548825497e+02 8.382853137996670512e+02 8.403411410554109580e+02 8.385684230208132703e+02 8.570180973981955503e+02 8.646673799365972855e+02 9.358074396704151923e+02 8.727569536569033062e+02 9.224377152910011546e+02 8.530635754541184497e+02 9.414209805872558263e+02 9.177100692803646780e+02 8.118855385588270792e+02 8.888099753643516578e+02 8.940311926984400088e+02 8.500054522742840390e+02 8.771892778836487423e+02 8.449270752000689981e+02 8.575546391404533324e+02 8.261811116427203388e+02 8.976177880105753957e+02 8.292068855592621048e+02 8.634737449755996295e+02 8.707754515161096833e+02 8.457444939907798016e+02 8.871763375724086700e+02 8.997031988295957490e+02 8.703170430611896791e+02 8.732603785306126838e+02 8.832721663469857276e+02 9.139725003761617472e+02 8.729013214553916669e+02 8.556312985331579739e+02 8.516856006676486004e+02 9.588848709159034343e+02 8.940739988341879325e+02 8.677576599746854527e+02 8.930362971158942855e+02 8.669361050140626048e+02 8.724317725942933066e+02 9.244944588053692769e+02 9.206230487289352595e+02 8.601376646436168585e+02 8.547619777862080355e+02 8.738545213407310257e+02 8.616013739000891292e+02 9.352144772054756459e+02 8.566397589650115378e+02 8.695766557037414941e+02 8.572521432469181946e+02 8.680311211105345137e+02 8.764524798832928809e+02 8.652492357345470282e+02 8.793929285050062390e+02 8.721180959166636057e+02 8.126215896697441394e+02 9.063470483646196953e+02 8.313347081171032187e+02 8.444465475151909004e+02 9.124104213892537700e+02 8.526803150171285779e+02 9.127419937595390138e+02 9.302076934041732557e+02 8.656065848051999865e+02 8.577640303863838653e+02 9.778371512821852320e+02 9.037968635887662003e+02 9.028866428302768554e+02 9.266821153122949681e+02 8.148556453176296372e+02 8.924583755732136297e+02 9.066216592072804588e+02 9.239304452241989338e+02 9.195980708411321984e+02 8.512748789415928741e+02 9.143582515886098463e+02 8.611807457536521042e+02 8.992902681096929882e+02 8.766915491796487458e+02 8.763108684125063519e+02 8.629589120151747466e+02 8.606359640684615897e+02 9.412478240659486346e+02 8.916108752490347342e+02 9.324971038065934863e+02 8.924644145142751768e+02 8.812775865121657262e+02 9.066794709597008932e+02 8.854215588583322187e+02 9.055487346564556219e+02 8.811625020077216277e+02 8.668622622363077426e+02 8.730146675507440932e+02 8.865272649432147318e+02 8.749436049681055465e+02 8.475660759485227800e+02 9.189596745174724219e+02 8.491600791016784342e+02 8.386801482768385085e+02 8.323922440735515238e+02 8.749610990710804117e+02 8.910546469020374616e+02 8.370361400900513900e+02 8.513401387399067062e+02 9.222403821886143760e+02 8.351120300643329983e+02 8.620515394264523366e+02 8.052040885909384542e+02 9.154959081327911008e+02 8.608835569244021144e+02 8.655879243640005143e+02 8.684028479228963988e+02 8.263622859173796087e+02 8.331638666433188973e+02 8.437286993422991372e+02 9.218547757159407183e+02 9.033894544458719338e+02 8.666467954869586947e+02 8.566802727944694880e+02 8.399570786331069030e+02 8.766835439635344756e+02 8.422886593578660950e+02 8.890556903427218458e+02 8.741019455157961602e+02 8.209857474617882644e+02 9.008804685654794184e+02 8.369381300551630147e+02 8.734473122311127327e+02 9.400887552424792375e+02 8.758743529534414165e+02 8.332894246081979190e+02 8.484093985402182625e+02 8.475474449066562102e+02 8.615223846149227711e+02 8.718224845034908412e+02 8.308912379306685807e+02 8.483939549975954151e+02 8.473884675681146064e+02 9.080771561071690030e+02 8.965158822389762463e+02 8.347892598297254381e+02 8.152629725355794790e+02 8.885473050419742549e+02 8.664771711680385806e+02 8.734705345352563199e+02 8.366411516328477092e+02 8.384028114898200101e+02 8.885887644224563928e+02 8.326417920389689016e+02 8.929527791359022331e+02 9.037177239352938614e+02 9.237523987076542653e+02 8.290328370794928787e+02 8.809382442805947449e+02 8.701298639901679053e+02 8.098053760311380529e+02 8.413254216051884669e+02 8.647327437709139986e+02 8.667342699189485984e+02 8.222149427875351648e+02 8.633088099517614182e+02 8.642637100092726996e+02 8.325253794056268362e+02 8.459794049928877939e+02 9.188384135721223629e+02 8.175575264186767299e+02 8.357604945928148936e+02 8.174307254337996937e+02 8.236075372265709120e+02 8.805970507103268119e+02 8.487085189905988045e+02 8.673597536017455241e+02 8.720726515472297251e+02 8.564220522050686668e+02 8.611100065543873825e+02 9.061808917621683577e+02 8.553195603157899995e+02 8.940269530305155286e+02 9.043568614724258623e+02 8.417727007295126214e+02 8.261828443094773320e+02 9.028184680916316438e+02 9.379649218983796573e+02 8.454105328155948200e+02 9.119180132266033070e+02 7.869977110210331830e+02 8.720640939791484243e+02 8.564043877640265237e+02 8.891653857225240927e+02 8.532566043505429434e+02 8.699043155023059626e+02 8.779517141637130635e+02 8.533579977350570971e+02 8.402688567228166221e+02 8.783393705666177311e+02 8.416877817968420459e+02 8.552164906414454890e+02 8.576098846272003584e+02 8.955013647677390054e+02 8.299342540822483443e+02 8.405754692820308946e+02 8.617293063519426823e+02 8.261923355671981426e+02 8.320497017348288864e+02 9.096491029730631226e+02 8.692188923359046839e+02 8.377146794249309778e+02 8.430269002924000006e+02 8.891925119551801799e+02 8.185977777917640879e+02 8.555060474504946342e+02 8.401244892068730223e+02 8.122459958104835778e+02 8.077801247562443905e+02 8.652399753213171607e+02 8.449832605402393710e+02 8.282131277552834945e+02 8.520367902843233878e+02 8.902165624875964340e+02 8.697662173537212311e+02 8.830822865960748231e+02 8.518026760274399294e+02 8.324228071406087111e+02 8.404582786205436378e+02 8.709473422435473822e+02 8.321985647540043374e+02 8.944235476247317820e+02 8.539110607788620655e+02 8.322813145505874672e+02 8.807685185833871628e+02 8.625201550252133984e+02 8.658611244683588666e+02 8.813936238356047852e+02 8.772060284321340760e+02 8.554397806655434806e+02 8.375013967182763963e+02 8.528594393403453751e+02 8.652668848239213730e+02 8.868301172991698422e+02 9.134552997595699253e+02 9.140391819668105882e+02 8.657945106116856095e+02 9.234488082667895696e+02 8.737462061147907662e+02 8.750131170868260142e+02 8.542132198257513664e+02 9.211994450037769866e+02 8.854107793815794594e+02 8.492133586759072159e+02 8.818219709373222486e+02 8.928561111028706136e+02 8.364727108761009049e+02 9.684958265459338236e+02 8.847643526512565586e+02 9.027380210916228407e+02 8.825940549171343719e+02 8.167670382250281591e+02 8.663331512887449435e+02 8.685651599823605693e+02 8.388033949667802744e+02 8.766618392938634088e+02 8.889849632554697791e+02 7.993067768449438972e+02 9.237639013241464454e+02 8.243958468951368559e+02 9.034425248558771955e+02 8.104231613000835068e+02 8.678871879573340493e+02 8.314401913421553445e+02 8.327710639157845662e+02 8.458288905656229417e+02 9.023143800599331144e+02 8.939246633572359997e+02 8.534509125501263043e+02 8.789213490624143787e+02 8.763512165106168368e+02 8.348074255579417695e+02 8.131134813904039902e+02 8.810081295760206785e+02 8.551150058879281914e+02 9.214787751165940790e+02 8.923104960630195137e+02 8.241809871619934711e+02 8.872540889868779459e+02 8.756171141038690848e+02 8.328312720787128001e+02 8.473895733922224736e+02 8.966924361037323479e+02 8.249169196019082619e+02 8.743071708529704438e+02 8.438980081112325706e+02 8.334899377672306855e+02 8.859491102955548740e+02 8.954801658763088881e+02 8.341298470219159071e+02 9.169136458394295914e+02 8.693349352404642332e+02 8.689944558453545369e+02 8.759770172580169856e+02 8.622163535390599236e+02 8.071649621113169815e+02 8.954383730054968282e+02 8.989257336659730981e+02 8.201216771154812477e+02 8.151385415489079378e+02 8.625019029402216120e+02 8.389245009486086246e+02 9.244643531871746518e+02 8.096098217161379580e+02 8.395117126106493970e+02 8.955605450883095955e+02 9.056591612889656062e+02 8.701735061912216906e+02 9.375575469358349210e+02 8.561833686217521517e+02 8.539186960460289129e+02 8.665377045022942184e+02 8.276225045126529949e+02 9.094582678988487032e+02 8.083815702879566061e+02 9.282205078042151172e+02 8.668052342632578302e+02 9.117762900295463169e+02 9.285989685587036320e+02 9.492871659802734712e+02 8.866912280637435515e+02 8.840139624028902290e+02 8.510349263490776366e+02 8.477447255623953879e+02 8.852496018907251027e+02 8.472578954909465665e+02 8.855518211448736565e+02 8.727475754638386434e+02 8.668391876214054719e+02 8.770452184274819274e+02 8.563217088143109095e+02 9.063397401973785463e+02 8.900221272410888105e+02 8.676747405840337706e+02 9.105845245911045822e+02 8.608108904618383121e+02 8.767749578252883111e+02 8.750264390488836170e+02 8.968873362963255431e+02 8.460822906494443032e+02 9.085209245774686906e+02 8.537913251352122188e+02 8.379475356583733401e+02 8.878481989051736036e+02 8.388147988777371893e+02 7.957397326090044771e+02 8.694141113422014087e+02 8.900221188042966105e+02 8.318834860414578998e+02 8.446190615113000604e+02 8.658582874550744464e+02 8.556926757581732090e+02 8.786372922424466196e+02 8.272056991429036543e+02 8.278606806256585742e+02 8.946016575856084501e+02 8.393954584039393012e+02 9.003404335641873786e+02 8.959167765058309669e+02 8.360490183659627519e+02 8.831450017774729986e+02 8.993034298566388998e+02 8.420436513529392641e+02 8.688023323490471057e+02 8.777255275305824398e+02 8.719992434529832508e+02 8.644904655862824256e+02 8.818048402670855239e+02 8.145935695775584691e+02 8.746980165029655154e+02 8.459706000652996636e+02 8.675941908568635199e+02 8.603039372003252083e+02 8.611247739354072337e+02 8.066951427787536204e+02 8.254491894326698684e+02 8.779676605069004154e+02 8.467201624387025731e+02 8.451331881158046144e+02 8.629644988066257838e+02 8.936014607588895160e+02 8.623501086171784209e+02 8.854331862190311995e+02 8.539348562101873767e+02 9.004136445705310052e+02 9.129183538379853644e+02 9.080970788625753585e+02 8.772157744978702567e+02 8.541248602617125698e+02 8.643834093163517309e+02 8.535898604120984601e+02 8.191472398701272368e+02 8.403654473841661456e+02 8.719566819302040130e+02 8.438250848978601653e+02 8.259491208055850393e+02 8.968489197280014196e+02 8.711623606231529493e+02 8.782484238073268443e+02 8.904184261101271431e+02 8.748813986997408847e+02 8.449243099579043701e+02 8.832382038025750717e+02 8.558476531966829270e+02 9.293366136705494682e+02 8.351720009699220100e+02 8.238346270145711969e+02 8.222669634000934593e+02 8.462351418505724041e+02 8.883741494444797127e+02 8.638254579129495596e+02 8.820134198594239479e+02 8.045231640211331978e+02 8.679534451556480690e+02 8.271725565692408964e+02 8.803477832474817433e+02 8.328714667770549340e+02 8.752430389855555859e+02 8.574995485127863049e+02 8.629132121083621314e+02 8.663187662725364362e+02 9.173343452370647810e+02 8.695715831899453860e+02 8.279111695224802361e+02 8.853334851448261134e+02 9.152174919950965659e+02 8.863965152428090732e+02 8.876292128901786782e+02 9.283652993229699177e+02 8.736833729091330270e+02 9.406988009294458379e+02 8.807290931186302032e+02 9.084170490399714026e+02 9.557138173415519304e+02 8.890960675190061693e+02 9.087205620228937732e+02 9.168480461679496329e+02 8.736276636522508170e+02 8.997324381634108477e+02 8.966364938661444057e+02 8.732034274923197472e+02 9.065031768673592296e+02 9.179222749765377785e+02 8.756812728074411325e+02 9.034477132443106484e+02 9.554688227561987333e+02 8.863965647310751592e+02 8.693529080121260222e+02 9.419790623524601187e+02 9.195412224480662644e+02 8.877406266384649598e+02 8.807905000175493342e+02 8.848945317246702871e+02 9.066471334620263178e+02 8.892308598508519708e+02 9.065525086244171007e+02 9.433574090022708560e+02 9.135779251779498509e+02 8.701939473447032469e+02 8.654445030785371955e+02 8.896488182761850112e+02 9.209676079923426641e+02 8.917040774323462529e+02 8.443384632571679731e+02 9.078314479582837748e+02 9.086574705952634758e+02 8.667252371005854457e+02 8.950485100943610632e+02 8.782540580430453474e+02 9.104223399611324794e+02 8.146134445965801660e+02 8.754794060606567427e+02 9.223020257328460048e+02 8.593042814810220307e+02 8.824271955665036558e+02 8.632246400936486452e+02 8.732019373677771910e+02 8.833167123206882252e+02 9.143998718097310530e+02 9.187283573973098783e+02 9.603200632121967146e+02 8.959928387059420629e+02 8.853535283741655348e+02 9.076395704560766262e+02 8.866501818401848141e+02 7.997753675459752003e+02 8.787571963458560731e+02 9.391419283185194899e+02 8.964324667952671462e+02 8.552317066840575990e+02 8.738436029740106505e+02 9.721470929806895356e+02 8.695527004904153046e+02 8.629620190721421977e+02 8.875851910603523720e+02 8.476913050234794582e+02 8.608215238956927351e+02 8.090878112142918326e+02 8.530951316909972775e+02 8.459011696185938263e+02 8.578420788934181473e+02 8.636562574426085348e+02 8.515497788651581459e+02 8.445307980188533747e+02 8.347335338937758706e+02 8.520530774502842633e+02 8.216606140771341416e+02 8.132417926040699285e+02 8.309094058533139560e+02 8.618406628140253360e+02 8.298364812562019779e+02 8.736920975532177636e+02 8.821552565997195643e+02 7.986786289095408620e+02 8.851864238744610702e+02 8.203692759413891054e+02 8.414291809746431454e+02 8.826766996928297431e+02 8.285379775854515856e+02 8.400858672431654668e+02 9.141755441317750410e+02 9.134038778521262429e+02 8.580374537850661909e+02 9.215359400318122880e+02 9.115038432763805076e+02 8.354075478428593442e+02 9.086229540161481282e+02 8.455473590987697889e+02 9.134397308081775009e+02 9.114048291398864876e+02 9.206493091554339117e+02 8.705642410252459058e+02 8.725886251971215870e+02 9.162700216611814312e+02 8.962512431546525704e+02 8.407737273422003454e+02 8.481506095170618664e+02 8.543837535189750270e+02 8.724440648452821279e+02 8.670064272751848193e+02 8.790740149582192089e+02 9.305605110817758714e+02 8.582444293935416226e+02 8.433717154887875722e+02 8.620957043042199075e+02 8.477576993611459102e+02 8.470136488998414279e+02 9.271624149258545913e+02 8.761837323106856275e+02 8.368787475304891359e+02 8.363205573566394833e+02 9.030308066444019914e+02 8.992062578079219293e+02 8.988656167298445325e+02 8.515607170834209683e+02 8.445522560656856967e+02 8.466029724769757649e+02 9.056617208172451683e+02 8.767860356682161864e+02 9.195096720961729488e+02 8.743280971336940866e+02 9.111611657157594664e+02 9.544093653217095152e+02 8.881179324837603417e+02 9.176030252233299507e+02 8.919998402892774720e+02 8.438943114303981474e+02 9.594059285239879955e+02 8.535576396502236776e+02 8.684528061880665746e+02 8.950399797609811685e+02 9.206830490705741568e+02 9.093518562622687114e+02 9.064576648706158721e+02 9.403194890225540803e+02 8.745597222300056046e+02 9.184765193357206954e+02 8.757506029394062352e+02 9.415789577716537906e+02 8.912844863682213372e+02 9.562376932273851935e+02 9.411150506214073630e+02 9.458492447748301402e+02 9.318205275219874011e+02 8.723580421327991417e+02 9.445142038970420799e+02 8.928404785197114961e+02 8.921354449396793598e+02 8.825799291863323788e+02 9.382979716949348585e+02 8.755947350106587237e+02 8.637034809094027423e+02 8.621247959258017772e+02 8.555175048162847133e+02 8.931973123695397589e+02 8.824763778917897525e+02 8.636373342156139188e+02 8.629019934441986379e+02 9.404646294107990343e+02 9.121876129541492446e+02 8.935907118580591941e+02 8.287419632623815460e+02 8.369520391944163293e+02 9.033773794958684675e+02 8.886495277850457342e+02 9.296215910361411261e+02 8.575900154566758147e+02 8.243127396326366352e+02 8.362057638904926762e+02 8.801887442631522163e+02 9.142855452512731063e+02 8.082047870156926592e+02 8.505620585280971682e+02 9.131147650561093769e+02 9.132270501310642885e+02 8.545668255273526484e+02 9.039533161936744818e+02 9.160933357720512049e+02 8.758243069147600863e+02 8.553596275962909203e+02 8.462810579724689433e+02 8.477499612883218560e+02 8.942936524757377583e+02 8.931732829091623671e+02 8.504094544977725718e+02 8.645470096593481912e+02 8.792367896927156607e+02 8.079285773892186171e+02 8.675447439975309862e+02 8.609767475398996339e+02 8.610023284777533945e+02 8.379086031432096888e+02 8.814533007752537515e+02 9.175329317439291117e+02 8.719797779028669993e+02 8.088939299384343258e+02 8.782805124727954080e+02 8.397292226003891074e+02 8.715472898322888113e+02 8.139982503619163481e+02 9.371667995091443117e+02 8.504352075425613293e+02 8.996192636961778817e+02 8.384784578872412339e+02 8.691862374172636692e+02 8.594810727169480060e+02 8.238194329173617234e+02 8.707191661364665833e+02 8.638098342925642328e+02 8.470555436123776190e+02 8.758728829276086572e+02 8.383236641540742085e+02 8.201878652303166746e+02 8.289058663983398674e+02 8.057207646598557176e+02 8.380851156195865315e+02 8.334062156994981478e+02 8.395971533475964179e+02 8.297663829214129692e+02 8.422616064928173500e+02 9.122085215614982872e+02 8.733708341432734414e+02 8.499280487725822013e+02 8.331379340096859778e+02 8.668900900584948204e+02 9.019423470972027417e+02 9.435653072726751134e+02 8.897076270418154991e+02 8.494780668694070300e+02 8.656367773817378293e+02 8.934321018990840457e+02 8.700748016117403267e+02 8.495244848328205762e+02 8.994108767175486037e+02 8.715249197874321681e+02 8.801581914322332523e+02 8.530266404162944127e+02 8.460005855214756139e+02 9.000678407865622148e+02 9.010964738920409900e+02 8.348825852619671650e+02 8.394689820019311810e+02 8.354070470024546466e+02 8.398677704569535081e+02 8.592911220146206688e+02 8.607491690969901583e+02 7.969199856916158069e+02 8.648452597746078254e+02 9.049843646049962445e+02 8.680959499123802061e+02 8.939673375115411318e+02 8.503087635600994645e+02 8.640345449882546518e+02 8.208588701070076468e+02 8.643683965340635496e+02 8.130751658143058194e+02 8.603316908340987084e+02 8.746042524747327889e+02 8.820496616745111851e+02 9.068950656179623593e+02 9.006319008687552241e+02 8.815050185456931331e+02 8.324887994012366335e+02 8.933908053012505661e+02 8.926803396862956106e+02 8.898070943138541224e+02 8.841078271743805317e+02 8.845170627204729499e+02 8.987064912890352844e+02 8.858734145808556377e+02 9.013420394562571119e+02 8.543692949462799788e+02 8.522374308796130435e+02 8.675538535506872222e+02 8.766552395083210740e+02 8.699149066944611377e+02 8.174254116658381690e+02 8.816544004237273384e+02 7.669824456822647107e+02 8.822191830501401455e+02 7.962486389495137473e+02 8.661657230705084203e+02 8.926277517874600562e+02 8.600447339761756211e+02 8.458999805281498539e+02 8.587166697436276763e+02 8.112264804434174721e+02 8.384786939941851642e+02 8.744257118708364942e+02 8.109445214219755371e+02 8.211360308101855026e+02 9.363957067560063479e+02 8.543517771449320435e+02 8.676100543229390496e+02 8.762005084832414923e+02 9.044028243016281294e+02 9.015668416606208666e+02 8.445714478345061025e+02 8.545911242260426661e+02 8.028701517563192738e+02 9.030601076911934797e+02 8.955999028827055781e+02 8.778890357730645064e+02 8.327671381820449596e+02 8.836001198004314574e+02 8.160814357722658769e+02 8.552447762860422245e+02 8.574165157916002045e+02 8.868132510136539395e+02 8.835059013646567792e+02 9.141462060600774748e+02 8.750365662377047329e+02 8.641442577822224393e+02 9.169194703676605513e+02 8.535886322485157507e+02 9.183415021866071584e+02 8.606980009359666610e+02 8.860567576101780105e+02 8.811140676767131481e+02 8.578326927034092932e+02 8.828459739358717115e+02 8.760668434414650392e+02 8.941875120916779451e+02 9.226331674059327952e+02 8.983227192257392062e+02 8.881832474708211294e+02 9.161205077076718908e+02 8.683927943307911619e+02 9.025042850643973225e+02 9.067714900520999208e+02 9.274737204193355637e+02 8.900441150368899343e+02 8.894626805942682495e+02 9.834616594161742569e+02 9.432812211436818188e+02 9.181013930836415966e+02 9.411255298665405462e+02 8.940484241743090479e+02 9.240059661382041440e+02 9.389313654328786924e+02 9.036140288370900180e+02 8.779929446224385856e+02 8.591728753020687464e+02 8.379877356579839898e+02 9.208292797509213869e+02 8.948979463353853134e+02 8.974796045961775235e+02 9.322007819654972991e+02 8.569923460253331768e+02 9.366704937761619476e+02 9.102960799058538441e+02 8.327801240461216139e+02 9.546773636837255026e+02 8.532962505715163388e+02 8.966952528834742679e+02 8.797536707165851340e+02 8.849774779309667565e+02 8.543017550196593675e+02 8.880741172966640988e+02 8.930008512141922665e+02 8.953783740244120963e+02 8.902355921341928706e+02 9.095916027106317188e+02 8.985703986036048718e+02 8.503402114109221657e+02 8.823256530845440011e+02 9.195341005470423852e+02 9.026207862565213418e+02 8.973913606088884762e+02 9.129216948596668999e+02 8.801207968110232969e+02 8.479309915622895915e+02 8.723328494701684122e+02 8.697106370387703009e+02 8.500400002868315141e+02 8.424643471604060778e+02 8.865870857251071584e+02 8.774914234126289330e+02 8.773107603324680213e+02 8.404647786446635109e+02 9.378545333781307818e+02 8.696211124019673662e+02 8.589029677042221920e+02 8.801834804431152861e+02 8.574492920657876311e+02 8.901340457724658108e+02 9.166952752563011018e+02 8.330133147243252552e+02 8.538172513476619088e+02 8.801102500667193453e+02 8.873652572814787618e+02 8.854564449759732270e+02 9.528853191638916087e+02 8.822606216697028003e+02 8.813228213920929193e+02 8.338876009472295436e+02 8.981296284244235721e+02 8.949327406213470795e+02 8.963157319715674021e+02 8.742520571109208731e+02 8.936209854388534950e+02 9.083402221573900306e+02 8.980714270534816706e+02 8.683226947624484637e+02 9.552324035466486976e+02 9.265357588307218748e+02 9.045868696140962584e+02 9.585575855321287690e+02 9.472254123058203277e+02 9.040812857586354312e+02 9.177609404892457405e+02 9.530737157200087495e+02 9.291297259285037171e+02 9.037641097013164426e+02 9.436840295286268656e+02 9.232601735610910509e+02 9.071746297540422574e+02 9.209659908073867882e+02 8.826161870479389790e+02 8.913702002202566064e+02 8.931939491824215338e+02 9.211404984906458822e+02 9.091981585242798474e+02 9.016965346014917486e+02 8.696333191693083791e+02 8.627450150551283059e+02 9.316465768050366023e+02 9.134763437267306472e+02 8.770964556830830361e+02 8.756624523586435771e+02 9.196274616082948796e+02 8.651581406939068302e+02 8.912421505907445862e+02 8.853794405654114144e+02 8.623368479949717766e+02 9.250382351706206236e+02 9.019961599920078470e+02 9.112657527818464587e+02 9.272793541607996985e+02 8.670627581707476565e+02 8.985898231809591152e+02 8.814528529024282761e+02 9.112402210500562205e+02 8.857977740670324920e+02 8.754005192651710558e+02 8.979532083896107224e+02 8.854803454624507140e+02 8.435222171314336492e+02 8.568966588745923900e+02 9.307857561907489981e+02 8.645404621687041526e+02 8.968805461457989168e+02 8.770972742307843646e+02 8.990345387624581690e+02 8.672979995526992525e+02 8.716318322343909131e+02 8.262601948880557075e+02 8.644279489732277852e+02 9.352199043424246838e+02 8.818447781368730602e+02 9.098026778009782447e+02 9.306047362831674263e+02 8.753992264671257999e+02 8.754838291051909209e+02 8.508380248301199344e+02 9.174199564741069253e+02 9.051333431857842697e+02 8.808834974149793879e+02 9.128568670227753046e+02 8.476609816298149553e+02 9.104064828593894845e+02 8.786958466826819176e+02 8.581232904432666828e+02 8.850524692084217122e+02 8.941786949438879901e+02 8.656385018800367561e+02 8.812192815261730630e+02 8.700045159463935533e+02 8.860117303572502578e+02 9.013777622686935729e+02 9.029862926004874453e+02 8.894352549883464008e+02 8.801623156399157324e+02 8.482248662798004943e+02 8.793718929172658818e+02 8.597218559589438200e+02 9.186223675906805965e+02 9.141876517431843467e+02 8.296534622978161906e+02 9.272277186424173578e+02 8.512213570519372752e+02 9.058058512513950973e+02 8.377628040325554366e+02 8.225778488078360624e+02 9.106943602377774596e+02 9.198496000541545072e+02 7.982496924682575354e+02 8.561370031530161668e+02 8.833099975887249684e+02 8.285269650245736557e+02 8.356457304719693866e+02 8.763724073149080596e+02 8.283893426713793815e+02 8.343833149427578064e+02 8.347915179503237368e+02 9.165823727816930386e+02 8.383312090621705011e+02 8.365592881374709577e+02 8.458040205157763012e+02 8.562005109782697900e+02 8.061773697535312522e+02 9.081333554752610553e+02 9.085019410118179621e+02 8.593644681195239627e+02 7.686792424468563922e+02 8.509136556293416334e+02 8.878939104863819693e+02 8.902464078803711800e+02 8.296488568100677412e+02 8.762700344497277456e+02 8.440901365692219542e+02 8.785278925908012297e+02 8.007118369336257047e+02 8.512494276930174237e+02 8.602656252100172196e+02 8.743930371893617348e+02 8.173693123057147432e+02 8.582043304451374297e+02 8.727273503038468334e+02 8.664892092274252491e+02 8.080154514629483629e+02 8.318244633406075081e+02 8.511151615513756497e+02 8.391355378786863639e+02 8.110703832991459876e+02 8.337567022958310190e+02 8.876281132608736471e+02 8.333482932027138759e+02 8.312475240730127553e+02 8.310258909938592069e+02 8.812430621863626357e+02 8.439686411682598646e+02 8.979582465841141357e+02 8.693445974952795723e+02 8.476756211070569407e+02 8.665014874163114200e+02 8.751030593632428918e+02 8.776050637194355204e+02 8.416135970431431588e+02 8.420383550069539069e+02 8.730833031092353167e+02 8.937396129916226073e+02 8.494631642927471376e+02 8.679320326726646044e+02 8.646680959515225595e+02 8.878303023425501124e+02 7.997655346026374446e+02 8.502907723768786354e+02 8.476226412457438073e+02 9.025332046273089190e+02 9.062148892893492302e+02 8.479351689465710251e+02 8.405908565693998753e+02 8.628207406766689473e+02 8.746644589014271105e+02 9.189068850004380238e+02 9.387964001944653774e+02 8.870794104278855912e+02 8.421021180172524510e+02 9.126171767081538064e+02 8.823193031768291803e+02 8.569717323984829136e+02 8.446627787803340652e+02 9.205537026677857284e+02 8.618453745864601387e+02 8.466815286194583905e+02 8.289081271252670149e+02 8.978635703184337444e+02 8.753489798526057939e+02 8.461033547623679851e+02 8.433281576511570847e+02 9.026320723295509652e+02 7.931743603695920228e+02 8.433196076382934052e+02 8.587554908831500597e+02 9.091012251811089300e+02 8.833102841080218468e+02 8.347753155212324145e+02 8.657777462775902677e+02 9.213601977143046042e+02 8.688451798035017646e+02 8.257539429928069694e+02 9.509267378750975013e+02 8.195781367048123229e+02 8.968927566989317484e+02 8.643258559210321437e+02 8.682150255390282609e+02 8.685263976027630406e+02 8.704052667853807179e+02 8.409943089564470711e+02 8.777585960648643777e+02 8.516150678649319161e+02 8.725457582639445491e+02 8.701709105189502225e+02 8.627579107116664545e+02 8.941780904536568642e+02 8.714959089118908651e+02 9.105238357054790868e+02 8.558654827945738361e+02 8.699898954298888611e+02 8.288585725229185073e+02 9.554667261293927822e+02 8.804604741113456612e+02 8.351005608859408085e+02 8.418902394696988267e+02 8.177898587363661136e+02 8.962336889280520609e+02 8.066438011885429660e+02 8.541196394445379383e+02 8.831099820462504795e+02 8.467705710087094531e+02 8.376548099645224283e+02 8.596476994532321214e+02 8.121728969936930298e+02 8.374304536649248121e+02 7.975260532518153695e+02 8.532355527614772654e+02 8.638517471706013566e+02 8.282422542232287697e+02 8.698029020590131495e+02 7.824477493673506387e+02 8.761336165865258181e+02 8.095017494187118245e+02 8.816609536099292654e+02 8.528478955287167764e+02 9.083960567732942764e+02 8.915564564437572699e+02 8.256532088019691855e+02 8.431155659247524454e+02 8.707884146245822876e+02 9.184830762355480829e+02 8.908442399028685941e+02 8.981725727095773664e+02 8.779199064473189082e+02 8.259728757607641683e+02 8.114229123194742215e+02 9.101411287399349703e+02 9.341968523821856252e+02 8.786885324344950732e+02 9.484590634789599335e+02 8.738181764679418393e+02 9.111776128463948226e+02 9.128257201064517403e+02 8.830393665053906034e+02 9.033701509520788022e+02 8.460325952733669510e+02 8.628607301845730717e+02 8.631358878842368085e+02 9.137553223727541081e+02 8.759582683010992241e+02 8.669643053218584328e+02 8.470573964557167983e+02 8.589125089483711690e+02 8.912091163569078844e+02 9.486981083979992491e+02 8.796485946695923985e+02 9.223178526292612105e+02 8.509501987186317820e+02 9.318173583820121166e+02 8.863648524967564981e+02 9.018202183012459727e+02 9.433812347290718208e+02 8.482839420920971634e+02 9.037279098916428666e+02 8.926830292167641119e+02 8.708867414453179663e+02 8.906113728563523182e+02 9.396521492821531183e+02 8.900278837819004139e+02 9.168625631442672557e+02 8.844137654071688530e+02 8.834488837626751092e+02 8.759909135139270120e+02 9.254809235065530402e+02 8.687907565194882409e+02 9.006211292778315283e+02 9.180465017307772086e+02 8.558578087487835546e+02 9.133854962080191626e+02 8.776117859438887763e+02 8.753585265774630670e+02 9.523833259422316360e+02 9.277271606087001601e+02 8.500188611218420647e+02 9.516539753364006629e+02 8.934379901087081635e+02 8.322821319712310242e+02 8.502686529662803423e+02 8.795117780614031062e+02 8.693516181970644539e+02 8.996771228836082628e+02 8.396567980844135946e+02 8.724303924615293226e+02 8.973941563655437221e+02 8.936570652646023518e+02 9.491769771452677560e+02 8.599960915558436909e+02 9.472577270693896025e+02 9.189381028375041751e+02 8.514293966440918666e+02 8.313397447633464026e+02 8.664167079098615432e+02 8.927024297355346789e+02 8.573648709254752021e+02 8.700474410029650016e+02 9.167249797454081772e+02 8.908670433431211677e+02 8.592179762395843454e+02 8.802425532181470089e+02 8.288146787079377873e+02 8.931076538422860267e+02 9.125905574335464507e+02 8.318229813971823887e+02 9.092229365041910114e+02 8.778763249226132075e+02 8.893032847074989604e+02 9.084510995815460319e+02 9.257909340085949452e+02 8.763915286114166747e+02 9.125821406756510896e+02 8.739051770242011798e+02 8.988843480712425844e+02 8.623081645052754993e+02 9.525434784956296426e+02 8.785041180470477684e+02 8.800447163888206887e+02 8.937179958386999488e+02 8.445844878335642534e+02 8.577261682574585393e+02 8.930095901419573465e+02 8.797233197868803245e+02 8.792345467532031762e+02 9.336821995698546743e+02 8.571152469060750718e+02 9.143638623282016624e+02 8.798183872495762898e+02 8.822164016420250618e+02 8.330341137638293958e+02 8.842804851047095553e+02 8.445172065070781855e+02 8.579344160210478094e+02 9.373471843856015084e+02 8.417327332889573199e+02 8.745169955787531535e+02 9.297633635883902343e+02 8.865203149339168931e+02 8.512998395398470848e+02 8.637048967581921488e+02 8.741894233418662452e+02 8.507970248792477150e+02 8.761364624324555734e+02 8.506748335620987973e+02 8.862992073063212501e+02 8.968604975468987277e+02 8.673579176758845506e+02 8.591372125241541653e+02 8.491985448373698091e+02 9.314025818544293998e+02 9.268666546305810243e+02 8.614374250320660167e+02 8.990752840383028115e+02 8.530183394446734155e+02 9.243781735378864823e+02 8.464007756037001400e+02 8.516187036405175377e+02 9.161672124824264074e+02 9.367641148485764688e+02 9.356216368868242625e+02 9.084717455952801402e+02 8.462316760942964038e+02 9.135266158463113015e+02 9.589728522699674613e+02 8.555714011922240161e+02 9.285356112607688601e+02 8.977672086468426187e+02 9.148147776227328904e+02 8.560687531100101069e+02 8.231546890438639821e+02 9.041637344037714001e+02 8.857473931369730735e+02 9.148167265979061540e+02 8.707862659387074018e+02 9.304174313520485384e+02 9.332466439312817101e+02 9.369268015213110630e+02 9.212705737648931290e+02 9.022977617985430925e+02 8.683747019779997345e+02 9.682205261893166153e+02 9.070146800053116749e+02 9.151964049214748229e+02 9.354606923921527368e+02 9.300759390816824634e+02 8.790423624245885321e+02 8.946886559001097794e+02 9.165049147316976814e+02 9.132850900455448482e+02 9.472694528604585003e+02 9.176663683958850015e+02 9.353627097880400925e+02 8.968085738894199039e+02 9.291272333943893500e+02 8.979012515668995320e+02 9.689606716669875368e+02 8.926787443112116307e+02 8.836734266988939908e+02 9.063346507972075869e+02 8.346247710554987407e+02 8.847493153072870200e+02 9.397659758201235718e+02 9.357025534846643495e+02 8.724831832256656980e+02 9.213731721398926311e+02 8.839938061563942711e+02 9.157068012092704521e+02 9.168939303677024100e+02 9.259471531278237535e+02 9.275671605871993961e+02 9.072673020528524148e+02 8.879139747719319757e+02 9.189318446972613401e+02 8.989003682841438376e+02 8.625691292097272935e+02 8.761428620015570914e+02 8.270877594196429072e+02 9.323181263024047212e+02 8.678107832389960095e+02 9.178966612236262108e+02 9.210572560600649012e+02 8.846520018476849145e+02 8.951488788996464336e+02 8.465158261624860643e+02 8.829931792461354689e+02 9.368521716094471685e+02 8.900427581633174441e+02 9.278912759771910714e+02 8.875622228281417847e+02 8.912511450463455276e+02 9.424378188324254779e+02 9.164707161115596818e+02 8.750049356645333773e+02 8.405173105507038827e+02 9.176890624834632035e+02 9.199387976951162500e+02 9.467798729569339002e+02 9.170920509882918168e+02 9.283171348106188816e+02 9.240619113522785710e+02 8.610354783058909334e+02 9.104426749906701843e+02 9.099650992941601544e+02 9.494157942179664360e+02 8.703000225396335736e+02 9.248791617670176493e+02 8.799884542283319888e+02 8.917187650249582020e+02 8.515686963141591832e+02 9.074731298515384879e+02 8.705682738810936598e+02 9.298577428423053561e+02 8.631617733188551256e+02 9.704507399165261177e+02 9.256871437623964312e+02 9.068557639141130267e+02 9.513534399069981191e+02 9.108138601147641111e+02 9.167065740200085884e+02 9.171825801575849937e+02 9.242087086279482264e+02 9.452726604099246970e+02 9.493625401718310286e+02 8.546073896201294247e+02 9.017333233447739076e+02 8.665500170217553659e+02 9.014009548379037824e+02 8.918936670345759694e+02 8.707569974022516135e+02 8.723536374322193296e+02 8.540234739532342019e+02 8.715720681532657181e+02 9.204830243397814229e+02 8.573568379604585061e+02 9.480998305161132294e+02 8.553548972384088529e+02 8.547282549940185845e+02 8.821105455822566910e+02 8.770379684416471946e+02 8.985099012936257168e+02 9.193764630932907949e+02 8.519555359758498980e+02 9.194425659408686897e+02 9.013702550035820877e+02 8.336265356620918965e+02 9.001874336782274213e+02 8.379883067166954334e+02 8.905515397009934304e+02 8.641512474498860001e+02 8.274157530228602582e+02 8.606193539726227755e+02 8.457680689270483754e+02 8.253117243967245713e+02 8.347576627749584759e+02 8.484563840520396525e+02 8.412765428969000823e+02 8.614326503199058607e+02 8.874026504305569460e+02 8.441283926830756172e+02 8.624372943941739322e+02 8.390032706353437106e+02 8.398606396365221372e+02 9.402285707343123704e+02 8.837993703880297289e+02 9.450626084735567929e+02 8.609216473322718457e+02 8.472124981945073614e+02 8.256398366030173293e+02 8.437766018803836232e+02 8.335996212738635904e+02 8.977993779647371184e+02 8.714425229103952688e+02 9.068999465487860334e+02 8.374770522747604673e+02 8.975081685733366612e+02 9.011620303940588883e+02 8.952944396574669099e+02 8.197189421528699995e+02 8.828310299438824131e+02 8.518813237608409281e+02 8.685241073005245198e+02 8.567951206853631447e+02 9.330990150597596084e+02 8.468449986401292335e+02 8.647288051608178421e+02 8.912373460702253851e+02 8.560838134399203909e+02 8.636861809242486743e+02 8.410639360744809210e+02 8.698384489299269262e+02 8.728051420554509150e+02 9.094610158008621283e+02 8.679300679181103533e+02 9.037941223434912672e+02 8.503754814242067823e+02 8.499881346153314325e+02 8.955513850833365268e+02 7.810208452821876790e+02 8.859914392195144046e+02 8.505233928174261564e+02 8.713471302448270990e+02 8.538211304137736306e+02 9.003961735394756261e+02 8.422331762004770326e+02 8.756519564638514339e+02 8.724135052742213929e+02 8.549187157415739193e+02 8.519344037554590159e+02 8.769227543457943739e+02 8.311214656342704075e+02 8.212591686242359401e+02 9.229021634956861817e+02 8.666179776066300064e+02 8.846464893889198038e+02 8.618184921481730498e+02 8.377887614937073977e+02 8.849730586221191970e+02 8.411927648233216814e+02 8.808119896217258429e+02 8.195707634455771995e+02 8.650104824473331746e+02 9.044100109326798247e+02 8.368115932397133747e+02 8.997279156078642472e+02 8.839286636908785795e+02 8.470840673395740623e+02 8.633662151634997599e+02 9.007926427188185698e+02 8.007336051334998501e+02 8.958820256962553685e+02 8.687029063550384080e+02 8.736936853985780544e+02 8.669073860826529199e+02 8.251716575045708169e+02 8.315401020471121001e+02 8.423785664929787345e+02 8.147388855665025176e+02 8.008926866155206881e+02 8.508749479834963267e+02 7.908573850285139315e+02 8.305052438950413034e+02 8.034008796033352837e+02 7.836206171254004857e+02 7.612546628917074258e+02 7.720038430461047483e+02 7.521998142450923979e+02 7.759179021990244109e+02 6.901704475077150391e+02 7.534837626880619155e+02 7.444765849662015853e+02 7.346882402186021181e+02 7.062277676160258579e+02 7.282078969788415179e+02 6.908676324309640222e+02 7.398706660911568633e+02 6.771969925449690209e+02 7.219551568589532735e+02 7.245022790286448071e+02 6.918963630512696454e+02 7.109855257473896017e+02 7.003997166705349855e+02 6.794568970014632896e+02 6.296254927284709311e+02 7.001428801412259872e+02 7.078776250259218159e+02 6.820343427283479514e+02 6.841578089089298373e+02 6.302515596658770392e+02 6.538556252225409935e+02 6.181741066723586755e+02 6.452058985841593994e+02 6.257622525876253121e+02 6.389970673717914451e+02 5.921141519229134929e+02 6.719764223062787778e+02 5.972578406798729702e+02 6.814833186101694764e+02 6.117258824313772720e+02 6.144432634611242747e+02 5.952938034492962061e+02 6.077329662572753932e+02 6.127932570357370423e+02 6.291279812441814556e+02 5.719096197761401754e+02 6.312333452819906370e+02 6.330351547615086929e+02 6.077540026049065318e+02 6.036147170912666979e+02 6.605569692387458645e+02 5.882407992353475947e+02 6.113667041541667686e+02 5.754986420089813919e+02 5.841559183864455918e+02 5.974971313799525205e+02 5.707852003601678916e+02 5.678643954487387191e+02 5.621560337566485259e+02 5.833052003933662490e+02 5.844235340629859365e+02 5.330036302842069063e+02 5.609784234677240420e+02 5.458284137434936838e+02 5.534139636485598430e+02 5.685870836833133808e+02 5.753315756323590904e+02 5.527975272043939867e+02 5.167385042145403986e+02 5.110532093260895863e+02 5.712842695428424804e+02 5.264629799901241540e+02 5.313766807468000479e+02 5.386767412800783177e+02 4.922392610704891922e+02 5.107856566917536156e+02 5.247444105597099906e+02 5.275324373975561230e+02 5.128977453324702083e+02 4.537353649245498559e+02 4.809814791057412435e+02 5.111069443381863380e+02 4.892698973438342023e+02 5.326023757088812545e+02 4.665868146311467513e+02 4.883942436292600746e+02 4.585667323215687361e+02 4.606390593498615544e+02 4.581926256093599932e+02 4.946724962772929075e+02 4.455897405192345104e+02 4.569696833892541576e+02 4.529672176226147826e+02 5.143905855275646672e+02 5.503487931108314797e+02 4.547348401469698729e+02 5.056838045830135115e+02 4.384633295859777604e+02 4.612425266120303036e+02 4.562765552528850890e+02 5.031633398295953725e+02 4.401831027174832229e+02 5.087410872803403095e+02 4.750605943715894455e+02 4.922395069806835295e+02 4.491264714390167683e+02 4.510305661463480646e+02 4.305226152397750639e+02 4.842147566974109623e+02 4.320777648482252857e+02 4.596661759321602858e+02 4.336186839667737445e+02 4.615899922071031369e+02 4.637355580023527182e+02 4.305651445516316471e+02 4.433582260544853852e+02 4.340993431272698331e+02 4.742747244149816197e+02 4.476257641905354490e+02 4.325835770843350474e+02 4.590721440730553695e+02 4.290579812914873514e+02 4.336667609343238610e+02 4.135608114525486485e+02 4.426153930530677485e+02 3.944187648019785115e+02 4.080033093404721853e+02 4.145741074803726178e+02 3.930960261009797136e+02 4.300439251196057171e+02 4.298441194512802781e+02 3.854709448410715709e+02 4.146847177068680708e+02 4.435381304004465619e+02 4.351991046780923398e+02 4.009438673234022303e+02 4.336841374343572397e+02 4.390509998255038795e+02 3.977670257615374112e+02 4.011029411023054081e+02 3.752194714925117864e+02 4.009973286693932550e+02 4.037519835617069930e+02 4.148380093245127114e+02 3.953360395685834874e+02 4.017926916058310667e+02 3.867500504338516407e+02 3.920761237159787811e+02 3.316171661820934560e+02 3.462028710043281876e+02 4.123757642566694130e+02 3.894643866013720981e+02 3.481917466047794960e+02 3.475265921586791364e+02 3.590076723896872295e+02 3.636838396320224547e+02 3.547854422990375269e+02 3.338012105188065561e+02 3.735377754531268124e+02 4.233901217575694886e+02 4.125880598300745987e+02 3.544522250846159750e+02 3.709286718278862622e+02 3.442066968845714996e+02 3.662446557185472216e+02 3.655704938874396248e+02 3.844838849094008424e+02 3.676498277602514690e+02 3.470095836420082378e+02 3.166566517446999569e+02 3.327062211275936647e+02 3.260206863085956002e+02 3.528447931392799433e+02 3.236811145475314220e+02 3.418153419614678796e+02 3.464212989062322663e+02 3.613344275534731764e+02 3.548199748025884901e+02 3.762504763211074987e+02 3.788011816232285014e+02 3.470124464928869656e+02 3.174592747504847239e+02 3.496053496802227869e+02 3.557224550697951599e+02 3.327552609928377478e+02 3.174651859173970365e+02 3.204716757583543085e+02 3.501014342349891990e+02 3.444754083331489483e+02 3.488826365393135802e+02 3.682001520431263089e+02 3.385371778099394646e+02 3.245043338378652606e+02 3.464836996797575353e+02 3.434492986765768023e+02 3.367535427069236675e+02 3.113645659391884806e+02 3.442288372335495410e+02 3.118090805730778357e+02 3.409840469833359293e+02 3.130949421229777840e+02 3.137697847939602980e+02 3.387484249153621931e+02 3.351702980770239151e+02 3.320523500325927557e+02 3.337646888521938422e+02 3.071817689748477278e+02 3.340645877937989212e+02 3.105588405814976340e+02 3.596271609691930280e+02 3.252669709434901506e+02 3.131385407215112764e+02 3.175535715553120895e+02 3.279662966968179489e+02 3.458429986141122185e+02 3.259545808157234887e+02 3.247529590457743325e+02 3.139874072578756454e+02 3.020698809053688478e+02 3.421582783771850700e+02 2.838572681496279984e+02 3.297641728196184090e+02 3.381051343380727872e+02 3.506699230698460497e+02 3.087802297753746075e+02 2.983922255198681341e+02 3.004603725142583244e+02 3.012083132865935227e+02 3.294553948075145513e+02 3.193698942142248143e+02 3.018165966127018578e+02 3.018262873745432557e+02 3.044270706736924694e+02 2.970518365898355455e+02 2.656949374600435476e+02 3.081282126950944189e+02 2.956838002591820214e+02 3.036584776114132751e+02 2.814548592683067341e+02 2.694251541662400768e+02 3.023023523866184519e+02 3.050344095913066553e+02 2.937385117965254722e+02 3.141655760453211883e+02 2.959420211873242010e+02 3.337692534472675447e+02 3.286546050829927026e+02 2.879482250216703392e+02 2.677837170217122207e+02 3.433116447510410012e+02 3.029877275411578808e+02 3.106518869537005116e+02 3.116821404160244242e+02 3.098482227920772516e+02 2.905327650136459283e+02 2.655810638787093581e+02 2.861129616327501708e+02 3.065912131773484930e+02 3.186555893683957947e+02 3.100823105329348550e+02 3.066062144952597919e+02 3.084086856772359511e+02 2.836489270724968605e+02 2.923019603410680816e+02 2.760368787544277893e+02 2.591569678069997167e+02 2.838121567115263133e+02 3.048056689445812708e+02 2.811267156773974421e+02 2.860004825585677963e+02 2.907296730621329175e+02 2.902380541310404283e+02 2.912493377098358565e+02 3.009510820842361909e+02 3.026484651585812458e+02 2.778488293462237380e+02 2.636530583885483452e+02 2.557022605613908866e+02 2.711306340015344745e+02 2.790716189079587366e+02 2.848913536017458341e+02 3.007857807277800930e+02 2.688820132380744212e+02 2.835864088707750739e+02 2.468937492946780026e+02 3.164267528123748434e+02 2.851415163121345131e+02 2.956872494326830179e+02 2.773337445102015977e+02 3.123373869789910486e+02 2.499118614407500729e+02 2.378848999380365115e+02 2.701850239134131471e+02 2.795657976707833541e+02 2.724944845498405357e+02 2.618867963778079115e+02 2.735627428345507610e+02 2.758801276592958516e+02 2.574606487685083493e+02 2.484245056492740389e+02 2.843717804155394333e+02 2.682959463120490113e+02 2.717538341393002383e+02 2.717146746415286316e+02 2.650614861634398949e+02 2.580416390658298269e+02 2.677764523326154631e+02 2.497429902851225449e+02 2.539232890898119024e+02 2.653623666685450075e+02 2.556380853130732760e+02 2.486422195102649653e+02 2.626335009757199259e+02 2.723808049578461805e+02 2.518395445152801528e+02 2.733691154662707277e+02 2.855440633786571993e+02 2.690800517727267902e+02 2.808323015756487280e+02 2.687733586526431964e+02 2.953668298025669969e+02 2.652984547182949768e+02 2.594372932848989990e+02 2.404339763090619897e+02 2.393077816825985167e+02 2.537663917168729029e+02 2.582797081948797313e+02 2.500433230672282718e+02 2.727744130503716065e+02 2.555566975114094816e+02 2.577769999593792249e+02 2.617715421576299377e+02 2.517530592767395774e+02 2.509327782827540148e+02 2.815170574264175229e+02 2.685678805258304465e+02 2.684618324587452207e+02 2.313049387642926149e+02 2.646575154374329486e+02 2.499196033734712898e+02 2.561382283230299208e+02 2.593442123082534749e+02 2.682405303937734971e+02 2.769337461890983150e+02 2.770654140061536737e+02 2.247831623794759253e+02 2.402338557088491200e+02 2.543275848885971016e+02 2.395402213947238010e+02 2.739430184501621852e+02 2.479634603675843323e+02 2.456515023147810552e+02 2.664973722560091005e+02 2.929266767924968917e+02 2.630186012576513122e+02 2.480736970430754980e+02 2.602909834574200545e+02 2.587873904269104628e+02 2.445342228931912700e+02 2.715305127205463691e+02 2.508232796494306456e+02 2.495244394444231943e+02 2.158477079810470229e+02 2.998807694176430232e+02 2.761305138671861528e+02 2.275856787032560078e+02 2.446621890408354716e+02 2.420467359405304819e+02 2.681126488005359079e+02 2.564239153207066124e+02 2.559302940082119733e+02 2.437636993293349974e+02 2.324531237028305952e+02 2.742510778725557543e+02 2.250906900857793858e+02 2.540882814697062031e+02 2.743560854638733986e+02 2.237672944674968676e+02 2.547756878703269194e+02 2.442481626490052520e+02 2.490270497626541157e+02 2.410927024108205217e+02 2.691884610021636490e+02 2.517379459428369728e+02 2.324242206115296483e+02 2.468744325444677088e+02 2.652930997218301172e+02 2.506850003574119796e+02 2.400052311142493693e+02 2.385843506840723762e+02 2.270606958479507398e+02 2.314173117621945153e+02 2.561029486213725477e+02 2.316483769225793878e+02 2.266970465932426748e+02 2.428708112342957293e+02 2.290729172456600509e+02 2.184551336602778235e+02 2.558237931321538383e+02 2.368007531607183580e+02 2.200058900154517119e+02 2.262051047875373513e+02 2.448536283573587014e+02 2.405514985399666159e+02 2.321542451139308696e+02 2.441250997765070849e+02 2.351182327079564516e+02 2.706340293451779075e+02 2.535305401390415057e+02 2.344735714930612858e+02 2.590288822956170520e+02 2.488720343462244102e+02 2.447805925687207491e+02 2.158759527946592414e+02 2.417483823020758962e+02 2.616763757990537442e+02 2.645504880889581045e+02 2.441569140869716819e+02 2.323531125108508206e+02 2.467954830661582832e+02 2.542050682379523323e+02 2.213343861645208506e+02 2.761654027742428639e+02 2.314879238883203243e+02 2.459241803639067996e+02 2.194110721501741068e+02 2.455290375458587846e+02 2.377706909978431895e+02 2.217419993044658781e+02 2.250664173031299526e+02 2.174901968241295833e+02 2.334303619594480210e+02 2.358708072986821662e+02 2.405178303215547260e+02 2.331733790819808121e+02 2.260557713687186663e+02 2.031880424004307599e+02 2.630724803568841708e+02 2.455466694990118128e+02 2.246255935008422284e+02 2.219078307865755733e+02 2.282344664582283258e+02 2.445749065404985458e+02 2.288542100278068574e+02 2.468572820080862300e+02 2.503330581982541219e+02 2.575854505051829619e+02 2.380848956853074299e+02 2.493253553822663093e+02 2.475407952832863145e+02 2.490802363349227448e+02 2.411751286374028211e+02 2.644613547607313535e+02 1.978000028888664303e+02 2.319296912666225126e+02 2.162978121906029116e+02 2.146175156144551295e+02 2.170448295404331986e+02 2.075441359961022556e+02 2.130811131439618578e+02 2.142919014274590097e+02 1.962454908797315341e+02 2.253580358238333474e+02 2.146306798499957438e+02 2.285221053886783125e+02 2.145992284898679543e+02 2.471294172715972479e+02 2.087484158599437478e+02 2.399450619946327663e+02 2.344686747012586920e+02 2.193054664645528078e+02 2.229958581629570347e+02 2.078584057991027123e+02 2.221317559633700967e+02 2.432956505605693280e+02 2.164623557545956771e+02 2.163646747416452740e+02 2.029414299412186153e+02 2.417455294278739757e+02 2.026338501812501249e+02 1.954026433574527744e+02 2.197180440944527504e+02 2.177615757667655316e+02 2.225199786819152337e+02 2.143800843739371373e+02 2.407751423870587928e+02 2.163025791127555522e+02 2.416790380823733528e+02 2.152723019814568488e+02 2.180800753906300145e+02 1.904940107539166547e+02 2.153048352618072272e+02 2.049487902290541115e+02 2.076338401550087838e+02 2.513482531445102666e+02 2.188051946792135993e+02 1.919413313557044489e+02 2.173648609352974290e+02 2.392721021476724559e+02 2.291421260053319031e+02 2.180319204508053019e+02 1.890265046624907654e+02 2.173893096890759580e+02 2.151408406486447689e+02 2.275798080167688227e+02 1.949669588114563226e+02 2.121111126169404884e+02 1.917531356169212984e+02 2.091192800965797005e+02 1.945833177560819820e+02 2.188711565848302882e+02 2.103201788268918904e+02 2.147842799165247243e+02 2.254433501278164442e+02 2.212870027701658557e+02 2.250442175094716504e+02 2.060830977036372360e+02 1.839478087084478659e+02 1.825439424518987153e+02 2.225528704962750055e+02 2.410342356987598009e+02 1.890454143159833791e+02 1.840025606599477612e+02 2.266868650125073259e+02 2.311462624253697697e+02 2.487741475818858703e+02 1.892649794963134298e+02 2.302242235488657514e+02 2.071125897520366550e+02 1.874236077335799848e+02 2.040112277976350299e+02 2.101354894153160728e+02 2.079115571143936734e+02 1.918788088601507980e+02 2.149943559408849012e+02 1.953037468989711840e+02 2.164788694498400901e+02 2.014387947041350628e+02 2.043649238998265787e+02 2.410743148251659704e+02 2.099900566983705801e+02 2.026345618484769489e+02 2.061642808686305557e+02 2.272076721871644622e+02 1.930407820581524447e+02 2.076541984174088213e+02 2.235297875544233079e+02 2.265619992177307154e+02 2.020232049587809797e+02 1.997383561542325481e+02 2.367533279917750804e+02 2.180427321506779208e+02 1.881547310966074917e+02 2.002506287355609800e+02 2.219641583953040822e+02 1.845766714062158087e+02 2.021386336249807414e+02 1.776511816048043784e+02 2.115315553297953670e+02 1.830095395839490493e+02 2.138161790170148038e+02 1.901078710381032977e+02 2.135173475791883106e+02 1.929058044083155607e+02 2.117715813712459010e+02 1.930468528549040457e+02 1.931663636188320083e+02 2.065562054243022772e+02 1.922978631424591072e+02 2.024060934522942432e+02 2.186669876806360264e+02 2.027146074797051085e+02 1.716173194083429507e+02 1.977341087221067539e+02 1.936281032942161744e+02 2.011617180413595349e+02 2.070338784656220810e+02 1.948727536527951543e+02 2.076584687915435836e+02 1.908317409254611050e+02 1.972240702696402366e+02 1.946878629898753843e+02 1.897055650503422441e+02 2.190646519308069173e+02 2.124907964268956846e+02 2.026052242833370940e+02 1.942309892176522794e+02 2.084068265245431633e+02 2.211740560495434522e+02 2.023110487474899628e+02 2.311396520791472824e+02 1.814247557753964770e+02 1.885981991608257999e+02 2.039364667558024280e+02 1.737471532813300996e+02 1.996906457117213733e+02 1.939096339693997209e+02 1.933516746342039596e+02 1.871051132773833672e+02 1.895150375343179121e+02 1.790162049707539609e+02 1.741554991205820500e+02 1.962413705422086139e+02 2.070846923141737932e+02 1.687343532847293659e+02 1.966558505304173252e+02 1.583764535523329755e+02 2.084848530542757317e+02 2.004233754995792083e+02 1.870179948523823441e+02 1.625743864873378755e+02 1.824785490289204972e+02 1.837670585460553241e+02 1.893345333035667011e+02 1.785409663448538709e+02 1.961849737033340659e+02 1.735747707918569347e+02 2.098969002795126926e+02 1.862148501845719579e+02 1.692586467270961066e+02 1.726324713558418580e+02 1.985857028368068598e+02 1.885749352762891533e+02 2.054372831356122049e+02 1.797996961584546796e+02 1.802406787660292764e+02 1.741161790686769848e+02 1.781806461229791978e+02 1.704160897443439353e+02 1.889012822028505525e+02 2.088867609725185730e+02 2.000163286470229309e+02 1.871521723764521425e+02 1.778568266289541384e+02 1.581885435496709533e+02 1.963920335169919440e+02 2.221691255893201742e+02 1.980643472827862013e+02 1.906973696615155518e+02 1.838256347018470365e+02 2.118294433737286226e+02 1.816433478518128481e+02 1.667362963411214025e+02 1.774599875988235738e+02 1.805905219185092392e+02 1.598568821981101848e+02 1.671644497981838811e+02 1.973243975715957674e+02 1.920645099525969783e+02 2.131128926362249842e+02 2.007082274501971426e+02 1.756349488302007273e+02 1.652898901072729529e+02 1.805618315182471747e+02 1.723457531880030444e+02 1.587458215302499696e+02 1.534412319969418945e+02 1.661961980961565928e+02 1.884469129755228494e+02 1.724119020420754111e+02 1.858334623977920899e+02 1.804683034304932505e+02 1.515715818149940048e+02 1.832538143134446500e+02 1.865841960451586488e+02 1.389771865078370752e+02 1.806619012623400522e+02 1.895239621226174336e+02 1.794723822760279006e+02 1.769421405623565136e+02 1.628968918244509609e+02 1.945564610847301594e+02 1.742347514227465979e+02 1.773793146221780148e+02 1.669156676434254223e+02 1.756504100438665148e+02 1.748509689122226689e+02 1.655865023118344084e+02 1.774079492594952967e+02 1.844476469098814846e+02 1.394200036972841872e+02 1.623890903368435943e+02 1.861354624761219725e+02 1.807681998312234555e+02 1.872393084010590769e+02 1.538369051450798679e+02 1.751876605271506548e+02 1.501207548447141562e+02 1.794427073859423274e+02 1.735774073987273880e+02 1.597438615652634155e+02 1.669748159245097270e+02 1.714845563105654946e+02 1.792538890547998562e+02 1.846495711071865173e+02 1.830614279461861145e+02 1.864614835186726793e+02 1.663538606786011940e+02 1.764746205559347914e+02 1.754924704150673733e+02 1.908747744868229006e+02 1.717466566899356337e+02 1.697414167095464848e+02 1.821173827041473032e+02 1.744764254827376533e+02 1.938793255722525259e+02 1.879437083374325255e+02 1.855743316632846245e+02 1.800159639080749230e+02 1.729697603321307895e+02 1.736650194656529607e+02 1.667683160931884743e+02 1.946638160140638263e+02 1.906155203524845660e+02 1.622056534121307720e+02 1.702174260510327315e+02 1.798756512618186036e+02 1.721692446073816711e+02 1.650556890648719275e+02 1.872727282441554451e+02 1.580628136950051896e+02 1.455599378806606126e+02 1.643630231859924891e+02 1.892641153499095310e+02 1.707980950300861025e+02 1.600865025329622711e+02 1.641319332720107411e+02 1.676274680351995130e+02 1.617704660520461459e+02 1.514018733955218465e+02 1.512405253425574756e+02 1.740386092186701603e+02 1.694907164100534942e+02 1.815313718448064151e+02 1.848882385273472551e+02 1.720404510037892578e+02 1.694208063636897919e+02 1.736497684251098121e+02 1.630990334617019641e+02 1.494766181438277215e+02 1.527685939492021703e+02 1.701654644984496372e+02 1.702405667896957198e+02 1.593924200156493498e+02 1.615555584564506546e+02 1.763558622904642732e+02 1.745938342559942384e+02 1.865602794100150561e+02 1.534339327022498480e+02 1.677659774840500972e+02 1.750615451602993744e+02 1.480124246079538750e+02 1.740535082617587648e+02 1.385783982105348571e+02 1.719516119358936237e+02 1.439466534546864125e+02 1.607518248794994520e+02 1.380720973454913860e+02 1.611434661578233545e+02 1.686994607599580434e+02 1.528904879311341745e+02 1.831228709937260817e+02 1.700695651624319567e+02 1.822208135278809209e+02 1.655153198441770144e+02 1.905712956850877617e+02 1.658259644289180983e+02 1.722112680740397082e+02 1.620303693740201822e+02 1.560736493346609848e+02 1.588219396071990559e+02 1.463109216103329402e+02 1.491520598024698927e+02 1.221429807204629725e+02 1.441897496894882522e+02 1.620027669369463581e+02 1.577026197383760007e+02 1.426670008624425066e+02 1.461110151704794475e+02 1.453426887204359446e+02 1.706431692229453461e+02 1.559950583528278401e+02 1.514516406842193703e+02 1.746979194486590359e+02 1.691740239267184336e+02 1.587196812088260174e+02 1.703327810817166039e+02 1.672696046370224110e+02 1.539082028521182792e+02 1.591888716716331089e+02 1.428206565853727170e+02 1.541762212157727561e+02 1.417430035588016040e+02 1.563208750457513929e+02 1.588942613920072802e+02 1.362204626519678641e+02 1.693666397543446749e+02 1.390841524364082602e+02 1.403877182490695077e+02 1.565866168720533551e+02 1.696759574844997189e+02 1.665876489670343972e+02 1.525837134295683200e+02 1.642200543454314641e+02 1.504968726430426216e+02 1.635938009679895231e+02 1.754125579169433991e+02 1.670885126034005737e+02 1.410042484781116059e+02 1.547041858539672035e+02 1.872827968635548359e+02 1.612969115066640029e+02 1.345744693001367693e+02 1.523035550529415900e+02 1.557066482634445492e+02 1.588539775621156593e+02 1.648924672383930385e+02 1.491971799796956475e+02 1.538085742361477344e+02 1.435758325171496779e+02 1.617076883947231920e+02 1.568582015007390851e+02 1.344668765044725660e+02 1.599608049938957777e+02 1.397016368525185612e+02 1.553850453608404507e+02 1.431620804422992705e+02 1.512249410383389829e+02 1.505240684862540945e+02 1.326223406516907914e+02 1.441776469878693376e+02 1.568166540347610578e+02 1.602693439244662272e+02 1.628221622372686568e+02 1.561922203772639364e+02 1.639837569969272408e+02 1.592710665457637162e+02 1.150268856694648321e+02 1.846452407604839721e+02 1.751024621889639548e+02 1.575247891229947186e+02 1.565594048147693798e+02 1.532394882290377609e+02 1.704002194421226761e+02 1.689880770711008040e+02 1.758058532793769473e+02 1.376918947862750997e+02 1.488073849392166039e+02 1.478689154025165919e+02 1.579200228497389276e+02 1.798093604005763382e+02 1.606190833362706485e+02 1.530998404949040150e+02 1.683263161634050107e+02 1.712870062602052883e+02 1.580841227928264345e+02 1.668113378645874434e+02 1.490161376299676590e+02 1.502395993187636520e+02 1.563233856744833190e+02 1.327190691666281452e+02 1.787993416143440584e+02 1.586486492546842726e+02 1.403099411461302282e+02 1.647718540017513078e+02 1.450527774039352380e+02 1.223087184151706026e+02 1.644674183342038702e+02 1.688430213612233501e+02 1.517260225492964594e+02 1.526576505808982915e+02 1.280518286333852132e+02 1.403090226180241871e+02 1.590283693517807251e+02 1.271191846952242770e+02 1.453497470852504705e+02 1.566518631789393794e+02 1.414867702543312191e+02 1.498283361412830175e+02 1.529857750167411155e+02 1.262984213671640390e+02 1.580602044126858061e+02 1.488438718750259682e+02 1.360076024558887582e+02 1.619753370264415366e+02 1.447289456106906584e+02 1.340285860239694102e+02 1.420225809171607523e+02 1.603132670046961437e+02 1.415052053002287664e+02 1.666469265008073251e+02 1.487251378993130686e+02 1.544675445443360218e+02 1.291137078338525157e+02 1.072386778616609604e+02 1.310534181619834442e+02 1.399604998388708452e+02 1.399235276095353413e+02 1.396317182984153362e+02 1.285992249314112144e+02 1.190352879450283581e+02 1.370442584466362632e+02 1.585870313326994960e+02 1.532565556956370472e+02 1.494835840762284533e+02 1.220999819288215065e+02 1.693631948008125221e+02 1.436072555258111265e+02 1.392959791992478245e+02 1.573778611344765750e+02 1.653701211799841246e+02 1.415077159252747663e+02 1.498657940435580826e+02 1.704336905221156258e+02 1.404382141366921815e+02 1.538133170424347327e+02 1.481649000140787678e+02 1.441962301729289493e+02 1.492999619160967200e+02 1.500075734173421154e+02 1.402822415916457146e+02 1.561482247904905591e+02 1.548989297030621515e+02 1.304097780919588274e+02 1.373335287015856636e+02 1.385496369312053275e+02 1.512816939007088024e+02 1.474279649281362197e+02 1.428929845584675604e+02 1.565553021706714958e+02 1.447982605182660336e+02 1.392508543340335052e+02 1.265651858339317641e+02 1.393468893914660782e+02 1.359464905730544899e+02 1.358437585361159847e+02 1.608298826398118422e+02 1.194182948551393082e+02 1.576142909097433744e+02 1.756963903267486558e+02 1.364161417950614350e+02 1.585561301375407197e+02 1.437394865229931611e+02 1.391833597779345837e+02 1.426034600051475820e+02 1.387939197801257194e+02 1.140467549052191600e+02 1.467992391164781623e+02 1.653754712805358622e+02 1.388663048663241000e+02 1.444054690846302265e+02 1.415273688584769616e+02 1.563259299762177648e+02 1.273179584878288466e+02 1.245357541124430583e+02 1.246531534507121677e+02 1.529344746711423682e+02 1.400067852283404477e+02 1.303174724694820270e+02 1.356513556462518011e+02 1.455228822728453792e+02 1.617035040717930201e+02 1.331604730831174095e+02 1.493589900239317672e+02 1.418519201914373866e+02 1.316719359762177248e+02 1.548025901182357984e+02 1.563162961594063631e+02 1.606516415567848242e+02 1.636992248738128239e+02 1.486827282607443692e+02 1.250450792245803058e+02 1.455710023636183053e+02 1.162151188689534393e+02 1.552098432185844672e+02 1.281167806530849589e+02 1.418504758074066388e+02 1.218936272755765060e+02 1.474350695230702399e+02 1.329188882930914133e+02 1.385292642438440680e+02 1.281948548716117955e+02 1.261763059501791844e+02 1.206707902145220572e+02 1.561936753147218440e+02 1.505890210787239596e+02 1.499570621560781944e+02 1.289587837083041677e+02 1.320656948541646329e+02 1.279019682472043939e+02 1.534659432334948974e+02 1.234660765563941709e+02 1.319454160695248675e+02 1.490051351238651023e+02 1.168028930981696902e+02 1.488329951249873773e+02 1.516146331594093795e+02 1.397806456420936740e+02 1.427391666947821420e+02 1.303113196253063961e+02 1.208923676139980046e+02 1.496119682444848706e+02 1.410675683960477045e+02 1.406096505719446839e+02 1.184035247331513006e+02 1.393937237174385189e+02 1.241229216086742895e+02 1.481384357347946263e+02 1.356563396178884489e+02 1.196284001177140368e+02 1.592199236676670751e+02 1.087578810126606470e+02 1.154041020130875097e+02 1.354903139362445188e+02 1.321519502258022953e+02 1.323660767333543902e+02 1.406113577116641693e+02 1.462824329065880704e+02 1.417126523780700325e+02 1.497798854800655306e+02 1.360722760582790443e+02 1.142495640879293859e+02 1.485451878458789565e+02 1.373548938703258955e+02 1.513318685839360569e+02 1.257568804022427003e+02 1.532684670174629389e+02 1.234900268091726900e+02 1.206554882931620654e+02 1.398884812737044001e+02 1.157586599231023001e+02 1.433754312072056791e+02 1.334675605529697293e+02 1.392262446782191034e+02 1.432409895769372667e+02 1.410244299719793162e+02 1.256748626502372730e+02 1.387276571937175333e+02 1.272474736873741961e+02 1.341100282777767632e+02 1.161780312367069570e+02 1.245836100107648292e+02 1.068143916715338548e+02 1.394864643034507878e+02 1.240192423336535512e+02 1.361878423126483426e+02 1.222318217088358381e+02 1.378464340150817122e+02 1.301614261929350391e+02 1.178825633586652089e+02 1.076673342563294398e+02 1.370229829872954781e+02 1.388722838959042178e+02 1.190086752298774826e+02 1.379200204284901190e+02 1.271218976453343572e+02 1.345995612741323555e+02 1.409219775655944034e+02 1.186536928646668798e+02 1.387640681459264158e+02 1.371883563131751771e+02 1.099931062257956285e+02 1.411137334151731864e+02 1.154921895172468567e+02 1.359619105113152102e+02 1.197456805488526612e+02 1.295496263068367853e+02 1.309176388209496622e+02 1.139453869427697299e+02 1.322932464183104173e+02 1.466820886509968034e+02 1.442598268143466100e+02 1.482885985811476246e+02 1.077060496098408464e+02 1.034496562522089249e+02 1.100432406104397671e+02 1.360076061636823965e+02 1.244083927693088896e+02 1.287984889551989056e+02 1.219995739847741305e+02 1.380489306818886632e+02 1.197387586147960121e+02 1.477044037393120846e+02 1.410407193682999889e+02 1.027426650445664649e+02 1.605651017202984292e+02 1.342146249920584182e+02 1.210945379914715829e+02 1.273157822514537685e+02 1.307356515900209217e+02 1.401501280550382091e+02 1.219725133832379527e+02 1.297565466530967910e+02 1.269902314835010770e+02 1.196364640707030986e+02 1.272232901042490738e+02 1.246588981162039715e+02 1.356312410799392865e+02 1.178945888964577051e+02 1.430228051073008544e+02 1.345295737426150140e+02 1.160559720183601087e+02 1.228090619079074060e+02 1.469127667664819228e+02 1.101316709756844858e+02 1.276151403676708469e+02 1.135937821447147797e+02 1.347294671125449668e+02 1.462630864264080515e+02 1.263382934350297688e+02 1.291797734272368814e+02 1.277648262808341002e+02 1.351995657046800545e+02 1.357218186520550205e+02 1.167522531121926903e+02 1.356005345515613101e+02 1.303166708116884820e+02 1.243749437514360778e+02 1.403665778071242869e+02 1.307156612360614076e+02 1.133537741129388650e+02 1.164329767425201396e+02 1.305115547932970230e+02 1.223981801545065906e+02 1.284462997769300330e+02 1.045787723217707850e+02 1.234340720959161075e+02 1.190176636279160505e+02 1.403507137885971190e+02 1.134303601114283708e+02 1.262875782018899429e+02 1.305942273603080253e+02 1.069754902901991898e+02 1.129507375679555423e+02 1.267657122342449014e+02 1.213993030328183380e+02 1.140096039017519587e+02 1.252548718721227772e+02 1.349631994857671486e+02 1.348659717687365855e+02 1.193788192783729443e+02 1.133016520310314235e+02 1.150146431536876577e+02 1.295524244473178896e+02 1.242259188151720650e+02 1.239210084300679995e+02 1.262212133093317874e+02 1.110112048041434463e+02 1.382910129463498663e+02 1.052198407555113846e+02 1.274188169946505127e+02 1.196993424384899498e+02 1.328031330912158410e+02 1.170395275304569225e+02 1.114804661690677250e+02 1.147522137612257040e+02 1.102979554271597493e+02 1.191399422163852932e+02 1.334247116479646706e+02 1.330995290510536506e+02 1.221123930189567517e+02 1.314984802010223461e+02 1.246390463351431777e+02 1.150489536859447099e+02 1.123323873178780730e+02 1.092377964126045526e+02 1.337195854343543431e+02 1.146311932952748407e+02 1.043229399399781840e+02 1.163102424100691223e+02 8.805998009403663218e+01 1.202686519367427991e+02 1.265200280591021311e+02 1.012344834540640903e+02 1.077313616450594367e+02 1.288540192817732191e+02 1.409675943378070428e+02 1.113701998146360665e+02 1.064550032879896975e+02 1.236091651065974872e+02 1.215902771852812521e+02 1.003077484451281549e+02 1.190020059966414578e+02 1.130711581012353122e+02 1.156453869621744133e+02 9.896995726607765675e+01 1.293200404415734397e+02 1.266384183896688000e+02 1.142847247604581185e+02 1.045074594445628264e+02 1.161553026490610705e+02 1.026409747755240431e+02 1.112631559293291019e+02 1.180222907353484203e+02 1.040013504975084260e+02 1.060213022632821804e+02 9.880546244673064393e+01 1.075042235686649406e+02 1.142974360792038908e+02 9.720799632947741031e+01 1.158911121882625395e+02 1.089064965717215614e+02 1.201807267675724376e+02 1.125224735014374033e+02 1.206895764199610568e+02 1.343926526534752099e+02 1.022826842400783818e+02 1.151072917181168691e+02 1.245465373640672908e+02 1.351307685234733356e+02 1.126429882714617747e+02 1.053382469807926753e+02 1.135343182157585034e+02 1.089813335811967931e+02 1.202123075261666116e+02 8.760078975216485730e+01 1.228763650051856473e+02 1.161701861312913877e+02 1.176103996238193901e+02 1.175457078478438717e+02 1.051800499722551763e+02 9.988297073631323997e+01 1.114360213225255762e+02 1.291635580346350025e+02 1.039134564465611419e+02 1.054663302972272021e+02 9.903379434254131297e+01 1.150726909584711990e+02 9.392906943518578089e+01 1.015563569374368456e+02 1.087404270110031348e+02 1.215452469391639312e+02 1.089676630362822181e+02 1.161851820595202724e+02 1.255349319095208074e+02 1.145118995865802987e+02 1.099660266649499221e+02 1.116196975857206013e+02 1.033689077245282277e+02 1.168562854339714647e+02 1.096781196400130796e+02 1.055728474748728729e+02 1.013415759030964125e+02 1.216590778108329403e+02 1.007284190198450489e+02 9.586884839798095470e+01 1.019344627363963411e+02 1.111411250199216170e+02 9.993599892659959494e+01 9.954450360471261661e+01 1.208940368066584199e+02 1.021874703013159120e+02 1.135663378747006789e+02 1.118562331262716327e+02 1.102086950109810601e+02 9.330070312667940868e+01 1.101707184880729073e+02 1.006673663011138160e+02 1.098841253959866009e+02 9.436316076890450688e+01 1.142457294617011172e+02 1.189933210990777610e+02 1.203446259810098979e+02 8.899719020304509343e+01 1.144172059143098750e+02 1.002711045824747060e+02 1.169622369831501203e+02 8.854832509411478725e+01 1.196008968709457179e+02 1.011352487986450370e+02 8.375550039959406945e+01 9.679503472517987461e+01 1.198779363236294557e+02 1.065453624857030519e+02 1.123406146239006631e+02 9.623101792768649432e+01 9.729701372658155378e+01 1.141300306703777068e+02 9.705040836871953047e+01 9.739155482506500050e+01 1.003221742182215195e+02 1.065139057081030529e+02 1.117087623158152354e+02 1.043003461568859791e+02 1.081807215706139260e+02 1.032454583305472511e+02 1.017861853197007775e+02 1.116268647333255615e+02 1.008755286747420570e+02 1.016897170821230816e+02 9.475765743001031183e+01 1.141456664275853541e+02 9.188347036096114095e+01 1.029328155211931346e+02 1.052825590809470668e+02 8.865535580843851449e+01 9.993085158589602202e+01 9.355842898720801770e+01 9.717790446257244241e+01 1.021130454697411665e+02 1.003082538926536955e+02 9.232016632631228958e+01 9.949912098144289985e+01 8.346092389644738319e+01 9.733058423282676586e+01 8.790103541045810687e+01 1.202879861359444078e+02 1.188573438285716719e+02 9.242243314744467853e+01 1.069561571303159866e+02 8.476004981944633698e+01 1.011598361413467728e+02 9.215075395959200932e+01 9.877474470077939372e+01 1.027538375492029701e+02 1.108884699772596463e+02 1.012905502863752218e+02 1.116206891897199114e+02 9.354264129154149998e+01 1.009197218018228455e+02 7.165047128453436187e+01 1.131071404748716134e+02 1.030224129016781802e+02 9.443946731231562808e+01 1.103739280260508053e+02 1.146131901441073353e+02 1.019880046041918149e+02 9.897726060439748608e+01 9.024107374580718499e+01 9.455072097546582199e+01 1.036373596661210001e+02 1.120293696967261639e+02 9.484804318661947775e+01 1.005988877716991965e+02 1.116335687165846196e+02 8.345795488549440222e+01 9.725166596079827741e+01 1.053652184231746247e+02 9.612199005203980562e+01 9.742740740033156044e+01 1.130791248466487673e+02 8.787388733380622341e+01 9.774276580515693524e+01 1.103359148400120375e+02 1.002394347263810488e+02 1.047718453101232399e+02 1.081378155688042710e+02 1.235399946745954196e+02 9.699829792669463302e+01 9.700672182151342327e+01 1.149121296838515747e+02 9.361235391917340110e+01 1.052814089374115696e+02 1.129394099177144284e+02 9.318904315992566012e+01 1.030597214950318516e+02 1.153338066312651904e+02 1.007488811850742252e+02 1.072936120555846031e+02 1.148037565599701395e+02 1.084923170263932235e+02 9.137218400786865402e+01 1.010145575198214800e+02 1.082036018957664680e+02 9.914228624915800481e+01 1.049853140812733443e+02 8.190314069584376000e+01 6.915002441635647301e+01 8.825544820650657130e+01 1.000562247462932532e+02 7.942567249786905847e+01 7.844878703919975749e+01 9.513615536539019502e+01 9.520253687197434544e+01 9.008940790830548906e+01 1.019496657003689393e+02 9.849990157941110169e+01 1.059912691158846485e+02 8.132413959445290175e+01 1.120669304380387672e+02 7.877388100471320342e+01 1.149566818909898842e+02 9.614958156560861369e+01 7.840933472499901313e+01 1.088991883785684109e+02 8.841482035347860347e+01 8.586971323327161087e+01 9.075679276228122205e+01 9.326647325747268269e+01 1.017809763447339861e+02 9.337107265332743111e+01 9.552529267433014581e+01 9.607506887827857156e+01 9.045396943638442622e+01 8.809972375482774964e+01 8.503111214816632923e+01 9.751087586002817886e+01 9.159292230675993096e+01 7.765092197652326433e+01 8.818468104258262485e+01 8.605597476486113351e+01 9.948298159051076084e+01 1.004468702050375555e+02 1.030586483251443042e+02 8.582022026339180343e+01 9.577586741165366391e+01 9.439500564921767989e+01 9.135447748032534321e+01 9.341865707590005741e+01 8.856098700471305563e+01 1.073056835109670146e+02 9.478053424216960821e+01 8.870608853612917244e+01 7.732640483264489717e+01 9.816563821730663619e+01 8.970807607105521697e+01 9.391722697376238216e+01 1.112786419935429620e+02 8.573735937716647015e+01 8.433969880604263381e+01 9.452170380225845747e+01 8.566812346530404909e+01 7.834410473808331687e+01 8.745322553390604980e+01 1.030264649545311926e+02 6.695086247810768043e+01 9.826453266814621657e+01 8.414417283197569475e+01 9.512358491985088449e+01 1.000060441432611213e+02 8.227033673315912665e+01 8.833234171651020006e+01 8.597214413169167813e+01 8.456864131918602823e+01 9.061686094231720290e+01 7.683271267733769605e+01 8.505681219748356625e+01 1.152542793202213716e+02 8.352078823188345780e+01 1.008788067459623647e+02 1.036702220214082075e+02 8.319384302612755278e+01 8.191027533677915073e+01 7.563105265473005545e+01 7.514127952616431116e+01 7.645443298067297633e+01 7.616331787685695076e+01 9.071136148635255836e+01 7.994992066410495113e+01 9.307672629015810628e+01 7.893866551504051188e+01 8.275836020933103043e+01 1.034789288034602066e+02 8.696528208203486088e+01 9.458045107850037425e+01 9.629024865858210092e+01 8.929495031750585099e+01 8.220950483163618117e+01 7.328512525795652266e+01 9.469746878231956089e+01 8.580247991033132848e+01 8.466366006552544832e+01 8.888301841245724688e+01 9.953923738434357915e+01 1.006716948194381871e+02 8.962968095473040364e+01 9.207536014709799588e+01 7.968745748306155008e+01 8.587437636629084636e+01 8.678405119893689346e+01 8.691635606718054419e+01 8.161799958208382577e+01 8.402418574174797072e+01 8.631227655931783715e+01 9.725982868299021789e+01 8.106832455039130991e+01 8.511640005800664710e+01 8.735008195839402845e+01 9.253673359330521464e+01 8.294129365119641761e+01 9.140592331427275496e+01 6.501037427370681598e+01 8.119817404009671691e+01 8.978459100021193251e+01 8.346494158247848816e+01 9.592994977403735390e+01 6.876222263974973714e+01 9.440268313206617279e+01 7.738284912705623242e+01 8.840229638569488202e+01 7.711290378468343931e+01 8.139607976665659805e+01 8.728038646955705815e+01 8.812942360046515944e+01 6.697448184629500645e+01 8.704078284342210736e+01 9.656625044660000867e+01 8.506769175524848947e+01 7.654936878565649749e+01 8.218380483493767485e+01 8.843364042575960582e+01 8.338932104736987583e+01 8.023958563560664459e+01 8.681940974840210856e+01 8.154304846732105716e+01 8.088788113534303648e+01 8.092069019134825680e+01 9.493748211487985600e+01 8.189501349626939941e+01 9.591944021084984229e+01 7.221166830339699061e+01 7.299290028922186480e+01 8.019815182557343292e+01 1.048701989880995455e+02 8.935827964161498471e+01 9.280248945958643958e+01 7.892673760504476377e+01 9.065990484444965603e+01 9.099890026093608242e+01 6.214080567822261969e+01 7.415693406030547408e+01 7.475213212766846027e+01 8.509878757281231287e+01 8.151473385261856208e+01 6.094176664538932897e+01 7.648485188510079524e+01 7.261524371862768135e+01 8.572980881592590663e+01 7.474107336479681862e+01 9.960007814991485020e+01 1.000002103390563803e+02 8.565422603394412704e+01 8.659088615060886696e+01 9.398007570840151459e+01 8.791652383488658984e+01 7.875085310312837805e+01 7.863816641493032478e+01 8.090157025339533448e+01 9.400837613640548796e+01 7.516092923060598707e+01 9.082976948626112801e+01 7.545247034016537668e+01 8.770051261328798375e+01 7.281614930994409463e+01 7.450885314588963126e+01 8.634985840299937365e+01 1.050263001983467319e+02 9.704378318905087042e+01 7.206772859683108834e+01 8.353776510425419133e+01 9.678031512387424584e+01 7.844205333170667416e+01 6.948992893571471541e+01 6.366938631163145601e+01 7.199919142891141632e+01 7.936981401866106012e+01 8.180628085083554879e+01 8.417282478734367146e+01 7.512253669188500282e+01 9.764334770013147136e+01 6.602327192659836896e+01 8.480865209121908777e+01 8.573233962661826979e+01 8.033871105243886745e+01 7.553522413185756079e+01 8.582559941161153461e+01 8.894766785355507466e+01 9.326357063425133731e+01 8.335671845461835971e+01 6.071914236397377351e+01 8.655932054096754769e+01 7.592712389887417146e+01 7.662971379980751863e+01 8.071465411420118130e+01 6.783771952314236842e+01 8.998562289502574174e+01 5.954347341385440018e+01 8.023904178895067218e+01 9.335199018239897839e+01 8.213903274823596234e+01 7.392740482422345849e+01 7.352855465215475306e+01 7.523391760988938870e+01 8.590359812719405852e+01 8.078799199374329021e+01 8.274814441154165934e+01 7.023155917650986169e+01 8.064708951031735751e+01 7.871062434142295672e+01 8.433316792890724400e+01 8.775643473165352759e+01 7.307803690961588927e+01 7.340715121479644267e+01 8.278181306132593420e+01 7.391031658986874220e+01 7.974897879356083763e+01 8.265405179321966500e+01 6.584167148471109954e+01 7.232173175791206177e+01 8.042518319959010853e+01 7.618608061938977016e+01 7.506816479211114768e+01 6.409161811511306439e+01 7.653805574007097334e+01 8.002536003193027625e+01 6.430895854787378596e+01 8.587700487693382456e+01 8.288056552722845538e+01 8.179167998715342947e+01 8.773910801191571807e+01 8.776279760285393650e+01 7.239908024686445742e+01 8.990023578211136623e+01 7.756732126285062634e+01 8.637486562606034113e+01 7.888546314188447184e+01 8.420326876534758753e+01 8.195068616315936083e+01 5.990127667519283250e+01 7.054713231206277158e+01 6.804550740748182136e+01 8.823671117140550280e+01 8.257193057863597119e+01 6.211791275735448181e+01 8.197025864189112099e+01 8.247142191885288298e+01 8.103935225007694498e+01 8.093125912527452215e+01 6.214780547168475522e+01 7.270924283369507179e+01 6.827889586065897731e+01 8.084547012488587825e+01 8.060195855626149353e+01 8.010852695305668192e+01 6.585111348925087782e+01 7.081845753779731467e+01 8.106028093647033472e+01 6.607576316296749042e+01 6.682830716896555145e+01 7.438182980419372825e+01 7.842838968846271541e+01 6.880432671886123330e+01 9.266074281707463456e+01 8.387946486156144488e+01 8.497646560458930765e+01 8.055334599924233885e+01 5.718041522730365500e+01 7.077092756684831443e+01 6.462603554311884579e+01 8.268482882947955659e+01 7.992337995776392745e+01 7.136015442944001563e+01 6.583093300845450813e+01 7.449456277295617213e+01 7.408012493401912479e+01 7.990839231654739194e+01 7.662223923585663954e+01 9.951070596526319889e+01 7.139191746035500330e+01 8.749564665154947818e+01 6.850484674516985706e+01 7.799113586267357334e+01 9.001293123142720276e+01 8.178037128604439943e+01 8.005307355211108700e+01 6.462636886198883701e+01 7.040889485855485930e+01 7.820959777870497476e+01 7.393517141694958639e+01 7.800914747781138203e+01 7.432452870040808079e+01 7.279847237418394457e+01 7.290595986119485872e+01 7.660367734662864336e+01 8.134792293277077135e+01 5.205927493022100805e+01 8.105294210878871297e+01 6.948102892872888958e+01 7.524118067319400893e+01 7.149545799114919475e+01 6.805327697576410628e+01 7.036994001819354594e+01 8.294002262208290688e+01 5.694041631229964651e+01 6.555779825197497246e+01 8.208972510007215817e+01 7.129710180727178681e+01 7.399418572123583715e+01 7.139086235068324982e+01 6.905020374588319498e+01 6.565856209346441119e+01 7.516044460229664992e+01 6.889241717204785687e+01 8.433684553834039832e+01 6.149895819636328298e+01 5.692145884735523964e+01 7.604777908301134914e+01 6.912070200988347324e+01 6.010232994838084153e+01 7.280212746639955412e+01 7.227360412813150958e+01 7.214631558090509600e+01 7.465526235919189446e+01 6.439980340312368412e+01 8.180138078973813265e+01 7.092022001137829079e+01 7.222507650361256992e+01 5.231314508229242222e+01 7.911687067823821451e+01 7.899800491749141429e+01 6.268686688490366521e+01 6.994991277883381997e+01 7.041841782051203324e+01 7.681646358452424295e+01 6.027211992508082972e+01 6.388212746055000224e+01 6.861933529459493286e+01 7.766775820619014326e+01 6.291890361888126648e+01 7.478085133857470623e+01 6.592498704436508206e+01 7.159988349597102797e+01 6.382026353199132984e+01 8.322051654826820766e+01 6.385416437557061897e+01 7.840919605410469728e+01 7.806624036441976955e+01 5.904812055123472447e+01 5.515699104465211633e+01 6.303591025338092635e+01 7.012118607622842603e+01 6.924469866058745993e+01 6.670436653130875015e+01 6.909646697770652679e+01 4.622186464533118055e+01 8.673734848085837257e+01 6.979874950623798213e+01 7.005365067071656426e+01 5.310081920578226544e+01 4.871804246803741734e+01 7.447172745195322818e+01 7.464866697486588976e+01 5.941233085670869229e+01 7.661911685140131567e+01 6.254004374507251640e+01 6.401046165203149485e+01 5.719654651382234078e+01 7.774386128176200828e+01 7.445701820817770056e+01 7.968372395762258975e+01 7.132751035747413937e+01 6.292113475349756868e+01 6.463293627898517002e+01 6.935688743470294071e+01 7.004452806379434548e+01 7.112276171400478120e+01 7.952616255911199517e+01 7.868972253013690477e+01 6.853365477269741746e+01 5.383944220411041925e+01 7.042205400892312639e+01 7.374626126735948617e+01 8.128982667846845800e+01 7.279208517667684930e+01 7.296747083633398745e+01 6.602038344800428149e+01 6.855614490988510568e+01 7.131754531985869505e+01 6.400847289903269655e+01 6.709639297412311976e+01 5.801497626091766335e+01 6.437574939561596921e+01 6.843996263694802451e+01 5.816877626314338556e+01 8.056980653742142806e+01 6.843257099700946355e+01 7.099229332521454694e+01 7.869447273612148308e+01 7.939463250446752340e+01 5.180111548575779068e+01 6.747158868444091695e+01 6.398327961361282945e+01 6.332948896407173578e+01 6.666216265102737282e+01 6.369647018387784954e+01 6.392226588947757193e+01 7.450378860525704283e+01 6.893805211730955307e+01 6.037223983382606463e+01 7.883950188104864765e+01 7.529343902682572320e+01 6.876471483791877404e+01 5.920323766932808951e+01 5.997315578207629727e+01 7.678240968742767336e+01 6.345015987502829802e+01 7.431297943859405564e+01 6.871868836423753635e+01 6.972846536147370955e+01 7.019510827487023619e+01 5.900856911122912862e+01 6.491589010572356244e+01 7.157850779606684455e+01 6.461085342053759462e+01 7.030159435618428176e+01 6.578386317588426380e+01 6.046054691119495317e+01 6.217442185056010828e+01 7.539329852797794729e+01 8.156351347191134948e+01 6.551172764391232306e+01 5.740627271315941726e+01 6.820619315621206624e+01 5.714300072521305651e+01 6.421663949457746412e+01 7.353431335516434331e+01 8.740514939776352321e+01 7.369875099950255048e+01 7.155383943770846145e+01 7.069778597161439393e+01 6.768878977166225752e+01 6.186235474597302186e+01 6.848332209058037279e+01 7.821936182330966858e+01 6.388401768368552780e+01 6.621284269035385250e+01 6.626648751202806409e+01 6.266013431665855649e+01 6.944908054973790001e+01 6.618899622764010360e+01 5.657273681148100763e+01 6.402811213130560475e+01 5.804130573898994783e+01 6.387157380550765140e+01 5.815504622890378528e+01 5.590229376110114146e+01 5.864402828137906454e+01 6.346513380396006454e+01 7.203831855240976267e+01 7.503955859139932727e+01 7.647970472075689941e+01 7.932718708676439689e+01 8.087754229716850318e+01 7.818074733752061434e+01 4.850368595643119818e+01 5.368897428013743678e+01 7.567943951884052467e+01 6.663529856198182699e+01 6.812956070286209354e+01 6.809263152586873957e+01 6.885985648301834772e+01 6.404232544517415704e+01 6.231320241544572269e+01 6.222162485192031056e+01 6.808895105214324417e+01 6.470689354836618179e+01 6.133412439214698963e+01 8.091167535218119156e+01 7.484109489867239517e+01 6.019072722214878013e+01 4.911971871662657918e+01 6.869688852033452520e+01 7.146279827038979704e+01 6.255428235982550689e+01 7.558622326325823337e+01 6.276660166425677545e+01 4.616181843543414232e+01 7.146798506345119506e+01 8.228596536911909709e+01 7.601641991727582592e+01 7.010672866843577822e+01 6.539115705746483798e+01 6.154714039907996437e+01 5.787619357110565943e+01 5.713785110083863117e+01 7.241861145881703976e+01 6.157677865669085548e+01 6.867757197795086199e+01 5.094888288994111036e+01 4.721187038048557838e+01 7.022873715314561593e+01 5.512263899269494516e+01 5.915282443535444656e+01 7.601656187142634735e+01 6.021858765579167283e+01 5.628365767050836865e+01 7.061994953598188829e+01 6.142959449264388638e+01 5.752484817242396531e+01 6.288371381037113395e+01 7.796526971297787156e+01 5.693301991927437200e+01 5.855234797997241714e+01 5.846923442500081336e+01 7.949545367212310509e+01 7.210267398829921603e+01 5.697129724795235006e+01 7.579273608235133963e+01 7.744466939356784962e+01 5.057955944445942720e+01 5.790501769732146187e+01 5.365670854987822480e+01 6.056250231024731789e+01 6.509582813310439064e+01 6.451333300737772447e+01 5.852653929230839935e+01 5.766686632380722699e+01 6.538079825503646703e+01 4.353898492316693591e+01 6.566278530395601365e+01 6.013662304960481464e+01 7.818183535659265715e+01 6.975586453626237926e+01 6.374760687393708025e+01 6.600542942939216573e+01 6.306684734085902733e+01 6.016422946733362664e+01 5.912316180464458881e+01 7.672216000018727300e+01 6.079664954054849346e+01 5.848050857175895345e+01 6.239141422013091898e+01 5.311682093513720559e+01 5.863492598986533011e+01 4.790849639245676883e+01 6.790615286426817931e+01 7.115752411729933158e+01 6.003865703086080430e+01 6.134427220506906053e+01 6.563018220390878810e+01 7.224065243952021831e+01 7.413716815693767614e+01 5.849873899148051493e+01 5.874597310871784828e+01 5.967711719838118967e+01 5.664493462537076596e+01 6.769112148059156198e+01 7.143639895990604316e+01 6.512429877973269754e+01 6.069527970241319537e+01 5.691580005647148965e+01 5.536939844426434121e+01 5.167514172108517556e+01 6.200538630813122154e+01 6.980331926370573115e+01 6.761761564632745092e+01 5.761500225313278634e+01 6.493466409377327864e+01 6.496534269989079746e+01 5.807104125907061132e+01 6.213769878859280027e+01 5.322058266109995373e+01 6.118520886847583284e+01 5.596286720975250972e+01 5.445403831530988725e+01 6.649629394022365148e+01 5.759900328764610578e+01 4.700901574016263140e+01 6.324147393302821740e+01 6.803590949219199047e+01 6.008032278906767942e+01 5.511251962471663290e+01 5.783283050038201623e+01 5.408741438945330060e+01 5.249360793064096242e+01 5.560759794314800786e+01 5.744715449133816776e+01 5.705995513517129325e+01 5.574669317365766119e+01 5.763127515427819958e+01 5.613802169344493365e+01 6.270829546972624513e+01 6.169659357338596806e+01 5.314380368350928308e+01 6.094073482447173973e+01 6.432139561721379550e+01 6.105233024301635680e+01 4.894837280964283366e+01 5.223686303625172656e+01 5.745990715065936882e+01 6.609630116844802217e+01 6.382617048569651530e+01 5.623095558454797782e+01 4.742178144149902153e+01 5.913156491670670789e+01 6.548864424695203468e+01 6.643105016178618882e+01 6.671055148771915810e+01 5.746419009536361955e+01 5.202223121105031822e+01 6.547380443666925487e+01 5.595088617324221758e+01 5.283964360017288442e+01 5.441992389153064380e+01 6.361263372758762102e+01 5.748213750803346045e+01 7.297869911380324481e+01 6.156151461422211923e+01 4.490000365603474819e+01 4.913111189258439282e+01 5.634806707074059773e+01 6.417642609656074626e+01 5.907702208146436362e+01 6.806789329178396031e+01 6.335477974313411664e+01 6.353177105383677770e+01 7.285058926736996909e+01 5.539424939253258628e+01 6.461125826633740132e+01 5.512809143904080145e+01 5.772763847668853998e+01 7.053580423029711710e+01 4.321071829300331757e+01 6.334648463082638159e+01 5.490376514538325381e+01 4.991087759752146269e+01 6.383568286264070935e+01 5.480701882517588075e+01 5.256743372983429907e+01 5.697258945935320895e+01 7.206632629530744794e+01 5.847104092108843076e+01 4.927669515064581418e+01 5.764616932230225643e+01 6.151483685204927809e+01 5.251933859684552175e+01 6.048561722227662329e+01 5.989546549794030739e+01 6.437645250965938715e+01 5.123419459030104406e+01 5.215936718905119562e+01 6.625560248786820239e+01 4.597003054602495098e+01 5.937234830521061468e+01 6.514743219193344714e+01 4.949731155614129818e+01 5.568976567151374724e+01 6.567468267373996582e+01 5.210415014432852132e+01 5.285283394530319612e+01 5.211362871555529352e+01 5.887017573939458259e+01 4.387504800467294075e+01 6.099213496056588468e+01 7.563020360190292024e+01 5.645555042030910897e+01 5.602648593200762406e+01 5.383203491288549003e+01 6.773080745182534201e+01 5.718875607741008338e+01 6.481875209554119976e+01 6.864891173260026846e+01 4.152289747898916517e+01 5.504734562323950797e+01 6.378110909565350539e+01 5.867900543964087490e+01 4.530826009516967900e+01 4.530433377567622699e+01 6.806589155713022876e+01 5.234458712901496114e+01 6.704754052902389105e+01 4.967080457954554618e+01 5.759598200372944632e+01 4.845501032460021662e+01 5.342424723487464888e+01 3.864190240752880356e+01 5.262829858663830151e+01 4.664149716645584931e+01 6.848524602036386000e+01 5.216278067390686601e+01 6.489893516691540754e+01 4.473356626567837679e+01 6.357303650502608861e+01 5.740356713814637146e+01 5.480975593177171135e+01 5.752470487278385036e+01 4.694214605884759806e+01 5.700894294022797482e+01 6.434162864859142417e+01 5.723344479871479962e+01 4.635017482694357227e+01 7.729137519393070477e+01 5.956629591864971474e+01 5.620109392633807488e+01 6.220266784042109265e+01 4.040049199287680892e+01 4.582695475197651547e+01 4.700575318418865578e+01 3.420914231489555135e+01 5.343238269640227145e+01 6.224309859935661393e+01 5.390235962107727374e+01 5.134637365870739245e+01 5.996691698336627496e+01 5.178477801442888051e+01 5.326484292573294965e+01 4.555520678102706000e+01 4.360197437979510937e+01 5.349784803019637280e+01 6.003946346774350218e+01 5.763033677325415027e+01 5.046722428579640507e+01 5.430419582765286179e+01 5.005444889003516096e+01 4.848751639014361814e+01 5.290630453532476452e+01 6.018306711563472788e+01 6.244673979417360243e+01 3.949180025487101631e+01 6.637817883574007283e+01 4.671823872796051802e+01 5.061218880011622900e+01 6.693236206585376635e+01 5.675687709025955741e+01 5.179776952274042401e+01 4.495146720084698444e+01 5.489702565655690591e+01 6.706370444218740090e+01 4.685094506325742003e+01 4.120542224108282170e+01 5.158008833510457691e+01 4.715538644585593886e+01 5.868537950166955142e+01 4.370355023516214032e+01 4.115148882400143293e+01 4.983066776041239621e+01 4.583232587478048004e+01 4.740401958636203261e+01 5.145126500532388292e+01 6.013642626492180909e+01 5.930490223119708304e+01 5.082236609489263657e+01 4.403818602985415964e+01 6.183341494533129890e+01 5.906573899846074482e+01 6.254309808425729500e+01 5.615419748656596255e+01 4.616783158804779674e+01 4.928214248266881015e+01 3.979094086461788038e+01 6.069448029551060131e+01 5.415561688596244494e+01 6.049132749850991075e+01 4.454607505368288400e+01 5.747088142549712586e+01 4.376666898665558847e+01 5.360243919637652965e+01 5.876596024736850410e+01 5.277169549427981110e+01 5.765053146278894047e+01 5.129653619628084016e+01 5.659807779321130283e+01 5.459256222933151292e+01 4.576002557467089815e+01 6.372217642780618263e+01 5.517096650437964911e+01 4.219408638794948274e+01 3.727686359620764023e+01 4.194246413780020788e+01 4.527426608024366317e+01 3.388607883067124504e+01 7.039545508478997249e+01 4.133192633494581969e+01 4.070107581758490767e+01 3.636048723866868926e+01 4.578270880922629971e+01 4.337771957762983988e+01 4.746078819083198397e+01 4.577863936602285122e+01 4.211338948285873585e+01 5.652501071075738537e+01 4.879798044429141868e+01 4.035398897703601762e+01 3.527885001650483332e+01 4.296548893739297625e+01 5.920448550567312651e+01 5.906668609994547126e+01 5.899457342169777974e+01 5.743517672088701431e+01 4.337755503615483832e+01 4.679607924829586807e+01 5.404069773041677394e+01 5.756329736571376543e+01 5.230955024728121572e+01 4.669380699493416387e+01 5.319799012243448999e+01 5.613406509225112018e+01 3.399930424767845238e+01 5.532403390409382382e+01 5.295238590514549060e+01 4.255499508999761815e+01 4.271292143937625951e+01 5.469205537130796557e+01 5.147274430260895173e+01 3.922106795718330829e+01 4.736150005693414755e+01 5.070053083161241148e+01 5.454909493780084517e+01 4.536258672268066050e+01 5.711997577105054091e+01 4.403461535331557997e+01 5.839466843515214833e+01 4.545236775979191179e+01 6.125130075229038340e+01 6.023450197070916801e+01 4.335439424770256522e+01 4.655831435805406215e+01 5.229262032358561640e+01 4.946783470370245794e+01 3.887853846684914316e+01 3.965728876117586310e+01 5.858824471265345579e+01 5.220657076219284676e+01 4.850404286818436361e+01 5.994117934137596393e+01 3.518708370796653639e+01 5.377240967224740587e+01 4.130794419468447387e+01 4.250382969425578494e+01 4.418966255168493973e+01 5.083828978566427992e+01 5.012170311458376659e+01 4.567759116546810105e+01 5.498876752411471358e+01 4.454686617649176839e+01 5.537022225308987089e+01 6.120410601828326946e+01 4.068241362569971642e+01 4.552726140233696128e+01 4.448267054403333987e+01 4.156483218424497750e+01 4.791478403639988670e+01 4.948276770088598653e+01 4.744577814488010148e+01 5.163911237055994974e+01 3.759141013112910912e+01 4.998123834863475423e+01 4.423526498109599459e+01 5.226494563672097371e+01 3.737068732213740674e+01 4.450979217156238832e+01 4.951070718084793754e+01 4.016650871991863170e+01 5.838406702900043399e+01 5.854967987429211718e+01 4.530291722190929704e+01 4.514351790928071040e+01 4.089523570664872665e+01 5.229981584476875867e+01 3.598806120731656222e+01 4.061938296784285285e+01 3.233016445005053896e+01 5.513795722050222992e+01 3.856854720812948045e+01 4.776084637088634821e+01 4.678097496675256650e+01 4.165290212467301245e+01 4.491391858359662592e+01 6.533128368388358354e+01 4.866139288101518190e+01 4.651479177141280985e+01 6.198659447805041367e+01 5.100415499675762021e+01 4.391351192949071702e+01 5.009742214491866719e+01 4.894545686958994679e+01 5.122829754137982405e+01 5.685886852090512633e+01 5.010982652141936455e+01 3.643799181377435303e+01 4.815138230585331058e+01 7.048390246935983328e+01 6.773027205348671487e+01 4.760386206501697615e+01 6.650397413596671470e+01 4.087177296645898394e+01 4.480292596507518965e+01 5.530341439758929312e+01 5.027793963124137377e+01 5.164319398482495416e+01 5.307544974675047200e+01 5.126654177235570842e+01 5.067679685050078575e+01 4.843739338616350665e+01 3.471557368173109381e+01 4.579184132754336645e+01 4.927904592588293298e+01 4.834094177202702269e+01 3.650092156955859224e+01 3.517321365913910114e+01 4.073659791664037044e+01 5.085930724267690550e+01 4.524194416762760795e+01 5.068531990008944632e+01 5.304922161253117707e+01 5.944823019900437089e+01 5.593646892487094391e+01 4.183654873275582275e+01 6.370458580010659233e+01 4.847243493111251667e+01 4.530458784944218564e+01 4.300180102275948002e+01 5.696871426454702458e+01 4.507447598263669875e+01 4.483337951993376436e+01 4.204053576489202015e+01 5.458988375583125929e+01 5.664879417035003684e+01 4.738371375095703542e+01 3.892201806782007623e+01 4.161929360911943832e+01 4.094335472141883514e+01 4.834795917599193871e+01 6.402931951485354034e+01 4.920085925711299524e+01 5.586832495193267079e+01 5.692797074639477017e+01 4.215932973214592749e+01 4.949444033336184390e+01 4.924580999949660765e+01 4.733846468979930933e+01 4.298618033922686266e+01 5.347761977132542199e+01 4.432629995130972844e+01 4.675622649439227985e+01 4.939091837568916787e+01 5.675800544029753780e+01 3.439191256899699312e+01 2.994104867377792445e+01 4.467174199521441835e+01 4.256071329206528020e+01 4.934144741656874089e+01 4.261408916598583119e+01 4.856003771584072126e+01 4.923272738150826200e+01 4.226897154870417950e+01 4.120077167119949024e+01 4.661566238947914798e+01 4.236959789102599672e+01 5.221916142920068182e+01 5.329368750283848755e+01 6.182168017445930985e+01 4.976031078525835483e+01 5.356985970978889355e+01 4.708392258934635777e+01 4.214156737787997287e+01 5.126821666774339548e+01 4.708721348470997725e+01 4.462861239504700706e+01 5.227672149000695612e+01 4.417278206168062837e+01 5.049084658091329914e+01 4.792068386047299811e+01 5.018853694876663951e+01 4.062203936055229292e+01 5.167577468514504346e+01 5.788616656106837155e+01 4.368793663972044072e+01 4.542100029115632509e+01 5.425841004308294657e+01 5.606865148218085437e+01 5.114423343613797357e+01 4.221401965458942129e+01 4.416193025602767364e+01 3.877795776081185153e+01 4.571022498767100473e+01 5.546188954747788813e+01 4.639473435391616363e+01 4.831659270796508565e+01 4.159145937289979145e+01 4.935350482401731398e+01 5.032326122596133899e+01 3.772760369840182193e+01 3.760199838035716624e+01 4.903688420403691595e+01 4.607914355415316976e+01 4.965001688816594339e+01 4.697060738744210795e+01 4.504563817696468675e+01 5.069094525098898885e+01 4.695682154954637610e+01 3.852423697339007447e+01 4.357485796784658305e+01 4.672450945543798895e+01 4.182029103582583929e+01 4.177027530639481512e+01 3.425226501399836110e+01 4.571208541345568221e+01 4.121182590477192775e+01 4.333148292518028200e+01 3.543413005989810927e+01 5.067378928144102446e+01 4.030898520499229676e+01 4.071058118237359480e+01 3.257418917454774032e+01 3.360409611984003675e+01 3.956990232438548816e+01 4.523054493677588539e+01 5.147816757266514287e+01 3.877346129314806689e+01 5.259830846059043807e+01 4.370314508162248046e+01 5.545536017259227179e+01 4.612520690664284473e+01 3.083606359982343292e+01 3.864398423375023839e+01 4.728509354561457201e+01 3.987249072087268331e+01 4.009497470770434546e+01 3.992495374314585632e+01 5.748037559456830081e+01 4.513138104580892929e+01 4.423412287482558725e+01 3.262619541069991413e+01 4.454390865011708911e+01 5.055491150573970316e+01 3.100803797720499588e+01 4.347781012929522859e+01 5.426630461087912494e+01 5.079374967301610155e+01 4.346327495115424000e+01 3.655404701377825916e+01 3.939832349127781441e+01 5.000355067975644374e+01 3.980557048871055059e+01 4.007258911927400646e+01 3.223603139945269902e+01 5.445354630245532235e+01 3.715279798002336520e+01 4.356178248071127257e+01 4.843624578171982620e+01 4.846904846217788787e+01 4.553137633926596095e+01 3.756215112643091913e+01 2.965417252639577228e+01 4.997860035807252643e+01 3.988500418480411014e+01 3.932754784710090945e+01 4.199651914431765931e+01 4.495061531179571546e+01 3.497422222309859308e+01 4.821539026525428540e+01 3.308664394126401476e+01 4.165960630521692565e+01 3.815352578967025465e+01 2.619694322713366219e+01 4.055065426308453880e+01 4.563739505831616583e+01 3.201653553867462421e+01 5.061342540876848517e+01 3.530951642479142549e+01 3.353258582147356037e+01 3.233663703273931844e+01 2.841510741722146705e+01 3.620574736609739119e+01 2.882027799068216467e+01 3.983035591800955189e+01 2.811763691014904509e+01 3.385432740801157081e+01 4.606028153893467447e+01 2.954637086866523177e+01 3.676314712221039827e+01 2.876751611120866414e+01 2.954678213524143615e+01 3.992097356710495148e+01 4.336501649605207831e+01 2.793301306129588468e+01 3.835312942377893108e+01 5.392587259968589564e+01 4.719942312028407372e+01 3.936827740833125944e+01 4.124894234986418695e+01 3.868692111691523650e+01 3.718676291813881818e+01 3.879546586770042893e+01 3.169088007627259884e+01 2.995224835047056544e+01 4.135981101813050742e+01 2.565623800685513700e+01 3.856461137849869658e+01 3.470645827748263912e+01 3.062331873055574150e+01 3.070889955029427654e+01 4.051004725206948365e+01 2.686826064426121263e+01 3.993513420574890915e+01 3.219786933943995422e+01 3.061706412187477255e+01 4.016683227879014595e+01 4.236640506461673539e+01 4.022337979661210028e+01 3.560726369457575657e+01 3.839815495578271509e+01 3.966756736944673634e+01 2.737309770260834441e+01 4.028357402477758598e+01 4.080896624141756490e+01 4.630636631002704462e+01 2.018612968286569043e+01 5.341848668923827148e+01 4.015832215154034657e+01 3.548510794009912672e+01 3.769719721656075961e+01 3.407575596612110047e+01 2.336957384974088825e+01 3.989333960481627628e+01 3.505340826455475423e+01 3.253654005553369899e+01 3.995221687268312394e+01 4.133789496307720412e+01 3.479200802921504021e+01 3.243711752573779705e+01 3.670748204570345763e+01 3.797173562533858160e+01 3.596452795153717830e+01 3.583869250150071650e+01 3.842127052335909099e+01 3.279394554704160214e+01 3.466507130263827463e+01 2.398790224319931852e+01 3.650744148446778325e+01 5.223474722404986892e+01 3.175242268744887397e+01 2.924642362126271777e+01 3.327959736845318162e+01 2.845730185566268844e+01 3.310243156933009345e+01 3.739778846891028508e+01 3.236190213336013244e+01 3.651732250666227486e+01 3.271631837198038539e+01 3.192958133817697686e+01 3.236460740284616833e+01 4.492414489692286850e+01 3.511479834995213167e+01 3.588970821224734919e+01 2.822616223645538369e+01 3.496949350514960031e+01 3.085177362421056557e+01 2.941675243208604229e+01 3.529763526664909534e+01 3.648602582670818606e+01 2.578588888832767623e+01 3.416817265193486008e+01 3.405085929769081332e+01 3.611842982096430177e+01 3.803941780056959487e+01 3.416369091345386977e+01 3.282254842076675061e+01 3.313295228153423722e+01 3.441820119692260960e+01 3.603744805891062697e+01 3.654160548058342783e+01 3.826737953523739577e+01 3.424337910817475716e+01 2.552221684133170498e+01 3.242789314992790395e+01 2.335020293138641634e+01 3.840035191461179664e+01 3.574593786447066179e+01 2.652052978302924302e+01 2.875866356126827483e+01 3.384782083715457190e+01 3.307297921275226571e+01 3.636661949649246139e+01 4.091594623372724726e+01 2.976552194980426336e+01 3.479080557355739245e+01 4.334152329172493978e+01 3.436813368950462433e+01 2.943329549211430063e+01 2.469720764603483332e+01 2.877692554926316504e+01 3.349644494951158435e+01 2.672206524255712523e+01 3.699072455782100377e+01 3.532546228323732862e+01 4.068982299402529890e+01 2.293413452864751889e+01 3.046000495532246077e+01 2.703254707859445460e+01 4.307400710957749368e+01 3.783302865039640750e+01 3.714790293694497336e+01 2.640835498413550297e+01 3.212877941073433874e+01 3.327338250866604596e+01 3.796754635784043330e+01 3.938360184895945793e+01 3.428646403220357541e+01 3.081209916548760575e+01 2.677003356494315511e+01 3.009750078814514751e+01 2.074759861507098080e+01 3.180182717494659883e+01 3.430966471532455841e+01 2.831754935310042143e+01 2.415347702302216604e+01 2.377982830466553565e+01 2.891056677330223579e+01 2.964950211699467530e+01 3.145548616935557718e+01 2.946631181093611218e+01 2.801143474823842894e+01 2.942404051813683097e+01 2.168197339828060421e+01 2.535249654621712523e+01 3.342541692257643149e+01 3.705800930428900841e+01 4.151804805257084752e+01 1.634887370556111463e+01 3.341926331862228494e+01 3.299588402871131620e+01 2.292983040160409658e+01 2.517344224371825234e+01 2.127524823517627794e+01 2.552957406984966227e+01 3.550199643820445772e+01 2.499146059348723270e+01 2.795724907431976547e+01 3.412269937280074572e+01 2.866548016444531299e+01 3.601401350340604779e+01 2.683046377169662478e+01 2.355662039341033775e+01 2.645257963832692027e+01 3.123009944068096999e+01 3.108797991920746639e+01 3.503420249527270158e+01 1.846535990933269389e+01 3.747105818497653473e+01 2.530270530068299806e+01 3.609393135979907186e+01 2.982368227225057211e+01 3.184462780867298903e+01 2.915102892973007087e+01 2.478669189722937105e+01 4.050424619926520364e+01 2.700134903695174771e+01 2.155894562860924779e+01 2.560170089657418657e+01 2.241682158522520751e+01 2.972314198924700079e+01 2.213240749907667748e+01 2.538649187856934475e+01 3.120652216771432919e+01 2.340116017165367879e+01 2.695657909854165624e+01 1.907603695986699321e+01 2.183250440074565901e+01 2.991147229328117874e+01 1.843664912903885522e+01 2.824205083980172759e+01 2.688660053882129120e+01 2.448836356365613653e+01 3.322412939233187501e+01 2.336449978677008943e+01 2.240599239774336837e+01 1.398483435961773047e+01 2.209463794990275431e+01 2.494673811765740012e+01 2.711158094549752207e+01 3.029206061423922947e+01 3.209776406109727986e+01 2.390034047332980549e+01 2.480711347662355237e+01 2.787196041808377345e+01 3.153726508530361627e+01 2.845733867648717208e+01 2.806221444182202163e+01 1.853773962811057174e+01 2.003253947502291155e+01 2.313389065410077805e+01 2.831483820860274392e+01 2.631366631218414298e+01 3.745293176960864656e+01 2.902771084322677098e+01 2.734232126142828889e+01 2.946461307980655775e+01 2.178507566338921109e+01 3.129125330547259765e+01 2.782884994841050386e+01 2.847402020906570641e+01 3.127869271447487876e+01 2.846612596239847903e+01 3.441515636782429510e+01 2.419496918512830774e+01 2.545359068245921463e+01 1.945638989590559476e+01 2.258269469353930248e+01 3.168467930982853531e+01 3.355378296388233395e+01 3.329800621378800685e+01 2.552917779093841943e+01 2.063782529149066391e+01 2.905464269937453281e+01 2.630942214682129077e+01 2.052577358221868664e+01 3.411177569795523823e+01 2.169027766908990884e+01 2.051268967016106970e+01 2.307588543342375331e+01 2.686409151817738206e+01 2.152423601674242093e+01 2.012598832079281408e+01 3.225615957978254045e+01 2.099451067526793580e+01 2.430679602125328387e+01 2.920336407056059613e+01 2.337407548179704264e+01 2.962183768570095665e+01 2.891582591112495848e+01 2.219534342539224170e+01 2.805626252664269771e+01 2.421969513327281831e+01 1.825485518496989101e+01 2.016946220341382556e+01 1.279536964486987038e+01 2.813454358531474497e+01 2.358153801996056131e+01 1.828526591646373234e+01 1.911801432122429034e+01 1.762192362488202946e+01 3.259025552835802131e+01 2.373974195832870038e+01 2.958897948141243717e+01 2.751067043159495995e+01 2.569451238969623574e+01 1.267383403952080734e+01 1.687367175432425626e+01 1.489815384906933282e+01 1.959364577718159239e+01 2.457532631694892444e+01 2.441314177317863710e+01 2.587372934911162758e+01 2.350473780846366978e+01 2.029055442076846916e+01 2.941280582625395112e+01 2.024056316041970760e+01 1.392389929798688186e+01 2.223688008929379478e+01 2.593069133492265621e+01 2.597403585510990709e+01 2.055740270464951536e+01 2.680797567258066039e+01 2.284722329963573628e+01 1.102084944384103338e+01 1.092648948019160748e+01 1.830592614417841801e+01 2.210593415177710597e+01 1.935515994028443032e+01 1.965492243247084048e+01 2.337153219084665423e+01 1.531031829730247118e+01 1.825335534676502647e+01 2.489586761916464397e+01 2.902004861833340144e+01 2.234469804010645433e+01 2.050612004862894722e+01 2.604962236008338294e+01 2.139642148554598577e+01 2.223091710391554798e+01 1.943497027048476866e+01 2.231004351092560256e+01 2.077918160419925897e+01 1.663218815881849366e+01 2.417108802330936967e+01 1.834263652305104131e+01 1.653941219063034751e+01 2.324066391376523200e+01 1.932559547683479551e+01 1.208728625378455845e+01 1.942427006815760748e+01 2.130946706628161280e+01 2.799862237686088662e+01 2.909983942523054523e+01 1.713919780878711663e+01 2.255693403246278095e+01 2.805824553333467009e+01 1.813002447656156590e+01 2.438199995352756133e+01 1.448341488423980472e+01 2.132744054966939018e+01 3.258776459731250696e+01 1.453062813589881941e+01 2.735876035602272793e+01 2.061738483663351573e+01 2.857674037534072298e+01 2.185292956280713383e+01 1.721005042583617239e+01 2.275129265255208466e+01 1.778115309018004808e+01 2.339010098358586021e+01 2.046822229656817882e+01 1.901748838021298482e+01 1.924610845355549671e+01 2.159959610073068603e+01 2.367655961393498032e+01 2.313303758261603704e+01 1.921332074118506483e+01 1.870326151934831671e+01 1.759934561585620827e+01 2.150635039407089266e+01 1.757661903312832408e+01 7.499357135290305898e+00 1.420455843716257327e+01 1.779538630840149338e+01 1.201589256262700367e+01 1.504358001502815334e+01 2.860487371193058337e+01 1.548806775499394384e+01 2.132384455053791683e+01 1.705602446012410311e+01 2.800252212129369411e+01 1.307238547455105682e+01 1.848707246175965579e+01 1.574571846939725894e+01 2.491026468527691051e+01 1.538520338013815625e+01 1.386514459925794363e+01 2.780604066416421105e+01 2.373728669101270583e+01 1.646002870248771899e+01 2.352929315751493178e+01 2.825785221120437996e+01 1.677997865284329748e+01 2.101939674762112276e+01 2.816517472534458832e+01 2.022234917180441371e+01 1.268722507434653757e+01 2.216148467777226116e+01 2.142795893902135163e+01 1.831864637922030425e+01 2.034105722527785787e+01 2.494534219709786171e+01 1.910934522388459911e+01 1.951893056653950254e+01 2.886609465775289252e+01 2.432497873789536413e+01 1.593388026529051871e+01 1.959325076694888779e+01 2.225349601451512527e+01 2.436640001512781240e+01 1.769659589373551256e+01 1.472528960992236158e+01 1.637587515887626566e+01 1.271804510373195463e+01 1.593446428102145518e+01 1.572682013083647412e+01 1.394190727971684929e+01 1.563487025932567498e+01 1.819376972260632286e+01 1.328831735182641616e+01 2.379138505396905146e+01 1.604895938629777064e+01 1.601827865171429721e+01 1.354481070927639408e+01 2.098708801507138944e+01 1.400811448857879782e+01 2.286855848576215067e+01 1.786364715462788766e+01 1.371058984217894761e+01 1.420189235690417817e+01 2.377313279692548065e+01 1.918961977742705471e+01 2.512108063615362497e+01 2.960573341386207247e+01 2.042928123853403477e+01 1.616754859404490929e+01 1.446711611048130663e+01 1.493089108592424807e+01 1.023880789531506785e+01 1.141623500311450456e+01 2.070551947578169560e+01 1.113369680789763905e+01 1.790314034051874259e+01 2.016341804866529586e+01 2.582971340631452506e+01 1.970752012609047910e+01 1.965130200400194127e+01 2.020698505585298221e+01 2.192986827225348279e+01 1.528154652714342632e+01 2.274993177443949932e+01 1.145785378399568444e+01 1.789341827110551009e+01 2.136726451391778170e+01 1.737598654700149936e+01 1.019414569090671741e+01 1.492284804569811563e+01 2.120777049325986852e+01 1.565106571841526417e+01 1.304625120254764958e+01 9.465290018550211570e+00 1.584394469357026303e+01 1.663743516427845748e+01 1.787273864989285954e+01 1.626134957317553287e+01 1.295098215605045233e+01 1.652668176442348269e+01 2.106771979675252027e+01 1.801406330160510549e+01 1.369064593196200263e+01 1.499621558756546413e+01 1.273477962233047478e+01 1.982539843578367567e+01 1.018144056961428134e+01 1.776887201339852851e+01 1.911862637804610188e+01 1.667130991987689015e+01 9.599374575815424748e+00 2.769994111019848759e+01 1.510755624028501742e+01 1.425105725438465498e+01 1.202275611026976421e+01 1.176796097533053675e+01 1.680540122500302402e+01 2.084140891418294927e+01 1.905503350037630028e+01 1.401376624037656882e+01 1.726102382050878958e+01 1.536519491601404575e+01 9.067425964572876751e+00 1.488839526518163758e+01 1.310506195554730624e+01 1.735247888023270235e+01 1.520918573323471357e+01 9.522080470400906549e+00 1.511770175232341806e+01 1.055149708560959887e+01 1.706347345546250693e+01 1.841146657471430004e+01 9.353059081144568410e+00 1.911247270561973011e+01 1.618318157135558977e+01 1.854548157341703529e+01 1.196391809728724986e+01 1.916905267678471247e+01 1.413763955776746606e+01 1.427468523020689695e+01 1.636610412220538890e+01 1.530553436835527137e+01 9.481993332201192004e+00 1.323317648287133252e+01 1.271689351870860918e+01 1.871120919968383589e+01 1.721606507149399690e+01 1.288962348380972500e+01 1.571170133456260132e+01 1.091435809840913151e+01 1.874759862450610015e+01 9.597322612557222854e+00 1.582888400127994188e+01 1.077583404724579275e+01 1.044433275218309554e+01 1.468339189633852726e+01 1.019866162608634497e+01 2.900772843923405375e+01 1.582091197732897037e+01 1.405467224068423882e+01 1.984428942107492944e+01 6.956046926856300772e+00 1.380081127116512363e+01 1.526351909526183270e+01 1.453348569400501766e+01 1.535665325012431204e+01 1.338001967654116875e+01 1.669811694929260071e+01 8.462010883308982656e+00 1.884624616302953370e+01 1.306728859797854803e+01 1.768283991827555468e+01 1.774452058592850534e+01 8.118970664606591114e+00 1.219138195482754838e+01 1.792494929412539051e+01 1.635284503679379142e+01 8.050725932038757193e+00 1.733458237952718051e+01 2.162004306829422262e+01 1.630466902549864372e+01 1.396792545420060705e+01 2.108597646935229619e+01 1.507353925677209006e+01 1.704507011288990626e+01 1.700026688926525509e+01 8.513364466563507094e+00 2.180540081810223185e+01 1.107780819635250147e+01 1.241503174874855375e+01 1.016483148052508234e+01 1.769578911719845493e+01 1.173342581953831676e+01 2.493412484044779021e+01 1.328865276688846286e+01 1.095588281230369532e+01 1.840760370388388623e+01 1.372085905723387711e+01 1.106268130135184613e+01 1.012627437031259348e+01 1.782212776774196072e+01 1.594311971106837156e+01 1.016854721318245680e+01 1.373323101874990826e+01 1.838751490329726934e+01 8.150668771250728639e+00 1.229359631108690998e+01 1.661103683243016960e+01 1.224584892982559658e+01 1.850395167527787876e+01 2.003174141966128374e+01 1.660710028558342799e+01 1.470369390305748958e+01 2.223517678934731379e+01 1.427572297802021772e+01 1.251900525983265489e+01 1.740458192130708071e+01 1.136123743914504125e+01 1.176518258162623276e+01 1.761939842886178198e+01 9.268670197475209704e+00 1.073688073694315470e+01 1.537954377297838704e+01 1.784332977366770479e+01 1.090084298750753433e+01 1.300144991201619682e+01 1.690810379116858186e+01 1.895608502397479711e+01 1.191176966111451563e+01 9.803492560739382355e+00 1.192393015507647647e+01 1.825034369704196990e+01 1.202143626866057247e+01 2.104834917952744533e+01 1.437364264109509726e+01 4.865732276977614568e+00 1.383446172437906974e+01 1.859089336480749921e+01 1.172857191483022454e+01 2.624562052503651088e+01 1.233160037997796898e+01 1.819169526890291877e+01 1.888783378360045972e+01 1.419341464144549469e+01 9.766498105786510564e+00 1.564863980505107044e+01 1.733554682367532962e+01 1.484606012816562171e+01 1.690460470355410294e+01 1.358498214200461973e+01 1.704420838509688352e+01 1.094102629748760513e+01 1.979893741142874575e+01 5.325213986190640902e+00 1.836287618910951380e+01 1.367027937476930788e+01 2.478814062217637115e+01 1.589656236267356704e+01 1.449682354691173813e+01 1.023703804016956376e+01 1.649311363646731721e+01 9.644949932382472113e+00 2.326571081118472506e+01 1.767251300603653519e+01 1.576789527429212256e+01 1.711840826207291499e+01 1.405478797754640041e+01 1.848024675392156269e+01 2.074685085730747502e+01 9.779165935101470808e+00 7.812385759771933280e+00 2.005120281608319743e+01 2.119821853660150168e+01 1.121017077188249011e+01 1.182811879108096775e+01 1.701791612255191311e+01 1.316484131995568063e+01 1.391376572444460180e+01 1.902359324594165457e+01 1.231926358016166745e+01 1.179093607828814783e+01 1.005657572939214006e+01 1.497933166099981683e+01 1.208106922521531246e+01 1.213313785509270026e+01 2.140006784862184119e+01 1.376522186663656200e+01 1.420932905214761277e+01 1.279525024366582642e+01 1.825569362933148554e+01 1.654515439878825944e+01 1.309780412255126869e+01 2.053896149523732717e+01 2.369575500771038534e+01 1.867885251808444380e+01 1.397690145085336511e+01 1.660077029351952049e+01 1.915030364103139959e+01 1.219279412252302208e+01 1.782567682170888901e+01 1.809945784969400862e+01 1.949121505704100343e+01 2.099786762130940687e+01 1.515464432670363770e+01 1.702290689265767298e+01 1.625052295372567457e+01 1.056699918394567383e+01 1.585438055378757838e+01 1.331828928010114765e+01 2.012980261548695893e+01 1.875489623360090974e+01 1.421785152972555899e+01 1.132651441977184525e+01 1.680397815839873488e+01 1.751795828706654490e+01 1.764199814212278739e+01 1.302173308528768025e+01 1.664002283286958317e+01 1.369973843882245390e+01 2.658250967531778031e+01 7.389291246761723109e+00 1.304824038549513965e+01 1.185400255459342844e+01 1.534136762065307202e+01 2.385324483888297564e+01 1.065197965076017006e+01 2.513183530521142472e+01 1.149647152974251796e+01 1.023658707949308777e+01 1.064337610656901845e+01 2.011608052634523602e+01 2.464190617856776555e+01 1.377363829690379760e+01 1.034933596303602066e+01 1.533508741626828886e+01 8.866745589958586748e+00 1.335639630779873599e+01 2.101962689973689891e+01 1.634695861315544363e+01 7.540078933986166909e+00 1.834165418962253113e+01 1.775976654507528707e+01 2.106276045633752148e+01 1.018422114949320623e+01 1.689312914164727886e+01 9.370525924154886610e+00 9.490219126418255158e+00 1.509303101249851942e+01 1.647155142542029083e+01 1.666438683155069711e+01 1.624262377908672406e+01 1.762415773656339013e+01 1.429941524900705829e+01 2.040815746995671631e+01 2.332713252325461184e+01 8.058274450825988922e+00 1.232913492632888897e+01 1.562858756820793182e+01 1.191315541700596903e+01 1.931415133997194289e+01 1.579475433823399300e+01 5.702776574876430082e+00 8.572465307944115764e+00 1.617300771856842090e+01 1.391365141398645555e+01 2.003359810508710126e+01 1.511659877306719224e+01 1.270225417553954550e+01 1.001132247593164415e+01 1.244044279041081325e+01 1.462016644723910375e+01 4.624067400935121697e+00 5.372645417551118463e+00 1.018824665533149876e+01 1.384072815851428473e+01 6.891340300064742408e+00 1.384594682604870641e+01 1.254270290298306278e+01 1.512606925293071747e+01 2.190623517508630513e+01 1.489660634711491838e+01 7.315205947984039447e+00 9.397160370654344064e+00 6.034342759164534442e+00 1.067185457992549225e+01 1.088595326673351771e+01 1.377139376777502910e+01 1.177660618109062973e+01 1.021432854832823267e+01 1.127572159629679227e+01 1.151659931248330260e+01 1.158698101372459810e+01 1.206108134026312939e+01 1.236948419190888337e+01 8.259982356451333274e+00 1.062879018997869984e+01 1.521719365470490182e+01 1.424190006338301551e+01 1.535261092591837340e+01 8.743488990841267849e+00 5.495162000029380600e+00 6.552049775385288655e+00 8.982815119132039783e+00 1.335814676620485031e+01 1.193723008340016278e+01 9.973090749443628056e+00 6.182194296928435584e+00 8.178186411466262129e+00 1.553295194570787352e+01 6.783815821091992326e+00 1.068751586284283484e+01 9.150884503664260095e+00 1.130689604639102974e+01 1.360854047173007331e+01 1.246586423535644528e+01 1.028982261490858718e+01 1.529827814064486802e+01 1.070646644434271266e+01 1.390112276181302597e+01 1.033383434443775784e+01 1.208379649670195555e+01 1.157030325509709456e+01 1.041017670057353328e+01 1.119456219926847318e+01 1.050472987553511039e+01 6.049892816064998513e+00 1.569721992696713464e+01 9.926240733885759226e+00 8.984155716408746883e+00 1.244752240368255514e+01 1.610658341592823106e+01 1.501688998699947497e+01 1.816089879509654992e+01 8.677664640938623108e+00 9.741106593648884981e+00 1.051937534507263194e+01 9.789163137406941217e+00 1.303988172748636565e+01 9.603095878784369432e+00 8.860315120685498869e+00 1.324258430818475496e+01 1.399465696420463345e+01 1.907297843926390968e+01 1.055640646351905687e+01 1.234923286611994797e+01 1.360758520365447843e+01 9.808199176252006879e+00 1.340354233310182153e+01 6.001145115942494002e+00 9.172938017788553111e+00 1.216184942378597711e+01 1.054004596638470126e+01 1.161742095608404490e+01 1.113887816005319387e+01 1.029909950636712779e+01 1.360506544328215384e+01 1.238969854409142357e+01 1.232291609692744316e+01 1.071385313781516402e+01 1.154728541395366115e+01 1.434487066438465064e+01 1.495266273110831357e+01 1.463816260389074131e+01 2.419928429079392629e+01 7.713410471452281314e+00 1.090508128490010264e+01 1.333958651166501674e+01 1.365646948770109503e+01 1.325157048139604399e+01 1.036383522795227030e+01 1.125736478370698634e+01 1.617305909740184333e+01 1.418230074228948645e+01 8.624824034815675944e+00 6.078750554493890235e+00 1.023179070206369801e+01 7.427217761774231874e+00 9.988078924468508646e+00 1.379381970644402244e+01 5.825019424752332142e+00 6.837655345210342794e+00 8.274912144242897227e+00 1.176360199674491724e+01 9.971267416087984614e+00 1.147887472090825867e+01 7.165937192097143082e+00 1.649199616190250595e+01 6.506338449234532639e+00 1.299571362299488619e+01 5.708464657575207823e+00 1.073619344440091794e+01 1.323647215605754113e+01 1.173741033753192653e+01 1.281031200392312641e+01 9.502708591167504437e+00 1.897192846081756556e+01 1.168240234272120759e+01 1.140351942077989023e+01 7.090154712402439330e+00 1.491423188229878072e+01 6.565681342509524399e+00 1.418798644898853567e+01 1.696492710695375195e+01 5.911851647195187631e+00 8.718700743985902335e+00 7.890508544399726709e+00 6.122957412569135727e+00 1.086223012392946607e+01 1.032165278880686721e+01 1.704015028183727765e+01 8.656136777926898063e+00 1.206197978659897529e+01 8.820017890129340898e+00 6.180335493988620144e+00 8.482186354860061783e+00 1.033540647888395902e+01 1.206738361010886607e+01 9.644762381658367190e+00 8.984308845813293587e+00 7.467217958287405644e+00 6.929533287219302728e+00 8.655240332929322378e+00 1.456497497527590035e+01 1.312565689903973798e+01 5.053145377223189350e+00 1.220280035708171518e+01 5.061192073892146759e+00 1.118212995023323586e+01 9.071132721111244024e+00 1.389524578129854859e+01 7.717016636113101846e+00 1.399076780915064866e+01 1.393887831783368725e+01 7.905902617488950845e+00 1.020921635297239760e+01 7.634533914358171636e+00 1.307079222658695805e+01 1.041186773970855128e+01 8.472114318678887201e+00 1.382149176801240920e+01 5.605936685957594534e+00 1.289112102467639254e+01 1.009654008416706006e+01 8.714623681815206524e+00 1.202306566744429439e+01 6.745930904880841794e+00 7.304114682416814830e+00 3.382473918083510167e+00 7.483793285437172038e+00 7.276746990615501787e+00 1.262511670547948128e+01 1.103189092155751005e+01 8.527834754029470332e+00 6.802749255261105077e+00 9.552171324515386530e+00 1.613801389848381262e+01 9.650142200567737305e+00 7.703840881452515887e+00 7.065753662250897627e+00 8.005752687483592922e+00 5.527158807287715803e+00 8.752131679487478166e+00 6.794611765748596710e+00 1.343369756205675891e+01 1.240855912014266949e+01 1.354775276244279780e+01 1.373064016004347643e+01 1.316582839614220113e+01 7.738854403946461957e+00 2.889518194868621492e+00 9.057142192305407846e+00 1.011525005557932566e+01 7.826265008109539068e+00 1.046114947385501637e+01 8.402578143619152229e+00 8.242187129351739472e+00 1.227933198186588371e+01 1.282632483300563031e+01 7.430861147307113335e+00 5.292769718354597863e+00 8.746809775726708480e+00 8.318956763890607675e+00 6.187964678774631189e+00 9.025913609078621391e+00 1.003453799907151200e+01 8.674226207780142417e+00 5.556670150872584202e+00 1.139770432914468046e+01 3.714738109499914120e+00 1.654193830015446842e+00 8.962771717876172772e+00 7.584372375298816138e+00 3.542598962621628100e+00 5.008547344030428228e+00 7.751703610486453400e+00 4.111218336942536133e+00 9.636676838425033864e+00 8.823870081393787146e+00 1.141583332918675175e+01 6.521767176134185107e+00 8.717258034768917696e+00 9.628508340153359768e+00 3.642790055638974067e+00 1.500263066735493389e+01 3.890190450513494547e+00 6.730001641657938904e+00 7.711023665844371600e+00 5.853046659206854407e+00 1.090757334890773222e+01 2.062390121248492303e+00 7.630796373673711663e+00 6.144481498744625902e+00 6.296934119738270219e+00 9.476015447329961816e+00 3.376001424804043083e+00 6.729184546519259236e+00 5.139203067374091383e+00 7.414075363018907794e+00 6.619664316518401037e+00 8.410729616920864515e+00 1.522881822083871128e+00 5.914856710682989238e+00 5.785646058126569180e+00 7.717557061975961474e+00 1.556661753372373891e+00 5.812405661115962019e+00 6.293368586876169068e+00 6.120945654162246008e+00 8.198719286044878984e+00 9.171809909712173692e+00 4.621495638587298949e+00 8.243884850538881537e+00 7.184741648138087911e+00 6.895763751177286238e+00 5.979582538514723211e+00 8.192967667600495218e+00 9.981195780303343312e+00 6.259765440074213316e+00 6.257177648177711937e+00 3.039951632036187235e+00 9.348690137007871215e+00 4.673256030261258687e+00 8.893615421571283264e+00 1.354133020889273809e+01 4.103567889126191304e+00 2.929451487203632354e+00 1.097463456092608070e+01 9.231445762096651464e+00 2.821078254148143394e+00 1.413084064447829213e+01 5.278967719130838177e+00 4.145403236615599951e+00 8.126755388883012188e+00 6.573688444220975313e+00 9.620109565842847488e+00 1.183329975424548230e+01 1.140135412505514267e+01 9.403255866722680878e+00 6.374050409141129414e+00 6.121371061895594323e+00 4.642126788935890147e+00 1.533966726143733084e+01 1.267213817018144084e+01 3.345481011460697207e+00 7.066126053821320419e+00 3.920105768861041895e+00 1.993621900705205618e+00 2.978242082840080407e+00 6.792653268055310001e+00 9.209767775754523100e+00 1.430711676210435357e+01 8.975529463815549391e+00 9.560528685452213793e+00 9.235660468424775615e+00 1.095020463331911387e+01 9.360890150014853361e+00 6.868431419339189326e+00 9.566783360340680886e+00 4.076925125622278046e+00 9.823817987611562330e+00 5.050520032531048642e+00 7.280364425119334904e+00 6.052683987506254581e+00 7.147492967767364647e+00 9.225465750074590687e+00 6.905795220401807377e+00 8.108502604723156537e+00 6.693609033634348116e+00 8.564224722837078474e+00 4.965381071192848772e+00 1.218065620734538967e+01 1.087582198600726180e+01 8.671062386143450595e+00 6.857466700066072285e+00 8.059838955925393122e+00 1.229528602108498703e+01 1.409083050412837146e+01 5.442028916020602125e+00 9.344067984658137149e+00 1.001093167049000243e+01 1.155616787309304172e+01 3.680295733112886936e+00 4.481422310840875056e+00 7.632679468648158938e+00 5.771164103732673745e+00 4.043504218921542659e+00 9.204156593138002052e+00 7.909096395732527540e+00 9.676713534180159115e+00 5.719489078629528933e+00 1.043027510817707970e+01 5.581464870154730029e+00 9.140300841854536174e+00 1.155342955481578038e+01 7.258613298666213964e+00 7.050594915137757823e+00 5.652766033080432351e+00 7.816400912016855607e+00 1.595854460098538929e+01 4.415186829688309444e+00 1.196982919080044638e+01 2.312908093814163735e+00 8.525140771594864830e+00 1.308659517951070406e+01 1.033207050794485582e+01 1.007704864694559710e+01 1.262257864333749247e+01 7.260350460913401527e+00 5.448901781524396526e+00 9.580359643647224033e+00 6.735876315281013049e+00 7.735772584478987746e+00 7.900371551873816678e+00 7.280383700852660844e+00 1.198977782867649289e+01 1.024446621271068558e+01 7.598477846242631450e+00 5.780596416429637507e+00 2.405736782542873708e+00 1.002985015429301363e+01 5.862882564613574488e+00 4.534987093646580369e+00 3.120999684801701868e+00 5.565777257258777588e+00 9.692591261474680309e+00 1.793973447185531533e+00 8.800540343922993003e+00 1.080711403086265499e+01 7.921208912649275291e+00 7.506593613098367257e+00 5.965301333100361703e+00 9.062275213379827221e+00 6.302797560285140932e+00 7.042945619851980865e+00 5.069454793064477549e+00 7.183216593627446578e+00 5.900809300552407599e+00 6.792882494544464578e+00 4.067567170163793655e+00 7.039354835735760929e+00 6.070951984090927844e+00 2.945016215409004268e+00 1.917480484401040464e+00 7.963749036320789010e+00 2.349265148044274998e+00 8.841301372967594219e+00 1.056739125857367512e+01 4.282333730242935843e+00 3.130029296877331557e+00 2.547686926742525504e+00 7.079115789754340859e+00 4.224177747894504620e+00 8.699398597668627886e+00 5.129231478051482718e+00 5.324500514396591555e+00 6.737189621079195057e+00 7.348874572200771560e+00 6.628545117957605370e+00 2.990041000319474840e+00 7.916170059767413392e+00 1.343433505714308396e+01 8.279934308961076184e+00 7.773585557744840280e+00 2.992122826408194491e+00 9.744500096833437652e+00 1.013231512734122042e+01 4.899143463983721247e+00 5.216122894158635503e+00 4.730875501578586828e+00 3.888448412126162879e+00 5.060889164851017696e+00 8.066429505470214423e+00 5.172235960618865036e+00 4.077770760035333453e+00 5.227265368286571068e+00 4.103976957280262461e+00 5.897289408092625251e+00 5.429434573860504543e+00 6.238159666819528937e+00 6.029661263564181972e+00 4.061763884961857585e+00 4.650417600817401187e+00 3.917141126761224168e+00 7.200185286417973174e+00 2.723296170440940855e+00 3.452349432423621245e+00 1.005627069214533620e+01 2.948089049234742909e+00 7.086968715404331043e+00 4.086668950008836454e+00 5.416964140441781872e+00 4.659862653145432354e-01 7.573718637127230480e+00 4.627663810183365811e+00 2.858983033846204780e+00 9.489237057668052699e+00 8.179319418794898766e+00 7.399452484975172162e+00 1.014365492764008359e+01 4.367220743875557254e+00 6.982863918124444957e+00 6.410900464371094287e+00 8.159095793441935029e+00 4.294073406407263427e+00 6.834528729918697643e+00 5.944804471046118088e+00 4.930929810153639181e+00 3.824221524811831419e+00 4.086746086534178701e+00 7.785620345229467887e+00 4.242106309979059908e+00 6.348360952544451763e+00 6.849159984285332570e+00 8.313578849671893423e+00 5.242806165996802825e+00 5.374307980708369570e+00 5.826105238300656630e+00 4.380193136919443120e+00 6.022472635096098870e+00 6.194149560227605100e+00 2.179660662199437660e+00 2.504695041419993551e+00 7.298727279249037636e+00 9.638916510054341913e+00 7.811508722390857251e+00 3.402410117602942208e+00 6.265575635032130108e+00 3.490544101752288242e+00 5.181867034396615779e+00 2.539840957911859043e+00 6.732278500701123214e+00 7.484398497590193600e+00 4.271754136085760045e+00 4.652326073779550875e+00 7.959236698368918894e+00 6.532767400325589335e+00 2.413833434461158056e+00 8.806185347647287998e+00 5.448194559622507427e+00 5.144039495948213414e+00 4.310276428269483873e+00 9.545582277274725413e+00 3.472137762309790876e+00 3.178244750539100938e+00 7.464756263447083207e+00 7.856980216242949844e+00 4.163659072396493244e+00 4.664537046773419071e+00 4.301803422157487233e+00 4.703023978611474476e+00 3.717067812341701138e+00 2.672932903872348831e+00 5.348495047544885139e+00 4.730802187970159167e+00 7.046020378429147968e+00 4.376801551685006508e+00 3.981855684082465707e+00 4.693789651793587758e+00 4.759832973275466728e+00 4.534108661503742255e+00 4.109387041714514410e+00 6.273700940800546633e+00 3.230413017555370025e+00 3.267406389230736341e+00 1.195665182698107643e+01 6.791430418326347862e+00 3.376585237237972770e+00 4.541660711969345066e+00 3.646444465495649379e+00 2.304005999893282031e+00 8.030223650100737132e+00 8.614285406745281648e+00 4.967928693118987660e+00 5.101364681218803376e+00 1.163186663289405409e+01 3.529998444715718442e+00 4.975116549396535248e+00 2.446926013523449850e+00 5.901547808273109652e+00 5.258023969840315281e+00 7.871551724940061945e+00 5.300014962551765407e+00 4.198015927403199399e+00 9.992441760214141766e+00 6.650847142892184038e+00 1.373749893779621267e+01 8.395170336386286181e+00 3.783446468960409259e+00 6.344332366132434231e+00 8.550924616389346866e+00 1.514965811399327622e+00 7.853051310320582346e+00 7.351217799308545686e+00 1.147446300775500472e+00 8.510475910190926641e+00 7.542672433284694833e+00 7.506647014880784674e+00 4.778046182157170918e+00 1.293968720669253836e+00 2.623807929190363097e+00 3.885121258934867150e+00 4.161233957446044407e+00 4.302547048449145706e+00 6.818224668747355111e+00 5.902835795035045408e+00 5.768778423382036280e+00 8.656604539693841360e+00 4.630187645160054544e+00 4.577498407702022654e+00 1.276550101637977885e+00 6.925259098555652137e+00 9.786498089888731045e+00 3.690507518599812631e+00 4.473513460148305754e+00 2.725161846502623497e+00 9.939812907827530353e+00 6.172307359321765219e+00 8.433562392872881119e+00 5.127369894208342771e+00 6.429144981757052513e+00 2.928692109311876735e+00 4.965841432390795340e+00 5.745796447999952150e+00 7.957221100410171388e+00 3.382821018862975926e+00 4.345003033914403900e+00 8.553504588089246852e+00 4.062704546685658613e+00 4.267211500662805967e+00 3.420007903686416384e+00 4.174241366121384189e+00 1.145351603340089897e+00 6.018425948246653334e+00 5.261454369234619399e+00 5.127287756880357428e+00 3.901499470314485407e+00 7.197828448970883031e+00 3.925611558740650597e+00 3.132430403061468915e+00 5.207260907358521429e+00 7.707390477549020069e+00 4.543607006611814825e+00 5.768888165501918408e+00 6.524262750293129187e+00 6.549374924983633051e+00 3.514349420217763864e+00 7.850487948212962586e+00 7.477271288140925343e+00 8.933516372934310112e+00 2.395364630588478594e+00 7.926017241539767610e+00 6.307944562705661617e+00 7.337242214533150175e+00 5.518194400509141673e+00 4.467201184832393146e+00 6.456385843582682860e+00 4.923605159659088848e+00 3.419744987561475380e+00 9.534996227086967480e+00 1.110228331515908451e+01 3.379908086537305678e+00 5.374642128827629151e+00 4.686005044853261303e+00 1.178606215747139707e+01 2.711668594543641841e+00 7.362912681438231743e+00 4.567465735341219357e+00 5.956560528416463995e+00 5.703667686917686552e+00 3.691125702942233744e+00 4.432178870422942119e+00 3.372224162226872934e+00 5.467535836427844131e+00 4.754926781744583053e+00 1.185576661138001953e+01 1.228513431381006349e+01 8.450852304794226555e+00 7.757276108935452719e+00 3.355866612283894934e+00 3.197168935655726241e+00 6.424845922048737279e+00 6.588847482695407543e+00 5.684154299839763169e+00 1.059962301942126395e+01 8.833430037103871868e+00 3.881986215480286440e+00 7.812036989675259946e+00 6.425862637401420052e+00 7.892233385203160090e+00 1.196848598588784895e+01 4.724958422957318938e+00 5.476650257363804286e+00 4.390241937147955298e+00 6.192668626882166905e+00 4.711009962628096126e+00 7.199618274488344127e-01 6.308115173323475489e+00 7.594319336699564715e+00 4.338197848079410335e+00 5.165004712557086819e+00 4.172290103856965970e+00 4.600750122192300395e+00 5.348552839729617148e+00 9.566335236947857368e+00 4.011605767910134013e+00 4.808417245752579561e+00 9.786083883053246169e+00 4.627243917399936457e+00 9.427085491081477642e+00 4.004178731061835528e+00 6.617326547450298690e+00 4.106727401751276041e+00 8.725451461505800310e+00 4.882484290110629566e+00 6.328865696916261996e+00 1.006351379830891801e+01 2.310951683234260923e+00 5.905303953128260730e+00 9.018400223239385838e+00 5.458351125285309635e+00 4.820213216980985038e+00 3.073979652044278144e+00 8.323401338862218779e+00 6.208700371165412513e+00 7.351864471551781577e+00 7.586812970129850342e+00 6.689758779329902261e+00 1.128242229116308337e+01 5.167845697648829173e+00 4.793642009320372210e+00 5.209518199735073907e+00 4.291905454428399658e+00 1.691625371616488627e+00 6.290879077845763057e+00 3.572262385233676341e+00 4.873593509863191287e+00 7.820520287173831520e+00 3.708446155823531321e+00 3.661928355432821469e+00 9.203561080972226804e-01 3.477955836547332424e+00 1.666766447498283066e+00 6.217252900827006101e+00 5.080578484089727453e+00 5.063266855425826662e+00 5.358446624295022609e+00 3.371128543586406678e+00 4.243142314105190493e+00 2.179279986362337329e+00 -1.573332110080453816e+00 -7.389501949984507156e-01 2.487247925946026506e+00 3.159379903162372827e+00 1.485367585946738567e+00 8.489893078573965468e+00 -1.351455432349350172e+00 2.208354101436169170e+00 4.406865930670376130e+00 -8.536499476438390577e-01 7.709766036801200428e+00 1.723328709228404199e+00 1.408314766513284244e+00 9.234746535465894191e-01 7.186753358939220959e+00 4.669106082776345978e+00 4.120529033664612761e+00 2.498460134435187552e+00 4.166252599159273373e+00 4.918113883173543810e-01 3.937522901529971087e+00 2.645692962373792589e+00 7.762225120855712035e+00 1.473304268571790310e+00 2.704223980227649982e+00 2.128922424658491241e+00 2.236524885330338996e+00 4.613493983115670716e+00 2.002718564678557023e+00 7.614409038105312000e-01 3.680747421047634305e+00 4.918990780463007084e+00 2.059576747408085495e+00 4.852596890798547946e+00 6.981662981085748676e+00 8.979286895459168250e+00 3.601076861718615518e+00 6.049580412723044809e+00 7.766125523320909885e+00 5.546203044413222649e+00 3.923106171062988867e+00 3.662859424692978649e+00 5.504602545301480632e+00 3.470469578433137414e+00 5.849432301571050097e+00 2.299233864652381776e+00 6.872976314669383413e+00 1.946963146524847144e+00 3.162395645497713126e+00 4.537690323691379923e+00 1.582376958526588773e+00 2.620902492657513960e+00 5.860768314401614276e+00 1.941479872171082199e+00 4.951420485557615159e+00 7.814361031507867317e+00 4.208486641749482615e+00 -1.136774349365146097e+00 2.657980010940530491e-04 2.635436120307670382e+00 7.684341970253521836e+00 2.787626778700889041e+00 9.950950126006078422e-01 3.352112490432806791e+00 4.962104999110341197e+00 4.966584866000312459e+00 1.257942553615716497e+00 2.297202422449750703e+00 4.759234206207309192e+00 5.362850293520987854e+00 1.166117245084104415e+00 5.847189956721881465e+00 8.761136537907360022e+00 3.738934619247687330e+00 7.195465701553933613e+00 1.124485419346020976e+00 1.529103813108493526e+00 1.343988494338810735e+00 1.276370147817816658e+00 5.595015755916911360e+00 3.203197740021630047e+00 9.424869637155689261e+00 1.031242286733518254e+00 3.734946082374590581e+00 5.968097190374787253e+00 1.462385006509359098e+00 1.449792680144834645e+00 1.785120526742090430e+00 5.621563331416286058e-01 4.382321369450023596e+00 5.205333131612797537e+00 5.482874063913182994e+00 3.363137667400233788e+00 4.141509463331248142e+00 2.117198454496216797e+00 4.976030235298192217e+00 6.447376275521465416e+00 4.247475390799436923e+00 5.049461044570309198e+00 1.681889642945673558e+00 3.147869522996332492e+00 5.131593680623009135e+00 3.377856612076708398e+00 1.696350601306446659e+00 4.366331027593521874e+00 3.013338106819070106e+00 6.744483751106230329e+00 7.633662414425519849e+00 3.800854124781888999e+00 6.577193408183662271e+00 4.923615250910571284e+00 2.810493761988253958e+00 3.812632426657870610e+00 2.794556333247998126e+00 4.429257955022993798e+00 4.185367906026405294e+00 5.354325698121308541e+00 2.051069725046672065e+00 5.029863040149341380e+00 6.351281409074307049e+00 6.730746008886154819e+00 1.481190473592119305e+00 3.656953760271400844e-01 7.228608095052990734e+00 3.756314809402276467e+00 3.025382377549100887e+00 5.145204857215021299e+00 5.436371613638845801e+00 4.193606258428208555e+00 8.237610736729388261e-01 7.393123075483558182e+00 4.542268736055460998e+00 9.272891619000594332e+00 6.225060112149029656e+00 8.593713297953781804e+00 5.142307643779476578e+00 3.228199717830994686e+00 4.096511520891302993e+00 6.747507134616994584e+00 1.682523721170299691e+00 6.690444797449085490e-01 1.748449666260853963e+00 6.131695194066262289e+00 9.468586926514399593e+00 5.891634114385450260e+00 3.821147371570448037e-01 3.465646936675212508e+00 3.593352298166871961e+00 3.681286270259601423e+00 6.633067577276370308e-01 4.272628010211027672e+00 1.916464742522404618e+00 4.690772115310172019e+00 1.010282149947297814e+00 4.416607545977557781e-02 3.639222836212864021e+00 7.275855996950575388e+00 3.249334397639012995e+00 3.913352173383446431e+00 3.758324695709283070e+00 4.158165683465638196e+00 3.313250891274713616e+00 3.131011712332565367e+00 5.233877233685069186e+00 5.215599388602391251e+00 -4.504879938599673506e-01 6.226202458655545335e+00 7.445010658842425855e+00 2.383367334864054943e+00 5.104694594363080817e+00 4.444493677512264540e+00 8.333529418581493431e+00 2.184130697352202333e+00 4.896141717190640286e+00 6.662130578275267112e-01 3.184425963363541445e+00 6.816036165644391076e+00 4.055646780883794378e+00 3.750603863170880015e+00 6.280687628005210854e+00 6.645559675846026693e+00 4.427010094256194073e+00 6.644729421242064227e+00 5.850127505380838144e+00 -4.030283119692852356e-01 6.214718444905193095e+00 4.757076639325752865e+00 6.980491210197827812e-01 6.054301122758529274e+00 5.254411555786558274e+00 2.468772593190961206e+00 2.136942192176894295e+00 4.096212692661157284e+00 1.148643781410766396e+00 4.805120072593308755e+00 5.657652287430092741e+00 3.687192845885705061e+00 4.209141542316580775e+00 5.273897606727629750e+00 7.060725659118943121e+00 4.663527926723694428e+00 2.113516637239667428e+00 6.290000994297855641e+00 6.150684240679972881e+00 2.306673765576362722e+00 2.806694067586344321e+00 3.749818249463083397e+00 2.467741738714834820e+00 2.493485903777063584e+00 -1.814808617245630584e+00 5.097307301130171275e+00 3.909206600892077610e+00 5.410990264531914562e+00 4.571117753710925768e+00 6.226331141072364295e-01 1.177724155103433201e+00 5.906528697004754136e+00 3.800164255426254467e+00 3.641213226002493197e+00 5.049052631518261336e+00 1.101892322829398196e+00 5.712277476214369543e+00 3.154512689773281142e+00 1.745423637423485719e+00 8.270074970987382201e-01 5.467455624567406858e+00 2.124385198846078016e+00 2.779407741950286503e+00 1.186563463214048930e+00 2.701406290132965626e+00 4.036626272372566326e+00 2.692103029364394828e+00 9.798351886355424867e+00 6.120670396367186683e+00 2.964159310886557375e+00 6.833992973695642625e+00 5.080136077836113095e+00 5.557933546491018006e+00 3.213031732237173976e+00 3.464239180093271919e+00 2.174092448754356255e+00 2.000946531658539307e+00 4.887282375836913495e+00 3.744550947667890650e+00 4.133981011181691478e+00 4.652171719312631737e+00 2.435674599913003835e+00 4.669233173496625255e+00 1.958569171510631923e+00 1.818646609990218987e+00 3.648981629024892648e+00 2.509920071133898034e+00 8.134360902145154615e-02 5.732915392916175357e+00 5.081428639493779542e+00 8.136347392532041312e+00 2.908472388344347070e+00 4.075448906468810861e+00 1.893302601949526709e+00 -2.436409113864739240e-01 4.114907170598015362e+00 3.938786111386345823e+00 5.806549162869345082e+00 4.006163024699550768e+00 4.229270138583805405e+00 4.936435863903708920e+00 2.137195867762832879e+00 9.213699523607368214e-01 3.095358692147260449e+00 4.440719924889300785e+00 4.453391448057070434e+00 3.846977832850445367e+00 1.748362814448919611e+00 3.097084773010539305e+00 4.261702166070554298e+00 7.257304336369056585e+00 5.422452394825604038e+00 3.832443976263242735e+00 5.611577002411269888e+00 2.148259891007804789e+00 4.640790412171901913e+00 8.361555841053528226e+00 3.356625063176077006e+00 4.584552409905374049e+00 3.267071998255052456e+00 9.052611366243109359e+00 1.472271157186655799e+00 5.472566812308843787e+00 6.217426834506625255e+00 4.693315201172308271e+00 4.570558235925812340e+00 1.242473782490684409e+00 7.644367609718099033e-01 5.078636026505360945e+00 7.403965015185676179e+00 4.916174687274550870e+00 5.799914386144498835e+00 3.606670134796945870e+00 2.906231431162545675e+00 3.610692772440941223e+00 5.058725967947848012e+00 5.153516615650522326e+00 5.700934666486197067e-01 2.506833406550643240e+00 2.913438147858638416e+00 1.570882017920204765e+00 7.224011107050826830e+00 2.738028125454965434e-01 1.335826076134423834e+00 3.061554803847891915e+00 6.177913153349582132e+00 1.591275388006709868e-01 2.816893778852046282e+00 1.432212470611679889e+00 4.266980642956561987e+00 4.025648878731919567e+00 2.041798806985966941e+00 4.610616563225163667e+00 2.158063272532366739e-01 7.190668777737351469e+00 5.234171430104427536e+00 6.461169612874514634e+00 7.575391647325293576e-01 6.482466388619729791e+00 3.865322959449922990e+00 1.121195550644005889e+00 4.025708356539350774e+00 2.913175520392532913e+00 4.723373625622887317e+00 3.306668732509722375e+00 3.799488748289570506e+00 2.973439992600114046e+00 2.273222432657452163e+00 4.671009508048472370e+00 2.485436171636876246e+00 3.114711662028299965e+00 7.162439578529959050e+00 5.067138539246211160e+00 3.994061888226192458e+00 3.113275687764425204e+00 3.578525393549170097e-02 1.951489039799050529e+00 3.183333499926568777e+00 4.236489835013261818e+00 4.087211609202478613e+00 1.745136507533695092e+00 4.094772426995257675e+00 5.374284928162002650e+00 5.919534485201404905e+00 3.858991471944455132e+00 6.781879862462445452e+00 2.073465562819301056e+00 4.742309309562114272e+00 3.508649193278839284e+00 4.528150889806389578e+00 7.683433006216962013e+00 3.037643431799439409e+00 2.945380490655451489e+00 5.352277326462403728e+00 2.329114269116465241e+00 2.638645482821432964e+00 3.832684563950621293e+00 4.190084435433232279e+00 6.551107795917572751e+00 5.944684543521641551e+00 4.947536336035510907e+00 6.567036626236890662e+00 5.831972553285694083e+00 2.976581582660724479e+00 4.864912895281640282e+00 3.814361586492715617e+00 5.892207306244267251e+00 4.966548081966304373e+00 1.378443101555100858e+00 3.900103569894600053e+00 4.124332416772555909e+00 4.903285573438226130e+00 2.508571819597700259e+00 2.603576173707520702e+00 2.525153877165173810e+00 1.388998542781446854e+00 5.352383847058074018e+00 3.433101636397106748e-01 7.552475916343871276e+00 4.870209390249247150e+00 -6.279593684609049431e-01 1.064910470386802821e+01 1.911806960814435907e+00 -3.470235430684460720e-01 2.865976088070089745e+00 2.907485008569660856e+00 6.726392926286862917e+00 5.874955042729375521e+00 5.172204362868455974e+00 4.040383088660599142e+00 -8.093339756796298357e-01 2.433805980298581417e+00 3.944530002063732610e+00 7.216557496952077599e+00 3.111770214726985007e+00 6.599533920851746949e+00 4.889572587688319594e+00 8.306306945306641154e+00 2.165248880438795931e-01 4.290031864752716473e+00 5.602809465448185477e+00 5.284631774301019824e+00 4.501769588874265926e-01 6.130289990440010328e+00 6.474946770811119912e+00 3.517866519018436389e+00 6.906269033680739966e+00 6.221542728491311181e+00 3.616148790701626314e+00 2.810419271716808609e+00 1.845734727967321298e+00 3.408250975724129717e+00 5.025554208974154946e+00 6.377334212174379235e-02 7.171551336784026676e-01 2.400424076312701160e+00 4.297749137830658483e+00 4.203480336608334866e+00 2.820645340728527017e+00 4.861623944771340966e+00 4.386894257956408083e+00 4.901864689170309930e+00 2.342035043683114992e+00 3.265045956468143329e-02 1.669143119504964412e-01 6.615037824198088945e-01 6.839863888506026335e+00 4.871649403106256493e+00 2.129642680945474265e+00 4.398477144090308322e+00 -3.355596937736107233e-01 3.067413809669808700e+00 1.619460152384836649e+00 8.386770014856077538e+00 2.560972454382220320e+00 5.807586192664290436e+00 6.606400993846104797e+00 5.628248164481219895e+00 1.225945413805477280e+00 2.616940926792705735e+00 3.351843465366835861e+00 -7.402972705507389062e-01 6.179231500162905011e-01 4.416345191572714768e+00 2.791934341373417894e+00 1.709617644524989322e+00 5.029283615078730563e+00 4.761928892052462281e+00 4.137243323502569403e+00 2.043008180415624597e+00 3.558271507833067560e+00 3.854217297547884336e+00 1.667231892717318864e+00 8.914661517569328453e+00 7.189599449275433152e+00 3.215954559528237944e+00 -7.292976729885136677e-01 7.665268806120974610e+00 6.637636377677635480e+00 5.072372772306750655e+00 6.226986438505699439e-02 8.770599106759350505e+00 4.865241804730333186e+00 7.106643756691192415e+00 7.650390809463130992e+00 2.816575768740352093e+00 2.327734646281326647e+00 6.334522593984283745e+00 5.622472693833508117e+00 3.011115175085702589e+00 4.038396748639796918e+00 6.430544916082959972e+00 2.665985918112843134e+00 1.021737808928833147e+00 4.017709746867162757e+00 4.189828436994449845e+00 6.237600332492586830e+00 4.004186600468154111e+00 2.718594814900944012e+00 8.580147562096749780e+00 5.553801381393578041e+00 3.266665764423569041e+00 6.224683715331998712e+00 9.929935309192108317e-01 3.320093868134696979e+00 9.028323556261064198e+00 3.078814436191166237e+00 5.598730996679396554e+00 3.963453345306747089e+00 3.085611690738999879e+00 2.032974637598792711e+00 5.902812018642587866e+00 5.286455165247281762e+00 6.999265787870992739e+00 6.799931999623944456e+00 1.904171781056695378e+00 6.313587970362227075e+00 4.918360907211373423e+00 6.425845381814669466e+00 7.655720147527953046e+00 9.288447432652640057e-01 4.728395657221182269e+00 6.947200995204529939e+00 6.813025367031070978e+00 1.094654812507021235e+00 -3.566566288887813574e-01 2.301125937811813404e+00 2.424298020071313786e-01 4.263685496976528988e+00 4.928602839198124919e+00 4.902758111434118327e+00 3.307039721868925586e+00 2.649177731722993645e+00 7.952931749110750737e+00 2.849320796212071905e+00 4.349400238607881164e+00 4.265462176048769649e+00 7.061943608353991486e+00 4.390427242275862341e+00 4.086810485345257149e+00 2.692465914725480580e+00 6.168267664272126360e+00 -1.270108252314376518e+00 4.131293496720095604e+00 2.714316234865077337e+00 1.127352489776138444e+00 4.779414030316676332e+00 5.683113201483764421e+00 3.859986406064699338e-01 5.629706629084215486e+00 5.009953930500053332e+00 3.620288738688571151e+00 3.317449791607809395e+00 4.521785792882742960e+00 5.264248249478477248e+00 1.012940788128759539e+00 4.655551370501642694e+00 4.249787153820996366e+00 3.986746125842009825e+00 1.777960277362681918e+00 2.942483533987775957e+00 3.430615655930533858e+00 9.945288073908997717e-01 4.180347454835977139e+00 1.656633490256658625e+00 -1.061326889662327577e+00 6.365132416293549866e+00 3.884256604580986316e+00 3.951538887430734448e+00 6.738796182111666866e+00 3.179558650139605813e+00 6.028407134326070782e+00 8.149135285337374413e+00 4.988843819468879559e+00 1.195394287380255660e+00 3.178032008107303241e-01 6.075772745762471061e+00 6.421232827656011555e-01 4.755821312791178812e+00 2.581742226524898598e+00 1.136343153824686603e+01 1.168829153005947141e+00 3.578553853617410407e+00 4.753923135944258860e+00 5.557126353778442329e+00 4.639246448215799568e+00 5.032857952539464108e+00 6.048992566146512040e+00 5.328804631937125613e+00 5.722396141613294240e+00 2.521853099482514793e+00 5.989984951215062026e+00 3.782364638300729887e+00 -4.773071547858933616e-01 2.619241747298143075e+00 1.135721820704817908e+01 5.370521921943559818e+00 1.040327123260443187e+00 5.223638492707268988e+00 6.788495763685215012e-01 6.215228919561780252e+00 -1.531498778378823644e-01 2.800541196981445324e+00 2.705881876884605575e+00 5.903680067419060151e+00 4.884453434101844849e+00 3.700792544200211864e+00 2.190629006152561509e+00 3.735018047437823618e+00 7.279184443374884239e+00 5.529240361314578855e+00 1.843965487640881751e+00 4.703128523131217875e+00 5.176208056049999229e+00 3.644479606428992824e+00 2.555412841418764902e+00 5.737761222222986568e+00 3.319464663059815024e+00 5.599956107929542348e+00 4.314198850117114681e+00 5.259899010610807224e+00 3.151601076210734043e+00 3.026883011756365871e+00 6.086968596483091076e-01 5.121491072522296406e+00 1.509990780292984613e+00 4.149972534585163686e+00 1.811239465011383221e+00 1.555798841776930841e+00 8.879825232875178997e+00 -9.642554530866658258e-01 2.908717899069943602e+00 5.486044567951835482e+00 5.136846228386729329e+00 1.784905338027152455e+00 4.103751580727195147e+00 4.328335679806408542e+00 1.034913084076784839e+00 3.766883208998441646e+00 4.182266774034966161e+00 6.804876715348326499e+00 5.956525856301004396e+00 6.469259196491641717e+00 7.418131077239157989e+00 1.391781947111356388e+00 2.100708289601960210e+00 3.587476650706224568e+00 3.645371378033972043e+00 9.194891672011465289e+00 1.673336122312729657e+00 4.839580796638263571e+00 1.879091087198890841e+00 5.350805717779232751e+00 2.533980611294659901e+00 3.104760184166032388e+00 4.477773209186166170e+00 4.528306891043473392e+00 7.001284874969144312e+00 4.974537510632128345e+00 4.846869564144351550e+00 2.067640894095619242e-01 2.033535412779330365e+00 1.895466812493768582e+00 3.394603753012876091e+00 3.573497715307752953e-01 2.345321922891479449e+00 2.892832942785700467e+00 3.008225373714215500e+00 9.900746224158826214e-01 9.521351382872804692e-01 3.418256096500623009e+00 4.082613220580309843e+00 4.964302733794574429e+00 1.754487626254340960e+00 1.136338729401476177e+00 4.516912941472474019e-01 5.126119366680230272e+00 5.149429102274622139e+00 -1.530625852191886516e+00 -1.978799469555925228e-01 1.883854232758583436e+00 5.081339116238051901e+00 2.505104925518392811e+00 4.978698349020712399e+00 1.760453379374582905e+00 2.702560195097530205e+00 1.191564739238975879e+00 5.230296098342890332e+00 7.705971334851511756e+00 4.802945574134981577e+00 6.514267335346157761e-02 1.476930457205194447e-01 1.797901349685673722e+00 -1.964216697147874446e-01 1.657483801041553129e+00 1.222255874309476020e+00 1.589692516341050466e+00 6.947989548716343444e-01 4.519012104374023231e+00 4.851959235599380804e+00 1.717537947193618963e+00 2.708002366776375069e+00 -5.721212681415144274e-02 6.290041099048742090e+00 -5.067486052950909148e-02 2.465670705024403997e+00 3.588468677900506165e+00 3.763252428888720580e+00 2.085134743615934205e+00 1.804116607990952303e+00 1.540287641398508045e+00 9.748685899704829794e-01 4.738295810650106077e-01 1.411792768104555229e+00 1.716677232246673679e+00 2.386067988195368361e+00 2.392898368091347372e+00 1.548236998330393410e+00 2.554775586964690426e+00 1.308785433661069586e+00 1.256294103060115797e+00 2.809795602939864523e+00 1.797496346791127353e+00 8.154422414421591547e-02 3.241208701869100928e+00 5.068525165632329355e-01 3.743020261006484439e+00 3.412171611901996027e+00 3.596876931547640766e+00 3.538971583593927495e+00 -4.236736497699546966e-01 1.120413405866558243e+00 -1.330273298046402985e-01 3.749845285789199512e-02 2.494623022853352245e-01 2.420845434462011614e+00 1.053438887978040972e+00 1.231058963734300793e+00 1.610264526480913228e+00 -4.037255589154109536e-01 2.366081138433709263e+00 3.145370638263426777e+00 -2.898369366533954938e-01 1.292121079650100368e+00 3.264326784726569119e+00 1.824021346007167255e+00 -3.588500113002493497e-01 1.188450272299007571e+00 3.513098579445357750e+00 4.809964444512305093e+00 -1.650305848241730988e+00 1.790771307294961145e+00 5.550092955192019728e-01 2.584961900840351490e+00 2.688609606504520411e+00 -9.908277608715971851e-01 4.568166767901762348e+00 2.144201211884457337e+00 6.442748826486033309e-01 1.533798111759700378e+00 2.822984518851584301e+00 2.273998028634443891e+00 -5.632506332267279703e-01 -8.077917140396313755e-02 1.582754285069370770e+00 2.169437400522351567e+00 2.449871787292356107e+00 3.920697569692749962e+00 2.131217046221978606e+00 4.509117353925590876e+00 1.013599600768654296e+00 2.016939217642217397e+00 3.957441161530646845e+00 -1.512306696341417123e+00 4.708597913802594626e+00 1.014922408870905679e+00 -3.370827345785833984e-01 5.528557831877105588e-01 2.919547048524282484e+00 9.622325212131600525e-01 2.766985568808065565e+00 2.083012527483051102e+00 -1.354313785252931890e-01 1.442320215643631887e+00 1.840199256359744240e+00 2.424693640435958919e+00 -7.122875979033413962e-01 1.780745887662268823e+00 2.401544819133116349e+00 1.213388611419305319e+00 2.916450785117907785e-02 3.456949656267996218e+00 5.030250566095059384e+00 1.900341290538879013e+00 2.174628789743863866e+00 -8.673693754718762028e-01 4.210988563286918840e+00 1.514344219449164086e+00 3.614714243882506395e+00 5.812094544101706006e+00 4.560378675909223745e+00 3.074077900074010827e+00 3.309479044236101064e+00 3.606168147159281023e+00 4.646480835616897842e+00 3.281641608380084563e+00 5.221712979442578728e+00 3.204092791716004474e+00 1.489106019565255234e+00 3.029409824679448526e+00 3.272973969036597541e+00 2.978080016159958987e+00 3.383171746608571784e+00 1.706873955900830797e+00 4.505234948791659200e+00 -1.438299290189651192e+00 -9.386177341888068959e-02 9.492740218289658083e-01 2.140786899208224625e+00 2.478335166645087018e-01 2.259932597177186420e+00 3.770742116476773820e+00 -4.821232884584098488e-01 2.539010463701252274e-02 1.210959360611777225e+00 1.010056130584005896e+00 2.317693164126267469e+00 -1.825365303867076294e+00 5.930899549878922095e+00 8.230898088398596046e-01 1.344765241013768931e-01 1.517132414147047692e-01 2.465642765092145972e+00 1.235247759310120763e+00 3.644910635566589008e+00 3.290877262575998552e-01 4.565120049979597638e+00 5.427056273395208796e-01 1.458162829308563335e+00 1.385625034804473632e+00 2.852624924415574359e-01 1.148335503079964237e+00 -9.495644862581806844e-01 1.423837456187093231e+00 -1.601655032572603998e+00 1.029135248472895059e+00 -1.006419805624712227e+00 -2.930385893771785266e-01 1.816074855556356837e+00 2.074883110922684626e+00 2.732320568329697608e+00 9.921677431733965102e-01 3.058873405066926843e+00 6.368484239743277264e-01 8.722714020432147386e-01 2.879723043923122727e+00 1.568547763089829683e+00 6.725982320635814915e-01 1.885109921818715062e+00 7.380131546645745111e-01 1.100118680450945075e+00 6.131801404865729888e-01 3.850464823686060356e+00 2.700182850325056449e+00 1.666070323095854677e+00 2.630591291301490831e+00 2.431868617387220599e+00 1.633242711114777368e+00 2.953773457244460166e-01 1.430572658356079829e+00 4.239347567847209675e+00 5.253764203145107281e+00 2.730485012952979407e+00 1.528279299653590328e+00 4.187672404952770933e+00 2.481050253523026772e+00 1.777840020140822874e+00 1.012714143475198503e-01 7.110358231541453744e-01 -2.084624538905984537e+00 3.266954143083695250e+00 3.922611294371507018e+00 -4.322037811212089409e-01 3.172571473280342502e+00 -4.414623412781448208e-01 4.648894246833682686e+00 -1.355476359114984763e+00 4.096618063068691029e-01 2.555009961683866848e+00 1.860089336279031613e+00 3.313207591186608347e+00 3.805660099634606830e+00 4.151037288530531555e+00 1.047434275766733203e+00 2.510965101243738395e+00 1.640253392742315297e+00 8.665505860199994581e-01 2.831876818703992882e+00 1.671672054372292382e-01 1.612126768437426083e+00 3.096957240823067892e+00 2.819368614115679073e+00 -1.046086304526821914e-01 4.538933116326777650e-01 8.706907454647524469e-01 3.099511900375720774e+00 -5.465140436743260999e-01 7.619371974154156568e-01 1.819472792081004986e+00 7.750784328717283955e-01 8.724503278125961270e-01 2.497938459416775725e+00 1.765368190074773525e+00 -6.772248724948518595e-01 1.195296968490214606e+00 2.916080236734434727e+00 1.967043434382952150e+00 5.475661491360767741e+00 2.955203968181181917e+00 6.395910072086639531e+00 2.779633100886400587e+00 -1.506218104479700726e-01 2.060668738571041381e+00 2.341657612496433893e-01 2.027837446741386884e+00 3.145915320061654086e+00 1.723960196685047075e+00 9.265421657068462213e-01 -2.167711760318038472e-01 1.652276975580570406e+00 3.498879235027445134e+00 -2.062248837709363070e+00 3.783762247395289435e+00 1.754635661254536849e+00 -8.054953540055233008e-01 3.242565592543089181e+00 2.454489906138049182e+00 1.308046185216666046e+00 1.249637950378071016e+00 2.001711594561322194e+00 2.494810318545925831e+00 2.198755934492951702e+00 3.308092482735641049e+00 2.385831537189422036e-01 2.252437223272283795e+00 2.840637937438201366e+00 2.304148886325664058e+00 1.363575745683376139e+00 2.346999989378534490e+00 1.587955490316333318e+00 2.051104491894647719e+00 5.031737448241477395e+00 1.280983123239108235e+00 4.982952105086418948e-01 1.243572009037121839e+00 1.189890030057876968e+00 -8.619534886404239815e-01 2.321397743018138726e+00 5.864245255233933030e+00 1.542266884418219020e+00 3.557571222356912255e-01 1.722227667941791163e+00 -4.186968367139493052e-01 2.067916616416911157e+00 2.787817625297631885e+00 3.529404232202594471e+00 3.226403227270859375e+00 2.349298984848421590e+00 2.279265606721070370e+00 1.131782205248046846e+00 3.112066136156909302e+00 7.221316770007590868e-01 2.043673990646260208e+00 1.468596943990972958e+00 -7.640818368134860705e-01 -1.126263397520459675e+00 3.788660627986587759e+00 2.784173103452357356e+00 2.757457398207775690e+00 2.326898162198549613e+00 2.228398401583242538e-02 1.483859709197266508e+00 -6.020793613289842083e-01 2.616203156181207135e+00 4.135813836787272990e+00 2.100177202654125441e+00 2.085742066867815048e+00 3.417921064073907278e+00 1.412160039277623236e+00 3.726819390706375690e-01 3.553040768534345695e+00 2.111737946914463926e+00 9.688075739057631086e-01 2.420358380951205923e+00 3.174416809175241161e-01 7.336859320611921476e-02 4.297230047541115816e+00 1.368144942900800798e-01 2.647379201542651384e+00 1.076045219813756892e+00 1.768793372983348711e+00 3.380641395221059220e+00 3.581409130699546139e+00 6.443076621861598685e-01 1.930185633177819104e+00 2.296666497757232417e+00 5.678941187016446346e-01 9.002636385080764470e-01 1.665197136468772987e+00 4.823009481420052147e+00 -1.084147407464305157e+00 3.682082762732016956e+00 6.296931026844569956e-01 5.245504708918023340e+00 2.019981449761182990e+00 2.672569347372758752e+00 1.554050500071255447e+00 2.122062387385827087e+00 2.233759212406392525e+00 2.269325794862512513e+00 3.927549658109696917e+00 5.149198997764072416e+00 -2.744367341515441261e-01 2.726788522111904811e+00 5.566534662818669599e-01 3.422097041894075709e+00 4.532614364577620236e+00 4.850236405550981122e-01 1.880399023720501273e+00 1.103002828373578215e+00 6.096498303458358636e-01 1.994570660250710059e+00 2.391836695713326133e+00 1.558063577425468083e+00 6.800763492770810492e-01 2.960339848995403145e+00 -2.028942888919811338e-01 2.574584980619110119e+00 1.864972176670839366e+00 2.165868693435788472e+00 5.446539878299780035e+00 1.180460931883039244e+00 6.719291676567987759e-01 1.137350991216794061e+00 4.942636869119826137e+00 2.356346913535186882e+00 3.402549479127815246e+00 1.702593943972372070e+00 5.342847577960207595e+00 2.267018096795029525e+00 3.672819441102335603e+00 1.097648194396600552e+00 -1.065950346587019482e+00 3.521033397830131140e-01 2.185448848821837320e+00 1.903393664865144386e+00 3.281124500596393823e+00 1.528655298955884589e+00 -3.679248717339071995e-01 -3.429412937722216004e-01 -6.090470772149791934e-01 1.351621619287268095e+00 -1.379747910739672845e+00 -3.366218395710998679e-01 -2.564555818755580585e-01 -1.329669541871667526e+00 6.278493687141273316e-01 2.335575832132916752e-01 1.031974140577140542e+00 2.234381612216802981e+00 2.051637873558366465e+00 -1.392214258281416761e-01 5.118162125963561238e-01 5.039102315733491322e-01 1.038324761404672891e+00 1.430394618732680589e+00 5.537575494481674632e-01 1.681082185737961865e+00 4.301381048102006499e-01 6.579857039646195283e-01 1.277885923442199756e+00 4.439551153855546772e+00 -2.960213488013737626e-01 4.607667273784579187e-01 -1.142018552370440698e+00 1.209155554241506669e+00 8.362669534330899879e-01 1.212430361794974321e+00 6.742779506961473768e-01 2.437523818446793555e+00 1.305843512802007167e+00 2.560594141893040021e-01 -1.859151073181853242e+00 -3.305600424369847801e-02 2.870683065182754401e+00 2.680918160787459925e-01 -4.083239237143150291e-01 -5.271425918339393002e-01 2.094068346251194424e+00 1.241737916329708202e+00 9.211318249549207415e-01 2.842389330767649547e+00 3.413459470153480391e-01 1.657225402090288346e+00 1.957151930448406629e+00 1.497196205712638450e+00 -4.035053065477005596e-01 1.763943477938813453e+00 1.216117505486602468e+00 1.521685555319160610e+00 2.166257959511344922e+00 -1.458422972001720996e+00 5.020706113177565433e-01 2.352470229119591139e+00 7.360641012282660434e-01 7.760679662327079065e-01 -7.783428372377386717e-01 6.358882739976896126e+00 1.689749878873691546e+00 -1.500027656864474812e+00 2.163369398894864126e+00 -1.748390681556341864e-01 1.399285872240939366e+00 3.919657802818725667e-01 2.674231596087490281e+00 1.365790461529482025e+00 2.658456308331839324e+00 -5.146655801431312405e-01 2.918394261536047196e+00 1.195729264480817733e+00 2.168369497445072014e+00 4.162247083096013434e-01 1.302781964334269960e+00 1.640134187726322468e+00 1.780255036316123807e+00 1.729009272522032736e+00 1.694625826345387498e+00 5.599331331467647388e-01 5.675846401351237747e-01 1.858866246042079062e+00 2.405291797333540593e+00 2.673352822133337803e+00 3.512815949582557273e+00 2.834319841190789724e+00 5.174135635745370498e-01 -1.604353106147170527e+00 7.695381647340325537e-02 -6.109135932660231944e-02 -9.232182278491117555e-02 1.406441269456862875e+00 2.128940652277983236e+00 6.854421260969372209e-01 1.034589024693067350e+00 -5.037304444396580871e-01 2.709251141096216675e-01 1.847176995811093514e+00 9.873678527340521427e-01 -5.797402077103011031e-01 8.089335564022450686e-01 5.602021010833246883e-01 1.068728575512985834e+00 4.907020609503626729e-01 1.116364647801977528e+00 1.073210036867272787e+00 3.041929033957663009e+00 2.465206533765766928e+00 1.107283172866778242e+00 5.461230369356910863e-01 9.369132052699237212e-01 1.648559631406675274e+00 5.140229561201858921e-01 -9.187971264825772755e-01 8.860911791884075184e-01 1.316113866507521823e+00 -1.163323710249228454e-01 8.995113091667956973e-02 2.265282993835993075e+00 -1.454666123009866752e-01 1.421413992930527836e+00 1.707886522286703679e+00 -1.131256850028589334e+00 -9.992690173320933900e-01 1.778501387215053686e+00 2.119767627711247382e+00 2.521859316270072426e+00 1.093425316659766278e+00 1.278750234588398316e+00 -5.977153817439619932e-01 1.107275923971529075e-02 1.267642567617444094e+00 1.499887743595923251e+00 -2.450792000521877956e+00 1.413213228267512056e+00 3.534753853088278275e-01 1.100463708207926272e+00 -8.351256230879426923e-01 -8.598657473805159102e-01 1.881901254236111098e+00 1.986242011894226334e+00 2.891147416614277432e+00 -1.255702891941815835e+00 1.832370451492641716e-02 -1.256838582614284050e+00 -6.718051788467782615e-02 -7.318881191680914888e-02 6.965042639747740516e-01 6.822642818027142564e-01 -1.001309008148786983e+00 1.872135306956723033e+00 2.171250288267812856e+00 3.925715663344427897e-01 2.840873322619314134e+00 -7.966085257767908934e-03 2.216146900697645306e-01 3.791969151287011286e+00 5.403910006401700272e+00 6.252620767482583997e-01 -1.470568170042136025e+00 -5.655987064492268290e-01 7.030512405910046558e-01 2.141711126857681613e+00 2.901473221082416565e+00 2.027331812628691221e+00 1.516375190723556754e-01 1.029858541871772060e-01 5.148308159166518072e-01 2.783336719804738735e+00 -2.895556599528659736e-01 7.562571050030447717e-02 4.071403237335233349e+00 -1.612879960912727118e+00 1.359789929007912512e+00 3.124762347984776367e-01 2.455889941291095724e+00 2.062034730737393254e-02 1.494926572940838749e+00 1.658182632126616873e+00 2.313399385094269789e+00 3.485985110058523517e+00 -4.553050577964068424e-03 1.136775668990804844e+00 1.477859844696038927e+00 6.564736623834634965e-01 4.756363428560034912e+00 1.587312564702621775e-01 1.238062245182720567e-01 -9.963113373447828325e-01 3.932397528191180491e-01 3.514320026880644043e+00 7.065493290754344402e-01 -3.663889879950525952e-01 4.861085379743448343e+00 2.529424768921429978e-01 1.547276821805240843e+00 1.672365402035535409e+00 2.237014161138223045e+00 2.631572494980749966e+00 3.738956037763359330e-02 3.668702125388669244e-01 -1.128524272877838852e+00 -4.635107983693205307e-03 -5.967950520405107540e-02 -1.915599515654876850e+00 -4.426528594423922436e-01 6.773171890275412332e-01 1.971036108905416029e+00 -4.331578494991339401e-01 1.225434366807278463e+00 7.857463708170304706e-01 1.263910497433614610e+00 1.322540067327935720e+00 3.490413835294752659e-02 9.133830995835827693e-01 -3.162124879866644589e-01 1.225966027939801029e+00 1.965396865789879710e+00 9.020834846774575810e-01 -1.128038715548220106e+00 1.024340936884439612e+00 7.509390168305146718e-01 -1.770914971383922731e+00 -1.882966242367946907e-01 -5.423728041217590334e-01 5.705681090390714028e-01 -8.476492724054068839e-01 1.180784997927483815e+00 1.998852720249506554e+00 -6.665326816703432966e-01 1.701222521771852181e+00 -4.879404544394989052e-01 -1.451510074661370275e+00 4.792038058507355758e-01 6.792611169532694615e-02 -1.776547000233112517e+00 -1.460536080623986654e+00 -1.613209657619248810e-02 -1.522102220374088599e+00 5.014056320291393476e-01 2.485692234873752016e-01 7.436862743006796839e-01 3.573791392721416549e-01 1.023086028704454087e+00 -1.248954262501035695e+00 1.737740581348717006e+00 1.507501884176953189e+00 5.390403947192165535e-02 -1.127467302646969038e+00 6.519352186730789089e-01 1.902715676124148644e-02 3.673126278025692915e-01 1.579337299238816161e+00 -1.529250875662889475e-01 6.399441910910093068e-01 7.678153133621469228e-01 6.659763475138333888e-01 -2.195805533571573154e+00 1.085984953660630081e+00 1.747424372690674910e-01 -8.720545231950249665e-01 5.537314322411387435e-01 2.506979544332368803e+00 1.398069504473580471e+00 -9.173806545150629821e-02 -1.152951731910899058e+00 1.459981326154440984e+00 -5.409819212762356777e-01 4.667174908680384871e-01 1.326120147075272523e-02 -9.039207296690894289e-01 -1.096677705254039958e+00 4.403289413704216670e-01 -1.780880779217507204e+00 6.279585647765367762e-01 1.651492570935007009e-01 -1.392073364255114631e+00 1.363700947846983702e+00 1.230650752644809831e+00 -4.551263223495986832e-02 -1.151470485413744971e+00 9.369993523875758124e-02 7.804179835732961701e-01 -7.690370026383641644e-01 -4.813845696919086814e-01 4.501358431635211210e-01 -7.137377974056058338e-01 -5.053366691323338822e-01 1.152220627876346493e+00 -2.850709807699824960e-01 -1.475588078925738733e+00 8.117871902339489631e-01 1.024361139295923984e+00 -8.051099664994529892e-01 9.737171772333343966e-01 -1.513210867105293511e+00 -2.626657190453481228e+00 -1.237048838211548984e+00 -5.407300486138403306e-01 -1.663435321494960706e-01 9.499554694037762870e-01 -6.352139769348754683e-01 4.122975556443249645e-01 -1.180832916007928279e+00 8.004772046910062222e-02 -6.777733019037085471e-02 -5.644870832825234219e-02 2.407584085601633284e+00 9.832936226058116569e-01 -6.273987672609385724e-01 1.734274746216034335e-01 1.549772049027894061e-01 -9.892451426187830188e-02 8.512075063053378132e-01 -2.541272829365547326e-01 3.488980887955460908e+00 7.572945999820500651e-01 -8.451430800876574834e-02 -1.660326336490549060e-01 -5.937182238171229143e-01 1.807503426515187028e+00 7.714337358596203842e-01 -9.474765853635255253e-01 8.522241990198378137e-01 9.242264254145018398e-01 -7.427336112342404484e-02 3.235358016816886062e-01 -6.953722828326375227e-01 -6.938544950794856003e-01 2.067752654588454198e-01 8.833274579080482858e-02 -1.285689044152644511e+00 8.458681567112367183e-01 3.700184823359263242e-01 -1.380180173901734308e+00 9.088411070525652669e-01 5.696251808088436119e-01 -1.278993374150463325e+00 -1.989769483116689552e-01 -4.998433706436193613e-02 -5.225030514220165012e-02 -3.510287031333667596e-01 -4.438075974801686807e-01 -5.443874722928074839e-01 3.556345266094163571e-01 -8.270265246169834494e-01 -2.424928703066054347e-01 -1.122771072454467278e+00 6.942504062398260345e-01 -1.738565515254606730e-01 2.171744645982652266e-01 -1.640504211255011446e+00 7.637516172771587897e-01 3.746533724686261779e-01 -1.202177199668243990e+00 -8.025441614497704768e-01 5.992391275251806038e-01 -2.447356247527746387e+00 -6.200738935573867350e-01 -5.290145049371822727e-01 8.660423986305915145e-01 3.131048396544212215e-02 6.983674298286314530e-02 1.476548109957209975e+00 -9.771858598676652630e-01 1.167664773829051095e+00 6.629683328855567881e-01 9.666735959363362829e-01 7.344847367028300988e-01 -3.895307024345702751e-01 -1.052310983806798328e+00 -7.878926577390780173e-01 7.173885589642231553e-02 1.257894114648080652e+00 2.073855231632153462e+00 -1.235015288403979783e+00 2.381374533354120582e-01 -1.665670198308324856e+00 8.457890498455162831e-01 -1.284948945623702210e+00 1.275496878800100431e+00 9.242754614633302834e-01 -4.575675992188981134e-01 1.563089834247406162e-01 -4.421926908986161808e-01 1.159393673637017751e-02 1.334864221625095215e+00 4.860057592189571118e-01 -5.538003411147723876e-01 1.524714304115751595e+00 -5.952336895374438219e-01 -2.566462896325840126e-01 -5.481240695683702313e-01 -5.009317108378511518e-01 1.728804316854846812e+00 -1.334076360488340773e+00 1.289680036407215402e+00 -2.152470145225127973e-01 -5.702512693531193166e-01 3.183748373279603888e-02 -2.055926565544188289e-01 1.149880556262273812e+00 -6.207751778498503681e-01 -3.427389674858662971e-01 1.556148485283368466e+00 -3.637151471016665250e-01 1.029444252438026730e+00 5.445363372243949840e-01 2.296185916585171960e-01 -5.779695368491118979e-01 1.253565654184926326e-01 1.701616765792054176e-01 1.021598227689664296e-02 -1.187931484120798187e+00 -2.291531194953728978e-01 -3.438122029906674482e-01 -1.473539933927436429e+00 -6.238316532316821039e-01 -1.790202048343818131e+00 2.322112586847588034e+00 -7.136363320163101598e-01 -9.572593353143861172e-01 5.527439280783277287e-01 -6.373848396071393196e-01 3.171555851806147630e-01 2.627336931241491813e-01 2.365104854550516278e-01 -5.177974666580736907e-01 -2.544516372025691919e-01 6.991773342296939697e-01 -5.703920035494697283e-01 -5.234584170764945421e-01 2.860317371435800449e-01 7.266375648348281091e-01 -9.067570174732507704e-01 1.822122954732545985e-01 2.115371130464943905e-01 8.915429936869109229e-01 -1.251009203443811613e+00 4.911757792520077964e-02 6.193373883474349167e-02 -1.846359628423278165e+00 -5.196159047513454476e-01 -8.166744205356492037e-01 2.872026481581364088e+00 5.318985751992655331e-01 -1.540269560644212943e-01 -1.756162227363974870e-01 1.019290150358892477e+00 1.232392748185570541e+00 3.560150705976103391e-01 -6.439831926888693880e-01 1.497477133873992949e+00 -1.416347580474516255e+00 -7.252653569403437750e-01 -2.886382597306255682e-02 -9.157656913081729799e-01 -6.236882601930219261e-01 5.641014666603673122e-01 -8.883487506662031130e-01 -1.868421796235163537e-02 5.501505337425576653e-02 -7.464135082569219870e-01 5.212334503395840701e-02 -7.966300129850412137e-01 -3.167142983867993422e+00 -8.044501441500772065e-01 1.288666241018849856e+00 -7.895867227530294352e-01 -2.909913284328506378e-01 -1.420878305667901076e+00 8.067584178887722279e-01 9.359559622668561785e-01 3.439575032992788217e-01 1.021183381209281649e+00 -1.003904311991799636e+00 -8.906612079072476762e-01 -7.935361846700272892e-02 6.533180574745174329e-01 2.363716116611943363e+00 -5.372910890695155040e-01 7.687940040878260550e-01 -1.178316610906418260e+00 1.688698561400385989e+00 -1.214064547429291263e+00 -1.698460301601270261e+00 -1.013640318164981124e+00 -8.987682933001659435e-01 -2.258612076403498647e-01 -6.802360629127850444e-01 2.962563756986889493e-03 -4.381260893932952816e-01 8.920902924723383975e-01 -8.219200443833728498e-01 -1.049692914384129372e+00 -9.292302093495368176e-01 5.976485439658343335e-01 7.117053750452425609e-01 -1.543504975399653700e+00 -2.383683909900300227e-02 3.841578712228470999e-02 -4.440596792211812804e-01 -8.882912629512835778e-01 -1.116082526998352531e+00 9.548615297082074793e-02 2.851074447092731834e+00 -1.573182611191464630e+00 -1.197283678956808789e-01 1.552567227819285245e+00 -1.647110266693058600e+00 -1.019528891751256161e+00 4.527497285070346961e-02 4.713802221452491059e-01 -1.062709087218710158e+00 -5.622964401776585630e-01 -2.087815947524508164e+00 -2.517914135950543586e-01 7.661609857541966662e-01 -7.319195803463015571e-01 -2.603883920832282886e-02 -6.122373094103771285e-01 1.310248494066476699e+00 1.164955486569901000e+00 -3.948185520403378890e-01 -1.736143455250809042e+00 -2.880089851125224726e-02 -2.691973922471701197e+00 -7.422808595933956255e-01 -2.426542187483537658e-02 6.108867427020507890e-01 6.838944845602128453e-01 7.999655656633031242e-02 1.396735897707011453e+00 1.445884314891198175e+00 3.430584229653595996e-01 -6.592073672283018659e-01 -1.259967049076458734e+00 -3.724116933737975921e-01 1.013869173886274400e+00 -3.680058236201839972e-02 -4.582163526047529634e-01 -4.339481348444713116e-01 6.278805785101948533e-01 5.856957834351179601e-03 -1.468921367491043961e+00 2.867777282877296829e-01 -7.904004724429889439e-01 9.595057246398769335e-01 -1.111021840183028936e-01 6.369575227365173453e-02 1.149850764396641162e-01 8.869705323509172734e-01 -3.856693556478613116e-02 1.697915130013460117e-01 -9.912381400861313141e-01 -7.849220689732188116e-01 -3.208692117300683821e-01 2.139072191559731273e+00 -1.781878432632048037e-01 -1.969902056223292452e-02 1.144836809559624413e+00 -5.444270194892285586e-01 -1.755087652953313537e-01 1.429486425291341289e+00 7.239299754451657964e-01 -8.997078661969023505e-01 -1.331105176410062318e+00 -6.577832327913519794e-01 3.649511576760672282e-02 -2.935246037267523200e-01 -1.572573369367494811e+00 -3.024289624302825885e+00 9.144217837550674410e-01 7.446948249731278890e-01 1.237657469316199021e+00 1.740896088854263946e+00 -2.777943361173871750e+00 1.254436456591530691e+00 -7.265817345336786359e-02 -2.895633676676222512e-01 -9.188083434477186673e-01 4.907252734215943324e-01 -6.375605156648763705e-01 -7.738975464503927704e-02 9.167664567695315014e-01 1.544212749888534131e-01 1.148379067815320509e+00 -3.581406162306806085e-01 9.842315017544752895e-03 1.659624509850532725e-01 -1.814195613630453785e+00 6.313735770128554858e-02 -8.372938529205235791e-02 -1.101710636613240368e-01 -4.597222712092426944e-01 -1.377266366410176412e-01 -3.160027578253004621e-01 1.270901134697320467e+00 -1.283177042603553142e+00 -5.030675882760797801e-01 1.382357606501022351e+00 5.871989020376707641e-02 -1.374621738312180153e+00 4.611626349630937871e-01 5.737816213057037595e-01 8.491171302080161021e-02 -1.642439598859590344e+00 -1.223522752498880983e+00 1.398390356748942409e+00 -5.554937833701514144e-02 -5.369473664787568490e-01 -4.756429272185638824e-01 1.723056543105041305e+00 1.846478418428014079e+00 4.134069935295660581e-01 2.095470948932021821e-02 8.932453641909874342e-01 -1.288710364999902547e+00 -4.328170038308106621e-02 8.554701212005356992e-02 3.604102465723997839e-01 5.632400702294431544e-02 -1.702281615306020290e+00 -5.919847967810057954e-01 -4.796157585383084565e-01 3.552878706644073126e-01 -9.738516951740390226e-01 2.283017494977460426e+00 -3.096618525133352229e-01 -5.449898396587955079e-02 -5.100710315051495414e-01 -3.561123775508037714e-01 1.513541766446751646e+00 8.953806552397570728e-01 -2.446348990330399487e-01 -1.999751468435152946e+00 -2.968846953778759290e-01 -1.624887260966443314e+00 -6.230430485011901887e-01 -1.315719762478207572e-02 8.637669367792234765e-02 5.543616372988749985e-01 3.298198446599674705e-02 -2.945311478476547729e-01 -3.403164965869598380e-01 -1.622072818639550829e-01 -1.396108160891679217e+00 1.149832613735748188e+00 -4.768749092298110032e-02 -1.043621005646798716e+00 -4.220824670308742088e-01 6.665107537363227364e-01 1.357758470819988017e-01 -1.220062547660817343e+00 1.198525095304984855e+00 6.410090744814310737e-01 -4.742090740734818399e-01 -1.004198237765337787e+00 -8.196301170706372652e-01 1.737809551748279668e+00 7.779782981712757284e-01 4.279073461544636303e-01 -6.039319536317641623e-02 1.060624672729985729e+00 -2.325176455199390979e+00 -7.457641626224718046e-01 8.786780183674519629e-01 4.048928176775923871e-01 -1.711347977629410266e+00 -2.884021013613616291e-01 -1.300797080367083192e-01 4.737957950749315472e+00 -2.100333479365093514e-01 -7.468925893192082666e-02 -1.103214299593133330e+00 -4.886658555409554849e-01 -1.063412249980678626e+00 1.383159910810384696e+00 5.034704880081551925e-01 -7.333721778016734361e-02 -8.082878839964898754e-01 7.168994100163190719e-01 -4.012862636325673638e-01 -5.321166427253486431e-01 1.286079077595948528e+00 -1.095100735201050446e+00 1.165333926573618006e+00 3.606362440767508365e-02 2.387040785805746301e-01 1.182902132790628613e+00 1.456791162871139134e-01 -5.104249564748178924e-01 3.475095197384859613e+00 -1.639470351716876551e-01 -1.224410721697083565e-01 -2.169130397664019994e-01 6.827102822134271942e-02 -1.223621331998320905e+00 -2.025221106142068850e-01 -1.809964850511919687e+00 -1.119085628835240653e+00 -1.596626478042476385e-02 -9.574846750384561345e-01 -5.768687918057193720e-01 6.605967306243566428e-01 2.033438642476365632e-01 -4.431159474334767645e-01 -7.051706327148556108e-02 8.730083016107236249e-01 -6.818099008849164422e-01 1.105896749539823531e+00 4.066474434602553312e-01 4.996476283589799117e-01 -3.213169821649365376e-01 -5.740596268840268968e-01 -2.770287985326937985e+00 -1.196118214431494131e+00 -1.579859876491538639e-01 -2.593556877727228871e-01 -7.633112454179781237e-01 -6.988800275060012002e-01 -6.015893415126097876e-01 -1.988129554773304442e+00 -1.490316706232310828e+00 -1.773630667125021931e+00 -6.202839838611813317e-01 -2.179402142675809229e-01 1.855447832842773218e-02 -5.916466007399188154e-01 2.008652270324615408e-01 -2.832459927946318068e-01 -4.824326656960407078e-01 -2.255374775574126855e-01 3.857982117307863223e-01 4.161213083131918844e-01 8.936790837913360930e-02 -6.819293874575900194e-01 7.135751821125367877e-01 -2.524172279583197120e+00 -1.672867931993252011e+00 6.709239810955214267e-02 -9.450113811654446694e-02 1.510577188840930063e+00 -1.330572751209880389e+00 1.118034836066580162e+00 7.862522000215481643e-01 -3.706881806506887728e-02 9.226262190036901290e-01 4.621671364837728890e-01 4.746741276658625885e-01 1.040295247683056479e+00 -6.545179041710481593e-01 -1.255405149256994646e+00 -1.062476393031894784e+00 4.850034353491645966e-02 3.059388371133960338e-01 -2.798098290420853451e-01 7.035720558549476422e-01 1.475891162448248917e+00 7.207833717592712075e-01 -7.671990203887821824e-01 9.326427696306045789e-02 -9.317539693544475699e-02 1.831937764181857387e-01 9.900440753647262726e-01 -5.873846493657496337e-01 8.407771391166924957e-01 -1.118973518185384375e+00 2.563826609341552043e+00 -3.017060709683703768e-01 5.976653178880183548e-01 -2.370017917220767767e-01 4.587908975756119778e-01 7.670745983317064365e-01 1.536611193114227891e+00 -9.738319778966827434e-01 5.986372355593970740e-01 -6.992182900910821619e-01 1.355616098692216664e-01 1.260776980393727209e+00 1.258126690875247977e+00 -4.228735094787453019e-01 -9.673741039109702289e-01 5.293705085820589185e-01 -1.543769437122010535e+00 -2.212968099341525441e-01 -2.085288428205217315e+00 5.753318021885912570e-01 1.019982262393759109e+00 5.314452855498593697e-01 4.215078555867935450e-01 -1.025273576187403890e+00 -8.842252689484758621e-01 -1.076295424421833902e+00 -4.107971182282987299e-01 2.454399377717005670e+00 -1.425775049576131492e-01 -1.780677880272427238e+00 -6.804144336801417302e-03 1.231579695387032686e-03 2.636016435234720956e-01 -1.059254056356020213e+00 -6.165185030227305907e-01 8.143481007031518892e-01 1.970379691551946255e+00 -1.691438153925312882e-01 9.861257538381669185e-01 1.045854014422680639e-01 -7.276241539479817444e-01 8.593246962821359247e-01 8.734890327078930206e-01 7.703525505767302439e-01 -1.434400260365611413e+00 -1.349747198883701760e+00 1.397235797530566592e-01 1.852132962663442406e+00 -1.327179450925221493e+00 -1.781815350385363317e+00 -4.036844539139766708e-01 -1.168054856758028226e+00 -9.969555698179630721e-01 2.360592472168301814e+00 -8.572200394806402945e-01 8.241397669316394836e-01 2.273227460565944991e-01 5.125711124305069033e-01 7.313658358324208741e-01 -6.047876998356463973e-01 7.023108703157656674e-01 -7.383893914053484275e-01 1.949411010549610523e+00 -6.757528718298215775e-01 6.805211032959626039e-01 -9.217927142372887017e-01 -2.153253441500619647e-01 -3.100893816305002049e-01 -1.428092693283336434e+00 -5.427673949839140199e-01 6.610138571179998701e-01 -2.602905076490210079e-01 9.958273718152226284e-01 3.504327984271782825e-01 -4.885500692570773351e-01 1.938379413666682927e-01 2.060297397046189083e+00 1.666880933463086856e-01 1.154005079645208931e-01 1.841578251292878832e-01 9.689540860046137460e-01 1.229373798789629157e+00 -6.682870570194561211e-01 -7.346771878001603362e-01 2.735707689940204412e-01 8.842352814286233986e-01 9.342812816863851344e-01 1.346806519942966573e-01 -3.722091947359509323e-01 1.507706969948575004e+00 -7.274541005908714553e-01 -1.726310485593813837e+00 -2.092683952587677532e-01 -8.169899974329770942e-03 5.343377106461143500e-01 1.230616356364671260e+00 -1.107834482225872774e+00 -4.016990433501998470e-01 -7.615846248122397633e-01 1.282821370852397891e+00 -1.375947717012152571e-01 -5.845808891578230249e-01 -6.493515554809250467e-01 -1.633892236472960446e+00 8.868396156426368027e-01 2.094509175293643444e-01 1.246762482684182771e+00 -4.046007395644243276e-01 -1.086008265961377672e+00 -1.334691346680778878e-01 1.083892147304596598e+00 4.951403921239934669e-01 -2.751600150094787312e-01 1.588902561804304669e+00 -7.910519134122675489e-01 -9.519395198348948872e-01 -8.859435527026050528e-01 -2.280515789600943588e+00 -2.658747812264645738e-01 -1.326864484364667085e+00 7.009926245642570386e-01 4.995496460419433793e-03 6.468318584530869941e-01 -1.336030598997024921e+00 1.075525819275314099e+00 1.286632935078391160e+00 2.950555316767761393e+00 -1.762254923669659690e-01 9.762908160991039530e-01 -3.190768171939954989e-01 8.446412829957938850e-01 2.103166528988025696e+00 -2.204096531418190397e-01 2.995157707313114148e-01 -8.805710059880972329e-01 -6.241163466006844907e-01 -8.055327398836199526e-01 -1.105979265545433687e+00 2.966910624954043341e-01 -7.718474792056067013e-01 -6.377189952294186615e-01 -5.709440277649232565e-01 7.649997219223986233e-02 5.696562678429837323e-01 2.946591975476973713e-01 -6.845916907071251112e-01 5.518231333672830585e-01 4.442967880092758837e-02 -1.156541895427637412e-01 -2.252132042454638161e-01 -4.302917006104088338e-01 -6.531946476480263719e-01 -5.455082917293457845e-01 1.189190680977651127e+00 2.623568130180758406e-01 -1.437253145915663166e-01 -6.241627050758042916e-01 -1.158947729781398372e+00 -1.300986574920203198e-01 -1.302670451316278566e+00 -9.637678050371174532e-01 4.197060767674470894e-02 1.276914094213663642e-01 4.347908555352186788e-01 5.524748905238418412e-02 -5.406092310179080318e-01 -1.040236139878247146e+00 4.075140982076168594e-01 -5.828244519564712567e-01 -9.516583545712835601e-01 -1.579851728417942081e+00 1.259678784482143765e+00 -2.068993903797871903e-01 -4.665468365143079499e-01 -4.150193067855283413e-01 2.402296511567095783e-01 -1.076595405437098307e+00 -6.262459699857423345e-01 -7.563635538949144976e-01 -4.381131695575831708e-01 5.414679583108960026e-01 -1.391897437628542900e+00 -7.212877510921780200e-01 -1.297900608353740770e+00 -2.872063207930156681e-01 -5.867061857417892323e-01 -1.246010076965023750e+00 -6.287852461473306676e-01 1.422003841130456969e+00 8.645396582695191734e-01 -3.126103321598397988e-01 6.311497504357701516e-01 1.769933229489295101e+00 1.171649556739420665e-02 1.769299520195323883e+00 -2.234351125683112782e-01 -2.469311309417736022e-01 -1.998397084563298051e-03 -6.824395849886678578e-01 -5.137487902879199764e-01 -1.439008579403380894e+00 -2.174988553874564357e+00 -4.192496942053991482e-02 3.155626382068781877e-01 -1.173378240713963960e-01 -1.394132385789894402e+00 1.740156589178749047e-01 -6.962386771888060544e-01 -1.786807092237931993e-01 -1.211241421767109916e+00 8.047635572076478061e-01 9.638666338449647375e-01 -9.468838423142052207e-02 -2.080476128615122100e+00 -1.745823147317763502e-01 1.051307218528839016e+00 -1.251193778210012708e-01 3.508481253907482778e-01 -2.054020121191054149e-01 1.157199218658147011e+00 3.351983911433965568e-01 -7.305033150833104560e-01 9.949046300520489883e-01 -5.326306207235594892e-01 -7.938704021360682983e-01 1.592364126746552033e+00 9.306573961802911965e-01 -5.508047507640683182e-01 -3.042803663560268435e-01 -3.214148553682972254e-01 5.641041146726413213e-01 2.340701320285544507e-01 2.241188082937693782e+00 1.052580618731284057e+00 -8.350601389502474575e-03 1.320389827493447132e+00 -1.756497235321633488e+00 -1.085977527062408132e+00 6.482294860859141861e-02 2.050690410658531360e-01 5.058696190772149492e-01 -2.041317358521204106e+00 1.803676873476166009e-01 -1.931564581880652054e-01 2.587810557747484697e-01 -2.315596563479843439e+00 1.237442448122761496e+00 7.675528556651199930e-01 5.315099484353467130e-01 -4.022403571452405346e-01 1.060956057807332265e+00 -8.761297408959368982e-02 9.956838535605900820e-01 -8.060287987274891708e-02 -2.827218830956437667e+00 -1.353541992918043668e+00 2.862823900635640406e-01 1.072301564855027811e+00 6.989411386572785823e-01 8.821309935387544598e-01 5.763491762584940434e-03 -1.401976896068391487e-01 1.368501681225941180e+00 -1.491810273648978447e+00 -9.825591216476776690e-01 1.357725237493831338e+00 2.833566070359787581e-01 4.670273482178830537e-01 -5.686580032351168379e-01 8.022637140794725008e-01 5.674579753369100033e-01 1.532453573051379747e+00 1.123820367763380540e-01 -3.006120521818973490e-01 -7.721362759402392584e-01 4.487728105966528602e-01 1.094157194562600077e+00 3.391628613591845531e-01 1.264435179030701129e+00 5.444432467415836197e-01 3.810530105842503679e-02 1.852516744104617530e+00 3.290694854898787436e-01 1.939634854153740040e-01 -4.238279796818864575e-01 -3.757345939932882350e-01 -8.733565942602569132e-01 1.934723511371644111e+00 -4.603215144390826463e-01 5.229956749919987269e-01 -1.434705470719504217e-01 -2.377089652900569838e+00 -1.411354254196087066e+00 -2.672331642075185809e-01 5.528356769944734461e-01 -7.978122273753848193e-01 5.412867163216759092e-01 -6.601246552424251679e-02 1.956197577851443103e+00 -6.465868400315935016e-01 -4.640962398346937801e-01 7.760136912667744413e-01 4.058886917514893389e-01 8.561781901552721896e-01 9.038051723953684224e-02 -4.420897513736103401e-01 8.994903378612867373e-02 -1.364540912242003801e+00 1.803125813258399379e+00 4.683212576480255129e-01 1.542344195382432614e+00 -7.819914467891759813e-01 -8.126763971104818129e-02 2.161886631160910843e-01 4.766130865311821729e-01 3.064718985866825007e-01 -8.671321671369623951e-01 -8.112886604307688598e-01 -1.833803195670284936e+00 6.043069147539218561e-02 4.127988925401026576e-01 1.776634708248163053e+00 -3.594036726742955712e-01 -8.869603747393024484e-01 -1.742641606690583378e-01 6.141157913729747841e-01 4.964535284451612740e-02 -1.390169116739749855e+00 1.979905678072543918e+00 -1.723841787650131074e+00 -1.611847977888858363e+00 4.109118944089880099e-01 -1.124156224788367461e-03 -3.375095238671919073e-01 -1.148843965098156783e+00 -4.753499750651835609e-01 1.429436293568186467e-01 9.807290373290565855e-01 -1.015375454035839287e+00 2.365299458791598475e-01 4.055045892753827430e-01 -4.866862335191426969e-01 1.625014381742657443e+00 4.770755573240980651e-01 1.432451121623243007e-01 -9.621436538115968329e-01 4.054457845183731535e-01 6.632608100397175965e-01 7.685134776362090303e-01 -1.950887642422148849e+00 -3.169221285300130586e-01 9.204751145754587194e-01 -3.129847467760046298e-01 -3.879690182030319234e-01 -1.026564742819844556e+00 -5.292774825659454785e-02 -4.572019407325566415e-02 -1.895932943526100534e+00 -1.031625927079019123e+00 -7.748692052208661085e-01 -9.101619433943604065e-01 -5.315603423400258043e-01 3.670744889455136439e-01 1.092346187709452687e+00 -1.777552002196554515e+00 2.949970338530855662e-01 -8.611301963505360035e-01 -9.707241363408871671e-01 5.398474837854341235e-01 -2.567186927338173663e-01 -5.999768759996743084e-01 -2.103427666688685083e+00 -1.170381399462559813e+00 6.801078550926169253e-02 -1.189528237302763580e+00 -4.920142972566805550e-01 2.972982170596426554e-01 -1.482045725055975982e+00 -1.620933409399835934e-01 -1.226641433972676554e+00 3.574033477739922415e-01 1.097088869019201551e+00 6.484738800173528439e-01 1.968529403031220870e-01 -3.311702040644771694e-01 -8.901790308595168844e-01 -1.095515868146351268e+00 1.210033557667394177e+00 -2.122138866450377637e-01 -4.648112539880210892e-01 -2.084671197286442068e-01 8.988416610248421978e-01 -3.645893158806579049e-01 8.095382683068801377e-01 2.391032676821922998e+00 -5.910151853433015523e-01 8.814502919943811854e-01 -2.365543310776240526e-01 -1.363259966625000263e+00 6.878392795301093710e-01 2.449256944958892734e-01 7.798994695978892500e-01 8.316660698129144658e-01 1.503299317922552891e+00 1.079456469089255188e+00 4.063466430928810991e-01 -1.527254789642267019e+00 2.549377869598769553e-01 -7.562523272071780545e-01 5.666395249647360188e-01 -6.670584530309391358e-01 -1.060583006646524495e+00 -1.997804299905304282e+00 1.186298522398176791e+00 6.646936557838215576e-01 1.032331202161986816e-01 1.017376482276862060e+00 1.216702001224068130e+00 -4.213631057272679836e-01 2.345866481361316591e+00 6.062267157620673252e-01 -8.597656873324908133e-01 4.903681753711915392e-01 4.002080828094450315e-01 4.854176152860257831e-01 -1.531957724379620078e+00 -4.464355987574267215e-01 -1.249488780766249585e+00 -5.260226966633808621e-01 -7.369012970336358270e-01 1.929912598085254949e+00 6.994610254190941623e-01 -6.185776570653412909e-01 8.500699647578913165e-02 -5.745786374654475726e-01 2.398754179437614376e+00 5.808486560010827082e-01 -2.609430593665777121e+00 -7.218222796557788312e-01 4.648883875650337144e-02 -2.347226223544474966e+00 1.134328644258799867e+00 1.528757851027965353e-01 -1.402221858341173855e+00 -1.028860219717820268e+00 1.986586772884840091e+00 6.218210650642063131e-01 -2.717516766913238291e-01 1.130579000524613464e+00 -1.052591744109451444e+00 6.882826809833385573e-01 -9.604456703243902105e-01 -7.501025578302793484e-01 -9.769018775071349747e-01 -7.875595337760349368e-01 1.954535424194022986e-01 6.335410378332738679e-01 -1.535869585404314730e+00 4.394271328720191772e-01 -8.573405521971904086e-01 -1.437652294841188949e+00 2.447104920127206040e-01 6.321150016119498893e-01 -3.327031627966250404e-01 -8.001995334295375351e-01 4.002603161124295150e-01 -8.090591947404005557e-01 -1.737845931573059888e-01 1.201269578524645325e-02 1.011476076587687567e+00 1.657257354601467503e+00 -5.143627009176104936e-01 1.613648286868056614e+00 1.327976646503214120e+00 1.915745908783678120e+00 1.409093211551262659e+00 -2.135308679779198471e+00 1.394826235405308257e+00 5.252447974325953339e-01 1.357335260047285441e+00 -2.774203921340503420e-01 3.962570034591252344e-01 2.591438833224204874e+00 -1.133510995398300913e+00 2.829519974040094477e-01 2.143786644072570802e+00 -2.722537878819547216e-02 -6.632882744189504409e-01 1.531403161834485327e-01 -8.605301012188438792e-01 -1.071649366301244966e+00 -4.582588144558272236e-01 1.502335122015553415e+00 5.425007600927161944e-01 1.088314744591301758e-01 1.475327449488172737e+00 -7.600765086586542818e-01 -1.058548305763069575e+00 1.909259487835240632e-01 1.183211250531260417e+00 -8.937380703492420198e-01 4.102143723096008943e-01 -2.977004288916271224e-01 -1.050279203959356700e+00 -4.742311482587618920e-02 1.964981357208053780e-01 4.592268513586865719e-01 -6.464571534232238514e-01 -1.398416343233636949e+00 -1.659298329219478507e+00 1.197082555606778564e+00 -2.727534404235074095e-01 8.110826321912585346e-01 -8.468513454048718359e-01 -1.987196590604535518e-01 -6.732255955304344841e-01 -1.177596634035164458e+00 4.503348730770398434e-01 -1.398879090369670841e+00 -1.033303382168130335e+00 1.321093144968081390e+00 2.525269136980849427e-01 1.059342289708316898e+00 -9.939264293671272732e-01 -1.141614253082227304e+00 2.595578046696214614e+00 -2.581721250994887473e+00 7.738053145608072558e-01 -9.153007756261598571e-01 -5.218851040019861776e-01 -8.842558109528226851e-01 -1.614630623619935923e+00 1.416340851714469107e+00 -7.350430552043460963e-01 5.671334825776078725e-01 3.288602037552589841e-01 -5.987021794928863994e-01 -2.713976344481684039e-02 -2.069985274813874288e+00 7.984123452772018403e-01 4.573064435240434822e-01 -4.138671855743093486e-01 2.194098612263017389e-01 -1.860086204237552554e+00 3.619055397700523535e-01 -1.524698023968515670e-01 -7.804021985475215750e-01 4.230344027022602676e-02 8.961053603074288221e-01 -1.016366267581568783e-01 1.424856957781553413e-01 9.674518692224599592e-01 1.513047764782673221e+00 -1.674082201461662089e+00 -1.182261100966949696e+00 -1.702335241530626431e-01 -1.095187014173293338e+00 -1.008219752437369277e+00 5.885691767863104884e-01 -1.872919757392008944e-01 -1.288463592128624491e+00 2.339774018252251953e-01 -1.344883770090335329e+00 9.003195503941232580e-01 -1.503870430697792138e+00 -9.254441873582752720e-01 2.649855789660683358e-01 3.926957664888249822e-01 -1.224551777627181481e+00 4.967156932643747580e-01 -2.545320866163212625e-01 -9.355895950689304685e-01 -2.233479070330557814e+00 -1.618646970679934238e+00 1.597985184621558141e-01 -4.859862732528542062e-01 -2.100733931126907983e-01 4.036102315273462082e-01 -4.720768916483729094e-01 8.915726269753271316e-01 -3.125631369062616405e-01 -1.162277981836560940e-02 9.750304488771546207e-01 3.583012272166603562e-01 4.882999029737074004e-01 6.191109627283470918e-01 1.377787912301149831e+00 -1.200701803317259397e+00 -8.619193862586550514e-01 6.980414884725117952e-01 -2.577740745362210095e+00 1.727971879579544234e+00 2.504632657875315305e-01 1.282372439157025257e+00 3.580133816681397851e-01 -6.974386670162685542e-01 1.734871754256291781e-02 7.412158948021081717e-02 -7.973549887148874138e-01 -4.920299219635825838e-01 9.262788405341051412e-01 -4.350002869545837592e-01 4.769531419463036714e-01 2.640305792261545825e-01 7.492815555192468002e-01 -9.450251646635918767e-01 5.105589074388376947e-01 6.541889647455955137e-01 -1.151918009475426441e+00 -1.252081200846932418e+00 -1.191479535871643236e+00 -1.060504515293260619e+00 -2.458246301856056026e-01 -2.458983684904885170e-01 1.507788088612257438e+00 -2.907356627280227590e-01 -7.537584982193522576e-01 -3.211584166144165753e-01 1.491062392150222626e+00 6.429679157416650082e-01 -7.205507974545664052e-01 -1.377626670486351124e+00 2.153559695866372081e+00 3.942747541334176153e-01 7.368299762601574487e-01 -6.582281196228748632e-01 -1.015777581593662493e+00 4.312989565681112913e-01 4.255469209468284442e-01 -1.279322378600441790e-01 -9.277580415244913725e-01 4.183731713722728118e-01 -2.135498914833465545e+00 -3.710723711017281379e-01 4.351522761680094442e-01 -9.578376220253626006e-01 7.181430101134153032e-01 -2.734262484804592663e+00 4.860321437600170213e-01 -2.593007341567113322e+00 -1.600056472501748761e+00 -7.384134662517910508e-01 -2.784008665434923313e-01 -1.566968903994553630e-01 -2.881137976214003249e+00 8.058720619506924976e-01 1.972709971678474394e+00 -1.468392561898169690e+00 7.510462452836477176e-01 4.167617015684816906e-01 2.856136791453000034e-01 1.843904644843432861e+00 6.193440716421525494e-01 -4.458631651056145784e-01 7.898620664801027091e-01 7.400605830334027191e-01 -1.828443405954592427e+00 1.708143901118774011e+00 -1.657537656191764075e+00 -1.105441731417641515e-01 -8.862472540939339005e-01 6.996233803542338814e-01 -7.683145950215293229e-01 -9.411402620100526306e-01 3.940224114508947828e-01 -3.440480816969970213e-01 1.492276141452705485e+00 9.373009678717262316e-01 7.693329388423926496e-02 -3.155895365453283419e-01 -4.295087878337308096e-01 6.693851075328902667e-01 -3.371249742465508570e-01 -3.060375319076840683e-01 -3.257433596478522264e-01 -1.890984571505100353e+00 -2.660564251391501767e-01 2.333046849911810661e+00 4.319993235008814381e-01 -1.963110994436322310e-01 -8.276237932292684896e-01 -1.454751740558808126e-01 -1.152720104618428498e-01 2.879084723555917602e+00 -5.796846460792530742e-01 5.495169429664471528e-01 -2.281540781680318208e-01 1.538540573927953181e+00 -9.710358102074458930e-01 1.026752937039449920e+00 2.231458835442986732e+00 8.263949409495605636e-01 -2.267926207807507422e-01 1.551467299481907869e+00 1.703931396372074358e+00 2.537745272260891194e-01 -1.278474172993953051e+00 3.797922021996973929e-01 -1.783590292537225119e+00 -5.695480274245691144e-01 1.244527625377658930e+00 -1.295730252381212422e+00 1.025046439586694502e+00 -2.295265477885480299e-02 -7.279744199796637227e-01 -1.752966587698495893e+00 6.246492937617725838e-01 -3.182596802576823647e-01 -3.726025907145449900e-01 1.374816925522454936e+00 1.861761804041639490e+00 4.750848268692460241e-01 1.080035110619794736e+00 -1.309504035206810357e+00 -1.112589474137183565e+00 1.204661461608459438e+00 -7.708703937158430108e-02 -1.529485370139263667e+00 3.836299644927041452e-01 5.247954655931677537e-02 -3.656047882586530018e-01 -1.339064661682404234e+00 5.799547652247583063e-01 -5.427765363504277740e-01 -1.134290930222719540e+00 -1.168665705548774580e+00 -1.538732614751795014e+00 3.013022232516797683e-01 -9.583291969929382814e-01 -3.554828325534965527e-01 -2.115049621838782201e+00 -7.595199456768894075e-01 7.024905742756912264e-02 1.089086947899712943e+00 9.669941827975053750e-01 1.207876977066880908e+00 -1.350711097010663053e+00 6.189809214677312321e-02 7.379600413162455963e-01 -5.152469388238424264e-01 -7.442650585137574604e-01 -5.547003998487557430e-01 -4.424041555243836688e-01 -4.623896845899219121e-01 5.788747263247703279e-01 -8.701355262099388921e-02 -8.500402292274196192e-01 4.880338582671986947e-01 -5.124714839959628732e-01 -1.342275913552265942e+00 -1.814040783128273437e+00 -1.478831794228320895e+00 -1.221864645671710159e+00 -1.815746184445499622e+00 7.214219049495033120e-01 1.079873681251386941e+00 -1.096214564656885937e+00 -3.286227635032443195e-01 2.314074208690643786e-01 -8.939071602306329911e-01 -1.015061266112221139e+00 -7.562965963147564308e-01 3.482646913988556858e-01 -1.622203923802868930e+00 2.163727706296797226e+00 6.621029682468683175e-01 3.593738692173329419e-01 5.137865135496619828e-01 -2.923056370354895073e-01 -1.188763160011617526e+00 -3.712812844193653095e-01 6.823326551777401106e-01 8.204182448678507544e-01 1.043778257958942746e+00 7.815063751359649924e-01 -5.762587288901301896e-01 -7.554416488394226636e-01 2.873181189270321845e-01 -1.296810561524227579e-01 3.604658488077204515e-02 2.811019065098423475e-01 4.439986265268259791e-01 -7.288833241297901777e-01 2.983871381537102629e-01 -6.802965994945964212e-01 8.783529533116539723e-01 9.887148877282613268e-01 -1.144973306448933803e+00 8.386569434252246769e-01 -7.578544876647658191e-02 1.873851224737124732e-01 -1.674817236628610928e+00 -8.663331028457987859e-01 1.671989896820042232e-01 4.865214124124332407e-01 2.322098953094623719e-01 2.464219422126249504e-01 9.139417340909423704e-01 -6.678051966429640052e-01 -3.932164023035361056e-01 -3.124151892945978282e-01 8.258620763618830241e-01 1.100322439725101020e+00 1.540793590775576982e+00 9.866226967629482258e-01 -1.492486499331991123e-01 -1.419985536643117996e-01 3.101375919266831094e-01 2.554147934771039963e-01 -1.823825861549830396e+00 1.391802469751155735e+00 7.682466025737151316e-01 -1.702113530637844319e-01 1.018974893437428975e+00 -2.451880225309086558e+00 7.804361578351913797e-01 9.791906806323408263e-01 2.476683240089319504e+00 6.672671734211338412e-01 9.866844032125161590e-01 1.136711495392707549e+00 -6.438784606453333836e-01 -4.384246708303075057e-01 -1.920904662452018519e+00 -1.091504220645515000e+00 1.658555156968005151e-01 1.077406052520893054e+00 -3.336757073247673122e-01 8.427184277381186694e-01 1.314010215068252441e+00 1.100134866235991771e+00 -2.517845241595338734e+00 1.084857551100323558e+00 2.258048550633314555e+00 -1.383614066146220845e+00 4.464898142894443422e-01 -1.044201818460898323e+00 -1.003950654428618749e+00 1.358733799518485830e+00 -1.295173527605683050e+00 -2.314785713905648468e+00 1.654200269458194095e+00 3.382202905329207976e-01 -1.063621714998205098e-01 5.371973987534955919e-01 7.332809579942420886e-01 1.057924745732305993e+00 1.317938518228776168e-01 -8.677286519047253677e-01 1.525569455922280770e+00 9.629394817129596218e-01 2.561644947318861276e-01 -8.729033129330329155e-01 1.214270488008125870e+00 2.117280206096770478e-01 -9.919206413074189710e-01 8.391925450588152424e-01 2.435602008504877070e+00 -8.805916720190030134e-01 2.995008045626962323e-01 2.484757843869380978e-01 2.883874595758311177e-01 -1.790201662729937471e-01 -4.205213534478415838e-01 -2.378568263466813271e+00 7.177570349429738261e-01 -5.978528215476132113e-01 8.066020512876959092e-01 -4.658744595889083850e-01 2.739810360836409941e+00 1.133540652053745657e+00 -7.503785591360536689e-01 -4.299975776425337126e-01 -6.466171113810638138e-01 8.742239304510025510e-01 1.837114669702107767e-02 -2.479291887572810660e-01 4.196437099399111942e-02 -7.580961954164220362e-01 3.445342703137292961e-01 1.964083219685447690e-01 1.804416260494110968e+00 7.504135186480748176e-01 -1.146360524855773777e+00 1.422952881083154597e-01 8.453673507354512173e-01 -1.505719478615205498e+00 1.598002852799168094e+00 2.139077973518006826e-01 -2.800719666410505515e-01 -9.483243168025995429e-01 3.446542484447018828e-01 -7.483692442748303142e-01 -5.987087007985709697e-01 -2.453959330184928955e+00 -4.849208972876001278e-01 6.728117647895663911e-01 1.073441462874302976e+00 8.775924947511063445e-01 1.206316472703283571e+00 -7.171524486059301928e-01 8.943931498456225704e-01 8.056706861880791326e-01 -5.064911457540668405e-01 -2.305040987259470431e-01 1.294669073847452001e+00 -1.499980484842477368e+00 -8.317595390263121669e-01 8.086052268179562130e-01 -2.043111528005816385e-02 1.534560398280544191e-01 -1.644542502505038195e+00 -5.336067781018145606e-01 9.526793721495984135e-01 7.827602766522738509e-02 1.755790694098702698e+00 -7.604354087223898911e-03 1.711995234612345040e+00 5.490911582333102281e-01 9.637580663435514339e-01 6.829435864235219866e-02 -7.714736238650480304e-01 1.047978997178571126e+00 5.552819324445888993e-01 -3.306962507342160462e-01 1.706119678065631251e-01 4.615382078974941682e-01 2.539011655275714707e-01 -7.555423655928635851e-01 -6.473198772333368378e-01 -4.132786462752136569e-01 -1.495151582337306495e+00 -3.803838034799501000e-01 -5.447223748988310604e-02 2.514548771050674869e+00 1.165971313958314770e+00 -3.150890174368504160e-01 4.581302872573172480e-01 4.899374298190956739e-02 -1.067304964839324022e-01 1.302257519738256319e-01 5.803478236702890314e-01 9.403285689174905038e-01 -1.712641528865194829e+00 -2.348023538460210780e-01 -1.064126717806684219e+00 -1.151142851314518545e+00 -5.158300052870531394e-01 5.988601673421278804e-01 -7.087537839276031315e-01 1.192485753230368539e+00 1.629762827163405703e+00 -3.497897786371222950e-01 1.080232422175138929e+00 -3.372093101775949231e-01 8.190893008067339220e-01 -6.649805858997233088e-01 5.343593517941418458e-01 1.326929234499683308e-01 -8.144585173565164204e-01 -1.159401670638500192e+00 5.091834411188195242e-01 -2.426257002987917577e+00 1.225886631699804497e+00 -1.031356217950466059e+00 -4.848786501194087828e-01 8.312296975040961433e-01 -1.918683890689596883e+00 1.134341340847961010e+00 4.688949843691450625e-01 -3.648939706359140556e-01 8.990304404820415041e-02 5.968972112476592651e-01 -7.896741819457517852e-01 1.258837208279417252e+00 -5.258499667442108061e-01 5.163064905588657938e-01 -1.266113460616514752e-01 -1.621301727861512720e+00 1.842821112606007894e+00 -5.319319871270659222e-02 2.089517476382366290e+00 8.645398134628303755e-01 -8.055995462673261054e-01 -1.396916653653685447e+00 -1.295344992656941585e-01 9.543718284895730264e-01 -3.871712966826511559e-01 1.131846136285601601e+00 3.952902416044869471e-01 -7.918368597528084862e-01 7.317102943668229997e-01 1.651302991633842199e+00 4.339568028531679555e-01 -1.655112204584608115e-01 -1.389125965665067852e+00 -2.251855908680626683e-01 -9.387793424589968572e-01 5.717576932966478287e-02 3.480294395417142250e-01 -3.108997778624608355e+00 6.627472902400692867e-01 -8.160003098779167185e-01 -7.630631375450250831e-01 -1.571377567586749846e+00 1.289734238008483524e+00 9.738906844306423338e-02 1.279891800170312566e+00 -1.026938632052780909e+00 -1.230485454788261324e+00 6.010276519433794817e-01 1.072054188055255208e+00 -1.729570076710693183e+00 -1.654772086156687472e+00 9.367188098731222823e-01 -1.647570253508633620e+00 5.165802632770126745e-01 -1.823538188889484435e-01 1.329084271252406912e+00 6.695916238840788903e-01 -6.552444787005592408e-01 7.938181242457797993e-01 -4.784220433455911858e-01 9.372045866187198593e-01 2.043436978736230980e+00 -5.771799477957899605e-01 1.058263580897719908e-01 -7.696335455996982100e-01 2.014807712508727422e-01 1.240336733769868083e+00 6.364823846875178326e-01 1.389205953496239099e+00 -1.196160222783690941e+00 -3.463051707467902363e-01 5.485753745589770913e-01 -5.687672834008332678e-01 -5.799877673446450776e-01 -7.192189075183701430e-01 -1.987724812638219651e+00 1.393290662724647078e+00 -5.673159814833121928e-01 2.838966145800893015e-01 -2.002988208373565726e+00 -2.923757592524205418e-01 6.996859035006751659e-01 -2.341193062372880718e+00 2.462224985551069167e-01 -1.623625208715743451e+00 -3.011033238856626326e-01 -3.185118288675354847e-01 -2.527526013822206652e-01 6.016786871470125586e-01 -8.356825467394000118e-01 1.495333751800830002e-01 -5.401990513919634473e-01 -9.721483216224565682e-01 5.623870839634727281e-02 3.054987951719298489e-01 1.198031326584460654e+00 1.479103588513494660e+00 -5.233828419572392754e-01 3.895320304613195811e-02 -1.087830117845574929e+00 -5.812753294890559141e-01 -2.096863698350373451e+00 -4.502384063352808385e-01 3.417999120831923809e-01 -4.110780894209269815e-02 1.398002968642948263e+00 6.238462416800946153e-01 -1.128779531392241908e-02 2.224403352835940539e-01 9.650755070115522860e-02 -2.347068882371036835e+00 6.808101577628591361e-01 3.675142096027882443e-01 -2.169295462664080631e-01 1.665205669872514005e-01 -1.011167326283533008e+00 1.641296434373498980e-01 3.168592382722941747e-01 5.655453130145190466e-01 4.432432276803386917e-01 1.233451860262257727e+00 -1.226338074140465695e+00 -1.148939257674446601e+00 1.126197379203221827e+00 1.292233123187035870e+00 3.400070279772720444e-02 4.717939310248949192e-01 -1.462085046211427514e-02 8.078397521787097357e-01 -1.096393874658630585e+00 4.474047284531266211e-01 3.054288491360382940e-01 7.142715886049839646e-01 -4.673961401747930844e-01 6.375804082487951385e-01 -1.145293790971382952e+00 -3.269861478137421357e-03 6.081546113644921148e-01 -9.484471801798292911e-02 -3.718876323590608046e-01 -1.612549686550384553e+00 -1.168579437072154725e+00 5.166834919336968923e-01 -5.565552025072159070e-01 4.316460016092549812e-01 2.177454563846339841e+00 7.572576652133240493e-01 2.998425945252268798e-01 1.208426116575500808e+00 -1.140153904135840612e+00 7.812093696277373203e-04 -1.652593995463024656e+00 -1.926513784714137367e+00 3.410339195877736262e-01 1.607186691415036783e+00 -4.904553021821452252e-01 -7.561734511039187867e-02 9.815734553236370452e-01 1.849332536246550696e+00 -1.784815468379640224e+00 6.629022316777558044e-02 9.259721731128214284e-01 -3.041817589741864225e-01 1.864996641270681099e+00 -4.375195834593711974e-01 3.127006240774492518e-01 -1.447784081510250287e+00 -1.632049414957846833e-01 9.295324821420218875e-01 6.210743330225602099e-01 -1.383671575332910963e+00 8.182794330887160905e-01 -1.695637185963825733e+00 -9.738927166365642929e-01 1.232986999670237394e+00 -2.379154154587070913e-02 6.233278387107046292e-01 -2.002815076870361199e-01 -2.930202419895439059e-01 -2.607816548060892803e-01 -9.693130199366635225e-01 -2.494744238511305556e-01 5.386018968907638760e-01 -6.721928202151670195e-01 3.672337837643237513e-01 6.078826427615967587e-01 2.138261592878640260e-01 -2.721798104944883612e+00 -1.417060898259779655e+00 1.903670200918313959e+00 3.237367946998118695e-01 -4.833119117652002333e-02 -1.040779994415076959e-01 -4.164879383348479153e-02 -5.247509247268068444e-01 7.448217445427128824e-01 -9.280685982602889794e-01 2.017294160510631595e+00 2.235942642222633836e+00 6.301034758321722995e-01 2.850311895366400838e-01 1.384815273330241236e+00 5.245983583710174258e-01 -2.027623361139505143e+00 -1.154835602198501121e+00 -3.359418455128670988e-01 1.370888747048378820e+00 6.522564806013413374e-01 8.610069234041206609e-01 -5.812573913181633412e-01 -6.977371853323312001e-01 2.358081466154064443e-01 3.687179250562002686e-01 1.669573451613089343e+00 1.597931637386663439e+00 -4.886827992309258212e-02 3.813489277913029163e-01 3.751255007943137265e-01 -1.352357363878286423e+00 -3.937821835891325839e-01 9.884489400459975927e-01 -1.723297026864179515e-01 1.198967864564045360e+00 -2.179938176961963014e-01 1.013836227518819078e+00 7.418083732144932219e-01 -1.141455083972357398e+00 5.194710083996226802e-01 -2.738708303072424410e+00 -4.258392808007907537e-01 -4.006049064695957895e-01 1.590804620951059567e+00 7.709478075026114929e-01 1.234063242558258278e+00 8.548226848908248021e-01 5.817071434589713430e-01 -4.249333209803570766e-01 -5.138420541989060508e-01 2.572624775902965233e+00 -1.454425775939752086e+00 -1.909680826010238253e+00 -1.657575028332114453e+00 8.428088582609649659e-01 1.300820038360376740e+00 -7.459568067997609520e-01 -1.025780895113355684e-01 -8.793398927579670898e-01 -1.010658099508587426e+00 -1.013069923465153899e+00 1.844736117304339729e+00 -9.338598915127047650e-01 -5.544343336961214952e-01 -1.035862579385762983e+00 -1.605459623094093624e+00 7.338314502032060593e-01 5.529666134052994009e-01 -4.683648009818221492e-01 1.144231975437088655e+00 -7.641786422857348438e-01 -1.089213601907949247e+00 5.191167108266771246e-02 7.778994872502556501e-02 9.167224641653791417e-02 9.456622913890263549e-01 -1.350931130614294151e+00 5.781016344878117108e-01 -1.464407608743901079e+00 -1.322393068497017099e+00 -2.058332403125778531e-01 -5.531078564710730783e-01 -2.808219989355180690e-01 7.052610811166060145e-01 4.230788176206637385e-01 1.403561559565890571e+00 8.382241958363419176e-02 -9.595155206770736855e-01 4.945827565055670449e-01 5.513907860583707743e-01 9.014160455034931907e-01 -4.775961388377024108e-01 -6.610224130179155333e-01 1.574606581054080467e-01 -1.650371257943488712e-01 2.492711180829597861e+00 -1.091046988644382099e+00 -2.279804923889998947e-01 1.325088576844560384e+00 -5.834985470855038603e-01 -1.728468247801851765e-01 -7.673063083636376402e-02 1.526187654697436891e+00 -1.423330951095432173e+00 -1.100987440058851297e+00 4.387932519037816559e-01 1.184660936368441275e+00 1.027217610414268734e+00 -1.712300489944574622e+00 5.305964017681265993e-03 8.862764107711004757e-02 -2.061659084622387839e-01 -6.500619049380704784e-01 -8.055674564251962266e-01 -9.701485471444201147e-01 -1.281601928962222248e+00 -2.126300876935590001e+00 -1.703315156244961326e+00 -1.566350992530628039e+00 -8.658522834539245094e-02 -4.056218610537281055e-01 -1.170992841680031260e+00 -4.340707341224089300e-01 1.064755796991590786e-01 -4.056945886836648141e-01 2.028200296056646756e+00 -1.948754527813433501e+00 -6.425150624079889461e-01 -5.744677876036048403e-01 6.008765172550210865e-02 -4.317137597382976755e-01 -2.186964439496007717e+00 2.345257463333495773e-02 -1.502394105853226192e+00 1.351654117668078969e+00 6.786381901300697628e-01 2.025593819401482421e+00 -1.011196454007842638e+00 -1.231768919286135411e+00 -5.350174618110806746e-01 -2.127657503358178381e+00 -1.461013593383166054e+00 -2.624048659080718271e-01 2.931635122260541904e-01 -2.340380004173026940e+00 -5.496375193806882775e-01 1.878469351714749269e+00 1.484491516268656497e+00 -5.127436891985962530e-01 7.080326117541958508e-01 1.189593018529882640e+00 -9.764211634873343204e-01 -1.062893299080493792e+00 4.264017200959726028e-01 6.605457333201028014e-01 1.059426508329033956e+00 1.262316514389471456e+00 -5.339512562373012194e-01 -9.863201256755980140e-01 1.194850522592748182e-01 6.242556964420411525e-01 -1.614367823753979136e+00 -2.860274671239498301e-01 1.297815983196880074e+00 -1.314706453106862238e-01 3.180698271039987812e-01 1.471119528191038750e+00 -1.235777732701506482e+00 1.235201935536289319e+00 -2.104365593751767349e+00 2.517077509950622627e+00 -5.073892728708470079e-01 1.788588396368622657e+00 4.332021585847529721e-01 -1.051478081577927437e+00 3.257472629878061521e-01 -1.206985595101259134e+00 -4.171846812727262321e-01 -2.371604814177787901e+00 3.079895387727770717e-01 1.683944000765461857e-01 1.271051476221196186e+00 -8.968783417357371057e-01 -1.491103070703634792e+00 -1.453013592570806534e+00 -6.655276738098675482e-02 -2.012538490497489008e+00 4.532895712742348038e-01 -4.035569648333183768e-01 4.360063398715117722e-01 -2.792977978803629080e-01 -1.398313272619235992e+00 -1.139071639569494643e+00 -1.184555437901936070e+00 -4.321058526304825675e-01 2.973868237780886159e-01 -3.265187096432276559e-01 -1.644176693070961592e+00 -2.807485347685239052e-01 -3.666987008317862951e-01 6.494500412740427109e-01 1.663442872372016823e-01 -5.955458360943736151e-01 -2.669658480836290537e-01 -5.750525691304565062e-02 1.034569788121610448e-02 -1.315291217821834557e+00 1.139562988188850712e+00 -9.290176957435896110e-01 1.181431804023296506e+00 9.557761865860514572e-01 2.020522382080895518e+00 6.396403533434127375e-01 -5.617496364619593008e-01 1.439562520351832964e+00 2.333009555596632090e-01 3.659830288599518755e-01 -1.991210385491873625e-01 -1.869449740781159441e-01 -4.720209353782455208e-01 -7.324237725459146198e-01 -1.346150622744248793e-01 -3.887979201581177047e-01 -9.541237824444034343e-01 1.383128322203063254e+00 2.480337676896404442e-01 1.527589230308697754e+00 -3.018750089876215577e-03 -1.491677235065489437e+00 -3.067753751103861060e-01 -1.802506731716663646e+00 1.207633072201811375e+00 -1.002084175574068786e-01 -9.000538213232178730e-02 -1.489741674053835174e+00 -1.255219481054126840e+00 2.604281860974687612e-01 -8.346212584498371445e-01 -1.053208987420283460e+00 -2.756269387479815536e-01 1.412569163358775137e+00 1.015835352992323776e-01 1.633124434171615569e+00 5.662075403011833652e-01 -7.227292494997282768e-01 2.409707749427827117e-01 6.014163820507869573e-01 1.438734304667939945e+00 7.060625568352292269e-01 1.945334745661400355e-01 -9.968685995610390149e-01 1.008732705176812017e+00 8.486717192625391482e-01 1.073110345316116598e+00 -5.221297255930554826e-01 6.457217503709429263e-01 1.376666750099346137e+00 3.983665823310830190e-01 5.019879867599590373e-01 1.532729315907658929e+00 -8.410300048409076190e-01 -1.108630986594074663e+00 3.052292812422104373e-01 -3.545480552870278190e-01 -1.451933828992267639e+00 -6.946232925085539245e-01 1.182397386681148133e+00 -1.287022723277842395e+00 -1.217808880482531553e+00 -1.444525925806199540e+00 3.479362734410768598e-01 -4.443699561383566976e-02 2.801423539613992486e-01 1.701705696463838846e+00 -6.705560386784688298e-02 4.731969763026087628e-01 -6.440077005104941632e-01 -1.113172189431076209e+00 -7.939857799290366280e-01 -4.189781570131737021e-01 9.213664579636421381e-01 1.317755670176169680e+00 1.199414911037384845e+00 6.432598061493611796e-01 -3.326658085468605086e-01 1.976255572250701364e+00 9.968365274063738235e-02 -3.282954304703111226e-01 4.971656424377807887e-02 -1.231529999868006042e+00 -2.625280509772685456e+00 -7.802651760113429869e-02 -2.694811192204783490e-01 -1.018962830027300370e+00 4.523772689255982637e-01 -2.108369760995288278e+00 -2.777508600447821330e+00 2.348525903086148281e-01 7.802547100533304691e-01 1.463926990447041554e+00 4.659265493266766534e-01 1.104738229514010461e+00 -5.066968979234327125e-03 -8.053629301257334006e-02 -1.465112065451046774e+00 1.483777214174919923e+00 -4.494262281292254468e-01 1.386905163932176943e-01 -3.454398913300444351e-01 -9.917467306710202601e-01 -9.365312467506664573e-02 3.522990933385250489e-01 1.806403472650582320e-01 -1.161676536141969640e+00 -5.558807050410818906e-01 -4.361664620866521624e-01 1.078394293119537828e+00 -2.158043099237219875e-01 -2.029509315372689748e+00 1.146751165599269262e+00 1.031328630038133465e+00 1.985090662180607701e+00 -6.393193705568077367e-02 7.636216401748011640e-01 -7.049230306927212197e-01 -1.115218178724551201e+00 -6.315536729139957783e-01 -1.014854216041166213e+00 -9.788215168726677184e-01 3.748681761026340653e-01 1.319797964879810603e+00 8.547802390800161021e-01 1.013441127563230904e+00 1.547715279644547304e-01 -1.884760181687391012e-01 -1.638539808666218123e-01 -1.026791282930372140e-01 -9.281783875977025478e-01 -1.596558695240229753e+00 -1.243490343820157440e+00 6.426051471481211141e-01 1.525203857555907705e+00 -5.174452336551762510e-01 -3.862317136206180335e-01 -1.527232898492262070e+00 -3.897759750958212921e-01 -5.200112935907559297e-01 5.135398233954791003e-01 -1.164184465684549696e+00 -5.273215017157553142e-01 -1.159890197943067802e+00 -2.176408538490183231e-01 -9.782132601767158375e-01 -1.089271128219156726e+00 -7.700486045457572981e-01 7.882620416605475022e-02 2.703912914654675315e-01 -1.374169645753501534e+00 -1.261709673111784280e+00 -3.493780048582144082e-01 6.246186537641760239e-01 2.343247553229421687e-01 -9.808640585012271540e-01 2.375458140141909258e+00 -7.555527098922569795e-01 -4.805471527933092846e-01 -9.176097099781814759e-01 -4.046320691722266050e-01 -2.424213664281107405e+00 8.389536063611129357e-01 4.401170581348137212e-01 4.802800704033504675e-01 1.333957534031799064e+00 -1.801522681300357975e+00 4.007714063417319728e-01 7.319755072356697312e-01 -1.309864712812990994e+00 -1.258295417821931439e+00 -6.368698664562655321e-02 -3.801406980743974318e-01 1.317126350770195416e-02 -5.355518034567310348e-01 1.323223924620834158e+00 1.161635231508241439e+00 4.207794594620392625e-01 5.224423687251597004e-01 -2.290353629434266902e-01 9.757739796997326742e-01 -6.933709007767885346e-01 -1.500254421506774571e+00 8.779313723987185458e-01 3.924583476513292535e-01 -6.478604027147280009e-01 7.617513171361576241e-01 1.315476455060216487e+00 -7.026109782506952117e-02 8.749639808339426672e-01 7.968742356246755199e-02 -8.390258286570287938e-01 9.245045859572006419e-01 -1.129587786806165006e+00 1.157571777331749319e+00 9.939659454118972282e-02 1.193617756877554559e+00 7.131241899759035441e-01 -1.516188991024979948e+00 -1.385137241693723542e+00 -2.358444750717139105e-01 -3.600608222071250558e-02 -1.371499506497574628e-01 8.025956531254725412e-01 8.289227000836877357e-01 6.820640870547317602e-01 6.384146530714108758e-01 1.264647983868131265e+00 1.007898697025692236e+00 -1.507441606782836119e-01 -9.537631863334766757e-01 2.465236436127611341e-01 -7.255896620132674668e-01 6.506516285333987515e-01 1.508369564262510121e+00 4.087864896845058715e-02 1.123356876339949073e+00 1.176091265144249276e-01 -2.029248046490191026e-01 3.702289969624438237e-01 -5.839515706395239647e-01 -2.170970276871753979e-01 -8.361894187440126469e-01 -1.005216139869033576e+00 -5.971417586737657324e-01 2.075016999457027222e-01 -1.200679861978958263e+00 5.150047813625267118e-02 -1.323985671766020111e+00 -8.783556392090274834e-01 -9.118230833414183722e-01 8.797672914154979207e-01 -1.057340734138036087e+00 1.575419328609310110e+00 4.000711035944048977e-01 -6.035914858013907702e-01 -2.199459138942602421e-01 1.932748482511503496e-01 6.705175119754959168e-01 -4.178886293830214038e-01 1.267943018077235084e+00 3.298080286094651759e-01 6.724749855509029595e-02 2.883624743755709985e-01 1.231649330185825147e-01 -6.952999034539837364e-01 1.217842277766821753e-02 1.557776260834385695e+00 -9.218955971154237927e-01 1.394662010321798262e-01 -2.209273466876689185e-01 -1.110531548991629675e-01 6.972411345689613071e-01 1.418515875362454493e+00 6.342066061444107117e-01 4.044214888172458777e-01 1.595652800024428553e+00 6.704874197378473122e-01 -6.026234845015442376e-01 7.344165256620532878e-01 -2.679077111375764986e-01 -3.877054319772175739e-01 -7.346649671283764782e-01 -1.876367375097044987e-01 3.266704341700957248e-01 1.522517072763611423e-01 1.064197073614187916e+00 -1.796937238341206888e-01 9.594995073112885242e-01 -1.082700997925453823e+00 6.878351435230269928e-01 4.607210518357211515e-01 -2.013567129674516398e-01 1.177964301900288370e-02 -4.104969405056328735e-02 6.112083919720709968e-01 -3.562721342550951298e-01 -1.865360525421587257e+00 -7.032652909834425925e-01 -1.059573337133727991e-02 -1.789342341044475981e+00 5.277623162930104028e-01 1.219389850252430713e-01 -1.671243832389924799e-01 1.529766134055264570e-01 -3.304820170067387375e-01 -5.006283341950128474e-01 2.824647605970618813e-01 1.740113520647704082e+00 2.616858315055608508e-01 -8.978819168138382212e-01 -7.424679066315311715e-01 -1.211173075801192045e+00 9.047387874413503894e-01 1.060123167371495700e+00 2.860004868036186032e+00 6.895705847120104925e-01 -1.793451521251679115e-01 8.271483558584646900e-01 -2.332202320750054625e+00 2.280929596791218206e+00 1.303498195609757437e-01 -1.979092759095605059e-01 1.315754387439671325e+00 1.912290514821684884e+00 -2.253830914437944699e+00 1.550522768324396894e-01 1.118184567572251487e+00 5.188650553923613851e-01 4.897142884181518996e-01 -3.913119046473159668e-01 -3.813964086593072955e-01 -1.916570149845050697e+00 -1.437533685812670381e+00 1.195822071330356451e+00 -3.838809708890147387e-01 -6.469469166312273867e-01 -1.333335668267678908e+00 -1.495989110007616585e+00 3.029642247798979948e+00 2.040045142010726842e+00 -8.336829752989689535e-01 -1.366967894694122609e+00 -6.606774398332827536e-01 -6.889384837420661212e-01 -7.775739930608440709e-01 -1.407909893711007054e+00 6.488657424939046070e-01 1.587593177283914969e-01 1.813079461578330220e-01 1.228522942961717268e+00 -1.354212165630958031e+00 8.299182972911132161e-01 1.714280363001448593e-01 -1.717738694917170239e+00 6.668934680320527386e-01 -1.523963033486926300e+00 2.084938940923907746e-01 -1.455585258980953034e+00 6.564056884602152975e-01 -1.516270611226071541e+00 2.074116455515270463e+00 -9.396330264702191792e-01 -1.455604944842637360e+00 8.357624838064431350e-02 1.916656370641591334e+00 5.019885511399454492e-01 1.094892053690861289e+00 -1.816231565406467297e-01 -2.367169690234625534e+00 -9.970372792188306743e-01 -8.944776536585976601e-01 2.106735313355219574e+00 -9.238085169000065378e-01 4.123175678563538171e-01 -6.190699600967258798e-01 6.736397153252576819e-01 -3.741498840418220340e-01 -5.281019774979386350e-01 -2.116996345406248203e-01 -3.198684807926856499e-01 1.063684357046532497e-01 -4.619561398624345006e-01 -1.613117531747217948e+00 7.500972096516907994e-01 9.851997286363699535e-01 -5.390426212144950463e-02 -8.288712151071303547e-02 1.714170954414107495e+00 -2.412219410320261825e-01 1.533697889350750243e+00 -2.035754285556692911e-01 -1.596090263796809683e-01 -5.967046926376980975e-01 2.616793041520563690e-01 -1.462289941671360560e-01 -1.488865439804011037e-01 6.204290895477679868e-01 -2.936327306664427428e-01 -1.064793124078454278e+00 -5.275978270397345682e-01 1.076736321875903624e+00 -1.023239952787995399e+00 5.180352120306260799e-01 -6.410218341451063839e-01 -9.845517877648202187e-01 -1.637442209808721572e+00 2.071549671202904674e-01 -4.835034217533616951e-01 6.781738179719618564e-01 8.700057005972846591e-01 -8.535902391082523799e-01 -1.648498232031190724e+00 -1.283851914434871455e+00 -8.090740309095659777e-01 -1.378760867417931246e+00 -2.842926727661133079e-01 -9.598450210963764551e-02 -4.524902954655816711e-01 -6.350043695529549170e-01 9.471321742767356833e-01 5.544353680412472674e-01 6.564582167314579886e-01 2.116921040025744105e+00 6.199269085261531753e-01 2.970253144275316615e-01 -7.306923537094475174e-01 -7.264603024557564348e-01 6.307371760090616508e-01 1.062352735702307038e+00 9.416439560116551810e-01 6.409074293330305205e-02 4.045074135339291055e-01 -9.294188170329480414e-01 -2.556199851982339788e-01 2.361949700373569438e+00 -4.039356538805867203e-01 1.163596592664417173e+00 -8.777087842419354358e-01 1.140843691790809356e+00 -7.034987035297206592e-01 -9.819949437427637484e-01 7.613727530778953145e-01 1.372172831532909691e-02 -9.720318389455997465e-01 1.829143630995264225e+00 -5.675386614902109272e-01 -1.345709981899654517e+00 7.894337231420379963e-02 1.586632480224483277e-01 2.747517655392929914e+00 -5.242262623694754486e-01 -2.247822563212975577e-01 -8.940205845983156818e-01 1.092766805807847019e+00 1.136929545752958459e+00 1.678850640852553644e+00 5.134806984602957591e-01 -1.528462309856446488e+00 -5.818065784689977482e-01 1.086783026886454895e+00 7.137111714204681379e-01 8.180695805986282210e-01 -9.422051298504180439e-01 -6.006693983657729330e-01 -3.757993859828995808e-01 7.713549060785708233e-01 -2.152599874088270138e-01 9.804784983816010602e-01 -1.136668147172827270e+00 -1.065517159355793275e+00 -1.496140389221159717e-01 2.442537828819908441e-01 -4.900550672113169193e-01 9.154635641307783400e-01 7.891101612815327737e-01 -1.596839094104847145e+00 -3.050483404537662757e-01 -1.576306374172009583e-01 2.926008074000579495e-01 -1.057559723239474669e+00 -3.044002218734754295e-01 -7.580416821715947329e-01 4.240653392091867785e-02 1.236227776256762834e+00 1.238117480419152761e-01 8.496891284195257077e-01 -5.493286541815561863e-01 1.272764944120042596e+00 -6.307436614315544698e-01 5.547881314194925695e-01 -1.483803661318613132e-01 3.998699785407356710e+00 1.476929186427449636e+00 6.408738404391784993e-01 5.835771202598641003e-03 1.058086806765907023e-01 -1.610585936299263832e+00 2.786232725212823280e-01 -2.261337351956989664e-02 9.293884426269610755e-01 -1.187721925470692108e+00 -1.669463435987994515e-01 1.173276428307067576e+00 -1.114118094545800908e+00 -1.812235935754198168e+00 -3.923905650579506132e-01 5.732967459494819895e-01 4.662298079128803646e-02 1.391534467867597824e+00 8.192468183460521747e-01 -7.771539534471395561e-01 7.358845737341800364e-01 2.885846675782409165e-01 -1.261177216503739373e+00 1.193644957760078840e-01 4.809359568610999669e-01 -4.959273369085582805e-01 1.431736623765790917e+00 -8.819769183901173815e-01 5.200183752136930959e-01 -2.626151520686246243e+00 4.621642185440854034e-01 -5.548785893045905526e-01 -1.332895710281243318e-01 8.401136211896170769e-01 3.602640504267324850e-01 -1.344099574919718487e-01 -6.249775225625058273e-01 -1.176362395866647148e+00 7.607105581908483183e-01 -1.288049211811753691e+00 6.662336794457315303e-01 2.279235944526344232e-02 1.232179459467080962e+00 -4.354147211714344268e-01 3.950581842422939416e-01 -2.386256897106162622e+00 -8.443095289904609668e-01 -6.744561004185466446e-01 4.393304827173818428e-01 7.959126488472986205e-01 5.238017205036570312e-01 1.148364117618395408e+00 1.019287900544232905e-01 -1.111590080660111335e+00 -4.539196301756072138e-01 3.329130859946276555e-01 -6.527331509094541628e-01 -4.544473449859031677e-01 8.903368212337963161e-01 -1.042959870672142353e+00 -7.288911890688251072e-01 -1.840096177093063501e+00 1.744765297800210835e+00 1.214877536355616350e+00 2.733672210196807506e-01 -9.808582609143573494e-01 1.511229960044425669e+00 5.570752462223599322e-02 -1.837325680016836715e+00 -3.844686059620658347e-01 -7.541977388690835893e-01 8.233698126378489190e-01 1.107245420664752095e-02 -3.864454032627505087e-01 1.391913074838510456e+00 -1.642174784206744897e+00 -5.981695449934690823e-01 4.086312769870871220e-01 8.201250711807993587e-01 -7.158956400960776456e-01 1.213649294874705076e+00 1.414469183013850495e+00 5.660384142297929522e-01 4.267159649244386399e-01 5.621530028171786153e-01 2.452823706919635416e-01 -7.507828589302826261e-01 7.359542625368968860e-01 1.733419060359869812e+00 1.650102866059849349e+00 5.982719512264627060e-01 7.390762420444464409e-01 9.899902785496354773e-02 -1.061268253195814859e+00 -9.514100719784954752e-01 8.328579301092784437e-01 -1.364576399664047424e+00 -2.133967559313144857e+00 -1.577873293359698392e-01 2.257108806981057647e+00 1.398260445062096791e+00 2.081264068454301563e-01 1.423373179651097109e+00 2.657193209382236798e+00 1.510692730836920461e+00 -2.803377915696089850e+00 -1.648698468531045042e-02 -9.258207872058097365e-01 6.071871994920228222e-01 1.427661067595781041e+00 -1.226203162714060435e-01 -2.122900785190246165e+00 3.445527602951087981e-02 1.193753357756365541e-01 2.172637924736985915e-01 7.193263278452004528e-01 -4.907059034965945421e-01 -4.702211937390916030e-01 3.873829886047863713e-02 1.123047558876762997e+00 -1.631296532740846184e+00 -7.695564964710275291e-01 -5.786619864014468373e-01 8.413993335673105589e-01 -3.191935646512252811e-01 -9.449821808511756904e-01 -8.083296612845179974e-01 5.737791806522699600e-01 -5.815365481762106992e-01 7.935864648789159315e-01 7.660478604933999847e-02 1.522024650671142343e+00 1.801196874013812010e+00 1.404259787233855805e+00 -4.679856253791625509e-02 2.448860240505655872e-01 -7.355762765154686411e-01 -7.530804239616781803e-01 1.318697320307916865e+00 -8.139163045928566875e-01 2.763114243857055508e-01 -1.194764733785530719e+00 2.270921319203328181e+00 -1.348075218229377370e+00 -3.681112611863463502e-01 -8.666668414238778984e-02 1.163119319477025904e-01 7.750470418161886643e-01 -4.934476594710895392e-01 -5.081076977591506560e-01 7.669389403849911080e-01 2.427297253901935736e+00 -2.636787672805468996e-01 -4.810983831896940011e-01 -1.632381040567607022e-01 -4.976972755673974569e-01 -1.929854645656717604e+00 -7.665872249122595607e-03 -1.608893096254460642e-01 -6.979164273605893420e-01 4.785192556307935607e-01 -7.789666888907909037e-01 -2.149651373315081049e+00 -1.239844255714962706e+00 1.224085931566102792e+00 9.659108523408657110e-01 -9.402476521155841427e-01 -2.128323446124375184e+00 1.026008808966056618e+00 2.047880689248867403e-01 1.043074066500827124e+00 -1.144994022484117913e-01 1.842846656927747961e+00 2.719993316456449595e+00 -3.275097897028512728e-01 -2.990325872107654215e-01 1.288699314938862139e+00 1.486713304529983404e+00 9.351761894936371222e-01 -6.494704481906495852e-01 -8.228007958402403510e-01 -7.108784027889344381e-01 3.273841126027466665e-03 -3.422349301667331756e-01 -3.399744250294346459e-01 1.129279483034397957e+00 1.753225111077000645e-02 -5.180522125676079170e-01 -1.599536480607454347e+00 6.772003593435391711e-01 -1.470764569240522179e-01 -1.075007389614479170e+00 7.649906424952412909e-01 6.030388580323113867e-01 -9.117471659322465838e-01 1.087252749199814739e+00 3.624763019052935076e-01 3.082128200695160580e-01 4.866618239944059954e-01 -1.379360127740144826e+00 1.713796616749248214e+00 1.272116643342487308e+00 1.400556323883854093e+00 -8.885829540621631439e-01 -3.806465508282500521e-01 -1.063612864066731278e+00 1.968399764436848720e+00 -9.083034517701525923e-01 -8.351712126310593121e-01 7.345152346292453949e-01 -1.175495498500110259e+00 -2.695352878121450857e+00 8.223962832954336832e-01 1.885528832358341456e+00 -8.005045300426216759e-02 8.455908108542545265e-02 -7.752731378048011157e-02 -2.963229894619397609e-03 3.214934123918422038e-01 -1.546638056106507619e+00 1.323066029618962025e+00 -6.312465923409300572e-01 -4.816944437426768366e-01 2.062436289128707578e+00 -5.652680972375140334e-01 -1.100580499788359257e+00 9.519768128451158162e-01 -4.033528885845383827e-01 6.167453142515249426e-02 2.331174398893599287e-01 -1.146617556704840446e+00 -4.310595536466991229e-01 -3.131568613018285152e-01 8.521094392568943909e-02 -5.411653132299896196e-01 3.375064049941178812e-01 -2.970238630719567174e-01 1.515916964152705937e+00 5.501300504973386518e-01 5.899772853147802198e-01 -8.242784813359645135e-02 -3.654764731369183339e-01 7.085907382260384635e-01 -9.925525107970935013e-01 -5.458932890907779445e-01 -5.550874317137470815e-01 4.662152372155990987e-01 1.593424033681855700e+00 -1.251264791224223183e+00 -8.408071280025941618e-02 3.527061406342471006e-01 -1.357905913599967818e+00 1.166146845268325738e-01 -1.014142894017965313e+00 1.303413218232853055e+00 2.356311891255167268e+00 8.191926808134286642e-02 1.045968353707577236e+00 -7.858123536046038859e-01 -5.663589450654474833e-01 -1.994586716898685719e+00 1.340373884996822085e+00 -2.446415872830934313e-01 1.162507785253608095e+00 1.146683295327209473e+00 -2.497715168649317086e+00 -4.363525450355318913e-01 -1.404986258070753280e+00 2.053856355738564454e-01 -1.044800722334157994e+00 -3.691356129777178530e-01 1.008961810606332117e-03 -2.277914549954766166e+00 5.208342446459575115e-01 3.819888036246425478e-01 1.945127638777594203e+00 3.753004751740293132e-01 -3.447835425979058899e-01 1.735327745370699892e+00 -4.795489324905696793e-01 1.266036884022399667e+00 3.677595391614812415e-01 2.962134204501736812e-01 1.394171913954884268e+00 -1.062259045562937931e+00 -2.406608723033600572e-01 -6.847954766271070470e-01 9.054078560691616318e-01 1.113074785157907698e+00 -6.533325360425190631e-01 -9.386028279247480288e-01 1.822666128492640425e+00 -9.679186669257160425e-01 1.210040919227838518e+00 -8.929111108857193946e-01 1.044186467832377840e-01 -4.412312468912673036e-01 5.413533238300350936e-01 -1.308058760215377925e+00 -4.402704345042892653e-01 -1.049101049379526529e+00 -1.899392404111565069e-01 -2.193273625599826138e-01 -1.045707213268879388e+00 8.902663019167489367e-01 3.668093964116304062e-01 9.290177481227128720e-01 6.902182392751111673e-01 -5.130111449792262163e-02 1.548067739689006572e+00 -7.701634232467308161e-01 6.475307747251365931e-02 5.169155288395352876e-01 -1.680978812174145798e+00 -2.464176094884879265e-01 -6.528112333944535717e-01 4.352706932890723635e-02 1.542437053314684059e+00 1.280635159119734856e-01 1.344034607300919504e+00 -2.072966356655391862e-01 -3.876745277848090421e-01 3.855223149648966396e-01 5.490135836586979012e-01 5.411215942935250212e-01 -2.130540280475418102e-01 -1.220842546729718370e+00 -1.536364452538518943e+00 -9.948949636365284066e-01 7.681125848441504589e-01 -1.731183715952568647e-01 -1.455512704972728333e+00 2.673452862831055654e+00 2.772279990271000472e+00 6.433245979899363531e-01 8.062491048552297146e-01 5.554305987207746043e-01 1.164407305401863102e+00 3.593865699545271131e-01 -1.106821261459607131e+00 1.040777875049223811e+00 -3.822463192994723924e-02 2.368121462717116543e-01 -9.384311721980490573e-01 6.449481928811535980e-02 6.683179984748021107e-01 5.796590216717039112e-01 -7.284600889324126249e-02 4.667984547329855904e-01 1.713960651983148509e+00 2.216200006246924759e-01 1.185027110823750618e-01 -2.111474297780669973e-01 2.416085430257575717e-01 7.347711025911218830e-01 -3.758638867473851897e-01 8.247592018221974186e-01 5.153942708234905412e-01 -4.290198561320520687e-01 1.785454616663025296e-01 9.876234421998245638e-01 1.617756302326287532e+00 -1.762085458581868769e-01 -1.725253736550644179e+00 3.889863213821201926e-01 3.204984543623701221e-01 1.035057184392698781e+00 1.137784795671791249e+00 1.530656607279248238e+00 -9.712769436442257875e-01 6.018448737944902538e-01 -9.121032854552132974e-02 -2.267300543955201864e+00 1.095895546564326306e+00 2.277367179704131717e-01 6.055509234976719224e-01 1.024842412795275770e+00 -9.403751503598698491e-01 -1.203466096560414700e+00 2.989590815270609103e-01 -6.658920009538394913e-01 6.253160974231229963e-01 -6.125630363211124196e-01 5.127904590945715491e-01 -6.899789280684263115e-01 1.083683404130400874e+00 1.285226018826384875e+00 -2.127703606732292418e-01 -2.535828240826205199e-02 1.369641728142243275e+00 -1.837197244090536197e+00 -1.348169716007285635e+00 -6.146434766968306151e-01 1.152739758213558785e+00 -3.416203479288895672e-01 2.271173669673112461e-01 1.516453815774781111e+00 3.816649107732240087e-01 7.600211963984764285e-01 1.960310928669190267e-01 -9.020980778281487700e-01 1.435905865709584228e+00 1.549278719805915916e+00 -1.282662627662846111e-01 1.186572152389108181e+00 -1.639764365412985869e+00 -2.897334460108057286e+00 -1.112054264629099704e-01 -1.854211567279872908e+00 -8.776457283719091285e-01 7.329078279135831098e-01 6.561241650968143713e-01 -1.206452494966042899e+00 1.430380942473638006e+00 5.130246503298249161e-01 -9.247574161989835506e-02 -8.718663332989098347e-01 -1.085659969151330451e+00 3.065389419023581419e-01 -1.793669719538319718e-01 6.134366402473997448e-01 -2.396451964613101282e+00 -3.846428892735819227e-01 -1.563091940254656698e-01 2.673003722056433440e-01 -2.872894526447658525e-01 1.424595755745971415e+00 -7.524048533517390114e-01 -2.788512782394207967e-01 1.305409553466901018e+00 6.625231461121725562e-01 1.824296755923210833e+00 1.168591300085902590e-01 -7.345814930396709075e-01 -4.551606535519838737e-01 -4.081935002121907519e-01 -6.608340250067371580e-01 -1.632861622079740116e-01 1.091624911174558843e+00 -7.658660792844949883e-02 -6.945911854225979010e-01 1.893138133941777157e-01 1.996398831484957892e-01 -1.137308321730797545e+00 -7.862267524668015151e-01 -5.540657084505958702e-02 1.219783558274309510e+00 -6.632210440488475189e-01 -2.191079215833089844e+00 9.377182863772819399e-01 5.745444258708251040e-01 -1.349637619656548271e+00 1.982532533340479464e-01 2.375531779423870893e-01 9.122344704945914984e-01 -2.486300283179570525e-01 -6.513632140921775671e-01 1.484907329240690244e+00 2.131368217545655530e-01 5.746889583563841164e-01 -2.053278501015252555e+00 -1.457772931606138744e+00 5.783620895067529410e-01 -2.331500854940121992e-01 -8.021081782124696025e-01 4.529333187436573316e-01 -2.374695890933559428e-01 1.583554522496551265e+00 -1.627309722996012065e+00 4.172006441236105201e-01 1.480301716055273387e-01 8.664795280126025290e-01 4.137912613590456479e-01 2.257478320137816519e-01 -4.039041417508805742e-01 -2.355288934488974473e+00 -6.196503919846659825e-01 7.217211402336931592e-01 -9.255497120911968523e-01 -1.847190100733891727e-01 -2.557621680654468821e-01 5.193356038904129585e-02 -1.051387110666069047e+00 6.874329901724102188e-01 5.734061672939604337e-01 4.187531406311496146e-03 -1.610104185567260204e+00 -2.488111134578123163e-01 -1.123567573145498377e+00 3.045380187860972088e-01 -3.119738686222109925e-01 1.028511629601026378e+00 1.869692654138465082e+00 9.747050013448614880e-01 7.918641029288991939e-01 1.288903665318857028e+00 -4.008162914322759285e-01 3.511877568677967409e-01 -9.629018425001098502e-02 -1.289189421930540869e+00 -7.356888575375096773e-01 1.109113733689658376e+00 1.929160785201359807e-01 -1.917183936318250570e+00 -6.680852809395666780e-02 -1.510253303120210777e+00 2.234263886889000350e+00 1.449419809837378115e-02 1.747439488333778490e+00 3.919462685200064689e-01 9.126525205856286238e-01 -1.505767971391073656e+00 8.274096421950045688e-01 1.711670578200996662e-01 -1.623446555641921141e-01 5.436973991085707336e-01 -8.193438968643527165e-01 -2.959829430534237082e-01 2.750165419108840936e-01 -5.640027883745690751e-01 -5.706753004458336997e-01 2.985386224010264655e-01 -1.416720601799255519e+00 -1.336550949739696847e-01 5.842468353229767208e-01 -1.147131006349346311e-01 -1.144813042046866514e+00 -1.194743867956157279e+00 1.710233461571132541e+00 -2.224596655880072937e+00 -3.084581875585737931e-01 2.129259478283610729e+00 -1.293240702370202388e+00 7.530263416503512053e-01 -6.565215561433908054e-01 9.268068601679724239e-01 2.031285266335202788e+00 -1.147660881262559052e+00 4.115641105548888956e-01 7.432577255608151523e-01 -6.864780871870739265e-01 1.264100467058342669e+00 -8.999384084308963416e-01 -1.795355336890774034e-01 8.694648990656778098e-01 -9.373923893772320159e-01 -1.043954289593669538e+00 -8.964390357767003659e-01 8.073148785534948191e-01 1.209807495449526149e+00 4.729155959773702067e-01 -1.704947970722711981e+00 -1.081940960301901011e+00 -7.383600799324465669e-01 5.457766695873410567e-01 5.364725226651000378e-01 7.539582650038958445e-01 1.090628158919825300e-02 2.141460992254585527e+00 1.450231139692553795e+00 3.031041486583405109e-01 -5.140352432419589279e-01 3.003145808268111588e-02 -6.268804262712942554e-01 8.713402700730882300e-01 -2.039865227398466985e+00 -5.306056111746707549e-01 -1.474294100538237284e+00 1.569330809414838601e+00 8.071434586644257725e-02 -4.541378715096702212e-01 1.402829252869047361e+00 2.461805747932944932e+00 -1.001649357060500956e+00 -3.374039094193755361e-01 -9.693839059568679084e-02 1.310140313914047505e+00 1.433305423865057993e+00 2.373639387953310198e+00 -4.775909531054041701e-01 7.381301843376867344e-01 -1.220593713934828850e+00 1.663029577016343019e+00 2.745816624241229076e-01 -5.360741522930070335e-01 -1.305244027476697877e+00 -4.336442963469590572e-01 2.129319820486615389e-01 1.006540467010119899e+00 9.588278737465449897e-01 -6.969370703473833084e-02 -1.882968989289534878e-01 1.551194098939491894e+00 -5.217220811542717662e-01 -4.197880666475762856e-01 4.439760181069949407e-01 1.510291497382352521e-01 -5.166191701950958448e-01 1.288550606949165678e+00 5.019898941704667994e-01 1.918631377228175783e+00 1.347267081957441048e+00 2.128970904479771331e+00 -2.181852497941620395e-01 -3.662934031186084738e-01 9.366845939045699287e-01 -2.097762810332231553e-01 -4.163898437830069188e-01 -6.471982466765310305e-01 -1.513397015857982808e+00 1.021046213247344125e+00 9.807882175260650426e-01 9.922146410511424319e-01 -1.325693991318393605e+00 -1.340906999167924996e+00 5.495062403403279117e-01 -7.763233665115580884e-01 -2.014526474125760691e-01 1.293910175689225950e+00 -2.966524069820487330e+00 1.086598251898406531e+00 -7.172007801199444810e-01 -3.440862713428559649e-01 -3.321707931892982635e-01 -1.673823509785204444e-01 -9.414436733747856278e-01 1.375168561223045205e-01 -1.027341438519005612e+00 -1.039058450618622231e+00 -6.856724650855681169e-01 -1.110343645501130405e+00 -2.326845357422505089e-01 7.278193881872917492e-01 -7.206251581608037748e-02 -3.677458547942455525e+00 1.177936287628432499e+00 6.942978692211009273e-01 4.229698744937323562e-01 -5.136199650929564875e-01 -8.771442256708004148e-01 -1.191260096133902158e+00 1.197553685554100467e+00 1.869496893109257041e-01 -3.096232878121386867e-02 -1.631614649931196689e-02 -4.735749423364456479e-01 -8.300689404752570333e-02 1.280833063809978245e-01 -1.415060469071518723e+00 -1.173468786260959851e+00 3.711316783982664125e-02 -1.623446268430548123e-01 -1.068082538185213481e+00 -8.679146768476341256e-01 -4.108011870983017122e-01 -8.086033601956013617e-02 -6.728090184244178706e-01 -4.052994045302724113e-01 -3.517029139368417212e-01 -1.271195403738826224e+00 1.198137674182363943e+00 -9.874665715896737694e-01 1.474775005867505318e+00 5.488997886665387266e-02 -3.335758130203983485e-01 -3.732754317220436380e-01 -7.104629385527144736e-01 -7.319448139989408464e-01 1.228198933838969387e+00 -7.452236187971996717e-01 -9.043515961039878537e-01 1.472909884110862322e-01 -8.924738611149091172e-01 1.606334380330659339e+00 -1.451960756664242513e+00 -1.318916920253545344e+00 -8.759815111145923261e-01 3.942294498333380748e-01 2.231316536724387234e+00 -9.895814774633613364e-01 -1.491018108197211589e+00 -2.002761613010965447e-01 -1.295579100468419842e+00 1.151299491308313439e+00 3.552953513447588696e-01 -6.589404834226651742e-02 5.110015846562134673e-02 -3.740308544711227756e-01 1.149116899056997765e+00 1.415339603050316919e+00 1.829515030204569959e+00 -2.425927097311519454e+00 -1.079677895153399403e+00 -2.039881187055641476e+00 -1.046257892932715761e+00 1.485140536442858261e-01 1.012576557532017363e+00 1.402255666904957954e+00 -4.763242078558594939e-01 1.362719769799004776e+00 -9.369696025916234294e-01 1.433993706442170330e-03 -3.578986300086062916e-03 -1.163679552156166697e+00 1.185252811777678161e+00 2.558123299368167403e-01 -3.425639070138659092e-01 -3.402783438534194294e-01 9.414493245978125535e-02 4.298976516113313107e-01 2.534856549355402056e-01 8.658695635886806685e-02 -9.597322782438522104e-01 -2.144899849678794990e+00 4.490997655697973601e-01 -4.113151456060412658e-02 -2.889460159609846812e-01 -5.611834388872761759e-01 -2.510018491655333084e-01 -5.763116522229880800e-01 -1.454411081415228457e+00 1.295422937073598124e+00 9.026385411526555158e-01 1.257156747959477849e+00 -7.933060734530590352e-01 1.948263883449407263e+00 -7.206081631884581062e-01 5.020208153401923834e-01 -1.361609781424934162e+00 -1.732565867084136513e-01 -1.980528038062460416e-01 9.176916393828396523e-02 8.052798561594177729e-01 2.575678656799864075e-01 -2.217475702839181828e+00 5.047197543019194682e-02 2.693935194059287053e-01 -1.362628430508510569e+00 3.085908463395377610e-01 -1.381643989765401169e-02 9.587005036499196553e-01 -1.066835509488872069e-01 -2.594583910026148632e-01 6.288921718843692998e-01 -7.170489629263705478e-01 1.439961227673285105e-01 -1.010451292707072790e+00 5.785111530435337324e-01 8.466126778002344144e-01 1.362256397617739534e+00 -8.112485164934545301e-01 -1.071571377866610497e+00 1.079166734358093960e+00 -2.366767194732606605e-01 -3.612925248426373526e-01 -1.132453520012250969e+00 -7.808641762447445789e-01 -9.867667203495364969e-01 6.458549474818157110e-01 -1.658010247249252167e+00 9.430229589775669663e-02 -5.852571107843769216e-01 -7.338308478852326178e-02 -8.260778353794273610e-01 2.665721660518077241e-01 1.835621904683328032e-01 -3.895792484710848824e-01 -2.793198431767547341e+00 -5.471324176015371910e-01 1.021817803073370445e-01 4.416017881003990730e-01 -1.354190840246409122e+00 8.493583264250470499e-01 3.538856132219019845e-01 -1.259581553826244260e+00 4.427708499111588508e-02 9.317640022732405214e-01 7.926589097954132024e-01 6.152609350191034360e-02 1.096931323936390923e+00 -4.027890810062846882e-01 1.397075909154447348e+00 -1.048208440304340794e+00 -6.044648503879002099e-01 6.148974685490876668e-01 -2.533899138268395634e-01 5.444407863888914290e-02 7.978093088467530514e-01 -2.776244722335712289e-01 -7.890709491494288796e-01 3.915570548264636352e-01 -3.050825260372455605e-01 2.565959252565463422e-01 -1.081782579109702436e+00 -2.431051323120201613e-01 1.392297011845231858e-01 -1.646585626021172255e-01 -1.082717576027985906e+00 -4.784841627984697671e-02 -8.251893241798218259e-01 -1.406952676732555085e+00 3.031198067431151721e-01 5.375075687326751339e-01 1.724776744218793123e+00 -9.751234666871277934e-01 2.242403114421974042e+00 1.602756890963375813e+00 -1.522250787578175169e-01 -1.611527761773167908e-02 -1.680612684393937295e-01 3.084301134696017521e-01 -1.316768411101898240e+00 -7.557731601166410851e-01 -5.576769766195519562e-01 1.016988067684949870e+00 -1.424961409755988839e+00 -5.280257021392037453e-01 9.356532312599392665e-01 3.599431997027084384e-01 2.462601042765938664e-01 -2.123867614932814174e+00 -5.728118075492374950e-02 -1.815186757581951804e+00 6.690150830755589029e-01 1.556574097111900201e+00 -1.431476501371901910e-01 2.955936209222885802e-01 -3.800750740355491319e-01 -4.713842371472543036e-01 8.745240142254193105e-02 -1.395090709722252464e+00 -6.454859625192489458e-01 1.503225805684380356e+00 -8.035923607284912729e-01 3.910012150532484743e-01 -8.816025203207366046e-01 -3.026446832529579023e-01 2.460757225640388235e+00 1.120831434567450158e+00 1.216636867948869272e+00 -4.861759073693462940e-01 -8.166713415562215639e-01 4.575890459455605463e-01 1.513904862790842021e+00 -2.452733925632507361e+00 3.435691177767144500e-01 -3.755164828408530941e-01 -1.955928857220252892e+00 1.771901510558227422e+00 6.594600956500242805e-01 -2.735043213082696476e-02 -1.386580389265075208e+00 2.611796845824440605e-01 -1.140904567486316523e+00 1.258470822691730995e-01 -2.908255008482082959e-01 1.836249600142538518e-01 2.145290893626278450e+00 3.001824168113241820e-01 -1.150104335106102438e+00 -6.378658928779026294e-01 -1.694200118657917198e+00 -1.425492203415642811e-01 1.156972661571515681e+00 -4.183253527812124672e-01 -1.633281483444929405e+00 1.984362791706452966e-01 -1.296513557924165339e+00 -9.086704180475628778e-01 -4.720208843043274261e-01 6.593208552593832206e-01 1.189702345579501719e+00 8.405837329456103957e-01 -1.093924286269378543e+00 1.363425413464498970e+00 2.975992605499667709e-01 2.166172489416814950e-01 7.111337477970152143e-01 -4.266568397878001684e-01 1.077887677966108848e+00 -1.403457412364446544e+00 5.593562731491393686e-02 -6.309763833450108272e-01 5.245786523536584145e-01 1.186242484486661697e+00 -9.069252782351646669e-01 -1.465835596577924171e+00 8.806630174963150370e-01 4.398993840835925262e-01 1.625847857276081943e+00 9.156204758080477291e-01 -1.862385574226758933e-02 -1.095678970693819698e+00 1.069987304309030662e+00 9.805068575466603653e-02 -8.270571035786928871e-01 8.227631842342901791e-01 5.989698075198137683e-01 1.512890898286882946e+00 6.428272247572012210e-01 7.146067902445462083e-01 -1.197704012266775031e+00 6.996138296025999903e-01 -1.089557358958072930e+00 5.614800896328300261e-01 -4.080133058751437281e-01 1.333508097663675063e+00 1.359102478086332777e+00 -1.811674718805689421e+00 -1.732775769244916386e+00 1.380509361355601039e-01 1.069577235464402643e+00 3.123199280692886770e+00 -1.018357019400120411e-01 -5.333829116354996680e-01 5.168236591464246965e-01 6.942243161922503347e-01 -2.103938291450325182e-01 -4.971936981781922560e-01 -1.035459641322836744e+00 -7.564801829591621951e-01 1.690153735941375857e+00 4.847574867209672456e-01 -8.204449969214195892e-01 -5.588679553245012172e-02 -3.023890327638898978e-01 2.152495306442295253e-01 8.323608690022092915e-01 1.641120696662777823e+00 1.774476588740098837e+00 5.402937853810774183e-01 1.023620287174579424e+00 7.138627927621501446e-01 -1.021458821863105770e+00 -3.736616846581629625e-01 2.415806153020442437e+00 -1.977364589585423271e+00 1.657183734789089702e-01 7.615058459900067023e-01 5.567337104071276577e-02 1.200113637219434315e+00 1.969124888236587767e-01 -3.028651953806118957e+00 -1.673212153687655135e-01 -6.495482101370727568e-01 1.335470415315749726e+00 -1.384782281805998938e+00 -7.526932913983745976e-01 -7.279326872425060380e-01 -2.086561904033932269e+00 -5.815717242993730940e-01 -4.401687737792752131e-01 -4.658862463189468173e-01 -4.637708043410289083e-01 8.349906908110450443e-01 6.664278134698199407e-01 -3.063822074354559666e-01 -3.101433996917052904e-01 4.012833320105599344e-01 9.952081938043900733e-01 -4.773256054143723004e-01 6.988553695129359200e-01 -1.056117426897404288e+00 -9.153695497837417427e-01 -2.996692686718168908e+00 -4.537999396292353160e-01 -1.811536528347823971e+00 -8.277260654778401117e-01 3.971690544776139697e-01 8.396579860032968856e-01 -1.766130040678398405e+00 -1.387899323174507593e+00 1.670143887544047079e+00 4.422720560530989942e-01 1.117845632701865988e+00 -4.981971325342652857e-01 -1.146955634725553619e+00 4.056478433484435597e-01 -9.068741050568237538e-01 -4.571753380243983589e-01 6.686526223281720194e-01 9.743373681438757816e-02 1.041337644415584407e+00 -1.016738076453338330e-01 -1.479616343529728484e+00 -1.203208646167887252e+00 -1.438343397804198176e+00 2.474369296605553326e-01 -1.488505719718814957e+00 -5.851739010169090260e-01 -1.206898275520031927e+00 1.965548290701515821e+00 1.268032345012816364e+00 3.808790134122818638e-01 -1.812483074408782202e-01 -1.833093550662696858e+00 2.376173226361310287e-01 4.386652257052389703e-01 6.242735269066562731e-01 -7.080590189783525501e-01 1.004606907863873522e+00 -5.120103121962578906e-03 -8.540349955185364550e-01 -1.579856156031599568e+00 -7.150204665655131020e-01 1.648376077344790192e+00 -1.215504998734165287e+00 6.287595416212904409e-01 5.991439091411463469e-01 1.849873146708396199e+00 1.069301393525303179e-01 1.782365900106620826e-01 -6.755277406203981094e-01 -5.138066638013453202e-01 -2.892778774493471872e-01 1.149861076112844577e-01 2.159015429762284111e+00 1.059775305429287329e+00 -4.062852868685304375e-01 2.124772487673032562e-01 -4.280236793287963692e-01 -3.931563895242728979e+00 -1.285924423219407253e-01 -7.568265974136044738e-01 -5.120536063425459306e-01 -3.521931596836775924e-01 1.604217993263171049e+00 -1.006132157713846231e+00 1.526188785352109667e+00 -9.627737350158541707e-01 2.056701123375315632e+00 1.110724040791024117e-02 -7.325939920599956467e-01 -1.324369474284945669e+00 -1.498950029214615731e-01 -1.332887726363243708e+00 -1.590767369317090951e+00 4.387851444573082071e-01 -1.588466672157199666e-01 1.362002683700003214e+00 -2.424873212775466857e-01 -8.084171165836258055e-01 1.020491252734732290e+00 -3.212924847595156619e-01 -9.121663385768273569e-02 4.535240955089545056e-01 1.188926148406000083e+00 -4.004681871296258411e-01 -4.480022643741226607e-01 7.182230689591357908e-01 -2.245461962414099788e-02 -1.349576515138810384e+00 1.219067392931076910e+00 7.455185487294951896e-02 -5.872671700129209471e-01 -1.276168044174146310e+00 1.068803405365950088e+00 1.143842270798927974e+00 2.017814206586164005e-01 -1.929715082783706182e-01 -4.643617589159555470e-01 -1.887746061240282991e+00 -7.584835529680015176e-01 -1.569189042062724831e-02 3.596014430101889814e-01 -2.121433898004629337e-01 -7.364067094173062378e-01 -1.979631123181006647e+00 8.637698578340088917e-02 8.604572583498002469e-01 5.013081387458240279e-01 -7.799610968343914097e-01 4.584885979603604556e-01 1.140292208862107248e+00 -3.809496484943508676e-01 1.139993035066851242e-02 -6.252061812186839873e-01 4.432024492670318394e-01 1.339720826612748494e+00 -7.927446903174993897e-01 2.274440146765973059e-01 1.576660623507955661e+00 -1.373052684843796722e+00 -2.344202287655634542e+00 8.430575790844906381e-01 1.110008151166101964e+00 -2.465576739728508882e-01 4.870967968808228021e-01 2.975183283864366590e-01 1.158392629935956375e+00 -4.297956044671327053e-02 -7.175986512362403369e-01 8.330972744113073203e-01 -1.975283762747465435e-02 -1.306786181579427941e+00 1.061971400608622496e+00 1.046701918004903531e+00 -8.473197150961272461e-01 -3.260073152627380733e-01 4.705617946340273638e-02 6.919675673508673963e-01 7.996445014030747478e-01 -4.661754606349371999e-02 -4.543015487517869377e-02 -4.305707550131971373e-01 -3.263867738895036008e-01 6.510062313156951275e-01 -1.638421242726763871e-01 4.659433552856145355e-01 -2.503986076893006119e-01 9.090897360242421454e-01 -2.835897266531151040e-01 -3.080924858580066372e-01 2.132213314784105473e-01 2.586081782607799195e-01 -3.128806498074445108e-01 -2.726942061848718346e-01 -5.507723172938658873e-01 -2.835442199094118654e-01 6.144924831001159493e-01 -1.276694187927603030e+00 -3.848900632688540546e-01 1.065896213480581611e+00 -2.380894035098204409e-01 1.191064779025471809e+00 -2.000547238440470110e+00 1.514697684116323995e+00 -2.004720177850667362e-01 2.176421283982102328e-01 1.185812084212717110e+00 -1.171145596769373576e+00 -1.542970681646974596e+00 3.685232278980383192e-01 -7.241126855677899599e-01 1.477883300161412006e+00 6.577027528272962886e-01 3.933038089063189968e-01 3.853324979045005261e-01 -2.248650593513181750e-01 -2.479908039151250132e-01 -1.132758044203604486e+00 4.191578742124035806e-01 -1.281378515704611587e+00 -1.514632952063697857e+00 -1.893993517213910793e-01 8.696906060809388439e-01 -5.814629155311683562e-01 5.696944981520560836e-01 1.941785904406257701e-01 1.486444854332464205e+00 3.901626146406328433e-01 4.456648030703908026e-01 -4.472875230149438164e-02 1.264755156414216541e+00 4.373072731837154836e-01 6.994153824715513279e-01 2.764852821715369294e-02 -2.355736982477315555e-01 1.599787989699289925e+00 -4.820886275033750556e-01 1.013446513188909492e-01 -1.702135365262970879e-01 -3.584763526411186563e-01 8.351865933358261218e-01 5.828421527282965364e-01 -1.274469855170359711e+00 1.624731137493738542e+00 -9.250713263040667711e-02 -1.672197121717295065e+00 -1.585130500778185292e+00 -2.627529746809617039e-01 1.685644742938686047e+00 1.252608902014941683e-01 1.691048670593727488e-01 -2.351917551282903140e+00 6.565670080352563609e-01 5.388479535865662307e-01 7.914907485210054272e-01 1.898819411333754870e+00 -1.190233505025330318e+00 -8.590963002206911669e-01 -1.391440531120568425e+00 -1.185613388631632376e-01 -2.029389756565913860e-01 1.281255869698680439e+00 7.284435310042725042e-02 -1.050300806466026637e+00 -6.488330416376626442e-01 4.411489366829861036e-01 1.634784830260656019e+00 3.384765442559538040e-01 -4.156365526038000580e-01 -1.836162575801615904e-01 -2.755412417474197850e-01 -5.607613242374726026e-01 7.437117780822212199e-01 -4.879987442859147206e-01 -1.301128995120275800e+00 2.297216055794572664e+00 -4.061345566183562905e-01 -5.646215225549107153e-01 3.073998243752860127e-01 1.087359784323006284e+00 -1.660445338138993865e+00 -5.508574901508745958e-01 -1.143006962744112620e+00 -5.614612289383487109e-01 -2.244353939565189859e-01 8.016500156314205761e-01 -1.069451881617809130e+00 -4.645813887341573301e-01 2.729536411380835692e-01 7.345787252524029753e-01 -7.729616922103819121e-01 2.495090401113145007e-01 -7.041638057333720058e-01 3.093969330930070316e-01 -4.970550166433409522e-01 1.541462313488395353e-01 8.595530966493584168e-01 -1.095748040825907488e+00 9.834406900473444124e-02 -8.370392319487377497e-01 -1.660725791711247235e+00 -7.469102942641735465e-01 1.691959688437918996e-02 6.717016107938154068e-01 5.522062235317302115e-01 1.098315230569633538e+00 -1.833668212958434740e+00 -2.514124099223020714e+00 -1.003271876799030071e+00 2.384470887328501987e-01 3.158720570846190179e-01 1.235241797833916522e+00 2.090653315896314091e+00 8.384337112787774160e-01 7.018815978438696090e-01 -1.023288367260491327e+00 1.385214980051492795e+00 -1.064495687309781724e+00 -2.797601416195842350e-01 -3.003241422487973877e-01 2.316818255150035130e-02 1.511894655272844279e+00 -6.751461234203809392e-01 -1.947477500550264029e+00 -1.809589632994271335e+00 5.978027513089414491e-01 3.181419927274032888e-01 -2.337626544145749927e-02 1.727689913414513223e-01 4.340580468176873929e-01 -6.484166459204833144e-01 9.675585075871878660e-01 2.535464318169882714e-01 3.135941547649347405e-01 3.856022534098834664e-01 -7.968861619105548355e-01 -4.149658978716752600e-02 1.054975645440786591e+00 -1.080230218301375666e-01 1.135774605086235622e+00 6.712488222774883884e-01 -5.849982950750500788e-01 3.510144852679004113e-01 2.057920370730935422e-01 -9.535295091262847578e-01 -1.208323352343718016e+00 8.793797260157247830e-01 -2.341855222753177035e+00 -9.360748318936573664e-01 5.686899799341741391e-01 -1.625415376360580089e+00 5.996209223136581556e-01 5.497630663768369175e-01 7.111316279637935889e-01 6.150299335198298190e-01 -6.378623792280423421e-01 6.754716308087037602e-01 -4.352323346255914660e-01 7.169058309679131602e-01 1.425978437991458625e-01 7.307710221480863133e-01 -4.148969994651804938e-01 -2.527746469427121778e-01 2.841597318231143740e-02 -1.077919328098765783e+00 -5.033135426708597038e-01 -5.251250356941785657e-01 1.464993974653112430e+00 2.520651250245498631e-01 -3.320294532227567319e-01 -5.024463996151641298e-01 -3.588480474112997198e-01 -1.299784627642918355e+00 -3.703412187888744933e-01 7.238379567534033443e-01 1.057175374760823461e+00 -7.838462226062745675e-01 4.039981923686710719e-01 1.923692691104678776e+00 -5.619017012798832589e-01 1.310087829635648404e+00 -2.973674043456543403e-01 3.554766408948887291e-01 -1.059688100231757302e+00 -1.128080913173286071e+00 1.957496756969921703e-01 1.523370799706791123e+00 -1.166460015280004647e+00 1.690025966463302720e-01 -7.307702015703558818e-01 5.618267546578727956e-01 -4.610531679377676273e-01 2.286759393433375753e-01 1.292753371904754589e+00 1.411970246297503007e+00 -6.699910033548304167e-01 1.871218117782303680e-01 4.739993450778043904e-01 -9.524780623120369105e-01 -1.111854163969191678e+00 -4.564665362028107465e-01 3.710664275268203971e-01 5.313528432721104089e-01 -8.414423209903872936e-01 7.305401241618289521e-02 7.117113033601537575e-01 2.531813208102530743e-01 -1.092150922709267613e+00 9.257632632762013980e-01 3.325853645115560142e-01 -2.375116008450013361e-01 2.907433434910987602e-01 1.928658229960646064e+00 8.248567170899300249e-01 -5.133015726082649222e-01 -2.030762332259560266e-01 3.957988938997900746e-02 -7.571011064386220513e-01 -1.200312223534627520e+00 1.251401786839594354e+00 -3.065479081453984733e+00 -6.146434063393684255e-01 4.874770854604612569e-01 -1.275608511199070705e+00 1.038792926394456195e+00 4.620977616053621451e-01 1.197865600131974295e+00 -7.375316533710930544e-01 -2.287612742601385918e+00 5.007477365581350925e-01 2.212209362264628609e+00 -6.863158831651121339e-02 5.890819429535235630e-01 -7.193913257904223091e-01 -6.851782295165018688e-01 -8.866234544286866193e-01 -5.726442729361774786e-01 -1.343353280697272112e+00 1.454405933556886799e-01 1.066217774883501335e+00 -9.037049034457103058e-01 -6.120465004936337383e-02 -9.250196531434364822e-01 -1.962516674783784665e-02 1.965640326125717985e-01 1.344470779018455797e+00 1.586314702057081583e+00 -2.029162437954602494e-01 -1.584930577622042591e+00 1.952364580710679309e+00 -3.125911760611720935e-01 9.834402527228247592e-02 -1.385022533832537706e+00 -1.175987216820700287e-01 -6.473899087249792572e-01 -2.684013580307353375e-01 -1.484025635841292046e-01 -4.628878073507903257e-01 6.493276525625840678e-02 2.510138267766274467e+00 7.058199918867319456e-01 -4.448211275746425386e-01 -1.583590583256326567e-02 1.899682876128287734e-01 1.644025897276382153e+00 1.441053636596028253e+00 1.115321624322586636e-01 2.840001478479619590e-01 -6.819887110402763630e-01 5.932464521967465432e-01 -2.461948177434391816e-01 4.110873852375466209e-01 -7.996608585144786563e-01 4.912359854783471258e-02 1.159062528423449256e+00 1.468986386726308879e+00 -5.072334746961487846e-03 -8.638086587448812192e-02 -8.292376398263616721e-01 6.416729130505873790e-01 7.861728142382974349e-01 3.212987827774137911e-02 -4.799227703491252411e-02 -1.070679049124659388e+00 1.104548713958150158e-01 -2.238490625984638771e-01 -7.410747432533618673e-01 8.266230236684214694e-02 -7.366333979321773029e-01 -1.129307069744019065e+00 8.627032301915353862e-01 1.447207296279992561e-01 -1.247789086255448598e+00 4.336826264534267006e-01 1.848335167008122726e-01 1.160636440625057331e+00 -1.141926375928053350e+00 1.609435064188838638e+00 -2.975341018090503220e-01 -9.123234553093851895e-01 -3.401017368846407374e-01 -5.259323647734501783e-01 9.985414815775088548e-02 -6.503997907152123670e-01 -2.893549156378174003e-01 9.003255473828972177e-02 1.564373283733481612e+00 -4.234369965679110059e-01 4.467668637133589971e-01 2.670412614901734871e-01 1.687127211730646836e-01 -6.154460128908331162e-01 7.399966394678019199e-01 1.487848239691519137e+00 -4.994196717352582526e-01 -3.286730076120254473e-01 1.225489314972284305e+00 9.041923167554440088e-02 9.079297732298639012e-01 3.064051082495777290e-01 -7.744792331184798817e-01 -4.058838374463639709e-01 2.738507049622057044e-01 -7.076147997125001865e-01 -2.384490217413030855e-01 1.658386825722958813e+00 6.239799075481061719e-01 7.389284779316773744e-01 -6.707620573264574393e-01 -7.259422559804699082e-01 -5.631918388823836663e-01 -3.266864641123747304e-01 -4.108052101834701597e-01 1.044455551928562098e+00 -4.620804778350640629e-01 1.495434308341060170e+00 1.343747451220023981e-01 -3.653605971679184106e-01 -3.527708746963104658e-01 -6.457346861237214242e-01 -1.545398701051957868e+00 -5.142017207630510400e-01 -6.918116740379213203e-01 1.096454125457886786e+00 1.404868290856720603e-01 6.665494713137161131e-01 -8.646637458437952395e-01 1.308058742192768520e+00 -4.072429802397910248e-02 -1.493123897200605565e+00 -2.395476407208056102e+00 4.660216501687816648e-02 -6.871239889780221821e-01 4.661609179193532682e-01 -1.402630699726433505e+00 6.317068823722233883e-01 -2.086846743023582362e-01 -1.287872451888612657e+00 2.645821412673754480e-01 -3.069523415737932526e-01 -9.936412613576824926e-01 -7.148043731222204766e-02 -1.134327550036800636e+00 7.191533477157167065e-01 7.569290619744838411e-01 -7.637438481876069885e-01 -7.069722012359308527e-01 9.924521608854549592e-01 1.653085866278188598e-01 -6.971641270119015577e-01 -7.078297930253014680e-01 2.296739348349687015e-01 -1.287819898233326432e+00 1.047725795674404825e+00 -1.093850889587537178e+00 -7.749088838203508356e-01 6.870736808975460574e-01 -1.265976252469512287e-01 -1.808403799718963367e-01 -4.951452081116793913e-01 8.963704062015408480e-01 3.048719953036290245e-02 -2.399738101189417827e-01 2.825060537034075892e-01 7.448577957571413943e-01 9.772362008538227895e-01 -9.836063361010292105e-01 1.204646868784721020e-01 -1.327612044169195205e-01 -8.753276797789460995e-01 -9.424388964709730088e-01 8.130336779692554083e-01 4.218240786527610031e-01 -2.390598499595002924e+00 -3.550185337227539595e+00 1.731284100167609918e-01 1.231645328007158202e+00 1.046326326231813209e+00 2.810257293030647419e-01 1.079940320725834901e+00 -1.309437620556096027e+00 7.923477056044410105e-01 1.441047359868191879e+00 3.162891996153612828e-01 -5.614991453294302381e-01 6.815877877768177218e-01 2.228619682584099537e-01 7.031457832404190700e-02 -2.255130463522301565e-01 2.365294857761690919e-02 -1.787702632306530370e-01 2.214957840985515292e-01 1.160256778997307940e-02 6.229498096584710209e-01 -2.815232804966507629e-01 4.076927698304843584e-01 -1.649192886714211659e-01 1.793662445229504687e+00 5.359626110058127724e-01 -6.615899644773457489e-01 1.269022369905485670e+00 8.556153865887553556e-01 8.824266891595677897e-01 -1.544434167634149702e-01 4.288054965227985210e-02 5.632849700031501428e-01 2.133823888138821179e+00 -1.866831975820908429e+00 9.580314384905024294e-01 5.420774325309929420e-02 -1.987940421945100899e+00 -3.213381851636545883e-02 -1.909266015424994078e+00 2.272051973184971152e-01 -5.780981791068435793e-01 -7.369227379624858632e-01 -7.467603070140744759e-01 -5.092722441609087713e-01 6.253065818967576961e-01 3.565277323087820971e-01 6.088717459497364759e-01 4.945134393434834630e-01 7.213198649498613058e-02 7.713743059291666704e-01 1.468069090336805216e+00 -1.940264965108674522e+00 -8.465927658005860668e-01 9.291869867268092165e-01 -1.466968707018370344e+00 3.278230128130858456e-01 4.587749422448920700e-01 4.206087389956486566e-01 -1.829578713429300008e+00 -5.709673015158918119e-01 6.945271219284558928e-01 2.497707211984171227e+00 -4.429616868677242747e-02 3.565398594973488433e-01 -4.194453092514219827e-01 2.275548179380315339e-01 3.055715238870692629e-01 -1.102430391707102553e+00 -4.388042012689302718e-01 -9.228304976895004286e-01 8.451332683094622267e-01 -7.066573515314549248e-01 6.716066787477830147e-01 -6.223874340709625308e-01 1.968996508367022724e-01 6.786678629662948881e-01 1.525814523520003796e+00 -9.394889317520935812e-01 1.710012626524159696e-01 1.425401425434728697e+00 9.750370784750380659e-01 -5.032527547266065771e-01 -1.245751457865763162e-01 9.921319393818081034e-01 1.765338554514475966e+00 -1.644486858756779579e+00 1.081463786367265367e+00 9.538113358283617504e-01 1.790981027160931660e+00 1.422908027597185932e+00 1.548987199520988900e-01 8.494985317256488200e-01 1.133399679125901560e+00 -1.657190800451509904e+00 -9.778435620489844826e-01 -1.812671078136282588e-01 6.770733551277711149e-01 2.538618622079202414e+00 -2.706380378555192645e-01 6.923856437483481840e-02 -7.166455661838855296e-01 -6.127427268217757739e-01 1.110281329402513367e-01 -7.587979184190082327e-01 -1.273418437229301814e+00 1.402916392213409136e-01 1.442476621828908678e-01 7.793440789338212937e-01 -3.099870142640466786e-01 1.990829745930645212e+00 3.024129811616372288e-01 5.193859828506545151e-01 -7.417077287482672920e-01 5.095074334685932849e-01 -2.484213066184188801e+00 -2.821412670939972500e+00 -1.134913455403183002e+00 -3.494591834461416302e-01 3.628891640725170897e-01 -1.051476500094614908e+00 8.516717294151885387e-01 -3.191840901892330218e-02 -1.384164641520522349e-02 -7.384886897791357319e-01 3.392402290120274388e-01 -6.749182316008857097e-01 1.025724563754357943e+00 -1.180409659246253407e+00 1.147591846925049841e-01 -1.440562844882599780e+00 1.900091754135379674e+00 6.333425083537425060e-01 -1.271611756597564313e-01 1.821003351889288302e+00 1.578909496364718223e-01 1.391430102675422331e+00 7.838836616535105328e-01 -1.192625487630924130e+00 8.691326572584774368e-01 1.334258451345805563e+00 1.178514410451593636e-01 4.597259732602566040e-01 -2.065220093026074455e-01 2.887528845277486100e-01 5.812103599760880535e-01 -1.227563124136166861e+00 2.776697565746109042e-01 -1.030550910914070778e-01 -8.515280217616113534e-01 1.122141214607949244e+00 -5.883084042743806641e-02 -2.410622890819582143e+00 1.291435413703719171e+00 -2.270132060584014067e+00 -6.244585015823666402e-02 4.671232936318039375e-01 1.214564326945996031e-01 -9.927673614344663111e-01 1.244874524986690600e+00 -1.490319612354470413e+00 -2.412482448212371899e+00 1.723475333450176672e+00 -1.458828240640363205e+00 -1.133963650225440656e+00 2.353035292204117834e-01 9.401280620777107133e-01 1.453053341427838485e-01 -2.381046484963802001e+00 -1.915630152298519961e+00 -1.857198423711865498e+00 7.075945241719168166e-01 1.093472651201558232e+00 7.134952833698734453e-01 4.484692419539517139e-01 1.538174413486523395e+00 1.164836563536446823e+00 -1.188896619895119411e+00 -5.971125669205724906e-02 1.424588338091097861e-01 3.353214793862720478e-01 -6.742601479232571693e-01 2.575327950143842526e-01 1.818967695721937783e-01 -1.326809591125679644e+00 9.034432590401632046e-01 -2.432439486588179323e-01 5.547607123410364799e-02 2.243997496113723511e-01 2.498879005916149754e-01 -6.752909976489238630e-01 -2.593078748788189003e-01 9.520937228047616774e-01 9.784100943475093626e-01 -1.286335218248099155e-01 2.950267309857323994e-01 -6.035739341832724314e-01 -6.249732940663045577e-02 1.568726223979380663e+00 -4.593993883713063942e-01 1.777550987793189152e-01 1.978492440682893816e-01 -4.249073453498092984e-02 4.514443157322237665e-01 -4.415287389262644857e-01 -9.988932842669387968e-01 -6.577992713394150703e-01 -8.443344459956121650e-02 2.476308655623379984e+00 -5.184300279373572629e-01 -1.041544061098839541e-01 -8.319457910048137783e-02 -2.467488139945122616e-01 7.384724783058903563e-01 -7.137306540208196992e-01 6.600163050940682785e-01 -1.463700596562103495e+00 8.825837290728171247e-01 6.271907009525341525e-01 8.693668192821112362e-01 1.571561309882749002e+00 -1.272844670662723887e-01 1.691959466888853569e+00 -4.661123214625083611e-01 -2.978332218747835602e-01 1.932751505173363915e+00 -3.471212970085086336e-01 -2.917579699178312613e-01 2.210843516394233044e-01 3.258765598432153410e-01 3.052592550872986199e-01 7.259129020704675472e-01 1.414777626278185263e-01 -6.301356084502280908e-01 -7.903071224056951172e-01 -1.518178075214750289e-01 3.963276329819399590e-01 -1.047172729016833913e-02 5.634127748370164612e-01 7.124032314932015053e-01 4.032001103459641467e-01 -9.721352164801175810e-01 -9.392495431243437498e-02 1.923548555117834125e-01 -4.790100922782537518e-01 -7.500161063792287752e-01 1.091365000459200152e-01 9.715223725412269751e-01 -1.365714693511151490e+00 7.775089205747979237e-01 -4.567721549699915173e-01 -3.888906763190894122e-01 -1.469642736126285376e+00 -7.890512215530485207e-01 6.212016641991761207e-02 1.547327357621881144e-02 -1.175039653893513059e+00 -1.159553551584109554e+00 8.050095327734627659e-01 1.281838821672401485e+00 -6.905986299042339294e-01 -8.467391691522081487e-01 -3.007005465572549774e-01 -5.233653274351082185e-01 1.159636643016735080e+00 -1.683064572130417436e-01 -1.271474437606276542e+00 -1.322430951903525997e+00 9.839199983419719686e-01 3.408938319701874664e-01 9.381205323944291630e-01 1.002753800642613852e-01 1.124513299489240170e+00 1.236476963003106944e+00 -1.506098519203221686e+00 8.542687738349026561e-02 8.172216965082688134e-01 1.630232359373101625e+00 -1.688217520152029971e-02 -5.311990015394233433e-01 3.985389911775270291e-04 -4.523824949278146823e-01 -2.496575520128756498e-01 7.454785693534167201e-01 6.419564733329095052e-01 -4.235081569964312398e-01 3.114078416255645076e-01 -2.290389548271513087e-01 1.322925518630804431e+00 -4.314565025961838440e-01 -9.941694789122687004e-01 8.093863196500210577e-01 -9.321636331321584423e-01 -7.509982098932105332e-02 -6.496913767322888555e-02 5.777212014199160084e-01 -5.011307610449590166e-01 8.720398830545046387e-01 6.715294940652312417e-02 -5.656799657416677896e-01 5.598539060776059895e-01 1.033743823026569641e+00 -7.278083124373079249e-01 3.225940949568313898e-01 6.706313740334030049e-01 1.359269916122315680e-01 2.399114504465051922e+00 6.099661866738882443e-01 7.855899372749584053e-01 2.518978562304670099e+00 1.509758487314688535e-01 7.901919333134713730e-01 -1.636636012956241171e+00 -1.086856516646674820e+00 3.873908345644073992e-02 -2.260665206821365070e-01 -5.370703044874510779e-01 -4.162385609442184609e-02 5.984475538923733628e-01 -2.143722078303780809e-01 7.168989467837988405e-01 -7.269161749421858554e-01 -2.212605749465820004e+00 5.847346084616142914e-01 6.153261308140869357e-01 -1.574956399143355945e+00 -1.409327428023224416e+00 1.715042359915047165e-01 7.202879461436747510e-01 5.228089303186569392e-01 9.890660810280269555e-01 -3.503938131220604713e-01 -4.587237362239772187e-01 2.540929853982425435e-01 2.021228093529107372e+00 1.623575589031422295e+00 -2.207487335201230583e-01 -3.752320706787679594e-01 2.626239380204809515e-01 2.469861556542209680e-01 -4.881252308533141071e-01 -2.663795317982851074e-01 1.790688123671827059e+00 1.270359187047405802e+00 -1.894614191128545233e-01 -1.340275969574597603e+00 -7.291386120645145796e-01 -7.907938578698266996e-01 -3.209889194222605990e-01 -1.032834958969499839e+00 -6.163922488633871710e-01 1.599342857637650051e+00 7.556036817581850418e-01 -2.186963426704508495e-01 1.361381092898429068e-01 -1.948917085107229941e+00 -5.073951786447516987e-01 2.987706531708789193e-01 -1.749591298023306596e+00 5.297516566147202344e-01 7.322928879016514792e-01 6.653880414621894668e-02 9.640898293435033739e-02 -6.385172731821824321e-01 -1.077953413169644881e+00 8.974967258087827859e-02 3.166498437618200934e-01 -1.163574526563647238e+00 1.443912608366771044e+00 8.986683787514205823e-01 1.164496363698342085e+00 1.728867752161275181e-02 -3.690739876811431619e-02 2.330372275629608581e-01 1.332847929834578560e+00 -1.185348872163491274e+00 -4.257181349079169341e-01 -2.444446933843693326e-01 4.957372725615060566e-02 6.733941761109474289e-01 3.148579514043556293e-01 -1.877186953906551103e-02 -3.462456689614292205e-01 -1.072692718238953402e+00 2.443166298584855234e+00 -6.327861872073180516e-01 7.099772396513980288e-01 -1.990542326240957172e+00 1.652258976855668582e+00 -1.392941306000207158e+00 4.426922385832622320e-01 -1.593391785088569546e-01 -3.072515024787370597e-01 1.133968256644436234e+00 1.189249509607082089e+00 8.746504595273226768e-01 1.026708188065426741e+00 1.072488233917531897e+00 8.925722848502044560e-01 -2.174390460947953407e+00 4.057871991586287086e-01 -5.541316314732465109e-01 5.219792523618959068e-01 1.917939943200081876e+00 2.923094913727877775e-01 4.935443842264565228e-01 3.454066610066841014e-01 1.353046952841741701e+00 4.581064803023314203e-01 -3.896645661866533494e-01 1.554781829546846739e+00 -1.182827869678030330e+00 1.661510614665919761e+00 5.677014844534619131e-01 4.448720972703219534e-01 3.533866152978741404e+00 1.012166463055428345e+00 1.162240474167963278e+00 -3.119143218076461666e-01 1.668846228691855949e+00 -6.462732332224918608e-01 -8.141907141837422257e-01 5.942513382016970103e-02 -1.067165004210999024e+00 1.168289231307922948e+00 -7.549335368758034459e-01 3.554217339482441118e-01 -1.714629937506081836e+00 -1.068702480238530983e+00 -2.217852026488645656e+00 -5.108150086546218160e-01 -2.810596777837255297e-02 4.892617716068653477e-01 2.537308610270067044e-01 1.165391152204879432e+00 -1.178007973848592460e+00 5.003779058159831816e-01 7.667515395572288561e-01 -8.269847680141012569e-01 4.352581581985413561e-01 5.922403149223277596e-01 5.700980990691940226e-02 2.331445423374589598e+00 4.210132195464976190e-01 -1.325015361608618880e+00 -1.788524608936772120e+00 -1.059049479035008234e+00 -1.314710064897991249e+00 -6.281706888884541762e-01 -3.602061129859868149e-02 1.972341156248982874e-01 9.981384376233471967e-01 -1.102367491113530384e+00 5.925631084873682619e-01 5.997500358494973760e-01 4.720184182774194714e-01 -1.609955026940357303e+00 2.314336957940881234e+00 9.808723229311712144e-01 -4.442072871728149075e-02 -2.156409765861009020e-01 8.828172329425947318e-01 4.533947455652245773e-01 7.510604010258381535e-01 -2.320032031296710429e-01 -4.526841196595752792e-01 -7.517365632756148504e-03 -2.936909133769960989e-01 1.517304532117834448e+00 -1.423312523648695649e+00 -6.962826334547392859e-01 5.211313702879589727e-01 -5.627554084842336657e-01 3.538157968271910536e-01 1.203100724310216973e+00 -7.032764768954924417e-01 7.480702380503753135e-01 1.584605130142265450e+00 1.416971681830476504e+00 1.624495989651542960e+00 2.596884115717290609e+00 -3.318529041794381351e-01 -2.446532380439089271e-01 1.517229426574989271e+00 -2.451497590285380557e-01 2.046074296827391059e+00 9.678734845778041995e-01 1.218103736728931713e-01 1.271876567507154832e+00 1.823027921536362506e+00 -1.759856816648938393e-01 8.049733592103646140e-01 8.054529907745043571e-02 -9.216818231700336650e-01 2.617027560312330525e-01 2.351868544488712812e-02 -5.268966929140985744e-01 -4.653957946464590267e-01 1.692423845191725895e-01 5.614754289790661532e-03 -7.480567485638813796e-01 8.309574451048140631e-01 1.367152919618814355e+00 -3.972203898278566236e-01 -8.004119320063404208e-01 -3.929174481123809404e-01 4.995814113159504632e-01 -1.664383874783552431e+00 -1.422753017242293971e+00 -1.231139973381904368e-01 -5.864221845676335226e-02 -1.623794354122434891e+00 7.544066994465764564e-01 2.065273483356560025e-01 2.081600041866689565e+00 1.400928499985831799e-01 -1.350308874055931030e+00 5.904447283858049733e-01 -8.806286978858288705e-01 -1.688682333417917958e-01 -2.100670419392922650e-01 -3.558972686466573693e-02 1.371627316455601653e+00 7.396478285990484292e-01 8.543023800634585996e-01 1.149638116050439862e+00 -1.306458225275017204e+00 -1.177506512002794326e+00 -7.365409204423818412e-01 4.183455377100087080e-01 -3.234534819413151241e-01 -9.652269566502101883e-01 -7.039862153714053772e-01 -1.210817380789702247e+00 -6.316613789626023268e-01 2.469553359969735851e-01 -1.868759441291146350e+00 -3.464049081610287573e-01 -5.057713947703251778e-01 1.336688651569663877e+00 -3.012496956386154778e-01 -2.192114815629621294e+00 3.681449343602388735e-01 2.191511374190554806e-01 6.004950935707063786e-02 -1.327203854802836425e+00 -8.527808064529239507e-02 2.065531386743873377e+00 -3.093112589779289240e-02 1.111937944075559903e+00 8.605085171236978026e-01 -1.086940467442635422e-01 -5.974434609816001718e-01 3.354140090197937213e-02 1.328392438732800995e+00 -1.309133852779297280e+00 5.353075588323010781e-01 2.588268728245382566e-02 4.846780465707027641e-02 8.939548813998630106e-01 -1.001963622086042734e-02 2.622069732570037282e+00 -7.000319901404169487e-01 -4.258909603071925343e-02 1.937186678972902532e-01 -6.653335955299252147e-01 5.155839962643712360e-01 -4.484021165905620054e-01 3.619206049081379328e-01 -1.008047169910223362e+00 1.401372836966923829e+00 -1.601920677420369532e-01 -1.179380714354211906e-01 1.252223294496834338e+00 -1.148203368225932275e+00 8.947965529534807061e-01 -5.934106264191257862e-01 7.399325784021593133e-01 1.588672664905981913e+00 1.018144478291914901e+00 9.491924131396370923e-01 8.250848965438253302e-01 -8.288255947661433698e-01 -3.765279307657122543e-02 1.277449770073571189e+00 -1.349078316711134651e+00 4.610085729251041653e-01 -9.632750260290585675e-01 -1.281529624482330654e+00 -2.685572445062811911e-02 3.322716706178687196e-01 -1.109957604524584029e+00 1.383994484255907986e+00 -1.183730523558190972e+00 8.972201932721999285e-01 9.728877833127355101e-01 -2.540977781186326556e+00 8.680272682997511868e-01 3.022273218279459273e-01 -8.336188345206684280e-01 5.727245942232811471e-01 -1.718997670658100940e+00 2.154513659761926880e-01 -8.946008071061477551e-01 7.890668440758872304e-01 1.103227328854056610e+00 1.193106242144261087e+00 2.517643020635557116e-01 -1.635569003060016458e-01 -1.127056781273807623e-01 1.347107863342561940e+00 -1.114754678818034472e+00 8.515940087389954616e-02 1.301032707336270189e+00 -1.468303932730210981e+00 1.849946042558366088e-01 5.300528545525517998e-01 -8.262763897658184087e-01 1.021565664466869139e-01 -8.521139926608866100e-01 -1.917610515159473783e+00 -9.356958180809388237e-01 -5.494277298045417979e-01 1.023442609480049725e+00 1.450479314118955143e+00 -2.033229393778710037e+00 -5.588908855851248969e-01 -3.118040699354313050e-01 1.662267675992936455e+00 -1.062982524337558132e+00 4.047286414676500854e-01 -8.314360481904865541e-01 6.148714731536188971e-01 -4.773257852029366144e-01 4.325684766709820273e-01 1.052093545313316669e+00 -1.848160081051809511e-01 -3.562226083836826929e-01 1.307549663901921511e+00 -2.417790112063450680e-01 3.064312950876075248e-01 -2.452723932779698190e-01 2.255424434313811066e-01 6.897471196658206960e-01 -4.098493055655934580e-01 -1.670296488230418763e+00 8.930709191100829614e-01 -5.786955718419553030e-01 -6.669312610034126010e-01 -1.398286660555229322e+00 1.924464452361550615e-01 -7.367336900889234208e-01 1.992220130953754609e+00 -9.416191442141488288e-01 -1.932901831631578915e+00 2.285311130422673642e-01 1.179943353565288539e-01 1.761955766185886729e-01 -7.622858085999594246e-01 -1.085893584115551758e-01 -3.856706422192591743e-01 -7.075508780362206318e-01 1.556203107380645934e+00 -1.079982905185191910e+00 -2.440674484357694407e-01 -4.656283161359144329e-01 1.084520470017597660e+00 -9.820300005148047129e-01 -1.254762878737132548e+00 -4.327964479455770896e-01 -1.098999328415688759e-01 -1.874741568675412084e-01 4.847749279459177552e-01 8.697799156374838025e-01 4.416009887847636289e-02 7.171828087501040949e-01 1.864304395440181394e-01 -1.425378372729550147e+00 -1.796600928888441029e-01 1.730261893691009689e+00 2.324590040740529828e-01 2.895824835381687890e-01 1.120289509466823041e+00 -5.168987082445062331e-01 9.014955861184869024e-01 2.294336500075236374e-01 8.715464432098202208e-01 1.870087453278141076e+00 -1.307146281904177254e+00 1.161108228343952220e+00 2.233062847046932031e+00 2.200554845825964723e+00 -8.061028178631776120e-01 3.700811627578164953e-01 -1.939227942294267648e-01 8.201769760186569322e-03 4.909994841566519552e-01 -2.910636694276341196e-01 7.725564012422591054e-01 -1.168360370656753092e-02 -7.198923889505284279e-01 -6.854485656466757781e-01 9.062263934761062567e-02 8.495603131537554642e-01 -9.437826102788891003e-01 1.239779005545584845e+00 5.314019945248461552e-01 -4.526571693220456938e-01 8.441171797641088270e-01 -1.387470822263183523e+00 -4.423880802994802353e-01 1.410940819634398657e+00 5.047945237634271498e-01 3.362273780322453387e-01 -7.414370977881099556e-01 -7.603988616281115442e-01 -3.389778713496771623e+00 1.916835081877003299e-01 5.066495734188356664e-02 1.806368674620940640e+00 -1.443197235613052021e+00 4.310509427654735104e-01 -4.138207540093796766e-01 -4.439141643596479225e-01 1.852467226952647650e-01 -7.302016866217267976e-01 1.023129704301855014e+00 -2.393084866770931185e-01 -3.423606249062176032e-01 -9.725023790928815082e-01 3.582705317676981860e-01 -1.003413442627933527e+00 8.964988510640443664e-01 -6.019967432550856618e-02 -8.396739795424997821e-01 2.678293026818428721e-02 -1.980462071378666922e-01 1.146028433702894311e+00 -4.739499622683879809e-01 -3.633827511547060851e-01 -2.985582762252576572e-01 5.519913555285302920e-01 5.826854106649738130e-01 1.058019758888720352e+00 -1.154286429773610845e+00 2.914471669699188361e+00 -1.410449161945102725e+00 1.039848148483559553e+00 8.036773511454421426e-01 3.618615773586218720e-02 -8.296397653139647721e-01 5.231835106065124696e-01 9.566685737804421219e-01 -1.268899910728751967e+00 -1.973876362459247857e-01 2.263287647850969198e-01 -4.326195492168328771e-01 7.331896554614023565e-01 -4.225487808101386356e-01 1.184309078325336051e+00 9.834227555067240889e-01 6.623094178710839941e-01 2.112912806165966106e+00 4.120600966017943234e-01 7.537948195916159833e-01 1.655996063026091980e-01 -3.857352579348500843e-01 6.420608198542596123e-02 7.271764647058617803e-02 1.463102026830910285e+00 -8.292279790868558598e-01 1.602503886743730233e-01 4.152464022787465125e-02 1.927658553475729009e-01 1.895943477481843331e+00 -6.536598869788704524e-01 -8.885293352433873970e-01 -8.623936985944781197e-01 5.527155484450779754e-01 2.691060640029639739e+00 -4.544627887382199916e-01 -7.683155859861242609e-01 8.636775768092520844e-02 -2.035176363531512322e+00 7.584735292768184090e-02 3.698014204271509731e-01 -4.936209510397667755e-01 1.276691606100758491e+00 -1.170937435932468906e+00 -7.785495837136890973e-02 1.102335825908864697e+00 1.948115379614608678e+00 6.870181848237203459e-01 -1.200832942521990132e+00 1.788748397250119027e+00 -7.043017615232469719e-01 7.109242859421280869e-01 1.319170860098190179e+00 -8.945663985308605071e-01 7.809227748707372463e-01 -1.445175494428825758e+00 1.285420886972538090e+00 -1.103052362870906994e-01 1.547030051577082066e+00 7.656650860094647015e-01 2.387990331832693103e-01 5.080630350906872872e-01 6.373705118710273898e-02 2.134692901100776030e+00 -1.169788982046771064e-01 9.269806323643261514e-01 -2.602822848545089052e+00 2.126949693022035515e-01 1.484274622143242572e+00 1.000168284811447483e+00 -2.584085127054112530e+00 4.508212092395699200e-01 -9.198815624827070270e-01 -1.246595971666222491e+00 -1.085975652753237153e-01 -4.744598709942666193e-01 1.349905274682532685e-01 2.255091048678735444e+00 5.590224436699319233e-01 -9.282299789527334588e-02 1.522214267124659015e+00 5.423555150727391583e-01 1.123244552369222077e-01 1.460256253878701838e+00 -2.023179282196458040e+00 -1.527340562908334753e+00 -3.268256433148486462e-01 -1.251565721627773131e-01 1.553168968554071938e+00 4.590566856482870828e-02 7.636941140822363083e-01 1.025784084248277050e+00 3.513188152673507592e-01 2.207100439135490699e+00 4.765880421824893465e-01 -6.531737249122562261e-01 9.478017486888463683e-01 4.990238644191313244e-01 -7.623096629695692572e-01 -7.400531158890092387e-01 -1.602236512759499520e+00 -1.278486226220043598e-01 -6.619447005842963305e-01 -7.426402883620979445e-01 -8.02
[truncated: 3,618,977 more chars]
