# Supplementary material for: Bayesian inference of kinetic schemes for ion channels by Kalman filtering
Source: eLife. 2022 May 4;11:e62714. doi: 10.7554/eLife.62714 (PMC9342998; doi:10.7554/eLife.62714)
Supplement: Figure 10—source data 2. — The number in the file name indicates the brightness. [file elife-62714-fig10-data2.zip › 5current.txt]

6.496782571930688199e-01 -3.385832652532080322e-01 3.686607337101533571e-02 -1.473203458594674498e+00 -6.947246881346662573e-01 2.012146726675295483e+00 -3.362852649789854764e-01 -1.196691381446968627e+00 2.025331581272043380e+00 -2.217328682168055454e-01 -3.420571736438726140e-01 1.709878437970166143e+00 1.321075054215029576e+00 1.551162014947260991e-02 -2.169996769294013084e-01 8.679058456037909430e-02 6.437959635454413299e-01 9.576333972939879979e-01 -2.016349493976560270e-01 1.831243460621176933e+00 -3.781785839359845802e-01 -1.181225786924127608e+00 -6.729418917261066335e-01 4.823587878740938084e-01 1.680913826721862625e+00 3.343200904035983356e-01 4.177613622803309501e-01 -6.558597702286813602e-01 2.505680815064085243e-01 5.646512334180533443e-01 -3.959289406552041202e-01 1.107940575050976983e+00 -1.749278351700133793e+00 -5.772648741463197730e-01 -6.232612829215231631e-01 1.253242610971008864e+00 -6.136171857471833802e-01 1.435358385108303603e+00 -1.196222437688101159e-01 1.670616142535195303e+00 9.042558094491255360e-01 2.302282967977405947e-01 1.553239589144408406e-01 6.106383593358524590e-03 -6.361994679367113381e-01 6.333845250204911403e-02 9.367855000642861807e-01 3.237030608671525589e-01 1.158774952127899605e+00 4.690873585649938393e-01 2.642010924154525875e-01 4.774888882780036758e-01 -2.063166295248384796e-01 -1.109334804996849666e+00 -1.604295728031666091e+00 5.878330690300577199e-01 -1.291488527383641394e+00 1.274191530782849302e+00 1.409551201376693763e+00 -6.650024493033661610e-01 -9.003014819103640765e-01 1.640214640693824943e+00 2.031827706200185268e+00 -1.303063034530447473e+00 -8.717754369736018250e-01 -2.787567027923605334e-01 1.085003010550507074e+00 1.278452761707615237e-01 -1.360881090650127856e+00 6.064884393703299237e-01 -9.050613936050734276e-01 -1.429527309815384672e+00 2.028424009624964608e+00 7.252858176886376462e-01 2.835426065992267125e-02 4.575338648555599685e-01 -5.944839728764578918e-02 1.002979338041183555e+00 2.060447254326616129e-01 -9.359343859768020080e-01 -6.074358303312523688e-01 1.117776371070620334e+00 5.220568655928445878e-01 -3.754678283079606604e-01 3.061095913999429818e-01 1.520495590792238783e-01 -1.189528026585644493e+00 -7.517960185848362453e-01 -7.365166063740485880e-01 -7.549812761914594939e-01 5.551717962168662979e-01 -1.058693548989416033e+00 -7.503305959763467703e-01 1.301432477279081956e-01 2.780198114416277194e-05 5.933967102546269246e-01 -1.023115977559387213e+00 -1.051217422424440828e+00 4.377413611771312496e-01 4.336566645478787674e-01 5.725597783170538468e-01 -1.285765409953112115e-01 5.826980785803146379e-01 7.920239695911257538e-01 6.091160599957677890e-01 8.104958414050420501e-01 1.093150115911352360e+00 2.901588435902202612e-01 1.449346099230581775e+00 -1.248071681420241247e-01 3.665234481034593816e-01 -3.958331995870270070e-01 1.574818960848249461e+00 -6.277533316664847263e-01 -1.373033435494322163e-01 -2.112682566076051482e-01 -1.899791582545627078e+00 1.589983404854171001e+00 -1.376262075765491089e+00 -7.500125845909624278e-01 1.080153276772900073e+00 8.019592092683583417e-02 -1.805630067572301156e+00 6.421388867610881013e-01 5.692780596832226481e-01 1.065963468969308714e+00 -4.089007102681120887e-01 -1.116339399648111685e+00 5.706051010760510023e-01 1.048104371189726880e+00 -6.365922276589699447e-01 4.884739652704606638e-01 3.292389610510404463e-01 -9.511264316121941231e-01 9.911569175880326210e-02 3.161180887511591542e-01 -3.183151395171158332e-02 -2.120422597808215404e+00 9.069076684721927295e-01 2.504922247987539374e-01 -7.269428070699198718e-01 -2.498672238208703156e-01 -6.203448685439690857e-01 -1.161399316351358069e+00 5.886615471027344393e-01 1.714534601944148751e+00 1.765900605370907872e+00 -1.093280993319039052e+00 1.289113073870548742e+00 1.191897435624527990e+00 1.983641012541272453e+00 -2.500426061399200872e+00 5.009919996367449002e-01 9.176907074956723587e-02 4.777911088062535838e-01 -8.508303842216112800e-01 -5.198861218008371532e-01 -2.323266744600832046e-01 4.554712811867308586e-01 6.440629880535124752e-01 -8.423423861508112509e-01 -1.369103721759853842e+00 9.625570780800427606e-01 1.581061436057523695e-01 8.835400309161205445e-01 2.706820961446530088e-02 1.621071237968637169e+00 1.306169496085685111e+00 -2.113116395831878602e+00 3.404954025521910177e-01 -1.013610676345543915e+00 -5.642497602050990935e-01 7.305239084471459865e-02 -1.944986377327069249e-01 1.272458036141532745e+00 1.168811540348281053e+00 1.367098801563196020e-01 -1.468696802031594251e+00 1.218716163573606792e+00 2.598873452038503729e-01 -1.459381741632666873e+00 2.568228035298285139e+00 -1.233754518209811524e+00 -2.183186007989640354e-02 9.366009032121044298e-01 -4.873205845072874354e-01 8.643304936404794248e-01 3.966095544823564634e-01 1.405675551736653039e+00 6.165202486200772602e-01 -3.971242658970460804e-01 2.661108871455686309e-02 3.628980435795132742e-01 -2.119316528330211780e-01 -1.750673856786864047e-01 1.223017815015407628e+00 5.269202820613991811e-01 -1.192060418664185217e+00 -5.748445492983468297e-01 -4.576332172115327168e-01 -8.538375862382957537e-01 2.136363691652241048e+00 1.009576167636761918e-01 8.183202801317316366e-01 9.487667053529137695e-02 -8.505144561474672349e-01 -1.723294072956759626e+00 -5.437376936714330422e-02 -1.007275574845029942e+00 -1.064272021429803372e+00 1.827293891424397021e+00 2.091644123051053850e+00 -5.936452159618874624e-01 -7.042077962113053591e-01 -1.007025038063028788e+00 5.195100221504321825e-01 -2.807332523865961882e-01 -1.783872571337974167e+00 -3.642401149396039539e-01 -1.754530955985907914e+00 3.693104104737468269e-03 8.032654319296516077e-01 1.594214599294824009e+00 -3.128937111173778207e-02 -2.120709760101130215e+00 -8.811170488679009871e-01 -2.012201835232857672e+00 1.954427076148109454e-01 -1.175448470170600834e-01 -1.235018385795029205e+00 2.543466814145358690e-01 4.433751332413480850e-01 -1.208075896713240338e+00 9.374661092242730920e-01 4.128070300773464263e-01 2.714600080054707654e-02 -1.667054037272276856e+00 -7.977835901163129462e-01 1.387289092402568480e+00 -1.015886809289210158e+00 -4.121718229836780489e-01 5.779162825935453551e-02 -9.606922088086702338e-01 -8.061842153765637065e-01 3.597783051519680697e-01 -7.580562192085249507e-01 -4.539208026641338711e-01 2.017521162085038067e-01 6.435157482127306094e-01 1.413788725613594754e-01 -1.964409929766958829e+00 -5.697738136665858599e-01 -1.223171491287659562e-01 8.665469506677571099e-01 1.001844560595627209e+00 7.655692464205660075e-01 -5.550160052929781207e-01 1.539056149842161769e-01 5.237393961686942663e-03 -1.786292682478715921e-01 -3.797592726508594585e-01 2.466770238323416353e-01 1.695782848364018047e+00 1.008705985896638957e+00 -3.243248593804096830e-02 1.904035440802600565e-01 -5.930085985197472986e-01 8.510368553687301940e-01 -8.423394302270862388e-01 -8.083921421748854197e-01 1.646211130927797972e-01 -4.175011529449645376e-01 -1.652012909525036877e+00 -9.176649898903933567e-01 6.036135195479138682e-01 -7.307070643300771495e-01 -1.271374336720089426e-01 -3.624907938792955031e-01 1.135152685015575758e+00 1.532746637397087441e-01 -8.869820821609190054e-01 1.834705523324081655e-01 -1.474757448597241005e+00 3.756663272455160185e-02 -7.922058707262280564e-01 1.081531051271805932e+00 -6.495245487657134165e-01 2.955076841137152521e-01 -1.297051779668661142e+00 2.061865574271814355e-02 6.614909326674718315e-01 -4.588850457310938435e-01 1.409117394992754013e+00 4.239953577598131081e-03 9.121307432235103985e-01 -3.757178566679628129e-02 1.536752410760352072e+00 5.681068408267222342e-02 -6.903056444454567231e-01 1.026009552391089708e+00 -1.608831377665174811e+00 -4.427782554987803043e-01 -3.144904475828602664e-01 -6.076556624369470194e-01 -8.863711972625616387e-01 -1.291093482653021818e+00 -9.889861143508518193e-01 -3.121750183690954472e-01 -7.249883746459315770e-01 -7.926804063994817851e-01 3.042540910620221140e-01 1.470693722258054725e+00 6.725815730849538099e-01 -1.461560683992623177e-01 2.178107968094468827e+00 -4.338026839681161650e-01 -1.682476735182939498e+00 -1.102536606453241030e-01 1.163894616563104112e+00 -1.321031455013481626e+00 -9.126963757890537154e-01 5.707109910314041995e-02 1.563207909861196176e+00 6.149284869165359824e-02 3.953816896719005936e+00 1.858600935727823034e+00 -1.178237946161017902e-01 1.073714201099592813e+00 -7.023164778140862374e-01 1.629322891605531787e+00 -2.616681605075092398e-01 2.207001647179338555e-01 -5.213880204869251328e-02 -1.833705473609603454e+00 -1.796100301582011172e+00 -9.450276150719418011e-02 2.315884693330801658e-01 -9.216532476413341612e-01 -4.046887577654522117e-01 6.713423767486951244e-01 -1.572323144774432135e+00 -4.898730196082512478e-01 -1.991873625263546721e+00 -6.344544508335381305e-01 -3.292752577146443871e-01 2.236812180732690794e-02 -7.909568652573150116e-01 1.640858387131743090e-01 2.569220986617403168e-01 -4.302809087034744628e-01 -1.350008214245694005e-01 1.030821969829621265e+00 -6.935744968432459023e-01 -5.836681052770764655e-01 -1.223310816688899072e+00 1.229561044047538410e+00 -1.570127344883032627e+00 6.149069245152700702e-01 2.270257908277872438e+00 5.888043771583864050e-01 -2.245927149152688596e-01 7.676740323287224721e-02 1.024294846579016260e+00 -1.401782385178572121e-01 1.013522010232152715e+00 -1.864580353929629730e+00 5.859044288212490459e-01 -1.942815605687229497e-01 -6.847387405196060373e-01 -1.405617989087032615e+00 9.181891431239659340e-01 1.966203001079192825e-01 -2.712125674698410704e-01 -6.778087925791590473e-01 3.416524535025743381e-01 9.813552223117041340e-01 -2.883235968081837020e-01 1.928476888777858056e+00 -1.023143398756279909e+00 -7.333527711664018511e-01 9.409954537381114148e-02 5.848870570255356727e-01 6.348259252332633107e-02 -7.392588690358482539e-01 -2.590692892085924459e+00 -3.368783282834793558e-01 4.159913144094781190e-01 3.246196387071523137e+00 2.214419139594062114e-01 -1.017722161340566478e+00 1.034962560220494376e+00 -4.558450321855562204e-01 5.329278585216754571e-01 3.362101159925849625e-02 -8.049826477402438618e-02 7.075694391145884721e-01 1.101167684560621307e+00 -5.556469674369164391e-01 -2.932940687383122080e-01 9.360358765837628603e-01 -1.016196871766524013e-01 6.227656617425574304e-01 3.818500312852893819e-01 -2.013890907595623503e-01 3.092677547926313553e-01 -5.270400171269816747e-01 6.092652528228862385e-01 2.049846026260555121e+00 2.810653297843073162e-01 2.482355410966943787e-01 -2.095277460009134618e+00 -2.254917851307023380e-01 1.144745650854005259e+00 1.134963639811797265e+00 1.234870076114582771e+00 6.072848202067926415e-01 3.683012163582898291e-01 -2.404208571993498467e+00 3.916123467852981044e-01 -9.803357714286427271e-02 -1.042566632758508138e+00 -1.560476486896336112e+00 7.251121839736964780e-01 -6.168187681098827868e-01 1.152550628162839486e+00 6.707823966553793094e-01 -8.022395863130432625e-01 1.187426361465405700e+00 -1.255032294782952418e+00 -6.685221548365188893e-01 -6.692272960907116319e-01 1.188473016572063168e+00 1.780975111820927159e-01 3.064695788742096139e-01 6.325826031441537101e-01 6.135066002728060131e-01 5.707295683787563800e-02 9.172013613826403011e-01 -1.135766696041037971e+00 -6.690139508980439409e-01 -3.131790764138718819e-01 -4.145575759875524402e-01 -1.047724797629692312e-01 3.136810063002634652e-01 -1.157159774445123634e+00 -1.138332856716516572e-01 7.135113086574772501e-01 5.759163050508634418e-01 -1.273242484462557556e-01 -1.621084208988027520e+00 3.592002777072443864e-01 -1.352211045984180293e+00 1.301690600221791172e+00 -8.044958576296091790e-01 5.705659008555264977e-01 -2.586010028547524264e+00 -3.778435466647465102e-01 9.718982115299754643e-01 -2.681078546296752130e+00 1.053667261714492431e+00 1.804175311579221119e-01 5.764388082434950267e-01 2.700653384757557784e+00 -1.413989067973016489e+00 -2.005580981564091536e-01 1.676739891914853509e-01 -2.776953100173421701e-02 5.917195092092242953e-02 2.423880492446712331e+00 2.510317128541153520e-01 -1.154610781125170904e+00 -3.993527917330900179e-01 4.058167113871974374e-01 4.661295418501213983e-01 -2.793078276361298795e-01 5.740509955655075380e-01 -8.766401719101052370e-01 -1.397054376026639344e-01 5.323641896827061570e-01 -3.552753677232304286e-01 -3.300176436658709689e-02 1.538458049976594300e+00 1.061398486248108952e+00 -1.904149500457287481e+00 -1.717024725776018501e+00 7.048950463154483037e-01 1.445860168848924543e+00 -4.648581375369873619e-02 -5.587959621380228503e-01 1.982982672184075701e-01 7.380167336253392607e-01 -1.418803777543329279e-02 -9.239879877571459676e-01 1.503037507356353997e-01 -5.009366697559003434e-01 -1.534761100075155982e-01 -5.664196134463399535e-01 8.680132521774672205e-02 1.103080996588999607e+00 -1.488369879908878923e+00 1.639373788580023250e+00 -7.984875692305102302e-01 4.429087509452363514e-01 -3.021091593450419555e-01 -1.456280668633712638e+00 1.574933904222171499e+00 1.098664586791485931e+00 5.639255715080409015e-01 -1.041160079092245727e+00 -9.206808014396670181e-01 6.813173012177881072e-01 8.979702283713697497e-01 1.514215877785203945e+00 -1.262804992992247799e+00 -8.386315855192019164e-01 5.487975643472161602e-01 -6.020209961798312914e-01 -7.190582885608955976e-01 -6.011712157963580161e-01 3.159299784993310767e-01 -6.088230312988032189e-01 -1.005264833853337869e+00 1.724608491595978066e+00 1.018232190186429964e+00 -5.257439629802995729e-01 6.787847223393410623e-01 1.280677176656051408e+00 -4.562665379883020789e-01 -1.332662739757808912e-01 -1.786980190596617057e-01 1.779515691558120338e-01 2.929604363863458349e-01 1.246425782549142047e+00 -1.623068526351033602e+00 -3.809001694974615826e-01 -3.770001795518694299e-01 -9.925407564147871176e-01 1.622853562802950289e-01 -1.307911211718085567e-02 2.808367750051284917e-01 -1.803963368313051374e+00 2.061170640224195272e-01 2.866056900776807748e-01 1.456014117273797703e+00 4.416351245870848707e-01 2.500219867113395167e-01 8.168183880886871195e-01 -2.133614155752106695e-02 1.247089286920144868e+00 -2.870507970616134052e-01 -1.469371402343106370e+00 -4.602708929296848994e-02 2.018254228672886619e+00 9.119276022856582786e-01 -6.489219159584782570e-01 -4.142923280995857716e-01 -1.805988953847426526e+00 4.626465963981600885e-03 -1.240262776207509354e+00 -2.649091323807489795e-01 8.361372762047900586e-01 -1.082358811103929730e+00 -4.091469115881442575e-01 -4.282885901572688891e-01 -6.499219135521370205e-01 -8.522804133049204367e-01 -2.155112865199219740e+00 -1.481422698571299268e+00 3.676146460418009965e-01 5.197257727642212721e-01 -7.187974189176625783e-01 -3.015012634575476302e-01 1.449478365724485185e+00 2.012052920689364199e-01 -2.459863953826701422e-01 1.156542049334178257e+00 1.900466109882366750e+00 2.685180954468430747e-01 1.831405730792359243e+00 2.047136013782974162e-01 2.272217683079191253e-01 -1.018714244444107742e+00 1.797277921525053612e+00 4.713584821642388123e-01 -8.449236621377237411e-01 8.351135067339173282e-03 -9.579408611265533002e-01 1.162353860291651442e+00 2.272665199206639827e-02 1.595006741551169727e+00 8.233803643114749882e-01 1.481380242109462675e-01 -2.222388652631564765e-01 -9.072510336208865211e-02 -2.310720454658598211e+00 -6.760022519398052321e-01 1.047155166837723028e+00 -5.019741454960455762e-01 7.391836935517267504e-01 -1.151725019041639042e+00 2.029580540043982029e-01 -6.431897367578215396e-01 6.610728705249714343e-01 5.132826537413532897e-01 -9.973675743370128410e-01 8.131971708551443134e-01 -3.625941725401752858e-01 -4.169371923929606760e-01 -2.716428012896587862e-01 -1.370128991395678453e+00 -1.734247822327333877e+00 -3.735419034572070029e-01 -1.475506451551102105e-01 1.055685165740021247e+00 1.120443878797548753e-01 3.139665293715941385e-01 4.597418258427798943e-01 -2.900634162078963296e-02 2.172407658362267568e-01 -4.617999548200369397e-01 1.984917291981467269e+00 -8.735226317056821177e-02 9.270434345336290294e-01 -4.062854458546953373e-01 -5.286020632100394412e-01 1.098560150624586340e+00 4.658792587850051348e-01 -2.504402455772602121e+00 1.396485054894698541e+00 1.258288465098669207e+00 -9.385774609996216933e-01 -1.843529427638294915e-01 1.728759726457244628e-01 5.167217706972282443e-01 1.120024793220810028e-01 -4.451130873423324030e-01 -4.103563097366249440e-02 -3.329789920621029076e-01 1.208509157288602642e+00 1.835546325617990471e+00 1.731634119444347197e+00 8.615225903522528705e-01 -2.953139290294145569e-01 -4.824539813169512192e-01 -9.987779498012572255e-01 -5.041954755736430260e-02 -9.747357287777725920e-01 -6.003853095448252741e-01 -1.272535548196989996e+00 -1.976781960295710128e-01 -7.111570253139845033e-01 1.902909240771578414e+00 1.101653923206236563e+00 1.687360800818518358e+00 1.691442411556481618e-01 9.439855519279711782e-01 5.356116498684395655e-01 1.667203875280580228e+00 1.605772527243535475e+00 -1.147105910512969396e-01 -5.744098504415785511e-01 8.486243947391315656e-02 9.908501608498190283e-01 9.153159475986012428e-01 8.355170513900487261e-01 -1.946918449762327641e-01 -2.237441114618110016e-01 -6.002044956124846786e-01 -6.692852055279212287e-02 2.520734067809694001e-01 1.047410243156461779e-01 -1.660047576526539614e-01 -6.008922695048891649e-01 1.393449096663404552e+00 1.934728122652608351e-01 2.223683513517793031e+00 4.647255323399261395e-01 1.575763459095905983e+00 4.119439591600175254e-01 -2.563032274246657582e+00 8.609689383458256629e-01 8.399462488742337474e-01 1.018677738240803432e+00 -2.119923838088302870e-01 7.445598541919294933e-01 3.838817387613364246e-02 5.154393631699800693e-01 -2.113595413124539357e-01 6.444224060656311703e-01 6.535174064369436708e-01 1.739556463862424573e+00 1.568117479140176629e+00 6.354354908482078290e-01 5.240278189130828101e-01 -3.031584165195881919e-01 1.932337785249867157e-01 -2.254576201869443963e+00 -1.252563221530996751e+00 6.809673114273880890e-01 -4.226157045430593562e-01 -7.798703079144464478e-01 7.864780257664594210e-01 1.552668802315634089e+00 -3.175779732557556523e-01 8.267581228128072501e-01 1.621178322494824797e-01 3.058897535328220507e-01 1.398699595218250602e+00 8.705726607784542992e-01 -1.308756413561295240e+00 -1.494622308032827140e+00 -1.103475095952370255e+00 -1.484569761938714150e+00 -1.649481042250532659e-01 -1.071920623272403894e+00 -6.020308085922153607e-01 5.626397838777074112e-01 2.878269250781969046e-01 1.196181883236334453e+00 -1.488063173216789270e-01 -3.220968031703617118e-01 -2.054272260542651732e-02 -2.608752553007796515e-01 -1.951512294297591765e+00 1.918284961559701129e-01 -1.740770664603444207e+00 -2.021729422180083557e-01 1.291192101928189118e+00 3.855287933770826792e-01 -3.879420078023048668e-01 8.786389972519661473e-01 -2.409318544754712743e+00 -1.520111296279453406e+00 -1.538359528792045738e+00 3.903014267035624929e-01 1.348569778275454656e+00 2.165335049700075842e+00 8.255883430236120313e-02 1.902826198659586798e-01 9.598152442800295114e-01 -1.465079127147153937e+00 -1.126144998178309820e+00 8.302007678842624472e-01 4.189935299017547576e-01 6.629137630794167402e-01 2.224174155824602539e-01 8.718215618542427547e-01 6.798577587433090041e-01 6.522781080995759817e-01 -4.029783350335203185e-01 5.377127986439634855e-01 1.311525343134365196e+00 8.206721928329768767e-01 -2.996453071544513125e-01 -2.776372298190588062e-01 6.344634743883614814e-01 8.381295569676715518e-01 -6.158235174395412237e-01 -1.566170600100602828e+00 2.429190919566912576e-01 3.726248242533284905e-01 -1.501264199273555588e+00 1.532090732071752059e+00 -2.178175459540103276e+00 -3.894032674922346393e-01 -4.597558085007260598e-01 1.560553449409897431e-01 9.422863045342346755e-01 -6.487323068198270759e-01 -1.103348169943685342e+00 -2.547127827071787642e+00 1.011085522582795493e+00 3.369670371747993665e-01 -6.841159584707869890e-01 -2.357545231509149963e-01 -3.797682632404506542e-01 2.572504907517343953e-01 -7.279451711085566101e-01 4.727338198245482070e-01 -2.434039449652431186e-01 -7.165424805473795677e-01 -5.359483832224439803e-01 8.867304014830071357e-02 -1.075762633356265319e+00 2.638226749620416478e-01 5.325599337862276794e-01 -2.223570578176208568e-01 1.883099553592205044e+00 -2.739829943995645056e+00 -1.301710706258350503e-01 -2.552835672709897197e-01 -1.770100469500440976e+00 4.502945548207760162e-01 -1.122869889356734818e+00 7.116624151200788562e-02 -4.738275364782269516e-01 -3.649016816573861788e-01 9.257161431836293808e-01 -1.159284110805243406e+00 5.134947759549515212e-01 7.482349683553539688e-01 1.170617144297930956e+00 4.517766777862758376e-01 -8.422088516060094454e-01 -1.154570224007251067e+00 1.440359225792834375e-01 -7.931975608411780954e-01 8.878979740124678388e-01 -7.772808251554552683e-01 3.119410369616238896e-02 2.177297768474390216e-01 1.880543761303486716e-01 -7.841508487245465453e-01 -8.566220083189641787e-01 -1.074743190880985244e+00 -4.909348981500146758e-01 5.819195974186281983e-01 4.449132736333141769e-01 -1.018481378677992044e+00 2.948856093976663373e-01 -7.670688920664670007e-01 4.535314814588182752e-01 -1.954431061690213856e-01 7.620436302050906940e-01 2.284370185079628857e-01 1.477588886469851648e+00 -6.941928022069353554e-01 -9.681310838870030855e-01 5.565642757477062830e-01 1.450392838494173331e+00 -5.943505390358937435e-01 -5.644452775330019989e-01 1.671347404609989928e-01 3.248996475683794127e-01 -1.489631899181378949e-01 1.890005674297220883e+00 -1.795945379705588818e-01 -9.730131129630604780e-01 1.599271403864883201e+00 -1.534245370633649630e+00 -6.335926226104024797e-03 2.048663778042776329e+00 1.152348162046190616e+00 -8.749713674585538614e-01 7.291246177588945887e-01 3.665975170111864800e-01 -4.464740880933559808e-01 -1.121360565472563353e+00 -1.598394192834928340e+00 -1.512414178131193498e+00 -5.177667509062462425e-01 9.237858603081192665e-01 4.856315747009007366e-01 -1.205461427717740008e+00 1.015851725039173203e+00 1.233587476115727971e-01 -3.766579532605155989e-01 8.417214102339362625e-02 8.452266797812740817e-01 2.396101964006576157e+00 5.343124429089625149e-01 1.311667659864334867e+00 -6.725673237328742005e-01 1.964146034025163884e-02 1.167019958316294348e+00 -7.040776173264807758e-01 -1.587078108979102786e-01 4.268359682673073668e-02 1.508371579193446888e+00 5.699495679050646801e-01 -6.587974791982339484e-01 2.057610171434799684e-01 1.696919049678310143e-01 -1.343096566082625731e+00 3.779027887163821098e-01 3.805744064142689287e-01 -3.150625784446636324e+00 -4.526078204789651949e-01 -3.083581773381020852e-02 1.709537488057316423e+00 -6.230573565181793949e-01 1.848211712334756784e+00 -8.659345390450530200e-01 -4.138298515847737558e-01 3.741568149741596461e-01 1.217005809833905383e+00 -1.857379868128772316e-01 4.763713574163976894e-01 -6.373182187901190732e-01 2.350682324628847741e-01 8.507203614236880096e-01 4.440767161830824206e-01 2.030593638573034432e-01 7.229446425650529751e-01 -1.311250372183145663e+00 -6.288235185609231115e-01 2.434195943880972657e-01 7.194439570982262833e-01 8.247918068937309943e-01 5.099596412205293916e-01 7.201470278784313228e-01 -2.624139940949768990e-01 -5.329595215462636926e-01 4.825847973144593017e-01 4.075400318057601501e-01 -2.450229857629527552e-01 -3.449432313128478755e-01 8.881914211039392271e-01 1.616331284279617808e+00 -8.460023109820715703e-01 -1.061146403176348174e-01 -4.144301683506100842e-01 1.443080634362131187e+00 1.987006711056390706e+00 9.887392611647408680e-01 -5.130078856899519257e-01 -9.961404702206834438e-02 3.762837562165737282e-01 -4.947403115848117983e-01 -5.977121471227588856e-01 2.050299521603304864e-01 3.600397246677089491e-01 1.316815977960011652e-01 2.926228068417479622e-01 8.002720242897501945e-01 -2.014042058405226057e-02 -2.945554768519061950e-01 2.692843201895701033e-01 1.403537105291095877e+00 -2.181739659989685443e-01 2.181094085248645176e-01 3.466388930447772965e-01 -7.997972393659243950e-01 6.212013646737766237e-01 -2.276088202300528274e-01 -2.069381720995786988e+00 6.570015295566575819e-01 7.812475104571641182e-01 -1.062540347970697185e+00 6.271986170750989409e-01 -4.684144079298451224e-01 -2.104432783166343857e+00 1.260538043313024659e+00 -1.570698123936588475e+00 1.161151870657257668e+00 1.643941894173361451e+00 -9.269522519599709964e-01 1.139335727548158816e+00 8.112162806872764698e-01 -4.280119821851732231e-01 1.812212145140250363e-01 -4.409421521475413441e-01 5.863414400383206715e-01 5.667711052186170662e-01 3.193649416459749812e-02 -5.402408617153109383e-01 3.151785299609095176e-02 -2.986896069529249576e-01 1.122461129731401774e+00 -3.396733609272965283e-03 2.201189402594688094e+00 -3.991111801676763826e-01 -7.120304737009427454e-01 7.377448338923622284e-01 -2.189524161978844141e-01 -9.591671587163547175e-02 4.546609713828549948e-01 4.444149359973501717e-02 -1.365439737164780010e-01 2.339764553720563023e-01 -6.386835319446260151e-01 -7.741774384616935123e-01 -1.324576402534604624e-01 -5.771642471948189579e-01 -2.970678030036834616e-01 -5.573757927925956229e-02 -2.324619207398368470e-01 1.481075143303214992e+00 5.592548443374982803e-01 -1.684161355226762580e-01 1.338323319724216365e+00 3.224821685156047946e-01 -1.010276017776674751e+00 8.173266742003169050e-01 2.383417366133887327e+00 -4.611054334756674589e-01 -6.412813672173890422e-01 8.189822534036725332e-02 6.871222273978425665e-01 5.914528876978645267e-01 -6.313133099511546165e-02 -1.124670194400761020e-01 4.977618411847080648e-01 6.849369394438364900e-01 -2.748553895372992106e-01 -6.312881194737013368e-01 2.628450770001026893e+00 -5.440701853569548385e-01 3.626052350259206247e-01 -6.057785204103716126e-01 -1.030450075193847459e+00 -6.026593623084793849e-01 1.377008431874822802e+00 -6.108527503370383416e-01 -7.164090857081973907e-01 7.850572933033094225e-01 1.301703020076109052e+00 -1.299003180601513208e+00 2.403074751014734611e-01 -1.042885946361509220e+00 2.392505494871219884e+00 -3.526696866634267957e-01 2.190707235161602373e+00 9.627296188858176507e-01 1.747848230629814870e-01 3.139980743901273907e-01 9.267832626758012449e-01 3.079912658822498539e+00 9.671274597758372504e-02 -1.231105047985863177e+00 2.443880627507921677e+00 7.162747413186864032e-01 -2.764047387628588148e-01 1.724215064360301808e+00 1.554591695518192873e+00 8.622371682321430253e-01 9.266219136838939052e-01 2.023489076918428609e+00 1.191584724846433518e+00 2.212161225512533136e+00 5.305681386462932636e-01 2.601307523406089839e+00 2.158997895766590513e+00 1.447409599051654006e+00 7.239241863724960035e-01 2.232507154140326300e+00 -1.370322050307843931e-01 3.685689913532812501e+00 1.326323712334325888e+00 3.364451615479657320e+00 4.907525344620507823e+00 3.248560917149920346e+00 3.145094698469947936e+00 5.238425737273711746e+00 5.920842982926130205e+00 4.927842462634946408e+00 2.725034539168905479e+00 3.546908390625247431e+00 2.590819800087027946e+00 4.444639180031556336e+00 3.674674088369683567e+00 2.901164865661172598e+00 1.925264319902280530e+00 3.450493521928843954e+00 4.868129156048165207e+00 4.216028553577265470e+00 6.491841902683117560e+00 5.794297367703362234e+00 6.436795373755325400e+00 4.527249270130802472e+00 4.774662999091573212e+00 6.399243801131113685e+00 5.479974903962594901e+00 8.993069391337508378e+00 9.775797770461705838e+00 6.929385105352466212e+00 7.997002949829937535e+00 7.755124190840412268e+00 6.469342217379210780e+00 7.317336364908905821e+00 7.608860914164938372e+00 7.496102966419384117e+00 7.311987925577359881e+00 7.404114896501303278e+00 7.958722266470421580e+00 7.689841573742896230e+00 1.066258036309149482e+01 8.417412306669691091e+00 9.704621523365990043e+00 1.069538913139826164e+01 1.115924416653052553e+01 8.611365208634023105e+00 1.121543395018475486e+01 9.510815105880162434e+00 9.903869392210296496e+00 1.109938099492809904e+01 1.016049974582476700e+01 1.255971962810111364e+01 1.145206091134371817e+01 1.074493683607866856e+01 1.070168706883442411e+01 1.088748898914933605e+01 1.195845428376150821e+01 1.011405327640168395e+01 1.275647899975833965e+01 1.097513928009223960e+01 1.233250155250812519e+01 1.150330404706610921e+01 1.086237466075050229e+01 1.132132998709424143e+01 1.120769050717685111e+01 9.934941634940969379e+00 1.186524736593772289e+01 1.209869349432163688e+01 1.291676830575081070e+01 1.209142077696650297e+01 1.241752981683330859e+01 1.284530453910090486e+01 1.248234396113003797e+01 1.106449931452812230e+01 1.410993165258172688e+01 1.246092333118908435e+01 1.365834032476841031e+01 1.040008953242912781e+01 1.311652596543422611e+01 1.230517862943640139e+01 1.230298822919998436e+01 1.188816919283098272e+01 1.500194426591193597e+01 1.197440831699426056e+01 1.220356817206067213e+01 1.074711665389494897e+01 1.219445901258978715e+01 1.397488691840927899e+01 1.436087483096210349e+01 1.281831358351901784e+01 1.133418588381770142e+01 1.213090853230819910e+01 1.423820410525003588e+01 1.453797120695989520e+01 1.261490333657073215e+01 1.242650726300033170e+01 1.229808974061078963e+01 1.245822337814529135e+01 1.442497725703036870e+01 1.482440310885578683e+01 1.471825070304355698e+01 1.527643333825515093e+01 1.438389301354211902e+01 1.535134682312661525e+01 1.466127824598845919e+01 1.417679328774916492e+01 1.537280220753610394e+01 1.586222635054752672e+01 1.487122331398454733e+01 1.371541962459556707e+01 1.446249890965683527e+01 1.618600736969115772e+01 1.522425514991678597e+01 1.441036830297862537e+01 1.567286072479148729e+01 1.848756326636140912e+01 1.783504199799399004e+01 1.612241297283509311e+01 1.613043009005017225e+01 1.744615303806331497e+01 1.585237012231321785e+01 1.955266532237071786e+01 1.702537932721269343e+01 1.674471461795083371e+01 1.853548047176625957e+01 1.768434740780944026e+01 1.688846193369824888e+01 1.755753842602710080e+01 2.073818934758018173e+01 1.833714023737664789e+01 1.647883347301330303e+01 1.761902029797897384e+01 1.754579174328713975e+01 1.801601681123430510e+01 1.870540290069548917e+01 1.760909870156760348e+01 1.811423266189521541e+01 1.593629055454520227e+01 1.844155399121672190e+01 1.849639304631082126e+01 1.660986656136321571e+01 1.744225351108914523e+01 1.828516924589549575e+01 1.908249408418190640e+01 1.881237904637997360e+01 1.699653050473283855e+01 1.951611211709073856e+01 1.848020725320868962e+01 1.900589500902992768e+01 2.049707182158195096e+01 1.865855926762835537e+01 1.968314363193855954e+01 2.004002088156460459e+01 1.936237052200452169e+01 1.744154634088501510e+01 2.066202561508063340e+01 1.867216237142159230e+01 1.906345117940733402e+01 1.940039654102158551e+01 1.911742890358560842e+01 1.895984055987606354e+01 1.656931296357040040e+01 1.895709887081632417e+01 1.738401331977211584e+01 1.953801994821978383e+01 1.723469626264109067e+01 1.925116085476965821e+01 1.845406678751484719e+01 1.766817000250062364e+01 1.809430243073373390e+01 2.018484709940987543e+01 1.886284213251136777e+01 1.940239481301186331e+01 1.981952960633984162e+01 2.066347838827464756e+01 2.114766164117212810e+01 1.993483700402577696e+01 2.058085483724635623e+01 2.166528376633325692e+01 2.110418246893666350e+01 2.074423778657131123e+01 1.975205463723203891e+01 2.087219145102451634e+01 2.060549120562820491e+01 1.978370272881490877e+01 2.021071123458633423e+01 2.033037771698275264e+01 2.126381994853827706e+01 2.138853911099149840e+01 1.891431034860470461e+01 1.791286941175379255e+01 2.062003199001778597e+01 2.141802240651750111e+01 2.120189174113947672e+01 2.119351172019370821e+01 2.110485438074253040e+01 1.975595476359776015e+01 2.343446942962842172e+01 2.284895649154591979e+01 2.311415234424645604e+01 2.401031677858212632e+01 2.563213668174851989e+01 2.521051903825707186e+01 2.571515964097994100e+01 2.676945875419000487e+01 2.356986403519888640e+01 2.514585262939897703e+01 2.405100303983670784e+01 2.383323217018939744e+01 2.537061594438696943e+01 2.305130840539871784e+01 2.441093915546166571e+01 2.316805445337274350e+01 2.712724568569697681e+01 2.597071157678529829e+01 2.666345799778607528e+01 2.785966087604494490e+01 2.741128773602826740e+01 2.593286875416415072e+01 2.606913398099329626e+01 2.862592999252786896e+01 2.724203740765067039e+01 2.717166387934270944e+01 2.834682282261127284e+01 2.996419094885406409e+01 2.606496413789893651e+01 3.138766252443005911e+01 2.936912678512986474e+01 2.692264948398713642e+01 2.881881302961934566e+01 2.727973902421064523e+01 2.897808498613335715e+01 2.866804339616620823e+01 2.880154799418652800e+01 2.886017418420228253e+01 2.846177349371197707e+01 2.888433378264373985e+01 3.178739478801364982e+01 3.209517562664500190e+01 2.851389889111931097e+01 2.830951048057277930e+01 2.867619624586590987e+01 3.363415936051740829e+01 3.090722158639198724e+01 3.420383914509319823e+01 3.135986749531100770e+01 3.021473503864806531e+01 3.198231609031538270e+01 3.407343363766533884e+01 3.384287873321598994e+01 3.383632260586664131e+01 3.324355605041269257e+01 3.549396048615816568e+01 3.260789204667613461e+01 3.407525217666330519e+01 3.475226612829669648e+01 3.363301530179442977e+01 3.408437648464299485e+01 3.526872139984012477e+01 3.332077658142554100e+01 3.372602079082689386e+01 3.467925399502790640e+01 3.096602580031759899e+01 3.369131371439270595e+01 3.444330312382216874e+01 3.295163503109311165e+01 3.457129388669543602e+01 3.557182107637887469e+01 3.359279436245835626e+01 3.345114733875727353e+01 3.383915332429030087e+01 3.597640109148102283e+01 3.365125155020113823e+01 3.451690932573644233e+01 3.578251741493329519e+01 3.446102941145827714e+01 3.619980571823053594e+01 3.516464945885153526e+01 3.593841728081380182e+01 3.735654108377761418e+01 3.588822854919361305e+01 3.496095681418611889e+01 3.641376758949370185e+01 3.765731692892217097e+01 3.694073585566912499e+01 3.481889914864807878e+01 3.782565217211438124e+01 3.517497737422992543e+01 3.564669540851004825e+01 3.621051539933986163e+01 3.770413607353454211e+01 3.684066746956650462e+01 3.473772233665011555e+01 3.681671040135027795e+01 3.676438769973390919e+01 3.761572474182041503e+01 3.794129149331966744e+01 3.774122992235309226e+01 3.823871286090026445e+01 3.678447586708176686e+01 3.748625397970993589e+01 3.828873265289901440e+01 3.939517059932503429e+01 3.777872371516200189e+01 3.816313237001578074e+01 3.870636938449540310e+01 3.833311340262599032e+01 3.786541033862207684e+01 3.723418018129344631e+01 3.597182004944018274e+01 3.915267899720697642e+01 3.671729524565149916e+01 3.813749464910047493e+01 3.886267295420499579e+01 4.039798686090790625e+01 4.014109965979281469e+01 3.781049746668672640e+01 4.005101321050801744e+01 3.944322310490319694e+01 3.877968722306803784e+01 3.918583110857490936e+01 4.251922805482281120e+01 4.167997173778098841e+01 4.090576817446785185e+01 4.127333799712109652e+01 4.336996291668086911e+01 4.411052273528235190e+01 4.251602352502774806e+01 4.551447646983564965e+01 4.254687126618023285e+01 4.794602008416271843e+01 4.748647050305555695e+01 4.608816067264381644e+01 4.549268859178040003e+01 4.500617687572091086e+01 4.682148410892074963e+01 4.716489591531350811e+01 4.737215625710362588e+01 4.569495262619408038e+01 4.632340149675260932e+01 4.526773616008681955e+01 5.109694178827857769e+01 5.035486931453395698e+01 4.886403352979853310e+01 4.831011710092380440e+01 4.828195565617099305e+01 4.915919000951954132e+01 4.860585552461540004e+01 4.943407673160893268e+01 4.847509310803066285e+01 4.822499258359022178e+01 5.004230627523050856e+01 4.862640371904731751e+01 4.937107993590868205e+01 5.076956033075689589e+01 4.962001609964298865e+01 4.961571942271061886e+01 5.215679228283156732e+01 5.224922781616033518e+01 5.098559684795316826e+01 5.238237337434408403e+01 5.105383253697570467e+01 5.202176671490424553e+01 5.141931549046898908e+01 5.076212631495285166e+01 5.219322322298499017e+01 5.210662525629263797e+01 5.185307667118472352e+01 5.255019996941544491e+01 4.974375614194759265e+01 5.060768709668703025e+01 5.246441310300721028e+01 5.467001972629589091e+01 5.341828481291688036e+01 5.241621327997023627e+01 5.458363185985298571e+01 5.384895530547640874e+01 5.548562964429707733e+01 5.494820165225938524e+01 5.358857575775437709e+01 5.426396932910287063e+01 5.682155214765819551e+01 5.614743113001028973e+01 5.606582363564164240e+01 5.462146486301931958e+01 5.777229835949685821e+01 5.590665319670148392e+01 5.625296907972695237e+01 5.408281879644726331e+01 5.573192645165984516e+01 5.627029592740742459e+01 5.598198939697870458e+01 5.794728351777809650e+01 5.752646467783395678e+01 5.696113603693232363e+01 5.609576411446406041e+01 5.663528059365823708e+01 5.610634254756227079e+01 5.764983471843317631e+01 5.719272846366830265e+01 5.859156439360613433e+01 5.746049210044435540e+01 6.034899747483338928e+01 5.732649812811344248e+01 5.959816674122486546e+01 5.830773800791335049e+01 5.868904178738884525e+01 6.051236310360563664e+01 5.949525082916323981e+01 6.440776383244158865e+01 6.141489591338958576e+01 6.640358563469389708e+01 6.445911135431629191e+01 6.568719367059387082e+01 6.554123155813861956e+01 6.897923816105010530e+01 6.440378335553151601e+01 6.620492427397854840e+01 6.678451418527367878e+01 6.762551413291717495e+01 6.572375302750597825e+01 6.830976120493016879e+01 6.609729009594141758e+01 6.736944508140985022e+01 6.508891223635481538e+01 6.605592652612948257e+01 6.645044401182067872e+01 6.408498394828983180e+01 6.691599660575941755e+01 6.513831753535902180e+01 6.585273645519470165e+01 6.700816394641724116e+01 6.701234933487165790e+01 6.705368061451736139e+01 6.582753856587225982e+01 6.400461371764562557e+01 6.769781084431079421e+01 6.504404144629084783e+01 6.657810159111207327e+01 6.387819344861281934e+01 6.288237852562123464e+01 6.572083492266246196e+01 6.489341446984013828e+01 6.660611310865301959e+01 6.804270166576750967e+01 6.721688236269466188e+01 6.746928091023666241e+01 6.557793458802687780e+01 6.598714341639598047e+01 6.531393081708532122e+01 6.467178036770256710e+01 6.553735611260849225e+01 6.344521994108178120e+01 6.242820688254768413e+01 6.169922468822290540e+01 6.290455791164099253e+01 6.309803056295390178e+01 5.927324805513730865e+01 6.026846082486481038e+01 6.156026304935406301e+01 6.268682314020551161e+01 5.994591044576382899e+01 6.191460460584073644e+01 6.437922505729287082e+01 6.259784583741829067e+01 6.437131589948508292e+01 6.197927026440738274e+01 6.273381852056228780e+01 6.466631914623943089e+01 6.427786986861501362e+01 6.375085652277061854e+01 6.396481563995441633e+01 6.365367724971147112e+01 6.443338682707138787e+01 6.492991086693412228e+01 6.123250366383940957e+01 6.257576513525638973e+01 6.437766344362123050e+01 6.481106356303652660e+01 6.130620462347251021e+01 6.284967332837786813e+01 6.070483364010848248e+01 6.201425670066371509e+01 6.121400085205650754e+01 6.324156867367484125e+01 6.050728844551786523e+01 6.403410251510804585e+01 6.609904631378557838e+01 6.284161583588979028e+01 6.114613038188511496e+01 6.177246695031671209e+01 6.516510421903312533e+01 6.501587603708202323e+01 6.472942261939419950e+01 6.599015555025749791e+01 6.490124935893884128e+01 6.334468182009137394e+01 6.329659153176228870e+01 6.584068315915017422e+01 6.663910884496358733e+01 6.562486769009998966e+01 6.768844222873231331e+01 6.807384647099389952e+01 6.597726916890118787e+01 6.543756391021227614e+01 6.460891687356003388e+01 6.713726263995390298e+01 6.471260631569141708e+01 6.611595489741708320e+01 6.456647081571433944e+01 6.903325824049389325e+01 6.585862841236311738e+01 6.672331757109110129e+01 6.875083600325041289e+01 6.723682510536748680e+01 6.930920681999023714e+01 6.675626523270099710e+01 6.757310964430864431e+01 6.753124935721528743e+01 6.488289463943584678e+01 6.843416190604988003e+01 6.743916177237919385e+01 6.930877101194522538e+01 6.947523818567238152e+01 6.761216739496694572e+01 6.837404872736254902e+01 6.687529780387548328e+01 6.644980531819008718e+01 7.020491376192633481e+01 6.826535081554077067e+01 6.938319058239743242e+01 6.888814807154255959e+01 7.050590455050418370e+01 6.895775355351986491e+01 6.695129381539980784e+01 7.128338757070577003e+01 6.795847835469466247e+01 6.692211096748242483e+01 6.872050703744584155e+01 7.135590990782925758e+01 6.728386100908417689e+01 6.976436851733335232e+01 6.856641793792778117e+01 6.908571863284585390e+01 7.079945134552602326e+01 7.008344407782965391e+01 6.907988001360156716e+01 7.098739806668531571e+01 7.235352819554735504e+01 7.353527596211989703e+01 7.006640917439456473e+01 7.165903015707171164e+01 7.160230034800480325e+01 7.334777152986275439e+01 7.078587150778857051e+01 7.494990364757099144e+01 7.280653240264891224e+01 7.295088895341396551e+01 7.626012960660233375e+01 7.180696353911005758e+01 7.272760474707344258e+01 7.470865192674608579e+01 7.323773799891891656e+01 7.211313556789428958e+01 7.297696316845984654e+01 7.201357050712796593e+01 7.219205700320678432e+01 7.378278064264536340e+01 7.392694231568209773e+01 7.400112314721660312e+01 7.490088148424732140e+01 7.313164378144712430e+01 7.618439240819080283e+01 7.379713514294793697e+01 7.188548637259890484e+01 7.552406898540277780e+01 7.418252559263463297e+01 7.078452923549208720e+01 7.421491452076034534e+01 7.454667956858948230e+01 7.425026108404232161e+01 7.474171263698909229e+01 7.412580630081583877e+01 7.482582174444580403e+01 7.566568593322550385e+01 7.798949850418534879e+01 7.568489829884566689e+01 7.336011923936410994e+01 7.945919072199912137e+01 7.651531094799337041e+01 7.817271090550229928e+01 7.945099528762851548e+01 7.799444805549403270e+01 7.759581665312427390e+01 7.915319167307553982e+01 7.987430272346813354e+01 7.968071177891484069e+01 7.664826781386064170e+01 7.619172796199248410e+01 7.822596652056564892e+01 7.776630154230015535e+01 7.832013387141343230e+01 7.830150705654092746e+01 7.688633439894542221e+01 7.950686579711668855e+01 7.758453715338586676e+01 7.827232314666153457e+01 8.006391010851416468e+01 7.972830579634258186e+01 7.954662271214560576e+01 7.705173907084069640e+01 7.952630440042493376e+01 7.865510331769083052e+01 7.958518714331812305e+01 7.978314343165166633e+01 7.815368929865751113e+01 7.732434178105256706e+01 7.807126037681354092e+01 7.721511006981882019e+01 7.798586438031368573e+01 7.925163708039839605e+01 7.611827676372273288e+01 8.043986703028903662e+01 8.042316048720819310e+01 7.735478045128181179e+01 7.742143657214288055e+01 7.969227343816051246e+01 7.903153581159391194e+01 7.995288013556432816e+01 7.909651688433883976e+01 7.899617556191248013e+01 7.811077516157141076e+01 7.709817529488766752e+01 7.942907667888829337e+01 7.992788875716152575e+01 7.958785196654812921e+01 8.214354103254748907e+01 8.107221835497718132e+01 8.199481122992108340e+01 8.074382032834067502e+01 8.320555656223557150e+01 8.197460472022518729e+01 8.208235443781309471e+01 8.066956400883179867e+01 8.420089736719995699e+01 7.999573662773372007e+01 8.124562553896714689e+01 8.345932587915180534e+01 8.083755931004786532e+01 8.329546520341533267e+01 8.061241319780134518e+01 8.468228501503547534e+01 8.450117606600682052e+01 8.394157250164818151e+01 8.175288758766104991e+01 7.932730864123175252e+01 7.855264773838460712e+01 8.117588060008722550e+01 7.940393985813724953e+01 7.868684379845102228e+01 8.061633027303587085e+01 7.901490278678704726e+01 7.868596995341981426e+01 7.542213194990955571e+01 7.870334207088012590e+01 7.944961295909993737e+01 8.210958773149239676e+01 8.200068546412931880e+01 8.379859625042517735e+01 8.147640665352257372e+01 8.261578937964489455e+01 8.336458821226503346e+01 7.982904391555770474e+01 8.189555903473699061e+01 8.223375739186629119e+01 8.218081442912243517e+01 8.165917159038586703e+01 8.288246432499056482e+01 8.349435857830530949e+01 8.332800298926419202e+01 8.254007279350150839e+01 8.158794685340237152e+01 8.090541663168529851e+01 8.352191202235640333e+01 8.255950116322060239e+01 8.261504301797818073e+01 7.935516415827629544e+01 8.228893932260569954e+01 8.230181989501622297e+01 8.236115017965030916e+01 8.229993264954858034e+01 8.225931234003014936e+01 8.002247049906451082e+01 8.326876433645821862e+01 8.428413454592592302e+01 8.431556218846510831e+01 8.411256422248912656e+01 8.385031646253537474e+01 8.225973109567917163e+01 8.347044118288563652e+01 8.285842323856583391e+01 8.348922040846943560e+01 8.219438009598098915e+01 8.375383804728464554e+01 8.050680468052944150e+01 8.297715441702523265e+01 8.232086497304200634e+01 8.610275892424506594e+01 8.670906761124213347e+01 8.502998313672951269e+01 8.434860012726866785e+01 8.417419417032022011e+01 8.490811595654048460e+01 8.344173005198265969e+01 8.361718673195485962e+01 8.486319348811349528e+01 8.543809664011546090e+01 8.605965504725654114e+01 8.422629516461746846e+01 8.643143696079897609e+01 8.670748532989448165e+01 8.446798188410248542e+01 8.553141042173228925e+01 8.447304074996658585e+01 8.662828459816716986e+01 8.434623017510736531e+01 8.360110022245892480e+01 8.370827390252625833e+01 8.520185813535141506e+01 8.481576475288217409e+01 8.348959735013291095e+01 8.552413882902195041e+01 8.596901432085431338e+01 8.562349301179052929e+01 8.323559295650025547e+01 8.483963249690840769e+01 8.470519749630507533e+01 8.281971732732316127e+01 8.473653062557870896e+01 8.582370198902745528e+01 8.509804611412529596e+01 8.469377957024897796e+01 8.774991913952784728e+01 8.569410814430054302e+01 8.399426432353631355e+01 8.769105036517089502e+01 8.609632274075862313e+01 8.944558080086360974e+01 8.722679572634565659e+01 8.665646805365224736e+01 8.584549819777535618e+01 8.636991628870232773e+01 8.529654859057528427e+01 8.801185818924081161e+01 8.729944164205573998e+01 8.825568398786164437e+01 8.519994178009686436e+01 8.831345170866966043e+01 8.763556388027444655e+01 8.915254865290164332e+01 8.856439633062690575e+01 8.549172607645955679e+01 8.912938155168978938e+01 8.751335684852173813e+01 9.045242910820955728e+01 9.002577151496075203e+01 8.848797738432335791e+01 9.037139307780871889e+01 8.714727425712098352e+01 8.885498112687453443e+01 8.831965285420231737e+01 8.956449675626438989e+01 8.799246039077907255e+01 8.884693373937790284e+01 8.676322248380706981e+01 8.860720391157387610e+01 8.817871051887698286e+01 8.815828729139688846e+01 8.960332908085656811e+01 8.434608427302015343e+01 8.774717317958547369e+01 8.740837596099268580e+01 8.987210965220181436e+01 8.731289569526389016e+01 8.874723752360559104e+01 8.992297778446203438e+01 9.100610965944451891e+01 8.880857281482826693e+01 9.097699302200656746e+01 8.876402711344051966e+01 8.983372257249813231e+01 9.163374632519180807e+01 8.830917867602362037e+01 9.254429095502482028e+01 9.223443675562427302e+01 9.238906465294409998e+01 9.214156880538544669e+01 9.039699010690183911e+01 9.002080793354615196e+01 9.320162432711812528e+01 8.932610978609612573e+01 9.081364059377106912e+01 9.462707184417979533e+01 9.254410733657240939e+01 9.154178029311525222e+01 9.050905346582032962e+01 9.279976240574062274e+01 9.658835330589235468e+01 9.459547649228916555e+01 9.603885197077664770e+01 9.280372456981631046e+01 9.393543878841447281e+01 9.214067884679427323e+01 9.283404731708682789e+01 9.040092726195547357e+01 9.066173479487657971e+01 9.357956606697219115e+01 9.285677048277270274e+01 9.271621919613900786e+01 9.181794594318532177e+01 9.300139721979056162e+01 9.181199196804341511e+01 9.172358871249333845e+01 8.897752934900931621e+01 9.073273071422566716e+01 9.120881055714475849e+01 8.924915639787781174e+01 8.878036682463852003e+01 9.326817768395291353e+01 9.078025397155843734e+01 9.047950060894287105e+01 9.053218297122855063e+01 9.070747778323857347e+01 8.917661028781441246e+01 9.169483614654491532e+01 8.844397619144737632e+01 9.096393884642596106e+01 9.335838265149114079e+01 9.324629373629045404e+01 8.982635685725851715e+01 9.037348216308956239e+01 8.981404654652412489e+01 9.216982666715134087e+01 8.922155820870773368e+01 8.991326846495779535e+01 9.264339661751822064e+01 8.941751940358776096e+01 9.172445259428671704e+01 8.852644389760342847e+01 8.933867091255596904e+01 9.069290669823149642e+01 8.848002272236368526e+01 8.967134553143506537e+01 8.812457362507709036e+01 8.979898348546907982e+01 8.843440985459183423e+01 8.845272928775139576e+01 8.972378959868440518e+01 9.249908389793637298e+01 9.028765043136547774e+01 9.172741939916022602e+01 9.051457000064218050e+01 8.991500319830950616e+01 9.033599585648542529e+01 8.887500469118960211e+01 9.097655725876424526e+01 9.117067778723705374e+01 8.749741568820256532e+01 8.879782071826662104e+01 9.376669397314323362e+01 9.042647111103246971e+01 8.962060528545364946e+01 9.094973813056952849e+01 9.078073417800555944e+01 8.819437160426872424e+01 9.198611654068830035e+01 9.193216402503678353e+01 9.441527736356468381e+01 9.119091630929236203e+01 9.363721182474795057e+01 9.275346366531134379e+01 9.226014637665888074e+01 9.248260211280229726e+01 9.349931814351076298e+01 9.152817274758156429e+01 9.344801894577082635e+01 9.324848195788879934e+01 9.381772150150331413e+01 9.161460707300007300e+01 9.304600232672383697e+01 9.223100815441701172e+01 9.527785184190470602e+01 9.528015538491698067e+01 9.476648304968598779e+01 9.490090001379151374e+01 9.829595463124006471e+01 9.742248803470292273e+01 9.749856435671712518e+01 9.483824125686432183e+01 9.411892647711009374e+01 9.645943612016840518e+01 9.694366234931227666e+01 9.880308259287487260e+01 9.612456051582974226e+01 9.583718462151753670e+01 9.508038256002545552e+01 9.783865573335661736e+01 9.896933489156631936e+01 9.686395921093196648e+01 9.967058568407475150e+01 9.923947423376708343e+01 9.871452598426466807e+01 9.961562811126513850e+01 9.656899471590529060e+01 9.953384721185609862e+01 9.725635087396959477e+01 1.003825946887504443e+02 1.009733466488326314e+02 9.963541995602513168e+01 1.009110815467430342e+02 1.012359823573764430e+02 9.821676824668337247e+01 9.812640237918743935e+01 1.024345162457672984e+02 9.928441188519627758e+01 1.013596136567109909e+02 1.011126317055199024e+02 1.020361952997318156e+02 1.016420268269949929e+02 1.029509853491302209e+02 9.893269552023510016e+01 1.037419243846893977e+02 9.940334601549932358e+01 1.038938897392515344e+02 1.002613650455338927e+02 1.001187432210090975e+02 9.845830068488575648e+01 1.005483476293633203e+02 1.019007629266965154e+02 1.025725532742214625e+02 1.016848533639311825e+02 1.026643165248043630e+02 1.018378111544442817e+02 1.021078509744321252e+02 1.009815953544056981e+02 1.014234298447185694e+02 1.015715062755494955e+02 1.034498272191012944e+02 1.031230217111767189e+02 1.029909633973296224e+02 1.064781410720614190e+02 1.048004534250677864e+02 1.038688159643005093e+02 1.040075736040614771e+02 1.018015449565534141e+02 1.048358841323753126e+02 1.019154391132204296e+02 1.003594230029410426e+02 1.034393462219234152e+02 1.044836813651458698e+02 1.031728580876180104e+02 1.024604209716315637e+02 1.017473644460209812e+02 1.025228609604867955e+02 1.018219840552311837e+02 1.046862430255476539e+02 1.037651924774643248e+02 1.044957489826494452e+02 1.047855743118742851e+02 1.038363245605861493e+02 1.051256985630269440e+02 1.068428052043397258e+02 1.074759862223906737e+02 1.075896491609185261e+02 1.055632293680423004e+02 1.090814781025970461e+02 1.061137951652198552e+02 1.089275217217502956e+02 1.105116409446951025e+02 1.081966486212338339e+02 1.086143014363566692e+02 1.079435222323236729e+02 1.103476473475127335e+02 1.088571902964250313e+02 1.087461754909244860e+02 1.093828098386883738e+02 1.100245993626104024e+02 1.090973350278468104e+02 1.081830885577787313e+02 1.096910746114428150e+02 1.089437898535209115e+02 1.128769124457310369e+02 1.084311895142823943e+02 1.081253785354932830e+02 1.104704884223545776e+02 1.102193148251235471e+02 1.119110224525368551e+02 1.092005925234413866e+02 1.117362823073602129e+02 1.116360797375303378e+02 1.115181901854203517e+02 1.081055285281097866e+02 1.102170754133744879e+02 1.085614375454505591e+02 1.126876758120625084e+02 1.134918928858813416e+02 1.113521533573689766e+02 1.122068433872291280e+02 1.106949395996640817e+02 1.095103401060585924e+02 1.116373550380661896e+02 1.085005575983104649e+02 1.109207444918026226e+02 1.094320813168544078e+02 1.076810474347314823e+02 1.098508510840111114e+02 1.095728896896021922e+02 1.137565155092297289e+02 1.094290677735396855e+02 1.096759134755306206e+02 1.102056416741097564e+02 1.125152702840927219e+02 1.080054810397841436e+02 1.088685410647233169e+02 1.115001254492672871e+02 1.118031640215865252e+02 1.141330288002238547e+02 1.147411293532559142e+02 1.140014673007980690e+02 1.133377014207848248e+02 1.117569732049225593e+02 1.126647658336893585e+02 1.125497440810850236e+02 1.137405799462331828e+02 1.137876096784513038e+02 1.138673718822378191e+02 1.134806955340250880e+02 1.123797980748972805e+02 1.157008244467746749e+02 1.171509650798187465e+02 1.148865497200718124e+02 1.145740523412322602e+02 1.160189105746749192e+02 1.158940963192067386e+02 1.185444099280413184e+02 1.141559179870984053e+02 1.170392703366691336e+02 1.161041154234417689e+02 1.115279901798037230e+02 1.146059289283427347e+02 1.171839170438735209e+02 1.145708004347368814e+02 1.174234660895464231e+02 1.203067566274706053e+02 1.221953748781167093e+02 1.201570080952354687e+02 1.191352232274504104e+02 1.196426779759097059e+02 1.214300262550334679e+02 1.214792206847105263e+02 1.189999235791566861e+02 1.197140622506360899e+02 1.196401513894839184e+02 1.182286634992968004e+02 1.193239358910814616e+02 1.169792530509548953e+02 1.194730359410401945e+02 1.170179571474816527e+02 1.188968578317684432e+02 1.206319293649425788e+02 1.188750194970567549e+02 1.195744124982805801e+02 1.154188006763832846e+02 1.214784180237699474e+02 1.190211455482502316e+02 1.196586795295350072e+02 1.213252499343874860e+02 1.195173669691257459e+02 1.239953368609013040e+02 1.193610878790707233e+02 1.208403953821518115e+02 1.215832274485213702e+02 1.199407222335852339e+02 1.229902024033459753e+02 1.240473462167193048e+02 1.204070470583705372e+02 1.217237367274302358e+02 1.201802090030855226e+02 1.216771203941781749e+02 1.221594908013780696e+02 1.232792753305870832e+02 1.219462868325962717e+02 1.241779967534583733e+02 1.221603253071280051e+02 1.236484882769329943e+02 1.245215493986883928e+02 1.257681873212784751e+02 1.252474180704349038e+02 1.250377986259870369e+02 1.292054469149775855e+02 1.291252189249912874e+02 1.276998100316491787e+02 1.259651533375473917e+02 1.289241858947040669e+02 1.291631653629691812e+02 1.277251969895297066e+02 1.285024094664249219e+02 1.277840872630767848e+02 1.259746006426036615e+02 1.287743778687257645e+02 1.250849981842026608e+02 1.297450942510317304e+02 1.291594037051106625e+02 1.286442720891568001e+02 1.301135000556933790e+02 1.283343503859895804e+02 1.301897374096104443e+02 1.298058356296323268e+02 1.311503235202359861e+02 1.301134665941641231e+02 1.321715580992936623e+02 1.311994985426425160e+02 1.283261620630647144e+02 1.335103640936001739e+02 1.301713162720217838e+02 1.270507731290148286e+02 1.324532208077207827e+02 1.333263104568667359e+02 1.326565731031507198e+02 1.339941003849659182e+02 1.320585750063434887e+02 1.332134566614933533e+02 1.331187394484491051e+02 1.339230627798380340e+02 1.293865962691147899e+02 1.313981027628017273e+02 1.305967947254942487e+02 1.311343571125585470e+02 1.321855988009000384e+02 1.332601578272428355e+02 1.341803298909599960e+02 1.321103745478202143e+02 1.321571279787331434e+02 1.331178928285902145e+02 1.330087104423078301e+02 1.320898645404994056e+02 1.317224711414906722e+02 1.306122047768923267e+02 1.327519507299812744e+02 1.304674849085998289e+02 1.317528030899271414e+02 1.293614811614051803e+02 1.335906778626141147e+02 1.322964675072523733e+02 1.304491159543559604e+02 1.300401037326889480e+02 1.315018923310269656e+02 1.276932464604055184e+02 1.313137410786469843e+02 1.316809344189049398e+02 1.336476197217108961e+02 1.337080990486079770e+02 1.316232171950343002e+02 1.349898965992470323e+02 1.323087470065400737e+02 1.326515225406396894e+02 1.332121246019809462e+02 1.312237457242811445e+02 1.354337828530116212e+02 1.325992676925769729e+02 1.326318834779440010e+02 1.300210438138277027e+02 1.338753414995307480e+02 1.329102103713052259e+02 1.313339167523624269e+02 1.304905272645578407e+02 1.360390189416133921e+02 1.327815563512755830e+02 1.379217380925442740e+02 1.340243989229217902e+02 1.345602236813931825e+02 1.357428380270675632e+02 1.358731009335565147e+02 1.340852447154524612e+02 1.360067689390149326e+02 1.331781512378977936e+02 1.358292613598262051e+02 1.323063871250096781e+02 1.334062276617597718e+02 1.367897267628603402e+02 1.336473678705825705e+02 1.358867413420661876e+02 1.374179882856596180e+02 1.358000653034973482e+02 1.312428932196723963e+02 1.362070042823136760e+02 1.355999228124450156e+02 1.400897369566010013e+02 1.351806031075725798e+02 1.374853354195516317e+02 1.365012081523437644e+02 1.382681432742601828e+02 1.342352676617154259e+02 1.359792966945098271e+02 1.347474543481498017e+02 1.334430635256083804e+02 1.323896439151821482e+02 1.362318703499032608e+02 1.315387624654957506e+02 1.347446436870066009e+02 1.348547685403111132e+02 1.338535251406129021e+02 1.336548842319451751e+02 1.347667868071145847e+02 1.341708754394313132e+02 1.360175229208559244e+02 1.346509096790828721e+02 1.374245569874326804e+02 1.350262570029210281e+02 1.369296837964322151e+02 1.344381937164762633e+02 1.362872110301946975e+02 1.365262462428318599e+02 1.354756645857674755e+02 1.350231195865968914e+02 1.374551961111380649e+02 1.377006631586590970e+02 1.362345371228396402e+02 1.372633879070537830e+02 1.385623182383026233e+02 1.373261389866585489e+02 1.363369351663245084e+02 1.331609503687339782e+02 1.344913179114787738e+02 1.330382601028638305e+02 1.341032361135615645e+02 1.332844582966507119e+02 1.370027975129035553e+02 1.351536021872174729e+02 1.331338578669901551e+02 1.340968392081385332e+02 1.331420011753208144e+02 1.352482872504522220e+02 1.362628238099687223e+02 1.355153008055977182e+02 1.354474492880147523e+02 1.343851137656938022e+02 1.364293964942370110e+02 1.358395132113440980e+02 1.357246405644483218e+02 1.361118035335077252e+02 1.367075290798604783e+02 1.387350181206547859e+02 1.387191413411336214e+02 1.359086942291918376e+02 1.355230531384336530e+02 1.380407768556721066e+02 1.332359183845761663e+02 1.338327798679275986e+02 1.336439038199907259e+02 1.335644804431104546e+02 1.339364331756919739e+02 1.324394133230294699e+02 1.332707377345064401e+02 1.333897310013271920e+02 1.329657547493936534e+02 1.336326918946207343e+02 1.338841440048183813e+02 1.339770481960353834e+02 1.329261026292844292e+02 1.347997160844809343e+02 1.332994750016247281e+02 1.323987420731773170e+02 1.346200353631780331e+02 1.365379791233915512e+02 1.358663424421992829e+02 1.353810399766221906e+02 1.364858516726505684e+02 1.392547312292884385e+02 1.345695781191571996e+02 1.336550815351087067e+02 1.359006209868185522e+02 1.351251856788957753e+02 1.367977630752318987e+02 1.348151630693835727e+02 1.357998944562882002e+02 1.371223617835726429e+02 1.412930486105076682e+02 1.378487839174257488e+02 1.343098268514882250e+02 1.370208800544884014e+02 1.361760677539296296e+02 1.369801044412466808e+02 1.375830417186337513e+02 1.367681839845188563e+02 1.374626963448496042e+02 1.358971045245933453e+02 1.355711025294332615e+02 1.396079314592384719e+02 1.374965990484589895e+02 1.390615483203365841e+02 1.377618485640557253e+02 1.371831674578871798e+02 1.398670942775811454e+02 1.357961472161290430e+02 1.418076831720393898e+02 1.382989568553027766e+02 1.404578835103447148e+02 1.384145233773409984e+02 1.389598591449590685e+02 1.439870110076192020e+02 1.397303063561846272e+02 1.390604179428515863e+02 1.404725594743515558e+02 1.424327438188731776e+02 1.419482791168938149e+02 1.438225041677594902e+02 1.421741552735802827e+02 1.422229316297849948e+02 1.461453768788923639e+02 1.405724986051835685e+02 1.424943672587451431e+02 1.420805245333496032e+02 1.456895223976059981e+02 1.444774100800276244e+02 1.451338332385444403e+02 1.422470558359400741e+02 1.445892652960581870e+02 1.437629175063419495e+02 1.405550875808856119e+02 1.420216617943446238e+02 1.460843003843311010e+02 1.424951428031126852e+02 1.415554197638782910e+02 1.417925915234125114e+02 1.432426689955204040e+02 1.448194288854477350e+02 1.464399560991149656e+02 1.441508862856041446e+02 1.451010275220660617e+02 1.436891265974085172e+02 1.435567304103674076e+02 1.479782557882199399e+02 1.456267058738269498e+02 1.435198132613001292e+02 1.436362344479319120e+02 1.463319808694547817e+02 1.471675668029995450e+02 1.460826948650349664e+02 1.446118219342896225e+02 1.435334257870052852e+02 1.449633947688782314e+02 1.475147646796815195e+02 1.452050361555700135e+02 1.460504650047823532e+02 1.450018000222809178e+02 1.458749857054488359e+02 1.469839297594460277e+02 1.485310922371821221e+02 1.473929418884773099e+02 1.459011645218358808e+02 1.492846817187338786e+02 1.476602584339721602e+02 1.499102135959645068e+02 1.483174559084804116e+02 1.492646859426323260e+02 1.473865351869923188e+02 1.466563217906070520e+02 1.482478422846098738e+02 1.481104970786545039e+02 1.480293793436275962e+02 1.476893563030410519e+02 1.495098460276689707e+02 1.511303506740874525e+02 1.466530049167929803e+02 1.524712073827365373e+02 1.490585098946796450e+02 1.497424085418461743e+02 1.470782481055446453e+02 1.512797680354675265e+02 1.493024496410661186e+02 1.526671329928294369e+02 1.508866013559615737e+02 1.512962698269409998e+02 1.487753690320708131e+02 1.528219141814543036e+02 1.498940643018821959e+02 1.519841049653816185e+02 1.496551869687698968e+02 1.514339022130488956e+02 1.529507241887868929e+02 1.514896058485421406e+02 1.521648607937818269e+02 1.528459641375457352e+02 1.551822642310987987e+02 1.556991086097030177e+02 1.532155725035319165e+02 1.502934506573946578e+02 1.521372345326892059e+02 1.525150012558628134e+02 1.517954366542599587e+02 1.540300849547699045e+02 1.554725507965545432e+02 1.542052112572605722e+02 1.524703243218715443e+02 1.486174184268299996e+02 1.558458694561468576e+02 1.558072538322626883e+02 1.500989436525976828e+02 1.511881499505061868e+02 1.521400973109256825e+02 1.544277658466878620e+02 1.538514685168079552e+02 1.524594574330460830e+02 1.544319885744571934e+02 1.539607581213234937e+02 1.550925143675600282e+02 1.516708104916576758e+02 1.520039588321537281e+02 1.522558716653371960e+02 1.544829032961071391e+02 1.509397886837244016e+02 1.552078842406805563e+02 1.516992510835126495e+02 1.514350098007527379e+02 1.498948007941723404e+02 1.541026944661810489e+02 1.525397149196234636e+02 1.511519568676494600e+02 1.520399491169939665e+02 1.543604786452384019e+02 1.546393494888676798e+02 1.543053383419766647e+02 1.526009022823432133e+02 1.541358742575681617e+02 1.487179975497273574e+02 1.537122889332233626e+02 1.517697602870177036e+02 1.566809235024663849e+02 1.535658038626835662e+02 1.520988335944299195e+02 1.531781557651725620e+02 1.547484404953158901e+02 1.538837511861397616e+02 1.527444280354538364e+02 1.548633829848758978e+02 1.560116449927645021e+02 1.541434760216369568e+02 1.548195688153770107e+02 1.553553462092396842e+02 1.543149635219173490e+02 1.553263036454249573e+02 1.555372263286409975e+02 1.543460650723740457e+02 1.548455771428362766e+02 1.546295212084052366e+02 1.541316404305373453e+02 1.546753388268346328e+02 1.574181430722364041e+02 1.522025826504086865e+02 1.567461543236564410e+02 1.531612175785955401e+02 1.559908865453953979e+02 1.545557975447839567e+02 1.540688484912429885e+02 1.545872793034882307e+02 1.552200310219570270e+02 1.517279718693389157e+02 1.564793549701139739e+02 1.533789880133540464e+02 1.496760981001833670e+02 1.541118176422581882e+02 1.522979191406463428e+02 1.545746738528998208e+02 1.538948112428959121e+02 1.549652750764581697e+02 1.530369428794914768e+02 1.534979503214366900e+02 1.540313883861249735e+02 1.540742557921093976e+02 1.506809594838672979e+02 1.516138182839196986e+02 1.541064514709374862e+02 1.542332481712542460e+02 1.542422139426424792e+02 1.528541017764067647e+02 1.557047321881906043e+02 1.550074442166478832e+02 1.546267310973802864e+02 1.526701248773843247e+02 1.552832334292793917e+02 1.568773503966974943e+02 1.529869558046740678e+02 1.532510785860683313e+02 1.543820950924327917e+02 1.555269631934677363e+02 1.517692740570268484e+02 1.531055454728886218e+02 1.545512489410163823e+02 1.577323236735361434e+02 1.512858575882286516e+02 1.534787758074600390e+02 1.547702237538784686e+02 1.530401125907713435e+02 1.556422747081792295e+02 1.520961843937732567e+02 1.514837238281084240e+02 1.519744867985048415e+02 1.568470879769316468e+02 1.541604565958068349e+02 1.552039987870583388e+02 1.532313351422654648e+02 1.550591627789893323e+02 1.534238673073101040e+02 1.535171087367612301e+02 1.505915142215080493e+02 1.468190882322103334e+02 1.506199561794980184e+02 1.480010850809788963e+02 1.514890635732143380e+02 1.505605035805602370e+02 1.508092651415580576e+02 1.498525619548014731e+02 1.484221382589606435e+02 1.460100244790629915e+02 1.513341298900814138e+02 1.464456932548935129e+02 1.483841840057015702e+02 1.492019456559161767e+02 1.524914036684261021e+02 1.498198805316340554e+02 1.481378422627002465e+02 1.505318876795967356e+02 1.489980051587695584e+02 1.479243558570211690e+02 1.486807848808315384e+02 1.503890515277904001e+02 1.495290131322979903e+02 1.478832376866631932e+02 1.487968827191550076e+02 1.485553509309375215e+02 1.497274778291127575e+02 1.495923945456840727e+02 1.502222927850959877e+02 1.467264346267001827e+02 1.501055231702178503e+02 1.492200685533615001e+02 1.513166532774553446e+02 1.495011230349953166e+02 1.506013145165021854e+02 1.526505441034046839e+02 1.520206496697674652e+02 1.504625627089040165e+02 1.513327736317036454e+02 1.525783148884835043e+02 1.497764556853340423e+02 1.523890681295679599e+02 1.507007576819018198e+02 1.510865796405744845e+02 1.509303262513384993e+02 1.528978391308851030e+02 1.492645183611945185e+02 1.502450214207942452e+02 1.482559770546872642e+02 1.495696550400949434e+02 1.535466800662854894e+02 1.533645473530212371e+02 1.500204710403376680e+02 1.517374926055473452e+02 1.526335509407637971e+02 1.531098880046741328e+02 1.515696042905010756e+02 1.526858097900256155e+02 1.537965116683284634e+02 1.533537940798606201e+02 1.526256196898529538e+02 1.560674054550743222e+02 1.550002218090421024e+02 1.521131008484545077e+02 1.543254270079479795e+02 1.541913385470375886e+02 1.546946153224776879e+02 1.515196143356631637e+02 1.518878178337372731e+02 1.535612780234519619e+02 1.539745645718093670e+02 1.506264631641855942e+02 1.515639029531527058e+02 1.516014548466696397e+02 1.524587891594482585e+02 1.518088050958233168e+02 1.525553425245506673e+02 1.512920782726601203e+02 1.501595566423918626e+02 1.537119440230914904e+02 1.510622872458160373e+02 1.542562526201421349e+02 1.540351554260701619e+02 1.544099859197868909e+02 1.542410624935807562e+02 1.550872679938690624e+02 1.560192984440538453e+02 1.540481979285595742e+02 1.483021859086517509e+02 1.601243986273328517e+02 1.578377592289099312e+02 1.566514838032914554e+02 1.569967523659668132e+02 1.543208238020849592e+02 1.578283490016414703e+02 1.554121780008925668e+02 1.558052066494501275e+02 1.570231631410167950e+02 1.560241285587060815e+02 1.571581193717959763e+02 1.552904843377741599e+02 1.564581395106913817e+02 1.602133681122591042e+02 1.554083457287256635e+02 1.549248597324813659e+02 1.601473255610213471e+02 1.601633852948898209e+02 1.590935468998924023e+02 1.575245663899680437e+02 1.592597743972130786e+02 1.568618678913772442e+02 1.566488723086165464e+02 1.572274011106429725e+02 1.547667374926472235e+02 1.540530972367002676e+02 1.549860800206683109e+02 1.553491052605457696e+02 1.573436268591022440e+02 1.584690824297717882e+02 1.561183451841276053e+02 1.558853452789169580e+02 1.548356496500794321e+02 1.556783925749996342e+02 1.568133012782212177e+02 1.542109617846895446e+02 1.565520721057724245e+02 1.570573393052904692e+02 1.575373420948683645e+02 1.564760851452482200e+02 1.558935776337123116e+02 1.553867613113800132e+02 1.570112794168464347e+02 1.565544485704253930e+02 1.563985267373670354e+02 1.543508312400470288e+02 1.563413501414989355e+02 1.546702632551293846e+02 1.569465700921386713e+02 1.568659392299262265e+02 1.559314640883823131e+02 1.563292937375778422e+02 1.591833125977358918e+02 1.609280414544544158e+02 1.581410931998490526e+02 1.557371742216308235e+02 1.571950742529859326e+02 1.625345618244454897e+02 1.610740215730936882e+02 1.600150386363500274e+02 1.601412379626300719e+02 1.618018886369899008e+02 1.595538794946317296e+02 1.591973604030535512e+02 1.603304018757340828e+02 1.583984054017339247e+02 1.607343332735665626e+02 1.592770285119777043e+02 1.574838161186653451e+02 1.599527784980446370e+02 1.626548056546093619e+02 1.607693183457374175e+02 1.622049339719723662e+02 1.613292783966204809e+02 1.617025509269511474e+02 1.594576483290950364e+02 1.638197441560815264e+02 1.605507328584231175e+02 1.595366616543967382e+02 1.589362307761740283e+02 1.643039553562367416e+02 1.622323009042061130e+02 1.647429442344237884e+02 1.633883001301454669e+02 1.629664068981335561e+02 1.606474354843830668e+02 1.612858282547492195e+02 1.599568311289522740e+02 1.631232277816544922e+02 1.610611329572390957e+02 1.611911300962343887e+02 1.624124092520945339e+02 1.592054332971040083e+02 1.628506946133591384e+02 1.616428171860269458e+02 1.640290074359317032e+02 1.648627763778037263e+02 1.656244523475048993e+02 1.655738271189065642e+02 1.633366335703103402e+02 1.615757793286884407e+02 1.656919919019109386e+02 1.664954782369686654e+02 1.672290501381158094e+02 1.646490962847219635e+02 1.668253522451644244e+02 1.665439011780774194e+02 1.675976828971503210e+02 1.670132381964079968e+02 1.692162023251560754e+02 1.668574394182532785e+02 1.683663190317656984e+02 1.682792483960730863e+02 1.685868045724588455e+02 1.689040512544679018e+02 1.666539968124703535e+02 1.703664483219230590e+02 1.696028746268211478e+02 1.678603995572653957e+02 1.685603637297429600e+02 1.681980145483843501e+02 1.659633013469913578e+02 1.650683425543366241e+02 1.720710833731410787e+02 1.716601033233884550e+02 1.708756518656925607e+02 1.685188888125952360e+02 1.697554451699753315e+02 1.704558510588942397e+02 1.726880049772744314e+02 1.654674032784559188e+02 1.692943544366655146e+02 1.663764431654083751e+02 1.690352691802924596e+02 1.691874582106502771e+02 1.680977570486004424e+02 1.677517345150122594e+02 1.673214243489339594e+02 1.644855518920212205e+02 1.672520865711333045e+02 1.635047136812874555e+02 1.702750693825146300e+02 1.687831420337215889e+02 1.677893090040012112e+02 1.675675447646225393e+02 1.690565924841587275e+02 1.636402740672689049e+02 1.699746171072274308e+02 1.701940720345700413e+02 1.673550597559403457e+02 1.664156220122173409e+02 1.704557043688734552e+02 1.655067681163559996e+02 1.635254957906231539e+02 1.650174507298562787e+02 1.625705715291790625e+02 1.663348200978526279e+02 1.643643325292330815e+02 1.669730261120045043e+02 1.642153139955926804e+02 1.642593013648831857e+02 1.640225757694356332e+02 1.647272782760507255e+02 1.630181314535550996e+02 1.700665824892325872e+02 1.657140947460244149e+02 1.663880284987901632e+02 1.662265248557832820e+02 1.633710500097597844e+02 1.641402051313822881e+02 1.640901118771712106e+02 1.662776983987724577e+02 1.659338693492288144e+02 1.632614773844308900e+02 1.645464143347060428e+02 1.626246945838313991e+02 1.624534390063319620e+02 1.632212017017595542e+02 1.622064216027603152e+02 1.637025862340385345e+02 1.628229143109323331e+02 1.614711494847832114e+02 1.591405717278430245e+02 1.633753317572846981e+02 1.580658859489037695e+02 1.599856187984771623e+02 1.608554011442533636e+02 1.591170749422295216e+02 1.599236402373728083e+02 1.610578550867638512e+02 1.585513088231285508e+02 1.618466583266103100e+02 1.602376535074325545e+02 1.638532109711739224e+02 1.618863240168013817e+02 1.601390759506843438e+02 1.594682186899403291e+02 1.621022890013510391e+02 1.659375112476021172e+02 1.630003123623733643e+02 1.621160055621169818e+02 1.611194448464981406e+02 1.632413449222318604e+02 1.618662266169274062e+02 1.630906733982332071e+02 1.609728891010632310e+02 1.602308771438736130e+02 1.612885268568353183e+02 1.620714790795053091e+02 1.598414722428866810e+02 1.646194883974394259e+02 1.625976066822646544e+02 1.629406968833050371e+02 1.622052411331548853e+02 1.617657228973776000e+02 1.606146202277656130e+02 1.604962131781185803e+02 1.622284803891769513e+02 1.612084683275587622e+02 1.613324524755716141e+02 1.576928401885277538e+02 1.612567388580516194e+02 1.577267415386708365e+02 1.605878249243835398e+02 1.607030074555737826e+02 1.606300775553377491e+02 1.612349142365433181e+02 1.585614025316919538e+02 1.586447201563999556e+02 1.645557742459044732e+02 1.624551163080161302e+02 1.622859765833716494e+02 1.585160584065340572e+02 1.607071811803277228e+02 1.590852674917394722e+02 1.585474865773057331e+02 1.569544741591517152e+02 1.651564532050218475e+02 1.633698082200821489e+02 1.629563913398672241e+02 1.604094886108937317e+02 1.627052256759100146e+02 1.645862373816188153e+02 1.634907648352415208e+02 1.645468341768976757e+02 1.630066391373295573e+02 1.626417337991690033e+02 1.608860329773611682e+02 1.639859319250110161e+02 1.628179541347532790e+02 1.609113568683899302e+02 1.599178466829227432e+02 1.606943187775123363e+02 1.593441785145464564e+02 1.625013130160480159e+02 1.639325125851678422e+02 1.615909479647938838e+02 1.611601494808638790e+02 1.641640204246976396e+02 1.646840071564253662e+02 1.621620555363099356e+02 1.635171162480708631e+02 1.636112437945990621e+02 1.634107176498102092e+02 1.614543421732502111e+02 1.617533487144054334e+02 1.611808766749802260e+02 1.552588211599559713e+02 1.627691923076010028e+02 1.560251965844963991e+02 1.565922857450491961e+02 1.575314589846717581e+02 1.556103795185995864e+02 1.588012100812407823e+02 1.574613375754020410e+02 1.622634975772404005e+02 1.605466005590555767e+02 1.556936743955341171e+02 1.557167951023494368e+02 1.575190608258155862e+02 1.590502557326467752e+02 1.559166099067053892e+02 1.571271342693428323e+02 1.570597519268830524e+02 1.600019224387310430e+02 1.576490737087174239e+02 1.558412933564441971e+02 1.592751910458768805e+02 1.572809090043775200e+02 1.572233000697998477e+02 1.578614015842896947e+02 1.542768562930689029e+02 1.560689344964679321e+02 1.585238691472026176e+02 1.590532140235734175e+02 1.566267979032973585e+02 1.560895717244966647e+02 1.543765118611735261e+02 1.512311606111362323e+02 1.549591125774923057e+02 1.507451638999548891e+02 1.534223087351521713e+02 1.557136709790765394e+02 1.562737606410391038e+02 1.548111990412621708e+02 1.580525999332725462e+02 1.591968368469685799e+02 1.562485392651580298e+02 1.570788917046724578e+02 1.575607797392524390e+02 1.570998730922607649e+02 1.579918684969104845e+02 1.587280665323027335e+02 1.580895261143024584e+02 1.573469697460383827e+02 1.589245633574369094e+02 1.582121547322573463e+02 1.602834308697813697e+02 1.608502447610531192e+02 1.575186518471026602e+02 1.598043780188019980e+02 1.640061371501105043e+02 1.600728235266039974e+02 1.595115108508563253e+02 1.610802620040092279e+02 1.582353561369456258e+02 1.591860922421751923e+02 1.575007417899629729e+02 1.595136010392164678e+02 1.585909517589874440e+02 1.604472914512403747e+02 1.612436018542855436e+02 1.590168837717419024e+02 1.606640262638189540e+02 1.601983648824746638e+02 1.598292951705431335e+02 1.600011873090035124e+02 1.626203708751889678e+02 1.567715651988525281e+02 1.600727221391004207e+02 1.596602744573065991e+02 1.599021833221598001e+02 1.580775780228778729e+02 1.614802970870920262e+02 1.583553149882407070e+02 1.638061652497390526e+02 1.602648881460567623e+02 1.606502462865079792e+02 1.609744039852567141e+02 1.591068780210763407e+02 1.603445147108186006e+02 1.568218851340408548e+02 1.577220308252830705e+02 1.582438702389393370e+02 1.593983632758833267e+02 1.590526773350391068e+02 1.563579714124704196e+02 1.571859569808032404e+02 1.596183757087833897e+02 1.564743361169409184e+02 1.571789689383995494e+02 1.589493992673742753e+02 1.593521014111993566e+02 1.580009079953583466e+02 1.619647980619048440e+02 1.584137055059242982e+02 1.598785112088959863e+02 1.610532573671926571e+02 1.582643672882640828e+02 1.580659183939010290e+02 1.590174087390987552e+02 1.627202622603949749e+02 1.610164987578718012e+02 1.615335420315388149e+02 1.588658108963636835e+02 1.598460264618474014e+02 1.613689148166341454e+02 1.595884381133813861e+02 1.635285630625689919e+02 1.603936410198490137e+02 1.598885689899127840e+02 1.624866026064535447e+02 1.624852487391934801e+02 1.611237686852950048e+02 1.604444408862056264e+02 1.640897116139262266e+02 1.640593846483733103e+02 1.627448454531862865e+02 1.649685115578087391e+02 1.621322914588031949e+02 1.653386855811916121e+02 1.645304723403289984e+02 1.637715885237783482e+02 1.630060679920091786e+02 1.628467141743882962e+02 1.645606064681244334e+02 1.625893157108184823e+02 1.678091579043653212e+02 1.641930731146029530e+02 1.646848307402584339e+02 1.691998091964485411e+02 1.685596934104401328e+02 1.705778415212888888e+02 1.675481403060512946e+02 1.669070380482073404e+02 1.674528943269526451e+02 1.684175054463525214e+02 1.682949259354818139e+02 1.694822389703887211e+02 1.720583093661830105e+02 1.685928913467105872e+02 1.668976716253645236e+02 1.686917378064086677e+02 1.694310295712423056e+02 1.701978599725133279e+02 1.677499998958010110e+02 1.671760344702703662e+02 1.711288427818428772e+02 1.704979117822621504e+02 1.703688918500393754e+02 1.709386541986958719e+02 1.697810585666302927e+02 1.714411229219150243e+02 1.670447211437502801e+02 1.716350007577185863e+02 1.690466913306666470e+02 1.688621032901251624e+02 1.669339539215541777e+02 1.659255838732556469e+02 1.652399238048014070e+02 1.683551716941878738e+02 1.677982539519014153e+02 1.653480100247319342e+02 1.651217632993589461e+02 1.648493336325387020e+02 1.676222555747679337e+02 1.647314442044578584e+02 1.676815874265599291e+02 1.662934310358683376e+02 1.665774944370720618e+02 1.629635903805018131e+02 1.674797398125654126e+02 1.662070833761367510e+02 1.633792137637055646e+02 1.639952521913706107e+02 1.631747483071626448e+02 1.627812326893291015e+02 1.679561303671682708e+02 1.678570693423427826e+02 1.694764192925923112e+02 1.683545545967091357e+02 1.668642004549796525e+02 1.706229373695446725e+02 1.707119891440121648e+02 1.711520041742587921e+02 1.717115353496378134e+02 1.732930103879709804e+02 1.695991126553725223e+02 1.732802771157438144e+02 1.746828654660203597e+02 1.698333505967097494e+02 1.716549506908045544e+02 1.738413927886662123e+02 1.733187868025732143e+02 1.744233258302876948e+02 1.740593486798011327e+02 1.745774923674651404e+02 1.722611304444873497e+02 1.726050643986203568e+02 1.712416921945086585e+02 1.738264487691782847e+02 1.765849444784645925e+02 1.747143793854629052e+02 1.717833814135298951e+02 1.758073002049523552e+02 1.731128283123405254e+02 1.763312801536430072e+02 1.725967714465594725e+02 1.765197966766883440e+02 1.771600847469213136e+02 1.767555122229134952e+02 1.785948814860550158e+02 1.754353060419903443e+02 1.726352916540583351e+02 1.761478724472587771e+02 1.768110322661222540e+02 1.742253635221049421e+02 1.741920022724912656e+02 1.745700518353566224e+02 1.732985231658814769e+02 1.763488759122788565e+02 1.751960255170247933e+02 1.710574707836021844e+02 1.719644881330723081e+02 1.743882065621410788e+02 1.767012443841186098e+02 1.757733833779806787e+02 1.734057064309028533e+02 1.745229910374496853e+02 1.746618882353182869e+02 1.793733981180322417e+02 1.728110260867009913e+02 1.746453663802066387e+02 1.754391507641336432e+02 1.754699964410918938e+02 1.712257527110805597e+02 1.706850236700756227e+02 1.701013967875136075e+02 1.742941893921353369e+02 1.740890939121790382e+02 1.736693748465833380e+02 1.731927327219928543e+02 1.736166155428383320e+02 1.731887117584980444e+02 1.692905032867499813e+02 1.696175648708056656e+02 1.741132297418172925e+02 1.735772710028522283e+02 1.723394293013786296e+02 1.732970090051391026e+02 1.707520819216790642e+02 1.704244664709197821e+02 1.685615017292956850e+02 1.715964819324328232e+02 1.696370665230428472e+02 1.686446061458149188e+02 1.674776089956732505e+02 1.696188022470774683e+02 1.687439220014134094e+02 1.713795158748867209e+02 1.743369844582247765e+02 1.718030626563634939e+02 1.729453181110245623e+02 1.733127944086026275e+02 1.690474348473877342e+02 1.696651885340955914e+02 1.732817823831297801e+02 1.709419995293053205e+02 1.766235163457020292e+02 1.724588352728534062e+02 1.732651823905334254e+02 1.709795427185889878e+02 1.736459145459598687e+02 1.739632242216435429e+02 1.716230119091466406e+02 1.705570302834528889e+02 1.725099439874492475e+02 1.758089607312227258e+02 1.711596524014742897e+02 1.717135142595973889e+02 1.712840516560544017e+02 1.709119865206892541e+02 1.695487920884448840e+02 1.719385828152688305e+02 1.693543163154139108e+02 1.716391532893921408e+02 1.722853082218337306e+02 1.779711621233350911e+02 1.736897862900768814e+02 1.721427298152713092e+02 1.696282589561654390e+02 1.734024949181745114e+02 1.710510761743642263e+02 1.721832710537497348e+02 1.752782179022236164e+02 1.733496375528141584e+02 1.706388786039835566e+02 1.734445000373965229e+02 1.735040077475551072e+02 1.733612775364890979e+02 1.754119330941791191e+02 1.701848199593946447e+02 1.755458932056176025e+02 1.741511840706992018e+02 1.741265617344543273e+02 1.757039945833258798e+02 1.731809160402968359e+02 1.744605050068639400e+02 1.784753479504992981e+02 1.737442233982647508e+02 1.751360611157326446e+02 1.813571156615720668e+02 1.807717778484837936e+02 1.798778715680033997e+02 1.766905599639806326e+02 1.772893993384997771e+02 1.765430233138029905e+02 1.777313246667230828e+02 1.777864655123764521e+02 1.754944374970572483e+02 1.771119157570467166e+02 1.787517396582919673e+02 1.813522909092675945e+02 1.815165525996713711e+02 1.819058336778629723e+02 1.760962206411610964e+02 1.796044090562305655e+02 1.754974607691351594e+02 1.776169721814655702e+02 1.804142144859038126e+02 1.792561708746105467e+02 1.803180345229317254e+02 1.823319975858308908e+02 1.816044051161541404e+02 1.786480897838701765e+02 1.788939832191663584e+02 1.765343525857963130e+02 1.785091559202409144e+02 1.793250253947258557e+02 1.834720337846721918e+02 1.801172893429284159e+02 1.773310958834887003e+02 1.797384323177436158e+02 1.798091355169904091e+02 1.779576250982800047e+02 1.769379338472424479e+02 1.808882713720329320e+02 1.777727437952019613e+02 1.774769602541625204e+02 1.766594969491653728e+02 1.797409479584175358e+02 1.771184575768481011e+02 1.749311543309124488e+02 1.775206890905176351e+02 1.728236350320359236e+02 1.788381321564621373e+02 1.734091751813063524e+02 1.768876483848261216e+02 1.770216586297153469e+02 1.742743312040505259e+02 1.769425739083996802e+02 1.745461759581018555e+02 1.764034598729150787e+02 1.735257813899690689e+02 1.743566393068915943e+02 1.728829617301310293e+02 1.726570199124512612e+02 1.742731271976337837e+02 1.747804939729774389e+02 1.743623158783699978e+02 1.748780986848468046e+02 1.744687113517805415e+02 1.750029842014126871e+02 1.734221030767385798e+02 1.747123095230985257e+02 1.723710264810255808e+02 1.764094002406602328e+02 1.750153046545211168e+02 1.763606341092712739e+02 1.709798880527945926e+02 1.753409303111298811e+02 1.720935489361273767e+02 1.733025781404111854e+02 1.737039833790592525e+02 1.717933263355907627e+02 1.726534378251887176e+02 1.722996719776103873e+02 1.769523291574937502e+02 1.779964922855434963e+02 1.734054521485067824e+02 1.735006815841238108e+02 1.741083541361117284e+02 1.772487893686420080e+02 1.746394926734753028e+02 1.768959298283926955e+02 1.745710918565035854e+02 1.740588167271393161e+02 1.739577889733119775e+02 1.748998139898981776e+02 1.739685791344188601e+02 1.755470550389404139e+02 1.773994791582721575e+02 1.733694932284460037e+02 1.759556224502665032e+02 1.727614284081263065e+02 1.778055839272947196e+02 1.746761157234042798e+02 1.780931614148684616e+02 1.749097300257126051e+02 1.740819658413618640e+02 1.775093094423322952e+02 1.771447207326645525e+02 1.762374661088412893e+02 1.737845335318584432e+02 1.755865910320951286e+02 1.749998486569346312e+02 1.729705350886303279e+02 1.744668235045459141e+02 1.741064474388044232e+02 1.745546523027320802e+02 1.703789155025072262e+02 1.709869295564076879e+02 1.735871722730394424e+02 1.723339179484616750e+02 1.727436472799944625e+02 1.758029727001173228e+02 1.725225462018873088e+02 1.770217473516794087e+02 1.751212923501573187e+02 1.771853512518220271e+02 1.754178809105293908e+02 1.779195806576404948e+02 1.739210805767127113e+02 1.787317420730636002e+02 1.772866316160206281e+02 1.764008203530796948e+02 1.757361140077443338e+02 1.767175947835548868e+02 1.750972869019481379e+02 1.750564411401183804e+02 1.715722011478027866e+02 1.741312427843991770e+02 1.758115904770133682e+02 1.784678544345700573e+02 1.770113673205325426e+02 1.771251237736462656e+02 1.758665332097003500e+02 1.781121880569602354e+02 1.769660655568895322e+02 1.786554024506297651e+02 1.788688634521472238e+02 1.785198820579793448e+02 1.818225587475406542e+02 1.786124228776463667e+02 1.766303304569912598e+02 1.791651571573474655e+02 1.773112562122342126e+02 1.787781285279347685e+02 1.779042952628439593e+02 1.790621796172411848e+02 1.750268020158844706e+02 1.782269756143557800e+02 1.784403452606984501e+02 1.770800934838809155e+02 1.759907285347231891e+02 1.756214310680412893e+02 1.765485573065890605e+02 1.754411096846678788e+02 1.741878293949484657e+02 1.775306927876511054e+02 1.731429378133189516e+02 1.757346154350321967e+02 1.775189185775358283e+02 1.761878923668186019e+02 1.764215984328251352e+02 1.760985277277786736e+02 1.823964093241986006e+02 1.788123856415428179e+02 1.789647330245356329e+02 1.742834533193561413e+02 1.781493267494221016e+02 1.738548820141801627e+02 1.769725818964916755e+02 1.756862405686307795e+02 1.754841243565070101e+02 1.780009386932240432e+02 1.756609116723846000e+02 1.770026589789636944e+02 1.778347638817784855e+02 1.744175095551479444e+02 1.745837134042377272e+02 1.787043866399947376e+02 1.791712708302779049e+02 1.780873588942436925e+02 1.783262635833618788e+02 1.759069033565379527e+02 1.763212728701632557e+02 1.769759425741683856e+02 1.769316595128310325e+02 1.782579928949158443e+02 1.816527563899635993e+02 1.783532751284737685e+02 1.805118342560045619e+02 1.809724920214957535e+02 1.790650739748882359e+02 1.797874840817117956e+02 1.820986582724051459e+02 1.775798377320965926e+02 1.790601836178809378e+02 1.754084951838972017e+02 1.800427620376628397e+02 1.798199398673527014e+02 1.759919044591015904e+02 1.788858417747429144e+02 1.794249753288013949e+02 1.768722200571245935e+02 1.836428000271626786e+02 1.761246893615033855e+02 1.800991674466858967e+02 1.814340633694041003e+02 1.797617316897934927e+02 1.782025167556245151e+02 1.801614729170214844e+02 1.795786211164860333e+02 1.759742457371421267e+02 1.761102374792012029e+02 1.766497436384328807e+02 1.783953602564624816e+02 1.763045790503352350e+02 1.788686373194256021e+02 1.792408008395289016e+02 1.747874479977740236e+02 1.779322043949853764e+02 1.789298993439770413e+02 1.768993294767393536e+02 1.762080694417434188e+02 1.792809366286078614e+02 1.773197910911771373e+02 1.812378577771881680e+02 1.811932421169975385e+02 1.783890742830791680e+02 1.789237291163825887e+02 1.771277383846699820e+02 1.779121545732106995e+02 1.796445868191355828e+02 1.803485175134497354e+02 1.770261896087685329e+02 1.780807400578291322e+02 1.757592428371115432e+02 1.782315494816110970e+02 1.789883090864874191e+02 1.784327163395789739e+02 1.771342061383865314e+02 1.748890948738289808e+02 1.783692391419033925e+02 1.770812908003331074e+02 1.762397689344995229e+02 1.751944302987710103e+02 1.771782521793286094e+02 1.743511699225601888e+02 1.734821954614996287e+02 1.782188291060956260e+02 1.742676766722410093e+02 1.786690432936119350e+02 1.733855299429289403e+02 1.756856254442458578e+02 1.751642213389295648e+02 1.723261823985317562e+02 1.756438938687954021e+02 1.731717387508659556e+02 1.736977144694108972e+02 1.688816118349270141e+02 1.730289467141635669e+02 1.767823341957611945e+02 1.730868810594034812e+02 1.757805457320684184e+02 1.705296695005641539e+02 1.764182131367710440e+02 1.726759821415922431e+02 1.732097777733549151e+02 1.767217331373187790e+02 1.752916340111479485e+02 1.770654466746484843e+02 1.758105868511971437e+02 1.791028107200918100e+02 1.770780838233807799e+02 1.737460043125698519e+02 1.737314229257562772e+02 1.738242476652370101e+02 1.756230950280846912e+02 1.731343868369896768e+02 1.723825475205471776e+02 1.770848407344483348e+02 1.741749209964467298e+02 1.773480228167043151e+02 1.756615774922254332e+02 1.745968138772059319e+02 1.772340158154587186e+02 1.734966992017541827e+02 1.774765194244093038e+02 1.758270122226210788e+02 1.759874136490645640e+02 1.759194465261682296e+02 1.760227016737902943e+02 1.765001811703994292e+02 1.783571656949600879e+02 1.771329929372595871e+02 1.780828170560274089e+02 1.766629161991763226e+02 1.765284974901395572e+02 1.785035093925184242e+02 1.795949540550184054e+02 1.815647711347637596e+02 1.828454163096679679e+02 1.836328533757230730e+02 1.821333169641248446e+02 1.834022580545530730e+02 1.818999153036326959e+02 1.832374778232275787e+02 1.830722891101479206e+02 1.832081761938115108e+02 1.800604027450847866e+02 1.815787438038977939e+02 1.781613661583118073e+02 1.794478979109486545e+02 1.796624910282917540e+02 1.802121328043750168e+02 1.802116550233294561e+02 1.775049238244210414e+02 1.782824025658777316e+02 1.750312141755767925e+02 1.768928384460309360e+02 1.768839364462814103e+02 1.783369131690508311e+02 1.766177235173202007e+02 1.763135748417725210e+02 1.786241043488054743e+02 1.760373799109001709e+02 1.742593526012920506e+02 1.776388940748528000e+02 1.760721905344529716e+02 1.747378584330660374e+02 1.751862053859375692e+02 1.763780048362525861e+02 1.738472113658303613e+02 1.769346946180720010e+02 1.800019152917909651e+02 1.767949919373861292e+02 1.788391663097741286e+02 1.811955677852934343e+02 1.825850296746639856e+02 1.814452374906710475e+02 1.799629301543338329e+02 1.804304954609402500e+02 1.823711011459209601e+02 1.747565276153844991e+02 1.790105769517004717e+02 1.805628310762172077e+02 1.751076274593192750e+02 1.765665587218752250e+02 1.762639056790928009e+02 1.799547083553590028e+02 1.779265581737722641e+02 1.787352803928279741e+02 1.779128287737450762e+02 1.743380251434925867e+02 1.783876221108681648e+02 1.731311019673816531e+02 1.784058719270484232e+02 1.791755165652809012e+02 1.755179858524649603e+02 1.799387189014807404e+02 1.787028268066283090e+02 1.796889555206049351e+02 1.772078552814815282e+02 1.757428878995696380e+02 1.777931086586500840e+02 1.774885012312746824e+02 1.779200869178118012e+02 1.750945604559726405e+02 1.754859120113400763e+02 1.767753808381882266e+02 1.770744436755482525e+02 1.741805577970210948e+02 1.771010133356672611e+02 1.761297345054040306e+02 1.758713912263910402e+02 1.785828798315349388e+02 1.775504159713331944e+02 1.749543767914009322e+02 1.736535680215771720e+02 1.714731374213739343e+02 1.729388974682097455e+02 1.747237587190586225e+02 1.760117863148820163e+02 1.754888380295795969e+02 1.687968205020271171e+02 1.709878230137708215e+02 1.747160206060152632e+02 1.724110505776761215e+02 1.741203015683990998e+02 1.711190259866897065e+02 1.713516253891075394e+02 1.720767652340044265e+02 1.736540676449799321e+02 1.725934111754592948e+02 1.729321308243853537e+02 1.739622914881920224e+02 1.733495282336646994e+02 1.740825096885891980e+02 1.759382680761846132e+02 1.757360913455013076e+02 1.716003133176305937e+02 1.745781885837071457e+02 1.736782884349499625e+02 1.707778571825812719e+02 1.723056528483220973e+02 1.725720302470544425e+02 1.717915265385904036e+02 1.731575169998855870e+02 1.725649329803767102e+02 1.734504199686377888e+02 1.739269053767428659e+02 1.699278818496712802e+02 1.724980544128674751e+02 1.711059946085336207e+02 1.753262166368378416e+02 1.752668199568849445e+02 1.736821554962082814e+02 1.719659862690505463e+02 1.747637420673143538e+02 1.726607837252610693e+02 1.747931647305991305e+02 1.748852828374363924e+02 1.721475766054090855e+02 1.734119486436377429e+02 1.725098397743715282e+02 1.734395717997266217e+02 1.728361796854302099e+02 1.721648477391234167e+02 1.735605108803805479e+02 1.724515156451774942e+02 1.744729964152643333e+02 1.768406209056055332e+02 1.745177511092715008e+02 1.734477863701708884e+02 1.737867793904278813e+02 1.754954517645642511e+02 1.751526245337120429e+02 1.742630585334974853e+02 1.727585676026318708e+02 1.750989549033109824e+02 1.732089585419714126e+02 1.774587567792088407e+02 1.757709451157232934e+02 1.745553761532691510e+02 1.790352044206611026e+02 1.765197618399113537e+02 1.748539193970194390e+02 1.790413844322690693e+02 1.756603940444969112e+02 1.770928057201380739e+02 1.765711802669576116e+02 1.729833449108245986e+02 1.729963552990879521e+02 1.732384558442805371e+02 1.781029568614077334e+02 1.770275578941835022e+02 1.771638953140660533e+02 1.761127736087619269e+02 1.728414784409972071e+02 1.751946884461341085e+02 1.737039531939625761e+02 1.756121548040109985e+02 1.773883278353182789e+02 1.777877247605135835e+02 1.778317036014313430e+02 1.763016367969932219e+02 1.792115170872425836e+02 1.786044727169041550e+02 1.784202650861589063e+02 1.802032402262647963e+02 1.799130846277927560e+02 1.801628051345969652e+02 1.782318552209553957e+02 1.797180836563912578e+02 1.830909380442284657e+02 1.789637059793801939e+02 1.794080218910924032e+02 1.793849740278146214e+02 1.789641869361792317e+02 1.784941945946229112e+02 1.763577970864647000e+02 1.800742226491391023e+02 1.804427314095379415e+02 1.779281570365629648e+02 1.804963482639821279e+02 1.803050995921447850e+02 1.769794148260255611e+02 1.764230473995929174e+02 1.769522473886373177e+02 1.810938676261341129e+02 1.773253925572890353e+02 1.749828772413318347e+02 1.727020053992518456e+02 1.765706086328044933e+02 1.752775946718879538e+02 1.765105358073901130e+02 1.750156875676073867e+02 1.744691751699937186e+02 1.746123975992324802e+02 1.759647203473685124e+02 1.774681944733578689e+02 1.734908902820595529e+02 1.752553957976613219e+02 1.766280537991486881e+02 1.763921130638122747e+02 1.779185645057113732e+02 1.760625695090156739e+02 1.791524496435051219e+02 1.776221790919436216e+02 1.769231690191521977e+02 1.768312775340249345e+02 1.757746435502210431e+02 1.740065475518158564e+02 1.755609913329821268e+02 1.746152976245589343e+02 1.726329619898135945e+02 1.732516702219871547e+02 1.755547187037707033e+02 1.718508857520998276e+02 1.749988659297609104e+02 1.701160415205298477e+02 1.754765183273294724e+02 1.743297933951805874e+02 1.736619334899750413e+02 1.741994353088018102e+02 1.774216628237628299e+02 1.768499421424691036e+02 1.730846601679855610e+02 1.787504826085513230e+02 1.754090489502153787e+02 1.720183748758021522e+02 1.728971290892520472e+02 1.752650215083073135e+02 1.720311878283913529e+02 1.725467653753372019e+02 1.746700425688675864e+02 1.747816342545008297e+02 1.723675184861105549e+02 1.738822269098931201e+02 1.743293119140317060e+02 1.720907513068395644e+02 1.761788319797233271e+02 1.757719542730639262e+02 1.742827739521054013e+02 1.712475404085440402e+02 1.707216854692584604e+02 1.722959196148075591e+02 1.721194641467518238e+02 1.738407266789870391e+02 1.749132273812195706e+02 1.743117039566941173e+02 1.751958706578720069e+02 1.730777638188324943e+02 1.726788577761427916e+02 1.741144635317036773e+02 1.731005309732042576e+02 1.770020968054204218e+02 1.738012934713735831e+02 1.755992745063499854e+02 1.753329798751695421e+02 1.767329144272259498e+02 1.757119751366472826e+02 1.786455842221956516e+02 1.787614072406161938e+02 1.762472088323759749e+02 1.764829444156553109e+02 1.755428363327516195e+02 1.764720922729158303e+02 1.755491749540042576e+02 1.762255716104208432e+02 1.750101707880686774e+02 1.773260753495240749e+02 1.751459765484123920e+02 1.733818836587757062e+02 1.763001743745832641e+02 1.766488584504630239e+02 1.759543024704032064e+02 1.725661601755766696e+02 1.730563885342884589e+02 1.726151758515770211e+02 1.730253346580892071e+02 1.711264901237322817e+02 1.699385112925860710e+02 1.739853099584960887e+02 1.697359484591788714e+02 1.713618187844102749e+02 1.716131784785465868e+02 1.688180166639649542e+02 1.726956892872797198e+02 1.739389578111886010e+02 1.716385175074857443e+02 1.719711025920600207e+02 1.736326185029300007e+02 1.722848451892926391e+02 1.770675722725428614e+02 1.732038507427033949e+02 1.722197050379763539e+02 1.690238690304034037e+02 1.743298982973080626e+02 1.738050683075241238e+02 1.720109259257928613e+02 1.746438091622552520e+02 1.745825667015407419e+02 1.740523178458464884e+02 1.764545891194606497e+02 1.755061298610567064e+02 1.746223002936722821e+02 1.771697191812826873e+02 1.735741905250234538e+02 1.758930502440335886e+02 1.772661611252204352e+02 1.744113971760388040e+02 1.730099795004384191e+02 1.789112626147314700e+02 1.798992568539584909e+02 1.775354431448590162e+02 1.783276026241222496e+02 1.773796463936884891e+02 1.781259638621430952e+02 1.802278047399316563e+02 1.810747824498533873e+02 1.771907354972904898e+02 1.767788281854877539e+02 1.790342441603335715e+02 1.791391327265270093e+02 1.779018916393378049e+02 1.798104795646026162e+02 1.766183725662677659e+02 1.776658188049217131e+02 1.794326914160993454e+02 1.788310893660309091e+02 1.819221658899797660e+02 1.737873301828476542e+02 1.772534664023736184e+02 1.769595180388326696e+02 1.776384775734467212e+02 1.766340116663079129e+02 1.775374088474655707e+02 1.782524102149160115e+02 1.779668858956805764e+02 1.791502396044440957e+02 1.784063136630232975e+02 1.778949754226165965e+02 1.801958441401721132e+02 1.764575156041987611e+02 1.820994666671838331e+02 1.782417795632601667e+02 1.784962901301502143e+02 1.783146679190657835e+02 1.761223201641145977e+02 1.805104572815054951e+02 1.774325484222472369e+02 1.798820863103642580e+02 1.791274136217882074e+02 1.797958171342380638e+02 1.757916502281547082e+02 1.754071351601579352e+02 1.797962431052294505e+02 1.775620854029387772e+02 1.769946097661132001e+02 1.771759094651620501e+02 1.767680455463746512e+02 1.758782612962249914e+02 1.769962692523794487e+02 1.776486323075412201e+02 1.750367000944463030e+02 1.750199038203630550e+02 1.767108636192216977e+02 1.767015381837640575e+02 1.755620099031376640e+02 1.765526394435306941e+02 1.777150828799004216e+02 1.784229806349969749e+02 1.771563808894823353e+02 1.754546874244050514e+02 1.775852081120503385e+02 1.767942193556779955e+02 1.763398444283446622e+02 1.747919755809987237e+02 1.744232971177843297e+02 1.763596657408517672e+02 1.821495318227606504e+02 1.761894612990418523e+02 1.790695877251685886e+02 1.780195398693099662e+02 1.794118813960184298e+02 1.750195917524308129e+02 1.778952488441235573e+02 1.765872893096262999e+02 1.758769206919577925e+02 1.747707370366860857e+02 1.745218186102865445e+02 1.780877132499202844e+02 1.777665302384820336e+02 1.766564669811966724e+02 1.739607569096320390e+02 1.719077621402263105e+02 1.755006243349971271e+02 1.732270823621514353e+02 1.722547180390100721e+02 1.767705294404699146e+02 1.756833199257265790e+02 1.727057826652150538e+02 1.750645842684436957e+02 1.754656713126810530e+02 1.728001343377845558e+02 1.711546509756792886e+02 1.737864645123020182e+02 1.715454928539478487e+02 1.714385844914905590e+02 1.731468151650066716e+02 1.720732376009750624e+02 1.725954540278706020e+02 1.736514985818091361e+02 1.725428476882048585e+02 1.737482433815646630e+02 1.679091908447828416e+02 1.705394861876352195e+02 1.746590534254547435e+02 1.764050465949065085e+02 1.752722179010391983e+02 1.751997424718223897e+02 1.739321275692834092e+02 1.699310397270900523e+02 1.721467087187536436e+02 1.741639144098117526e+02 1.742445724063568662e+02 1.716091814969956886e+02 1.734258567975323615e+02 1.721841726355065987e+02 1.693675480771174193e+02 1.717973042860878365e+02 1.702063212629646500e+02 1.695975563910548090e+02 1.726748709132179727e+02 1.744519060461058189e+02 1.730881239860042342e+02 1.723021716832581376e+02 1.746967268360912442e+02 1.776465763736284771e+02 1.738932596563717539e+02 1.715064095416579448e+02 1.751361532557912994e+02 1.702752890980027587e+02 1.734978340890783670e+02 1.722798692144814083e+02 1.737909008726972502e+02 1.742714971162104121e+02 1.739933254989113038e+02 1.672862910787447674e+02 1.725559631513225440e+02 1.714183351696992474e+02 1.750827434813156174e+02 1.740850898958150026e+02 1.714759609516805767e+02 1.718812195022756839e+02 1.748578402342574236e+02 1.720515624744349736e+02 1.746347062437391173e+02 1.709374373944981471e+02 1.753418369414904419e+02 1.763805463255816619e+02 1.734188241005803093e+02 1.724003226608325292e+02 1.732849527453797123e+02 1.711887221528431269e+02 1.727556666875661620e+02 1.712076336954862370e+02 1.706879716465705599e+02 1.730752652226301507e+02 1.715278379638052684e+02 1.695710633582500577e+02 1.722238615845368486e+02 1.735499589608822077e+02 1.732264698309126629e+02 1.728634897226210683e+02 1.701955865989966412e+02 1.686058751831853044e+02 1.703974507618457039e+02 1.707924448338074512e+02 1.715184469253773614e+02 1.695745342617759661e+02 1.666720055234403048e+02 1.682152275922705371e+02 1.696475027549060144e+02 1.677150548850497955e+02 1.668726058421395919e+02 1.679530672627435877e+02 1.669106742966000638e+02 1.668964599262441482e+02 1.662585781786819155e+02 1.676316561037065185e+02 1.669898904788659593e+02 1.638715865767789239e+02 1.697433186416733975e+02 1.686310098071531627e+02 1.654563822219859901e+02 1.645349402124221569e+02 1.648804704148643339e+02 1.628002421459448783e+02 1.613804900693592970e+02 1.657085131812982866e+02 1.658564649744151609e+02 1.668308857418708726e+02 1.650557223339326072e+02 1.673322119488676094e+02 1.609266398090869075e+02 1.623229980536747803e+02 1.661592600367306432e+02 1.628738609780740774e+02 1.635740870555187030e+02 1.655053067087403349e+02 1.670279923948383782e+02 1.689093532893167264e+02 1.662373792950066047e+02 1.686726323593247798e+02 1.679815454755340340e+02 1.689994110207668143e+02 1.676893953863275044e+02 1.690155712421028795e+02 1.661506435651720324e+02 1.682789521069773571e+02 1.701095075972895643e+02 1.705062745208568344e+02 1.682559876643324515e+02 1.713343273173284729e+02 1.707950507093530916e+02 1.685939861603085603e+02 1.708770563215431082e+02 1.726477556106409281e+02 1.733788715122383906e+02 1.735795810630368976e+02 1.743619841149725858e+02 1.723048821135338358e+02 1.757405868611447488e+02 1.732390017225761483e+02 1.743423504774902426e+02 1.723913027412539236e+02 1.735260180088383493e+02 1.746453728865380981e+02 1.701377972384077566e+02 1.742607619695943129e+02 1.737122788826465580e+02 1.753915512415311468e+02 1.744082169220736773e+02 1.762091724977923946e+02 1.748537372457931269e+02 1.726778518611822619e+02 1.722248377239810964e+02 1.720238902922903890e+02 1.720951442097414201e+02 1.718224849499721074e+02 1.737578551712771571e+02 1.725983376906898741e+02 1.756573538115320616e+02 1.736054870799006835e+02 1.738961248869015890e+02 1.752065019441650691e+02 1.707776184510260293e+02 1.783403464406676449e+02 1.741855639851392539e+02 1.724022142580220702e+02 1.758625427998071302e+02 1.736286693719713128e+02 1.769104918546345573e+02 1.709173152360789913e+02 1.773078539439292172e+02 1.734840401917637962e+02 1.762422079118929048e+02 1.750192116454571476e+02 1.726956463908077239e+02 1.730012645984003541e+02 1.724324191069703431e+02 1.741174818745543575e+02 1.723398873752996394e+02 1.726218398422910525e+02 1.738299463001264087e+02 1.747198692999069181e+02 1.750706534496276561e+02 1.720722557985062338e+02 1.741159111423435490e+02 1.742996337813813454e+02 1.731281929681479710e+02 1.736737572036590507e+02 1.765564957145473670e+02 1.744345205724767993e+02 1.760129444618589787e+02 1.754665165177943322e+02 1.753625880167077469e+02 1.759859880492856803e+02 1.754804311445945757e+02 1.742941209238319971e+02 1.738533048406420676e+02 1.736680201847862008e+02 1.742541774323755988e+02 1.757589153532670423e+02 1.729096925796737025e+02 1.729669335242742818e+02 1.709292286960837544e+02 1.725141128427049466e+02 1.725527116740822180e+02 1.735439192261386268e+02 1.726290867568816623e+02 1.726567649493607064e+02 1.730145534098660676e+02 1.704733292075258362e+02 1.699240145013583287e+02 1.728946251135500916e+02 1.723511424449171443e+02 1.725610402587675196e+02 1.731957721260698406e+02 1.701674012561879010e+02 1.730714614544964718e+02 1.755505554467431750e+02 1.737246901385835542e+02 1.747484981389722520e+02 1.765409417853823300e+02 1.697181030597971585e+02 1.713511553288093694e+02 1.739778679685571490e+02 1.736167043063150572e+02 1.726573151941518915e+02 1.715071773996951379e+02 1.728426378307947004e+02 1.733080376421885944e+02 1.741926442494224148e+02 1.733259032480342228e+02 1.686769988748159506e+02 1.698456859396206369e+02 1.729086726973731629e+02 1.749605561368439908e+02 1.738742014988773406e+02 1.753006749288148853e+02 1.726514567247490390e+02 1.738065326628276637e+02 1.731175820779729406e+02 1.720147001422242568e+02 1.730823472233811628e+02 1.727845250660405441e+02 1.707255715143139412e+02 1.735513666072110368e+02 1.722428041242449694e+02 1.723814746204919004e+02 1.725313595854551920e+02 1.727318739228971083e+02 1.715999188314903847e+02 1.723847772688522184e+02 1.753067905093484740e+02 1.749367837104378793e+02 1.747239771720120132e+02 1.768553845838638949e+02 1.741647392048693916e+02 1.749058144445772882e+02 1.763565112014833858e+02 1.789969506459992203e+02 1.788033916299572752e+02 1.763884970829458325e+02 1.779285129466019555e+02 1.764978407549473047e+02 1.758127547584403487e+02 1.724987064795299432e+02 1.744199923519514925e+02 1.765647864132890277e+02 1.738307737243455904e+02 1.742030329487591871e+02 1.730620383739860983e+02 1.716649995644897331e+02 1.708910813588990152e+02 1.790028771026587719e+02 1.765241170247051627e+02 1.775421406739046404e+02 1.726605357507538940e+02 1.758752567792928403e+02 1.782843466348474806e+02 1.736886758908443937e+02 1.759273022297880118e+02 1.748854607506852119e+02 1.698012218853969273e+02 1.734329451689897041e+02 1.740777800245912772e+02 1.741339041572670681e+02 1.689602216354980442e+02 1.725708702257524010e+02 1.728740552983756515e+02 1.732239320660263786e+02 1.736534131542966009e+02 1.729556187052799032e+02 1.682867915057586288e+02 1.724992972090996091e+02 1.735508861078940868e+02 1.707269762566235443e+02 1.749113162284374425e+02 1.681395763599368252e+02 1.706645213917094566e+02 1.688865320253089806e+02 1.744744585646147925e+02 1.712756118038808211e+02 1.722407260821467219e+02 1.708509911397298708e+02 1.710501390001756761e+02 1.690592209614805768e+02 1.692409471288485463e+02 1.711515286451782174e+02 1.692581615015639329e+02 1.711712580801263357e+02 1.681299369751488939e+02 1.685835245217372460e+02 1.666659152786487255e+02 1.653084197266055924e+02 1.637029012560937247e+02 1.663324247340579518e+02 1.689058737573423343e+02 1.667183667736657071e+02 1.687200222464320518e+02 1.650117474750453823e+02 1.667841108146229772e+02 1.658868206762778641e+02 1.683287785881609011e+02 1.669437363819134248e+02 1.704622523226314001e+02 1.680846685011247246e+02 1.693433228250562195e+02 1.680442806716650068e+02 1.664542826006859570e+02 1.664290859358250145e+02 1.693210688111680042e+02 1.689089724894688800e+02 1.702519706200812095e+02 1.691885600520498372e+02 1.697681388030438256e+02 1.721178121535170646e+02 1.708504295348434994e+02 1.684709518628302192e+02 1.676744951185597472e+02 1.705403933575237545e+02 1.700639602787274782e+02 1.692169297255437925e+02 1.667176208778386410e+02 1.712511982591194339e+02 1.692861248779448431e+02 1.686765396417093257e+02 1.725171062706429836e+02 1.706362777498125922e+02 1.677834460955606346e+02 1.663322749793484832e+02 1.693443277538618474e+02 1.695586593650896816e+02 1.667985397493313826e+02 1.685418498183078952e+02 1.698647076913344165e+02 1.694117512525568259e+02 1.651613303735520901e+02 1.658577872536999109e+02 1.667317996346370990e+02 1.666844297189114741e+02 1.695656021315510884e+02 1.643297874744629610e+02 1.664589533431170878e+02 1.679104999256484234e+02 1.707923311378142159e+02 1.673756773768737673e+02 1.674073859677286009e+02 1.704867805331482771e+02 1.697201355279079849e+02 1.690767774040314464e+02 1.673260409761042240e+02 1.644325769021952794e+02 1.687036672242478232e+02 1.701429808141910769e+02 1.669160984896639093e+02 1.639118724448427713e+02 1.671531243862541487e+02 1.683245064165741667e+02 1.686749773995685189e+02 1.629035219515568826e+02 1.625045115829433371e+02 1.629004981321851346e+02 1.659432366251264170e+02 1.677817673095757698e+02 1.643308941424321574e+02 1.659323180323219162e+02 1.648319186652725534e+02 1.643031934748255196e+02 1.640716400599573603e+02 1.669884934901477322e+02 1.676811154996133268e+02 1.666129427940065000e+02 1.650600768772575293e+02 1.665023171395055499e+02 1.684771468894841178e+02 1.693946486962100266e+02 1.637952600769835954e+02 1.688115831201296828e+02 1.664173653849659047e+02 1.658603930940123234e+02 1.667995715908693910e+02 1.689871767864761694e+02 1.666174471835843178e+02 1.672152566591171023e+02 1.676776174826699730e+02 1.673788251043810931e+02 1.674598064487080364e+02 1.679471899025818402e+02 1.675466366044086328e+02 1.679605238846738473e+02 1.670123398951906211e+02 1.689152862478282486e+02 1.668623604579791220e+02 1.670319474581677923e+02 1.678225045790190393e+02 1.687929614726466525e+02 1.646811915533025967e+02 1.659528547892778931e+02 1.659598803136062770e+02 1.638014323605672757e+02 1.637429130628175926e+02 1.617673847224865256e+02 1.652054870897369767e+02 1.643908700682572714e+02 1.654665215719619198e+02 1.651899742117264793e+02 1.634559528245440561e+02 1.677353752514158600e+02 1.666502247313784721e+02 1.654723184491478207e+02 1.679106738083961261e+02 1.664260070755726701e+02 1.667898993177530826e+02 1.661715742661233435e+02 1.655742335012018884e+02 1.636328920303529060e+02 1.656453170701108775e+02 1.661744364102227962e+02 1.660621750929806240e+02 1.667647883546920013e+02 1.639462642347023120e+02 1.667630371188719778e+02 1.674591170343062174e+02 1.645742342888854353e+02 1.636356668858744001e+02 1.666176807303170335e+02 1.677724671795622839e+02 1.678924027823810832e+02 1.673105611570779843e+02 1.659862168663374575e+02 1.696539169465748387e+02 1.701487260210630268e+02 1.665430655009343752e+02 1.700797666297514183e+02 1.714104073217125688e+02 1.714687362270000222e+02 1.694778889063127281e+02 1.692221600356940883e+02 1.665627696620772156e+02 1.683619272087435093e+02 1.699133589985937931e+02 1.727408621708977989e+02 1.692151650756335073e+02 1.693967559493938211e+02 1.698613630624308257e+02 1.689417129101206569e+02 1.682927049294662822e+02 1.664449873536594282e+02 1.664005371977548009e+02 1.700245518998508487e+02 1.693773733988908816e+02 1.677022964191999677e+02 1.678454389755507350e+02 1.680747797099492686e+02 1.663187642588906101e+02 1.650250107603567926e+02 1.657851362954848184e+02 1.650349009592752623e+02 1.653529302245249255e+02 1.627814900359995249e+02 1.678068965073315439e+02 1.673838573994518129e+02 1.649446714843459176e+02 1.636360722583564495e+02 1.647679351619684098e+02 1.647539552033844643e+02 1.653006434508228608e+02 1.633382165571121334e+02 1.651397896568654460e+02 1.640184183545627263e+02 1.614334186906047535e+02 1.638640022217049648e+02 1.637054192882531822e+02 1.636487798577692558e+02 1.631194595160344250e+02 1.629161862483913126e+02 1.619774234515798241e+02 1.637931721536309908e+02 1.624935244553706184e+02 1.605432255999218967e+02 1.594325639531801073e+02 1.625608255459504790e+02 1.613461311331778347e+02 1.615047141538791777e+02 1.613464879631513327e+02 1.630183883088112111e+02 1.608319059400481024e+02 1.645529850532819296e+02 1.609338058690763660e+02 1.581655362212734133e+02 1.580925649989221711e+02 1.596209041824546091e+02 1.626085255855678326e+02 1.618617227268603074e+02 1.614908856850733514e+02 1.620676636732004567e+02 1.581868618876680728e+02 1.610394761563185568e+02 1.638988703780254355e+02 1.624342608795969909e+02 1.616538749452636807e+02 1.611135119252444667e+02 1.602353322111065097e+02 1.616899855545285334e+02 1.627416445593308651e+02 1.622996790298145982e+02 1.611151698096477958e+02 1.591775129253718148e+02 1.602122673856660526e+02 1.628777122192730360e+02 1.609303699030915880e+02 1.608151104837910736e+02 1.618256304610644634e+02 1.624621012622232854e+02 1.622859047674309068e+02 1.616960889271834958e+02 1.594347805216018514e+02 1.606735058211287139e+02 1.591629799571472006e+02 1.615661002647444207e+02 1.612180656971779911e+02 1.624840068292066348e+02 1.605834886372023504e+02 1.579316393537570207e+02 1.617966472344156159e+02 1.580589364938360575e+02 1.643019623960073829e+02 1.637541178785684508e+02 1.677791252640813866e+02 1.635562312046496345e+02 1.664147347500195906e+02 1.657681976936281103e+02 1.636882170575890996e+02 1.632780168227298532e+02 1.637536637719871067e+02 1.648196021345369218e+02 1.649876325576015574e+02 1.665920401404320899e+02 1.668749822644949745e+02 1.669146596322750042e+02 1.656407039413932125e+02 1.656507010691391599e+02 1.673794547008308200e+02 1.627181071080671586e+02 1.636627983785949993e+02 1.621996576956874492e+02 1.667307849051974529e+02 1.669782598291751015e+02 1.646713074442194795e+02 1.654694549454590913e+02 1.620739507111003377e+02 1.670949768020085457e+02 1.654918157892909392e+02 1.609199438216730869e+02 1.624701665719342998e+02 1.649355114550261021e+02 1.651226791321751648e+02 1.678173748246856007e+02 1.657971508391915165e+02 1.677024440734325594e+02 1.660583323492914474e+02 1.648329379272534254e+02 1.641715724801716192e+02 1.653774183045225641e+02 1.624271244196029329e+02 1.628030585713880782e+02 1.647045532068033538e+02 1.649844574294686765e+02 1.638585033800426629e+02 1.651195681903069783e+02 1.654938714501860773e+02 1.621648976844467995e+02 1.641854177714104708e+02 1.610891657625117830e+02 1.631006105254832335e+02 1.645940897650927752e+02 1.635149949371644880e+02 1.653601127020473598e+02 1.634037560971810308e+02 1.629911986170377247e+02 1.644191593878396702e+02 1.615217473217109045e+02 1.650667716455036498e+02 1.638865993889976380e+02 1.622423349793912735e+02 1.686735362487354735e+02 1.664758414454942965e+02 1.663989221401386658e+02 1.656543624376221544e+02 1.671629500553507910e+02 1.656549629991893084e+02 1.667097859014833432e+02 1.639193716367830405e+02 1.647761569733108331e+02 1.642911111528552794e+02 1.630720340370132533e+02 1.666360157685039383e+02 1.688325987413684857e+02 1.649866418196392885e+02 1.633346956171202464e+02 1.674417327556938915e+02 1.661263747108339999e+02 1.639502266296326241e+02 1.627608471841574271e+02 1.652921702908753332e+02 1.635212686387515362e+02 1.632408628945635485e+02 1.645018589445122927e+02 1.659250902880294234e+02 1.611173353610617767e+02 1.609171479048125377e+02 1.617182020354750591e+02 1.653528322117242624e+02 1.633821279577364010e+02 1.635367810194158835e+02 1.651040487759667883e+02 1.625204325119615305e+02 1.631116359642191753e+02 1.652754017421790707e+02 1.633410632972664871e+02 1.667557338398391948e+02 1.677741142711002738e+02 1.652836421319973397e+02 1.651531790907993411e+02 1.663576162324739300e+02 1.662244222889444529e+02 1.664751136497153823e+02 1.650284124559798613e+02 1.638841370051238755e+02 1.615110534773018287e+02 1.611555049369316919e+02 1.603776655762323742e+02 1.620498539572199661e+02 1.603817261041207018e+02 1.601863709348897657e+02 1.598454898396358601e+02 1.607553271933515191e+02 1.629331624124300220e+02 1.645734580075267388e+02 1.637204472498652876e+02 1.635614850591664151e+02 1.639757321214031549e+02 1.672439061276606651e+02 1.614426407779312456e+02 1.622366534768995905e+02 1.638153166815930888e+02 1.670201334514501639e+02 1.657908411519864558e+02 1.658745519332029801e+02 1.615365466694276506e+02 1.668210239131088599e+02 1.619956166495284720e+02 1.625445235600104184e+02 1.665290027670108373e+02 1.693250244861810074e+02 1.648744285119911126e+02 1.616817774733322040e+02 1.636728585743169901e+02 1.630781922490979241e+02 1.616685265861126197e+02 1.608775894849140684e+02 1.596458567958615049e+02 1.597683929107996903e+02 1.603068632572492334e+02 1.600288617114060514e+02 1.584825610981106934e+02 1.562009410071250102e+02 1.575937845925171814e+02 1.588303149197582798e+02 1.588629456693816451e+02 1.576698600630830924e+02 1.594172756290993505e+02 1.608868729084810525e+02 1.560330763670064300e+02 1.560922066488675739e+02 1.584141927539598385e+02 1.604708838233883625e+02 1.608585879982626068e+02 1.626761114540354072e+02 1.601204695069158959e+02 1.595080093396122152e+02 1.618468555115747449e+02 1.587539424318802048e+02 1.614662193673005106e+02 1.576066882870188408e+02 1.584460293009971110e+02 1.558369573540283852e+02 1.586144577637120676e+02 1.562020709690431488e+02 1.574437810717473951e+02 1.565233745984488110e+02 1.586952372693305620e+02 1.568328564263916576e+02 1.556841427075731303e+02 1.595457538592156368e+02 1.559643548394875836e+02 1.565907778017659950e+02 1.586436449763604060e+02 1.573116721240594984e+02 1.556405752519548855e+02 1.531056546652699524e+02 1.577060255057692189e+02 1.578577695937723036e+02 1.555975717490385080e+02 1.561082401521115344e+02 1.569567629335258232e+02 1.560751302002353498e+02 1.592259584703003270e+02 1.548393240078886492e+02 1.570760231939187292e+02 1.566139705941767204e+02 1.547325106388476286e+02 1.552978925451888301e+02 1.561237073165973470e+02 1.552245848347959907e+02 1.556635862859924373e+02 1.567783863713963228e+02 1.546600220380281883e+02 1.562041902596355669e+02 1.566971387614256344e+02 1.557778100822575880e+02 1.561536587669239111e+02 1.565065108440605002e+02 1.550188856901291388e+02 1.541553006875850258e+02 1.522445863283897438e+02 1.545376816205987325e+02 1.556995059203180460e+02 1.547373793867207326e+02 1.530408948803773228e+02 1.567802027084019301e+02 1.539848488305419778e+02 1.560651293399315023e+02 1.591815141229875508e+02 1.577776042531701535e+02 1.533781277360722868e+02 1.564327773736671077e+02 1.575382591259492244e+02 1.541042738956137725e+02 1.584704045847796863e+02 1.608117755988518525e+02 1.567037967176584345e+02 1.582499924969285701e+02 1.598730158400308596e+02 1.573842365529068843e+02 1.551754428467774858e+02 1.575223833725564191e+02 1.567602486434139735e+02 1.551442948353841018e+02 1.539726005923706111e+02 1.569676519209381524e+02 1.563899528314170198e+02 1.571821169451997378e+02 1.562783101790518003e+02 1.592524908127653873e+02 1.543093966804509307e+02 1.568277411198831430e+02 1.580868730847911365e+02 1.553491679334203752e+02 1.568501352770462915e+02 1.548541257361914347e+02 1.529065845644581714e+02 1.571705474812885370e+02 1.569019230711812156e+02 1.568888334624650156e+02 1.596154893659289371e+02 1.571122313606291243e+02 1.582640843997052116e+02 1.582286600544024111e+02 1.558667817503502988e+02 1.561047158622560573e+02 1.536472350712035109e+02 1.572716592270702733e+02 1.538665133962211655e+02 1.547480285977009657e+02 1.540394881485540850e+02 1.578655060750071755e+02 1.584074995019284131e+02 1.535011720380113900e+02 1.549279357913358979e+02 1.583511343866864252e+02 1.582444488331232151e+02 1.594669737258994644e+02 1.580116955341609355e+02 1.587213289579081561e+02 1.578580972227786958e+02 1.614744759144094814e+02 1.603420588552740185e+02 1.584558755613263941e+02 1.577348315630261766e+02 1.573921151411392145e+02 1.581895585840616718e+02 1.585810413369107721e+02 1.562746758283777808e+02 1.572043093094159758e+02 1.580943269075948763e+02 1.555620060301828005e+02 1.593849710194769216e+02 1.588233187901246595e+02 1.595398032283013094e+02 1.617207284450961993e+02 1.591447974098265377e+02 1.568747787190965539e+02 1.574114291098301806e+02 1.575276333065650363e+02 1.579208990064717852e+02 1.583537327727124477e+02 1.601135000220228619e+02 1.588835548696088154e+02 1.604330098261954163e+02 1.622209011191398247e+02 1.624717716971558445e+02 1.598704069371389664e+02 1.578974069111234826e+02 1.597772940718090808e+02 1.596205795150617348e+02 1.583822004926862803e+02 1.568210101361395061e+02 1.579518779182253922e+02 1.565210856076714947e+02 1.558983250025693508e+02 1.567671467240224388e+02 1.564767428572864958e+02 1.543698765158005983e+02 1.552474234676170397e+02 1.568908916485638372e+02 1.558125018468135465e+02 1.572148510303248088e+02 1.550570067634120903e+02 1.534192016771779947e+02 1.541374760864715938e+02 1.524047805411183845e+02 1.528192795102807793e+02 1.542752439808256781e+02 1.555477392278066020e+02 1.563056548061303488e+02 1.523057699141140517e+02 1.539650093036106284e+02 1.564661828612529177e+02 1.563275988617828034e+02 1.548466593626202439e+02 1.533723397545491878e+02 1.515600499012244029e+02 1.555795602671199163e+02 1.544346044785416154e+02 1.565345411506932862e+02 1.581546317702927809e+02 1.540748497064681999e+02 1.567654063363675618e+02 1.523925658835952390e+02 1.564652121922952404e+02 1.565561814347142899e+02 1.548804185598321226e+02 1.549202584648530205e+02 1.566351994982571796e+02 1.543878363944008072e+02 1.533918681470502747e+02 1.531823261489692811e+02 1.541200693615336377e+02 1.566990819119029652e+02 1.567907131871806143e+02 1.544729276789989285e+02 1.595809064835370918e+02 1.586386372015874144e+02 1.601968272898987209e+02 1.582885118716331760e+02 1.583031959053050741e+02 1.590009711960563550e+02 1.582155042657751665e+02 1.581019213861815160e+02 1.586580764395993128e+02 1.588029996368616423e+02 1.583756031404689963e+02 1.609595865268270529e+02 1.602632352955870090e+02 1.595248873488280594e+02 1.612367387696151582e+02 1.606412356032529374e+02 1.610168661986088523e+02 1.616249234581578094e+02 1.642984349937625836e+02 1.624177081067995516e+02 1.597740197036148118e+02 1.647115083699911224e+02 1.620178851396649691e+02 1.603071293353269766e+02 1.620691243166779145e+02 1.630218845927884672e+02 1.624813519311997254e+02 1.649599501320564343e+02 1.624688284335281878e+02 1.644931890738971276e+02 1.640392677367632075e+02 1.633890409878766548e+02 1.638967825101182711e+02 1.655969254542106341e+02 1.637397200319070407e+02 1.659385741489175814e+02 1.626954364566907429e+02 1.649620341869513709e+02 1.642657754712916187e+02 1.618503588580150563e+02 1.641777135698214352e+02 1.629557375366044880e+02 1.595045108803133758e+02 1.629718356311380774e+02 1.640213770980700758e+02 1.601296573125733289e+02 1.642421802916582010e+02 1.632804758157419656e+02 1.637068563441641800e+02 1.616507331063820061e+02 1.608935010825144332e+02 1.619493043395547716e+02 1.599781626245400616e+02 1.631072259555746768e+02 1.612770993554037489e+02 1.630423964167534052e+02 1.601784212212293710e+02 1.655280719965314233e+02 1.648831933942787202e+02 1.626161730213837870e+02 1.631912213419157069e+02 1.618468013505143119e+02 1.650497210753023580e+02 1.622562218906645626e+02 1.663846639291164990e+02 1.601393575710342532e+02 1.632337073630371833e+02 1.627128721392185184e+02 1.652307454486608833e+02 1.592381150065007773e+02 1.629031346731436258e+02 1.592750035130447088e+02 1.596670341204275019e+02 1.586539698127724591e+02 1.588290428060926160e+02 1.585545446507379665e+02 1.611877908963306254e+02 1.577842752877455155e+02 1.587885715572783454e+02 1.600322429307979348e+02 1.571466576464893592e+02 1.567858853953891582e+02 1.595202419784843642e+02 1.583091986654647201e+02 1.577028244193595299e+02 1.596112091247690898e+02 1.588240649664986961e+02 1.563719430814802820e+02 1.599401205952204919e+02 1.601255987432933523e+02 1.560826095062584216e+02 1.612561005141223518e+02 1.583230635851793409e+02 1.570370887419306314e+02 1.591951182268742855e+02 1.611876756452644770e+02 1.587816689657828704e+02 1.591392389648879657e+02 1.546599445176277356e+02 1.566127108170896065e+02 1.581091818033646348e+02 1.550710630066207329e+02 1.596920114580574364e+02 1.559164174117566972e+02 1.576238321443421455e+02 1.563329879516697360e+02 1.583659188337640558e+02 1.568065096260856706e+02 1.553023133163993919e+02 1.555441890647468028e+02 1.535762597155694209e+02 1.579074877204347729e+02 1.584737307718193051e+02 1.584699057083020364e+02 1.616328505992132420e+02 1.565189502132091945e+02 1.593338587797620960e+02 1.605243592640815677e+02 1.602527379796249534e+02 1.576584004527254024e+02 1.607768287164263938e+02 1.622000696618626421e+02 1.587288044137542045e+02 1.592178751451226333e+02 1.615115822409991040e+02 1.600075325437763354e+02 1.624628167787325310e+02 1.594951441377824608e+02 1.582099782463952522e+02 1.569441569370309821e+02 1.532702637627722595e+02 1.575642106487793512e+02 1.575869214068974884e+02 1.566944747925319348e+02 1.563832257481745671e+02 1.569804277228757599e+02 1.530767268732276705e+02 1.543801654192120338e+02 1.558014224586038665e+02 1.554577047220521138e+02 1.560646698900063711e+02 1.584584869420697828e+02 1.570604228838770666e+02 1.591352860866843457e+02 1.571905492419281813e+02 1.593983253241057412e+02 1.605160511794029787e+02 1.586017928882621675e+02 1.611784374593662506e+02 1.617714774555445274e+02 1.589261105330092789e+02 1.591388074015565905e+02 1.588878800051025735e+02 1.615336113930429462e+02 1.622478085490326691e+02 1.623684668636437323e+02 1.614622316699569353e+02 1.626498281233643297e+02 1.616159703426965848e+02 1.629303853748355095e+02 1.647678789042219307e+02 1.633715609148092369e+02 1.631979525441433907e+02 1.615928745963306028e+02 1.632957454029195219e+02 1.652223004657180923e+02 1.634659011222232152e+02 1.629224036247915421e+02 1.605436878124800444e+02 1.619462377670879505e+02 1.647784548212200093e+02 1.588560360853289524e+02 1.624964407754071090e+02 1.598165885840972180e+02 1.651005220583799940e+02 1.641884775002554306e+02 1.629403007743637488e+02 1.615391972575562818e+02 1.575107921578277796e+02 1.603620478862206085e+02 1.597047694848650110e+02 1.585012271079643256e+02 1.630926586754654579e+02 1.589489482383416146e+02 1.638002697071435136e+02 1.603781757522655198e+02 1.629425293681075857e+02 1.608238466775909217e+02 1.591326260466190661e+02 1.596385458525391527e+02 1.598360423971202238e+02 1.617889789853442437e+02 1.564782749471924319e+02 1.594876653508577249e+02 1.622167683323977201e+02 1.592924743366139353e+02 1.614868671121474506e+02 1.589030149966846182e+02 1.592001350774436617e+02 1.606047908061602243e+02 1.596693959090235921e+02 1.605038294767216769e+02 1.612231656500992472e+02 1.607039123843135258e+02 1.612907311553152852e+02 1.619514612805138540e+02 1.618112685537814457e+02 1.605378680501934809e+02 1.612409939351755668e+02 1.635006833767267835e+02 1.576733221578174096e+02 1.574929682907070116e+02 1.597535502660186637e+02 1.580605516174535126e+02 1.570821968063239069e+02 1.573524519326106486e+02 1.562191011189501069e+02 1.571855477474768179e+02 1.600248293911029691e+02 1.629531652730584028e+02 1.608610462606335432e+02 1.595882790328843157e+02 1.609634166891278824e+02 1.594477964632832538e+02 1.611031377717536941e+02 1.622518613303079746e+02 1.623270940510363971e+02 1.602472685472108367e+02 1.652393466874265187e+02 1.596469865018459018e+02 1.620094717281965586e+02 1.600063471166515967e+02 1.608241020978563256e+02 1.601508426833895840e+02 1.589348309286904168e+02 1.629538117098170460e+02 1.632503830385438732e+02 1.614623454430522997e+02 1.600132809524273512e+02 1.646792306926169545e+02 1.650646401517062145e+02 1.603155351889657538e+02 1.632361211266443206e+02 1.662421274866754288e+02 1.637900236973139272e+02 1.601611962695863554e+02 1.638944494376607395e+02 1.618359211901075128e+02 1.642999255963721623e+02 1.641815844768991326e+02 1.657522633867357911e+02 1.630412552582357080e+02 1.640172277533812917e+02 1.652433414852420697e+02 1.624721203070845661e+02 1.621392137805704579e+02 1.625866290972232093e+02 1.608228821644118227e+02 1.619249400060919868e+02 1.596454530590257548e+02 1.625967621438614117e+02 1.614453533047829126e+02 1.581882799765187997e+02 1.647684438705540515e+02 1.590407686346763114e+02 1.583837958680140332e+02 1.595076357896089121e+02 1.601878751707595541e+02 1.654297382937633358e+02 1.614921135175910649e+02 1.581773463491784923e+02 1.596737591153574272e+02 1.593942175736596027e+02 1.604198558084966351e+02 1.601474094293168378e+02 1.579469363465465790e+02 1.585431829965218355e+02 1.596005041018332236e+02 1.578325810559200306e+02 1.595500562872880153e+02 1.617288717348952787e+02 1.606894351474311406e+02 1.620182989935947262e+02 1.582902436009111113e+02 1.594097462586605332e+02 1.615734967221919192e+02 1.590808033964034678e+02 1.593961880835878162e+02 1.608953184880546416e+02 1.630265140752235027e+02 1.611253444512676367e+02 1.601057018828735750e+02 1.632665395171677574e+02 1.637395906640252008e+02 1.632390701238008432e+02 1.610042029435498137e+02 1.605976519515865846e+02 1.623775506096775985e+02 1.659308397096659178e+02 1.611065709645806692e+02 1.615886305999947297e+02 1.602471771149653534e+02 1.650058545006050679e+02 1.619689977998041570e+02 1.632087040213069997e+02 1.648353707008992046e+02 1.607197643809930980e+02 1.588905369958725089e+02 1.618342890183552072e+02 1.571043462457100759e+02 1.618540431609192751e+02 1.620631666326381719e+02 1.653656359096969766e+02 1.610510139142428443e+02 1.591101846068560803e+02 1.606607577411111833e+02 1.600243971053294274e+02 1.604429160491712878e+02 1.596947750010484413e+02 1.649242930448433810e+02 1.591722897541422981e+02 1.591742717397159197e+02 1.586233132032504045e+02 1.632001248695611935e+02 1.619731801735121621e+02 1.588280436890861722e+02 1.587185757752214101e+02 1.601814023032627290e+02 1.586480426000693171e+02 1.619226927677802621e+02 1.592514522169822158e+02 1.585408686759800787e+02 1.604772226630417720e+02 1.581856758167032240e+02 1.606356715784193625e+02 1.608679328750405375e+02 1.598902831833547964e+02 1.601300535955340649e+02 1.580210409472746278e+02 1.617465062774379589e+02 1.612461896787209525e+02 1.628664455203771979e+02 1.640795039139362927e+02 1.609224493888530390e+02 1.654236103589543632e+02 1.636721823056120400e+02 1.652233549832962751e+02 1.629668918941351876e+02 1.611118356494158661e+02 1.630931814296327218e+02 1.602831746805056810e+02 1.651428556907854670e+02 1.585751412367569060e+02 1.586558336372752365e+02 1.601431304689085380e+02 1.623315819293237041e+02 1.608801166551970425e+02 1.576532945468935054e+02 1.591835428781796793e+02 1.614307932132714996e+02 1.577142014033330497e+02 1.627911467223529201e+02 1.577928185539069830e+02 1.628368525870100711e+02 1.615314458417986998e+02 1.630334139102361917e+02 1.620283290607181925e+02 1.642398313807433965e+02 1.624559451177975404e+02 1.638305340465672941e+02 1.619298740686254803e+02 1.616563131906949025e+02 1.651161910373863009e+02 1.617906245435122230e+02 1.667116061688504942e+02 1.602038021382588795e+02 1.582097236676498255e+02 1.646867213815312994e+02 1.614372322666305877e+02 1.632988719394686825e+02 1.629355781355205295e+02 1.601796853301009946e+02 1.595601480553950751e+02 1.653243699785923297e+02 1.629145103307067473e+02 1.626928600638051705e+02 1.619599900166812176e+02 1.643187423966232643e+02 1.626995617258827167e+02 1.650840832039301915e+02 1.641544692915471444e+02 1.616262899495666545e+02 1.636708415509570500e+02 1.627134401578980203e+02 1.639043125823823459e+02 1.612572156420745841e+02 1.653849360791393792e+02 1.606170999966814179e+02 1.591118380533583831e+02 1.623409949469567550e+02 1.603622473071904722e+02 1.613530586437527745e+02 1.621423393718086743e+02 1.619568079269503187e+02 1.617962228986845048e+02 1.634116597948308538e+02 1.633664695841146397e+02 1.585400497596563412e+02 1.587309513752059900e+02 1.599182019579763789e+02 1.628461061049314651e+02 1.608475756581682390e+02 1.659572267347301135e+02 1.614283648801848301e+02 1.634821375963725814e+02 1.641669484750282777e+02 1.621540991012200550e+02 1.630487897992591968e+02 1.645082938246795550e+02 1.614108366346256389e+02 1.617518182829485909e+02 1.613689971332532025e+02 1.625316538568132501e+02 1.649440301053188023e+02 1.597490272786721732e+02 1.596999508613354237e+02 1.627173944298204731e+02 1.590744470061483469e+02 1.596672343764063839e+02 1.575967378483236985e+02 1.587241292137298387e+02 1.633278544033415756e+02 1.597956373701421171e+02 1.596395044144761357e+02 1.579213309720890948e+02 1.586955456470383297e+02 1.569918665765027868e+02 1.562106770134024032e+02 1.585578606454187991e+02 1.608253472598829319e+02 1.559265968683779136e+02 1.580684657324343902e+02 1.570600732441436378e+02 1.569267968844270911e+02 1.596450751628402713e+02 1.579424290615068571e+02 1.596030783803793156e+02 1.568775220449500978e+02 1.596455746061569130e+02 1.600654184634323940e+02 1.566652028553508842e+02 1.565801337034326082e+02 1.549478311849222223e+02 1.578408062126570428e+02 1.594293365800308777e+02 1.594481225074530926e+02 1.576387417140198011e+02 1.568508816033677533e+02 1.560192614067814247e+02 1.570422353387166368e+02 1.596330500244149562e+02 1.612101853236696911e+02 1.604476072148648598e+02 1.607070828395400497e+02 1.582290531063509320e+02 1.587386665354293882e+02 1.610261744377696687e+02 1.594043104978003953e+02 1.561100638509931855e+02 1.581876281152617594e+02 1.604331842137095236e+02 1.574074656718904066e+02 1.588458755862936584e+02 1.626013461405510725e+02 1.594332419502022731e+02 1.597783231198738179e+02 1.624571726197538055e+02 1.608819126774596384e+02 1.636410250278184151e+02 1.603925896461418006e+02 1.585010057710380522e+02 1.586098642378896386e+02 1.608565929490328585e+02 1.621986688928842568e+02 1.623229653925549769e+02 1.611105024476080985e+02 1.656713938277863178e+02 1.592014923839923597e+02 1.647128664094398403e+02 1.658581589999053563e+02 1.656945520618829448e+02 1.636463080912872670e+02 1.671630699124856108e+02 1.655717300502873002e+02 1.621073144339344481e+02 1.655292627798817477e+02 1.664478529902021080e+02 1.645893164199694638e+02 1.646461557180617206e+02 1.615477112213390001e+02 1.634167705659359626e+02 1.658810727881046887e+02 1.649550871769643550e+02 1.663734521839170384e+02 1.625188162967687333e+02 1.643639190130126622e+02 1.635434723230001168e+02 1.657146888036905921e+02 1.669409106220872445e+02 1.629995855977367398e+02 1.624624575653344323e+02 1.610957239861339758e+02 1.640978789966308966e+02 1.612143772109356803e+02 1.616435901466514906e+02 1.629614040248867752e+02 1.622487190629763631e+02 1.614027329777843534e+02 1.602473407874770430e+02 1.639510588614634230e+02 1.626133167790817424e+02 1.619991202875085321e+02 1.667234447544081775e+02 1.610439083429349125e+02 1.620012218395246748e+02 1.600874869202966124e+02 1.622612644357224383e+02 1.613397670377568716e+02 1.591764098179526172e+02 1.616530690948969493e+02 1.606634436201828464e+02 1.565312649588782961e+02 1.593984036654544809e+02 1.609667522250661875e+02 1.621252637209155409e+02 1.617684730085845786e+02 1.611308167245516927e+02 1.623443466482742110e+02 1.638665540826634697e+02 1.629656398896934206e+02 1.610787443922836815e+02 1.595468403636140522e+02 1.606291085435264279e+02 1.583980407807810593e+02 1.620845597660307931e+02 1.632091554519336682e+02 1.619750457931304197e+02 1.654408232162112427e+02 1.633961978971788653e+02 1.653809765194129113e+02 1.648737784041219356e+02 1.673792440621393496e+02 1.675443009871846982e+02 1.676454868278498225e+02 1.680673818474201937e+02 1.676623222092099468e+02 1.689896208078767756e+02 1.665716398733351298e+02 1.668365959545807584e+02 1.658004388460584266e+02 1.688284997778680179e+02 1.626648843339353050e+02 1.637551240919049462e+02 1.628749702759416493e+02 1.649928710555973908e+02 1.661355383946124959e+02 1.655050624171690856e+02 1.673933715515906897e+02 1.673211112825105715e+02 1.675985210119058877e+02 1.621491586881550688e+02 1.613917294109318448e+02 1.654557382125742038e+02 1.655018398431294884e+02 1.653232435575130808e+02 1.630397323170747370e+02 1.666577965552289129e+02 1.646006790996597431e+02 1.649563039626947898e+02 1.664625761447857997e+02 1.630898659850916204e+02 1.648513852324037998e+02 1.628865535840990333e+02 1.650281467335738057e+02 1.616270657006394913e+02 1.681438336086524430e+02 1.650977316374054453e+02 1.623961367464850412e+02 1.634728433405827275e+02 1.629075079244596509e+02 1.648441269643035412e+02 1.667967805096955374e+02 1.646251742776120466e+02 1.621837961984312528e+02 1.664179886448340540e+02 1.656025455624573794e+02 1.646989702365365247e+02 1.661226320886246128e+02 1.613133439174140449e+02 1.628234580771674302e+02 1.608744553360150462e+02 1.647601588732979963e+02 1.669346839874184809e+02 1.667906808460558921e+02 1.639909137667939376e+02 1.611776194116964120e+02 1.659163631133471881e+02 1.653368163254819763e+02 1.684143253221178895e+02 1.649596394759734892e+02 1.669941409319703780e+02 1.658316450642555253e+02 1.667639567007949779e+02 1.665126614570074821e+02 1.661334653719935943e+02 1.655393505593793861e+02 1.668603546242517837e+02 1.684748678093885133e+02 1.677139596399353820e+02 1.696009281377295110e+02 1.704003828589575278e+02 1.675738750915031403e+02 1.638462464326618431e+02 1.657994596657267152e+02 1.650817970985923182e+02 1.647293590281617242e+02 1.656558641684718225e+02 1.608422613412836881e+02 1.641075398899050128e+02 1.638466415804787744e+02 1.636226737774174751e+02 1.635398734111380747e+02 1.621845836373064174e+02 1.617477532718411624e+02 1.634272520151568244e+02 1.618725242654666374e+02 1.624447709368206176e+02 1.598629231389766403e+02 1.643063580947031426e+02 1.620225142704138364e+02 1.632585806112986688e+02 1.655532238618267797e+02 1.645877034095316560e+02 1.602620489977165050e+02 1.640335213248292234e+02 1.628698806012918965e+02 1.656071991731121500e+02 1.611255667222622492e+02 1.621286268969848834e+02 1.630501490896938606e+02 1.617813145810573303e+02 1.604106998158889610e+02 1.608634699198221654e+02 1.621599509762652360e+02 1.612258574126219060e+02 1.618782511820627690e+02 1.587174610220202169e+02 1.592380511070022919e+02 1.611276782913752754e+02 1.622091137988407183e+02 1.631550106038120873e+02 1.626987346275730317e+02 1.636139004307242999e+02 1.643035456595432606e+02 1.631025371786533640e+02 1.630147445910943134e+02 1.636673718813117091e+02 1.641910566370693800e+02 1.656061320063438984e+02 1.626371312598878944e+02 1.597739560485885590e+02 1.631668966309261748e+02 1.608401901941328731e+02 1.619176482891124067e+02 1.605523299395308356e+02 1.627399782209694195e+02 1.645102955467274342e+02 1.635310077541232658e+02 1.635625729749768595e+02 1.643314001950802208e+02 1.590799617784096256e+02 1.651641433970691253e+02 1.631344949522539025e+02 1.616952838027000041e+02 1.642129982578824752e+02 1.632030356284648747e+02 1.616211752027129194e+02 1.603230217867107399e+02 1.623034923860076901e+02 1.635793064983481315e+02 1.617066152335509628e+02 1.608463205767987461e+02 1.623454153672551854e+02 1.615684403309676611e+02 1.596757866258195975e+02 1.615049588530424387e+02 1.624139508723816334e+02 1.633177860441459472e+02 1.621527304598797343e+02 1.617983685999188594e+02 1.644178431345351612e+02 1.638160168983039284e+02 1.645644659686046225e+02 1.634124802311159499e+02 1.625099791113655954e+02 1.631519648084951086e+02 1.650981197291549449e+02 1.646519443495356256e+02 1.646830830348339987e+02 1.665242174727169413e+02 1.665999750032619886e+02 1.662091945128054249e+02 1.623516385298347586e+02 1.636601627900319045e+02 1.631004870257590653e+02 1.656977407109109777e+02 1.633724213089675459e+02 1.640501653482045583e+02 1.677951722604324516e+02 1.648635798335986351e+02 1.653067915437352440e+02 1.654801260393273310e+02 1.638189374396154392e+02 1.643907674818065345e+02 1.642856532483619958e+02 1.686781725266158389e+02 1.642456034004989647e+02 1.657623999135627173e+02 1.619592938230233585e+02 1.629548209160595604e+02 1.649021929019709773e+02 1.661456473971490766e+02 1.668338227616692109e+02 1.654865286653395344e+02 1.647202633769205420e+02 1.652471170346310885e+02 1.633720380118456603e+02 1.645621425991356830e+02 1.628478417940995655e+02 1.639875919716501471e+02 1.654304846281601158e+02 1.612712336487875291e+02 1.638013481342854618e+02 1.626093813344099601e+02 1.659156256599001438e+02 1.638309993841563141e+02 1.635088768249394207e+02 1.646837993714692345e+02 1.654637665879738790e+02 1.625128668255592288e+02 1.621076750916296589e+02 1.651346416762162050e+02 1.636523312370107703e+02 1.607746800006502781e+02 1.603888667605748424e+02 1.606037767554483651e+02 1.641093704142836884e+02 1.625387084950246788e+02 1.623874556539220464e+02 1.615890728666546750e+02 1.631750940273153105e+02 1.617544819623634282e+02 1.616031550585880439e+02 1.606682083939558368e+02 1.629671062829186781e+02 1.614839131147881517e+02 1.603226630597497433e+02 1.600480436641291533e+02 1.594202956065099102e+02 1.618434629975397172e+02 1.656264696371088689e+02 1.633239517932624665e+02 1.631186349121019248e+02 1.617357032066628051e+02 1.628532749896881171e+02 1.647234679927832133e+02 1.650110821907290983e+02 1.635367255610367749e+02 1.631447331941980963e+02 1.636249579377116561e+02 1.590386871288905581e+02 1.651171621657177582e+02 1.625227756149821516e+02 1.635978463568897894e+02 1.679476156223261114e+02 1.685147733350966632e+02 1.636865727925277838e+02 1.619224552116661471e+02 1.614997411692568505e+02 1.620509054737610199e+02 1.637167276333418044e+02 1.641417112170269945e+02 1.639659511278220805e+02 1.643764764386209833e+02 1.653796647234229056e+02 1.609714979890951838e+02 1.651121016033390561e+02 1.660339742632696698e+02 1.653743914029706445e+02 1.653146393695824372e+02 1.635634138999473350e+02 1.607395000998567980e+02 1.613678576401342752e+02 1.610447477431777088e+02 1.605705062865742434e+02 1.600631343514801586e+02 1.641237298392317712e+02 1.642034218230221256e+02 1.596564281713473008e+02 1.609477178293008137e+02 1.603994830546002675e+02 1.630400446066211373e+02 1.622254681595601369e+02 1.618087843588060082e+02 1.600741811529512404e+02 1.621448037257807471e+02 1.620464150574835287e+02 1.620004493145917195e+02 1.638135256075481436e+02 1.618006848190323694e+02 1.589742902566236751e+02 1.622769259614487964e+02 1.647181660049561174e+02 1.630247448141555822e+02 1.654091647379016479e+02 1.651066771660089785e+02 1.635484277525809773e+02 1.617545577454776833e+02 1.604905151164585675e+02 1.669428749998277510e+02 1.629783223930670317e+02 1.599257933264960911e+02 1.639321335961097645e+02 1.623604015413689297e+02 1.641680366922778376e+02 1.658191621388749013e+02 1.627953459448997933e+02 1.614927554472351972e+02 1.601003056559016215e+02 1.616867590157046664e+02 1.608208898085203771e+02 1.617023913337472152e+02 1.604577166942863755e+02 1.640274842523266443e+02 1.629741323485742157e+02 1.605557040151824140e+02 1.652041368569162501e+02 1.655764593155647333e+02 1.611704178843226885e+02 1.637402382600637054e+02 1.621087993843597985e+02 1.640693955205223062e+02 1.596349508986919545e+02 1.612272359729518882e+02 1.636584600155603368e+02 1.631349687455277433e+02 1.623832862112778628e+02 1.649491551914623244e+02 1.643189124805330152e+02 1.653636138139497405e+02 1.605499551713338064e+02 1.650025732367361115e+02 1.634663585162427921e+02 1.631733984460510385e+02 1.567407556342399459e+02 1.621709476055220307e+02 1.626914361591624356e+02 1.584084368598567210e+02 1.599107579446908005e+02 1.618911336661759321e+02 1.619174152872479056e+02 1.572085979433659872e+02 1.593394751111648304e+02 1.610413678965543340e+02 1.617886690486504051e+02 1.613024070615729499e+02 1.599466205779136487e+02 1.582664265545447790e+02 1.594903908737827862e+02 1.645601308837343879e+02 1.631587021505802682e+02 1.614287303348996261e+02 1.638919553751431977e+02 1.613225215878977394e+02 1.633730184138438801e+02 1.644210154559652892e+02 1.614204425744524656e+02 1.621922665125278797e+02 1.637016790126652950e+02 1.605144252026362608e+02 1.620279437007337719e+02 1.622135595840869655e+02 1.604504839769857085e+02 1.611707654776876950e+02 1.633486374514191937e+02 1.629370830194099824e+02 1.617181405082130823e+02 1.609682158888914500e+02 1.637745272025230179e+02 1.629645918668290676e+02 1.635299220036434349e+02 1.608894912381818472e+02 1.648944471677532135e+02 1.637198434045327247e+02 1.634794731880275833e+02 1.615377122156629355e+02 1.615265666175582169e+02 1.606654873982887466e+02 1.622968038132701167e+02 1.616075223398482024e+02 1.614724201645252037e+02 1.578397015971905830e+02 1.581241939980082236e+02 1.607967260490707417e+02 1.608679358402755213e+02 1.620237455723971038e+02 1.579612654329468171e+02 1.595508555962449861e+02 1.609959237716218752e+02 1.619727550123492392e+02 1.596840496196808203e+02 1.639046375954376629e+02 1.630870852384193483e+02 1.648509010875495164e+02 1.635714699894416242e+02 1.624317973303446081e+02 1.589490856117947430e+02 1.634783531746817005e+02 1.648819250953291657e+02 1.643985928580899554e+02 1.628836907817304791e+02 1.660463098413662806e+02 1.625621051545519435e+02 1.658318555110388388e+02 1.630864690542807125e+02 1.668807651782040296e+02 1.660973011250507341e+02 1.655776744778936802e+02 1.649658373826106299e+02 1.666685973096859072e+02 1.676993926281051017e+02 1.639917779496190633e+02 1.661433514718674189e+02 1.647282367102716876e+02 1.650090211226595898e+02 1.641876809347232040e+02 1.630823286660614144e+02 1.656843580440187225e+02 1.626979668315898380e+02 1.650974910623301923e+02 1.644860860083313128e+02 1.629635595415852265e+02 1.620777049000972738e+02 1.608533506245272804e+02 1.686938952194805097e+02 1.646898582111683140e+02 1.637318239207186537e+02 1.667341148689266106e+02 1.654345240982830489e+02 1.678866561040459828e+02 1.663373029018399336e+02 1.677698961013493886e+02 1.687060933527783106e+02 1.675430086438882711e+02 1.706068556053130010e+02 1.687939127454239951e+02 1.646361139252662156e+02 1.672256054931426092e+02 1.635254542557479738e+02 1.678223680431799778e+02 1.671459048506902718e+02 1.643456294577412393e+02 1.665927758044743143e+02 1.672941010877628116e+02 1.665275535208896542e+02 1.659085849558059920e+02 1.658028918259836928e+02 1.638925669716989546e+02 1.665079984392037602e+02 1.668605640527514709e+02 1.673839902140730658e+02 1.656362468948840672e+02 1.653157755721038313e+02 1.686181930396770952e+02 1.646374486360556659e+02 1.636329177104965424e+02 1.633234312352120412e+02 1.660575017455735747e+02 1.627392724151865764e+02 1.675384641163788615e+02 1.681202416365091494e+02 1.666934699897802545e+02 1.611124914166130111e+02 1.659301203127816109e+02 1.640774383624999757e+02 1.643315877524421467e+02 1.664897714172449525e+02 1.621554345629968168e+02 1.640104234988524183e+02 1.643912616663025688e+02 1.646769935519751016e+02 1.632485879759629199e+02 1.646607333275946701e+02 1.672715174999975716e+02 1.647375632442228550e+02 1.659635272642505015e+02 1.646931355840808067e+02 1.668735914315376192e+02 1.660892598200518933e+02 1.671648482217624689e+02 1.667258987484711952e+02 1.667984383277570544e+02 1.645908102438974083e+02 1.688681357644205718e+02 1.698133893514439876e+02 1.657995062713179379e+02 1.668690357252137915e+02 1.634892838736342071e+02 1.643805646160099627e+02 1.639434660922428861e+02 1.640324082400044006e+02 1.673924616196374302e+02 1.641170426526213362e+02 1.644660954523333203e+02 1.606664949310993791e+02 1.641542781196111491e+02 1.653244324668658862e+02 1.624736409430267940e+02 1.625176075755371983e+02 1.627545272251835513e+02 1.642813164830115795e+02 1.657597099157808032e+02 1.595611111762109147e+02 1.634697656943534412e+02 1.630412150074057820e+02 1.612734143209380591e+02 1.615993698138294690e+02 1.616309651905199019e+02 1.649562059937422021e+02 1.612150063509617439e+02 1.622787085390025368e+02 1.632630860595913589e+02 1.640975009787725298e+02 1.645369341096256619e+02 1.660265247878585058e+02 1.642788182973490336e+02 1.622954313986288639e+02 1.657529220286144493e+02 1.621300571257184231e+02 1.661867352344093547e+02 1.662197362991400951e+02 1.675101379735362173e+02 1.677626127330666748e+02 1.675459088834793420e+02 1.669947887780607800e+02 1.648793655962075206e+02 1.690578578877460245e+02 1.666267867265590041e+02 1.668663848120677358e+02 1.665512251973683249e+02 1.643923693793056771e+02 1.642496435241149300e+02 1.658828273586899797e+02 1.671910239365793132e+02 1.655303625806496086e+02 1.656638669254552951e+02 1.639353014073838040e+02 1.643976693203191815e+02 1.610223209304520253e+02 1.644064745415902848e+02 1.625325373443881176e+02 1.664788331331448603e+02 1.642816039858177533e+02 1.614642276802951244e+02 1.599135129357996163e+02 1.627491311336051751e+02 1.652013237792283178e+02 1.637128552100293462e+02 1.612142278872092618e+02 1.621202552328655599e+02 1.596713070848571192e+02 1.599463265737300333e+02 1.584298310581635576e+02 1.601290155968566182e+02 1.614483223425008589e+02 1.627986951845643375e+02 1.633715060039765206e+02 1.617108478452541647e+02 1.610063135819425213e+02 1.606085833616276659e+02 1.602438303267882986e+02 1.616073159157021450e+02 1.615922652265046224e+02 1.608543076647468979e+02 1.580914401240140705e+02 1.606706224868379707e+02 1.615518555004416612e+02 1.596220771499430953e+02 1.596392232807548339e+02 1.597748702907989866e+02 1.624112089272195192e+02 1.590846942652896132e+02 1.611124285596136474e+02 1.590244835274934303e+02 1.609261061998619766e+02 1.619345325619289042e+02 1.608102635751243952e+02 1.598783528682214978e+02 1.592580789485342336e+02 1.630362892643509838e+02 1.630555052715033355e+02 1.579262707017079777e+02 1.611838825476049237e+02 1.594928901291897319e+02 1.620907661438081107e+02 1.606159453867788045e+02 1.627557276074380752e+02 1.590076108814080555e+02 1.623155114272969115e+02 1.607838241037118223e+02 1.666242536924071374e+02 1.641416791037595999e+02 1.585075746655807905e+02 1.607493563666607486e+02 1.624578710301607032e+02 1.631635180721577854e+02 1.622424079593492934e+02 1.613331323093243554e+02 1.631895468784770173e+02 1.622182733126900871e+02 1.607580862749203447e+02 1.613963482594249399e+02 1.622752474855734022e+02 1.645227383392653451e+02 1.626744354798670429e+02 1.600726847158153419e+02 1.623328181663765122e+02 1.649554333376939326e+02 1.633155962883199948e+02 1.630396319183658704e+02 1.649020042688105434e+02 1.596609697989006520e+02 1.602123992880096353e+02 1.598643618139856244e+02 1.642130953422375512e+02 1.605429449100497834e+02 1.648398960539190625e+02 1.620893843367283864e+02 1.659113230972749307e+02 1.642265135818218198e+02 1.629133857436173400e+02 1.619869656052775895e+02 1.599687501647051135e+02 1.579914525748363587e+02 1.604501114807314650e+02 1.599801490734419929e+02 1.589129728845663294e+02 1.589813241243832067e+02 1.593314965659867823e+02 1.599158623539669009e+02 1.599708052713954203e+02 1.587190033620776717e+02 1.616080783104173690e+02 1.590204694462508996e+02 1.610370723759264990e+02 1.612939764741100248e+02 1.582942189372384973e+02 1.621533932220048371e+02 1.639861973744547754e+02 1.620221707676680580e+02 1.657738758700302810e+02 1.625045853845091415e+02 1.632879902372364711e+02 1.664765697142340173e+02 1.638006929448352480e+02 1.665137692317095741e+02 1.623481423476893042e+02 1.591895842229795903e+02 1.598247723441461119e+02 1.607672805602144592e+02 1.659832768122790583e+02 1.592865255453186251e+02 1.600459334890794025e+02 1.591984816294151983e+02 1.635832111255227517e+02 1.605009921670284712e+02 1.619864762071666462e+02 1.583259771621907817e+02 1.630222725518779896e+02 1.614930096919876803e+02 1.626060671683982832e+02 1.646218347755854268e+02 1.612191579121645475e+02 1.622465839303309281e+02 1.634130839201357333e+02 1.612368503276900356e+02 1.613943510707235873e+02 1.618215295678452321e+02 1.607154779784987397e+02 1.584650642060310588e+02 1.618727711692061462e+02 1.616540844265135206e+02 1.611985620966001136e+02 1.587602849174681694e+02 1.628581938527418913e+02 1.580862294134021511e+02 1.572079929269735885e+02 1.591868707542078312e+02 1.590863389387041593e+02 1.577785381840346588e+02 1.587369227428463887e+02 1.589834003529697668e+02 1.582993924973818309e+02 1.571004014305840712e+02 1.566778123651598378e+02 1.561250304484555045e+02 1.616296565597186543e+02 1.624065667648304157e+02 1.594913830044311283e+02 1.610736813662150837e+02 1.601277334869980109e+02 1.580919295705112688e+02 1.584628066526178145e+02 1.578369530364597040e+02 1.574650460058065278e+02 1.582846261281626425e+02 1.531395319055798723e+02 1.581479607875827469e+02 1.584029526421865341e+02 1.544016603915272015e+02 1.606698443543935468e+02 1.569660614488909971e+02 1.561795087255071337e+02 1.561159977341920637e+02 1.579275051364373894e+02 1.565523309556964762e+02 1.569440843249597322e+02 1.545399556297136598e+02 1.560769825163511371e+02 1.553140724251319114e+02 1.568630853709424855e+02 1.573310857397664222e+02 1.545233493093463153e+02 1.534005842590725877e+02 1.549992168444081244e+02 1.537090600238697107e+02 1.562788996234811805e+02 1.519070791295092135e+02 1.514729243958367420e+02 1.531410978982987956e+02 1.528227300592949405e+02 1.524764960042935229e+02 1.546071810719852522e+02 1.530578559031543762e+02 1.529664707113296629e+02 1.558935370572513364e+02 1.535694424738321118e+02 1.502449810184306216e+02 1.509327881578634560e+02 1.494984527256318358e+02 1.510678302258527026e+02 1.496502509124086373e+02 1.494088290361249847e+02 1.498124756213686624e+02 1.499548824297033036e+02 1.466259405674944674e+02 1.485016671227461416e+02 1.456748479348060243e+02 1.467771143694070304e+02 1.500476880950186853e+02 1.493290158662202884e+02 1.466994118077141707e+02 1.506293603384383175e+02 1.493732655998982750e+02 1.498492746350401887e+02 1.461907672073747335e+02 1.460257488604246419e+02 1.447017892290030545e+02 1.484723790982981484e+02 1.470714042349177078e+02 1.490668711769066022e+02 1.457162573669375831e+02 1.477138419168013286e+02 1.473437299572912025e+02 1.483164738206808124e+02 1.469029121862562590e+02 1.471548838266813561e+02 1.482032365935508551e+02 1.477397252056062200e+02 1.459371371308807568e+02 1.450502371492245572e+02 1.500340297475995897e+02 1.487018668291769075e+02 1.470580613134842167e+02 1.439458976274447650e+02 1.446837899269689842e+02 1.444601792593511504e+02 1.457340681436874092e+02 1.409005845398826011e+02 1.444507849957203405e+02 1.436002784138455581e+02 1.437116757044194344e+02 1.467358663468776854e+02 1.453547046943005512e+02 1.438657565105683034e+02 1.419529684438693380e+02 1.471994449507574814e+02 1.469856203293253145e+02 1.460398253294029018e+02 1.436717908101981607e+02 1.473465797955505820e+02 1.468875771441777829e+02 1.442638075053385762e+02 1.425890449659283377e+02 1.447952741367598719e+02 1.434719097528132181e+02 1.434624642057652864e+02 1.454831042995811288e+02 1.449663521670552484e+02 1.429873587978323712e+02 1.450229907660138906e+02 1.419780511976642288e+02 1.405381267510925909e+02 1.433215317062227427e+02 1.431277356886328107e+02 1.432598096858384338e+02 1.430535031843448053e+02 1.425382524433455558e+02 1.402972426458485700e+02 1.379906065723644701e+02 1.390745995197626428e+02 1.401021964892520941e+02 1.395807563136872034e+02 1.382510803368970471e+02 1.384451991235229400e+02 1.373710099638350641e+02 1.391750740590357509e+02 1.405041907598493367e+02 1.390176392674338501e+02 1.386685887761508980e+02 1.386243848104550125e+02 1.401763463757512511e+02 1.367223218542682162e+02 1.384664353292703822e+02 1.362399149545110220e+02 1.391220533242084798e+02 1.373312565882884257e+02 1.388791926431258048e+02 1.406805931837576793e+02 1.389718994189650800e+02 1.379933289561020047e+02 1.385072775824007465e+02 1.380038718597413663e+02 1.387585292456268178e+02 1.382324860643800832e+02 1.396498031144307106e+02 1.390551372209473868e+02 1.381647648123273200e+02 1.391277137324101147e+02 1.394772050285070577e+02 1.404113278332921482e+02 1.385449888790925002e+02 1.376627958928777389e+02 1.374567097429880675e+02 1.401902087884543562e+02 1.366571438512078487e+02 1.354200554319469347e+02 1.349341326386068260e+02 1.326556368177080287e+02 1.380332545834601206e+02 1.356357097270737597e+02 1.350100192642337902e+02 1.373633127404029608e+02 1.375209344262826505e+02 1.338443573262702557e+02 1.380239795237130238e+02 1.352842108874603753e+02 1.354804025658911542e+02 1.364753643531199430e+02 1.345067775366632929e+02 1.360051738311634040e+02 1.344878447038090314e+02 1.324986146015963300e+02 1.345429183987907606e+02 1.366855730642527931e+02 1.345828680396425341e+02 1.351918222220887458e+02 1.349520151078219499e+02 1.306519324667659419e+02 1.302010024678188529e+02 1.288414196524929025e+02 1.338575525758446645e+02 1.325697983136555251e+02 1.338534899848565090e+02 1.349654977595516812e+02 1.303083754866626691e+02 1.307073577592164497e+02 1.304359492316423825e+02 1.303269232601670069e+02 1.292493774067004040e+02 1.328056936947896816e+02 1.287226570134241683e+02 1.258940654866741085e+02 1.322382111936873628e+02 1.289867200755892043e+02 1.292584862591401986e+02 1.280520393323828898e+02 1.310372205364587330e+02 1.312319054385800712e+02 1.314921932492435985e+02 1.291368574209048745e+02 1.300943791468064603e+02 1.294008157482141712e+02 1.284526063313593909e+02 1.299664651630852177e+02 1.299119567424485240e+02 1.311034162245538539e+02 1.287799799834504029e+02 1.299353050080446224e+02 1.302379922037412712e+02 1.281785179401790060e+02 1.274300194039285969e+02 1.274987230594151271e+02 1.293113953501511730e+02 1.271919260353029557e+02 1.278489297615080034e+02 1.269039669045070013e+02 1.274762562378654422e+02 1.288258364077874205e+02 1.273594601694174884e+02 1.279065089662988868e+02 1.273165071654758833e+02 1.267590470302439769e+02 1.251143366284246099e+02 1.247525593299421303e+02 1.247210626066031125e+02 1.285775993703582571e+02 1.243534691831978733e+02 1.229167915321560258e+02 1.220074570268885736e+02 1.242451024857768687e+02 1.245370856378049922e+02 1.224758417038210894e+02 1.236121293721494396e+02 1.219058573864637509e+02 1.213897417226247768e+02 1.202142085436484962e+02 1.247083315977750999e+02 1.216913670965772525e+02 1.209864518579762631e+02 1.226147184896562550e+02 1.250695120950871768e+02 1.225335892726475322e+02 1.221993573501481620e+02 1.238650808690855030e+02 1.219952073147494787e+02 1.231207925966322279e+02 1.217485793157564586e+02 1.185989122215302558e+02 1.211025738426966143e+02 1.217956684589228331e+02 1.187863054140981802e+02 1.191392153604356849e+02 1.195129929982316241e+02 1.170631324418892660e+02 1.200117839094263985e+02 1.191052340203236213e+02 1.192931916459831143e+02 1.185172900899680997e+02 1.211962264727592498e+02 1.182263764211800918e+02 1.186257003628777085e+02 1.207734959382972590e+02 1.198461355556165415e+02 1.197299311761386775e+02 1.187940224568188228e+02 1.187001546739005136e+02 1.214524946953223719e+02 1.179761324848628732e+02 1.179401786523764031e+02 1.195941467792994928e+02 1.199071068418539880e+02 1.192786647352800173e+02 1.193329952068281443e+02 1.185095597367893987e+02 1.178018083102790570e+02 1.195139030269639164e+02 1.179795582108433507e+02 1.177013611747335062e+02 1.191166663454219190e+02 1.182065717863713559e+02 1.193220324519824089e+02 1.193863098829344693e+02 1.171222211850943609e+02 1.166875355301502850e+02 1.171017002158115048e+02 1.152768393135942802e+02 1.179257712711049919e+02 1.142249454031313576e+02 1.179655011731628349e+02 1.151416523898149649e+02 1.138151407618787090e+02 1.156906617051485426e+02 1.155684110729086171e+02 1.130554565120695685e+02 1.151151747572781403e+02 1.144532492228150176e+02 1.182501105063076494e+02 1.159761115466593964e+02 1.150914109745559131e+02 1.174266598232294712e+02 1.171586170664105566e+02 1.150500201486452738e+02 1.166769078412384033e+02 1.163184626702956592e+02 1.140864320130638987e+02 1.134795363689435419e+02 1.167981914134730772e+02 1.155705437474684629e+02 1.171647992595088539e+02 1.157473025194103826e+02 1.138618883583499439e+02 1.140159917540374011e+02 1.140759290672711188e+02 1.167358977523371806e+02 1.135567591135784085e+02 1.178507538623897233e+02 1.136749981051157761e+02 1.154762704210892821e+02 1.148402587104583006e+02 1.156382527820179860e+02 1.131051636111818368e+02 1.093494747815848029e+02 1.133881798852992233e+02 1.138783599327856280e+02 1.148936585910691832e+02 1.153372979769405902e+02 1.138453376671181303e+02 1.133311023250379748e+02 1.152757568614896684e+02 1.139910838339943098e+02 1.135428008030496585e+02 1.139854143749148534e+02 1.131461217275349895e+02 1.125556477748542648e+02 1.138629705023443535e+02 1.153879507893916525e+02 1.150480505707155316e+02 1.123412357821506333e+02 1.159101623801744267e+02 1.137759105291100212e+02 1.139575230446095020e+02 1.128877554358947037e+02 1.127580871837512433e+02 1.139646951917858928e+02 1.101330050151792506e+02 1.134892687594964968e+02 1.137935462080516942e+02 1.128142150088899456e+02 1.143761147601331913e+02 1.132703584551806841e+02 1.110003412590365741e+02 1.091753468489208245e+02 1.094884154072765057e+02 1.101847220731881833e+02 1.116764347412316880e+02 1.114858032885904038e+02 1.127881360486547777e+02 1.093557567294827209e+02 1.131009574579379802e+02 1.098956129945038214e+02 1.085027440537572119e+02 1.105239322675849110e+02 1.105649817525678600e+02 1.125327553637698372e+02 1.116089276012420157e+02 1.074952726482986805e+02 1.060979115924166791e+02 1.130802414019143072e+02 1.107044483775250399e+02 1.085038217422052327e+02 1.098805798110769132e+02 1.111630083799777111e+02 1.125782101726326232e+02 1.132027844955099738e+02 1.087154485790223930e+02 1.110845208521269711e+02 1.106048359979593414e+02 1.103658902713329297e+02 1.112050168903829785e+02 1.101675112888530350e+02 1.080186446074251450e+02 1.068718747081448441e+02 1.089905766277981485e+02 1.093376173223473415e+02 1.112785122088758101e+02 1.114630382011116723e+02 1.054968137502397951e+02 1.085704522886467061e+02 1.090476445375427517e+02 1.065619130914295312e+02 1.088674647532215403e+02 1.072702312927896600e+02 1.057677551732324446e+02 1.076755400604809410e+02 1.066927450038065359e+02 1.052601114383355991e+02 1.077969850437078634e+02 1.058908573868862817e+02 1.041982702972242265e+02 1.058206931724493671e+02 1.062481889859735418e+02 1.061872260721868173e+02 1.070391435531240347e+02 1.076472760583352795e+02 1.058844470814652112e+02 1.073183413096645467e+02 1.053290463665903900e+02 1.053085643099555853e+02 1.053175866170313526e+02 1.072062098870072191e+02 1.074514537430277699e+02 1.069435620462283083e+02 1.061368928099490887e+02 1.058683445597730923e+02 1.037626201885907307e+02 1.055885840731298941e+02 1.036515989034719638e+02 1.035116994548787943e+02 1.083900889337271423e+02 1.026832365023253857e+02 1.064879857833971784e+02 1.062571054861527386e+02 1.033620084725657193e+02 1.053527803517488337e+02 1.030529256324423244e+02 1.059772866474260269e+02 1.027829161316989399e+02 1.040107696399811061e+02 1.053819570014416911e+02 1.049148618660189101e+02 1.080954004725039823e+02 1.045306929527965281e+02 1.036723894774169139e+02 1.050770048788121045e+02 1.022211253625298326e+02 1.069442529226493974e+02 1.041887975349682591e+02 1.036158310570889256e+02 1.054201727986387880e+02 9.953000422927962632e+01 1.047950072528487482e+02 1.045456524361924266e+02 1.061230491044269115e+02 1.059720774542065129e+02 1.022725251586936110e+02 1.043846828757650087e+02 1.020582716852668739e+02 1.040010336901968770e+02 1.021819711423397763e+02 1.018940513388488540e+02 1.033953371861333608e+02 1.030878581661970514e+02 1.018139088291706287e+02 1.044881803082754317e+02 1.038958019894835019e+02 1.021056449192716400e+02 1.022618770230101006e+02 1.023747824269630229e+02 1.026030885761785925e+02 1.039553074882929167e+02 1.017428199065588643e+02 1.050810850242065158e+02 1.009668031423348538e+02 1.035330126522884626e+02 1.043326025365619927e+02 1.025379384211477287e+02 1.035839780811511446e+02 1.025748056928254499e+02 1.059447508772547195e+02 1.009884735424676450e+02 1.010341916008042062e+02 1.009674843408325131e+02 1.017520246645439101e+02 1.006708430693357741e+02 9.987421837740362207e+01 1.015904508658255594e+02 1.024799766367544862e+02 9.984115232693814335e+01 1.028694469447468833e+02 1.036324130377807364e+02 1.024565067227947992e+02 1.029180999463128785e+02 1.039536282099662827e+02 1.017193919394457424e+02 1.037029629354757105e+02 1.031173589962295551e+02 1.010811735040440738e+02 1.015445342349445923e+02 1.021962714073335263e+02 1.017993234114587722e+02 1.000879293324609449e+02 1.015436898808153217e+02 9.921350855629664522e+01 9.851260528576129616e+01 1.000879852405111592e+02 1.016087388056464107e+02 1.025934604653432274e+02 1.005670574187070940e+02 1.021944103163381072e+02 9.925449288224795907e+01 1.018770109042092145e+02 9.984602131918518353e+01 1.018624276233097703e+02 1.002617103908471847e+02 9.890799850360409096e+01 1.025720877608236208e+02 1.023069357021462196e+02 1.005041332909688236e+02 1.005618628623160902e+02 9.980746934375416402e+01 9.854324338325533006e+01 9.860801887050594416e+01 9.857095463224646892e+01 9.902652835375219809e+01 9.696361270163706081e+01 9.822523664657222753e+01 1.006117246807885692e+02 9.827865922874539706e+01 9.644015150090416455e+01 9.695094157286655445e+01 9.894799905476772039e+01 9.901352702751012202e+01 9.871930205480349230e+01 1.002648941713146229e+02 9.895674202771199646e+01 9.885856703383932143e+01 9.831708458947925067e+01 9.913987037369872724e+01 9.979504281318359915e+01 9.906112286508606246e+01 1.005885477773542220e+02 1.004342774249544448e+02 9.932048285470779092e+01 9.868446774010772060e+01 1.005511501080521555e+02 9.892410428692141977e+01 9.687597833404042547e+01 9.829712242145888013e+01 9.756335299050074639e+01 9.764138540474978356e+01 9.961956447691106575e+01 9.761416323486776037e+01 9.892283621981614772e+01 9.581550526488980779e+01 1.013476756684282520e+02 9.944255411462376060e+01 1.004462360284102402e+02 9.744009111942199297e+01 9.675214866081832099e+01 9.563727809602239915e+01 9.560694793152120496e+01 9.948797379406609309e+01 9.966322590345625088e+01 9.628797802959692831e+01 9.780016709252829799e+01 9.596074161094499289e+01 9.335351896153926532e+01 9.431243151707758443e+01 9.299782258213761565e+01 9.827113880418384895e+01 9.340049478141249040e+01 9.251126969514199061e+01 9.338052738403601438e+01 9.450603215781693223e+01 9.112260614050144625e+01 9.326618034179607264e+01 9.207333047655069436e+01 9.477182953354075323e+01 9.181344035419942884e+01 9.474740278089328172e+01 9.294028885582727639e+01 9.413946602058351232e+01 9.178677776825516332e+01 8.996135799087973339e+01 9.245650621439104100e+01 8.991085603367591261e+01 9.052699483697109883e+01 9.354004765979634328e+01 9.149572969473082651e+01 9.161546208399991542e+01 9.387447823573408812e+01 9.138800423121979577e+01 9.287772342841397233e+01 9.154314795152697570e+01 9.150737499695189570e+01 8.890723142358281450e+01 8.899240543404482651e+01 9.142271115171284634e+01 9.292056069723119549e+01 8.716171744659669685e+01 8.885723696514975245e+01 9.067723444195242166e+01 8.861200972699855072e+01 9.099830858946637591e+01 9.146785379637233859e+01 9.038448952838552941e+01 8.915013363081475006e+01 9.186501357295699677e+01 8.915553531452019342e+01 8.959017759201620379e+01 8.896123780981366735e+01 8.791624785878514103e+01 8.871605433926862361e+01 8.613014218424967794e+01 9.002143046026903050e+01 8.945667746790981312e+01 8.794756438939691634e+01 9.000318105710587702e+01 8.834125358399126071e+01 8.908472837924988141e+01 8.721710383143644663e+01 8.671027216264349136e+01 8.444003162545381258e+01 9.090501620486736556e+01 8.861127438802101608e+01 8.736560095868489384e+01 8.672331056533471383e+01 8.662318872147098148e+01 8.378217033922442170e+01 8.642604717912296053e+01 8.635897351626692853e+01 8.318670794129243973e+01 8.682145484838257232e+01 8.674233000029819607e+01 8.275184687448088994e+01 8.414898087424964501e+01 8.505623390149445129e+01 8.429508137161117531e+01 8.476536317267378706e+01 8.699613039332628261e+01 8.500140962441376757e+01 8.694093275202880022e+01 8.607994568598290641e+01 8.621477159489754172e+01 8.634372217813510986e+01 8.489465079289922755e+01 8.613260651188690531e+01 8.614527641823740112e+01 8.885880705611663188e+01 8.471526052798685669e+01 8.560545424072955711e+01 8.582017402415398521e+01 8.423101821903982511e+01 8.208514895224682562e+01 8.636765892823436275e+01 8.463503383071302721e+01 8.574424457798579624e+01 8.777123954484511614e+01 8.639523018727933845e+01 8.557927196694788563e+01 8.454633658802995910e+01 8.538538942076758076e+01 8.181110139068719889e+01 8.451003764577058064e+01 8.350870106864584841e+01 8.410715220657328928e+01 8.373190272381044963e+01 8.621156406237032854e+01 8.568561421789793542e+01 8.470568193231733289e+01 8.178609939077325919e+01 8.444286663303972773e+01 8.584424988161634928e+01 8.571004877383913367e+01 8.547609504165637873e+01 8.348581580562265003e+01 8.475614320179647621e+01 8.580645749331462468e+01 8.291679260644519900e+01 8.259281514943934610e+01 8.428046621756732293e+01 8.482186224742045511e+01 8.427234748890285232e+01 8.310333837259132395e+01 8.299447084961853704e+01 8.387281221617838867e+01 8.252138838811691812e+01 8.347058824554481760e+01 8.415655865451108752e+01 8.537958040594475051e+01 8.528791747992521266e+01 8.193583910497926581e+01 8.464851090361909769e+01 8.508532723102356954e+01 8.242568448269085479e+01 8.227434610605878618e+01 8.109303647308799157e+01 8.303977747908352569e+01 8.526878861558999745e+01 8.322414166888398768e+01 8.627262668261701606e+01 8.599543682842863745e+01 8.423189929337931403e+01 8.303658532849972573e+01 8.269448062415906975e+01 8.528597979654274752e+01 8.687027822106655606e+01 8.493569155396065185e+01 8.440936659362159844e+01 8.232420971546048349e+01 8.216863955936119623e+01 8.265629436193071911e+01 8.207167701831818363e+01 8.340772525961828876e+01 8.295192414045381213e+01 8.357607457531236150e+01 8.157273149056632633e+01 8.095942001795388876e+01 8.185028758523667136e+01 8.318700270253268059e+01 8.206885181774163129e+01 8.229983943029908744e+01 8.371824552831229482e+01 8.123427904897867791e+01 8.233599243605513607e+01 8.048009860523991676e+01 7.969553556196522948e+01 7.905583663106209258e+01 8.197768670949176339e+01 7.832204289153318655e+01 8.321169233344268434e+01 7.995270999878502494e+01 7.885524372003088445e+01 8.168023777841523270e+01 8.145378672428590505e+01 7.768050409840765269e+01 7.857963705377346741e+01 7.989926629658251045e+01 7.875511785026321832e+01 7.779177077056552037e+01 7.770797302690880315e+01 7.786755160475867399e+01 7.824826855230715239e+01 7.984503988855355772e+01 7.745492616222264814e+01 7.884727887828620396e+01 7.612256084094599373e+01 7.965297335181750782e+01 7.891206326950882044e+01 7.679869035403571331e+01 7.753612391992227515e+01 7.752833898639933352e+01 7.764770048172294992e+01 7.726488492152665799e+01 7.712756898022931296e+01 7.826010665779003261e+01 7.826472271886034093e+01 7.742684026735136626e+01 7.650948276533290482e+01 7.857395992337980317e+01 7.591000280276350054e+01 7.822957135763847702e+01 7.815541832193720495e+01 7.738137078851983119e+01 7.492339177889790847e+01 7.712113029605048098e+01 7.736084729261415305e+01 7.806411176820623155e+01 7.856363165846865115e+01 7.704838584335570317e+01 8.018555638268907160e+01 7.770566611034243465e+01 7.783826649821418187e+01 7.800708368971210405e+01 7.552939517358706212e+01 7.881418167593365354e+01 7.748448349782036360e+01 7.819195431072020597e+01 7.792355049834904435e+01 7.480568439856759255e+01 7.657436332868306295e+01 7.621964334423392984e+01 7.705749938114043118e+01 7.872631081264776753e+01 7.619141090346779777e+01 7.371138194526027121e+01 7.604448581606850155e+01 7.683289032462272417e+01 7.407677877172227454e+01 7.185330044822050866e+01 7.455514437765954483e+01 7.523387801331404034e+01 7.512641376731103549e+01 7.666787915986078872e+01 7.368397085637276689e+01 7.523258712390412484e+01 7.492392895568613653e+01 7.526417633349069547e+01 7.569323658449786763e+01 7.585912865900675683e+01 7.495432362286669559e+01 6.967472581247517383e+01 7.243006023808807470e+01 7.629714203207170442e+01 7.470614694995353489e+01 7.646582148475012275e+01 7.396513513701154352e+01 7.235940733413532655e+01 7.415424095612671351e+01 7.384936466215566497e+01 7.219333867173983776e+01 7.333483227135384652e+01 7.544882827207965192e+01 7.531463025302379322e+01 7.483383606866095761e+01 7.329187735090087585e+01 7.368623306453721966e+01 7.235413854399580202e+01 7.164732167836700683e+01 6.921501290161332065e+01 7.126080794283214459e+01 7.262991632602570746e+01 7.191651872211257057e+01 7.197135260791368694e+01 7.092865494325515385e+01 7.101816060129689845e+01 7.294816810772162796e+01 7.186939942811903848e+01 7.016842466547794288e+01 7.078334506992412400e+01 7.242739726659596045e+01 7.143120076632222037e+01 7.158334373000764117e+01 7.087905748495494151e+01 7.212921930235239643e+01 7.171733785925219706e+01 7.329827206579133758e+01 7.177790043644525042e+01 7.003726991336807828e+01 7.132955342642101471e+01 7.040695456579940981e+01 7.016570270886478511e+01 6.956022396207782776e+01 7.155140237832094385e+01 6.739289967592726782e+01 6.905380421585064710e+01 7.273212518802084503e+01 7.166444567581748970e+01 7.201897732374123962e+01 7.142160980102993051e+01 6.979602494101872878e+01 7.147437611480579278e+01 7.047227930833972209e+01 7.144140389415072434e+01 7.095360912224298033e+01 7.263909117082356204e+01 7.190858343878397818e+01 7.028392404776019475e+01 6.954552183008846100e+01 7.022681324057785446e+01 6.750945823694787862e+01 7.180705156949160539e+01 7.235684681814863950e+01 6.881115203389281021e+01 6.852831609087620279e+01 6.917265564323456317e+01 6.875137098637671329e+01 7.001995785927859117e+01 6.852562144966107383e+01 6.843380466783840177e+01 6.906755208359564335e+01 7.279592313713966689e+01 6.922583642046433283e+01 6.747256987367373426e+01 7.148095618613149327e+01 6.929953536787428447e+01 6.788641249113830156e+01 7.064781432145727535e+01 7.130077037911621574e+01 7.051657388525210024e+01 7.202757108461307212e+01 7.079271414689941366e+01 7.076092841689465729e+01 7.097071032203565721e+01 6.820969825063477288e+01 6.984484485710265744e+01 6.977288716006160030e+01 7.018863238103459423e+01 6.984989969720044201e+01 6.871569065375629748e+01 6.610696521339920650e+01 7.025787389404257510e+01 6.989666889714172271e+01 7.100618293712047091e+01 7.213998945123702811e+01 7.009362211851582458e+01 6.855426044493522397e+01 7.039879673653543080e+01 6.827371919485882756e+01 7.199319888536831513e+01 7.008710300024165463e+01 7.087121101017352487e+01 7.132094524918160516e+01 7.124325306589533113e+01 6.809512060578296655e+01 7.262842100346048824e+01 6.966851519003745352e+01 6.915731731431078799e+01 7.282701522339712596e+01 6.759684266277608344e+01 7.004302374673419251e+01 7.169792271451257193e+01 7.124277679758554882e+01 6.847908558083857145e+01 7.190845480137784307e+01 7.059837596492216960e+01 7.061006196640016697e+01 6.996967457149641234e+01 6.823862338610483391e+01 7.185543963716118299e+01 6.968907130977741815e+01 6.967480803409999623e+01 6.888890708919923611e+01 6.776082306930364041e+01 7.197037384015135331e+01 7.079828845523961434e+01 6.866872012069875097e+01 7.006624430569223705e+01 6.992259173066122457e+01 7.015474598162589359e+01 6.978551621586612441e+01 6.853089060997298532e+01 6.941337284522836626e+01 6.958669473520058091e+01 6.991593557381875712e+01 6.933491510180965633e+01 6.942382640151028284e+01 6.952649388881198433e+01 6.609863272268296441e+01 6.429953916304506834e+01 7.096481584776626050e+01 6.852362655972596883e+01 6.927848311501338685e+01 6.816849191346051384e+01 6.945890149021407467e+01 6.888189287211099554e+01 6.562541673730279967e+01 6.770300092580785645e+01 6.625239927581156962e+01 6.704728802376938290e+01 6.474807976514478014e+01 6.920541001216685117e+01 6.615772652376794838e+01 6.509468552963282661e+01 6.944007092438792483e+01 6.486316691330807771e+01 6.574267886597132815e+01 6.499886265776224548e+01 6.357465147473543965e+01 6.547990474761093083e+01 6.390127601638123167e+01 6.460267207505418696e+01 6.485138995728330258e+01 6.515262460070529471e+01 6.698049293034405594e+01 6.385764585570177587e+01 6.708352725124858296e+01 6.392158462906145644e+01 6.446114601938950273e+01 6.476651966847353492e+01 6.540440647653885264e+01 6.426897576310803117e+01 6.417057526727644756e+01 6.137446866943691504e+01 6.584673073177231117e+01 6.656844348842078318e+01 6.453973383040525391e+01 6.307338363183932728e+01 6.284244742784306226e+01 6.323638635118539497e+01 6.255640605717669445e+01 6.356393839274978319e+01 6.499606978888054698e+01 6.405085236490002387e+01 6.476708135226503771e+01 6.453938939272885023e+01 6.401783750486916347e+01 6.491774811946865498e+01 6.290685278630766675e+01 6.594717111612379767e+01 6.565561627812431311e+01 6.513407616582729531e+01 6.335169118433886126e+01 6.453269040869902540e+01 6.320331011808686128e+01 5.983126610814197477e+01 6.078869812661772443e+01 6.437410233128839820e+01 6.305347746528761377e+01 6.523960918283424348e+01 6.466650486123130293e+01 6.401464917492164375e+01 6.226235004684802732e+01 6.359031596801573727e+01 6.236902832844818079e+01 6.054086016270792925e+01 6.393850568752031904e+01 6.395816388334876734e+01 6.563690411652864043e+01 6.130941147805740599e+01 6.147905711317554989e+01 6.525992083715033232e+01 6.353670267603925481e+01 6.401950611789085599e+01 6.333691172702489780e+01 6.229603078610809774e+01 6.262684597606954640e+01 6.206102932638048486e+01 6.407293021180147718e+01 6.074038886454508201e+01 6.407704607627256621e+01 6.319707290216550888e+01 6.333261506019720599e+01 6.262467891019108635e+01 6.279529276308932850e+01 6.186897497127766599e+01 6.215562461433680141e+01 6.397258591526833271e+01 6.157348716322636051e+01 6.106413164880657263e+01 6.254970450967400097e+01 6.257542102606026191e+01 6.198488246025465997e+01 6.131353570941155340e+01 5.940809666155518443e+01 6.207618173901746417e+01 6.342131566542939680e+01 5.983391452855343573e+01 6.010948270396149695e+01 5.915431257618766381e+01 6.113078829277709048e+01 6.011711826621342425e+01 6.067071330654124495e+01 6.110421854882855541e+01 5.945244427812008325e+01 5.953184583076114933e+01 6.027617639896561030e+01 6.073965055035832705e+01 5.979827829646625048e+01 5.952229261434110441e+01 6.134662732976768496e+01 6.089800530250093402e+01 5.909059860511034401e+01 6.127595635026543874e+01 6.141212928414972794e+01 6.061240587244112277e+01 6.347452079179621620e+01 6.352204963872789278e+01 6.133801292841616970e+01 6.121996194971222849e+01 6.036598201042544076e+01 6.072463450160586262e+01 6.196591997932554818e+01 6.094172969099256676e+01 6.278353479053506447e+01 6.141297968377304528e+01 5.978434695289119816e+01 6.221395638600182565e+01 6.047217366123539506e+01 6.092192336730756352e+01 5.942940180458730026e+01 6.039000920595986344e+01 6.265544405362197011e+01 6.117011062185611792e+01 6.066198447948822547e+01 5.930239470133661683e+01 6.229627875131903636e+01 5.973743794139704733e+01 6.143348732266218093e+01 5.941189237269286139e+01 6.085841839919989837e+01 5.992194346803176330e+01 6.043151842474574664e+01 6.018504088962816212e+01 6.184635168597724686e+01 5.930932879101469979e+01 6.040898402972454306e+01 6.203250052057662600e+01 6.043783817468053599e+01 5.926228621839501898e+01 6.139420027669417124e+01 5.913197958449391223e+01 6.105810072025452229e+01 6.253665198905518707e+01 6.099331770731041757e+01 6.029137042437643856e+01 5.942946129923810616e+01 5.905043596461307942e+01 5.867907844370518688e+01 5.786201781309851100e+01 5.817029003211347771e+01 5.933384277823608244e+01 5.706721262764505553e+01 6.018611491452222850e+01 6.085805493373634079e+01 5.926468718255210888e+01 5.829425673134377206e+01 6.121095855387110873e+01 5.813546520931380712e+01 5.894818263858788754e+01 5.802768766089771901e+01 5.811314080948157113e+01 6.133744989675754766e+01 5.861792403210789359e+01 5.863526701377485750e+01 5.833182860502571998e+01 5.661330167308884853e+01 5.686507112479877435e+01 5.592526171557724268e+01 5.364197227699366266e+01 5.728218885596638899e+01 5.918894812272353789e+01 5.610183306041220419e+01 5.499894878283844690e+01 5.557514735895169622e+01 5.504553853559236387e+01 5.668136771208215663e+01 5.612743565670142232e+01 5.734077338142476066e+01 5.555299308535287395e+01 5.525603455234793415e+01 5.679009071497894467e+01 5.734700299538013013e+01 5.527119873007081452e+01 5.643568697328738182e+01 5.755627037630215881e+01 5.477216837010680450e+01 5.326211281543686482e+01 5.557841219712366865e+01 5.639687599144203034e+01 5.403475858704863555e+01 5.644482339656084235e+01 5.488695732839890695e+01 5.492591186906024348e+01 5.569165867277203574e+01 5.619352017610909655e+01 5.661129734503079902e+01 5.481190736583602074e+01 5.615878307747880882e+01 5.330669255216216129e+01 5.366086281612582098e+01 5.363022673086021541e+01 5.432754834514263109e+01 5.302416784453068033e+01 5.358654127863450611e+01 5.461115459388359739e+01 5.434928857200910812e+01 5.590220901872147863e+01 5.327979017482790880e+01 5.303285721802026842e+01 5.225009773369117028e+01 5.395625779671768640e+01 5.333915640500309507e+01 5.303495854818774546e+01 5.183120541764407818e+01 5.582647993425997868e+01 5.554991439116068364e+01 5.525408196372814018e+01 5.284773136314900910e+01 5.377697690291775245e+01 5.289117367453194163e+01 5.491949499367741794e+01 5.376143200819090140e+01 5.484064571617273742e+01 5.477918829041406212e+01 5.294704195339745212e+01 5.385381793014214225e+01 5.470441149094256161e+01 5.456393180199696502e+01 5.338258937325016973e+01 5.363691127672588266e+01 5.529670378265416986e+01 5.336787103673337640e+01 5.346967581692575777e+01 5.426562335335962217e+01 5.271357818019203023e+01 5.234463955605659180e+01 5.617410958710897262e+01 5.403426357686878845e+01 5.541583762487252329e+01 5.253620718683161073e+01 5.590256304302723578e+01 5.503610913847905550e+01 5.538406626419185130e+01 5.382195445153030988e+01 5.434696277448269086e+01 5.081952112946785860e+01 5.442778332491735682e+01 5.303787030728693708e+01 5.465173731592551576e+01 5.381182989774380587e+01 5.361020006274799954e+01 5.622266875853674861e+01 5.410786468163966134e+01 5.487131916477989080e+01 5.308497363815133241e+01 5.365771102478429810e+01 5.243766559018123274e+01 5.140241394942855635e+01 5.223701585243025391e+01 5.197871794125317990e+01 5.554476803487984427e+01 5.414394857569609343e+01 5.300955695969850012e+01 5.416108609996727097e+01 5.274842774747833118e+01 5.353867094287195982e+01 5.120949468440807806e+01 5.400147925194162468e+01 5.305939037575055295e+01 5.268758145865908915e+01 5.278952590346274576e+01 5.343923819982553880e+01 5.116125344059683755e+01 5.181652356890761268e+01 4.987167530821366768e+01 5.061190711035815326e+01 5.065308948745339990e+01 4.812818652002922448e+01 5.257378972357621194e+01 5.144756847006480172e+01 4.830368061506229083e+01 5.091924216941701076e+01 4.719221486308805424e+01 5.105579585227125250e+01 4.976355257682172351e+01 5.080837825416156051e+01 5.157374881017624801e+01 4.919690445301472437e+01 5.128443681659532416e+01 5.169452266891605063e+01 5.115344541573261239e+01 5.056150654857346893e+01 4.939053739524091213e+01 5.131502681655095444e+01 4.842209311547743056e+01 4.974231738279100767e+01 4.899257707262187012e+01 4.802388550588877081e+01 5.001964329987148972e+01 4.848971938434223006e+01 5.044938946526146850e+01 5.058716046788496357e+01 5.031227127555170853e+01 4.865784619979115888e+01 5.030536202543581226e+01 4.984594047941970274e+01 4.970574686257577213e+01 4.765868849595917567e+01 5.175788620231911352e+01 5.027642444461964288e+01 4.919658164759349717e+01 5.021794896411965681e+01 4.681497073205163417e+01 5.052345752596915673e+01 4.920180103996506915e+01 4.918524378807329356e+01 5.074308429387478725e+01 4.974379009324968592e+01 4.902710149873175283e+01 4.685538943464160866e+01 5.155106845912838764e+01 4.964224388308907976e+01 4.785693090333352728e+01 4.952677586964702527e+01 4.907496784231267384e+01 4.878040316472286264e+01 4.953076374217812372e+01 4.835315617498068974e+01 5.091510455295617987e+01 4.881559922711835497e+01 4.610646413109139985e+01 5.001359089100756705e+01 4.972988904034327362e+01 4.990738703444139190e+01 4.799843594711275330e+01 4.793279112624783522e+01 5.049660625655180723e+01 5.034624268828960680e+01 4.811317378357035324e+01 4.881881140847659850e+01 5.049188422607956994e+01 4.883945198403299059e+01 4.884493941003929507e+01 4.931265704311167042e+01 4.923919511323705223e+01 4.843889130427555045e+01 4.659059505730040485e+01 4.597191243842559771e+01 4.969814539558993260e+01 5.144880610960381517e+01 5.029003272304264271e+01 4.568652723795139536e+01 4.806206596642003603e+01 4.996217577006682831e+01 4.760340138168294999e+01 5.070356824920432359e+01 4.811307191480421608e+01 4.957443934045991796e+01 5.047653259136878745e+01 4.854353684900733157e+01 5.055082111424394498e+01 5.087615093886053330e+01 5.038744713279007925e+01 4.924686168971508948e+01 5.048352523226507316e+01 4.933237067714253499e+01 4.798721554400130884e+01 5.088789960132413626e+01 4.829916210110321373e+01 4.795937635054773551e+01 4.762631606091317593e+01 4.968350900766757405e+01 4.837072228076706182e+01 5.145113521005766444e+01 4.770491365697388630e+01 4.897637679870923932e+01 4.807098473863599253e+01 4.784333791152687354e+01 4.743556253006247658e+01 5.039423200267835057e+01 4.797613625797166748e+01 5.047100679629214426e+01 4.807638667149158351e+01 4.899940984482138617e+01 4.792774577643606193e+01 4.856999549438734221e+01 5.022932511156754742e+01 4.774465523615265283e+01 4.926695137688228243e+01 4.887330169465089114e+01 4.645574077199184160e+01 5.033862350458986867e+01 4.788864666414469440e+01 4.570722459964901674e+01 4.815826271627467037e+01 4.884433095694152627e+01 5.101298409341583096e+01 4.878636027829713129e+01 4.696646829131607603e+01 5.055661772581097324e+01 4.674384934088780597e+01 4.767160193146873581e+01 4.925859319797613267e+01 4.897942334735156322e+01 4.759182185971670265e+01 4.554329220921986376e+01 4.635549396790553800e+01 4.661243611704648515e+01 4.601022957981781047e+01 4.529907366808890146e+01 4.683535185227178488e+01 4.845563544380328835e+01 4.818438831524893828e+01 4.445236430242235315e+01 4.650695873429733496e+01 4.737357867829013003e+01 4.559648235051083276e+01 4.511087262888263183e+01 4.749801733666024006e+01 4.683582251806976160e+01 4.452766731013218759e+01 4.305896287430758207e+01 4.257492315488641310e+01 4.258394660020071854e+01 4.442400319745696891e+01 4.435864873190666202e+01 4.404685730827530676e+01 4.395473019050443497e+01 4.346639175321108439e+01 4.468746955169810064e+01 4.198150570624444100e+01 4.317506961821204214e+01 4.302657697157069805e+01 4.410483427440698989e+01 3.993617034199895954e+01 4.440378847173055732e+01 4.378466860413341522e+01 4.113189913262689856e+01 4.238908722195055390e+01 4.297335979608756418e+01 4.400085394831866381e+01 4.308664254395341686e+01 4.276266667846383740e+01 3.973012633672270510e+01 4.233016578738682512e+01 4.243067138887337109e+01 4.309521473322125473e+01 4.206283784413417948e+01 4.052085169257612307e+01 4.355993065060319225e+01 4.023926462308249796e+01 4.277551875604206089e+01 3.934542214416679684e+01 4.009916910215416408e+01 4.249842647472199531e+01 4.049624283453330520e+01 4.119882608163366911e+01 4.235937936028995665e+01 4.222652261879965607e+01 4.369922939260155204e+01 4.004662063143944550e+01 4.068039071901377213e+01 4.178249531596645738e+01 4.091769841010982844e+01 4.015994196763409008e+01 4.146097547414826323e+01 4.245434392874045670e+01 4.345667023340676849e+01 4.274128775212186326e+01 4.096264548439339848e+01 4.032436300667631457e+01 4.166483118734416280e+01 4.032832242812968104e+01 4.210269521890465683e+01 4.126477249927513924e+01 3.997461605596370759e+01 4.165175942397609532e+01 4.120194322835641998e+01 4.207038234525408882e+01 4.124736490378574416e+01 3.988413643586206803e+01 4.355488742124857993e+01 4.132155248388419011e+01 3.963971644602337818e+01 4.175912277865704425e+01 4.011819955588026687e+01 4.240071875158753301e+01 4.277732772912004577e+01 4.122414530855009218e+01 4.160761515868192362e+01 4.281493544958340891e+01 4.132760694545527969e+01 4.070140080580188169e+01 4.191975195501292006e+01 3.864600091277786476e+01 4.160767693826465319e+01 4.089226409495952197e+01 4.083679875940260473e+01 4.209986777057864771e+01 4.194688731187206088e+01 4.041664186173204598e+01 4.125664998657475024e+01 4.092004278029673259e+01 4.219149999379295224e+01 4.085350550467248354e+01 4.199350193286095134e+01 4.059094936109314489e+01 4.026910967125167673e+01 4.251261363547664018e+01 3.962559083627736811e+01 4.152826449971055212e+01 4.135271507867051355e+01 4.253549210684793991e+01 4.335742687525842598e+01 4.211542235059055628e+01 4.237558294577275575e+01 4.197264140871936888e+01 4.383740221698185024e+01 4.180935296536345191e+01 4.076611047038269930e+01 4.199926236347415198e+01 4.193680412995779250e+01 4.054273221746306177e+01 4.114019021209244187e+01 4.228893310965509755e+01 4.147091736401841899e+01 3.971928488663583323e+01 4.002900308514188055e+01 3.976373739668355967e+01 4.045219021430683881e+01 4.237867216550248628e+01 4.012505402444135427e+01 3.908370105426538998e+01 4.231519988951976785e+01 4.095760323608885045e+01 3.953170577456380386e+01 4.078493472570565359e+01 4.080809172586188538e+01 4.045995027773202679e+01 4.126210979647328259e+01 4.182243687220390882e+01 3.744607810437021556e+01 4.039961287178572036e+01 3.833076281835630539e+01 3.897070756407089220e+01 3.745973550385220108e+01 3.994555612190763583e+01 3.973950653380941844e+01 3.863940946028682077e+01 4.029556482804964901e+01 3.908045404614919249e+01 4.075278688563802376e+01 4.099846414722278354e+01 4.163414202595535585e+01 4.204413465598459965e+01 3.927153193292582500e+01 4.252547336983529647e+01 3.937626450646592247e+01 4.247138113630393264e+01 4.054444895246947311e+01 4.120301877163628745e+01 3.848228587708101855e+01 3.866341035743812427e+01 3.856934940427106540e+01 3.881438725856725114e+01 4.126043693100444187e+01 4.061130158976280313e+01 3.890445431129274567e+01 3.862916797864549778e+01 3.750131960707500411e+01 3.842162242318492815e+01 3.831654551474124304e+01 4.061763223743312068e+01 3.966078092619091677e+01 3.931462954278867272e+01 3.698063317514593251e+01 3.932688480932480246e+01 3.883820074735869810e+01 4.070690582688332171e+01 4.056557542399611549e+01 3.997554333591619269e+01 4.052622264025496435e+01 3.659730157989417876e+01 3.900811732305716362e+01 3.981541541754232583e+01 4.220048544913678512e+01 3.975970015483843412e+01 3.834487378789940237e+01 3.924047827849558701e+01 3.813178906627700826e+01 3.939252674870977700e+01 3.907207964572358350e+01 3.867338778793134679e+01 3.392835143240125717e+01 4.025052034750447660e+01 3.755166656397588554e+01 3.640806046971287913e+01 3.548000916240951597e+01 3.789704998236886979e+01 3.559441365414359382e+01 3.726949334695804339e+01 3.826250699113658982e+01 3.595438051703536075e+01 3.677901531409577984e+01 3.729980019578964345e+01 3.558271837180445374e+01 3.595305012912235298e+01 3.607447757777633512e+01 3.924895775546149679e+01 3.596679490724419992e+01 3.771263840030742642e+01 3.717859056049985611e+01 3.893719794933883094e+01 3.675589836461013959e+01 3.672642659286346145e+01 3.694665759304083963e+01 3.594643254331300142e+01 3.832915451813229168e+01 3.753772430938236937e+01 3.842532732935864459e+01 3.867271175839422881e+01 3.848084913901166004e+01 3.771680350791179848e+01 3.762914373961312720e+01 3.847699792691276599e+01 3.696003246995322655e+01 3.355455975056149498e+01 3.572934909514710711e+01 3.583637810479885388e+01 3.484335173696422316e+01 3.705109144802057841e+01 3.657365685223788887e+01 3.589080884368749480e+01 3.661643476404188391e+01 3.258980876070636867e+01 3.638144922529221503e+01 3.750579828555014217e+01 3.789019835512772261e+01 3.841223095114285258e+01 3.643412776093408922e+01 3.402883310202194167e+01 3.408140198941004684e+01 3.738178233647268200e+01 3.855095627458786112e+01 3.645676049345953373e+01 3.638131416441562038e+01 3.429762808303559041e+01 3.586552158235197396e+01 3.422464688933108334e+01 3.535326561110984755e+01 3.523443330187110689e+01 3.557375614918880302e+01 3.597508328070511396e+01 3.615724108442815776e+01 3.548770453735983921e+01 3.561278524141270196e+01 3.672715185809465055e+01 3.497087065416995699e+01 3.482295738506289950e+01 3.670751698915512407e+01 3.414277816323622972e+01 3.493378258658636071e+01 3.527501186076039374e+01 3.425160268107826766e+01 3.499497986940680505e+01 3.696680385995435358e+01 3.272780254688695578e+01 3.482755933797962911e+01 3.673819717471103985e+01 3.452265240787132683e+01 3.339840327455628000e+01 3.468389346309891152e+01 3.594874810281915956e+01 3.636669479491499146e+01 3.567348570007921182e+01 3.484647247475399467e+01 3.442193994004207269e+01 3.591508262098850679e+01 3.408087008361674464e+01 3.552242651976799692e+01 3.554657093932588907e+01 3.450296774738946937e+01 3.664131592198710052e+01 3.485791017454786100e+01 3.436458400988076534e+01 3.577483174035192803e+01 3.327901143932351147e+01 3.536503426453231924e+01 3.392951410338948648e+01 3.655434121320412544e+01 3.575757738188313084e+01 3.369698796654153483e+01 3.452116340231224001e+01 3.537728444746264245e+01 3.574778085467333000e+01 3.495210292174147071e+01 3.480171875283767946e+01 3.598128273066898686e+01 3.324428593637179574e+01 3.505438931059882890e+01 3.471443840814029613e+01 3.519842940106070728e+01 3.519921462366677645e+01 3.399694332939014174e+01 3.562720434974966111e+01 3.587488167119974491e+01 3.402845266948966696e+01 3.577697100765317373e+01 3.558093457454142339e+01 3.515129547808986388e+01 3.489651692960060814e+01 3.376326712446883960e+01 3.548571544492032359e+01 3.517807793031662555e+01 3.378825796153037686e+01 3.343842169927086161e+01 3.425447104749969895e+01 3.253327714893202227e+01 3.436848830402196597e+01 3.326235509411236535e+01 3.653957017105580718e+01 3.196423973205302715e+01 3.495501601715537277e+01 3.157582632752050600e+01 3.349058765014085992e+01 3.319037337863085213e+01 3.160959385178659531e+01 3.316518505728384980e+01 3.211208701547662514e+01 3.377770508574324282e+01 3.275181794691636838e+01 3.223756550416901234e+01 3.424961959843621884e+01 3.307150791795687184e+01 3.454749241995570230e+01 3.462773839587261193e+01 3.299093963242523841e+01 3.527570253373664855e+01 3.276792459849561823e+01 3.444550767002613867e+01 3.198916594639731414e+01 3.121109040021014636e+01 3.176888523602417536e+01 3.224036773210514184e+01 3.493863783749460339e+01 3.383828602088557602e+01 3.380628259287971815e+01 3.377421177482619896e+01 3.399057065464133132e+01 3.357180147491787636e+01 3.257130687663761393e+01 3.225552525306074614e+01 3.272349460216012318e+01 3.463661318295338987e+01 3.271658630311315363e+01 3.481926403332540332e+01 3.243261830791043820e+01 3.260334998438342069e+01 3.091562250832158298e+01 3.143653242390392322e+01 3.485356471742803564e+01 3.201609726110363141e+01 3.066817090972807947e+01 3.488886024024314025e+01 3.399788732545921732e+01 3.311751678341930472e+01 3.302930736221448882e+01 3.283381327863617827e+01 3.246692998418387077e+01 3.367902629041441287e+01 3.398976121151136454e+01 3.369387828020171582e+01 3.332648933806567015e+01 3.134459201164973763e+01 3.392581430368798578e+01 3.133018372853856803e+01 3.371119957691255564e+01 3.167279093169995008e+01 3.242184745426740733e+01 3.426952685050817848e+01 3.341656730464879388e+01 3.346942940848602177e+01 3.352015349391164989e+01 3.213622146562660475e+01 3.162406528385709237e+01 3.288680205276896373e+01 3.242993361847995715e+01 3.496900380800703090e+01 3.342861575969978105e+01 3.233381758866993039e+01 3.253070774463242998e+01 3.341495418428458919e+01 3.244037727664046145e+01 3.336257633663474564e+01 3.305820339860669321e+01 3.442493663424115624e+01 3.321020762158121897e+01 3.189944552911788023e+01 3.124706943629255917e+01 3.079547534925029950e+01 3.151567727296183463e+01 3.280845768703273535e+01 3.092719097568016196e+01 3.244511287514271203e+01 3.157198606560893239e+01 3.137401997590316327e+01 3.358693357571119265e+01 3.293503394148479657e+01 3.133940318515968926e+01 3.214163326267441789e+01 3.320594290844130825e+01 3.395614329798658559e+01 3.259045202294387167e+01 3.084092988304520588e+01 3.223181849307785285e+01 3.015159265766086705e+01 3.182793611287074498e+01 3.174083171123641733e+01 3.214748213300867974e+01 3.282193616029935868e+01 3.215170317323882188e+01 3.219917667717725607e+01 3.168343087529568791e+01 3.352551440173719755e+01 3.064001356839108325e+01 3.081349170626777934e+01 3.192562848746672088e+01 3.154299128585901357e+01 3.395148174812261743e+01 3.263208661620006978e+01 3.006676521620921960e+01 3.174170290432478225e+01 3.453466215980166965e+01 3.138226041590208126e+01 3.314674057366063664e+01 3.236416839188370176e+01 3.274055142866971835e+01 3.292247086918007426e+01 3.193816908168903623e+01 3.353722101962593882e+01 3.368157448982314150e+01 3.037455052368984099e+01 3.176896173271939716e+01 3.099253559149697423e+01 3.196677571929760120e+01 3.251460851259900409e+01 3.196183427880089312e+01 3.103568614460491659e+01 3.306136739836811245e+01 3.204468954035291262e+01 3.325687290118171546e+01 3.187830965665870764e+01 3.165346768293990465e+01 3.147672035494526099e+01 3.327481061069580193e+01 3.159507270247958743e+01 3.114178941406299828e+01 3.272117071959215906e+01 3.254434033045902197e+01 3.293145835116823861e+01 3.173979447573666945e+01 3.322686085434423120e+01 3.354902734401373010e+01 3.123132963893010228e+01 3.315677381259217071e+01 3.180051335820902736e+01 3.273030739179515081e+01 3.164803197332951257e+01 3.259255458758344304e+01 3.249933914037878679e+01 3.265022613899702719e+01 3.265338919806800533e+01 3.016899634248135698e+01 3.370066236982207641e+01 3.223360377298648416e+01 3.099485901579770086e+01 3.019077542360974320e+01 3.118600586931387753e+01 3.355738418281603686e+01 3.180073453400163075e+01 3.302098167488313152e+01 3.188169302052908805e+01 3.392693173527787565e+01 3.451131613892137295e+01 3.175874922531465216e+01 3.299114480733747712e+01 3.044164744617663487e+01 3.107175467339403596e+01 3.045681929485353123e+01 3.350174232791215445e+01 3.127289368030703187e+01 3.271117780383189455e+01 3.292693462906258617e+01 3.021191212787089597e+01 3.194212331793618631e+01 3.248330699173683200e+01 3.419674178543893817e+01 3.282790094106203327e+01 2.961585674537310808e+01 3.118951561927943317e+01 3.234662465489412853e+01 3.284512692344457463e+01 3.114219611310814173e+01 3.067373196369322841e+01 3.144046914828098593e+01 2.966362381612788823e+01 3.263443322928851842e+01 3.247460222652307493e+01 3.049224134540985887e+01 3.112780981985103779e+01 3.184261742052316180e+01 3.003590476295750733e+01 3.286745620475075214e+01 3.290795050387204412e+01 3.225391894109983326e+01 3.025147562329592077e+01 3.111768291677871545e+01 3.160929161701162116e+01 3.032682710806486881e+01 3.042889743819967308e+01 2.990479767026660696e+01 3.191910670076932277e+01 3.061884437503120182e+01 3.069155176418549047e+01 3.086802388871698355e+01 2.947751589703616659e+01 2.872845747920179704e+01 2.991734178109222242e+01 3.066915264802003449e+01 2.987372889512170815e+01 2.996037972825702766e+01 3.046384558426126432e+01 2.946710035184800702e+01 2.907507491483767836e+01 2.636844543726925494e+01 2.946473642972670248e+01 2.798473798177784744e+01 3.121697688755764943e+01 2.945342418347132352e+01 3.056925512600481554e+01 2.967045440047486693e+01 3.053116024372424420e+01 2.752495994072444319e+01 2.820822203236048864e+01 2.982473731113488213e+01 2.911434355037877353e+01 3.077803125483004365e+01 3.186823932599877551e+01 3.047268113332929929e+01 3.145512986370320618e+01 2.920076045869822678e+01 3.026495365713934760e+01 2.809446274249967246e+01 3.024187030977813251e+01 3.185669550468503886e+01 2.775244936721372824e+01 3.021122327085073422e+01 2.918448136003664217e+01 3.096415446724795117e+01 3.060632169320523843e+01 2.940147954968795219e+01 3.142142096652391103e+01 3.051493228057216101e+01 2.835513217777412009e+01 2.879051023367972206e+01 3.002486228707392257e+01 2.930258418388212860e+01 3.262301971005972945e+01 3.020699160811009776e+01 2.930795855888834467e+01 3.116375449111406226e+01 2.941810995081279145e+01 3.001916562693164181e+01 3.012743902961501519e+01 3.049580914708495172e+01 3.012082997777011428e+01 2.786004187813801281e+01 2.979997045815468937e+01 3.022536948523635303e+01 2.819708908771755773e+01 2.944672397504012906e+01 3.055757337587818157e+01 2.830629433908407222e+01 2.828217404324117723e+01 2.671304253732272116e+01 3.007481903998051109e+01 2.960296980099231234e+01 2.587760682192375228e+01 2.869842713947916479e+01 2.932793645433424246e+01 2.956433197118304790e+01 2.784004702442562262e+01 2.919836248694480929e+01 2.735355703085425816e+01 2.859822501215856150e+01 2.807304797444231781e+01 3.015336212955738304e+01 3.011236728837925725e+01 2.744453192873098857e+01 2.832683839561033068e+01 2.586508346826837723e+01 2.979959201905406374e+01 2.736279807878574744e+01 2.846802345460461936e+01 2.704485343239823081e+01 2.861109157298320937e+01 3.010739436017713189e+01 2.806239730341845018e+01 2.925548077070074982e+01 2.843695818588204816e+01 2.797096396224365122e+01 2.625274635365750342e+01 2.730851742219833511e+01 2.734985396680606584e+01 2.898049380930772401e+01 2.877026790851155980e+01 2.903174119705041534e+01 2.734374656821207239e+01 2.823845235438189150e+01 2.930736161712793120e+01 2.987731625049398332e+01 2.854900830300023884e+01 2.824911046999067921e+01 2.744799285995516414e+01 2.865388245073492257e+01 2.825688173185570662e+01 2.877293283889487796e+01 2.725041412585207823e+01 2.818329844033499043e+01 2.758202212911294282e+01 2.714636327793414949e+01 2.988855242180650507e+01 2.784088355823434213e+01 2.717945941902425488e+01 2.777772531809158352e+01 2.701553541079334408e+01 2.506196464728171236e+01 2.851749668352780276e+01 2.693491097783061861e+01 2.555851766321028506e+01 2.691362160894941269e+01 2.603951687360282818e+01 2.610028221642215129e+01 2.756525634121479840e+01 2.942633274875064231e+01 2.871640982497307704e+01 2.770408885402618537e+01 2.879105052249091656e+01 2.738551002651139754e+01 2.951630993713868634e+01 2.825369434916047240e+01 2.558080423134132531e+01 2.585193703635928841e+01 2.472881938337851793e+01 2.518757138024381348e+01 2.479927216500350440e+01 2.333658052488052448e+01 2.568785825702133607e+01 2.683683105515286726e+01 2.622881411786831762e+01 2.532989872638493623e+01 2.423611002094128608e+01 2.671923198875614602e+01 2.601010430787176020e+01 2.640450170409994612e+01 2.622157877001571435e+01 2.497287360679284873e+01 2.580359644975876776e+01 2.621019866684524757e+01 2.568933890079222238e+01 2.490311154581331365e+01 2.500796321050252757e+01 2.579867302653019578e+01 2.627425544162659676e+01 2.455811781010154249e+01 2.678695215626962778e+01 2.398902360918915022e+01 2.524490889649278813e+01 2.571389024654402178e+01 2.673882553879428059e+01 2.843432411324955567e+01 2.586170142130378835e+01 2.433878335836252305e+01 2.729416020801697229e+01 2.564625255832264727e+01 2.763061825951540129e+01 2.538623889971558611e+01 2.475668874553710452e+01 2.565108221006863687e+01 2.679199386612532408e+01 2.516127900442847576e+01 2.585869760732376221e+01 2.666437284063774982e+01 2.653586648767106482e+01 2.643332432444293190e+01 2.575314522996305655e+01 2.609983813209186110e+01 2.469986911626811832e+01 2.773220415316723830e+01 2.638841571631375871e+01 2.717842865124774931e+01 2.540735678408139009e+01 2.620106042816291847e+01 2.714181705800162803e+01 2.703835942112440449e+01 2.786220887951156655e+01 2.610430763276103150e+01 2.652418991236267942e+01 2.540154338175439364e+01 2.611978117744153494e+01 2.763855499884470746e+01 2.574839018527175583e+01 2.791677140520028999e+01 2.525529048176042934e+01 2.588208959909002616e+01 2.436313224059862748e+01 2.574541759969604726e+01 2.500488019645604254e+01 2.622291030075863105e+01 2.567478928950053785e+01 2.617252072894312676e+01 2.446025722717911677e+01 2.457549615448294489e+01 2.573483189902512080e+01 2.702134907337103087e+01 2.741352398541921787e+01 2.789292520639682849e+01 2.430223138477457923e+01 2.821946917345832517e+01 2.710849121867416045e+01 2.902875153073595982e+01 2.623729037174121714e+01 2.693287777084476176e+01 2.398557918055098526e+01 2.560251503789444882e+01 2.554811707665371401e+01 2.643021288569632787e+01 2.679482783563962300e+01 2.463919076119812246e+01 2.547993682317911990e+01 2.554784546601421624e+01 2.291568898370969976e+01 2.713089310278971666e+01 2.505898818761026803e+01 2.530725633825828425e+01 2.419037330645032213e+01 2.457158574712272170e+01 2.393847805529762951e+01 2.357083852865112306e+01 2.449910359558687034e+01 2.408830957335465328e+01 2.599489376736026713e+01 2.576201142176307712e+01 2.492075078731676996e+01 2.355753211313041717e+01 2.545753858513082335e+01 2.641165852197526931e+01 2.530571267458419626e+01 2.561918948782046002e+01 2.553585270881706037e+01 2.711733623613970323e+01 2.577818943988011569e+01 2.465485613674241350e+01 2.543140663262659373e+01 2.614348840243285466e+01 2.579600188885334688e+01 2.533123293425288125e+01 2.576805127856522404e+01 2.472045812037975665e+01 2.486633330284459831e+01 2.580756327054746535e+01 2.553097423418028455e+01 2.487699672612439983e+01 2.651205127962243679e+01 2.395415781493099416e+01 2.664969199893839402e+01 2.440959138401510842e+01 2.400147311116522530e+01 2.605038849737133333e+01 2.674853793262604995e+01 2.357151289005094696e+01 2.383582369330722273e+01 2.603063828487961473e+01 2.478984600459891752e+01 2.558875649151864096e+01 2.407433739713432885e+01 2.414198339296135032e+01 2.594394024384694575e+01 2.509924827326312524e+01 2.412415703808117939e+01 2.632526736193458561e+01 2.365696338255977338e+01 2.427650093458697711e+01 2.455127303308526621e+01 2.545803517710854891e+01 2.379334796877016700e+01 2.504470937111525686e+01 2.488553196654890698e+01 2.522558139521807163e+01 2.501341940797642494e+01 2.393003981960152160e+01 2.415644453919858492e+01 2.560329081237760462e+01 2.633800940586251826e+01 2.598885449521006308e+01 2.621455499877290762e+01 2.372542239040570777e+01 2.498693497426423704e+01 2.480210518831718502e+01 2.395943633971057096e+01 2.331434263183333044e+01 2.560840264943335498e+01 2.386471068435226783e+01 2.474299817429712789e+01 2.521308781993877801e+01 2.371516004158608126e+01 2.384699520448360133e+01 2.496620882635736649e+01 2.570647598102575770e+01 2.618956725858771861e+01 2.466436181432467478e+01 2.473641770376400828e+01 2.345767523610679106e+01 2.593601230638894251e+01 2.414155398011939013e+01 2.483535504970957319e+01 2.719164965670034206e+01 2.454782613685392079e+01 2.631459584433130772e+01 2.301915768083254576e+01 2.505371938683928335e+01 2.582331324517204507e+01 2.621802581677432897e+01 2.547910647565788977e+01 2.569137553640980443e+01 2.523990866356896490e+01 2.314576672687253378e+01 2.312850372315716641e+01 2.485237560880922558e+01 2.482366234624732826e+01 2.585376651323388586e+01 2.512299239867438416e+01 2.513836448478043195e+01 2.550400704395755724e+01 2.699195579840691295e+01 2.543744022151174278e+01 2.500732834363966361e+01 2.509448521985718727e+01 2.533378992148923103e+01 2.582657829812893979e+01 2.381777878871949738e+01 2.546423622807746767e+01 2.351391467638107002e+01 2.484651016287569192e+01 2.446834658095797366e+01 2.602537516571307208e+01 2.595658392536245529e+01 2.500769691496264002e+01 2.410390130214454629e+01 2.441954077855409722e+01 2.555160602390242630e+01 2.322334978331320698e+01 2.415636803596093429e+01 2.216266713972020597e+01 2.283951513753999762e+01 2.323529256385324970e+01 2.382656777716725927e+01 2.519888957175328414e+01 2.511344138952570049e+01 2.270863589798517168e+01 2.336341864332408846e+01 2.355315158791687224e+01 2.341910082089651013e+01 2.350318231795296242e+01 2.511087474257504226e+01 2.340850353158201003e+01 2.412247592673693930e+01 2.255992585935752004e+01 2.271745326034888635e+01 2.551760204119626607e+01 2.363908952523738094e+01 2.327877378660634733e+01 2.531860044227655138e+01 2.376722613586815669e+01 2.499636077364086972e+01 2.630474419984387069e+01 2.422744827792078581e+01 2.404475139258697425e+01 2.495710570253185168e+01 2.479144040691484108e+01 2.262049959295649515e+01 2.577574337851532604e+01 2.476985497141608406e+01 2.268122870663994206e+01 2.493829475950213492e+01 2.355410822852839914e+01 2.383311662824835153e+01 2.395381760130439375e+01 2.514886398485115038e+01 2.259360677180899657e+01 2.453456676664380254e+01 2.324898267904567462e+01 2.340371631664491403e+01 2.262181538481264198e+01 2.564545583714940591e+01 2.285885423819403783e+01 2.573073100223995979e+01 2.384271108058600319e+01 2.254335206805356506e+01 2.186543851347785861e+01 2.459754881334933074e+01 2.289670383539807830e+01 2.283315055399389948e+01 2.251930121865195744e+01 2.178763464238244296e+01 2.400091006397112281e+01 2.276217622671039820e+01 2.355757503201685310e+01 2.286536455450155358e+01 2.203179754800047974e+01 2.393147782372788868e+01 2.303619993868696270e+01 2.179092389244609151e+01 2.282258861015172613e+01 2.358802460242178256e+01 2.142657495688169789e+01 2.333516624820226326e+01 2.205548629792683002e+01 2.150939819242034190e+01 2.333476645379544223e+01 2.118348679359938913e+01 2.253762634759182149e+01 2.214816619914857299e+01 2.054397918315507710e+01 2.255678274303970099e+01 2.046411098416265162e+01 2.042687131786409438e+01 2.152526871408951337e+01 2.224119569555962528e+01 2.236500861988368172e+01 2.305481500270089157e+01 2.184732743565924906e+01 2.224934347757942632e+01 2.202910278374984543e+01 2.262909360069362563e+01 2.176505740431175084e+01 2.266174733513132011e+01 2.322746890999748359e+01 2.468009728495207966e+01 2.251074825458432827e+01 2.251574614444958655e+01 1.974050136891209206e+01 2.291949055544386837e+01 2.211251792051860221e+01 2.341130544859903395e+01 2.334931730285486395e+01 2.122320568160220589e+01 2.164519669281152403e+01 2.207794561699708780e+01 2.189932387802848268e+01 2.280769995222552637e+01 2.351228520826461121e+01 2.418354300248413935e+01 2.116181058765133471e+01 2.288665515908377301e+01 2.334128565905276886e+01 2.277846536102915920e+01 2.145914855756193873e+01 2.179683287132746372e+01 2.288446401020923560e+01 1.997637764437541108e+01 2.304344441975584701e+01 2.193549524817545660e+01 2.229798517292461213e+01 2.158914033322269788e+01 2.068007756991830703e+01 2.147491259073566283e+01 2.298867175706403287e+01 2.128298646973647479e+01 2.234484939056826391e+01 2.151932794576455166e+01 2.313584899930175709e+01 2.426933628930348519e+01 2.159819758501031828e+01 2.219665122605042029e+01 2.155790436161931467e+01 2.246529231820402117e+01 2.082024261774365925e+01 2.175318535319027902e+01 2.298062237999474888e+01 2.275974190750103432e+01 2.219229214061428124e+01 2.190950874854745578e+01 2.398509404471618112e+01 2.134421806106694319e+01 2.147234667937346231e+01 2.060855385554481245e+01 2.133466944030040580e+01 2.225301280073921717e+01 2.392787608974421332e+01 2.218501254258936584e+01 2.175849061828190401e+01 2.369700501143601201e+01 2.258254091238645245e+01 2.238704796595629531e+01 2.173957621854842870e+01 2.366656600087593887e+01 2.310963016562349637e+01 2.241851843383095400e+01 2.329398557136531167e+01 2.217945015750586535e+01 2.301678010564779342e+01 2.183848174023216870e+01 2.156147723173823394e+01 2.140853438903301864e+01 2.536004501633752994e+01 2.397919333185139124e+01 2.411547056478092443e+01 2.048576195490820950e+01 2.208084713081499117e+01 2.263098003254968660e+01 2.177386054558828477e+01 2.248181031207511893e+01 2.080849253810271549e+01 2.245210097260163451e+01 2.261093261588782610e+01 2.282962537894710664e+01 2.132522913486018012e+01 2.113388380669696787e+01 2.337377080222765358e+01 2.143971169967733204e+01 2.241178132828490632e+01 2.139280966147168783e+01 2.120928533780872627e+01 2.188946171464630552e+01 2.088579089733947214e+01 2.026562330173016591e+01 2.162583276863117021e+01 2.271599576559248135e+01 2.240588246447883591e+01 2.275937733466231450e+01 2.351395984018472163e+01 2.202263688257587404e+01 2.087009716103183266e+01 2.176088503342424474e+01 2.020431245739510118e+01 2.064273050197902393e+01 2.275935748671199121e+01 2.288698378613151618e+01 2.034088987037593199e+01 2.120517998910111501e+01 2.034491646082157601e+01 2.371123163190737770e+01 2.296249557267468333e+01 2.097613101813503178e+01 2.247744565863837707e+01 2.375552607632836200e+01 2.226351139789042577e+01 2.103176694587830653e+01 2.225095763931725656e+01 2.125135465863258233e+01 1.905576435121543355e+01 2.030762138747729040e+01 2.156334182602174465e+01 2.209677222961905585e+01 1.964712527443828449e+01 1.910089239259902527e+01 2.348099349738748032e+01 2.193838447615955189e+01 1.997367272813759698e+01 1.950866918961870411e+01 2.061139709688173483e+01 1.970979443736683123e+01 1.967863459580757990e+01 2.085788988161338864e+01 2.194616424438090974e+01 2.186581259798562371e+01 1.933724820107395814e+01 2.174631471064085630e+01 1.958147155214947688e+01 1.805114413425872399e+01 2.064980768855101800e+01 1.764580100253319017e+01 1.835222635851104300e+01 1.964691706599721854e+01 1.837075875979209627e+01 1.843963420756311677e+01 1.827844988146355121e+01 1.827393546060542562e+01 1.889576488133033294e+01 1.898870699349524216e+01 1.735832617212846074e+01 1.993049216483382935e+01 1.684043537116522771e+01 1.690569587918969319e+01 1.888012525511406281e+01 1.738074873716554336e+01 1.951964528999792492e+01 1.572981724793289615e+01 1.880867156055580480e+01 1.760580030486357117e+01 1.876806998741532695e+01 1.627795150559661863e+01 1.801287680150530690e+01 1.636182629091612739e+01 1.618296921058940541e+01 1.741109544507988716e+01 1.812463107391081607e+01 1.789894613960580472e+01 1.709613370272457189e+01 1.645526476048418729e+01 1.776443823979897019e+01 1.813015452384896875e+01 1.814790532919647603e+01 1.895501328942031805e+01 1.964428073620120330e+01 1.656107966299770595e+01 1.889318598150605766e+01 1.850124953320665000e+01 1.897769919415661022e+01 1.652443296942620066e+01 1.550154107430351580e+01 1.615948600546217762e+01 1.605012229548050939e+01 1.834713691505301369e+01 1.941625362488951012e+01 1.683575864842313052e+01 1.679277700452737321e+01 1.844814620164374830e+01 1.808373879851150789e+01 1.691196497466999205e+01 1.847154635881512874e+01 1.370884654025467420e+01 1.458796637909415672e+01 1.604726684866698605e+01 1.814678494578837231e+01 1.683555397579725721e+01 1.691857765391113588e+01 1.926128022827271025e+01 1.884274234380835011e+01 1.684453166239836008e+01 1.661348812799313279e+01 1.796634949144016957e+01 1.544921710195110087e+01 1.711898578553461192e+01 1.767189493200580230e+01 1.554806496610663125e+01 1.761316289236194521e+01 1.661516907704895374e+01 1.771939872163309460e+01 1.633423668843175136e+01 1.767848411690905763e+01 1.544471755416671677e+01 1.824448418703456909e+01 1.659675182010646566e+01 1.784253596826724220e+01 1.777890045154583731e+01 1.854811897916502872e+01 1.735005987290525198e+01 1.566458561097097579e+01 1.643469349827857684e+01 1.623356895301579428e+01 1.528777052559082072e+01 1.572452632409496687e+01 1.641052082297190751e+01 1.460748289412807743e+01 1.750018943321806830e+01 1.568194034680631077e+01 1.708216828213259220e+01 1.491714909477066975e+01 1.437415336991644566e+01 1.657156635958764213e+01 1.766581775986258407e+01 1.606703951548342957e+01 1.681122967672327562e+01 1.718444481488128162e+01 1.465965140070488992e+01 1.688109079065765528e+01 1.478656157666555515e+01 1.602478385708315045e+01 1.738057246797517408e+01 1.517307797375139167e+01 1.573103472852572615e+01 1.816993395632650987e+01 1.489578707131144952e+01 1.707948413866689563e+01 1.595841806609694302e+01 1.638229886953958570e+01 1.587441594478539741e+01 1.515832831699488992e+01 1.434594503157052969e+01 1.456916592509377750e+01 1.803082180447332661e+01 1.521045980330583447e+01 1.502861142279438234e+01 1.430979851458709362e+01 1.581490757464085384e+01 1.530185703125339813e+01 1.636908717963350313e+01 1.314662459424605423e+01 1.486965871379815596e+01 1.406531385896836106e+01 1.367531929008938185e+01 1.473526299246337956e+01 1.438954081702506649e+01 1.372722336008081534e+01 1.408214014924910096e+01 1.425126362944296154e+01 1.671436354580830752e+01 1.549324067847866182e+01 1.310772026125741974e+01 1.459467152094580200e+01 1.449583947874495138e+01 1.294990884188813141e+01 1.459231256144872901e+01 1.501686983838407485e+01 1.595334683616434290e+01 1.498958790322598666e+01 1.274923557633665894e+01 1.436345079044061279e+01 1.330670487463548390e+01 1.476260435534978477e+01 1.387304889747446524e+01 1.290160613855066707e+01 1.141767157336848015e+01 1.255190832963811332e+01 1.319484735770343242e+01 1.262694577214695535e+01 1.248826641588110853e+01 1.238470015050064355e+01 1.355566778527268568e+01 1.176825924315964222e+01 1.402313579496811613e+01 1.522615889300439740e+01 1.425323703977514356e+01 1.346842004768697265e+01 1.170024618322717913e+01 1.191642588611733089e+01 1.233576840270765018e+01 1.023121920338072499e+01 1.291981347423798709e+01 1.222443120722382837e+01 1.379214499762107415e+01 1.085183396791825139e+01 1.353020841495518312e+01 1.366864363888900158e+01 1.309780381385893655e+01 1.217365723259067956e+01 1.404590570589501830e+01 1.275625122471836725e+01 1.158581702702258909e+01 1.189968269831766001e+01 1.099230567718063334e+01 1.117115765588721210e+01 1.142172115814510569e+01 1.389846094265099197e+01 1.249118598584693984e+01 1.359462564043681532e+01 1.180360486702057798e+01 1.195952247532758328e+01 1.489671379116150973e+01 1.240192189279866142e+01 1.302030218992318922e+01 1.238693077441598511e+01 1.396938623792575029e+01 1.236134246398354009e+01 1.330683215585501955e+01 1.290611883804116466e+01 1.302686024129713616e+01 1.246864613104966679e+01 1.140705450789545594e+01 1.326534907987334577e+01 1.411583650662946532e+01 1.448621268660158812e+01 1.473987197289285156e+01 1.247015575445568913e+01 1.413557957521328134e+01 1.218300036436301781e+01 1.130258912717034647e+01 1.382472759599452417e+01 1.378510551333374146e+01 1.154335544325847174e+01 1.290190511093610226e+01 1.392844856585600155e+01 1.418394503958567654e+01 1.271768548672494958e+01 1.320894479833022928e+01 1.238995156889657423e+01 1.529231164493513262e+01 1.309477539624617037e+01 1.497472368489430039e+01 1.341096337671233307e+01 1.223611387692491270e+01 1.357937866931614934e+01 1.179814528025703169e+01 1.352513954673646701e+01 1.377534990705978402e+01 1.328309675706111648e+01 1.265121613752145535e+01 1.165793261158393435e+01 1.341510728469051550e+01 1.252760426603239274e+01 1.235291244032142011e+01 1.438268181109127042e+01 1.362684161177673658e+01 1.248597769674652547e+01 1.211772572911863399e+01 1.422283957393048759e+01 1.354120072266580443e+01 1.399409219059273823e+01 1.386732604338465258e+01 1.361846077262752353e+01 1.262718145612408449e+01 1.471506613648641704e+01 1.207509288678958015e+01 1.202406529675324798e+01 1.341853561778323645e+01 1.183672603641011634e+01 1.292799886249451546e+01 1.305026517204852432e+01 1.374702375135269250e+01 1.222482402588709505e+01 1.243886592311591066e+01 1.293359908177358619e+01 1.217414821120395629e+01 1.219435817187057935e+01 1.089237254722969261e+01 1.051938094661552547e+01 1.322902262961717490e+01 1.172834152355493664e+01 1.024740035272257010e+01 1.128058302378202704e+01 1.042809180481939357e+01 1.172460032091507465e+01 1.006622405104719142e+01 1.099439157348654739e+01 1.222551564822287418e+01 1.147955864042618934e+01 1.241898523842831459e+01 1.185054302277507254e+01 1.135684336670943040e+01 9.531838802256766385e+00 1.078741614376095015e+01 1.072526039986216340e+01 1.033303662520991750e+01 9.692586801462732993e+00 1.168771390075028727e+01 1.006788238384123346e+01 1.011113390892271369e+01 8.658369173976192101e+00 9.657580060058446492e+00 1.003224834185702719e+01 9.796150952136715162e+00 8.778427719226208126e+00 9.605676633311460932e+00 9.068836154362568180e+00 1.186426206499907643e+01 1.056204176828404329e+01 1.024071006424155961e+01 9.372199510341854278e+00 1.194473135303510425e+01 1.020979863329283255e+01 1.111135425612367911e+01 8.166085475670101346e+00 8.601753735013430102e+00 6.833888076556931424e+00 8.394885543676847917e+00 1.173121548478356502e+01 9.338935900486507791e+00 9.894901705089555577e+00 7.478253138796341126e+00 8.213754136959826369e+00 8.782007127453084649e+00 8.717042592449164573e+00 9.535437687639612747e+00 1.058447571163424428e+01 9.702891576182185673e+00 1.096702194916872841e+01 8.487953751758961829e+00 7.972160353473538130e+00 9.683580409540777367e+00 8.800385402904824517e+00 9.057741071046091719e+00 6.979845830795798456e+00 6.810633043204974868e+00 7.853073762695238713e+00 1.120086556924999677e+01 8.223892455386625500e+00 1.050709194056812912e+01 1.015848235187248250e+01 9.648771864939966747e+00 7.806411266918993341e+00 7.815290416014152974e+00 7.535573560336713328e+00 9.190052423774174528e+00 7.536481160926441270e+00 7.973350036856575507e+00 7.990207582843620315e+00 8.250003058175913395e+00 7.009018137253348435e+00 8.153372426719897703e+00 7.511324833370498943e+00 7.226539818157529105e+00 8.735376213031836201e+00 5.194812985428059804e+00 5.636434675090804092e+00 6.954147810540739272e+00 9.520546568272543198e+00 8.000624985307252857e+00 7.756466416066714942e+00 8.289640271037377772e+00 8.617636268885418005e+00 8.385432502873648275e+00 5.464901622133591097e+00 9.571418370401818976e+00 8.348066898007765246e+00 9.240506380737782521e+00 1.028463136914864151e+01 7.502337216593446989e+00 8.028414770536363321e+00 8.880628243045672221e+00 7.540266605083525420e+00 7.398617584114478340e+00 7.280827134620705188e+00 7.364587115781170645e+00 7.750293355354163083e+00 7.507111589448644651e+00 8.805118729139822520e+00 7.812769961723412315e+00 8.842567201810407340e+00 8.181032841768212549e+00 7.750084609777487366e+00 7.526481345804016954e+00 7.288559512085801551e+00 8.635243507670587348e+00 8.077151997497933777e+00 9.539930086779358831e+00 8.372893541719289345e+00 9.216144119489047881e+00 9.236484446375856194e+00 6.920826167530011119e+00 8.051724424026588167e+00 8.319210103746931040e+00 8.565744323169411700e+00 8.006528145738831981e+00 7.946374537936996774e+00 7.022464682601429864e+00 8.453218020393416410e+00 7.328377897333346880e+00 8.834740129958367660e+00 7.121784972411825620e+00 9.095854604968565127e+00 9.360011234442353611e+00 8.416960782916337536e+00 8.613690230268346681e+00 7.491450320955554965e+00 7.441597700603409749e+00 7.256146422769724325e+00 7.026804569966524916e+00 8.846338397056705105e+00 8.686021328630250338e+00 8.238463803440385647e+00 7.973306174702027960e+00 7.636595293564041320e+00 5.367613215340878874e+00 8.242203361161644537e+00 7.848518176657417911e+00 8.311487706164836453e+00 9.044210142443118272e+00 6.577005590302622551e+00 8.451103519478559534e+00 5.933426202620446510e+00 8.226222278370402208e+00 6.526030976060334332e+00 8.072817039945503481e+00 7.895214555602870554e+00 8.286778814413667149e+00 6.883407248329058703e+00 8.159645204175395961e+00 8.291711594588266010e+00 1.026290249121849740e+01 7.715335079755662129e+00 8.407867524578936269e+00 8.005016914667375971e+00 8.007053448292969833e+00 7.516990881571079974e+00 9.088642498730353125e+00 8.573288053105020623e+00 8.071229137474086102e+00 6.375015206875633389e+00 6.879442053577644600e+00 6.246851981945559018e+00 9.302770411506449122e+00 8.430586723521452441e+00 6.833368926951492561e+00 8.382919316844658297e+00 7.255028443928239312e+00 8.247003408341564423e+00 9.564132340649496911e+00 9.817705725378770509e+00 7.558708946190862754e+00 8.585725264434294957e+00 8.285818709710230934e+00 9.684083318872630741e+00 9.155376029244784775e+00 9.031279348615450786e+00 7.202597405671891551e+00 7.002231277120875674e+00 8.498264193573991321e+00 7.459357717625841211e+00 7.644450047281043936e+00 8.908022324361914102e+00 1.001729765003214467e+01 7.502235200051473818e+00 5.526961216797685594e+00 6.394958189182185393e+00 8.334141094798367178e+00 9.595866593768677788e+00 9.372941330244540126e+00 8.587279342007192895e+00 8.182787741625238809e+00 7.238499613359688389e+00 7.472583502841328773e+00 8.899914885535816111e+00 8.344182404296279998e+00 1.079444269967263814e+01 7.540025355454156752e+00 7.631351255540629097e+00 9.788171254798125887e+00 8.871113839761072484e+00 8.843771128759614797e+00 7.707337309776160161e+00 9.055865607309032228e+00 6.866765283659908903e+00 8.006795304423853565e+00 7.737262813731864419e+00 6.078034789627538181e+00 6.770504055904139840e+00 7.587157379040144534e+00 8.156484964297646911e+00 8.144424216539022154e+00 8.033024683190483017e+00 6.980428737403748585e+00 7.458019972876531511e+00 9.636649414891474308e+00 7.264026015701754879e+00 8.226615611473290457e+00 9.253477596715821818e+00 7.120395996710505493e+00 7.919911127063938849e+00 8.431342329282296433e+00 7.735859259035321678e+00 8.465416129507625342e+00 8.229183249216804441e+00 8.290635594043452627e+00 8.191892109186719395e+00 9.440900052364053607e+00 6.829487597047757319e+00 7.296519840560749870e+00 7.498375756696351147e+00 6.826397168832424533e+00 7.144760152072344717e+00 7.165552832102860314e+00 8.385569354852981050e+00 7.216187590375366945e+00 7.719948474655145887e+00 6.623579550360954471e+00 8.824551712127133740e+00 8.225428115466430157e+00 9.833898516613958307e+00 7.896054523875283948e+00 9.406681017164993719e+00 6.936414180999587842e+00 8.136318037942515957e+00 9.270049581678346584e+00 5.718530206407416827e+00 8.684305118683253610e+00 8.053771584362834801e+00 8.795447247818136915e+00 1.005808148735198237e+01 8.542757462923196599e+00 8.328627655816042363e+00 7.227875779608933016e+00 7.961994148267582005e+00 8.928057276712969781e+00 8.420858145824492880e+00 7.434229831902316121e+00 6.786665030570368629e+00 8.411332922976423987e+00 5.810366400032792811e+00 6.898914766506628382e+00 5.296476493438945887e+00 6.602527992011779645e+00 8.728876034314328791e+00 7.153784870664120277e+00 9.407689606318204056e+00 6.257133793538188549e+00 8.356147018752057676e+00 6.308828280555373702e+00 5.954152370292185914e+00 8.584829492529379991e+00 6.981743493380961674e+00 6.489739572408903534e+00 3.702397923041223393e+00 9.161411318787960667e+00 6.060660575979838427e+00 9.686689132638239386e+00 9.170299195148594151e+00 7.805188785831314924e+00 7.287643594893780552e+00 7.139228915549053589e+00 7.125260398256036964e+00 6.364972385525590859e+00 6.127748205741818666e+00 1.014337742275260013e+01 8.165164412155849760e+00 7.532498647987647900e+00 6.118448780892782324e+00 6.440439410454222191e+00 7.415176364715899915e+00 4.935897009203306318e+00 7.912091606368468533e+00 8.423004358294626570e+00 7.484218194425835691e+00 6.770873081862191611e+00 7.262666251781560334e+00 6.513072021265728040e+00 5.702491279817407666e+00 6.595412665969295318e+00 6.603009967154269688e+00 8.452250659324487714e+00 6.725255997703539101e+00 8.200427627004380327e+00 6.669874426918174670e+00 7.255670696678969023e+00 6.549384149926930299e+00 7.320872503200755332e+00 7.593904769615683392e+00 9.064227132997551450e+00 8.592671357124180176e+00 6.152291790094658097e+00 8.300634573540158101e+00 8.460803867942052747e+00 8.128478553943169871e+00 5.363869301218759489e+00 9.586236912887455830e+00 6.756303518688233645e+00 7.164379319807006041e+00 7.189153138721592562e+00 7.399823315351786945e+00 9.415414232779106385e+00 9.206040738500011145e+00 7.198040495040595843e+00 7.878572651707375307e+00 7.415244868098088915e+00 7.386676748718678631e+00 5.538634418000669690e+00 4.213677157117722061e+00 7.781095893832083554e+00 7.166985953871049198e+00 6.972569694198304191e+00 6.434785639077599484e+00 6.872813145656310851e+00 9.347634836749273646e+00 9.064833356776407669e+00 6.384523307508970902e+00 6.930471001222776373e+00 5.592530236438161495e+00 5.549581465140349223e+00 6.256063802264995921e+00 7.979177941157772125e+00 5.175161342822030441e+00 6.678193035308156666e+00 7.304796705288126191e+00 5.950568628603239318e+00 7.387813355017585515e+00 5.145688321544160893e+00 7.338493301715562467e+00 4.778178246751294544e+00 7.090041134322848215e+00 7.286765908241804368e+00 6.791952379475740820e+00 5.704946001974814607e+00 7.066984689640812611e+00 7.374319112027487577e+00 7.910428389389691617e+00 7.308325459160739612e+00 5.187153436139565699e+00 5.948731118764726489e+00 5.572373225102014160e+00 6.245902567646098191e+00 7.478560176072697629e+00 7.244908809412800466e+00 6.561529470216115101e+00 5.512054836553915926e+00 7.044353452015979400e+00 7.938878072287779197e+00 7.775832327445285408e+00 6.539191317481479082e+00 7.486125464392645590e+00 6.613990350039427035e+00 6.434665439005029519e+00 7.183562869448315347e+00 5.900826594644561496e+00 6.163876508810180788e+00 7.107241387728203463e+00 6.536035761372896324e+00 5.682327438754600557e+00 7.599573977602709363e+00 5.472401075558946282e+00 6.781125195334134936e+00 9.169489547030185150e+00 6.394942657717574086e+00 7.002953518028941282e+00 6.924834594927139264e+00 7.288038402527837079e+00 7.834502328900631696e+00 8.013350715690357617e+00 7.979670349984842481e+00 6.438325054821725679e+00 6.008879419294062885e+00 7.228295758819959893e+00 7.869037840322414823e+00 5.488659381494832346e+00 5.770604428806972663e+00 4.778109885140947810e+00 7.574321558683871913e+00 6.089825181223956108e+00 7.192779699696041362e+00 6.978305728910703998e+00 9.433023859674570133e+00 6.938909917287728213e+00 6.441475906609788638e+00 6.373917985162087518e+00 8.404202672831985410e+00 8.174699504511865555e+00 5.461333937095696811e+00 7.973194893042216513e+00 8.430207835572897324e+00 6.845630674855504694e+00 5.723753488309616166e+00 7.220269863181075110e+00 7.815047790008160078e+00 7.365014019924705835e+00 4.986610227645028814e+00 7.454510128796574264e+00 8.480174751143593426e+00 7.009073106691842803e+00 9.018790943646195046e+00 8.058015179076294388e+00 5.754374883349149705e+00 7.856856567190106944e+00 6.193285265413039475e+00 5.537637828412671936e+00 6.213787476761254425e+00 6.854337576924301345e+00 7.961911762696549211e+00 7.276503497435232504e+00 7.975681479759618497e+00 7.591648464838375965e+00 8.347182398478055987e+00 5.944676161187291363e+00 8.173884880379791440e+00 5.235587625683516322e+00 7.875834676358824282e+00 7.144895654245090100e+00 8.351682200152055202e+00 8.996792316871173867e+00 7.641401928021694268e+00 6.855519712511005892e+00 8.335257534634857635e+00 6.877883886975975969e+00 6.376458455656304203e+00 6.489429120032385256e+00 9.572812748964301122e+00 7.026688843237668181e+00 7.185784234559655204e+00 7.791394592661516683e+00 6.517507902302297929e+00 6.895876058426354760e+00 6.536060594776265553e+00 7.414653292546027785e+00 7.381525441939908561e+00 5.999103677147524571e+00 7.471784177399437787e+00 6.180445736912053789e+00 8.398728984775443607e+00 7.025377135111469329e+00 7.528889288497371268e+00 8.802748970157241004e+00 7.064359647033052525e+00 5.647030534661455548e+00 6.608347113713701759e+00 7.132381640558466351e+00 7.198018455682911210e+00 7.581479789520062518e+00 8.153851156322046378e+00 6.871511181328649798e+00 6.014557108940276287e+00 7.688365368580910797e+00 5.949825800699045431e+00 6.211427498682320802e+00 6.933936353641986017e+00 7.941309507649053856e+00 7.133230228050957855e+00 7.343284764101187356e+00 7.509114340191668902e+00 7.120821732222812450e+00 5.846192446963454969e+00 6.503892657365045515e+00 4.172068706261360838e+00 5.230542331033099401e+00 6.131212182666472721e+00 4.680977216083061165e+00 5.267749669891776954e+00 6.067747517247215505e+00 6.277593917403604173e+00 5.707052157761093980e+00 6.987486154106899328e+00 7.226520855755970807e+00 7.584699226870624145e+00 4.069784031759473564e+00 6.679872872099294590e+00 4.427390785664903738e+00 4.004696328072365752e+00 3.986875005105861902e+00 4.561527041164958440e+00 4.029471227125956290e+00 4.566675133499006556e+00 6.159022761409540081e+00 5.921888148774049121e+00 5.752372940085710873e+00 4.783229492395425275e+00 7.613605544087448607e+00 5.321396893108774506e+00 6.074712580318235133e+00 6.448526613427066678e+00 6.003822986910527959e+00 3.286647681162397028e+00 6.741108720104074692e+00 6.187671810326587085e+00 6.953044949569894051e+00 5.607243108437816481e+00 6.415376582946175965e+00 6.172019767867196194e+00 8.103703987089502903e+00 5.492703666567113174e+00 6.142762866523641563e+00 4.902256895435163742e+00 7.244573327351913505e+00 6.058839227926615223e+00 7.592634261898028925e+00 5.523668988791963663e+00 5.630490555830276911e+00 6.884684877488061794e+00 7.258188960118078015e+00 5.853504484478014191e+00 6.859282985355647178e+00 6.043363410349165576e+00 5.371962221132393189e+00 5.377032197857546159e+00 6.657145434730566969e+00 6.516473431875025923e+00 4.666218426485888138e+00 3.904436657128761645e+00 6.582457998722913928e+00 7.415186908412827016e+00 6.344342231205858162e+00 4.474237193862707684e+00 4.721815940339669559e+00 4.916002006704984773e+00 6.111081995241708142e+00 5.496934233770635281e+00 5.678895274934432358e+00 4.548389289638745225e+00 9.079559759992063661e+00 6.387576618018118602e+00 6.611366142527709933e+00 6.339906646415267133e+00 6.304723674728826666e+00 5.698206584478913150e+00 5.340569198820213970e+00 5.998027547621192390e+00 5.856953314504306007e+00 5.854425801121418083e+00 6.754403265287296065e+00 6.120601650250100612e+00 7.707367063468425705e+00 5.522694941315610784e+00 7.326079101750947231e+00 4.545767528354059728e+00 4.569571384233404920e+00 3.307702022661173746e+00 1.998446797881148651e+00 3.615189946368789986e+00 3.918143129497564381e+00 4.021577939211036679e+00 3.686457276085384205e+00 4.180753411646049855e+00 4.842129739379818609e+00 5.106443425550654780e+00 4.860104397177297031e+00 3.768425060529338122e+00 4.757514652711623881e+00 3.124607627338841898e+00 4.599263486728384365e+00 4.558672284605247427e+00 4.204812306934086585e+00 4.279406740946788190e+00 4.408596328244905216e+00 3.299867956842916339e+00 6.140177197677330945e+00 2.566206911401784030e+00 3.034269748839066860e+00 5.865680422970352303e+00 4.216447757862049173e+00 5.034264859250903612e+00 6.806419651179267838e+00 5.010505348898406375e+00 4.109428196560246604e+00 4.797908169344903051e+00 5.800701348338507479e+00 4.120716975637746415e+00 4.707226314586334226e+00 5.086458544544541382e+00 4.137182764587824302e+00 5.754693153819070872e+00 5.876850285758389525e+00 4.480328263823168733e+00 4.627169039528635786e+00 5.300534218898347305e+00 5.420589159241209209e+00 5.499876518845583817e+00 4.149287966952857509e+00 5.481553510363902149e+00 6.438956876415792507e+00 4.166423659023134718e+00 5.058374555682616069e+00 5.359703934296372374e+00 5.484703114218665299e+00 4.337555380353677492e+00 5.237272044545162153e+00 6.558538595316374398e+00 5.657610045767775375e+00 4.982641807110685050e+00 4.901121031807193162e+00 4.224084448180120965e+00 4.969945859509759423e+00 3.915798616819702538e+00 4.156007768117368606e+00 4.091331383291532120e+00 5.695821420655960310e+00 4.648574145611177322e+00 5.963880796993962896e+00 4.575457302007977844e+00 4.348199844965794370e+00 5.301360165513958833e+00 5.287824755788098408e+00 5.650393062372289776e+00 5.100181333096809766e+00 5.048788165705712316e+00 6.535235949528682475e+00 5.299721304767279761e+00 5.149429595099718426e+00 4.340197276599933041e+00 4.995548162972312412e+00 4.243924862127441244e+00 4.060815962365516008e+00 4.690661010856223001e+00 5.866351072267318223e+00 4.801878846412521717e+00 6.539764928660518173e+00 5.884291276115265923e+00 4.769932185732319141e+00 4.618161111579871303e+00 5.388595435287871105e+00 5.276518325486645900e+00 4.177136468692585147e+00 4.208628049437520779e+00 6.335618399607076512e+00 3.248939796180104977e+00 4.827915990949820824e+00 3.538336210247346347e+00 5.034790850716956534e+00 3.265827311175097947e+00 4.385354611021452520e+00 4.888852076610916697e+00 3.739529869461661882e+00 2.887997753547927537e+00 4.948972340656085045e+00 4.757941344061561217e+00 3.949771920164443895e+00 4.342474494618640435e+00 6.804841124365403893e+00 4.822045618883324281e+00 3.502862239243079046e+00 3.497092180509261183e+00 3.987931591677547516e+00 3.353824324662047385e+00 3.571045040832248496e+00 4.838190555419473071e+00 2.485721806020689151e+00 4.518371588012216833e+00 5.152240555709060921e+00 5.287335316067396818e+00 4.466319919906919900e+00 3.507337035894840138e+00 2.836331235273898965e+00 3.092208434827437902e+00 3.961992254443588379e+00 3.477245278042192300e+00 3.290015133580054041e+00 3.911224695436145815e+00 3.459768257737728447e+00 4.616083479454657024e+00 4.470498967308454752e+00 4.023570997218565815e+00 3.794124658009669027e+00 4.788339594725547599e+00 4.575192509824614895e+00 3.848517562767257871e+00 3.395606426105295839e+00 2.161151892653657036e+00 2.805769595362170854e+00 2.112569755805216332e+00 3.576695408492736927e+00 1.244738183776044504e+00 4.041575448107281865e+00 4.919324947205421239e+00 2.139420676033116031e+00 3.806403202645936901e+00 4.006459112056258931e+00 4.939794869383374198e+00 3.021992625269453558e+00 2.559453717923164451e+00 3.532804604072009802e+00 5.162127390842778496e+00 4.550294179352905033e+00 1.447750570826904282e+00 4.720463469589930128e+00 4.105638401246739733e+00 4.226022024559053847e+00 1.802489393463716727e+00 3.884448150557415325e+00 4.867060261371675800e+00 3.106584754592588649e+00 4.346953743486715815e+00 4.227504092918579204e+00 4.056950966903794864e+00 2.267153653346703823e+00 4.448747664003796842e+00 5.008363263065788828e+00 5.345999622343337698e+00 4.968270578621235778e+00 3.320146712456598426e+00 3.140497848303449135e+00 4.260566064010658849e+00 3.213245816243111896e+00 2.901655624937256928e+00 5.407854496122844523e+00 4.161358340226126273e+00 5.827934304319598802e+00 2.319419886163403888e+00 3.811678680878065606e+00 3.228696198462938760e+00 4.579644588903991398e+00 2.532528000677030100e+00 4.807822173740204263e+00 5.423770830326178682e+00 2.993211625799741871e+00 3.596673676780810514e+00 5.230592957358767947e+00 4.797911854861727221e+00 2.179964657804923878e+00 3.506828678566585644e+00 3.718772728761752688e+00 2.798384232536935023e+00 4.277247254522126951e+00 2.400032483885027546e+00 4.302615141873061155e+00 5.272450446742611874e+00 3.963287237613402514e+00 4.370799514923467299e+00 5.384935135764811420e+00 4.813758614246123280e+00 3.488781290544385350e+00 2.958390266093740895e+00 1.913319866591328466e+00 2.659626140272478345e+00 3.568656030061380768e+00 3.831132981725577924e+00 4.800743708651054931e+00 4.484810899067487533e+00 3.495881350624653994e+00 4.683747557453083132e+00 1.541537937341973974e+00 4.332387510688963772e+00 2.605379825580528497e+00 2.858650570586060979e+00 4.027276200708816312e+00 3.511699854903718609e+00 3.002425076719867469e+00 3.412793156128928196e+00 4.942707258627600631e+00 6.127444791732631124e+00 3.176180211390465580e+00 4.251796050570109564e+00 4.221639967445360853e+00 6.262718767681914045e+00 4.904471994088389408e+00 3.888974671233006219e+00 3.255069697837051912e+00 2.381572845458752585e+00 1.994450677167774133e+00 5.375322448888200988e+00 3.606920907974640045e+00 4.756951331334986932e+00 2.633872885317540824e+00 3.464758102837421916e+00 3.230026366406395510e+00 4.458819157158329993e+00 4.489650879995854993e+00 2.895758163904885052e+00 3.283097027706638471e+00 4.205918275646420845e+00 4.008789487670986418e+00 3.581167479645813057e+00 4.278992148867287959e+00 4.283551746753390788e+00 3.843570354398703426e+00 3.221127857265987604e+00 4.697843776493984436e+00 4.660476871932172749e+00 3.861498691672174299e+00 3.510534022324658832e+00 3.245617649986666464e+00 3.527737022629584551e+00 5.120822053493786719e+00 5.399945085323709648e+00 3.322591487262248844e+00 5.103183531384198446e+00 3.784462751314324080e+00 4.033056763606947648e+00 2.436207070401943842e+00 4.846196217601201006e+00 5.348998889579660521e+00 2.980284579476663698e+00 3.012331119651089573e+00 3.367834226492109728e+00 3.085613103488982656e+00 4.318916066560385403e+00 2.912947002911081551e+00 5.537068737139319019e+00 3.215589829065005123e+00 4.607594898767716884e+00 4.667480738582889366e+00 8.028942450420343491e+00 4.678936634630327163e+00 5.466132882116530922e+00 3.397368325217491769e+00 4.382672473130655888e+00 5.857061784981983266e+00 4.326175282076677675e+00 4.363378913037808005e+00 1.810341715058443768e+00 2.899509867997819068e+00 5.169769591684314491e+00 2.902014153089691906e+00 4.281333101057196444e+00 4.324190555994738006e+00 4.739790052140751442e+00 2.571868942665576085e+00 4.027718394774699284e+00 2.639611673897206856e+00 4.673589678644617607e+00 4.242216599583821690e+00 -6.311797409675909409e-02 2.188474887007025860e+00 2.658481052508050446e+00 3.200622521931312914e+00 2.586001595213125448e+00 2.680773098006557387e+00 3.912447553908955822e+00 3.680461557794974414e+00 3.322501564167362087e+00 3.155712677772479324e+00 3.767182158439640105e+00 3.463482954314067275e+00 3.645321508232781671e+00 1.990302094108202580e+00 1.762146503116075680e+00 2.619697155632757735e+00 3.857178630574466194e+00 2.141796229539910001e+00 2.367473607824529758e+00 1.838055072525363709e+00 5.030690082992070877e+00 2.726770342381996670e+00 1.901810758180251248e+00 2.269864671909711085e+00 3.190109059249737644e+00 3.728867528160376921e+00 3.780133663849106096e+00 4.699844177072089124e+00 2.172106114639535512e+00 3.293147701435014785e+00 3.815905989227915462e+00 2.766910145441330293e+00 3.196931058582863638e+00 1.628322482534969584e+00 3.630578123822809200e+00 2.692426956522802950e+00 3.356940169388975104e+00 2.264496721920506328e+00 2.115417422548071968e+00 4.928787277134819789e+00 1.876261863189589985e+00 1.284004689003779065e+00 3.253490685612198785e+00 4.514440319248875788e+00 2.091570503601071884e+00 2.791229223819079674e+00 2.398109345209264998e+00 2.294329935202263471e+00 3.394983400627721526e+00 4.738975550085098298e+00 3.352391239630271080e+00 2.116384218195171307e+00 2.252072714927911168e+00 9.557031044659808350e-01 4.039075065025716782e+00 4.092186020557099013e+00 2.456549114412976742e+00 3.084469497094187940e+00 3.988773694650028734e+00 2.335680113147751147e+00 1.855180917115043959e+00 2.579850943079090353e+00 3.831249944875558811e+00 1.653307906270461647e+00 3.394467340141873013e+00 3.152379981437395173e+00 3.061534330373123058e+00 2.950584199752544379e+00 3.309988590714853185e+00 2.840566413492713771e+00 1.339718374618702912e+00 2.593633029789729427e+00 3.754481134293567113e+00 3.366798878414674956e+00 4.144362649512550512e+00 5.228178331723037253e+00 3.006921167302152309e+00 1.487191178012426507e+00 1.925901094759045806e+00 3.409773165622875357e+00 3.378059183035839741e+00 2.242831839534098481e+00 3.735692648089103951e+00 4.550186675726250130e+00 2.444420057882329189e+00 3.277395340148370195e+00 1.746106289552290525e+00 2.327791210367432750e+00 2.356059269981518156e+00 2.097524515020325886e+00 3.916101544004062962e+00 1.847160634446312288e+00 3.915944217657301607e+00 2.434455932210046303e+00 2.378718138261764814e+00 4.351340712858470461e+00 1.824373761479483713e+00 2.887780685718217555e+00 3.552386998875918245e+00 3.288403730001228542e+00 4.044638897040586656e+00 1.928485726238523323e+00 3.086451777603464119e+00 1.898957453129623607e+00 3.164845969595844188e+00 3.756445586881850041e+00 3.306033185272768460e+00 1.369494448137985376e+00 4.018476122740086254e+00 2.397274406947605740e+00 1.348832498002947577e+00 3.171423547924237418e+00 2.178163215135099584e+00 2.595884605422087432e+00 2.905125663455647267e+00 5.874089697488311224e+00 2.624127322389690598e+00 1.730172415031285826e+00 1.976217746691238952e+00 2.784142303416534681e+00 2.308299379126638406e+00 3.672790986197318031e+00 2.993157961903537334e+00 2.131201834053207289e+00 2.253623574750436731e+00 1.473743899415807190e+00 3.931724886351302573e+00 4.225343489225234173e+00 3.763366765418349136e+00 1.724229479838970347e+00 1.744211694490050757e+00 3.589010877620137485e+00 2.335929087743724875e+00 2.352269313168052989e+00 3.541405798118685944e+00 2.685439070698688813e+00 5.030456040007858398e+00 3.842162321952519388e+00 3.740886160464833132e+00 2.638112209194169111e+00 3.604750594552155185e+00 3.615763698616397015e+00 2.720184727714197948e+00 1.242137919926592726e+00 3.646385600632402468e+00 1.307515098072928428e+00 2.765195911711423093e+00 3.628817476471824399e+00 3.608544002672630313e+00 4.058561085118335576e+00 3.110661264373830726e+00 2.236878815219274230e+00 2.457600566443208123e+00 3.169558487293727911e+00 3.722658907432929265e+00 1.967370619575155022e+00 3.885042252335848545e+00 4.196331172280570954e+00 3.188538865977774694e+00 2.833131850074441793e+00 3.185767594392843183e+00 4.699705452629044267e+00 3.655616314477780460e+00 3.112746221103488420e+00 2.248839619639381837e+00 2.549950603178931630e+00 2.624804079140087065e+00 3.185849169769910727e+00 3.657506462751733523e+00 3.093899508563684897e+00 2.072988429731298154e+00 4.685852532883224342e+00 3.514031290689370479e+00 4.985080573713478458e+00 3.507940752547297869e+00 3.347845485860575288e+00 2.108666378764309179e+00 4.312752647518583338e+00 2.391848406547854466e+00 2.796548939674701639e+00 3.170660765912690859e+00 7.979682632721960545e-01 3.065445746725326881e+00 2.112104768984884196e+00 3.171636419165066556e+00 3.254980553712104818e+00 2.775486247885172286e+00 2.378523802111035756e+00 2.425552477131769358e+00 2.200783748439662180e+00 4.223109727591991103e+00 2.800943443626360274e+00 3.084821790917744888e+00 3.749642261080764705e+00 2.504850280033244392e+00 3.871168605366730020e+00 1.747844622935835535e+00 3.059856375647973525e+00 3.176004695282524715e+00 2.646320281227982463e+00 3.909852495483856494e+00 2.905670180579305928e+00 3.158410382999317978e+00 2.775399744662811585e+00 2.811925758888852656e+00 4.045324257078342534e+00 3.364411519280347207e+00 3.661553213345275282e+00 3.191644026729337114e+00 3.569049743135769948e+00 9.277990994979060657e-01 2.258115500711264545e+00 1.619781678245737266e+00 3.233145251362506745e+00 2.053571770742668612e+00 1.327556895446902363e+00 1.945360764785125429e+00 3.682525003265320063e+00 3.034829974483927995e+00 2.686866838603295005e+00 2.345752043633226869e+00 2.166402943941052595e+00 1.664180219814638040e+00 1.368554375496607411e+00 2.752045195184207760e+00 4.175816064782106096e+00 4.433436917773732056e+00 1.907290832803705039e+00 1.645538854558250996e+00 4.199363688603627409e+00 1.643760668145513248e+00 4.132317947122621682e+00 2.557984078340316270e+00 2.389530064452489277e+00 2.524633575306932443e+00 3.476482032254091248e+00 2.187939428491977090e+00 2.325114085644516049e+00 2.019173632838810128e+00 3.379579105523423888e+00 3.380477536814587403e+00 2.868380041226441524e+00 3.296398340379807834e+00 4.671692310919212665e-01 1.925609122629439618e+00 -1.640663358012188766e-01 4.211330010558812731e+00 3.869648526637044395e+00 2.939076619336987495e+00 4.674544135915916776e+00 2.166821387530331045e+00 2.206257182907189307e+00 2.722971342442283227e+00 2.913797742553164039e+00 2.421487533589418373e+00 4.158928112922582798e+00 4.296931112702283784e+00 4.037188448193293588e+00 2.746851978102605507e+00 2.271724099577302258e+00 4.582879570243481027e+00 3.474982004410723579e+00 3.435503792760264741e+00 3.027247058149587833e+00 2.750449085565428220e+00 5.278895218068671902e+00 2.881055396293846549e+00 2.127863445650435281e+00 3.416654836344048540e+00 1.898035206264363728e+00 4.063937136518857685e+00 2.876291819225128776e+00 3.953602227332874364e+00 4.637366560929255144e+00 3.153781308308774900e+00 3.838059104784147024e+00 1.896641068668258434e+00 2.554042872975012202e+00 1.606064311443933912e+00 3.803696480277744651e+00 6.189524430415246137e+00 3.314273630382620350e+00 3.602632750867336142e+00 2.605661749842171471e+00 2.444336125614979149e+00 3.855912466788406157e+00 3.588523574688331497e+00 2.537434634647974363e+00 4.112449335222174263e+00 3.009303627642590406e+00 2.466629115749535028e+00 3.424922679463646258e+00 2.655762480950457416e+00 1.802086733285505060e+00 4.043720372230321658e+00 4.169308766632089380e+00 1.198392726991986512e+00 3.395618550447034423e+00 2.910107223112751829e+00 4.823231440301455064e-02 2.131393674162776808e+00 2.650519985264134348e+00 1.512948431425670037e+00 2.853579021925596315e+00 1.051381139497994388e+00 6.408843351397627286e-01 3.550736226424350050e+00 2.106574791639876043e+00 1.628989020304170365e+00 2.577958537586184651e+00 1.783866852571383443e+00 1.522724767192382700e+00 1.805241201262414608e+00 2.022111749686388293e+00 1.471192180357842494e+00 3.121597826870339265e+00 1.674465223022664428e+00 1.940478675368462413e+00 8.834582998350672955e-01 1.159433944990992282e+00 3.612853189372196461e+00 1.784532910528827898e+00 6.295361118679181356e-01 1.906401669224406348e+00 1.391061763408224294e+00 2.911752292272193898e+00 3.022309227286378075e+00 2.874555175362824233e+00 1.826051482065068399e+00 1.091073706680060651e+00 1.969486257279985830e+00 2.308831293809448404e+00 2.049954412159618933e+00 2.413750487652390309e+00 2.672754680018291751e+00 1.275399366861116546e+00 3.276527236257125164e+00 1.852177901101172752e+00 3.527904107212329610e+00 2.310592679989144749e+00 3.755136321365935448e+00 2.143654461465973160e+00 2.628836545351122211e+00 2.642337194020528024e+00 1.868221874533194882e+00 3.391721971617578824e+00 1.180930899841060588e+00 2.289138665988637023e+00 1.889132847306705054e+00 7.798073318520486463e-01 -4.988902552679570501e-01 6.752697054250348385e-01 3.940294158235347233e+00 1.293441242071111441e+00 1.778778623042907903e+00 3.285569254080923596e+00 2.713125393322492473e-01 3.071090657572062010e+00 1.853748287703428366e+00 2.073545530260704428e+00 1.726600046601323157e+00 -6.883787272629067200e-01 1.920410313441224037e+00 2.725478531773195101e+00 1.512686209522765335e+00 3.440828915062275506e+00 2.602717533797803906e+00 1.897517293840667918e+00 2.555616944309693661e+00 1.978500443099156403e+00 1.350614492930564570e+00 1.862022288244796986e+00 3.977643587062491104e+00 1.415774562948427961e+00 1.001211534065292064e+00 1.958744077820386176e+00 6.580394621297429580e-01 1.741221812963643201e+00 9.572188235036673820e-01 1.821874754819987174e+00 1.809868559483054806e+00 3.690171400360801712e+00 1.602629960397107700e+00 2.634691673692761693e+00 -5.097008079499023570e-01 1.857884713306126478e+00 1.986956601612550610e+00 1.344575900144856506e+00 2.007051297530900058e+00 4.913624146534038006e-01 9.552111640772843471e-01 1.382709552847173118e+00 1.567755527492891154e+00 1.340814604563076662e+00 1.888230990968426726e+00 2.474897914186604986e+00 8.023045744185411388e-02 4.432225939723190677e+00 1.003303926038692895e+00 7.019732410182367710e-01 3.516283159786110613e+00 3.624351821681010222e+00 2.771584794373118221e+00 3.423989637427079735e+00 2.863038897740293187e+00 2.399320394826081060e+00 1.029394377782701708e+00 2.705691111155987372e+00 2.565977989911761181e+00 2.088763351060269891e+00 3.217068484080002566e+00 2.536847873682634535e+00 7.190251516818723099e-01 1.417749788145001411e+00 1.373626705383514501e+00 4.316158150319783893e+00 1.509945980354294504e+00 1.059658580410140827e+00 1.798897184191954768e+00 1.201832016306769280e+00 1.555454432510750440e+00 1.332748527156431273e-01 -6.974830856389907519e-02 8.142135230561005077e-01 1.809120256699497054e+00 1.947347011718949528e+00 9.579888753262446599e-01 2.874400790185747567e+00 2.838266350136983807e+00 2.359868306974460150e+00 2.513735332129267697e+00 1.723411720057287377e+00 2.872078585291800490e+00 1.771877457525292465e+00 3.710147221123592409e+00 3.960737097096594272e+00 1.120432248930109953e+00 3.149172164953679243e+00 2.815381089862281971e+00 1.512380736816095750e+00 1.014647407709403426e+00 3.369808974250272371e-01 4.003566466837965798e+00 1.766682069624746498e-01 9.086346578307484823e-01 2.573783277410406356e+00 2.531953215315696060e+00 2.888154893047886862e+00 7.385947295590967743e-01 1.114309813445381048e+00 1.283175707502992147e+00 2.736201052584099180e+00 1.771925276141617545e+00 3.011184228395156204e+00 4.206957752262645123e+00 2.065220927491000058e+00 8.489953679621460303e-01 1.523362674903105951e+00 1.262855967805253110e+00 3.718401405307096841e+00 2.362326664869043746e+00 2.216162847965774674e+00 2.242954574321660566e+00 1.890365550537569606e+00 3.384948494256720064e+00 1.987857063912157107e+00 2.149595952484852912e+00 1.023970125956995991e+00 1.834144848848816789e+00 9.792207907711497628e-01 2.580871723039562582e+00 2.794891824810233238e+00 2.323380204740941313e+00 1.589119033428502359e+00 2.239924936331607608e+00 2.082576186889564696e+00 1.883725189744353656e+00 3.331315172840811023e+00 2.803720396229604894e+00 9.752017009335751663e-01 3.386512562030616458e+00 1.917582774376338728e+00 3.341368790625836471e+00 1.645833693622753557e+00 1.042012183944581283e+00 2.106918436676510797e+00 3.163851881707417046e+00 1.208847650216767544e+00 -4.759885534650731831e-03 5.796868811396523880e-01 2.222601092188332128e+00 2.478665545615150734e+00 -1.066825638609238402e-01 1.943384557133574164e+00 1.569093034885297167e+00 1.462607114674509656e+00 1.447877078162720821e+00 3.684236676056352078e+00 2.073330038534316522e+00 2.735404722970272040e+00 3.172727491290336488e+00 2.180044210389438408e+00 -3.340899891547095546e-01 6.592078285692160033e-01 9.635240647213805243e-01 1.613004024267411074e+00 1.184752794615212768e+00 6.277834507417920928e-01 1.756996802396719071e+00 -2.961010680838018772e-01 1.956001765398353021e+00 1.321811307394800794e+00 3.830447166566126160e+00 1.141297933767878803e+00 1.666341120135789611e+00 5.004060563033814191e-01 2.765352173274679970e+00 4.918381872845578040e-01 2.695349293673065527e-01 1.823003945110533097e+00 1.010095028271171591e+00 2.772875925199489888e+00 2.679548622428729043e+00 1.875605199179852356e+00 1.851347683804177580e+00 1.663770956302249582e+00 2.231049237496746773e+00 2.078771985830330404e+00 1.573503781475219965e+00 1.414154542041230256e+00 3.165863439804726287e+00 4.142020601659088364e+00 2.644757947061039172e+00 2.768675677733146046e+00 1.905436296351386227e+00 2.923472662780031595e+00 4.682055347201199424e+00 3.043583558685036383e+00 2.055847286392833873e+00 -8.996242329229555690e-01 1.114543281067599478e+00 1.513502472538145849e+00 9.558484280162224955e-01 2.079221813148028897e+00 1.990209406914949630e+00 -1.661583312664141054e-01 2.972666477587543987e+00 6.233061266778766596e-01 1.547835252284127661e+00 1.736942430766883039e+00 1.881054584253958550e+00 3.172720748207793928e+00 3.839440743593796057e-01 2.360423574211776732e+00 2.546224541066404168e+00 2.103201586834216652e+00 -2.834368631182330178e-01 1.027111317240498423e+00 2.048082543366156916e+00 3.083894291040408575e+00 1.197449385102356434e+00 6.601328529677389367e-01 1.486863120240497826e+00 3.224820515151451961e+00 7.127664344645430194e-01 1.023462052720596427e+00 1.212978819349749715e+00 3.394384673287576870e+00 -4.957571568480859114e-02 2.360679379524277088e+00 2.697691938207666951e+00 3.218613035541319611e+00 1.219136858359675557e+00 4.792893008416712064e-01 1.818865775160098508e+00 3.408195946072213989e+00 5.841145820529058952e-01 2.912181029507432850e+00 -3.690214613804873034e-01 2.321144090094749313e+00 1.408495341588523075e+00 1.095619436115476519e+00 2.632627807302190259e+00 1.405834990912532501e+00 2.240628698339107050e+00 6.628306802741451564e-01 3.474949993156117412e+00 1.034366994393824513e+00 1.889567885270519776e+00 6.536696798784239482e-01 4.065204350691566049e+00 7.486198309952258878e-01 2.386921398344507228e+00 6.483220823642031894e-01 2.529193907548801690e+00 2.358416319915376924e+00 2.941879871505465260e+00 1.855906538457066768e+00 2.816879028957004039e+00 1.891682334853258318e+00 2.809140448485299313e+00 -5.580824058201588889e-02 1.409118935627025282e+00 1.627444071234980694e+00 5.811652300215536471e+00 2.833317410157396576e+00 2.109306196608418560e+00 1.624261528309750569e+00 3.157113282569659507e+00 6.366652490248136953e-02 4.965724624837503653e-01 2.312779820037799805e+00 4.838355443096568065e-01 6.603113451288404878e-01 1.804423899298362111e+00 8.079469039170014133e-01 2.267900692505301130e+00 4.108708379410472289e-01 3.475145997629318195e+00 2.597570843811575769e-01 1.734467877038741168e+00 3.143136160197473217e+00 2.181167065765229562e+00 1.860535283665269102e+00 2.290101375553325713e+00 1.952838611363915788e+00 2.321655782656630418e+00 3.363989005190205717e+00 1.329013425468452692e+00 4.922500286194654073e+00 -6.390217071944908067e-01 2.622224027832569693e+00 1.185736346149589560e+00 3.717930272422202420e-01 1.736110099618802804e+00 5.402177992160838160e-01 2.711561198883588819e+00 8.732288149076476991e-01 8.958135378805262006e-01 4.038230812314665741e+00 4.798693102101611596e-01 1.551703034539824833e+00 1.552188022468641293e+00 2.175011437048196328e+00 4.840261940978662913e-01 2.042221589558953720e+00 2.177931525674718038e+00 1.811390281482672338e+00 3.971147287406768367e+00 2.961391992301191767e+00 1.336494747491061341e+00 4.450004979214333467e+00 2.498792617080701106e+00 6.341200368418692390e-01 1.964805398882215615e+00 2.363231559160380524e+00 1.582814737143779293e+00 1.977490938681948585e+00 2.970355744676529408e+00 2.756146352202498484e+00 6.878749470406487765e-01 2.028796321622613696e+00 2.821018174210981222e+00 2.631011238256507401e+00 2.491749852188702707e+00 1.803661409266162252e+00 2.673072031543542781e+00 2.411645730608688254e+00 2.883087305673246892e+00 5.690525769929562216e-02 4.848189418841697407e-01 3.559964747217411407e+00 2.632900995124941357e+00 2.850307473562723182e+00 2.828306836335922281e+00 3.256179376580825569e+00 9.941132133898957779e-01 2.438336293869708626e+00 3.786042932111919335e+00 1.225876791091678797e+00 2.333084682385440978e+00 1.611082054562888555e+00 1.680111828234903015e+00 4.320350873231031841e+00 7.576540031746348269e-01 1.487260230800245386e+00 -1.024603765244221781e-01 3.840027184931427584e+00 5.938002299916539384e-01 2.788787928341501132e+00 2.402028676091061410e+00 1.495844823231808673e+00 -1.102486095420714074e+00 1.666117824530100489e+00 1.457058181305515010e+00 2.506594777961759224e+00 9.404648826616588408e-01 2.904917422776199132e+00 2.197445339828027588e+00 1.393192670695790891e+00 1.574739947738966528e+00 3.347992895937499824e+00 1.473957880675025756e+00 2.238924037623780006e+00 -3.055704936910459968e-01 1.443751095765025916e+00 1.713719318549180137e+00 2.481802329893131098e+00 9.277083701554034167e-01 1.880744502518882477e+00 7.820652618234366082e-01 2.906869694057986564e+00 1.083863080668090673e+00 6.031123775794762221e-01 1.524187910736819029e+00 2.850684266540568945e+00 2.967973271218127707e+00 2.941020903922807683e+00 2.717439394237640471e+00 1.520787946870913565e+00 1.597331635959729601e+00 2.150988202586219256e+00 2.964743675312166538e+00 2.863550338857870692e+00 4.731391490721913451e-01 3.197454272927906516e+00 2.939537308821484451e+00 2.217356816992509305e+00 3.261694449382503080e+00 1.994342600988843639e+00 3.264226731391798531e+00 2.523598234739073742e+00 2.506146522469637539e+00 1.866725349760812946e+00 1.540058957782833193e+00 5.160998296687646647e-01 1.338870956640367371e+00 2.331200471242213190e+00 1.717257978972213106e+00 1.867966356687000840e+00 2.468995048309046147e+00 2.984335119215652199e+00 5.823823196956314785e-01 2.401676093910475984e+00 3.937247218878660249e+00 2.269099862351101837e+00 1.860875767449178708e+00 1.700433385869565273e+00 5.676610655411146178e-01 2.630002211498286169e+00 1.779793346313502278e+00 4.042656579355086599e+00 3.246317589164535278e+00 1.459055505505896022e+00 2.998683635878170328e+00 2.023011452082518424e+00 8.057098970537848182e-01 1.036975480012988893e+00 2.506134846063554189e+00 2.170478963995619459e+00 1.537104693106869702e+00 3.760571638488170443e+00 2.638533806779671753e+00 2.816726186515120300e+00 1.569710575451721768e+00 1.594494229007323183e+00 9.612768194993253079e-01 2.098231809144683879e+00 3.556405405855521007e+00 7.997082085608165913e-01 5.427648341164246215e-01 3.471782887053026734e+00 1.172975384335395388e+00 6.591768824310174635e-01 1.783786213609425797e+00 3.295024686497045607e+00 2.027646264385866370e+00 2.110363449225578947e+00 1.854019338075558743e+00 3.575749079676584952e+00 2.407781929529672738e+00 6.703235928832491641e-01 1.496745360737946839e+00 2.447597293528354090e+00 2.093055282353179170e+00 2.217543812383096391e+00 1.657765176893858605e+00 1.259440340934925739e+00 2.955854207259699606e+00 2.751040629538407334e+00 -1.091398480270684423e-01 2.309366800944586906e+00 2.445071350849253644e+00 -6.168686223008184033e-01 2.776162837448525877e+00 2.311365932544303003e+00 2.542868687922914539e+00 6.875071929528150383e-01 1.179344948398246551e+00 3.794698900711260148e+00 1.603416275922581846e+00 3.440964675268325390e+00 3.680270771255895745e+00 4.371546741471773245e+00 3.220506977260162440e+00 2.335898106113935668e+00 3.658140583257701639e+00 2.895680599678711609e+00 1.598595330201546760e+00 1.366139130779322253e+00 2.001063478018709318e+00 1.421389506070468434e+00 7.210291617937554243e-01 1.761046534736839808e+00 1.414265289560117989e+00 2.759504272913208656e+00 1.513186024553676123e+00 8.262666244235417068e-01 1.922738499080281382e+00 3.268016084939510790e+00 2.383795503046211461e+00 1.835961956623905600e+00 4.921923227452057681e+00 2.118360475749917260e+00 3.193398391118079882e+00 2.897489409905590119e+00 1.857602097676621877e+00 1.582390035260754946e+00 6.894242807571449028e-01 2.361991056793436572e-01 2.535715277114854782e+00 2.094745269026057510e+00 1.679571416757615232e+00 1.824658159406441715e+00 3.338164256766389837e+00 1.665127176729598313e+00 3.314770415713862661e+00 2.830519311696647389e+00 2.653332460094747880e+00 2.653856637404945040e+00 1.779263873084952152e+00 3.504078492070110240e+00 3.488072569243510834e+00 1.596583524920100139e+00 2.550530125833198269e+00 5.043059471906563562e-01 2.855554365039023157e+00 2.161685884099365129e+00 5.082549852927366052e-01 3.113721978749305119e+00 4.493845329802345745e+00 2.279696733806714448e+00 2.564052617362014619e+00 3.278652739500139690e-01 2.725818455301498133e+00 2.182009478769637134e+00 1.139566437138193056e+00 3.080348917348861626e+00 2.651535001394520474e+00 3.198116495195337361e+00 1.712428161201594357e+00 3.639686729594629355e+00 2.130660027653671129e+00 1.457044214670828897e+00 7.258122236301360886e-01 1.241514871247787921e+00 1.688809484112023807e+00 1.426364990354039186e+00 2.025319748057927249e+00 2.607372172025485657e+00 1.509562842710215680e+00 -3.832919950924915664e-01 -1.035519648342599686e+00 2.404485591628635177e+00 2.019943875620971774e+00 1.750726671175273141e+00 2.254014047943789123e+00 1.931355251238153992e+00 1.987152644514803113e+00 2.517330636261180477e+00 1.285733191634629735e+00 3.158029805862737405e+00 2.178587245114530724e+00 1.824652752976885894e+00 1.441662357180510279e+00 2.140681797364716754e+00 -1.003219363346219195e+00 1.798930403707472703e+00 1.822938575247445403e+00 2.115341966526137263e+00 2.843613665144928859e+00 1.350008253623736554e+00 1.798906260958750503e+00 2.200584532506721036e+00 1.547101704762382068e+00 2.571790763009780711e+00 2.916814864250039108e+00 2.695641704044662745e+00 2.921667044651920619e+00 1.878566626035822029e+00 3.254068238095117138e+00 1.730721140349546605e+00 2.671900128276952557e+00 3.953124217293178422e+00 1.089588885986385813e+00 2.976105302256271123e+00 1.850983929233919856e+00 -6.235752172885175026e-01 1.726934384710830050e+00 2.814496622220334476e+00 1.762698228784989496e+00 3.011641912400948584e+00 2.279699844958200661e+00 2.592213606862054931e+00 4.447866553329760109e+00 1.857520498021498545e+00 1.500853789743701761e+00 2.949315791314202073e+00 2.453471106046250405e+00 3.035254938483063825e+00 2.944397484582919056e+00 1.791754409241661739e+00 2.049231048820232548e+00 9.981205429430654030e-01 2.330477818007977930e+00 1.935752791696020880e+00 1.457978339440541005e+00 1.286104658723683514e+00 1.886207493347955788e+00 2.613723265891541470e+00 1.026557854302852624e+00 1.922956437726746515e+00 2.709151793194303881e+00 2.478685344230178167e+00 4.900447296449150225e-01 3.013754669677550346e+00 8.629868826107157664e-01 3.158811443699710786e+00 2.803994583841658894e+00 3.916902253803945744e+00 1.013635829111502407e+00 1.726977489166899415e+00 1.636384507590685100e+00 1.861824940402560635e+00 6.214401478826557523e-02 3.163306201739990442e+00 1.844605287008171279e+00 1.379883709256690905e+00 3.231233460035686456e+00 3.838699105471191420e+00 3.488134881873614201e+00 2.034630704887635755e+00 3.290525639837390326e+00 2.084629347134236976e+00 3.332634824493759584e+00 8.127606610140586385e-01 2.897690678906679196e+00 5.754852601581204041e-01 2.760277460148044426e+00 2.212537999649298648e+00 1.711271784990393341e+00 2.950363152497418540e+00 1.099773992254638122e+00 1.956255183229333339e+00 3.617613118936285677e+00 1.281898894909019759e+00 2.481284398248325473e+00 5.793427066205341092e-01 2.244512020737968960e+00 1.375093683965828983e+00 2.081684478955908357e+00 4.388599957191262613e-01 -4.258941269062499480e-02 2.528675388710061256e+00 2.988785410891935945e-01 1.331377273642391446e+00 -7.434400690681592927e-01 -1.134780959222661811e-01 3.225350880851514113e+00 5.844863548198013792e-01 5.796795098256729561e-01 -1.669734211061571605e+00 1.238544996024749795e-01 9.031467582048026133e-01 2.513116876028187452e+00 1.610106412717363433e+00 1.951165475731981624e+00 2.293231722412288898e-01 4.982597611190664466e-01 1.798495503295562736e+00 1.930713018734304010e+00 1.016546990625091906e+00 2.068909872408650319e+00 9.070288188871238333e-01 -3.959145194911339871e-01 2.572741295234697745e+00 -1.210702560447851406e+00 -4.691647487758307533e-01 -9.734322771431482835e-01 2.559995550586007695e+00 1.754696601065858230e+00 1.722420637217473072e+00 1.932776397254206469e+00 1.636996108149339213e-01 1.593799954330258783e+00 1.295474727845991492e+00 9.813307446530427081e-01 2.246655598478394023e+00 -5.220586906543898120e-01 1.636852453986849421e+00 -7.175305496324380083e-02 1.378304714952936827e+00 4.315639202451442835e-01 1.622648443479758340e+00 1.227327226903375035e+00 2.678848715021332261e+00 3.642080111186334901e-01 1.410809534744830396e+00 1.440902039240472110e+00 2.178932952706857940e+00 1.065581907562558328e+00 1.770766124244241180e+00 2.232968274207789428e-01 -6.499260438888884162e-01 1.455791240783549600e+00 2.893884029404703018e+00 1.433703130961100136e+00 -7.400036879180089677e-01 1.819543082304103443e+00 1.247282457003368705e+00 5.000781969118781034e-03 2.043725183531595935e+00 1.823962108650384106e+00 9.087917875198033846e-01 1.630984430623391157e+00 1.610449682640934022e+00 2.490675098814174593e+00 3.571818866375628510e+00 -5.727508087544378457e-01 1.848540426613051624e+00 9.135848645463464646e-01 5.547887090253995623e-01 1.456478496687049873e+00 3.773163582704285313e-01 1.323172888940873149e+00 2.217671895537332016e+00 -9.563575646729448321e-02 8.430889328161398355e-01 6.970321905130533180e-01 -5.561361669240661998e-01 -8.796409819054004098e-01 1.645385349580171352e+00 -2.757258723940799183e-01 1.416952493167596527e+00 1.527859884844134264e+00 7.881331974165249887e-01 -1.427676342502554874e-01 9.379295645781517976e-01 1.720950179920564427e+00 4.438656999244861567e-01 6.572460955327522614e-01 1.706191401949004871e-01 2.235424012637623914e+00 1.546167469240861347e+00 -5.288449090198684699e-01 1.334521342437874347e-01 2.170190827111687426e+00 -1.692084358892003426e-01 1.225954243360143081e-01 1.842911593428981920e+00 2.388540787059670656e+00 1.547128721704121024e-01 -5.085544863085897926e-01 4.221728462991341524e-01 -2.335100910825911036e-01 1.455556146589600974e+00 1.414720070648045391e+00 2.419271406931378099e+00 7.076613404537992480e-01 2.591574049648231792e+00 -9.276079094230835764e-01 2.066537345747835319e-01 1.176823065603216589e+00 2.303609666697523095e-01 3.334384329938949065e+00 3.683467554696409074e+00 3.385006888175031925e+00 4.654877261135853539e-02 2.873849078945028279e-01 -5.977780577510477533e-01 8.930181347628736166e-01 8.490982442382327688e-01 1.076545661659846109e+00 3.221409068356017702e+00 1.972592112956406130e-01 1.256759168998619502e+00 1.440801683837822811e+00 6.880937712933410388e-02 1.828281722586319269e+00 5.686960228008381968e-01 -4.911805357311167519e-01 3.565953846897847446e-01 1.706566818892265802e+00 1.384702823324543086e+00 3.937931686846193879e-01 4.416866661594709420e-01 8.496292295000843486e-01 1.163994308985559556e+00 2.066537657090480984e+00 1.015733312818168033e+00 2.445830696001810023e-01 3.864088102004321623e-01 2.519746781490238341e+00 2.502214328341015315e-02 -1.079544881661703926e+00 7.431935556289338551e-01 2.090969105836625985e+00 1.365732041668683561e+00 -3.884411181391005385e-01 1.081545987345323256e+00 1.523992498568102816e+00 5.272716810542923405e-01 3.570718719624003334e+00 9.562181576098884861e-01 3.375706728080127839e-01 3.064987451009171693e+00 -6.184231545110322470e-01 2.279049371592748674e+00 5.258688688497720198e-01 4.304822074401858378e-01 6.286140638292638805e-01 2.000848913572010002e+00 9.217636825344410756e-01 8.961326355696602741e-01 1.285175469563085038e+00 -2.120644465699803582e-01 1.518552680170427438e+00 2.737781631832439277e+00 7.955873200786094390e-01 2.290616680001628325e+00 2.068776906586089481e+00 2.405270432307514916e+00 1.804147710702168173e+00 -6.595338950158846636e-01 9.977448595526898778e-01 1.321225704432005266e+00 -7.208502444739646187e-01 7.578249671261279019e-01 -4.367082836623490949e-01 1.486898885186834995e+00 3.630782607119211747e-01 8.315065414052469350e-01 1.082321013941597965e+00 1.059953876225593561e+00 1.610972484314316056e+00 6.438632970888141793e-01 3.013861643818160019e+00 1.939418729890821647e-01 5.832403900926541596e-01 2.373013254245834869e-01 2.408006049853374186e+00 6.826310259722178087e-01 9.099390072023084697e-01 9.249890240458041868e-01 6.457501359345315661e-01 1.440728467452016881e+00 2.377555847185867766e+00 3.752953487528377652e-01 1.176327370330694455e+00 -8.197222157748981219e-01 -1.142245118475860188e+00 -1.468481575275415729e-01 1.753907263667601857e+00 1.118936692146040857e+00 3.035395311265255414e-01 -6.360234665093863482e-01 3.303367589071047883e-01 4.202105728707176691e-01 9.108440122369718672e-01 6.556087514928391480e-01 1.470378953645200548e+00 7.058522436498481101e-01 2.357697983310071965e+00 6.357148450346559176e-01 -7.218140087552110673e-02 1.550570609798717525e+00 -1.891856972919435109e-01 1.622505686939084146e+00 -5.107861317438894266e-02 1.528582392728105033e-01 1.798368560028684282e+00 3.524956180133697603e-01 -3.990392373919199320e-01 1.057299434820455408e+00 2.208282759550427077e+00 4.205821567494163471e-01 1.622548378972149763e+00 3.049329450911968387e-01 4.926302781177691603e-01 8.093307592094638458e-01 2.027339401304257382e+00 -4.637134386025328070e-02 1.139801301430313663e+00 9.503931287361812030e-01 -5.243594985715355900e-02 2.625338628766994642e+00 1.210271236905348768e+00 9.682065870160597720e-01 1.449492420697185313e+00 3.111256028678018204e+00 1.973987854462856184e+00 6.011547547901847643e-01 7.182617717486129427e-01 1.522715597062813675e+00 3.789460976925939750e+00 1.040774779676451933e+00 2.138225506934395614e+00 1.446533348237033778e-01 2.991823450677666418e+00 7.476109665952737626e-02 2.065716189066381325e+00 1.797695314408806477e-01 -4.571210476335246797e-01 5.928071354651264224e-01 9.084988757961384165e-01 -8.694719050484652767e-01 4.323489854785607989e+00 1.133840503018820112e+00 8.068755708983753605e-01 -3.533621488388407617e-01 4.486765697156109844e-01 2.659419128556241407e+00 3.280113116203109414e+00 6.020653091118732814e-01 1.078135313829021502e+00 2.610283408598039756e+00 2.160565669548594414e+00 1.616985964030368761e+00 -7.905270992122563900e-01 2.421617399702558959e+00 9.902756089072690671e-01 1.980330552039644365e+00 1.297387211753482150e+00 1.704008267795104614e-01 3.668695698645269010e-01 7.425502450139230826e-01 2.816924614528793391e+00 -5.518747423423733256e-01 -2.764458952416423698e-02 7.483509608619826059e-01 1.642345153652647216e+00 2.211187143562163282e+00 5.340190843694552214e-01 1.950914450974321923e+00 7.095127153622213800e-01 -7.477174662767526181e-01 6.617729395936905457e-01 5.873216758501808021e-01 1.129707489062608428e+00 6.553292315307506222e-01 3.530737348783885565e-02 1.738072894018088732e+00 2.279560799886677092e-01 -5.421029437068006218e-02 1.482332327803457694e+00 8.425827657204716381e-01 -1.773719998432385370e-01 2.437292301543210193e+00 1.186227366159752661e+00 1.344589008081154446e+00 1.179859285144735370e+00 5.651701394304432524e-01 -9.990654929541047391e-01 7.966910212725974993e-01 1.552293013086479601e+00 1.365611478655828881e+00 1.782280541753785919e+00 1.485671986316603188e-01 9.708776993268860567e-01 -5.207518088529807798e-01 9.738863185244374110e-01 1.307972016103590596e+00 1.762710225111100204e+00 6.264734409426333528e-01 6.290641906363820812e-01 1.078870013705390152e+00 8.329598527473786040e-02 1.909657288202632364e+00 8.863119492374320618e-01 1.046776181464749378e+00 -4.908155784844286385e-01 -2.490402412217028461e-01 2.516417920937952801e-01 9.636545833560365981e-01 -2.038287208364108760e-01 2.412383558965483399e+00 -4.443572941410151578e-01 4.730318358010970892e-01 2.740045911433281578e+00 8.026365666472935478e-01 1.029298728809768804e+00 -3.722309422248285538e-01 1.625090883822012389e+00 1.332275210529167531e+00 2.516469907012526819e-01 1.755599217064125250e+00 1.583551304115484726e+00 2.068278662586406469e+00 7.288578663829817783e-01 9.933033342133089638e-01 8.195909572660873277e-01 1.497000177210631167e+00 1.901532051711785742e+00 4.400778879627191276e-01 6.460698122470277527e-01 1.780135846892269891e+00 7.595110835310483477e-01 -1.997613477928472880e+00 2.102160780901733528e+00 8.336517759624115786e-01 4.251535113110561648e-01 2.453504713662914283e-01 1.530106487435195783e-01 1.102012635723250922e+00 -8.640046253268527376e-01 -2.189435866652355678e+00 3.219340648209918498e-01 1.890779045260553293e+00 -5.620766584511558556e-02 -8.196819063444980014e-01 7.095420513324194323e-01 1.503143447748903849e+00 4.833350025174346087e-02 -1.009324639049546279e+00 1.052647122997726115e+00 3.275905017437962807e-01 4.947852991106145293e-01 1.368592941831298093e+00 3.754675274374705274e-01 -5.658926969897547510e-01 -2.359334918495502587e-01 1.195254253927940380e-01 1.066170092355790411e+00 7.635910626613385821e-01 -1.356299982231122137e+00 -6.492289941978799696e-03 -4.623926064507402622e-01 -1.557218579956094195e-01 -2.157934372995937433e-01 -1.512928714450762380e+00 2.081802248214339457e+00 -8.449858929096552840e-02 -1.345645635360530378e-03 -8.843824303529571607e-01 8.083362502107694914e-01 -2.143313963652496157e-01 -7.462839684563835618e-01 7.201962337288519977e-01 -8.052396228460744210e-01 9.481063388806232339e-01 2.038463644313797674e-01 -2.165736554654754453e+00 9.503823231080558154e-01 9.124437010729061770e-01 1.423876695278958993e+00 -6.572680502330139340e-01 5.895592883169781945e-02 6.374023852678063484e-01 1.138475801064773862e-01 1.584240247085660469e+00 7.323812811423644487e-01 -1.037862144624511762e+00 1.817937249895131391e+00 7.729586617494121903e-01 3.809861175908340614e-01 -4.235305605167260512e-01 -5.841927001925913965e-01 1.839067067791102378e-02 1.148188357287288186e+00 3.625687276700426120e-01 1.562593118448524665e+00 6.525541681378670411e-01 5.155049141472584084e-01 -4.353492519935203697e-02 -3.848195788622513214e-01 8.813025561150251985e-02 2.642388260074395312e-01 -1.853586785080966637e+00 2.361758659706829078e-01 1.510592099120300791e+00 8.297180696825390278e-01 2.080988637892397630e+00 3.518819560599002472e-01 3.350129889559737784e+00 -1.747686978877049491e+00 2.226148031491295698e-01 -7.014579385383267196e-01 5.267461107452545699e-01 -1.552079509584205763e-01 1.180682780917949037e-01 1.588682422956859241e+00 -8.520851148156127763e-01 4.052302358709757024e-02 -1.560371398879811355e+00 3.298190487128119242e-01 -1.882428513128401759e+00 2.646842592553709794e-01 2.803901258976868593e-01 -6.629862377106076066e-01 -2.540830485828036611e+00 -1.366673491035545362e+00 -6.112625832972116147e-01 -2.411498710368645604e+00 3.661566665431079670e-01 1.162811418828145316e+00 -3.926577906565648646e-01 -3.945158997968672976e-01 -7.591292941192530064e-01 -2.231129015017126793e+00 1.591860595165977832e-01 4.348415849858720539e-01 -2.608899084235192234e-01 3.253042660950913323e-01 3.316128813833289501e-01 -5.842599106566469525e-01 6.204037157228143862e-01 -2.256902895293174449e+00 1.681949954278734838e+00 1.278006697301762307e+00 -1.689048232928856141e-01 -8.730634408516514400e-01 2.124096118163573355e+00 -1.153219959060366659e-02 1.401586894879406797e+00 8.422105374434281089e-01 -1.203752188359701103e+00 -1.097388825224498099e+00 -2.401318917670927644e-01 -1.734013654096573598e+00 6.046449631861980922e-01 6.319678912947971350e-01 4.085290980722821041e-01 4.548185891359183275e-01 2.694736970442446200e-01 2.381264159942595160e-01 7.175344999606333429e-01 4.322911992212000176e-01 1.023972593670567477e+00 1.240461216742665407e+00 1.807935428355281759e+00 -6.232466087430575952e-01 1.495420868994892238e+00 2.366732273859592173e+00 -6.182597022773791418e-01 6.295597862793297361e-01 -3.556618129822020635e-01 1.846870736318204365e-01 5.415223267003957952e-01 1.275082785591193035e+00 -6.718517407341919601e-01 9.417123111475075303e-01 -8.140728947696048712e-01 -7.573699602829119248e-01 3.333038085883123780e-01 -1.060222159754456106e+00 -1.189153553365241089e+00 -1.965843315462862062e+00 -2.146296796428862064e-01 9.798383907617995714e-01 6.461895868041234170e-02 -2.445093852469695683e+00 3.303485370047456460e-01 -7.029194595808477830e-01 4.001715499477674354e-01 6.709638723670434679e-01 -8.333908998216023045e-01 1.066652281023642512e+00 1.436477532309955729e-01 1.106992354185196037e+00 3.403369066200113147e-01 4.676358207887857943e-01 3.960839079095115345e-01 -1.020508719385484930e+00 9.114048034813496679e-01 -1.275806378568886235e+00 -1.791405998831790414e-01 -3.918833210189811567e-01 -7.143252227754333106e-01 -7.097412684823377615e-01 -7.389141074928734509e-02 1.355211308596298458e+00 7.998299402285651283e-01 -5.877899423282814118e-01 -8.413956173704819630e-01 4.055850599386185418e-01 -3.682884829144783545e-01 6.078991361213349487e-01 -6.044329067373102049e-01 -9.497943385896024937e-01 -1.133860345693139537e+00 4.384724897495811402e-01 -1.637346514386826435e+00 -7.862257095862899003e-01 -1.795325983102059819e+00 1.869875938047540209e-01 1.326898311170646938e+00 -2.715214895466949163e-01 5.436847936376447699e-01 -6.051787825297948453e-01 -7.348001569688721313e-01 4.256694915819630998e-01 -3.350650010440380022e+00 9.083463497058847924e-01 -1.344751850047301245e+00 -1.660128560888647575e+00 4.476243421499032649e-01 -2.120678846508528559e-01 -1.235295565778478988e+00 -6.440348173706946788e-01 6.585095174093008596e-01 -9.623619466598508643e-01 -1.111772700407378245e-01 -8.120064553093436777e-01 7.260329662544022788e-01 -7.102291225833990973e-01 -3.039557670087848495e-01 6.802801102787912058e-01 1.055347170747946928e+00 8.834133887119358652e-01 1.052131574120108937e+00 9.856251135953013609e-01 3.784739159646617890e-01 2.432382855155335588e-01 1.437793560197438092e+00 -4.740849087495691561e-01 1.457281675220729322e-01 4.505544575484665692e-01 9.166449793183519823e-01 3.351427386020657262e-01 3.544279892250321584e-01 -3.784000677835667736e-01 1.112906340977297265e-01 -1.165808760307253111e+00 4.167003152455226456e-01 1.276870282312536409e+00 1.957565831051840399e-01 -9.452264363923805757e-01 -2.202424747098289615e+00 8.409213376340934909e-01 1.319502828163524821e+00 8.573514928007013314e-01 5.020593129416530687e-01 1.047247314977362009e+00 -2.507462727378070855e-01 1.600958442523680580e-01 2.610085456744528631e-01 -3.120861177060256786e-01 -5.162613934194969917e-02 1.236030906561969678e+00 -7.165666082641047874e-01 1.129625588927069657e+00 -3.752572267945520901e-01 -8.159326562261920435e-01 1.433266196415246441e+00 6.319478671871138209e-01 8.620967134940744556e-03 9.224540199301770049e-02 -4.328164782668589977e-02 9.694499402340170935e-01 -6.691192450926198854e-01 4.448591400013616193e-01 -1.570971534549113979e+00 3.808829868211056624e-01 -8.168810654124181170e-01 -4.326118374485605211e-01 -8.440572772190683137e-01 6.287183785358017030e-01 -8.665416531528682964e-02 5.863422602279192430e-01 -2.974513224645553011e-02 -5.429154282666146664e-02 9.318842375871048134e-01 1.397724920151628636e+00 4.267538923413913832e-01 1.062841738291473659e+00 -9.670259428908539734e-01 1.540724088732909225e+00 1.422277465512791661e+00 -5.439199140961356038e-01 1.606347095290339699e-01 -5.451899119988148357e-01 2.025688334526356105e+00 1.466318512684544051e-01 4.274179483395608159e-01 1.340327094361117410e+00 -1.201563991999549108e+00 -9.016392202237648590e-01 -6.016231924494234162e-01 -8.254283454293306344e-01 -4.209092303775356925e-01 -7.474783734755321429e-01 2.457418261922445224e-01 2.002897088498057698e+00 -2.702944006746139105e-01 1.017500632522614079e-01 -7.897786872571289918e-02 -1.827262831258765485e-01 7.591948773237171544e-01 5.434893253973892557e-01 6.775303127676490789e-02 1.105350354426213322e+00 2.795469574287424930e+00 -1.304532088113514066e+00 -1.489818948667704090e-01 -3.065034941388443748e-02 -6.248725365110415764e-01 2.030998646540009389e+00 7.842789080816343628e-01 -3.852277093512593287e-01 -1.292367994027178169e+00 -3.354183015930737310e-01 9.142972014747816623e-01 4.525169441981103519e-02 -8.723279623406795524e-01 1.595229446110528082e+00 3.593855197604209906e-01 -8.242299571770439481e-01 3.225709972222476352e-01 -4.772752263570981812e-01 1.292383596656145883e+00 -1.192095646580775270e+00 -7.953754974132423161e-01 -2.695016292993710039e+00 1.579227685374815948e+00 4.970529390588152574e-01 -7.405980551202924200e-01 5.503542735097939342e-01 -2.808044136234099653e-01 3.314379484994770531e-01 -1.057425884480891698e+00 -1.612652067190651017e+00 1.693448687337486547e+00 1.283849779402109759e+00 -3.150460101528627099e-01 -1.217679763649709868e+00 -4.212503785298824521e-01 -1.077148096065023708e-01 1.059111068015349488e+00 1.734799761283957187e+00 -5.841566059148518564e-01 -5.234977399957595479e-01 2.749597180776143235e-01 -5.496605096099140830e-01 -2.939418759676507564e-01 4.973826174339813777e-01 -1.189988816731341270e+00 9.892116524885867790e-01 1.213490139956866276e+00 -1.514622689873341921e+00 7.516558167910689092e-02 3.436863161730617566e+00 6.749154174194759159e-01 -2.797903285574552257e+00 -1.797052306117615794e-01 1.063818271303914598e-01 -2.139528122970869306e-01 1.115104854958398617e+00 -4.558279030836204782e-01 -2.700611681689415455e-01 -1.474973936642031136e+00 -2.003090885010101907e+00 2.054800411590828324e-01 5.750284839684846050e-01 -7.060086050581581008e-01 -1.848885344110597351e-01 -1.228234043649014673e+00 7.723623488734672193e-01 -6.748272878205000547e-01 -4.055492509263114442e-01 -7.019073573791118070e-02 -3.203430776257454315e-01 -8.315724375756360365e-01 -1.924182870642860699e-01 1.660164986401876652e-01 5.855000833713636110e-01 -1.619827352644695809e-02 -1.293054666019802568e+00 -1.034635420027072206e+00 1.932212749716738731e+00 4.796543669982616387e-01 1.737290459516498187e+00 1.142767407584481809e+00 -6.921334962488639997e-02 -2.711650078561098076e-01 5.582135943740464956e-01 1.855286704481175164e+00 -1.700407222241584693e+00 -4.427119958578157877e-01 -4.077192750653845232e-01 1.371913496484780337e+00 5.535479085079372252e-01 -9.395607297590061746e-01 3.776278728278758146e-03 3.602293662866944968e-01 -7.787113792236298737e-01 7.482571743829952160e-01 3.624882029238457593e-01 -1.655980272737850589e-01 8.239390026250501542e-01 7.930612447651732566e-01 4.194483838928604880e-01 -2.174223074891098673e+00 -1.860867240370633890e+00 8.534506008894643392e-01 1.911464985534820360e-01 7.063110195469471941e-01 8.535988214708481459e-02 1.852610577881384391e+00 -5.657209002336045511e-01 -9.631531903497212443e-01 -1.551857606259692712e+00 -9.282079802119955758e-01 5.743201131567371442e-01 1.306649458546850662e+00 8.500732864284644696e-01 -1.594968830518353364e+00 5.153278477281609815e-01 -4.710073735431599129e-01 9.270803154576393590e-01 3.970757522162370878e-01 5.776633567866404917e-01 9.056657167012451826e-01 8.057551142433401203e-01 1.476673840315511077e+00 6.932276124830720754e-01 4.335752250080097125e-01 -2.000541014775101267e-01 2.657229115663612418e-01 9.323735476754988483e-01 1.238383574028844469e+00 -1.635225392351105533e+00 1.175006343540700549e+00 6.428462308736034858e-01 9.353937128130490608e-02 -3.627649433712570870e-01 1.278066862383573365e+00 3.076360235600109627e-01 1.119946938948526816e+00 1.285695462629605546e+00 -6.924072162411649967e-02 -1.731275102714601832e+00 -2.532662174670454180e-01 -2.613762717597807317e+00 1.174884372273158561e+00 2.520388216667241998e-01 -7.147748839203554860e-01 -4.670720880411701192e-01 -6.119853308512324119e-01 -8.473064585965368600e-01 -9.316846826804794368e-01 -1.574093470052785326e+00 3.462522667949696209e-01 9.263485864672675874e-01 -1.400634062885767195e+00 -1.019788057159144667e+00 7.928414211599775774e-01 1.589253437516153111e+00 -5.989930137253458575e-01 -4.801966420930027235e-01 3.838156520668889460e-01 3.665231305475816215e-01 -4.911981912215888646e-01 1.015817637746925906e+00 7.435830927999853568e-01 -1.389359959224772290e+00 4.955632865515026686e-01 -1.176995594000436629e+00 1.089417552387728638e-01 1.081630596624087115e+00 -2.580859688004004227e+00 1.193679081548837839e+00 -2.205897681568601332e+00 -9.123981073369317185e-01 -5.124951336711128791e-01 1.628887005075829508e+00 1.912604878797328004e-02 -1.767544302236592202e+00 -1.160933681105162374e-01 -9.282163949230820554e-01 2.883823377684615608e-01 -5.331384215816816624e-02 1.510961624509444601e+00 4.800468341077323009e-01 -1.065184178879358123e+00 -3.030304517064490999e-01 1.311517274248190201e+00 -2.202104460276702591e-01 1.758981025313359536e+00 6.212215583104088168e-01 7.570605743428999723e-01 -4.978864807915511781e-01 7.713481491308262772e-01 -1.850660690299669731e-01 -9.514985945083139773e-01 -1.184384294920523550e-02 -6.614083491668349968e-01 8.291526857469937450e-01 5.221787755479917470e-02 -1.480847292742961896e+00 -1.605595005307749235e+00 -1.427225397835089948e+00 4.508846556262788852e-01 -8.673594878069451619e-01 4.097557542037550959e-01 2.290569187363127757e+00 1.217374381582767839e-01 6.831163615377632281e-01 1.394403319656778661e+00 -1.290601240192212673e+00 1.368839809836605248e+00 4.745859588281203800e-02 -1.339580317484090170e-02 -4.311114722918305553e-01 6.780010483609184568e-01 5.979715499756572683e-01 -7.940171803554645358e-01 -6.598386117634631454e-01 1.463995873959702321e+00 -2.948170704150497312e-01 2.190205597017446770e+00 -5.333200497456734857e-01 3.947751831798384514e-01 -9.640085035106507050e-01 1.173785818457031338e+00 1.122279232708389252e+00 2.009026835690514989e+00 -1.586261810746117384e-01 -2.543312844689110119e-01 4.960134211279262351e-01 -3.387937534442935772e-01 -7.430462626471691090e-01 3.863307786818506173e-01 -4.122063506240513653e-01 -7.875803047081459951e-01 -7.038182618309107852e-01 -1.079971284393889341e+00 -2.242313279985601149e+00 1.133283553025822732e+00 -7.929343913661670573e-01 -1.472044820853008196e-01 -1.616959907053650003e+00 3.155850900360401834e-01 -6.568340195193180797e-01 3.661237420481910920e-01 1.028134558002369969e+00 1.740080483942746836e+00 -1.227640660088611169e+00 5.805215460088675172e-01 -6.493525699627138437e-01 5.100740696724438417e-01 -7.856681563745833430e-02 1.253002331495284283e+00 -3.106156423009076573e-01 -4.599749005942178615e-01 1.029973201343980405e+00 1.916402781883067563e+00 -9.426965298510302516e-01 -3.724545605256047651e-03 -7.758743602245847804e-01 -2.056488496903776664e-01 2.006544491147400411e+00 -1.207136900947725300e+00 1.017882662082986833e+00 1.291180457797231673e+00 -4.205065462179212732e-01 9.813333578714488192e-01 -4.143946294497555805e-01 -4.569345286229842262e-01 2.730307860111217191e-02 1.094183000929154659e+00 2.008832287440291964e+00 7.378346250419021146e-01 3.846484275185013679e-01 6.497271447914987341e-02 -1.126425970479693506e+00 -2.137765097003174741e-01 7.430970525364248847e-01 -1.583706791208699283e+00 2.527979474384389746e-01 -1.822557040482864821e+00 8.647113813547278038e-01 -7.596007723914716125e-01 2.147575317547432139e-01 2.895749218074124887e+00 1.515117290346681855e+00 2.198716541751495890e-01 1.919083498753193062e+00 2.874860321488910131e-01 -3.333125101872434493e-01 -3.652474760118040176e-01 7.105677112110733162e-01 1.879544105864788817e+00 5.740017165257185194e-01 -2.979085227321099372e-01 -1.479370020793749241e+00 -6.254331765731078185e-01 6.145153030913154124e-01 5.168432753274031510e-01 -1.057932304600205375e+00 -1.711209111964787366e-01 1.435902232101069709e+00 -1.118219022373081684e+00 -4.047388319568109294e-01 -1.415191089447511930e+00 -1.095012574383752435e+00 4.627850921586769417e-02 8.540860164181673930e-01 8.431338125468892386e-01 -2.689752632387334419e-01 -5.725657445728790096e-01 1.124032201834734401e+00 4.870547416001688168e-01 -6.377341597569778919e-01 -7.100928063580017602e-01 6.887393637580180306e-01 -2.956310622518402709e-01 1.495626970039429793e-01 -1.764388389784756761e-01 9.228934122383177785e-01 2.122123961496327482e-01 -1.849119488053037330e-01 9.509541664075684686e-01 -1.022007322890666342e-01 4.227248169762975460e-01 2.066639347155933226e+00 1.394632200971622771e+00 -6.781211235392882175e-01 -1.818489621743808460e-01 -1.743380164640833119e+00 1.478069909694009976e+00 1.076358612867115205e+00 8.574468290024569450e-01 8.931044075288352424e-01 5.626343400735897005e-01 1.880815099900710052e-01 -9.167241366239453626e-01 -2.390260838812185096e+00 -3.080339336646055748e-01 4.640132568580339623e-01 -1.666168622730603843e+00 4.892258472000825531e-01 1.265705294361157973e-01 -1.254608558252545691e+00 9.160714368110246530e-01 8.149472042967421670e-01 -1.328025083176633536e-01 1.296868008966636898e+00 1.414842838490437682e+00 -4.787159541745914654e-02 -9.050461007383019396e-01 -2.209168390068148913e+00 -6.475485076119374961e-01 -1.238215122589999967e-01 4.553116438627298201e-01 -5.406025368248418284e-01 -1.498973722497787042e+00 -6.262137196589082633e-01 -3.134178167963705408e-01 3.826897293409061707e-01 1.133226937275357976e-01 4.905825431212422205e-01 9.077161952309030779e-01 4.049788487846659457e-01 -1.575903637685510672e+00 6.558290070159824570e-01 4.031525703454352794e-01 4.654497072379249478e-01 -8.001315297497908485e-01 6.294633729924012377e-02 -1.088672373672128435e+00 -1.952996923499876192e-01 -2.958439410680444026e-01 -1.383774408786099253e+00 1.643586657029035392e+00 -5.475397719724338641e-01 -1.473494632794514425e+00 -3.609189440300280410e-02 2.642331603814222496e-01 -3.398150870027548121e-01 4.504313535505428678e-01 -3.169926612688155898e-01 5.147403724761439037e-01 6.810417746196269217e-02 1.122487039261646780e-01 -1.197242215316927538e+00 2.162446734659973224e-01 -7.349766047967395410e-01 3.488456868064065408e-01 -3.437124916022896715e-01 4.230104876629064425e-01 -5.437148858347521374e-01 8.471413157416972373e-02 -5.099398232765196548e-01 -1.475285804520973520e-01 7.268996533947374994e-01 -6.433361762347905577e-01 1.196788546521571739e+00 -2.481413629894102246e-01 4.442861395686983350e-01 -6.137768613437083465e-01 -2.034257249122823019e+00 -1.931027734032009224e+00 -5.933970646846391528e-01 4.398938046393010559e-01 -5.089089106701425447e-01 -1.605695141911983814e+00 8.468890663666556184e-01 -1.521564751281186068e+00 6.809419870805794028e-01 3.219704416082534715e-02 1.078358121085567722e+00 1.776135817331771394e+00 -3.312425981365872407e-01 1.385770840522597025e+00 -2.566946935688304565e-01 -5.031532782955877581e-01 -2.016022126839203676e-02 4.824084055652431147e-01 -8.716531155404774189e-01 -1.152497483403474465e+00 1.236258488534353224e-03 -6.492555987407202522e-01 -2.884120159793279181e-01 -1.159033693263062048e+00 -1.121476207877115661e+00 2.777062915806651280e-02 2.015040963660300055e-02 4.147933251112598807e-01 -2.146928330160555731e-01 2.450932688065063092e-01 -1.023715690551425972e+00 1.369477838568568251e-01 5.958823434192945800e-01 1.033794488314863758e+00 -5.653106395106540782e-01 -1.709849503387355918e-01 4.397435733140737657e-01 6.492847956887952687e-01 1.616745312497486209e-02 2.828111101604098843e-01 -1.924715177110605024e+00 -4.348957545626325021e-03 8.083120972506255275e-02 7.187958760737218379e-03 -1.717840264454599808e+00 -1.172128024101389610e+00 1.003310836740787026e+00 -3.066439645883738407e-01 2.035122322947487961e-01 1.848040410157675284e+00 -2.442819352754370954e-01 -2.472712866590919822e-01 -5.177840802677731169e-01 1.367097767267537511e+00 2.136812016257716440e+00 -8.471030994712651641e-01 -1.402978462818508687e+00 -4.739933635768258657e-01 -6.525894013838774432e-01 6.228552573897934153e-01 -1.522958956370318584e-01 1.042503907984317246e+00 3.862812853212584940e-01 -3.734162006416550522e-02 5.345266293907205979e-01 -2.035241190932433497e+00 7.608290953461639416e-01 -5.242658094911945010e-01 -1.057795811121880147e+00 -2.212069484776992834e+00 -3.795508260025513003e-01 5.747640477132628933e-02 1.870038405784419488e+00 -1.115520813307886439e-01 -4.720275814518173907e-01 -2.543633624244287517e-01 -3.431997494581050523e-01 4.213590170397744639e-01 1.060492536149771237e+00 1.494256203737117428e+00 -6.852039270040144459e-01 1.564971098805330918e+00 2.796436802719753367e-01 3.305116865041761165e-01 -4.488243726755622443e-01 1.590699913069472560e+00 5.560519102644403411e-01 1.951757538194601460e-01 4.090197244283965139e-01 3.408795200111829349e+00 -1.069080569249168722e+00 1.583362253138773434e+00 1.271188981469787982e-01 -5.632729824797181317e-01 9.616688835052398243e-01 -7.024885029200282904e-01 4.842412802491878332e-01 5.487895675956993014e-01 1.575966638408221820e+00 -1.434742665187281885e+00 1.930999370703701534e-01 2.050169520700710457e+00 5.342596488485601425e-01 1.100814016496581838e+00 9.237942246011309200e-01 2.107930885453958986e-02 -1.982835912364075137e-01 -6.891891864821769742e-01 -1.079724080147375503e-01 9.592814726007468096e-01 -3.047443423123742390e-01 -3.232119565047207876e-01 -5.709684137586036323e-01 -8.287370240612667027e-01 2.894198705141372563e-01 -3.249244257181395090e-01 -1.341742752645566306e+00 4.910902259277203918e-01 -1.719592678137885855e+00 7.527239087452942679e-01 1.099055262424017076e+00 1.432516677942957117e-01 -8.877218300295982578e-01 -1.115213585287496700e+00 1.193244774634926175e-01 1.029180565675624597e-02 -1.456307534475520971e+00 -4.777086797839026899e-01 -3.391813410059758144e-02 2.729686022122231326e-01 -1.666115386927594366e-01 4.694276781173447044e-01 -1.054365006367511182e+00 7.757530224921012074e-01 9.655247546397065228e-02 -2.728785091553675102e+00 5.497056641418811562e-01 7.620853917070851136e-01 1.376719190037386520e+00 6.135862101280566139e-02 1.298885936892703319e-01 7.677398343308313722e-01 -3.402150610868258096e-01 -5.435873906036359227e-01 -7.187757774754990336e-01 1.126586209674710348e+00 8.991430420583598204e-01 -1.875490915366692324e+00 3.779325188550258785e-01 1.147779113139708596e+00 2.783733099746833473e-01 1.017310704673548782e+00 -2.934172215618224833e-01 9.502724269693024750e-01 -5.807788750738891448e-01 -2.124013136993623263e-01 -6.765112180707301415e-02 1.002740347865591852e+00 9.157635160429334897e-01 -1.050467662100306176e+00 2.606500821699064274e-01 2.809104094305217569e-01 5.780722256164839701e-01 -8.855324377694591131e-01 5.584755513845659491e-01 8.225687790054279080e-01 -6.005856780792074856e-01 8.210676285400638763e-01 1.237749657565837547e+00 -1.854316190710211809e-01 -6.033431170934654419e-01 -8.399340401549253432e-01 -1.468952496858630993e-03 8.374541075082987396e-01 -1.693782909521669433e-01 -9.119716065482809109e-01 -2.249804185034011139e-01 -1.188070406979138793e+00 -7.773166366218287049e-01 5.051596215914453403e-01 3.927924839681016383e-02 -3.647576986625879480e-01 -2.531408594920126487e-01 -1.534370815448676373e+00 -2.527624523180543870e-01 -5.798703747320499424e-01 -1.402235240794693194e+00 6.068609943154140707e-01 -1.239173389534325292e-01 -1.283045136224080451e+00 2.050656539846506810e-01 -6.284348522541521875e-01 -4.378361476884518044e-02 -2.683300516955115622e+00 -2.111468065993482135e+00 1.428100595178534382e+00 1.066226386524492115e-01 2.829761704542628209e-01 1.278459584548081063e+00 2.971319289216753368e-01 -8.031219708521780687e-01 -5.118454592942159875e-01 5.857631144715238491e-01 -4.823076092094953915e-01 -5.571233071149667149e-01 -1.050667113805566100e+00 2.523566851721026350e-01 8.379998952361641940e-02 -7.910597499157260293e-01 -2.777914820997474665e-01 1.079964877720068994e+00 -1.057489257999589816e+00 -7.766668879804179693e-02 -5.686541249496216421e-01 -5.538187765989343037e-01 9.889606167094872058e-01 -1.112225405188116190e+00 -3.501985525180837944e-01 4.768731077530480311e-01 -6.267449775181382909e-01 7.997091601745250911e-01 -2.516603334647242174e-01 -3.806054581798195557e-01 3.587616953442222534e-01 3.875120901165406417e-01 -1.246244760389885631e+00 -3.487922082398048906e-01 8.582658319131541980e-02 2.144241212048130674e+00 6.730164650006594806e-01 -7.137265806688569691e-01 -6.694951768901217237e-01 -1.282922052508997712e+00 2.121135035077960918e-01 -6.872863350330793430e-01 7.220505144002243858e-01 -1.445485185666671793e-02 -2.069865783025431671e+00 -1.659826611499103377e+00 1.437045351214316868e+00 7.490953842939426233e-01 3.524862973122837584e-01 -9.526521344087462984e-01 -2.068932573052171264e-01 -4.259932960057597473e-01 5.852218618261563199e-01 -5.781897339139471237e-01 -1.074722976408091446e+00 8.061692120671021256e-01 6.312235849381524488e-01 1.185178806117535677e+00 7.253894299640913923e-01 -2.967865894310937058e-01 -1.053983563085270969e+00 7.285484315304520120e-01 -1.708995709482020176e-01 2.428622563669982359e-01 2.104927622841499257e+00 -6.381239642356759667e-01 -8.794956954060901833e-01 -1.840843763946041323e+00 -8.532928191188683398e-01 1.110405743656504463e+00 6.277983438770615710e-01 -5.345574869772025117e-01 -1.900232091489423014e-01 3.743885901349955914e-01 1.799871250971140091e+00 -4.582384462922135110e-02 -1.681235051442125705e+00 1.850234224934501626e+00 1.020919166773284426e+00 6.370925773922534452e-01 1.150812661595708830e+00 7.776788214639624996e-01 1.514936639928924078e-01 -1.794279800734658314e-01 7.184815599439833278e-01 -1.515290724839211400e-01 -1.631757239928866898e+00 7.183076886389659910e-01 2.487548298714306938e+00 2.463893137744456729e-01 -3.228840935426237069e-01 -1.449613125420389004e+00 -3.188065867418005128e-01 -1.097553263855868488e+00 -9.068587752009072966e-01 -9.120308960430096867e-01 9.473665686222457194e-02 3.524253175332231480e-01 5.631738751779602481e-01 -2.808021473332236728e-01 -6.283960004942237276e-01 -6.984641532985366164e-01 8.812612281818822391e-01 1.667289614362215344e+00 -5.393282345943766209e-01 -1.928027372204249801e+00 -5.126707894486129957e-01 9.189637933170460848e-02 -1.851218210566019540e+00 -1.936827265182982538e+00 1.665359814392043322e-02 1.477540461325930643e+00 -5.154719277270687350e-01 4.534634151938363722e-01 4.550857294586135859e-01 -1.171379208798819516e+00 -3.183082766826937915e-01 1.517034432722296433e+00 -9.664786111413341541e-01 -1.101842418411802305e+00 -8.944455434403465466e-01 -1.434532035179528209e-01 8.144151267134671635e-01 -9.192350861394906758e-01 -8.958847217665480978e-01 1.601545636721788846e+00 6.248211028684336199e-01 -1.654032290639156466e+00 -8.235019963559884193e-01 -1.501002198119314457e+00 -1.093993554090416209e+00 -1.885504467157284869e-01 4.844798231217717355e-01 9.594049381224900586e-01 -8.598613631142455471e-01 3.289352264983065322e-01 -3.423744351790520279e-01 -2.747277752863341860e-02 6.519535646854839328e-01 -1.695841628502351706e-01 1.529532175466387534e+00 1.679034963376256906e+00 4.781434263544741270e-02 7.653346214401973713e-01 -6.608611023397413797e-01 -3.547149982956098735e-01 5.267700420629365388e-01 -3.235508737657598832e+00 7.868429570560996067e-02 2.391765564956976065e-01 1.287488870995549206e+00 1.468101995151467554e+00 -2.810830688499341701e-01 1.403357026490294812e+00 -7.810454434511827637e-01 -1.388322860638558254e+00 -1.212627188031988101e+00 8.462337246721974848e-01 1.832865976624053816e+00 3.642356501816877978e-01 4.817669285982687510e-01 6.742783866217659794e-01 9.122540952097046851e-01 -7.447637060043681423e-01 -4.824066923585532823e-02 -4.496767919960893700e-02 6.887203586790114906e-01 3.941846532820658666e-01 -1.258044904055545185e-02 6.284229206388092237e-01 -1.081633575279609571e+00 5.875223356926051466e-01 -2.812799866160228812e-01 1.302274163500441451e-01 3.652664956804114738e+00 1.694428421278932895e+00 2.344363389642083462e-01 -1.355029421337758562e-02 6.739733527029597715e-01 3.399165492152645962e-01 -1.000385324669635922e+00 -9.559993517551926834e-01 1.111031649361411411e+00 8.906022468162705374e-01 7.136450978760560115e-01 -1.431179067141348016e+00 3.584166441608666598e-01 -7.110522114818625949e-01 -3.049958510213537921e-01 7.460409933258879689e-02 -2.786316006154042069e-01 -2.273354037514703663e+00 1.156407287789483096e+00 -5.151569820393095411e-02 2.658034901139795458e+00 -9.625763393682876812e-01 -9.407547739814803300e-02 -8.250521176867555706e-01 -2.979798268715602716e-01 -7.615282029189684998e-02 -7.215529188675315897e-01 -1.191345790961320983e+00 5.004248894183547236e-01 -9.953642984808760419e-01 7.557189669523653452e-02 -2.634085787411436508e-01 -5.041271724697021783e-01 -5.930104823375904610e-01 -8.590080980688041823e-01 2.358900062273165676e-01 2.939615636251388109e-01 -1.375482799006867429e+00 3.843948898066528730e-01 1.324849816478270714e+00 9.316378218783134546e-01 -3.484769952363070966e-01 2.041804233970030968e-01 -2.596963389513736731e-01 -2.385782587207322947e-01 -9.023195321557068160e-01 -1.726096930373592075e-01 1.141523478362184013e-01 -6.339168960700148903e-01 -1.445585872007054906e+00 -7.534415071043772116e-02 1.948559424479042956e+00 -1.136551890236947360e+00 -1.364245720546918950e+00 3.532087324898179337e-01 -5.235884310820601018e-01 -9.993028979488155494e-01 1.441870411155438347e+00 -7.623329611503998349e-01 9.681002522832592438e-01 5.292402631217854037e-01 -3.024520138705524830e-01 1.052207448146456725e+00 1.113891228406037825e+00 -7.082930467315826650e-01 -1.896028922154841645e+00 9.080867396954266368e-01 1.935893971990002571e+00 -6.684333218049918202e-01 8.220375023092880706e-01 -1.349132394666368917e+00 1.426190787922430481e+00 2.105110413037773132e+00 1.675758978448319558e+00 -3.968579263233102394e-01 5.136222786547678387e-01 -6.532188599414802122e-01 4.110934484896693886e-01 2.223983778178964865e+00 -6.003486566326624724e-02 -7.724112223553590839e-01 -1.277059974025168465e+00 7.608019076412002590e-01 2.009540206433835796e-01 -1.013566568991718375e+00 2.805223470454741852e-01 -4.596311027677618122e-01 7.865788047847914743e-01 -1.469057473650130508e+00 7.231824719976948090e-01 -2.486844488878018344e-01 6.055310383584190381e-01 -8.760633091258294980e-02 2.534943585606155847e-01 3.140972804166292098e-01 4.361121985552893765e-01 -8.355548900445813887e-02 2.305002054203787731e-03 -2.473820128576726673e-01 1.328328119433638932e+00 -8.783837579080201463e-01 2.816767654022901413e-01 5.259475738632904962e-01 1.045761260913294632e-01 -9.484288054053801043e-01 8.301063373236436393e-02 4.815122603374655252e-01 -7.108649080448334323e-02 3.122165314305342942e-01 -4.934184634216357002e-01 2.870733590639479860e-01 -1.760543649434513913e+00 3.236560051721811271e-01 2.456195269337466236e+00 -1.359975287314872272e+00 6.841168582875063464e-01 7.676618668338059948e-01 -5.682091964889086633e-01 -4.165219827816272757e-01 -1.270436047986491825e-02 -1.582593213665948406e+00 -7.633513202259652186e-02 3.439130903273068252e-01 1.256093675956244882e+00 -2.505473736355777192e-01 -2.227583335357810501e+00 1.019470408271686973e-01 1.040894644519483991e+00 3.037529983352419208e-02 -6.082274627313132287e-01 -7.661652722200855414e-02 -2.966313917963753211e-01 8.082257453482295517e-01 1.664205456997848387e+00 -9.356910614812546934e-01 -2.100903241122895893e-01 -2.896040908974072403e-01 -1.092817270493821269e+00 1.059429955533075729e+00 -1.293296387703052108e+00 -1.564328609731736597e-01 -7.144590513840926027e-01 -9.535448535441641560e-02 5.461064051230062333e-01 1.226780504894435353e+00 -5.632120106355957834e-01 1.657353416266115764e-01 1.277882622084970388e+00 -2.192032407054666177e+00 1.437789453490645020e+00 4.727058942266299524e-01 -1.748218474451907145e+00 -8.318857176022200761e-01 -1.154186257805111415e+00 1.501995278276886392e+00 -1.230470866611477421e+00 1.044549856847423186e+00 -8.354226857991243760e-01 -2.204232926127724479e+00 -1.257729021865000296e-01 -1.994811891638811063e-01 1.327020319958010397e+00 -1.026456828329028959e+00 -6.906790014652669507e-01 1.052253434041714009e+00 -1.545577752274139627e+00 4.193191913142520488e-01 3.682746471179709213e-01 2.886597996795563503e-01 6.180149134110693998e-01 -6.440749836380167404e-01 -8.538137759050620224e-01 5.776777111391361297e-01 -1.522937362663175476e+00 4.710244897840264455e-01 -6.248668050361676496e-01 6.316221434724087480e-01 -1.831526317349015498e+00 5.599943544957044494e-01 -1.244249015202913977e+00 -1.042015506898219979e+00 -3.944539502536696940e-01 -2.060635320339978538e+00 -1.406006427309578699e+00 -5.175492869448464761e-01 -9.631118921173871250e-01 1.300210399999550681e+00 1.718793221140024974e+00 -6.797207179369140206e-01 1.312427619407245116e-01 -2.629862081373562366e-01 -1.756326863524359239e-01 3.763918121186032861e-01 -6.899393717842564611e-01 -6.750405714656693146e-01 1.572139800734037585e-01 6.474048283124614889e-01 8.323216638515085197e-01 -8.456286869930318417e-01 -1.547660775186062487e+00 8.753344830030608259e-01 -1.168276717079473004e+00 4.129306463134542193e-01 -1.936142944306488978e-01 -7.660214357048485967e-01 -6.813840291607316246e-02 -2.035707097101158602e+00 2.803943773939218120e-01 -9.343831493406278277e-01 4.299813718095239490e-01 -7.484820989477265485e-01 -9.286657682023766736e-01 -1.047250237343635426e+00 -6.049437270580219073e-01 1.310052872780489985e-01 3.456234296164770181e-01 1.511932773346140513e+00 -4.113982180818423484e-01 1.519239358665171874e-02 -7.331041195060253868e-01 9.209630113460568479e-01 -1.562564048809990114e+00 -9.401737339745537270e-01 -1.116820059227294215e-01 -4.729714151307214953e-01 -8.583813940145726962e-01 -1.441378566666124961e+00 1.798027383552347924e+00 -4.175072669653925317e-01 1.680728419990207945e+00 7.227461976206349670e-01 8.852052092983649922e-01 1.411504287178214856e+00 -2.447531685467355389e-01 6.261750373390795321e-01 -5.819687040741755579e-01 1.607908286779367035e+00 2.406281205093476205e-01 -2.570757439183708470e+00 -4.088694783189262827e-01 -1.031037731456583950e+00 3.882160961715490077e-01 1.699905496487934820e-01 1.383580187468423484e+00 7.790257960357008793e-01 1.351053084880224686e+00 -3.535996567744214558e-01 2.223416249508319842e-01 -1.356054788944984768e+00 1.540785363675825081e+00 3.031779861664120612e-01 -1.010372800540699334e+00 1.057510039302953730e+00 1.300409619880222856e+00 8.437836831368655810e-02 -3.172633575314286886e-02 1.107948342351688514e-01 -1.692678977709537735e-01 -4.262182364526708733e-01 -2.547954864660463503e+00 3.096667418106110459e-01 -2.256379883024039579e+00 -6.227181741338789767e-01 -3.221572596520434761e-02 9.753583365834265217e-01 -3.441835065175333219e-02 -8.788146190170005312e-01 -1.003930068663713149e+00 1.445770399079759239e+00 6.117739638578145733e-01 9.079883091074174573e-01 -1.931905432091141073e-01 4.719806935800510694e-01 -1.574822507711732600e+00 1.075078441745123570e+00 6.279747615625574930e-01 6.809141409668553191e-01 -1.800563558272753273e+00 -1.386151589350649305e+00 -8.460909134772852669e-01 -6.211785345271571002e-01 1.580729478980968716e+00 6.836971835287731780e-01 -1.221643568510374367e+00 -3.831250756932545465e-01 1.578647641544440816e+00 4.674191104677324904e-01 -1.154194427735062201e+00 -3.542499106264492825e-01 -1.657887779180456489e+00 1.196473519952069520e+00 -7.894960269572323108e-01 1.569003207578052006e+00 -7.687617877142279843e-01 -6.822544499763433246e-01 -2.601511546370079420e-01 -5.623545060490632297e-01 -5.776644730269921979e-01 -2.265133439981494301e-01 1.866313088313767077e+00 2.644159776840400711e-01 -1.006904152904959826e+00 1.415597228302726940e+00 -8.784690134563380437e-02 4.099386190229390436e-01 1.202783054391925788e+00 -1.555083677551561072e+00 -1.645177390940953721e+00 -9.893538032216367406e-02 -6.522079690323548951e-01 -1.752691634900680473e-01 2.731992941998914737e-02 8.765942457878718452e-02 -1.067443020374201773e-01 -3.149267292425043246e-02 7.136590208958333292e-01 -6.048057512348523623e-01 -1.272912439474087387e+00 -1.457348005810958025e+00 -1.631215546917971493e-01 7.040427048796978893e-01 -1.257933283391535761e+00 -2.558995874297119943e+00 -1.542660326690976857e+00 1.288452170682541364e+00 8.636595479223477811e-01 -8.612872336025192976e-02 -4.018145573505811918e-01 -2.184468888478404480e+00 1.550330583332546919e+00 -2.294739248646146257e-01 -1.891114858157913581e+00 -3.651476722152724452e-01 -1.113269680585017518e+00 -5.247538198405233834e-01 -1.006258862744569410e-01 -5.525196243824227471e-01 5.968531091440105740e-01 -6.901005629926445506e-01 1.264488654611535534e-01 -3.567112690695171673e-01 3.910195960160831596e-01 -1.025697426305543170e+00 -1.015258651900819764e+00 -3.427178197881088462e+00 3.016108592242275899e-01 4.747294761746958525e-01 -5.613105761850809561e-01 5.629280906170915921e-01 2.135349773810450102e+00 7.355431859286520879e-01 2.184931865401302797e+00 -3.364398202146076655e-01 -1.013559362549528942e+00 3.022909301250860659e-01 1.208619634377500196e+00 -1.790891546633512355e-01 -1.246084652867228471e+00 1.484201346128498633e+00 4.546245124459382669e-01 -7.383003263147498441e-01 -3.159449801774178584e-02 1.854542250717670759e+00 -4.355445898261173232e-01 -1.821061969122459434e-01 -4.233280720090694671e-01 1.371822640797118353e+00 7.559732827934065869e-01 -4.693518228430256789e-01 5.191953292047639668e-01 -1.186946904691724258e+00 -2.861163757992974399e-01 -4.476884470085265022e-01 -1.322855565807104783e-01 -8.910037311994611908e-01 -1.122958095628548536e+00 -6.398746763734203258e-01 -3.398684244018436718e-01 4.006227058286697118e-01 -3.480130193315972287e-01 -1.704487603100595994e+00 6.694972139241019971e-01 -1.253863034721924619e+00 -2.872206132544602442e-01 -1.539229954298833025e-01 -7.707031430659113669e-01 -1.505910465707551715e-01 -6.017197608158683098e-01 1.318588198219330598e+00 -2.354014972829260866e-01 3.944781045044964407e-01 -1.131366797358524634e+00 -7.645744470722080077e-01 -6.297506134355701501e-01 1.910916434570347322e+00 -2.732570456797377423e-01 -7.325660622400440580e-01 9.647071433956918574e-01 8.905403970698170246e-01 -1.011135898879869321e+00 1.644008064084756304e+00 -2.202487501287652971e-01 -1.652895368179172708e+00 7.693625842558088346e-01 1.060537752054593053e-01 -4.994920474379994646e-01 2.479663359063506989e-01 9.635736850962433042e-01 -9.598783820789755783e-01 7.785187464353980902e-01 7.826993160607406130e-01 -8.964250536582627493e-01 -4.244943422211294726e-01 2.341475997699694195e-02 1.476358516842356750e+00 9.599850849368465333e-01 2.236054545113786429e-01 1.377910412231019488e-03 6.554983383520985862e-01 8.561118690909484963e-01 -5.116231551347818485e-01 -6.120885479539333041e-01 -2.535755142528126616e-01 -1.685333455561096039e-01 1.764325101720811473e+00 3.913864277504822131e-01 -1.898496654525864968e-02 3.300356617818810401e-01 -9.562109985847875304e-01 -1.281026270214385754e+00 -4.967521374485696084e-01 -6.485991638424649652e-01 3.957830357947528799e-01 -9.625286088425519804e-01 -1.280429422799193473e+00 9.215290528943753667e-01 9.234692169655550620e-01 -1.109096133521125127e+00 -1.226070110293999427e-01 -1.926200463622671499e-01 -1.438742905523760607e+00 -4.299545332347461807e-02 1.510001756408307472e+00 1.442913922970761709e+00 1.595118846813516233e+00 -1.582544860520750163e+00 1.312823221434887166e+00 2.002054292824735349e+00 2.721337601320975574e-01 4.169110281754478953e-01 4.821723837212884556e-01 7.543456495458548128e-01 -1.685544103897999690e+00 -5.528125849904576006e-01 4.013388065848612074e-01 -1.894073906888355197e+00 -3.559037263972573695e-01 2.766615445310900978e-01 2.447656958431812246e-01 -7.678193818896464906e-01 -2.023515209181350194e+00 -4.869347967203923044e-01 1.092068401197379357e+00 -7.356417435818906059e-01 -9.805930962255229866e-02 -1.050367786793263480e+00 -2.259062651902946417e+00 5.156035173497383051e-01 -2.561319538035830234e+00 4.122421978242540308e-01 -2.366618369234036567e+00 2.548092822959780457e-01 7.353090632562535589e-01 -2.537408019599984854e+00 1.012906448875060608e-02 2.593219633838056204e+00 -2.166486130986957637e-01 -7.918058669302858732e-01 3.819499113923922606e-01 -1.020578825585708449e+00 5.834732626459595561e-01 1.734273116393496128e+00 -9.848246637361827149e-01 3.302529107516999352e-01 9.789064230951308732e-01 -1.642891276976680970e-01 -2.352805987751840078e-01 -9.335237082806574493e-01 -1.405817751106173130e+00 7.157639098977919279e-01 1.470228959939858138e+00 7.193045216432428779e-01 -9.410342626902167273e-01 3.286273149073748456e-01 -5.447729554447374722e-01 2.102436924901291970e-01 5.660114017454639379e-01 -9.520598257686790911e-01 1.497241255571411189e+00 8.575029790203503310e-01 -5.659511804991956135e-02 -8.826730840131029598e-01 2.241170236152901118e+00 5.643016922327861451e-01 2.190344619850739250e-01 1.193968824639991100e+00 6.866198140953401197e-01 -4.819282003058671937e-01 -1.009440747217621004e+00 7.864197017094307629e-01 7.260105358790187591e-01 -2.457744658293396223e-01 2.084852573790998420e+00 1.783841862363281905e+00 -3.608961484356864591e-01 4.073967335439255821e-01 7.962329033346313700e-01 -4.971739821792984793e-01 -1.070098571410527777e+00 4.499792200327028258e-02 5.044964343818080232e-01 3.723813255907843511e-01 7.153987973372762932e-01 1.764072364448715236e-01 -1.262170026574734205e+00 -9.176357016164931046e-01 1.106168893021005628e+00 -1.165300986170189068e+00 -6.700029333252529584e-01 6.383782797892352256e-01 2.993437122124048000e-01 -8.213018738319085577e-01 1.665347268562553662e-01 -3.668929261252352192e-01 5.642290032914742959e-01 8.470178069477207750e-02 -7.486891688486032592e-01 6.429488397457894244e-01 1.416414102446992507e+00 1.284606408474034955e+00 3.757167833132343815e-02 1.583960752037139263e+00 4.688079464937843777e-01 3.470828292826556583e-01 -8.613561870009850407e-01 -8.016103932888202568e-03 -1.559297384575621281e+00 -3.294757744752556672e-01 5.280865035886067593e-01 -1.952168485525555219e+00 6.644865053752315731e-01 -7.192108034962889362e-02 1.042354210857795893e+00 -1.186509158024166677e+00 1.301245418704296775e+00 3.524324249897335948e-01 5.444384862607218878e-01 1.474707665491422626e-01 7.093761648995322577e-01 1.240105350573960319e+00 -8.673567722341886110e-01 5.328227013906030596e-01 -2.578818437086813908e-01 -1.780845544587747742e-01 -3.770791695237114549e-01 -9.561740741190013493e-01 5.957167554799485121e-01 5.836987964143125485e-01 -3.296270143506240813e-01 4.787823442533859497e-01 -1.725005909451119424e+00 -1.010693065005928482e+00 -3.481067580623893321e-01 2.755305077069038489e-01 5.939899678889560830e-01 8.860446046125888264e-01 1.495475867226430777e+00 2.438753882457531941e-01 1.071975264531785044e+00 -2.645903936722836747e+00 -4.560690937428687475e-01 -3.830268907532795586e-01 -1.812863108604632290e+00 -1.044511353690420252e+00 2.361264404009089990e+00 -2.998009583836896974e-01 8.915983418274444627e-01 -1.014307470393112531e+00 8.378967288766310251e-01 5.344535630662030495e-02 -2.940155196823177053e-01 -7.442701618657273643e-01 -8.804421041568717410e-01 1.457173976007419269e-01 -1.124254761807865766e+00 1.641526295123752144e+00 -3.315427685429786497e-01 9.510633533389331040e-01 -1.523186726300411520e+00 2.161559254310279510e+00 4.843034810320516192e-01 5.640364364456910140e-01 -2.310806028816356772e+00 2.916797825945556810e-01 -2.542967099405732401e-01 -2.048085299561692718e+00 1.171518618070154449e+00 2.655095787981526900e+00 5.637516303687728492e-01 -1.605284957163026771e+00 1.001939834576821564e+00 1.777017133101588930e+00 -5.127495937478175891e-01 8.335853834365725135e-01 1.830977630385874910e-01 7.686746708681434503e-01 -1.215795493956283169e+00 -1.342594581111746121e+00 -3.080903668401391848e-01 4.154596059431425181e-01 1.349357900046497916e+00 1.309552681596564128e+00 -4.797210251186246888e-01 -1.421758830301388610e+00 7.836516182736331659e-01 9.204212896772196242e-03 -6.270194996574107726e-01 4.191147369604893425e-01 -2.324451504021233517e-01 1.270738378714365791e+00 3.347961232111689167e-01 -6.692080715397523416e-02 -5.138309014479885972e-01 -1.075126805682785402e+00 1.096605753687183826e+00 -7.894937140715359014e-01 4.811609145338948679e-01 1.492548502052554404e+00 -3.873236197766265487e-01 1.187840454923730693e+00 1.121488362741779543e+00 -5.543405203051597618e-02 2.929135917019773383e-01 1.114500039846851420e+00 1.973578913986854477e+00 6.487244976733125279e-01 1.040302983833045092e+00 -4.833064252680593365e-01 1.705470939796981111e-01 -9.516430333750305337e-01 1.970554981751732604e-01 9.683598841103897570e-01 1.370997626800299463e+00 8.182579412875953251e-01 1.516251584726270973e+00 1.331585235480257645e-01 -3.895226261701458248e-01 4.403533147526501185e-02 -8.691143475451437173e-01 -2.040355627936795979e-01 4.656414380123369834e-01 7.492887865078554643e-01 -6.478099264022054715e-01 5.000932110223798438e-03 -6.453467668700934023e-01 7.725604816076033776e-01 -9.639744848021033485e-01 -4.611116117679037729e-01 1.544085570775968641e+00 -4.813848236224514410e-01 -2.056981750548876331e+00 7.420252953105236360e-01 -1.110737881974450003e+00 1.097152851778526506e+00 9.136348657221678993e-01 4.137301010826894276e-01 -1.000861995921504155e+00 -3.958853039234561111e-01 7.516123567914740899e-01 1.009389103255062592e+00 -2.674671101699558573e+00 2.719133553187111918e-01 1.234144950227091142e+00 2.456161403251800324e-01 -1.452242419851942579e+00 1.092082411138041831e+00 2.042651218893512421e+00 -1.371648612522355926e+00 1.009994184489993119e+00 -1.601523933514346631e-01 6.753375482456741574e-01 1.411460334355798540e+00 -7.183892468236967588e-01 -1.041375021149813174e+00 1.268153701447767290e+00 -1.258434683663422593e+00 3.066590670987306977e-02 7.234666701733923899e-01 5.589601042483567372e-01 1.022479675184873316e-01 -1.190565109565572044e+00 -1.956880787213713058e+00 1.289506597979205527e+00 1.778373730013629084e+00 -2.557220596150083125e+00 1.171962419245445863e+00 1.166522238552132773e+00 9.524338661812719042e-01 -1.639936498590722769e+00 -1.813524333028408431e-01 -5.372683864124090380e-01 3.359590749687180744e-01 -2.719899708440343122e-01 -4.652646011895406053e-01 -8.978560499926403482e-01 -6.936264690403894095e-02 -6.002234761827116571e-01 -2.453492316687329033e-01 8.067680072716749695e-01 6.455484600143944762e-01 6.217182646460576306e-02 4.220072861452795476e-01 -6.176086309465930180e-01 -5.382112162627280538e-01 -9.235576356455621472e-01 1.683232490071020271e+00 9.890226497764467162e-01 -2.759600381089367116e-01 -1.302866976113484343e+00 -1.006136790250011348e+00 -2.040360000842297961e+00 -6.910364477757722224e-01 -7.673730327326334644e-01 4.060746904639569305e-02 1.077884349453877455e+00 6.499221739320897029e-02 -9.982140271829003098e-01 2.563452878979086691e+00 1.134310336984442058e+00 -9.068265362408085561e-01 1.338714383075131575e+00 1.146437319164888224e+00 5.807395997418530742e-01 -1.912313155258935915e-01 -1.196674547924891030e+00 -7.272023851890057067e-01 5.861349069354157004e-01 1.328472195436465553e+00 5.193991908752452202e-01 4.331850548534509904e-01 -8.317318190354434648e-01 4.829613894629867232e-01 1.179562934260949270e+00 6.144024205023933538e-01 -1.124346305053541162e+00 -6.871168487639504052e-01 -1.263021413509359259e-01 -5.470683234677558016e-01 3.213171519413853816e-01 -9.924774293091152000e-01 2.637855858308331136e-01 1.288610103303073462e+00 -6.231054456172985256e-01 -1.355720839309358050e+00 -6.392107751821933803e-01 -1.761586736649093599e+00 2.689452934827625818e-01 5.274259909988114892e-01 -1.525350178448859007e+00 -6.046493152495597823e-01 -5.571091967354623309e-01 -2.396453681901578037e-01 -1.152146416105625848e+00 7.037220614144926722e-01 1.702740173687536940e+00 -1.302180281506748916e+00 -3.614429329079141273e-01 1.297681502365094497e+00 1.196147862554082897e+00 1.358845471536499261e+00 -2.956179347828203352e-01 -1.147970096126715189e+00 3.874411462884909674e-01 1.743437375540267231e+00 -6.116071491456221976e-01 -1.194570243654252906e+00 2.422246663628831453e-01 3.861808744677937555e-01 1.240857470254991712e+00 1.700025766911915648e+00 6.075852305136435483e-01 -8.655536712107614328e-01 -1.500578536166209842e+00 1.276683990600996355e+00 -6.550139567100070614e-01 -5.844165528144970034e-01 -5.249029776775646638e-01 9.915418379087178602e-01 5.807769233214775673e-01 -1.632719677638147515e-01 -1.355579351475799665e+00 -1.203544072343301963e+00 -2.112785704386357377e+00 -7.879930985727461312e-01 7.180597067461031990e-01 -2.782046974033372533e-01 -1.478543551797678601e+00 -6.895730543752676134e-01 -7.462969573395783485e-01 1.462728775090808009e+00 -3.226421350193230952e-01 -7.711452498614691509e-01 -8.358982931009100170e-01 1.231002583979652565e+00 1.059779854062953053e+00 2.750827539007537070e-01 1.761444597991344008e+00 -3.305878337455299687e-01 1.020506309286172586e+00 -5.992367137558881479e-02 5.094637599998640409e-01 1.309850906447147301e+00 1.143642045966677845e+00 1.276849353114977825e+00 5.358489454126075247e-01 -1.878982739983468209e+00 8.161033765530142370e-01 3.661746584451867209e-02 -8.164851284664526032e-01 -1.356545277422546603e+00 -8.287316970149966044e-01 -9.890056873264960746e-01 4.745869775118845973e-02 1.169897117742086712e+00 1.140298186268140723e+00 1.245322995340056416e+00 -7.348804322671208533e-01 -1.856141914832084794e+00 -3.583780291566571186e-02 3.131132220329300164e-01 4.441095597529731015e-02 -1.329255497774092243e-01 -4.919942300579151911e-03 -1.666099497309707411e+00 1.600008070563841533e+00 -1.847565906327697516e-01 -4.142920590627322541e-01 3.373807401670346762e-01 -5.002307554337785955e-01 -1.044814465523695057e+00 -5.948010540302849369e-01 3.997369969389126254e-01 1.693307167039824535e+00 -9.482156405269734911e-01 -5.105960166170493419e-01 -6.578840456339707377e-01 -1.533087970649611220e+00 2.089742913048298623e-01 -1.916916070613358336e+00 -3.255828736859990857e-01 1.235609615649819887e-01 -1.193299639218483810e+00 1.068455643947948008e+00 -5.076082467314549929e-01 1.966415004395603683e+00 -1.625517203946409417e-01 -2.708884668886746838e-01 -1.873449619932334054e+00 2.028465887553697611e-01 3.276813448139546114e-01 -1.804791732785965275e+00 1.367253224147825692e-02 2.823349054457687246e-01 1.147082014506821901e+00 9.372660837784083099e-02 3.839853285014727668e-01 -7.954773749570803743e-01 -1.858597885562596197e-01 -2.496853568029471226e+00 2.868432815890046284e-01 -8.181406487241877912e-01 1.218613176042658397e+00 1.080936968425352029e+00 6.988182022303177643e-01 8.083598491812099551e-01 1.762792096183791457e-01 -1.051907352840015353e+00 1.109464077572758889e+00 2.575484990899338800e-01 1.017979115870891293e+00 1.435782436945242990e+00 -1.600202709387365196e+00 -1.247984942327462043e+00 1.224475066066410101e+00 4.186229584611934618e-01 -1.574113856674668188e+00 7.628773408088842523e-01 -1.520645022034500915e+00 5.854809792165164284e-01 2.115574427593579276e+00 1.276781997684384828e+00 5.702161325960781735e-01 7.686280324035161815e-01 -1.083103529686741950e+00 -5.701737598260964157e-01 2.531002786437491214e-01 1.257192411226685458e+00 1.465774983426415545e+00 -1.658216858598167767e-02 -4.098063287739016521e-03 -6.836837016325438832e-01 -1.050771137657482868e+00 -1.302057640471746769e+00 -4.285903602789522537e-01 1.742067569388723758e+00 -7.302208280358862824e-02 -5.718745493024708360e-01 -1.068603273763291395e-01 1.361785432013456809e+00 6.923406633669837440e-01 -1.492591187784721163e-01 -1.092752681213472687e+00 -8.715001293570774354e-01 -5.080405821895124518e-02 1.003984985109682149e-01 -2.297806629219535102e-01 1.376730899106461736e+00 -5.921723801047132918e-01 7.184556871355110008e-01 6.141317220176570890e-01 -1.100524165823043798e+00 3.719451077433662545e-01 5.051049056418622785e-01 -6.189018711768015102e-01 -4.541265338830983711e-01 -1.205997212884461156e+00 -3.428350261480090921e-01 -6.197548838962062268e-02 -3.203017958684823530e+00 -7.876603344398547257e-01 1.615015934227299887e-01 3.456622567963899550e-01 4.883328812996124424e-01 -3.305574122989375918e-01 -1.256138761494967726e+00 1.359785588229446951e+00 1.672753346554721299e+00 -1.198854148647355622e+00 -2.447872111807604389e-01 -1.228614890201001231e+00 3.153738564814944634e-01 1.182528969826879717e+00 1.652797989134494161e+00 -1.319111454541672890e+00 1.592947448412663780e+00 2.503428256119770157e-01 7.505967835788299736e-01 -9.709693788179081242e-01 7.858272235836984976e-01 -6.981420943878419161e-01 1.230725623785167366e+00 3.101097621761468841e-03 -8.832710217894748084e-01 5.845355047508219437e-01 6.835827168610337790e-01 2.628185886790956882e-01 -4.197769252732965195e-01 2.579684337380952486e-01 9.861094755683071089e-02 -7.532311625586114445e-01 5.329525969106508887e-01 -6.997337780532732199e-02 1.882769595734087309e+00 -3.753679481244840410e-01 1.315334395717179250e+00 -2.375355421291117430e+00 -7.046529626991414608e-01 -1.509444071733657244e+00 1.204860280459808530e-01 4.168214764926331806e-01 -1.841799636687323216e-01 7.963764826939456754e-01 -1.344620873214449563e+00 -1.863782713207478292e-01 6.533342008618808761e-01 -1.658966936261033531e+00 -2.942519791250509109e-01 6.548579163172829620e-01 3.289997110002361724e-01 -2.503250527732316932e-01 1.022327624337972196e+00 9.969389232038414761e-01 -9.989469124422305224e-02 -6.614996090135503160e-01 1.569934237113630449e+00 -3.752489399463863617e-01 -1.921685347722106307e+00 5.347596666694360845e-01 -5.252652914435820275e-01 2.305131389419035337e-01 -5.753831042908184035e-01 3.651570331504186973e-01 6.775524534980884583e-01 -1.144585818563174096e+00 -2.316824632168210940e-01 -1.827613196604972456e-01 3.173307689205618481e-02 3.629677644862376873e-01 -9.183561403552683577e-01 6.240679845841730078e-01 2.348020294431324984e-01 -1.118596027622990707e+00 -4.920742503338490503e-01 5.048462029925326888e-01 1.507139708330304195e+00 5.183774077284001303e-01 -2.774775487296660348e+00 -4.303949167848938884e-02 5.630944676696322260e-01 2.448106196981295057e-01 3.237986355356353707e-01 -1.062984946090942961e-01 1.164080864869283388e-01 8.763624493580296493e-02 -1.903344144836842000e+00 1.646035251624819118e+00 1.123550952418788107e+00 7.963615140635098288e-02 -6.665007602823466160e-01 -1.580786248390785076e+00 1.570092663909419262e+00 7.297173135301824320e-01 -8.095840899224066023e-01 -4.123071366269757676e-01 2.574500612800336707e-01 1.022332629502398449e+00 1.692856455518372050e+00 2.336120865216676640e-02 -7.370118758810731974e-01 1.011083744247602834e+00 -4.314218569078771548e-01 -8.129425825842306885e-01 -6.559979022243112023e-01 -8.998141994079503769e-01 -9.754211582349517906e-01 -1.910449303907673979e+00 -6.205537781985671630e-01 -9.133974400899925739e-01 -2.473272862275674999e+00 5.867843833351162053e-02 1.183130807122800165e+00 9.303838537234130346e-01 4.267156099711461037e-01 -9.302443102411683817e-01 -9.439900944449088893e-01 -7.450247589693721750e-02 -2.277986163363141525e-01 3.286257376439072342e-01 1.390295866628727950e-01 1.731424209185038476e+00 -4.255294507788490166e-01 3.656624804366001569e-01 2.249236020200183983e+00 2.512945491492156111e-02 2.975778212620175389e-01 -2.614858610800065430e-01 -1.173743144880089906e+00 2.092948890258398809e+00 8.008750024579796012e-01 2.930987690246845689e-01 -3.298240058823974086e-01 1.275697153215030077e+00 -9.765871790282890097e-02 -9.623243666209928271e-02 1.045135509237264060e+00 -2.397128159269988068e-01 -4.839594304806485447e-02 8.211849476214111432e-02 6.703487937973555688e-01 -1.709199942064620448e+00 -4.644243008602178674e-02 -1.167789164646384936e+00 3.684974555721074463e-01 -6.560159567911255651e-01 9.387848893787531512e-01 3.274680579648635292e-02 1.426559765131734547e+00 -1.534092284753566959e+00 1.235947165146075832e+00 -1.357379092258395259e+00 -1.026019625448288730e+00 -1.030845533585011742e+00 -1.729121814202804419e+00 2.567770622762826083e-01 -1.020652055163357108e+00 3.329721512050488053e-01 -5.471875363791479929e-02 -2.356155974269511510e+00 1.417309819555453654e+00 -6.976815146622626918e-01 -4.862565435871783470e-01 -9.926358870889494257e-02 9.238321259505898331e-01 -1.213437208974224690e+00 2.136847597891333439e-01 4.096864871245202155e-01 1.220770476532892834e+00 1.625685906673192349e+00 -5.308987926448774930e-01 1.236364628812646610e-01 3.818989201728806987e-02 -4.507573580602449170e-01 -2.577774482909132914e+00 9.847338981107511824e-01 -5.639111867244596121e-01 -6.527632009533121948e-01 1.214049495048438398e+00 -4.163786536280643102e-01 -1.637203441857413955e+00 -9.257683614152071305e-01 5.546681823677110934e-01 2.059508898791164722e-01 -2.378702641659549699e-01 -2.201702035966384141e+00 -9.330078579708207531e-01 1.356901657474356426e-01 8.812204234469049879e-01 6.260268865240621317e-01 1.540388359605725510e+00 -2.383229973060176365e-01 1.321750798253628900e-01 1.370250556397502040e+00 -1.742656720050537622e+00 -3.491850899227388894e-01 2.471769598007244717e+00 1.472099072013632326e-01 6.808166332455289904e-01 9.429671418294131024e-01 2.316011913483420059e+00 2.981461009214500524e-01 1.630650357870914446e-01 9.843254391324073038e-03 1.493090039667632762e+00 1.047267643891117928e+00 1.835676038500730245e+00 -1.402969664320503185e+00 1.463045755126471392e-01 5.455078668517882035e-01 1.929942744485012573e-01 1.906459878273215613e-01 -3.900503323725366678e-01 1.032164201683491545e+00 -3.552983034968066334e-01 -4.117202233002238421e-01 3.902541017572971338e-01 9.669108924188715148e-01 6.347646788484676561e-01 -4.596912990957644496e-01 -5.494846265054152967e-01 7.941802871755344606e-01 -1.097867887640858298e+00 8.315403588814842539e-01 -7.384035680187211841e-03 1.436401382305962704e+00 6.246540380104356194e-01 1.676799143375268919e+00 -3.183332233041929471e-01 -1.263673022134368606e+00 6.634865152814856115e-01 -1.081893825010947774e+00 7.948127347501623419e-01 -1.091458078728923420e+00 -1.152620893715957662e+00 -5.432401625762220965e-01 1.095092286762676226e+00 -2.977235244178694229e-01 1.010668684118429583e+00 2.089045541574781062e-01 2.067922157083930679e-01 -9.033734731742301127e-01 -1.075738671926743939e-01 -2.005392217704466962e+00 1.357712086647371086e+00 -7.603185277424368005e-01 -1.878322557840462093e+00 -3.135959840552731692e-01 -1.007435912197262473e+00 -7.677456536950986177e-01 1.229900116235219443e+00 9.327317643032638772e-01 5.094350254481769813e-01 1.388533225568155727e+00 9.992717846356715672e-01 1.727876224403507299e+00 6.536223702616970055e-01 -9.244463865630223598e-01 7.315905085695065813e-01 2.643953502355561591e-02 -3.201756838637488389e-01 -8.409054862910604333e-01 2.646731930360350371e-01 -1.797140634338564080e+00 1.108305005848119862e+00 -6.051415386718278500e-02 -1.610059191835161441e+00 2.172812171860014074e-01 -3.896135210896451984e-01 -6.635370922133168037e-01 -5.512140461495468324e-01 6.004525594106018271e-01 7.872169660339141117e-01 6.754696019203538793e-01 -1.821741356611395801e+00 1.393470520523772294e+00 3.300077725052508182e-02 -3.406606818231515121e-01 -8.367473870339620090e-01 1.129057732131237834e+00 -6.016416965621500523e-01 -2.969868408311468144e+00 4.023041821312226540e-01 3.732570174971590604e-01 1.532600195661771192e+00 -1.904409856324709993e-01 -2.662181789852718916e-01 -3.357402848917417360e-01 -7.854571721162262321e-01 -1.550590700728362442e-02 -2.337553832515732594e-02 -2.041191193237778256e-01 3.971574898476334381e-01 8.178519517399648331e-01 -8.179561841778490994e-01 1.566494261461807369e+00 -7.912403057446473209e-01 7.995565944858298302e-01 3.123483636055540691e-01 1.601633640166617578e+00 5.713042365372925646e-01 -3.615923573572283473e-02 -6.222077812477875280e-01 -1.047953841575626877e+00 8.800220970654628605e-01 -1.662123358276794693e+00 -7.083262041370251838e-01 4.977672320742575485e-01 4.634989433658308622e-01 1.066226928103027882e+00 -1.270251997006103029e+00 3.116856864489996326e-01 -1.245548017233902849e+00 1.794213511906996850e+00 -2.421533176698564827e-01 -3.564535966740416811e-02 7.648851339277890071e-01 -2.268185076302001058e+00 2.887805328305983465e-01 -1.045939348143524628e+00 4.648217736320137683e-01 -2.148111002149337700e-01 6.443645232617816188e-01 4.458201567738893090e-01 2.795923508423642012e+00 -4.259954145525721714e-01 1.329323485286722839e+00 -5.754439861425105773e-01 5.688303555834078873e-01 4.697903653339463581e-01 4.101818149167340000e-01 5.175119264360208415e-01 3.546099179982890592e-01 2.168722323530191343e+00 6.674328891928721363e-01 -1.034779338529763892e+00 -7.651970429856207456e-01 -3.127921718891780722e-01 -1.708359452358334529e+00 -4.251054776229895582e-02 4.846359643003503304e-01 1.570373113512174124e+00 2.553991789939498176e-03 1.771019995309608630e+00 -1.778875685671871265e-01 -1.604002623457162713e+00 3.267689208431917014e-01 2.591468642418419677e-01 2.829670781430249082e-01 -8.897718792880794647e-02 1.862271456023139260e+00 5.714568815206830590e-03 7.545966680480999944e-01 4.758411812436360022e-01 2.258899686019075204e-01 -9.904499406677154116e-01 -1.445879307490718357e-01 -2.002904119359956436e-01 -5.518558520201892748e-01 1.470680211240085411e+00 -1.154307605966821415e-02 -2.742221846234857985e-01 8.829902588904534610e-01 -8.961833826783552892e-01 5.331591375488743401e-01 6.204084970366962465e-02 6.068486530401100421e-01 3.324369577862836267e-01 1.593189377791781824e+00 1.210969334690805255e+00 8.281431495473515203e-02 -1.202978365676480532e+00 -6.294960434791235793e-01 9.515558799779262333e-01 1.263920766973755550e+00 1.242402018955522935e+00 -1.414820930922503717e+00 3.351863924152292517e-03 -1.437998780135825605e+00 7.629285592595744792e-01 -1.033994352782815929e+00 1.768666865581603187e-01 -1.514448861045754269e+00 -1.196368010622289813e+00 -1.058205489542349831e+00 9.230045007607106111e-01 -3.320730865314698854e-01 -1.312200695757210545e+00 1.672788871618839934e+00 4.198759035963096076e-01 5.061574155445060924e-02 7.220394385154353945e-01 1.582196960864539426e+00 -8.755305446763009813e-01 -9.407972658715171299e-01 -1.863440086837101495e+00 -2.323634327095859195e-02 -4.958671867304925152e-01 6.205530125180429568e-01 -1.653846919113791947e-01 -1.283594804911546670e-02 -9.961250591826783518e-01 -9.174678581835715718e-01 7.004367750882442012e-01 9.501932202886311796e-01 1.174969312368526614e-01 -9.774516327927180726e-01 -1.134612057332905266e+00 5.306444987113810852e-01 9.624449297937566206e-01 -7.379589037745498681e-02 -2.560758456278690587e-01 4.357447069632667813e-01 -1.681739501229259082e+00 -1.228906394432866200e+00 4.558980168692651214e-01 -1.373456843219192702e+00 9.163951775968440794e-01 -8.525655551346146277e-01 8.585974087133152466e-01 1.264694070765066014e+00 1.535738437128529643e+00 4.329103807724175579e-01 -4.938374454790941392e-01 -1.142313646967524771e-01 -1.082002657344530938e+00 6.482407541269875617e-01 -6.584234658536089468e-02 2.518351737893928521e-01 -7.433920222573339176e-01 2.535115468058701360e+00 -2.229374075214614948e+00 3.295522974597520971e+00 -1.031425116508340123e+00 1.636689055511246493e-01 -1.339768073558181172e+00 1.681972393773665919e+00 1.190637713190525249e+00 1.978342387714460582e+00 2.181694844863942828e-01 9.711165158652109719e-01 -3.527658062066257871e-01 6.986108441265039826e-01 -8.574487143615059370e-01 5.913119541471585361e-01 -1.876474575521563048e+00 -2.847544584359973374e+00 -1.168439356767147164e+00 1.483718630509419212e+00 -7.369887660194520684e-01 3.347757441841978099e-02 -1.505307962579223446e-01 2.059361722753982327e-01 6.368237163555436897e-01 -1.346825643908884151e+00 1.760819194978529012e+00 -3.966049466145943336e-01 -6.202270716079094637e-01 1.292305509185200485e+00 5.276145910656389049e-01 9.908981576795648782e-02 -9.491969073731179596e-02 -2.353201678587516277e+00 1.823579055912958546e+00 1.317156628037232102e-01 -9.788761448903118279e-01 -5.851811747010273734e-01 -3.262896005055400117e-01 2.866432297910821436e-01 8.073666457102069982e-01 -1.506453346980482833e+00 -1.916935326753463342e-01 -9.682322980325961392e-01 2.084730321038870127e+00 3.945987470875143149e-02 -1.459745693012140411e+00 7.797983640629734259e-01 -8.292087402994587908e-01 1.056229634048823085e+00 -4.556572790983516308e-01 -6.642400199696646412e-01 -1.579850604595133545e-01 -9.877739773324285544e-01 8.317912577019861420e-01 -1.882360224243395663e-01 3.567637955500923552e-01 7.364490306771507289e-01 -8.017965365350590567e-02 2.582782267726512759e-01 -1.866380923968216643e-01 1.351690238199486194e+00 5.555611512197243806e-01 3.968107460170149925e-01 -1.174939504898742548e+00 6.503437521194095350e-01 -2.481588378600965428e-01 -7.372244368068104903e-01 2.757691958382207265e+00 6.443496681982475716e-01 -3.973000709329495006e-01 -1.385379088590313890e+00 -1.366155966071900263e+00 -7.332084396403751869e-01 -7.411311715091200014e-01 1.044207107402421064e+00 -1.178991364898354766e+00 -1.237443929436132517e-01 2.729854159048701601e-02 1.563284330120319199e+00 -3.371215857780905378e-01 -1.151298609406254947e+00 -1.337979597530585485e+00 -1.081771041722645377e+00 -1.022082292892197986e-01 -4.822692192915405823e-02 1.412878166639391253e+00 7.283933256035025616e-01 7.080380675908420907e-01 -1.903717214744612973e-01 2.281266441260045297e-01 -7.823422105781934199e-01 8.911029331454725089e-01 -7.883993597973522061e-01 6.035074267236714141e-01 4.164271032214018620e-01 -6.274513038350479910e-01 3.129336316651765704e-01 -3.986842374492866048e-01 -1.806151537506558657e+00 5.415201885606082399e-01 -9.072551024184075663e-01 -1.337893322988782607e+00 -9.899314528050701459e-03 1.000238759159949087e+00 -9.452681578061179479e-01 3.403620596846829160e-02 6.549025575555625922e-01 3.021280126177559588e-01 7.604277758846438307e-01 -5.672929704831370934e-01 2.617893670695883857e-01 -3.706615981733004106e-01 1.833593099363440282e-01 1.135041959688374735e+00 -9.586107821615167390e-01 8.740567359569272332e-01 -1.696963930225869222e+00 5.540356446790674072e-01 -4.492467625051938668e-02 1.001259554748778063e-01 -1.739777893981605816e-01 8.504966902200724599e-01 -7.299897949627933702e-01 2.909015330934922594e-01 7.383356546515059682e-01 -1.042050507294370876e+00 6.322347272926137629e-02 -9.777241264917226893e-01 -8.904394336232930307e-01 -6.100123003578703518e-01 1.632120352679111930e+00 3.819021034582654739e-01 -3.835589219703797736e-01 5.042022973556160581e-01 1.274302837275083311e+00 1.826873392551855435e-01 7.796636056617328725e-01 4.398926531247143723e-01 4.828186472848215449e-01 6.480622348247350173e-01 -1.174074178640257093e+00 9.669590140424992875e-01 -4.197053995392022174e-01 -1.983184661258511824e-02 -3.171507888623252835e-01 -1.076471490149856880e+00 8.762474736724928936e-01 -7.665805605700748426e-01 -1.335051781106736168e+00 -1.859728981259786362e+00 -1.849598731370349913e-01 7.330861279794766983e-01 -8.630397655785339017e-01 -1.636757905954490333e+00 1.112543677412073828e+00 -1.105122994143792337e+00 -4.118781105768018480e-01 -1.050273347845440242e+00 -9.661927700861177026e-01 -6.318811659203974473e-01 2.992110835212045683e-01 7.212771476918881097e-01 -1.677663557247550674e+00 1.586712409693638581e-01 1.021976288805618971e+00 9.930672479693797294e-01 1.050866900480047939e+00 -1.002575129101207496e+00 1.173117866927221975e+00 -1.914919987277724944e+00 -7.532148095494725082e-01 5.803982496800156321e-01 8.348006670306103993e-01 8.588090002270918344e-01 -2.244327453518365711e+00 -2.491070782416963947e-01 4.810762053885435652e-01 -1.114198008909481841e+00 -4.822340091021679043e-01 4.060688028549559458e-01 8.820840428856455695e-01 -1.384558246258588698e-01 1.329607711346476959e-03 -2.088770904911926574e-01 -1.009311202981254985e+00 8.644383491661983276e-02 -6.640419419358912778e-01 -5.417977314821773582e-01 -3.679533458289793169e-01 9.704795963009531512e-01 1.767225383309732001e+00 9.790173042169906248e-01 1.421614986815836090e+00 -3.724770087467400570e-01 -9.984847047756529870e-01 5.523557096719170501e-01 5.220943669167825707e-01 -6.494578395926529080e-01 2.108423379616403803e+00 -4.453877368251507596e-01 6.433263469884166197e-01 5.051024975888703805e-01 8.785746535602129148e-02 -1.140666037761366436e+00 -9.071136320416940402e-01 -1.513239105884158775e+00 1.942195195629742299e+00 -6.035888247973526521e-01 1.496069206050190781e+00 1.850224783294502906e-01 -1.339962750832755178e+00 -5.939148085060834414e-02 -4.486646156225260751e-01 4.718252323154537020e-01 7.375829047383833936e-01 4.261430531260223531e-01 4.848267596543839320e-01 2.969948381012930683e-01 5.673207764333150493e-02 -8.291928976813887076e-01 2.111351394047237262e-01 1.387282381332179071e+00 -1.695114563827158749e+00 -5.614407763939233825e-02 4.676635080522336119e-01 -1.140168071864144927e+00 2.840916641318796954e-01 3.433845760932407454e-01 6.484575551256845927e-01 -1.947583212683339893e+00 -7.068895882506838479e-02 -4.908680561204697979e-02 -3.596179566709816755e-01 6.604004398812464149e-01 2.231030458551618023e-01 1.061161749019651768e-01 2.614280146817546391e-01 1.786777765741386137e+00 -8.234829029268443401e-01 -8.557420770666605003e-01 9.332599913972057237e-01 -1.125936367398326032e+00 1.024519346078597293e-01 2.529738470312711818e-01 2.455578708011447286e+00 1.077213247236005866e+00 -4.351774578294948514e-01 4.830572985188213986e-01 8.606952467344850533e-01 -1.301335064290335686e-01 1.823961194107750705e+00 -5.281213704048273172e-01 9.896818661499103831e-01 1.745219961774737705e-01 1.030578540723371628e+00 -2.432896602758314111e-02 -8.181233794832144524e-01 9.697432186219473449e-01 -3.258533821312751266e-01 -1.051487343896452931e+00 -2.535504082116322166e+00 -1.653189659418158597e-01 3.510906194509217926e-01 -9.458594637055582899e-01 3.254097222463333550e-01 -7.544275610055515280e-01 1.469953535947471079e-01 -6.605425386792590503e-01 8.785098477957881125e-01 1.611680143154538891e+00 -1.653578539997291541e+00 3.073954277498750498e-01 9.170082189352065649e-01 -1.742013120289246819e+00 1.655762860644256262e+00 9.408970275816641582e-01 7.988178764245484897e-01 8.830552260975900181e-01 -1.293975921474034285e+00 2.902408455389104414e-01 1.437301799589854046e+00 -9.808515812866203110e-01 -1.134780551001415283e+00 -1.971957949855380976e+00 5.857408512232974429e-01 -9.696098014515092123e-01 -1.550817159177287578e-03 -1.584093665608732104e+00 -2.285836792426375608e-01 -1.138091048210522205e+00 1.019402507457753924e-02 2.387717163401430476e-01 1.713253814633926286e-01 -3.295334770240828659e-01 -9.034203627859418440e-01 -1.366015362297211544e+00 -5.013793034000100235e-01 2.517782617731273431e-01 5.418282182350746545e-01 3.934654197517548635e-01 -9.037455519571176987e-01 -6.341525237096647949e-01 -7.617534589467843675e-01 -1.676214091336370782e+00 -1.032036389321038472e+00 4.243087865348796339e-01 -3.327079306892406496e-01 -6.070633463548906761e-01 1.104566090461753136e+00 -1.982752154027449254e-02 1.060346252999694538e+00 2.304009036619934225e-01 1.164664126041017989e+00 -2.162347720520072070e+00 -1.744171513734345813e-01 -2.101004570798752913e-01 -4.068782311010783470e-01 8.760901012257212850e-01 -1.573366454421561422e-01 2.160870154342205141e-01 -1.437973432394542117e+00 -2.769149099953094884e-01 -2.035338605139910273e-01 3.368132592723913632e-01 -8.549929954338726379e-01 -5.348299122798287897e-01 -5.575333191055988902e-01 -4.022772577790627579e-01 -6.867451218416429359e-01 1.169342292703873382e-01 4.237828250355117898e-01 1.734034349694269839e+00 -9.084840145928354538e-01 4.063588125916932081e-01 3.110659387429604572e-01 1.287441763066225209e-01 -2.477673737321469005e+00 1.518208526397161418e+00 1.040724181387693514e+00 2.150788289128645392e+00 2.451771625602462146e-01 3.053590501045700956e-01 -1.256069998403917642e+00 4.703694805265611900e-01 1.242346713289124827e+00 3.254596355884444292e-01 -1.015326955804979558e+00 -3.961571597479305873e-01 -1.455386810729495162e+00 -7.155311816001508340e-01 5.449837277532374458e-01 3.223620038583700498e-01 9.892209340007328544e-01 -4.628721861920559455e-01 -1.144136275832294158e+00 7.942106740892985739e-01 -9.520584204435326159e-01 3.487132224087778898e-01 -1.012265926210721201e+00 -2.281336602323431606e+00 1.547091545939421442e+00 5.730598990650787039e-01 -1.316733675963994488e+00 -1.206994163871396991e-01 1.239903598560124109e+00 2.167459388539789700e+00 -8.745546134784604186e-01 -1.359331050941759100e+00 -1.115155274861292650e-01 -3.321040562740985580e-01 1.855464809785314084e-01 1.697640207925130429e-01 -1.883816111072261101e+00 -4.716209935579578350e-01 1.911109987089428586e+00 1.206021039461269817e+00 -3.512752519683570163e-01 -1.003338361072747098e+00 -9.938273879104305708e-01 2.090456778077905697e-01 2.031777699485601552e-01 -3.297234986860684280e-01 -7.279873501084258014e-02 -1.413123499148210283e-01 1.082251490857400356e+00 -1.629749714177536613e-01 7.448607646674658411e-02 1.834355240818183463e-01 1.210243488688609981e+00 4.059077969630404681e-01 1.563435878265842183e+00 -8.691926611429846572e-01 -9.033770859056142188e-02 1.431434660933017300e+00 -5.242126786382799164e-01 -5.435340093787627280e-01 -1.642424510202528998e+00 6.140526290345474925e-01 6.134810454300185789e-01 -8.517666972323411079e-01 9.966469251416916197e-01 -2.718583517402965999e-01 -7.036696420687041931e-01 -1.277145498819469926e+00 -1.245385941428623688e+00 1.749982561884996235e-01 -1.362234598350456904e+00 3.530393610740420129e+00 6.561806727599343025e-01 -1.006011315231677639e+00 -1.035285102240149468e+00 -2.800184839917733703e-01 2.591138631211286736e+00 7.421183238102611046e-01 3.307651969138900028e-01 -7.298134915479055351e-01 -6.946190062204981031e-01 -1.443067460475389474e+00 5.393096571564458541e-01 4.302653088023650763e-01 -2.378210495668169056e-01 -1.211972447913492346e+00 -6.463664992735693171e-02 -9.152025230766751562e-01 4.667998081814259681e-01 -1.160765733716162318e+00 -3.140723068978408250e-01 5.723553161001175837e-01 5.075882855573748964e-01 1.136176744088709389e+00 9.719765060940604995e-02 -6.280477302642596682e-02 -1.481348980222298439e-01 -1.709835455109885993e+00 5.250559253882809418e-01 -8.852768489925665341e-01 -7.857265221041016823e-02 6.683952954677871983e-01 -1.025962791714055689e+00 -2.411400422970329249e-01 -4.633795174280426754e-01 -2.935515195543900724e-01 1.841616138583785089e-01 -2.482793450721050288e+00 -1.492324146955722464e+00 2.346803665203030853e+00 -6.324791608200241999e-01 -8.350962547093535582e-01 1.594270745682196400e-01 1.149234964496967049e+00 1.195502717672633830e+00 -8.128037765618910393e-02 9.656617541373788693e-01 5.931329515680758835e-01 -3.767565288374700172e-01 1.105975984201591045e+00 1.074764842250827801e+00 -5.149539984273057147e-01 3.331527764877472153e-01 5.769149948989236165e-01 7.528510864340994813e-01 -5.782480283617088546e-01 3.621302565032021858e-01 -4.994255093343475949e-01 -3.209432241733029545e-01 5.663238764463441877e-01 -1.237306580313132648e-01 -1.005352424956165447e-01 -1.357279480092571378e+00 1.408044573738032323e-01 1.011348925164883950e+00 -1.129979246268684845e+00 2.812548400609349741e+00 -3.380451843517736643e-01 -9.223162394838164690e-01 9.282531535342404272e-01 -1.609592665971688374e+00 -1.367851006092143162e+00 -3.770291709331682339e-01 1.184564131585225111e+00 -5.448506781431853296e-01 -1.354751514826401104e+00 -1.083457220556076350e-01 4.585101200700628793e-02 4.475012527480032865e-01 1.017812580755146135e+00 -8.759454922619429595e-01 -1.090602110031118954e+00 9.627777690563654733e-01 1.371106000666584557e-01 4.157735373953131419e-01 1.517214897077662883e+00 -8.373838866424448968e-01 1.057913156572601876e+00 1.848730047426776490e+00 1.252472041464839148e+00 -7.133456531387397104e-02 -3.818008470335482185e-01 -6.149395626599262199e-01 2.022595873368951414e-01 -7.175935326390415758e-01 -4.634695011967351896e-01 1.192913569002737262e+00 2.111471533141065393e+00 -7.566230874513693583e-02 1.185485576615429082e+00 7.208421188782472289e-01 1.374182444737342301e+00 1.247667841838673852e-01 -4.654475644716343785e-01 -4.695556245395112738e-01 -5.601830730988425211e-01 -3.947472527374833451e-01 -4.720548959926282873e-01 1.193715266393523988e+00 6.299130727650162909e-01 -4.598453277557218444e-01 4.705920660384446674e-01 -9.796015794224183226e-01 1.294707723455106763e+00 -4.842070861496366313e-02 1.736129362545652199e+00 -7.318275106825563592e-01 1.265389150335118451e+00 -1.146004390868554101e-01 6.939947228214836672e-01 -5.991746152210287724e-01 -6.808758459895640769e-01 -1.223166169700025785e+00 1.458799382143065371e+00 -4.601891316191960429e-02 -1.577366749383941613e-01 9.274905361077296906e-01 1.538956113207286203e+00 -1.958242654233781632e+00 -7.352147868541193398e-01 -1.400701526416950449e+00 1.299045908940274385e+00 1.759176299760611295e+00 4.738605386954581333e-01 1.063344466968458191e+00 -1.709914645944534684e+00 -1.495131808376350513e+00 3.838230635067910873e-02 -1.538461829257594893e+00 -1.624907889443539588e+00 -1.874824604232924186e-01 9.822430097814498495e-01 -1.140467727450594326e+00 -4.831032676010802440e-01 -6.022644207571922204e-01 -3.601606744770117774e-01 -1.515016257833862845e+00 8.993422715033536630e-01 -6.776704280875160691e-02 8.567010995447745803e-01 -3.084098152892021938e-01 -7.047430576814182057e-01 -1.482624823117302482e+00 -1.237227695536596617e+00 2.231322710859665881e-01 5.385644672706256797e-01 -4.174980236130019784e-01 8.570551683854693570e-01 1.271751618136683915e+00 6.448486529224815023e-01 -1.254402461275891500e+00 -5.747818182022464972e-01 4.583366340695083641e-01 5.485482922708776465e-01 -1.574702701623340806e+00 -4.927697033803499216e-01 1.210158663003317869e+00 -7.179556082281798313e-01 1.487284872191558249e-01 7.487491824550192021e-01 1.922368508593432224e-01 -1.309055266079659718e+00 -2.862663204194565214e+00 1.489839405598641253e+00 -7.288537873832929836e-01 -3.128645317955568161e-02 -3.037049360934871919e-02 -1.342885081650791568e+00 4.911709775841449632e-01 -1.294726288553017302e+00 1.048370063262832552e+00 2.101009471913367899e-01 -8.897151184521641110e-01 1.517077663507125120e-02 2.870014790634791702e-01 1.043442266170925947e+00 -8.193723961463541539e-01 5.333523565110710740e-02 1.665459383890259826e+00 -1.915365369371320403e+00 5.427191794854436813e-01 4.748449908001479147e-01 -1.108475592413210808e+00 -2.839800507431153864e-01 -4.077710722499152535e-03 4.496954307577210458e-02 -5.241299079912064007e-01 4.614517555630367474e-01 2.785777892146598100e-01 -1.556861125864020368e+00 -8.891772960835414574e-01 -2.347303880158116973e-01 1.024078179164085833e+00 3.439542807677901659e-01 -4.155522677192815539e-01 -7.816629315817740231e-01 2.645263205723953348e-01 9.644725407418641705e-01 -1.030399453020863110e+00 1.836634869784819213e-01 -1.072937885613478137e+00 2.595545771661734724e-01 6.981347820975063456e-01 1.576878016142075067e-01 -6.629632496458648383e-01 5.866278027702370723e-01 4.749342120663078148e-01 2.743440410905366167e-01 5.051108046284810138e-01 3.838477831955314223e-01 4.590354735378947282e-02 -1.363371563926993213e+00 1.779752230608127317e-01 -6.608896780374290403e-01 1.757492713006559848e+00 -2.970501454746551917e-01 4.599388400900501495e-01 8.549165664199430692e-01 -9.516311634293390942e-02 -9.507492208956663804e-01 6.661127433544200560e-01 9.319882144124631562e-01 -4.111999580093443352e-01 7.655845014902576962e-01 1.374320879612307200e+00 -6.465278027177726594e-01 -2.567559004255202115e+00 5.201636520668380115e-01 -8.368428969695375086e-01 3.486238614357985433e-01 -3.651472252391637502e-02 -9.390076159028991620e-01 1.705332550600194841e-01 -2.321030687080329613e-01 -3.957284819611544546e-01 -1.246105536450232476e+00 -1.036374179984490773e+00 1.037546984199009037e+00 3.400215384996381207e-01 -9.184036138481325162e-01 5.935439015743128044e-01 1.174556218623275861e+00 1.833051351419564823e-01 -1.465277139384133821e-02 -3.903851700292192972e-01 -1.742217759363498431e+00 -5.997229702780134675e-01 -2.415165371671565531e+00 -6.882218606800530880e-01 2.209935845259327070e-01 9.856546853776766426e-01 6.564197306622338024e-02 -6.674541021881453817e-01 -7.708658511140510372e-01 2.640020870478778647e-01 -1.007067435537975855e-02 -3.482169785100088233e-01 -1.284650917569654105e+00 7.015835741606533948e-02 -7.277244948204922848e-01 2.962697915147457506e-01 1.451965878328540516e-01 -1.126963655804609665e+00 -6.402847356168903659e-01 -4.216262296070659166e-01 -9.974073507143818226e-03 2.615665830771585654e+00 5.058756964335942019e-01 -1.164744739498608725e-02 8.508108015421269599e-01 -1.756844173174840540e+00 2.021026563057707337e-01 -2.352719110520567813e+00 2.542842131361825464e-01 2.581473611892860509e-01 -5.574515719006415404e-01 1.414330130640112149e+00 -1.371243642963051013e+00 -2.790755118307785554e-01 8.416535870946925124e-01 5.669181147776691798e-01 3.691336756119305562e-01 4.472158839698389121e-01 -3.513716749492984404e-01 -3.454251893044514854e-01 1.124944028405700402e+00 -1.174845532945446580e+00 9.525039098873511190e-01 -1.867741942075022088e+00 1.594652010197379621e-02 1.308715942208398486e+00 1.015435746500349401e+00 7.606706521054330539e-01 5.818510373448951972e-02 4.221651312324088412e-01 4.197609888361746727e-03 -1.120425008151156421e+00 -2.187470184200535517e+00 5.735984476099464935e-01 9.547998281359596495e-01 -1.514855589308011119e+00 -1.105520622028694833e+00 -3.914380550468141151e-01 5.043948860389737554e-01 -4.494772984811134520e-01 -1.256913267296012382e+00 -5.226690351140393653e-02 2.093317617666879404e-01 2.589948107816174572e-01 1.306704575256613376e-02 1.977612479450377769e+00 -4.048120776002629428e-01 7.162376138101352874e-01 -6.527981361835654139e-01 3.449361848032200806e-01 6.395671919226043611e-01 9.055542790477347781e-01 1.048320753738072098e+00 4.187926679817030040e-01 1.692555956184409460e-01 6.104326414408720591e-01 -6.273227991096114176e-01 4.841489145321013488e-01 1.192857385987037278e+00 -2.450762159166220311e+00 5.875797714449739750e-01 1.815268770952186417e-01 1.905988588317226451e-01 -7.354439316391276904e-01 -1.107595628899178848e-02 -4.283905250815145394e-01 -7.064659547538337803e-02 1.557072909018991203e+00 -7.770658678566833011e-01 -2.256439741564324919e+00 -1.868825897146632942e+00 1.020584492065371940e+00 4.808540705210285204e-01 1.647050639919832138e+00 -6.371189795291226643e-01 -1.734499845032544618e+00 -3.759617094391587422e-01 4.085871996642547604e-02 -1.165813439134098850e+00 5.378768740475532439e-01 -1.571429223679335019e+00 -1.134138857361511876e+00 -5.582756060153963862e-01 -1.109885923024731325e+00 2.951171836903190293e-01 5.469832271567053317e-01 -7.896056836877891616e-01 1.995898626447805899e-02 -4.661607409630516563e-01 3.304725071967303807e-01 -1.383516307054266647e+00 -1.582938495801493595e-01 -3.461302455771200215e-01 -1.103292765574579226e+00 -9.324117020289820479e-01 -3.266467723395611866e-01 5.720908241557751683e-01 -1.665905368220468863e-01 -1.518337228121080962e+00 -2.026616780684287189e+00 -1.388761090524029740e+00 -1.358180320404975383e+00 1.255121554385999705e+00 -4.479337751435334691e-02 1.153473754578826227e-01 7.915217135061697329e-01 -9.996873442453493297e-01 1.248263803369708130e-01 -1.718804414960874993e-01 1.311448139455686779e-01 7.551069818841434911e-01 1.512328919700779428e+00 -3.205597372230560849e-01 9.114349498674215733e-01 -1.018717072431201964e-01 -1.135378953787544859e-01 -1.545148132432127897e+00 -6.938404871449340705e-01 -4.591122885787756944e-03 7.036185521228477402e-01 -2.998630484252517103e+00 -1.646762034956485765e+00 2.015452505045513265e-01 -6.631064404130032619e-01 -9.728835402782093356e-01 6.197014976681334275e-01 1.724392017063605564e+00 -7.575279046099264724e-01 -2.022400580626350752e+00 2.971467965717705662e-01 6.826812243724375007e-01 8.012062627263923931e-01 4.593134268658858876e-01 8.086075341765303071e-01 -1.320710988472228564e+00 1.038035678605715662e+00 -1.311807297612885170e+00 4.738823193352804108e-01 3.824616178476462625e-01 -3.670409994905869389e-01 1.738313506042105994e+00 1.642909436270895973e-01 -8.161234555514016442e-01 4.624241568912107470e-01 -1.406098848030542248e-01 -6.368261661087307735e-01 -5.611936143722302539e-01 -1.215617412325113778e+00 7.258608341784780205e-01 9.955658798518447483e-01 1.907927183720334041e-01 -3.066347326708852572e-01 7.754146235643658569e-01 6.844774270095027591e-01 1.025890299610319634e+00 7.863911746812314307e-01 -1.846397176371076920e+00 1.346447605489241139e+00 8.594593525237957943e-01 -1.299686662480970645e+00 -7.082228004528940968e-01 -3.850285035588587035e-01 -1.630974289483301809e-01 -8.958944697317087202e-01 -2.308988980872931918e-01 4.947152430510443066e-01 -6.743956106931873196e-01 -1.819027229771221776e+00 -7.074323160769218077e-01 -1.114320502160683207e-01 3.911509729125824952e-01 -7.289016489618466155e-01 4.552848309788923853e-01 -1.097586748928434525e-01 -3.167926500077303080e-03 -1.220675270133297019e+00 -2.467314837663478588e+00 -4.765100646992982969e-01 1.554801240794009276e-01 -1.650665302025950298e+00 5.855852970061328211e-01 -9.614951753921183730e-01 -1.399319625220621033e+00 3.377024599071644095e-01 3.954892044046786626e-01 3.745258465054382424e-02 1.897598842533524843e+00 7.223934925538850749e-01 -1.290603744584889023e+00 1.276224062052062180e+00 1.319699131976942219e+00 -4.957167480642453439e-02 4.432963925797805405e-01 -3.781846766016113137e-01 -2.772943231579451662e-01 -1.820485459252173310e+00 1.228883278182465011e+00 -4.844401587181088598e-01 6.067229072795267131e-01 -1.103560510590055221e+00 -5.790105645179860483e-01 -1.022790380257076137e+00 9.607429094059329877e-01 1.643691671095455220e+00 -1.299925486720949097e+00 9.274658027496360813e-01 1.098676233359662469e+00 1.769292238609476042e+00 1.075362736652381024e+00 6.710055175793671056e-01 1.337726603379357115e+00 -6.228382340321786392e-01 -3.973999253222322836e-01 -6.110013155707691990e-01 1.451818894159238260e+00 9.910333887070790215e-01 9.972703702245796498e-01 1.845787009089476571e+00 3.102853998521201140e-01 -3.454027813484823461e-01 1.099063219851598605e+00 1.447368229913157389e+00 6.322602210195743533e-01 6.980118816644006463e-01 -1.801770260859222539e+00 -4.119131281641673636e-01 1.226882622579376303e+00 5.197512635477046228e-01 -2.558200371259051198e-01 -2.778549029800204129e-01 -4.423509549445808070e-02 -1.453568986425940235e+00 4.408448616053312619e-01 1.334569071208048463e+00 1.267307259289903731e-01 5.631863213468203400e-01 9.980150666006301630e-02 8.847249728717712092e-01 -4.901839132821879663e-01 -8.928491097167280399e-01 -9.195599958996202028e-02 5.843390213422936519e-01 -1.995870270336843832e+00 5.129253821236815503e-01 -1.633906655205148661e+00 3.117328686530909318e-03 -2.236508870065752608e-01 -1.012687630793841498e+00 1.244418350150200858e+00 -4.443410705340661293e-01 -1.107011973306040842e+00 1.284704822894788157e+00 7.678871216900358121e-01 2.410372292349718393e+00 -2.521131392788453218e-01 6.096538572715211324e-02 3.387583932835786182e+00 -6.063627536381452909e-01 -1.183640920790303142e+00 -4.192978975560122668e-01 -1.036428858846976331e+00 -9.795171668819376842e-01 -8.715601331637432558e-01 1.053985876204046601e+00 4.402360046959895579e-01 1.867715387047639286e+00 -1.471886805816694732e+00 -1.924333137396061266e+00 -4.091812356714223387e-01 -7.201018767797311149e-02 1.518048422273100995e+00 -3.227525641369571319e-01 -8.874473067545531890e-01 -4.477487336019462805e-01 1.737084218377091149e+00 -5.762018872087155685e-01 -7.694234012718196292e-01 1.151378557977617678e+00 -1.040845835329196944e+00 3.193331314072361121e-02 2.034153399679137497e-01 1.838454125205279122e-01 8.143474811901826316e-01 1.730998463267625187e+00 1.075110124302295134e+00 -8.885211825357545168e-01 -1.411515305267190712e+00 1.603007264021452327e+00 -6.355931577580952174e-01 1.217449207257886412e+00 1.433124128417660126e+00 -1.871032923491601663e+00 -6.049327732414808700e-01 -4.459182421411126418e-01 -2.249156926866700879e+00 2.819368461190458475e-01 1.177034463261748876e+00 -3.838227547305220755e-01 -7.430065288498507448e-01 3.267688669277302171e-01 -1.164154438332393626e+00 -2.701237357638801018e-01 -7.193023323983261941e-01 4.851388678276399302e-01 -2.218868478359220797e-01 -1.076354918933261295e+00 6.650717934592638159e-01 -5.533163988525937604e-01 -1.266623761062494413e+00 9.051940658979477083e-01 4.589734599409998200e-02 8.549103237807623712e-01 -7.385603384999896992e-01 -5.524003207378930247e-01 -9.823981281835535428e-01 -4.742907057083381450e-01 -1.893071603887849452e+00 -9.890133880343108252e-01 -6.253213934091507442e-02 4.703292700953657923e-01 -7.303171778144067483e-01 -7.736251423120038551e-01 8.194731420918475173e-01 2.663932702046388212e-01 -1.445455591176587340e-01 -4.040694073523950491e-01 -1.742269672965591765e+00 -5.564558762778141210e-01 4.932594931496124269e-01 1.400350808711400052e+00 -1.195351137494692795e+00 -8.293143293303315566e-01 1.377980140783152674e+00 -6.646023525007376254e-01 -2.273927640650548199e+00 -1.315120750884032352e-01 4.838651234014068048e-01 -4.547855763959015585e-01 2.874120089807374323e-01 -3.501515326433549680e-01 1.770292062045655257e-01 1.852331997927066265e+00 -2.081566628786309103e-01 -1.116661409037590147e+00 -2.577806032478356379e-01 9.797574939449993359e-01 4.477231140193870251e-01 -7.217195587672721180e-01 -3.102781307942099609e-01 6.640810103221711502e-01 1.306839843134135704e+00 -1.162474036192072541e-01 -8.336079426445777707e-02 6.366006478224960352e-01 7.615632435710605330e-01 1.658669471001661955e-01 -2.429954008348159111e-01 5.306962269224483331e-01 -9.736506331873371334e-01 4.930522475658765669e-01 -7.562376251174062203e-01 -9.865120040973968107e-01 8.980206692920504885e-01 1.039969250534646505e+00 1.264367091299949619e+00 3.158466731617908807e-01 -3.024460796048473177e-01 -7.487888697840531238e-01 -8.769979456035156273e-01 3.552562445486107667e-01 -2.259727152922958560e+00 1.456007621619339609e+00 -4.082145933261228099e-01 -4.085043816939026157e-02 -6.504409143509235491e-01 -2.429959989244379059e-01 -9.490212023406158215e-01 1.731241911090190605e-03 -1.170555244009168633e-01 -7.326717851077607646e-02 9.268292378473554916e-01 1.531596741244372506e+00 3.295863267398260743e-01 9.421360490560933831e-01 -6.045629440904233265e-01 -4.894126560050562902e-01 -3.414160751336591249e-01 -1.265538310901783425e-01 1.702449341075432887e+00 1.354539779616961592e+00 2.029055284750591159e+00 -8.109178792508072720e-01 -7.087299383216727477e-01 -1.880369828481840644e+00 1.489663082315740572e-01 1.856733583130793397e+00 3.822251997639215526e-01 -3.953324777690049308e-01 4.263796270113275333e-01 -7.365624858647417117e-01 1.445280485215363786e+00 1.240507305079660227e+00 -2.118741376234569262e+00 -1.162985933546517803e+00 -4.877668806297137949e-01 8.120879208673444927e-01 -9.468532580362609696e-01 9.656196013927947908e-01 2.602692239699992527e+00 -3.528629350690000166e-01 3.685811916396953825e-01 6.454791631484697589e-01 3.432070363803115809e-01 -3.992967931644834656e-01 1.498995654199588301e-01 -3.722504167275251241e-01 -1.637066013228787587e-01 -3.833343953959776895e-01 -1.126513761056420426e+00 1.128097137822251295e+00 -3.365290916142174571e-01 7.900698676857492719e-01 2.520601817631943131e+00 -1.672802051946441715e+00 8.405766119849616969e-01 1.283025242770414465e-01 -1.448044669232938508e-01 1.848537453407314901e+00 -1.419763993380693590e+00 -1.296735219493293512e-01 2.329000878683587406e+00 1.032454503934517737e-01 5.386638508907650724e-01 2.497218981903688573e-01 1.344914860434366810e+00 -1.292555540467468678e+00 -9.208383481068797005e-01 -8.551106968448607404e-01 6.344712458739206751e-01 -2.735307463849584453e-01 -2.340314527349166007e-01 -1.214094191228740849e+00 -7.499410365981852289e-01 -1.614944619882049959e-01 1.349974164052003822e-01 -2.901175003132035801e+00 -6.553364990382856137e-01 -6.076436995400499308e-01 -2.113666544510702128e+00 7.686823936258144752e-01 -5.502391328880942289e-01 5.244832331420526961e-01 3.249118930639655622e-01 -9.315742160750573042e-01 -4.788541669370398046e-01 5.746164294733830946e-01 4.139772447967671187e-01 -2.687652436069787321e-01 1.055099726180958486e+00 1.518499952608676873e+00 1.240588945787461039e+00 4.153823679741590058e-01 -1.144484521950797307e+00 -6.807607546807906695e-01 1.097397919163838331e+00 1.314328532863032750e+00 -4.137338387206751858e-03 -3.128386748289436747e-01 -1.406888257217375482e-01 6.978836002000702310e-01 2.052870243280061069e-01 3.370820508879399213e+00 5.887708655425379911e-01 -3.679864034602212675e-01 9.010882088535994427e-02 -4.254696453232686970e-01 4.011667651418273084e-01 2.744909478794747490e-02 -2.789744374026001061e+00 -1.085681881393345538e+00 -1.761097873322216900e+00 -7.348611174596157980e-01 -3.134520662122876611e-01 8.186347293324607310e-01 9.374961791121912968e-01 2.613833752179163250e-01 1.267746479128428971e+00 6.573755938379134411e-01 -7.883582108994507953e-01 5.861956689518409425e-01 1.881239645501482149e+00 2.695120528304192353e-01 3.789679264620564592e-01 3.809860076352481473e-01 4.343767065915632442e-01 1.131306557521226663e+00 1.051439207813846366e+00 -4.585220501312405328e-01 -1.361541107716138566e+00 -1.708796314724819521e+00 -6.597008639072796110e-02 1.103183973702842602e-01 -2.528030861962728970e-01 -5.079529309230921275e-01 6.170440212067737074e-01 6.797822898490676335e-01 1.253274730786443802e+00 9.033135388658368459e-02 -9.171038389555145054e-01 8.950778797437346501e-01 -1.698024411142962098e-01 2.612353059393595078e+00 4.046274592093140332e-01 3.827703685553323493e-02 1.168667555254216062e+00 -1.756229196920237046e+00 1.152005363750378403e-01 -1.270592241597397809e+00 4.447346775388993922e-01 1.375495355919621909e+00 -5.863566139371620967e-01 -1.894675682341625755e+00 -2.216472668566159321e+00 7.082200763807863786e-02 -5.817764752085076152e-01 -6.163763944675419992e-01 1.234184186579071252e+00 -1.608194786792374043e+00 -2.644748981511582664e-01 -5.559411906586157748e-02 9.183534278343238322e-01 1.341113661186247308e+00 3.986820707267070829e-01 1.100749922856608443e+00 8.081703059946848677e-01 4.322140772043542301e-01 8.601293313314321010e-01 -5.461264077078956669e-01 -7.492190238426226223e-01 2.703730434964543225e-02 -2.165268457052138107e+00 3.238430068785998484e-01 -5.048006563597354779e-01 -5.772635372553048816e-01 1.812741056184056898e+00 9.114011374949309019e-01 9.657775223143930110e-02 -1.228842117754588736e+00 -3.206280075109287919e-01 -9.827635403248148327e-01 -1.746079546486526857e+00 2.178360545146390770e+00 -4.354501379015462970e-01 -3.659239868828973452e-01 -1.014000503410805498e+00 -7.305619317867417806e-01 -2.894536929291369742e-01 8.680718802832649850e-01 4.759425168728571576e-01 -7.858432645973488784e-01 -2.852667186248428188e-02 -9.130053981091166282e-01 6.404645913758493236e-01 -2.122097544865271246e-01 1.121482227360464323e+00 1.604680327655564565e+00 -2.484137394814192046e+00 1.029048622323027296e+00 7.433467939452489404e-01 1.001990525649480546e+00 -4.051554454582120823e-01 -1.249924386369240858e+00 9.965452720920693619e-02 -2.342644260365990050e+00 9.555731789423069777e-01 -3.523027975655170230e-01 -8.006171531475935188e-01 -3.780189741291345995e-01 1.123384456408051069e+00 -1.019853100602905599e-01 4.920255017584145851e-01 8.094803993649698493e-01 -1.888248386355131148e+00 -6.534457444516632574e-01 2.740823039127880945e-01 -5.543874664796740737e-01 8.863635083868596221e-01 -8.190749072387173424e-01 7.388347604713106920e-01 2.811049734993370519e-01 -1.323328423945663745e+00 1.804325681921290780e-01 -1.420183982847340598e-01 1.777196075658173502e+00 5.276559746540476770e-01 7.407284189992658918e-01 -1.012244627396895913e+00 1.189253269019518777e+00 2.452311036038184788e+00 -2.423358149743399359e+00 -3.981098188870053622e-01 -5.686292138584675415e-01 9.686559500164476644e-01 1.705921388253232474e+00 8.293408540639382043e-01 -4.903586232343494222e-01 -3.691524529302354640e-01 -5.982308868258652268e-01 -1.870307507833678107e-01 -8.286129339137504601e-02 1.217289276968834155e+00 -2.963682958249883037e-01 1.114428469137199285e+00 1.119544979368345183e+00 -7.212069253281051529e-01 -1.243363947954922166e-01 -6.727237401049745991e-01 -3.963561837452833636e-01 5.515990529916314777e-01 6.427327642862835644e-01 4.238274480078282891e-01 -1.109206567035120772e+00 -1.793108392924613215e+00 1.193868808851128449e+00 -1.404903414188596544e+00 8.776976459736458569e-01 -1.732340063271662567e+00 8.282410630410059760e-01 6.216035276159675993e-01 -1.684265529341560264e+00 -7.452423891806039813e-02 -4.909948634503333298e-01 -6.655909007535404376e-01 3.728646748028346392e-01 5.751497440336179601e-01 -1.863435317789067236e+00 7.405908552942001011e-01 -2.673690758474325246e+00 7.185660307821158943e-01 1.613619435597642093e+00 -7.826200980027057108e-01 1.194222468770397283e+00 -4.475471436529023656e-02 1.201179635807735790e+00 -2.425442917048324376e-01 -7.137731978929335863e-01 -8.893762713014770060e-01 3.675114907867472747e-01 -1.702839410083833771e+00 -8.232761313609719966e-01 -9.806723872831457633e-01 9.904429746707293925e-01 1.404784943343865555e-01 5.041540269886786163e-01 1.949224184323307352e+00 -1.918194574721567291e-01 1.039585486423031169e+00 -1.208231732729662111e+00 1.670522748253424616e-01 -3.249086087665050138e-01 1.141100138240529471e+00 1.148403757902616951e+00 -1.483768878330726793e-01 2.898763226449050934e-01 -5.676164145474605488e-03 -4.984900770013391824e-01 9.828335983671692144e-01 2.136271961730454194e+00 -3.113530753566589593e-01 -7.056419305025615762e-02 3.401701956781743585e-01 -1.024984432515937849e+00 -1.480620809493601531e+00 3.407031948430212509e-01 3.531408419142119670e-01 -1.216534257811183739e+00 2.516786573298503082e+00 2.523772498746366666e-01 5.638087508415329241e-01 -1.323640119294140938e+00 -7.811398537033594769e-01 -1.103541517841377106e-01 2.969038223029302759e-01 7.795188890196268483e-01 -2.218511861944997762e-02 -4.824082169112121621e-01 -1.028495443410594623e+00 -1.906759771518525548e-01 -3.835310795819525942e-01 -1.172097230948296653e+00 2.108934778806830668e+00 1.369964236811332503e+00 1.282761299694553214e+00 3.252861759589627533e-01 1.589845391077729264e+00 -5.226922906761750642e-01 1.917696075032305547e+00 2.989115404214689464e-01 -7.069078377503948962e-01 3.323375904424191174e-01 1.861688111129156387e-01 -7.206618558235119432e-01 -2.245906581425696769e-01 1.361496373401689663e-01 1.084204073383215450e+00 -2.472998173282924816e-01 1.558210009192720902e-01 -6.427497710932511543e-01 2.088005042635799613e-01 8.971480183419000554e-02 3.074296518340637330e-01 -1.127565061452242556e+00 3.376585149648884121e-01 8.490079397189435051e-01 3.937882904048110033e-01 -5.616032971402167284e-01 -3.375829312171113039e-01 -8.157353910515863227e-01 1.946760033487767272e+00 3.534805098785767097e-01 -5.019694620779060479e-01 1.217940933628487210e+00 1.494038502111109779e+00 -1.651189299984394676e-01 -1.995555164785365765e+00 -4.863110564655884760e-01 1.473523635051199598e-01 3.747783320895897163e-01 1.141216601324876789e+00 1.317257323562742721e+00 8.460229478542116155e-01 2.919991969930805786e-01 3.913858882670658845e-01 -4.210017381436276240e-01 -3.731251752348865858e-01 1.590670103046526007e+00 -1.608734130900298043e+00 -9.009599168925172541e-02 -1.011464841383286295e+00 1.616615177685678306e+00 1.221921382342516238e-01 -1.174410193600426533e+00 8.313789189511067157e-01 1.809123347842880314e+00 1.330842027167605357e+00 1.265890386166536874e-01 -6.786759057053498578e-01 -5.774108315766455224e-01 -1.195457525203112326e+00 1.696889262099094686e-01 -4.729041183783513208e-02 4.767802312716722390e-01 1.803195891227082348e-01 2.495541558124579229e+00 -1.316204790691855475e+00 3.184225932881875054e-01 6.857678814554075686e-01 1.862585691247451991e-01 -5.360404255098321080e-01 -4.698127340168437027e-02 -2.430238683455813176e-01 -8.659464202693458734e-01 -9.119447062532670678e-01 3.323201415182563401e-01 -2.829080741114716524e+00 -2.582261987125156200e+00 6.278583052622361826e-01 1.092255064781873619e+00 1.398131391170593485e+00 5.000179585811821426e-01 -1.973192077874503028e-02 1.670200027103873053e+00 -8.438698101634184434e-01 6.577378252568480965e-01 -1.430261356056889754e+00 1.446155629568993461e+00 -2.355281522310336939e+00 5.068472229503071524e-01 7.194361890101277357e-01 -5.986765533990913157e-01 5.024235465751293317e-01 1.699247900273181400e-01 3.778741462714296784e-01 -1.295243499056528691e+00 -1.650544801787031002e+00 -6.392808599813712966e-01 1.122587802264573886e+00 6.886862833258186045e-01 1.176010615200619558e+00 7.166849111131029515e-01 -1.587693894977089348e+00 -5.017694969153608381e-02 -3.199217778455636929e-01 1.600396970158742382e+00 4.810893495676096809e-02 -5.460401581827440537e-02 -3.801995102561743778e-01 1.524804427765027226e+00 -1.651734966394152460e-01 8.357749068796971326e-01 -1.260724239676518144e+00 7.690396498917464463e-01 -2.397046009967145064e-01 2.312783044042746872e-01 1.021198314765275478e-01 -2.722138256035096515e-01 -1.104317493522435356e+00 1.711460823354573169e+00 -7.919469453111857016e-01 -1.460809437343754125e+00 1.134633493413200300e+00 -6.065091235130984915e-01 4.355838927096765123e-01 -2.567866601301350138e-01 -1.825729549098382976e-01 -5.242138729144047993e-01 -3.796616788739817783e-01 3.945618853814190224e-02 -7.614691328915836888e-01 -6.378456746430960500e-01 8.107102766196242483e-01 2.701386051842440406e-01 2.424014013976563131e-01 -8.039734665083998477e-01 -1.187451475767187681e+00 9.645960524486274501e-01 4.155955249871999824e-01 1.701746406092057851e-01 -1.238652311879396839e+00 -1.166600441017477952e+00 2.466780980056007821e-01 3.994578184890592021e-01 -4.718678754177562107e-01 8.602942429059422524e-01 -3.828270569273724555e-01 -5.172218797750335537e-03 4.657356521458748122e-01 -1.568112373161337558e+00 3.959465732316779230e-01 1.307138723485608001e+00 -1.871360398233235314e-02 -5.809138957522661517e-01 -2.953141268858972546e-01 -4.283464628191734763e-02 4.454571373933191580e-01 3.227008734520106503e-02 8.279424219604755164e-01 8.022710504978288748e-01 -2.360466070730429688e+00 6.982801641738083376e-01 -3.794531902502423781e-01 2.826820752522007929e-01 -1.720256747234766570e-01 5.849702926820722348e-01 1.761415059836256791e+00 -5.488692993802917197e-01 6.525563791001399716e-01 -2.534373973476137243e-01 3.062851602265971085e+00 -5.292403237715612718e-01 -1.257821788987320000e-01 -4.799378975191392338e-01 5.480012973490010486e-01 -2.917047819460648395e+00 -1.206259756738323752e+00 1.575608827933045186e-01 -3.034722319135796376e-01 -4.367027316633928513e-02 1.013203138551201782e-01 -5.979894295042361696e-01 -2.446656311329596656e-01 1.312777039409520619e+00 -1.031730594603853746e+00 -5.122115956416113391e-01 6.658616038246206736e-01 2.021536757649492755e-01 7.589166882257006863e-01 -7.725825373065762225e-01 7.435897880008640604e-02 -1.509831215448189656e+00 1.163358028419365642e+00 2.158539716785600748e-01 1.893308191262476736e+00 -2.022217017815816642e-02 1.868634073518578687e+00 -3.301779797154960616e-01 7.906126602198146891e-01 6.052786245644862229e-01 1.071498663456326161e+00 1.660135172977056373e+00 -1.925194049486250059e+00 -9.827987429674892583e-01 -8.560130931979732516e-01 -5.519250225610190519e-01 -2.798432841225655943e-01 -9.922914258188036962e-01 7.049232527961488692e-01 1.945305217081527704e-01 1.127621303127545938e+00 -5.275662291682823302e-01 -1.117238774226769316e+00 -1.978740287005841481e+00 -7.028902975529589536e-01 -1.630353344782852876e+00 -1.280476226622607516e+00 7.808136135462527827e-01 -5.784026085182386590e-01 -1.543778453217117819e-01 -8.801200883412573228e-01 -1.054098922635484381e-01 -7.936890443534384831e-02 6.748772282600314920e-01 1.239361855807652235e+00 -1.795624279870364215e-01 5.095300653387292433e-01 7.262911483248617461e-01 1.169645827291215356e+00 5.109944373048648236e-01 5.767892474898852345e-02 2.162609430978836011e-01 9.831993506807628069e-01 5.273167004201990693e-01 7.542099107160357141e-01 1.183527998151301802e-01 -3.471908687483290512e-01 7.330093068320155947e-01 -3.973561971102640977e-01 -4.651738209681139935e-01 -6.919559517869016130e-01 1.305147248967807039e-01 9.852987815730274157e-01 8.855631580329442754e-02 7.692817025958811339e-01 -1.222516737120144859e+00 5.314520441433184805e-02 4.944276300692392323e-01 -9.577222704005594611e-01 6.271164350750833005e-01 -1.338271046593776159e+00 9.888229786485599471e-01 -8.228426756843609802e-01 4.003309422194524791e-01 -1.384996718219809519e+00 -8.947689173953008446e-01 6.158917356842168456e-01 -1.707686793957374993e+00 -2.340018625053182089e-01 -1.626608277347104670e+00 -3.855599038016954139e-01 -1.079090029839794518e+00 -1.125161558616475377e+00 -5.572139323825738844e-01 8.597321680756133677e-01 1.134869888990675868e+00 -5.337896582839980475e-01 1.656610800690915486e+00 -4.767350237458099493e-01 1.217378152663305402e+00 5.453791072847833377e-01 1.039719694571409780e+00 -6.285591280193507657e-01 2.430131088853960258e-02 2.451461689304762492e-02 -1.589751239084810086e-01 3.422130961826849727e-02 -4.381868352634859382e-02 -2.349663557468853747e-01 2.763748153770349436e+00 -1.045411387580304829e+00 4.660808804918402104e-01 -6.889777857313638121e-01 6.594492724899804204e-01 1.011602076570392583e+00 7.881075683874527726e-01 -4.374118100813583765e-01 1.486249924938129574e+00 -8.938718810050315655e-01 4.408350759175214822e-02 -1.400017584175001550e+00 9.552271031029644366e-01 9.836152576653518498e-01 2.290786287337577831e-01 -1.622077043572065280e+00 1.078198680083323202e+00 1.478710364982038228e-01 -1.447194896090963079e+00 -2.045380405782895872e-01 1.261983247121013785e-01 -1.463432857358216432e-01 -2.289049577698659965e-01 3.655020018168948504e-01 4.563644075125813382e-01 -4.031216932924156504e-01 -2.432675320022094079e-01 1.031812912663895992e-01 2.024894105180035542e+00 -7.924054324117384418e-01 7.896901460908815062e-01 1.616728948424731582e+00 1.598255412619349114e+00 -3.247154770701836668e-01 1.661058895715227524e-01 1.931429457910731395e+00 -1.076913425243493760e+00 4.709521565498926976e-01 -1.150910541126363845e-01 -2.138874498144002489e-01 -9.390910885810013209e-01 -4.439936561255650865e-02 7.568244365378380667e-05 1.281007929879322271e-01 -6.523941191460339573e-01 -3.530577760864612308e-02 -1.470161295160242521e+00 -1.008556269167244945e+00 1.405792698392329121e-01 1.169747119984675843e+00 5.301017032520960459e-01 3.151344077435231927e-01 -3.565629564091051806e-01 -7.130331869155239755e-01 9.439538730238944408e-02 -1.868157279566364792e-01 -1.981702657669680345e+00 -7.961369155666303543e-01 3.331373658982903496e-01 3.896600639147173029e-01 -8.445019027162911640e-02 2.826322409364273813e+00 1.470195430347380873e-03 -5.899215674471374182e-01 6.151398422630286467e-01 -3.442116290017970814e-01 8.030729145690458370e-01 4.823093737023940175e-01 -7.333854262338043717e-02 -4.712354854784405744e-01 2.925089777594609974e-01 -3.667290871008486303e-02 9.420105674320576883e-01 -8.098321647681715196e-02 -1.294097675704891204e+00 -7.020816113011455473e-01 -3.409293826977322639e-01 -4.263507289335032868e-01 5.227381340373493668e-01 3.198284373002234504e-02 -1.582300662330853036e-01 1.173334931248330104e+00 -1.391525961424781466e+00 8.201673566676006555e-01 1.399770924524326610e+00 -9.713956595940327343e-01 -1.597775468722641534e+00 -2.394225935307781328e-01 4.140102461661324118e-01 -1.262630182332429962e+00 -2.318454165922103904e-01 6.180067859879903036e-01 1.322986658781400704e-01 -8.569726596666414897e-01 2.636668135685402259e+00 2.690789611622038113e-02 -2.099700170987795489e-01 -1.388377470480514964e+00 -1.293247466259963119e+00 -6.392791856475830148e-01 -1.423298074445245864e-01 -2.289618707314083623e-01 4.198453209447053358e-01 -7.717783965715382388e-01 3.456398151935486385e-01 -1.239777506440253863e+00 7.968780222250408940e-01 -1.798596025933543396e+00 4.950802382844352034e-02 -3.527087498100218294e-02 3.879749167669305221e-01 -1.250122035310949231e+00 5.764816270262517195e-01 6.312838610297025199e-02 -8.283410129843377101e-01 2.152746611380230990e-01 -1.360149826256506211e-01 -1.034821646448193189e+00 6.281478571892826768e-01 -3.541107444160327966e-01 -1.298370376119377223e+00 -3.691060235773362397e-01 1.602356854515708751e+00 -1.702083349839077053e+00 1.835771724298681296e+00 3.072903528239522841e-01 -3.955628903579281319e-01 -9.683622371096641812e-01 -1.285317692292443192e+00 -2.069764676979677920e-01 8.626770601758088075e-01 -3.077707095634613643e-01 1.594485332236824204e+00 -5.523944774870958030e-01 8.097292136381732675e-02 -1.366082875474905922e+00 -3.498418784800409465e-01 -3.927970067945277255e-02 -1.777070748932755850e-01 -1.178819812525437882e+00 1.316657448176559830e+00 3.985890323128004620e-01 -8.266533127960626892e-01 8.375202618386334841e-01 1.438798134555270058e+00 6.580144014329951663e-01 2.026655876162899439e+00 1.436205493811828493e-01 -6.860532845591611473e-01 -1.339959590315450866e+00 -7.460566968601441973e-01 -1.370851194506360393e+00 -6.118929992615231850e-01 -3.746778817697167807e-01 7.800402765501138758e-01 9.266179053049202752e-01 -5.256705762720856878e-01 -6.097948201193689743e-02 -1.024679282973940841e+00 -3.820148411002896038e-01 1.994908213519404061e+00 -6.069498614213771903e-01 1.881483151531433140e-01 1.961154171055589535e+00 1.546569803557561684e+00 1.040572742987290855e+00 2.697288310514152077e-01 6.095743616829635281e-01 5.303452171998656040e-01 -6.838360380634471436e-02 2.614990818014043539e-01 6.717274367735563967e-01 -5.584176908637886738e-01 3.373407240826315490e-01 1.354293784690151714e+00 -1.536036715363350957e+00 -1.062201484553727759e+00 1.054791450632185656e-01 7.531860242914252268e-01 8.832429340864822453e-01 1.682400037696023809e-01 -1.173066668430483350e+00 -6.601567165802858517e-01 1.507097830116776782e+00 1.124676278581654199e+00 -5.656154942271366393e-01 1.477857186154362790e+00 -5.225333754831711364e-01 8.307633010174634292e-01 1.953210629331760817e-01 -5.782356614615117296e-01 -3.303177706419927473e-01 -6.732624241944908106e-02 -8.205831356482112815e-01 9.162649233962448514e-03 -2.407207305178399037e-01 1.233681391090019619e-01 5.481639902482782212e-01 2.337616663787831228e-01 -1.111563911646519243e-01 4.441902608644606176e-01 8.853030920133068138e-01 -7.701737476956893591e-01 8.390706867775954425e-01 2.615261096462428991e-01 -1.215508365685143533e+00 6.974451755104844608e-01 -8.629631837938009919e-01 -6.855114930564405462e-01 1.250156825888827095e-01 2.803910660408532873e-01 -3.956669758864029274e-01 2.778417916807337518e-01 8.646782079017016620e-02 1.418880591769678512e+00 -9.166413781289350915e-02 5.370106659036830710e-01 7.336270911949109852e-01 -4.013391614238825400e-01 6.961461936317821231e-02 1.533290434347317266e+00 -1.964476061155899511e-02 8.060154820929830155e-01 8.987413204944426637e-01 -1.394656965141481297e+00 -1.959129572524608565e-01 -1.008586864845879782e+00 -7.050031718769435019e-01 -1.185370502740393350e+00 1.166347092419996567e+00 6.961765493897819068e-01 5.124850070027998639e-01 7.592104577734668514e-01 9.544756094338928687e-01 4.470369155088238511e-01 1.880628987683072018e-01 5.225623605352053280e-01 -1.395913407280233498e+00 -1.701054185064347690e+00 9.637688051189970961e-01 -9.853888831417799699e-01 -1.482213121699250014e+00 1.726759461934667533e-02 -1.394974720525413936e+00 -6.617587706118813751e-01 2.009963394734690656e-01 1.255391525050026269e+00 -6.422793523622496448e-01 -2.629073241214727186e-01 1.583972214919716626e+00 9.570527241095206916e-01 -1.160961041260632598e+00 9.269988303237826077e-01 4.466083141584492600e-01 -8.469926443291350693e-02 -6.825038737608750683e-01 -8.409749130892846258e-01 1.110461648677966151e+00 3.524420621694817068e-01 9.411957695558706982e-01 7.347744495873644865e-01 -1.007501150691582747e+00 -7.550445824883796897e-01 -1.077337559083734950e-02 -1.228291143587072920e+00 -9.348283037414649721e-01 4.223000172387606499e-01 4.400686594017771958e-01 5.745867466330861761e-02 1.196103445076559524e+00 -4.017237095446378192e-01 -3.644063752456836891e+00 -5.369799817663195585e-01 -5.751565748799950528e-01 -6.738668849326107102e-01 -1.453610767568775719e+00 -8.172960742727467531e-01 -1.345799331621068795e+00 4.703816536920440439e-01 -1.154160881929231497e+00 1.185125773004148675e+00 5.720199508087774332e-01 6.588008122118412802e-01 2.003082592047111254e-01 4.838466273362431597e-02 1.052155021603567775e+00 -7.698546076087207091e-01 7.950893662444753762e-02 1.041364766520984864e+00 5.345976218518152523e-01 -1.626937151718143015e+00 -1.096746573603624819e+00 -4.974213736028596511e-01 5.832640181831325599e-01 -1.332057781409129671e+00 -6.714111147045003225e-01 6.400398424910410666e-01 2.491561233354858407e-01 6.611173303762902798e-01 1.176052601313996027e+00 4.399220688311861194e-01 -7.278517089051941280e-01 -3.400554981408105970e-01 -8.919273977258911357e-01 2.707497923733269141e-01 -8.178850236050412281e-01 -5.574090778399781732e-01 -3.410114543802756915e-01 -2.521317135337207138e-01 -1.301462272262946529e-01 -7.564503831805704515e-01 -2.083912117520905494e-01 -4.616672018984235293e-01 2.588080105665686581e-01 8.879064807678026527e-01 3.915644491165169438e-01 -7.682516049839205330e-01 -2.817943068837392984e-01 5.253633605636526260e-01 1.277444018066297593e+00 -6.739245113335745607e-01 -8.473016025139682439e-01 5.656922725601829516e-01 -8.900709436834755017e-01 -2.902074104737849963e-02 1.841837913457129883e+00 7.997921206286178197e-01 -1.560642200721259198e-01 3.490762611099146873e-01 8.537910056915984924e-01 4.159927865164959188e-02 -6.817289501798859397e-02 3.661037290480317341e-01 1.657995854036286909e+00 1.950528367895014714e+00 -6.549061230125339250e-01 -3.204614410879024766e-01 -1.319292399251640324e+00 -3.072861774676668989e-01 -4.620772284300989205e-04 9.303386679236211321e-02 -3.533064742228129718e-01 -1.849718230671947850e-01 -1.165026519982937048e+00 -3.488064190748279558e-01 1.101461848498570539e+00 5.240813845444802777e-02 1.706871985153448901e-01 9.685373514169648423e-01 9.469371077665990066e-01 8.358677533362693923e-01 4.396657123012928658e-01 -3.198876273081088240e-01 -1.674340652456502432e-01 8.767512440096308923e-01 -1.312083682233043724e+00 -3.149685696249149847e-01 -3.205502112753655930e-01 1.562062401345351570e-01 5.065000329113433786e-01 -4.659277756036850349e-01 2.857170564353142886e-02 1.136892633679840829e-02 -5.446982461836969991e-01 -9.782815151754975513e-01 -5.318376853264650261e-01 2.246485825210640941e-01 -4.354983328778991303e-01 1.950360200312642178e-01 8.308161446307343878e-01 -1.229304907319576756e+00 2.527223623765316729e-01 9.817573246822574040e-01 -3.959661483214082511e-01 4.624681611601699771e-01 -5.262940421639877853e-01 7.596896963218320309e-01 -1.088186811781894914e+00 -6.429710568167164020e-01 8.859085617881998775e-01 4.712577494317781168e-01 9.701622234568816339e-01 -1.006169495307172035e-01 1.625787091401036832e+00 -1.042045431117650578e+00 -9.056485071356473737e-01 1.306695940964523739e-01 3.516124331588642571e-01 3.691696882434874483e-01 1.131273604429487573e-01 -7.581346670606661231e-01 -2.286823448581622453e-01 -9.700711235025789581e-01 -1.258733786480773054e+00 -8.502384300045603971e-02 -7.011736341339126488e-01 5.451193428953667874e-01 7.329505475894099176e-02 4.245756566203036098e-01 1.292245585804002950e+00 1.227429512018050201e-01 -1.264045723941087107e-01 -6.380869261784407609e-01 1.100916461719375072e-01 -1.097863755357479265e+00 1.985886090889051880e+00 -1.644845034512079529e+00 -8.601118663637972173e-01 8.386559621589764202e-01 -1.133584820227113293e-02 -8.049846030512286532e-01 -1.465547019885103497e+00 1.446152585793164747e+00 -2.108194310670538640e-01 -1.236575283813361459e+00 -7.225703587777448922e-01 7.599391066929753746e-01 -7.702350956961662859e-03 3.445617782848395261e-01 1.470178746310644158e+00 -2.499804984168815247e-01 -3.545801905328667125e-01 -1.663048828181085348e+00 4.330036630258867203e-01 8.584127331492306112e-01 -9.652895607600868455e-02 -7.523584287140038240e-01 -8.230293222777003148e-01 2.587529977635675049e+00 -3.266068877475639121e-01 -1.324817232306212844e+00 9.309004554454124447e-01 1.649835139151432317e+00 -1.792220945614809491e+00 -4.842450004573507494e-01 -5.352528966403984345e-01 1.779119711249624314e-02 -8.967909875760429195e-01 -1.617618640085702220e+00 1.194024674037909711e-01 -3.654583483578481840e-01 4.857545774394484983e-01 -1.748564786360635281e+00 2.568582079635300941e-01 -9.128537979163166283e-02 -1.115591512065480906e+00 -9.416335086572754642e-01 1.209389168643877355e+00 1.055958258027191121e+00 -2.052188801192701195e+00 -1.448074060501807869e+00 -1.473734320189768188e-01 -5.750804975784676865e-01 1.824197249664355480e-01 7.537214080408723982e-01 3.049097490510670472e-01 -7.392341450663467151e-02 -3.384451096742713272e-01 5.539691054634267031e-01 -1.902234763916329729e+00 -1.999316577780164472e+00 1.787395813501391872e+00 5.544117762834564062e-03 -1.047297137618795858e-02 2.596230897022985040e+00 -8.542272114728748367e-01 8.666296137158034929e-01 -1.217630061286160414e-01 1.171025600478741824e+00 -4.866556907654925879e-02 2.395850219942969039e-01 7.692421586220059282e-02 -1.432816671697966893e+00 -4.492890894422280068e-01 3.743951836715250781e-01 5.159407531669628622e-01 -2.132298549436151824e-01 -8.149388364101588234e-02 -1.745246295381541524e+00 8.084375390237708014e-01 6.369776440607781698e-01 -1.311541658135091826e+00 -3.582284896859435075e-01 -9.584890015522000706e-01 -2.326005698979340064e+00 1.044316618182779877e+00 -1.596046132296610409e+00 1.060179988966225118e+00 -4.276907457549531943e-01 1.429804929538039282e+00 -1.256466958253863453e+00 -2.132836023000069581e+00 -1.320421552510799568e-01 2.250918463060703478e-01 1.727751988759745894e-01 -9.088247536210661837e-01 -7.902984818323463001e-01 9.978007350303527145e-01 2.001325808962208519e-01 6.881621803058295128e-02 -3.578648967047398655e-01 1.472243398027802130e-01 -1.987941885144010934e+00 1.494403634756012178e-01 -1.182940851585915443e+00 1.478894701227171815e+00 -1.810583796347368324e+00 2.998982523917124610e+00 -9.443542460288083529e-01 1.147822098077397435e+00 -9.288371435730498060e-01 -2.327296316916357966e-01 -1.844091744355651208e-02 9.042376222068271296e-01 -3.515432819872917891e-01 -9.253551574022170767e-01 -1.515174270283027314e+00 -1.476200046806897204e+00 -4.207665183460349012e-01 6.515713078795689617e-01 4.016731101147900662e-01 -1.235950521263817325e+00 1.565796146003773703e+00 1.561683091589947669e-01 1.060275032751928012e-02 -1.613625485786561287e+00 2.273572803050468938e+00 1.699920007198889305e-01 9.689837802870977790e-02 9.584807787325473338e-01 -8.319017645100560410e-01 1.005916399808576417e-01 -8.778690203033033823e-01 -8.212879385548239597e-01 -1.000231068464802892e-01 -9.583657206218332281e-01 1.024703124622211581e+00 -1.843271652377476810e+00 -3.197830683396226115e-01 -1.412260156654483012e+00 -1.129646925294429671e+00 -2.229209729034378196e-01 -2.385235414044153679e-01 2.436646734954176774e-01 9.833861723120069787e-01 2.198353933116053635e-02 1.010581727688921738e+00 -1.069352763680520013e+00 6.352961077450335337e-01 4.743298503195040872e-01 6.770596650140979778e-01 -2.626618120376911669e+00 -1.300773880144728278e-01 -1.458753262494425718e+00 -7.895239893820135135e-01 1.537189415394775605e+00 -1.550374079058805199e+00 1.083975175668005608e+00 -1.848577186697662578e+00 1.537612335846769845e-02 -1.867448549466731167e-01 -1.260197076954172601e-01 1.740935438792685641e+00 -1.457485561033524668e+00 -1.082547982778877316e+00 4.231717287676453054e-01 3.806306082202660090e-01 1.154651297426126044e+00 2.148428777862017580e-01 -1.028882119391914873e+00 -3.653869333380676543e-01 1.026689213111354526e+00 1.053483703386704162e+00 5.541199683113758878e-01 1.238710338136830735e+00 -3.935299990532750147e-01 1.811842403033313120e+00 2.101456034486859359e-01 -5.363026783719238022e-01 -2.964424167683114564e-01 -9.739875345803563622e-01 -9.416330523131269392e-02 8.509102787156508363e-01 -1.105277056685777248e+00 -9.786903651797197456e-01 7.311286833386390072e-01 1.852177733630500645e-01 1.134485153660308887e+00 -1.055946015588398179e+00 -1.941149681569730445e+00 1.035010195101283781e+00 -1.647879472092524056e+00 -6.973121764476606366e-01 -7.344132194916143108e-01 5.215613856941362370e-01 -1.456006931221313083e+00 1.756179694645451927e-01 6.349646312962838879e-01 9.187900524700868266e-01 -2.305569817209371097e-01 1.712083808981287980e+00 -1.163058344450639714e+00 -3.900371620758619207e-01 7.505763103777878253e-01 7.922334467667208058e-02 4.014949780555538972e-01 1.600422749032583969e+00 -2.354290751515986102e+00 2.282785892975591757e-01 6.548268663776122267e-01 -1.439664948189424365e+00 4.095832286748324336e-01 2.714847725788390065e+00 -2.787618321205028171e-01 8.100123078065941673e-01 1.331007778161108490e+00 2.079817269735255270e+00 1.733534575648384424e-01 8.408488565968078587e-01 3.877576727836111736e-01 -5.576517898180040067e-01 -1.163529655209841085e+00 1.694927726040770244e-01 -8.834084411849706386e-01 9.623294933692565500e-01 -8.271192025266221881e-01 -1.226405829127614089e+00 1.455937906639542367e+00 1.136356289577137746e+00 4.374666840790754629e-01 -4.320648272695438719e-01 -6.632291260147314960e-01 -6.257032031736142752e-01 -6.228036494220439145e-01 2.402197486510501689e-01 4.069078020274716767e-01 -4.686651455322449200e-01 1.565323624857702711e+00 -4.878042682497281748e-03 -5.264747650734655782e-01 -1.434820882501977257e+00 1.718130731182510695e+00 -4.432478375411514349e-01 4.084731826703044688e-01 9.757765793832579027e-01 -2.303372773148045505e-01 2.156481787424799013e+00 4.892607993249923487e-02 1.203273638724573491e+00 3.309071436169860325e-01 -6.151736304995288757e-02 3.454188375268723576e-01 -2.827346088500619636e-01 -2.811552037258987363e-02 -5.514496381789862900e-02 6.050797731990823491e-01 -9.061910535347765805e-01 -9.326015339522752967e-02 6.054780335627020227e-01 4.381859565492999820e-01 5.528150397266572841e-02 -1.159356600911933821e+00 3.088993248484451018e-02 -1.736120687235383375e+00 4.491939650366310044e-01 1.216164393031242019e+00 5.727339713271293320e-01 -7.077862746769343349e-01 1.358139888120073913e+00 9.913250971064774264e-01 -7.273874506065292067e-01 -9.551066971166333186e-01 -1.148310092634877932e+00 -7.448195939906820939e-01 -8.056814881043237175e-01 -4.190474640030562026e-01 2.019706503165812794e+00 8.574695321344130150e-01 8.806858428515645931e-01 -7.434514320957752442e-02 -9.281209125987861519e-01 -2.765267123505063540e-01 -2.956736550506970304e-02 -2.847617970328887860e-01 -1.958757649001997558e+00 -1.751073137743700825e-01 5.822081218587896734e-01 8.432846020874430748e-02 7.825700200203843382e-01 2.889915771975664072e-01 3.350416434222041495e+00 -3.265997326943415602e-01 -2.320334968113504648e-01 -4.320960611117571903e-01 2.365651423838292244e-01 1.404717273246308240e+00 -4.090484159026996358e-01 2.363237166090711716e-01 8.477141143330740869e-02 1.171584276660766477e+00 2.284196486031922491e-01 -1.366767264159501338e-01 1.774916005002247443e+00 -1.485748118358480196e+00 6.089584753680213902e-01 -1.335625679385603171e+00 -8.408554077124656967e-01 1.911906943993088859e-01 -2.203939610786893322e-01 1.244642053030584838e+00 4.750049519890104377e-01 -1.560723857933230763e+00 1.643585209498111155e+00 1.023019664456080724e+00 2.368160271470505229e+00 -1.393894537743934903e+00 -8.372904727719504558e-01 -1.233190408939209837e+00 -4.653471708693689979e-01 -9.883209408142928920e-01 1.066615678966937979e-02 -1.774814159959086368e-01 1.190830739603815802e+00 3.792592721165902181e-02 1.537324155878119658e+00 -1.425829145917280716e+00 -2.542554143018319390e+00 -6.919280114378079105e-02 1.133542016718025680e+00 -1.720500185010494787e-01 1.242350489280149434e-02 -1.030909747641608698e+00 -1.977031062380616433e-01 -1.025765429392095918e-01 -2.512417015403726195e-01 -1.761231766242702834e+00 8.388942451747767315e-01 -6.750700969154326270e-01 1.583070190752027706e+00 2.060685365338818187e+00 -8.651163160117041340e-01 -3.787831318058526020e-01 -3.343252799966524580e-01 -1.231088024131542225e-01 5.482154742783892365e-01 -1.523020285652767036e+00 -1.117325243591381634e+00 -6.846891696477327427e-01 4.740538277455457195e-01 -2.959196191852298541e-01 -1.579406417757566627e+00 -2.605524209189627460e-01 -4.286463704155876742e-01 2.707581706814844447e-01 6.148652350504978381e-01 2.164346045021275700e+00 1.074434423872430600e+00 9.784671932102896319e-01 1.021864361333719939e+00 5.773174510046528152e-01 -1.292073595766332961e+00 1.839937980922321747e+00 8.102018307181924062e-01 3.396570893647118949e-02 3.877644961332609164e-01 -1.796702458461577057e-01 8.936844251142066486e-01 -9.704355610534313170e-01 1.267932331029705484e+00 9.185635846929540715e-02 -1.457401560138320340e+00 2.585095562842461447e+00 -1.390208657837209705e+00 -5.357219860861404115e-01 7.919913797476928474e-01 -1.933814348999492727e-01 1.161074125357230535e+00 8.037183108497333306e-01 6.380292289669312611e-01 1.639426641627656167e+00 -1.160678502729910605e-01 9.759410872709760598e-01 -8.721527052982702699e-01 1.209657949599626470e+00 3.610296920314836067e-01 -2.264816120701822477e-01 -1.029014276434385478e+00 1.516106218533174177e+00 -8.423356579819479828e-01 -2.077939824628493692e+00 -1.082326015079901615e-01 1.068393289233964816e-01 3.794185625568274323e-01 -3.603548735804879555e-01 -1.912682867056970659e-01 4.628065322264997006e-01 7.063067996389923997e-02 -4.197323298773529832e-01 -7.295976610836628629e-01 1.297153546317224015e-01 7.664472285039293231e-01 6.058759567692473258e-01 3.900512646405585593e-01 4.869070184156396031e-01 -1.090820213953314771e-01 -1.154190874042386072e+00 -6.039233597785687024e-01 -1.267109638268995475e+00 4.532105840273572550e-01 9.147914783000642425e-01 1.281964619012178064e-01 1.201322552805488275e+00 -2.604405690428400755e-01 -1.027487085666162647e+00 -2.072330953856376112e+00 5.782570126106106878e-01 -1.723612909265440918e-01 -6.886898881936011074e-01 -5.923414423498100101e-01 9.557288172553894956e-01 -1.398270475823737646e+00 1.610240765701755228e+00 7.544142130978973571e-01 -1.275632607350974945e+00 -9.473196515368814685e-01 -3.703838263054554658e-01 -7.828617133274687889e-01 -7.553684398343384343e-01 -6.793937969421905976e-01 -3.391192563367290136e-01 -5.355427607649498878e-02 3.986865667570437255e-01 3.096445606748866181e-02 -5.181721636622939053e-01 6.744567975238378692e-03 -1.372245359517777041e+00 1.977572402211459357e+00 -8.096524430136841088e-01 -1.779875530021661989e+00 1.018220820329821752e+00 -1.362926830912359055e-01 1.538226937789255233e+00 -1.594648539956331768e-01 -1.006783152325265274e+00 8.422103238687372873e-01 2.963555538191369743e-01 3.610102208497462800e-02 1.536477149715972823e+00 7.885616174768073083e-01 -1.600758264817137358e-02 -1.774008219315392418e-02 -1.098639955532107138e+00 -2.641474303681944913e-01 -9.946810892005206739e-01 -1.215480708015871159e+00 4.018298755778201836e-01 1.407296095092649191e+00 -8.413499898360600193e-01 -4.396757080040374077e-02 -2.391053542093987405e-01 -8.283049495594522194e-01 1.100934715363426214e-01 -4.916049862651697966e-01 -3.962449414541810433e-02 1.266230367817875679e+00 5.707284359500853776e-01 6.807046948800253572e-02 1.111960238512934157e-01 1.513319451528173598e+00 7.434498133969086320e-01 -3.335118857490956823e-01 -4.794636031531882003e-01 -6.119953297600942005e-02 3.055565829166248786e-03 7.012753227087860086e-01 -6.919564347149613770e-01 9.379187362182863641e-01 1.931626388563599583e+00 -1.554425047691847528e+00 1.313881472258424665e+00 -1.850057528907982918e-01 1.131963722028063724e-01 1.204729303207042079e+00 3.337193823910321822e+00 -4.874649562145592085e-01 -9.633724568998860427e-01 1.455998928890018584e+00 -7.788393904066358564e-01 -1.120081101549311509e+00 1.235495648697898741e+00 -7.781302043662287060e-01 -1.552142944579846529e-01 -5.407993041164428361e-01 -1.152603642747363488e-01 2.740191996707233568e-01 -1.202625892948279429e-01 -1.213438124445742616e+00 -6.269384460202900855e-02 -2.631614437456883504e+00 2.018161949676581912e+00 -1.286385682788134144e+00 1.607022956361721933e-01 1.008240173022785013e+00 -1.867428451956779201e+00 -2.302277715702853556e+00 2.592086393277301393e-01 -2.816335819479889868e-01 -2.008982013673621114e-01 1.203782648555936502e-01 -4.221874183337135378e-01 1.622805065202921893e-01 -4.227189395698223440e-02 7.209439501566612674e-02 3.630065638276063211e-01 -1.794889193271656413e+00 -6.554387762254058059e-01 -1.499656140626569156e+00 -4.831025689087089514e-01 1.831262447180461050e+00 -4.556935051316660656e-01 9.752085187050296700e-01 -1.871056385472294747e-01 7.942800717681064437e-02 -2.022020826709263641e+00 -5.799697822884629650e-01 5.582881863209605555e-01 -1.372739710727946649e+00 1.553268355225895458e+00 -4.685317746770955583e-01 2.041291957751212305e+00 -2.639929255632462723e-01 -2.132465159163396407e-01 -1.709067794726508271e+00 5.773040862861156253e-01 1.138501750607675139e-01 1.553435711820185805e+00 -2.166341185996217611e+00 9.788245493895860738e-01 1.307876838728857738e+00 -6.084453944743702936e-01 8.884544475030601296e-01 2.129830453397801582e-01 1.148809362348804708e+00 -1.001527892372967576e+00 -7.366069593390976999e-01 -9.991469943368445072e-01 8.070213575769507042e-01 -1.043438622331772203e+00 8.343350897627066498e-02 -5.910544713121789195e-01 -7.906930765229119862e-01 -1.096338837078927986e+00 3.653686840300873762e-01 -1.790659466060553207e-01 -2.047853746748462891e-02 -1.03458836153628297
[truncated: 3,620,210 more chars]
