# Supplementary material for: Bayesian inference of kinetic schemes for ion channels by Kalman filtering
Source: eLife. 2022 May 4;11:e62714. doi: 10.7554/eLife.62714 (PMC9342998; doi:10.7554/eLife.62714)
Supplement: Figure 10—source data 2. — The number in the file name indicates the brightness. [file elife-62714-fig10-data2.zip › 5fluor.txt]

-2.719420027310037735e-01 -2.137439318201253546e-01 2.240867403488412180e+00 6.821930806859354268e-01 4.547728941036526251e-01 -9.558235601851761132e-01 -5.280286332086381318e-01 -5.347552988694270759e-01 -9.874062059482574538e-01 6.900718144704590662e-01 7.982714975530844637e-01 -8.751842099350622961e-01 1.135074147707537673e+00 1.293618859599318327e+00 2.207900402467517509e+00 1.649493962655282253e+00 -1.412970805260318208e-01 -9.770619358774433882e-01 -8.394479744994346460e-01 7.557763969506826607e-01 3.686860055329931884e-01 -1.637295927528984452e+00 -4.788187403172060042e-01 7.014020826122878693e-01 1.999602978392626129e+00 1.454983479044148487e+00 -1.956914343105630588e-02 1.608266605843609920e+00 5.107829735090095857e-01 -1.496686984050800806e+00 3.824487452739718796e-01 1.187550040094694559e+00 -2.410511660526284849e+00 1.563492812049387171e+00 9.807713324253158893e-01 -2.266788457871869444e-01 -2.887841137320769636e-01 -3.883136957271932643e-01 -6.952451803954109444e-01 2.914334458944322637e-01 -9.956613399775207651e-02 1.434911264532603203e+00 1.398155895426422823e-01 1.370161809953702070e+00 -1.949827261117469623e+00 -6.587286879030781472e-01 2.698218523020199933e-01 1.539223250362148798e+00 -4.552979948382432918e-01 1.379617651241624277e+00 7.795047150584546447e-01 7.206756182198063021e-01 2.058409047561093608e-01 -1.248512698839068014e+00 1.291350230147533029e+00 -5.329153487420206226e-01 -1.259971892113101344e+00 3.203550593115130352e-01 -1.206689580846064258e+00 -5.356147098094049541e-01 -2.159284454208515225e+00 -9.241611449981633822e-03 8.207415091208022373e-01 -5.179690228273159391e-01 9.648606780203793365e-01 -9.446853497847940151e-01 -1.175991403183747508e+00 -8.763391078350998287e-01 8.293404806381852179e-01 -1.468192552757816793e+00 1.359942414774543140e-01 -1.092669983343341533e+00 -1.268734445067773997e+00 -1.395441112374391945e+00 4.348395945472718349e-01 3.338118116440426664e-01 1.440980170610175470e+00 1.128002509758302851e+00 -7.199744778120432676e-01 1.630864801991501190e-01 2.790396878731599140e-01 -2.631961442550643793e-01 -1.166238977287129108e+00 1.256208092661712961e+00 -5.458116098163252605e-01 -8.096584847246552918e-01 6.975285884244621926e-01 1.097735710698357847e+00 -1.856378489586746686e-02 1.432032998691721737e+00 1.642953272782868845e-01 4.193687726958829631e-01 -4.204778587451885041e-01 2.424145006388549739e-01 1.434812207443278698e-01 -1.442897848910616121e+00 -1.839428368367505007e+00 1.921127708004025214e+00 2.492046424829837820e-02 -1.508676364505476264e-01 -1.078722572395190094e+00 -2.934284996313402671e-01 -2.946229115969519752e-01 -5.846792342643003515e-01 4.523761665665695236e-02 7.242231186324328274e-01 -9.203594361677134295e-01 -8.509161902183657311e-01 -2.467823007649284084e-01 1.502238766405540882e-01 1.842638877303629075e+00 1.644322120430836698e-01 8.544580797089418311e-01 -1.322789004675730018e+00 -1.071452736352845658e+00 -1.010882310570363041e+00 -7.621223451994699749e-01 1.656283998087436204e+00 -1.227989319138148128e+00 2.968882375248559774e-02 -2.263804924740541596e-02 2.404154983744738239e+00 1.685278955257354827e+00 1.216962266383535995e+00 -5.907093852983895665e-01 6.071732003231851138e-01 -1.235226694822646465e+00 3.045193441275813595e-01 -1.483797643331754568e+00 3.422226267216236795e-01 3.111192485406499494e-02 -1.710126469833238294e-01 2.396850769893204280e-01 -7.768073222354109353e-01 -8.005768202088885399e-01 -6.222558921977664609e-02 1.326711131291332890e+00 6.495066684195449636e-02 1.614064577168538239e+00 -8.936582383490847548e-01 -2.750103458651724786e+00 9.810930190995864608e-02 2.528958098415391431e-01 -4.338247652822695977e-01 8.763218521057607457e-01 5.054126735231542211e-01 8.425644059129144825e-01 -7.431436293562143636e-01 2.187330082357954175e-01 1.547164798122307339e+00 1.007294818101390765e+00 -8.238248108299826011e-01 1.662633624298057944e+00 -3.942039194244033595e-01 -9.014212654473200415e-01 9.903746241061898159e-01 -1.086238314437517172e+00 -5.936815101416105245e-01 1.007609588665611566e+00 4.230540474779914129e-01 -1.425543786793537882e+00 3.499815395438493626e-01 -9.050223912103350088e-01 -8.131369694087589028e-01 -2.044217763678070066e-01 7.427229869743356971e-01 9.692694240367861758e-01 -8.656345116704520226e-01 -6.390444765032622376e-01 -3.613182472317754135e-01 -9.392603222646618566e-02 -1.028193225792282339e+00 -1.637043799949385592e-01 6.425105971628558565e-01 8.902754957496198385e-01 1.085439344344993007e+00 -1.244773851321596680e+00 -7.476774970420185795e-01 -6.253865179406568053e-01 -4.981520768206050831e-01 6.776412658569516134e-01 8.262757326020490067e-01 -7.844241607530254567e-01 1.576880352092355997e+00 -1.355395638369261135e+00 2.039901292099140784e-01 5.207441627151433439e-01 5.222692951081846502e-01 9.204147979601622342e-01 -1.532214539812171372e+00 9.313929809314828168e-01 4.661861604353856881e-01 -1.944566856438919578e+00 -1.106927349342176736e+00 3.513448223433719986e-01 5.927727598979048995e-02 -4.660520316688573361e-01 -2.130705133221057146e+00 1.182212275167283444e+00 9.176895217418048478e-01 -1.097765763356140623e+00 -5.615646061534820266e-01 -2.736616806008954406e+00 -1.086997563781867626e+00 1.682930839741069828e+00 -5.814611930038409565e-02 1.532355883082207271e+00 -1.653808009858759032e-01 -1.090959427895911160e+00 6.272832248329909266e-01 1.514469555017399216e+00 -1.088310110762939820e+00 -1.322938446183447470e+00 3.218740157718529282e-01 -5.044431592162944566e-01 -7.779050158777149893e-01 2.270277512267889986e+00 -1.068151282709622674e+00 4.940953935818944709e-01 -4.378138942875680062e-01 -1.408358151033183958e+00 -3.309909271331193947e-01 -5.819064512717959659e-01 4.545577716723727679e-01 -1.754442996285555112e-01 -2.853743536686709215e-01 -2.039610241835911442e+00 -4.302844007510045476e-02 -3.129981700854129745e-01 -2.789697688508673057e+00 -1.994592634779817741e+00 -1.277962083424306838e+00 1.980442047494459512e-01 2.313310059119847717e-01 -5.076299849477039494e-01 -5.967885637182916980e-01 1.510020879627017809e+00 -6.013378040065009422e-01 1.049799244130400211e-01 6.009215298774294167e-01 -6.258762538033828607e-03 2.531407149800811718e-01 -7.362187329829937843e-01 1.257229793548344743e+00 -4.050070200837732615e-01 -1.720969999453840327e+00 -1.955436223141530372e-01 1.292904328375072298e+00 1.560805008564011498e+00 4.964220777180730071e-01 1.237757641431575406e+00 1.509550394745649449e+00 6.973936291987971048e-01 1.017972832172619357e+00 -8.058336168816511158e-01 -1.429965827457363448e+00 -1.007985298854429335e+00 -5.229897638609668498e-01 3.871106900296933939e-01 -4.058001753104305553e-01 1.622314527720058353e+00 -4.949592787587929199e-01 -3.583548496528258798e-01 -4.105748445921768575e-01 2.731303409130842602e-02 2.506257012697904241e+00 -1.485083234478441039e+00 4.680992552127784534e-01 -5.705369625418010848e-01 8.934422976218962809e-02 8.351377532268173809e-01 -7.187872901190188735e-01 -6.169658045133654678e-01 6.047873806766188576e-01 -5.430549075373458656e-01 2.338208630625146500e-01 -1.077050938689942727e+00 -2.822819983311953274e-01 1.282333412461417410e+00 -4.007931635521094771e-01 3.221384158459394520e+00 1.716829305624556934e+00 -3.274869305263343189e-01 1.237807089865602173e+00 2.293770311013643592e+00 5.549779733569031315e-01 -2.023560158997999459e+00 -1.515730684386246141e-01 -9.110968508971048485e-02 -7.867171250400145643e-01 6.564207744033239145e-01 -9.120341239670836098e-01 1.503077677420466385e+00 1.772606952467847163e+00 -6.900467142118200670e-01 -1.892124584264803511e-01 -1.889979281909570374e-01 7.049023735284253300e-01 -1.236795804485600753e-01 7.826301232754729886e-01 3.116602634540369121e-02 -1.421911914587695502e+00 5.502001462552440214e-02 -1.485489898882003557e+00 8.161924376481849430e-01 5.470215775659467150e-01 4.508254333119385282e-01 -1.898902148156768888e-01 1.930496832559187581e-01 -1.127472761619469743e+00 -1.050895385444264640e+00 1.443364771367014743e-01 1.043110449413152896e+00 -1.264121395839509443e+00 -1.063265915347350710e+00 3.977574727904052976e-01 -1.232734391314356026e+00 -9.100688586405408786e-01 -4.354734206776452177e-01 -2.021505182745739759e+00 1.601516886616312751e+00 -2.549187516567815726e-01 -7.738189439744256326e-01 1.760563641767877163e-01 -1.107637132464347252e+00 6.039571054338409573e-01 2.673648459638541808e-01 -6.503516376581279790e-01 -4.898306839954365000e-01 -9.411888036457985995e-01 5.915153767205424407e-01 8.566165246907346820e-01 9.281955430706925192e-01 1.316390906248038783e+00 -1.629870363850440595e+00 -1.104071637408769568e+00 -1.473388550071567993e+00 -8.320176032317663228e-01 1.777802059511958410e-01 -5.643154934390094413e-01 7.265504164022431599e-01 -2.604359741850024168e-01 1.089450479386135484e+00 -1.281079570232376064e+00 5.345893275620194895e-01 -1.108610072595973328e+00 2.058320653514875420e-01 -1.749110789115628783e+00 -7.213128478858082948e-02 6.446456582607246188e-01 1.267605884553270057e+00 6.630136456175688142e-01 -1.328646288808480680e+00 -1.819481077511629907e-01 7.132916199588539008e-02 1.372193329954321639e+00 -2.418616499708484968e-01 2.329027789354732592e-01 -5.912804151655794982e-01 9.988830658433597298e-01 1.874072755527393275e+00 -5.640311887103955923e-01 -8.530823030277406849e-01 4.191080482956614506e-01 -4.391065521012069706e-01 1.519631344938226492e-01 4.117528326717035947e-01 6.797560898928948214e-01 -1.661434719744006916e+00 7.100731368677047906e-01 3.071338822249680689e-01 -9.782145630544888393e-01 -7.290717918421677490e-01 6.190808458670312708e-01 9.359364673506782584e-01 -1.661406265703736229e-01 -4.507462916924633023e-02 3.107128044368016706e+00 1.051999953447994018e+00 -8.639716605791185611e-01 9.443515099208622809e-02 -2.549839057231343409e-01 -2.294307463716569739e-01 1.033023418435289775e+00 7.880511549366771007e-01 -1.492641570286638908e+00 -9.880903812415063880e-01 6.931936752408965896e-01 7.230919355694818140e-01 -6.259297317390118964e-01 -1.035701052298415137e+00 1.658581204038061863e+00 3.948053866778442056e-02 5.900758559780148182e-01 4.935352740936308491e-01 3.180274234785028242e-01 -2.591003531219596839e-02 -2.884394778650856139e-01 1.244834945759286438e+00 -9.570068303032908119e-01 8.182857974431966275e-01 5.128402272365880504e-02 2.837136497273914593e+00 -1.878607582956411115e-01 -9.399299059699379733e-01 -1.444345071981055995e+00 -1.736500934799577678e+00 5.038852490156348063e-01 7.276644180144599128e-01 2.570478964139861322e+00 -2.096442023672516752e-01 -1.743118333026380196e+00 1.884913739036691016e+00 -5.577995172649566902e-01 2.222580858466041143e-01 2.300412803850268251e+00 -1.572158963945423649e-01 2.634413867779646368e-01 -4.311979820661177715e-02 -6.251968565183682047e-01 -3.213989358067994573e-01 3.903638009905450734e-01 -1.405139364551149628e+00 -1.982491541275970548e-01 -5.050545013649917481e-01 -1.574818639633000172e+00 1.266508264116256832e+00 8.620380042809461241e-02 3.674028378291614438e-01 6.827117463306739964e-01 1.566937965008281530e+00 1.919226035418754917e+00 -2.016516147819941818e+00 3.324341949375538841e-01 -1.269663229617647104e+00 1.037749162951578263e+00 -4.329727293144757239e-01 1.351842007810517998e+00 -9.162355206438071997e-01 4.848336640867929037e-01 -2.512113410629462917e-01 -2.193876607065651463e+00 -1.437574004969360164e+00 2.874114058826875429e-01 1.421275399308768339e+00 -1.258273381861229723e+00 1.217691273700806320e+00 -4.772118591226783280e-01 -3.246532904885529036e-01 6.922041415739907944e-01 -2.337004210451377073e+00 -1.434173109128292323e+00 -1.248160254868704744e+00 1.053568197850888399e+00 1.184479582242610629e+00 -4.274460972167379857e-01 1.387162204332963888e+00 9.210679649067272656e-01 3.767979519745454000e-03 1.457010558917554821e+00 -9.370582862207128827e-02 9.640500764001838085e-01 -1.418835706771378324e-01 -1.167786283133698921e+00 8.316769148018962610e-02 1.784293794042259851e+00 9.851542138709940000e-01 7.393740742762180407e-01 -1.970988013474119505e-01 2.450474354314814973e-01 -1.031963882903775165e+00 1.099845317841175563e+00 5.720629701767037112e-01 4.687481207407274697e-01 -8.058575992370751173e-01 8.510415375761001266e-01 2.171239591315132500e-01 -3.873105251303540775e-01 -7.765655602591938766e-01 2.597792830259019192e-01 8.360817242815360428e-01 2.315972544627300511e+00 3.743541592764492165e-01 1.829732729129546653e+00 -5.343435928233404297e-01 3.100307720070797912e-01 -4.533900375997687582e-01 4.628457492865733491e-01 -4.285972110705618676e-01 4.655819281939738152e-01 -4.512679192349580704e-01 -3.977158178198539340e-01 -5.000719370352995075e-01 5.358397706065274324e-01 1.422763570508983166e+00 -1.441749912452616300e+00 -2.029846811949241048e-01 -1.228996210465778394e-01 1.454736252430325893e-01 3.033531968181419347e-01 -5.340700855690913018e-01 4.068952073838383865e-01 -5.826926564130517905e-01 5.071877917477993769e-01 -1.403810483094854344e+00 2.020260095647064547e-01 1.538048925564127645e+00 -5.524715772076849163e-01 -2.533770660411508446e-01 3.229678768738958317e-01 1.837266590682367640e-01 7.981171241211247880e-01 7.576365585771814848e-01 1.309119426720290358e+00 -1.060286366747974496e+00 -1.393777274128382482e+00 -2.614413196684494123e-01 -2.118633607893950277e+00 -8.101034834538272111e-01 1.199861631456976552e+00 -8.029161876796033770e-01 3.779933637673180691e-01 9.724569903975643914e-01 -8.946133465209403779e-01 7.208441992005440446e-02 -1.237407737582886108e-01 -3.490653440138214436e-01 -9.322457224818104793e-01 -9.705453434804262036e-01 5.652420406533178454e-01 1.482237527045585368e-01 -6.111994291504295740e-01 -9.559084378288801309e-02 -3.215879478349576992e-01 -9.912989298560506146e-01 -1.020162635636242404e-02 1.342604511599033934e+00 -6.487483529831640228e-01 -1.517340064854208193e-01 -9.091648806562492302e-01 1.564845814860906792e+00 6.812598557810473077e-01 -4.439984970217915605e-01 5.936688268992118545e-01 2.762122468895834571e-01 4.329220017365329465e-01 9.924829636475392958e-01 -1.559824428757353443e-01 1.768194890063917724e-01 3.845105240372523325e-02 -3.444815014521951380e-01 1.345788259959900923e+00 8.531241641903279938e-01 9.721589765075160372e-01 -1.204679671683438258e+00 2.776865256404232318e-01 -6.184880371307958091e-01 3.618318460894471289e-01 -1.890308125945272533e+00 2.603242579597990769e-01 -1.223096419936936075e+00 -7.768024028609067377e-01 -2.703456086343534182e+00 -8.699597520751232160e-01 -8.491003161107096853e-01 -4.837410112936403606e-02 1.198235824508391278e+00 -1.703917819655172083e+00 1.307954825477052774e+00 8.397755214568887461e-02 -3.066588024640898302e-01 -8.425909794721425650e-01 -2.007937141202709164e+00 -4.872165306730946166e-01 5.806252443058781965e-02 7.855299673036905128e-01 6.517774157902646026e-01 2.124960915517835613e-01 8.413938261829348453e-02 -1.855016039936947525e-01 1.101645635372993981e+00 -8.324953506295081906e-01 4.287603702619004475e-01 1.102763418666901502e-01 1.335008091722346456e-03 9.907649050347877573e-01 1.022863995985037411e+00 1.864717098751783250e-02 3.632185522019620305e-01 -1.363231033632151146e+00 -2.145789276997270845e-01 -2.611091647356147960e-01 1.558123980582578616e+00 -2.662213096896940412e-01 -4.468832453095352153e-01 -3.174625733397838934e-01 -2.284384128485364429e-01 8.128135993865749642e-02 9.178746694010658791e-01 5.224672549891554718e-01 -3.563420520993389878e-02 -1.181823584184730880e+00 5.673385787853235662e-02 -3.236734619556144721e-01 1.026225553534323987e-01 -9.421896078126125174e-01 1.883045786204895711e+00 -1.049729540648233872e+00 -5.226308093926106402e-01 -4.986007815376172769e-02 1.485390721170132489e+00 6.557018563441914527e-02 2.406890533841941904e-01 4.653530056350138056e-01 5.317382163997349531e-01 -3.413680290076076540e-01 1.450148463380239450e-01 1.271152397624737196e+00 1.088266368988280552e+00 -1.106586496259480246e+00 -9.036025811475103531e-01 -1.889220958333034939e-01 1.278675877944535633e-01 -1.145497891184468653e+00 1.070516853542825331e+00 -1.309446290556393888e-01 -3.669350518569542974e-01 -1.209979886602240429e+00 -8.963907158793819885e-02 -6.114670338391249294e-01 -1.614267638651019521e+00 -1.462021390977814805e+00 1.184279497432618955e+00 -2.794162289629540386e-01 1.754934092115648880e+00 9.598423150054823383e-01 5.082724772244464617e-01 1.504103555838017803e+00 -1.027873849549093332e+00 1.987244883891171821e+00 1.700775050609969474e-01 5.958304831340532209e-02 2.974208154636763246e-01 1.469172290038674167e-01 5.132985439079539719e-02 1.192340334141525737e+00 -5.396859408403905656e-01 1.037224292585575025e+00 1.655305400868072041e-02 8.358247368354939644e-01 1.460934817361445037e-01 7.248679582546813105e-01 2.272661122716614357e-01 -1.337101530966437579e+00 -1.244387490336445801e+00 -7.249161874457515919e-01 -2.233220746175777760e-01 -1.796691906208978118e-01 1.070137108694754868e+00 4.026446450492378315e-02 4.668381775408984580e-01 -1.215744071881385419e-01 6.181150707428201274e-01 6.838153563744467922e-01 -2.308455212544820445e-01 -1.023686099240068037e+00 9.892579674371621001e-01 1.548786802763517934e-01 4.787828762768399082e-01 -4.454636213691897106e-01 1.172945481492103925e-01 -7.765231107446199932e-01 1.385421934413282319e+00 -9.345021445593675313e-01 -2.013974659342942619e+00 1.052829797124772648e+00 3.799657329029911268e-01 -1.114543492069861808e+00 1.008354490141186499e+00 1.190634960477621185e+00 -1.256856667860952737e+00 -7.029330934327983060e-01 8.341869841295755927e-01 1.521895774867493056e+00 1.509948634141657475e+00 4.875863555145674155e-01 -1.059648696613703978e+00 -1.817061247801170287e+00 -7.087585141270885160e-03 1.607922947724839957e-01 -1.224426596058521222e+00 1.361185219015474956e+00 1.003438719677707702e+00 -2.019117962934769417e-01 -6.863861795152855633e-03 -2.670698778645772098e+00 5.711495819800856966e-01 -8.659502457966282707e-01 6.292849592558580341e-01 1.118186232031191718e+00 -1.160316699999829233e-02 4.328719116543883194e-01 4.481902510377730464e-01 -1.046816118206651963e-01 6.677612323672185157e-01 -5.681037614711309525e-01 9.667074000685629276e-01 -1.163903382657389685e+00 1.369544516516074395e-01 2.820417033013845387e+00 6.552336689406015324e-01 -1.177797970536065275e+00 -3.132137569932920418e-02 -6.670963952942451369e-01 1.418666631528753497e+00 -1.473920501346912326e+00 -5.220251027574018821e-01 -2.072877207363773788e+00 1.171033557705984496e+00 -1.664685366805926381e-01 -3.709887548320149886e-01 -4.846642221564462921e-02 2.448832381065903785e-01 2.874606261335442836e-01 -8.285442546675183539e-01 3.052347156118300209e-01 -1.217617089865487445e+00 1.725141271008989952e+00 9.492595680757601739e-01 1.799857187031943598e-02 6.248846605452818004e-01 9.462132843188783005e-01 -1.522078838185221050e+00 7.436528706439843317e-02 -1.025136607724074223e+00 -3.233957627786491207e-01 -1.702148248398274166e-01 8.081455018563794557e-01 1.152064589229259833e-01 -4.003009073163391052e-01 6.001008235915991085e-01 4.999392943524101351e-01 8.651986217091255094e-02 5.610781511326454751e-01 -8.783704188723574502e-01 2.043184403258090920e-01 -1.171705976976240349e+00 3.528634005950115338e-01 -1.049042391357545734e+00 4.808740397748548223e-01 2.543396048524053654e+00 -1.036987782034484606e+00 7.921932549694207237e-01 7.133298244012975520e-01 2.843126651315154851e-01 -5.668720325454043030e-01 7.304646052326906058e-02 -7.371272367195529085e-02 -4.600679999262034109e-02 -8.803552628934555591e-01 3.444879417936873578e-01 -2.938997448772416865e-01 1.575231508746760767e+00 5.457103682361514885e-01 6.115263991927518683e-01 -2.587202453485857867e-01 -1.733974585683029368e-01 -3.406790268599690363e-01 5.611159090616932854e-01 1.161663382131955302e+00 -2.273268367502822240e+00 -1.674252667588926657e+00 -1.628463590225978364e-01 -7.610034353058749979e-01 -6.976763770102378803e-01 3.121343299692757589e-01 2.927717300378419596e-01 1.106471343817624353e+00 -9.228490526691882634e-01 -9.586925037988138776e-01 -9.242714170143763175e-01 -1.438065557208905609e+00 1.269669775818694113e+00 6.868163926230315131e-01 7.436811737425043090e-01 9.123092910753963780e-01 3.805893286328084768e-01 -1.782886735767735820e-01 1.442117230620088564e-01 1.885169893338420610e-01 5.491926927537658099e-01 -9.608207844289783361e-01 1.060420222403340773e+00 2.647928722179361816e-01 -1.325830764951934304e+00 -2.558256913537813038e-01 9.496623190377518897e-01 3.009498782122899466e-02 -2.426264134915536164e-01 -1.140816014481259133e+00 -4.415931501719463914e-01 -4.844534036608288269e-02 -3.706431755963326968e-01 -4.206716300858390767e-01 3.050920513850970406e-01 -2.478295887566534794e-01 -4.911562509162558099e-01 4.358989650662819515e-01 1.580231410431781613e-01 -4.175154244200470766e-01 -1.448822993125472358e+00 1.414662644348066101e+00 -5.266031361552957479e-01 1.317261223638742429e+00 -1.419952344625210694e+00 5.318160237847923133e-01 -2.450249170657801678e-01 -7.756004475783672136e-01 -7.807510021118300170e-01 1.709216108678276447e-01 -1.856062945912039908e+00 -1.418290365967019018e-01 2.436664008491853384e-01 -1.082555959311027438e+00 9.330004522504933284e-01 -3.825689470037133000e-01 -8.670890814213144671e-01 -1.325962346653670743e-01 -2.807382601369377007e-01 -1.544401822622236908e+00 1.663380963660028300e-01 1.637851472191860225e+00 -1.621816101820790501e-01 3.448812487442790564e-01 -6.067389531599991503e-01 -1.707379133377308733e+00 4.423180682737576919e-01 9.690430940466596699e-01 6.806559483572425240e-01 3.727043797995089891e-01 1.739578669352655482e-01 -2.522973314766193548e-03 6.637989462233335747e-01 4.055426619645800534e-01 3.950449861491491244e-01 -1.306531425132546831e+00 1.508575398895366737e+00 5.128578805138466201e-01 1.863354938658080551e+00 8.663467847366540520e-01 2.370341586442131998e+00 -1.163521779019037750e+00 1.545574493144256323e+00 2.010526045584104526e+00 -4.675706395799727327e-02 2.234889371373261824e+00 2.890362909628654831e-01 -3.916999708995844848e-02 8.714121286894572771e-01 8.781521643843855085e-02 6.327402358575273666e-01 6.444229684012554582e-01 1.076350885226496024e+00 -8.416303399174591693e-01 2.352678278853554961e-01 9.951343378194720257e-01 -5.300224983608884388e-01 -7.438821628961156396e-01 7.821362481919871268e-01 1.673012006100809801e+00 2.742433114526347526e-01 -1.240585519075169341e+00 -9.448525857473678569e-01 9.518611467629689571e-02 -1.539244413563628733e+00 -1.487669174423086549e+00 8.174772646382970631e-01 1.501521035095065404e+00 9.707907279458480865e-01 -1.620471254685957208e+00 -3.191067920417872461e+00 1.912424642380997908e-01 5.320886537943466665e-01 5.819299919705047362e-03 -1.882202642215792032e+00 -2.571049474428283688e+00 -7.346619435899964801e-01 8.880290602120882726e-01 -2.107306090924912834e+00 8.723094164768903092e-01 -8.989602469197363055e-01 -5.033055339250346316e-01 -3.672801901831619920e-01 5.341743327432163513e-02 -1.317800632631339064e-01 -4.156651028244282564e-01 -2.077467428673548423e-03 -2.878801432012284001e-01 9.100576880700053106e-01 -1.581361934782550938e+00 -1.162158695813498704e-01 -1.808088265499246061e+00 8.997804640555432387e-01 -1.272718777147033409e+00 8.622114803598774913e-01 -3.812797479910226550e-01 2.758865760038059500e-03 4.483766610744605585e-01 3.015139361524273864e-01 6.316849087842486554e-01 -1.793258801489204579e+00 -5.885282304463839154e-01 -4.947103393490677736e-01 1.121957043811762506e-01 1.260162967895494743e-02 2.217685249700173777e+00 -1.576939083100032724e+00 1.816511047974305626e+00 1.932578165063200570e+00 -3.800198901744578084e-01 3.649172460614485969e-01 1.698082084064468145e+00 -2.768235650889467325e-01 -1.110665146544162818e+00 -1.545427107733240435e+00 -1.128678702623227226e+00 -1.203399515308420487e+00 -4.409186241061781586e-01 1.316881979106284684e+00 1.393473896137758183e+00 -1.310010623266647967e+00 -4.025401485429833115e-02 1.272334751437959932e+00 2.580955097001749188e-01 -7.187057699534336042e-01 1.749003870167861852e+00 3.209560605235878272e-02 3.044019218878654121e-01 7.742710730238986372e-01 5.522072511854769772e-01 4.839128247967300345e-01 -7.332483931540335620e-01 4.099371022465429087e-02 -7.597841071408621971e-01 1.383348675672101402e+00 1.378216142398682731e+00 -8.466125451546832048e-01 5.294409700910260863e-01 7.197622157319794045e-01 9.572354402727303313e-01 3.361347503776844770e-01 -3.267950738302334845e-01 -1.711890732585945152e+00 9.867495529040845037e-01 1.463306239214427151e+00 1.760377708993784429e-01 2.628477438027221891e-01 3.492437165241449870e-01 -4.603320747712473238e-01 -8.095449453283208863e-01 3.755155570326995651e-01 -8.150846938678490972e-01 -5.952433266982055937e-02 -1.205929502657465263e-01 -1.350187714615414203e+00 -4.942409260357313316e-01 8.716024582847778923e-01 -1.029128045737861818e-01 -3.261508383816912882e-01 -1.928008525541788476e+00 7.417927399105864739e-01 3.117917395333968944e-01 -1.913445601396587259e+00 6.192694865153126615e-01 -9.503353253270666046e-02 2.247593830211142230e+00 -6.781025024896969455e-01 -7.794852292929177473e-01 -1.250019447503202930e+00 -5.729731006641051172e-01 4.844109214998555957e-01 8.641043678480836432e-01 -1.671523532800117395e-01 -5.361669475871484458e-01 1.909393201430916176e-01 -3.522144055650271999e-01 8.481211472847929311e-01 1.246348856380201431e+00 -1.645110236470772314e-01 6.093985053475888813e-01 -9.884042282782238287e-01 9.122702919867605731e-01 -8.553804323371472229e-01 -3.502445907723734098e-01 -7.050152316491686832e-01 -1.657267708156626718e+00 1.070838529323916433e+00 -1.203371566173240398e-01 2.501773643483568565e-01 4.042546533598298453e+01 8.245556047390886079e+01 1.230915487470498562e+02 1.323055260553709331e+02 1.805150663482365871e+02 2.145190456304867723e+02 2.490979081478031958e+02 2.612139789130743566e+02 2.892759837591738119e+02 3.872841882112184067e+02 3.932192004865144099e+02 4.363013265127395357e+02 4.760884806832066261e+02 4.911538666319687536e+02 5.352767808563918379e+02 5.452908351787001493e+02 5.177622701573138784e+02 5.649293114954259636e+02 6.135822138738336662e+02 6.290055918344855854e+02 6.131179378859380904e+02 7.067943694359427127e+02 6.504150290952079558e+02 6.983103361092752266e+02 7.970219622881511441e+02 7.531406432547079248e+02 7.502592776151960834e+02 7.993746986805724646e+02 8.360223997457164842e+02 8.386315739502174438e+02 9.168164797565401614e+02 8.806526870513894210e+02 8.956091359229164937e+02 9.383877609662179111e+02 9.712446311609596705e+02 1.037920504786206720e+03 1.031334161310465106e+03 9.968080332394223433e+02 9.827538520673418816e+02 1.092838876144093319e+03 1.056524364479642372e+03 1.056473135410488339e+03 1.156468083282727548e+03 1.088394183468245956e+03 1.086081189075944621e+03 1.117518147158824604e+03 1.095381498118402533e+03 1.132973167089608523e+03 1.143888693365275230e+03 1.126855316172835046e+03 1.174458813637437061e+03 1.168073322249845887e+03 1.206285524090788840e+03 1.215437760295243606e+03 1.200157321388928267e+03 1.161095781065533401e+03 1.224329546885087893e+03 1.205863511257850860e+03 1.300668560310386965e+03 1.221747028417199090e+03 1.322225978645759596e+03 1.310252554809064804e+03 1.348142806321946409e+03 1.300824364781658460e+03 1.249028746985374710e+03 1.381128953498458259e+03 1.359353190829064260e+03 1.341852990392749007e+03 1.382272059835298933e+03 1.382076436983265694e+03 1.333067629280077426e+03 1.382468782896263065e+03 1.434614425883531339e+03 1.388582571402327630e+03 1.368190842342898350e+03 1.382064399889143715e+03 1.389649540918636603e+03 1.412725308571396454e+03 1.398857067672644916e+03 1.371273630303799791e+03 1.473972524721875970e+03 1.489209129637039723e+03 1.492308641048725576e+03 1.432765842107919980e+03 1.446518276154540217e+03 1.467874340149662885e+03 1.479593164574380580e+03 1.474682651181957453e+03 1.449135553306554812e+03 1.467968495700325775e+03 1.511648641657435292e+03 1.397394204397679232e+03 1.567151256565180802e+03 1.513596151508350658e+03 1.433424258890282090e+03 1.562478535871376835e+03 1.511722452122204686e+03 1.567362109617235319e+03 1.549908392278998235e+03 1.503135528574453019e+03 1.584962768346791790e+03 1.550110866095026495e+03 1.473473791001088330e+03 1.555390722153531215e+03 1.584142806417978136e+03 1.556011675787228114e+03 1.560159105332298168e+03 1.569129068171802601e+03 1.557054609369321042e+03 1.602335151882160972e+03 1.559171215572902383e+03 1.591017753342837295e+03 1.616225239938058394e+03 1.630777061045402434e+03 1.667467733196854397e+03 1.620877941654934148e+03 1.585008823909268131e+03 1.696559731441756412e+03 1.636731732197063593e+03 1.690853076549549087e+03 1.700561534128330550e+03 1.710575191367821617e+03 1.618230417152758037e+03 1.685215644805783995e+03 1.630259733185518826e+03 1.688074782833195059e+03 1.648794207680999079e+03 1.580179542507509268e+03 1.721169805590527631e+03 1.648466852234553244e+03 1.692675120585861578e+03 1.670231872074830335e+03 1.741272947005300239e+03 1.620950340312380604e+03 1.693002275092400623e+03 1.669778161627323243e+03 1.614453745422391194e+03 1.659531965354243312e+03 1.689000472826204714e+03 1.678171154646000332e+03 1.707999461589549583e+03 1.695476933590062572e+03 1.723650229729240436e+03 1.652734824882551493e+03 1.634636258778938327e+03 1.739846705341652978e+03 1.690161564660754721e+03 1.709343523297425918e+03 1.656903550573752227e+03 1.596706449115343275e+03 1.732246920166943710e+03 1.766064423802934016e+03 1.659859605855516065e+03 1.633929500405444742e+03 1.637177610304443533e+03 1.620933019492526455e+03 1.764049543094209184e+03 1.652500203455562769e+03 1.540553849442798310e+03 1.731756771666807253e+03 1.650527738701760654e+03 1.701141493562188089e+03 1.725133465838495795e+03 1.702214858315766833e+03 1.636093244147391488e+03 1.685132649842700175e+03 1.646446610080355185e+03 1.637333494972988547e+03 1.659826177119176918e+03 1.644465037418614202e+03 1.650289257361797581e+03 1.731870935455373683e+03 1.623729232691252719e+03 1.667937953584837487e+03 1.739836049894536245e+03 1.658199243796249448e+03 1.642785883926524775e+03 1.592193588324101029e+03 1.631996308271115367e+03 1.664949537420010074e+03 1.723154023583150547e+03 1.648178199485724690e+03 1.673911401612146619e+03 1.695207504333991892e+03 1.613611259684887273e+03 1.602039875293522300e+03 1.696361433669909957e+03 1.641946552899532435e+03 1.685486099670731619e+03 1.609697624683466529e+03 1.612011860005709877e+03 1.573828102725449980e+03 1.660364577729537814e+03 1.644975742187531068e+03 1.594227539440838427e+03 1.619736353299410439e+03 1.666285414404120729e+03 1.638961390181172874e+03 1.662241702027667770e+03 1.645576300214220055e+03 1.664648978372124020e+03 1.607394336547288276e+03 1.587344687714466090e+03 1.579999844808039370e+03 1.552562601872106143e+03 1.614131059861633048e+03 1.630362812273994450e+03 1.630451434148135149e+03 1.632444386325287496e+03 1.627459128107196193e+03 1.544140200495647150e+03 1.612196770753677129e+03 1.645023834446987166e+03 1.705395119872078794e+03 1.667500923239611438e+03 1.666656608276671705e+03 1.638196448202288821e+03 1.598052890625316650e+03 1.595494771737330439e+03 1.615440059651479487e+03 1.608582269862247131e+03 1.654877523289349483e+03 1.565971579504409874e+03 1.666263155435442968e+03 1.627067690589205995e+03 1.651485260659952473e+03 1.693114791378901828e+03 1.630551557536198743e+03 1.608614129747932111e+03 1.558785569363409195e+03 1.658999026673643812e+03 1.639483334136397616e+03 1.703581506135057680e+03 1.634926586836907973e+03 1.713128960654553794e+03 1.716746870370770012e+03 1.672937828098053160e+03 1.676297149335680160e+03 1.684135241584383948e+03 1.639123030950197744e+03 1.726758428493389147e+03 1.662500171806351318e+03 1.679221553851934459e+03 1.669400040279641189e+03 1.617410598750407189e+03 1.663957242570772451e+03 1.652694080545789348e+03 1.615413021933614345e+03 1.659070305553263779e+03 1.681572360509095915e+03 1.651420196520093441e+03 1.611970715466085949e+03 1.679349100525878612e+03 1.670107787340591358e+03 1.673981661450831552e+03 1.642113254258834331e+03 1.658386662443818750e+03 1.675259165316958615e+03 1.649382464592317774e+03 1.656226154213843529e+03 1.658293130242987218e+03 1.647141207379281013e+03 1.685949278984482135e+03 1.664717846812664220e+03 1.640326984878245639e+03 1.610730163682030252e+03 1.660514318942483442e+03 1.705224289854066228e+03 1.638238545813624341e+03 1.670971632278195557e+03 1.697514261871015833e+03 1.700596060326135785e+03 1.672786200816955215e+03 1.654569753763679500e+03 1.697139409338363066e+03 1.786453302280503067e+03 1.774740923158226224e+03 1.734034710578177737e+03 1.693205985870047698e+03 1.771992126760121437e+03 1.741835434346331112e+03 1.712809167552328745e+03 1.727051324165786127e+03 1.749783096507767368e+03 1.751285972019951942e+03 1.770787822229412086e+03 1.708211962408655836e+03 1.743770706317620579e+03 1.741547500153621058e+03 1.736715730260286819e+03 1.721348651765839350e+03 1.743493150386920433e+03 1.688919601068530937e+03 1.732006946150734393e+03 1.773405028646966230e+03 1.730133845179934269e+03 1.667213984898471836e+03 1.771081905605433803e+03 1.672416712172066582e+03 1.724727194322413425e+03 1.636874350044792209e+03 1.745627136869828973e+03 1.748813750566451972e+03 1.742435816665755283e+03 1.784793848716684579e+03 1.727613630034333255e+03 1.703814283963175740e+03 1.724786314523918236e+03 1.790220509999750220e+03 1.734990355343562896e+03 1.829834056917527960e+03 1.740398701896169314e+03 1.686452243961463637e+03 1.740268333777083626e+03 1.825593610332379512e+03 1.686904762887005518e+03 1.767361832733196707e+03 1.715846412643175199e+03 1.756229618738937234e+03 1.697003565190766267e+03 1.752976712574512703e+03 1.771853777195311977e+03 1.706264653775427405e+03 1.667045041686418472e+03 1.757736716702965396e+03 1.763110184252264617e+03 1.701512091380797528e+03 1.779821213174131572e+03 1.836712870260697173e+03 1.757079183111577322e+03 1.806574247335431437e+03 1.783541049360043189e+03 1.744916940617205682e+03 1.826442654822073337e+03 1.700519179742160304e+03 1.722159789620882293e+03 1.765598669849043517e+03 1.761114100458311214e+03 1.773476212432163265e+03 1.813221456759742978e+03 1.752738449009606711e+03 1.852611183424702631e+03 1.777921211521989335e+03 1.830268232698688735e+03 1.800260582301177919e+03 1.751807722268560838e+03 1.820865839073353527e+03 1.742759880693579134e+03 1.904543371196776661e+03 1.839235097892790009e+03 1.788547851325347438e+03 1.813388525864673511e+03 1.822023220351241207e+03 1.746562624520498275e+03 1.738294088862069430e+03 1.784720582225707176e+03 1.810194052770366170e+03 1.769176057911090084e+03 1.850946927973379843e+03 1.798123012572123798e+03 1.709007776561256378e+03 1.846686641711071616e+03 1.843329373153129154e+03 1.869667258612521209e+03 1.808730516074245088e+03 1.823294601876894603e+03 1.824014853504053235e+03 1.868772409750113411e+03 1.818959380375225692e+03 1.917921967105453632e+03 1.785448016311218680e+03 1.792362947510078129e+03 1.935577330905539384e+03 1.895472869421743326e+03 1.894794096098275077e+03 1.908142561649084655e+03 1.857475287727910199e+03 1.903643624147161745e+03 1.837476477190303967e+03 1.882762786382303375e+03 1.917442758313502964e+03 1.837386176378081245e+03 1.827246678175102033e+03 1.838766251236168046e+03 1.902237375389897579e+03 1.879502589703570038e+03 1.884025281165678052e+03 1.805971878487380081e+03 1.830918289185759022e+03 1.847494136272488731e+03 1.896613338021075151e+03 1.941864754162286999e+03 1.903967731817147296e+03 1.834123617939546421e+03 1.853948704130954638e+03 1.888373881036362491e+03 1.869099820761897263e+03 1.880279920312427521e+03 1.876349044183472188e+03 1.900332179999732716e+03 1.835152416122669138e+03 1.903983952225916028e+03 1.861410000357205035e+03 1.952307278038481172e+03 1.813239169479545126e+03 1.856393889513833074e+03 1.845088527658805788e+03 1.829255049720603438e+03 1.917681471791030617e+03 1.889460063968222585e+03 1.900418712422834915e+03 1.806490837478595040e+03 1.902011807505269189e+03 1.822730998240755980e+03 1.918624350050001794e+03 1.828104866759382048e+03 1.886831688683316997e+03 1.820031274337822651e+03 1.877259605273266970e+03 1.928913128100654603e+03 1.904126716080595997e+03 1.894504367153179146e+03 1.866840016128173147e+03 1.864046266013532886e+03 1.853755869528453559e+03 1.855034790297851259e+03 1.826056147499416738e+03 1.887215715404777256e+03 1.850809325453640440e+03 1.772400565681659145e+03 1.876528432082446898e+03 1.801911380189805868e+03 1.885424575807698147e+03 1.827191941276192438e+03 1.848801716413259328e+03 1.919629237180089831e+03 1.811774273917309756e+03 1.857413703939410880e+03 1.897548009464407642e+03 1.928596484246132604e+03 1.859550239860916690e+03 1.886284827084840344e+03 1.924348578824640526e+03 1.929536666004784138e+03 1.817385022272652122e+03 1.943179609801468132e+03 1.840120753880361463e+03 1.895483188102269423e+03 1.867598348844620887e+03 1.961045117436266082e+03 1.824782121158680411e+03 1.883235307595123459e+03 1.889985324433640699e+03 1.909731732126661882e+03 1.888291067219270872e+03 1.859923747752383861e+03 1.934215739957814094e+03 1.900411509983613769e+03 1.853655296441381097e+03 1.951524689760728279e+03 1.930093288794259934e+03 1.880429337172265832e+03 1.857088163400157782e+03 1.880427626948345505e+03 1.857218296214189422e+03 1.918497134639066417e+03 1.893836953787256789e+03 1.906661550736941081e+03 1.841272031128339449e+03 1.909709276913230497e+03 1.877336387369155091e+03 1.940789069724669616e+03 1.998814156148909206e+03 1.884661109375169190e+03 1.897857809240932511e+03 1.834740382410073380e+03 1.845293762179741634e+03 1.845489591647550924e+03 1.828798263202881117e+03 1.880701086704438467e+03 1.904227859201488400e+03 1.903176339720153919e+03 1.867083391472882568e+03 1.861745275404518679e+03 1.847440078386151299e+03 1.948086427137570126e+03 1.889349726796138384e+03 1.841038329452181642e+03 1.824930931552644097e+03 1.818835606614975859e+03 1.925791038545278298e+03 1.856077270187030081e+03 1.861102702204702837e+03 1.862358268237976745e+03 1.804851648834424623e+03 1.799116191150343411e+03 1.839297529986795553e+03 1.843349593585499861e+03 1.915278773263374887e+03 1.875615428911985873e+03 1.800438866974649045e+03 1.870988419186619240e+03 1.907715613026701249e+03 1.836794878220442797e+03 1.878464736125543823e+03 1.872864774189330319e+03 1.871619203970768467e+03 1.828985190431935052e+03 1.907186445910926068e+03 1.855375534520205520e+03 1.854358131085886271e+03 1.812162023541103736e+03 1.870651787541546810e+03 1.843781386511650226e+03 1.868728511930374452e+03 1.817407023791647362e+03 1.824191627145002258e+03 1.854868306268399465e+03 1.822581766671202331e+03 1.860145300162291960e+03 1.808198084493730221e+03 1.781391935105801622e+03 1.803147658889667582e+03 1.868928461269411855e+03 1.784683731924972335e+03 1.747177615151381588e+03 1.774950864779752692e+03 1.805172989843574442e+03 1.855367868160587932e+03 1.867522721212526903e+03 1.916866434882466137e+03 1.871186129539446029e+03 1.904232292711794798e+03 1.867188339897426658e+03 1.801708773885374057e+03 1.867127061818715674e+03 1.798791040669357471e+03 1.829778693452142306e+03 1.886872451512120051e+03 1.915873909894228063e+03 1.838217188267230085e+03 1.799183250427813391e+03 1.836821602368830099e+03 1.850186260890355925e+03 1.866051834824313801e+03 1.862900856595048026e+03 1.880395779862339168e+03 1.884052081912228005e+03 1.940803158258823032e+03 1.852629218598027364e+03 1.811369585989080861e+03 1.905482623116213063e+03 1.842427514104022748e+03 1.890428702926116557e+03 1.853266738530949169e+03 1.783931633812802602e+03 1.944336840160470047e+03 1.777443878198168250e+03 1.877827045998670428e+03 1.844814326320094324e+03 1.847118810602027906e+03 1.882633305111492518e+03 1.878665236464642476e+03 1.783955137675128526e+03 1.794686786252028469e+03 1.967929298305420389e+03 1.864327837999548819e+03 1.797412300677611029e+03 1.840495591972023931e+03 1.790226058046916478e+03 1.957502837759926479e+03 1.807732394434238131e+03 1.963395931834151497e+03 1.879318813705679986e+03 1.859591878906495594e+03 1.882133016365877666e+03 1.859245439080996448e+03 1.812950698576506284e+03 1.723702119093116607e+03 2.004582056079422046e+03 1.928066107029393152e+03 1.870788366272765415e+03 1.925246797990441110e+03 1.837240342289654109e+03 1.930754542147773691e+03 1.854868646194463281e+03 1.973325331649443115e+03 1.897497919164161885e+03 1.900021358713181371e+03 1.909998436367114891e+03 1.929960758843168378e+03 1.839318491923770125e+03 1.941957525810024890e+03 1.915705886461565115e+03 1.889959658374555147e+03 1.908386423844661749e+03 1.896112545679746745e+03 1.903535849304531666e+03 1.897140565714823651e+03 1.867121083749207401e+03 1.838655773603607940e+03 1.802649009014590774e+03 1.824868083344899787e+03 1.861502052484968317e+03 1.885570958731011615e+03 1.889825092816537335e+03 1.893209293438075292e+03 1.874523273440580624e+03 1.943297019548490880e+03 1.866305680763078954e+03 1.843193787087860073e+03 1.874426843410459924e+03 1.916355529124911300e+03 1.804299631428293424e+03 1.869464187448802932e+03 1.835027084867510212e+03 1.825811154404034369e+03 1.897479647696554366e+03 1.860760490538893009e+03 1.854660932533481400e+03 1.778519419710855800e+03 1.834051094611570079e+03 1.789746586705048003e+03 1.754970991433321160e+03 1.857703474609894783e+03 1.795443126811302818e+03 1.778638801469827058e+03 1.874843911010242891e+03 1.850053042814201490e+03 1.814645676793408029e+03 1.886413751341018497e+03 1.810086797288653088e+03 1.897939505442597238e+03 1.892994431727604251e+03 1.894502042520691475e+03 1.847053051407061957e+03 1.923078635578227932e+03 1.901935514228692000e+03 1.874545652183399625e+03 1.836129350656900669e+03 1.944696373184392996e+03 1.943372371024721815e+03 1.802943548073048760e+03 1.914032049275068630e+03 1.877582393242512808e+03 1.912651662712049983e+03 1.964439974303550343e+03 1.848440909449458559e+03 1.883034043964740249e+03 1.872582140468584157e+03 1.799900534936047961e+03 1.876117663002235531e+03 1.897566050262375256e+03 1.898202574688059030e+03 1.830804712698263984e+03 1.880299796283792830e+03 1.929235524871330881e+03 1.935242898010190856e+03 1.841071920315424677e+03 1.959283582364311542e+03 1.907778283951097819e+03 1.836915383004172099e+03 1.891902878432950047e+03 1.890214999801493605e+03 1.928846875383700990e+03 1.927273743967735982e+03 1.881447761841822739e+03 1.866509091953907273e+03 1.882759226757681290e+03 1.863995762368529995e+03 1.940047359487825361e+03 1.912145800523724120e+03 1.947480058984819152e+03 1.977154485008821894e+03 1.954990829783833306e+03 1.896553940910173878e+03 1.957600972769856071e+03 1.938108670501723282e+03 1.957924463350337419e+03 1.895532430595548703e+03 1.914929040873647864e+03 1.936401808445898268e+03 1.960551617374455418e+03 1.896486720230897618e+03 1.877668773142115697e+03 1.970925030413048489e+03 1.854609056553277469e+03 1.960408545622242173e+03 1.917129233061684545e+03 1.971777368102710852e+03 1.870328305061223546e+03 1.952710563714501632e+03 1.921972447979735989e+03 1.990586781841589755e+03 1.899621891030498773e+03 1.977937127912898177e+03 1.965542604691512679e+03 1.931530908340604810e+03 2.036469446523305123e+03 1.980358448436428944e+03 1.945624248014294608e+03 1.968627326998795979e+03 1.916834708165651818e+03 1.866019939017571460e+03 1.926482587502312072e+03 1.960446325880647692e+03 1.959565605311851868e+03 1.923474874538334234e+03 1.999504029425009776e+03 1.889417972277161653e+03 1.846338480173267953e+03 1.910696648330628022e+03 1.874560757660179206e+03 1.957215998855947419e+03 1.853821179264130024e+03 1.926012812880407182e+03 1.906758696472740894e+03 2.001817163778623581e+03 1.869134708050537029e+03 1.903985168811515905e+03 1.830226179459323021e+03 1.929455246811086226e+03 1.861077790400724552e+03 1.965413808573700408e+03 1.850953464971152471e+03 1.926888910666202946e+03 1.902852867627365413e+03 1.957700425720975090e+03 1.858452348644819494e+03 1.954161277181326341e+03 1.882403877707614356e+03 1.788063103670379178e+03 1.933876115755910178e+03 1.910953417614557111e+03 1.956202541418861756e+03 1.886852093142972080e+03 1.918191352456357663e+03 1.849850015042382665e+03 1.953109878208248574e+03 1.958868403696307041e+03 1.916733375100565581e+03 2.005473639312247997e+03 1.946412900303786046e+03 1.922899104381559482e+03 1.860271593995380272e+03 1.933088904223964391e+03 1.892838617336985180e+03 1.953280062148945035e+03 1.936047190152866278e+03 1.904051493025760010e+03 1.992888197377392999e+03 1.864761440407319242e+03 1.947885655758896291e+03 1.933008336451970081e+03 1.962324641231506803e+03 1.946207447463420749e+03 1.978498120829766322e+03 1.961903156904355001e+03 1.900690513127044824e+03 1.975190148482934319e+03 1.849797693595119426e+03 1.869262899172526204e+03 1.806916483492951102e+03 1.898125588658857623e+03 1.930450498283556726e+03 1.848479348076463566e+03 1.937614075530881109e+03 1.928767870758706749e+03 1.919211347054827684e+03 1.936598994940118473e+03 1.882316848994906877e+03 1.965352016917528772e+03 1.872644779991713222e+03 1.771308787670983065e+03 1.862859180898050909e+03 1.936276162809881271e+03 1.822303265577414095e+03 1.849373193244382946e+03 1.940867125994932394e+03 1.843181675316540577e+03 1.839757494194363517e+03 1.866658160565930302e+03 1.814596490946402582e+03 1.888154597772251236e+03 1.884123702681240729e+03 1.889860289382773772e+03 1.874485790750163460e+03 1.865812550984110430e+03 1.797689241504259371e+03 1.829200131609036816e+03 1.947690901456413940e+03 1.817282510124589180e+03 1.871041056401722699e+03 1.847048940492200245e+03 1.862208628414241957e+03 1.890521036094840156e+03 1.887050494585286742e+03 1.875997462238055959e+03 1.963271309105185082e+03 1.862845623688763226e+03 1.839740434485810738e+03 1.845289543986487843e+03 1.883893216032335204e+03 1.894667891839724462e+03 1.825970804756702819e+03 1.857495866221880306e+03 1.876143038420496168e+03 1.799337840197501464e+03 1.760845505281617761e+03 1.883276172532949886e+03 1.841424510500849010e+03 1.811538531825529617e+03 1.922356755181472863e+03 1.885244214371229191e+03 1.866874132369667223e+03 1.890983625892374675e+03 1.879677670204140668e+03 1.918927617205896695e+03 1.896839698869116319e+03 1.934096176007307804e+03 1.905170143396612275e+03 1.937252981657171404e+03 1.782897238323660531e+03 1.948654231341034802e+03 1.846676749296460230e+03 1.892485680133849883e+03 1.887742180825161313e+03 1.886461440216417486e+03 1.822576967227502564e+03 1.867687155597104720e+03 1.831301671812686664e+03 1.879024814495026931e+03 1.877042364398810832e+03 1.894728310637053028e+03 1.857042803631660945e+03 1.934938122005785317e+03 1.981271992722056666e+03 1.965514288392861999e+03 1.898951003242408206e+03 1.883519799206729203e+03 1.995863040653209509e+03 1.933782661658876350e+03 1.905091503162062281e+03 1.912273509539489169e+03 1.943622562989979315e+03 2.008019155244747253e+03 2.012707953371424082e+03 1.995498583886619144e+03 1.958369384356709361e+03 2.008639309348971210e+03 1.990017721027535345e+03 1.986546362891693434e+03 1.906801028853461958e+03 1.952288814902308786e+03 2.001439039908741961e+03 1.897056202993275747e+03 2.006645556681356993e+03 1.959256057249479454e+03 1.946486949683986268e+03 2.016877242385349518e+03 1.985282727346809224e+03 1.895050467779324208e+03 1.968322266142769877e+03 1.963392789899565742e+03 1.952947288624597604e+03 1.991206090788660049e+03 1.861021810707360146e+03 1.923363870610814047e+03 1.842286131543905185e+03 1.952840090863380965e+03 1.938419538194071947e+03 1.910955173001750609e+03 1.793462064630677560e+03 1.970341183595573739e+03 1.979147338666770793e+03 1.918953931429356544e+03 1.920755738191177215e+03 1.964645064619489631e+03 1.822970613164516408e+03 1.810788105418953592e+03 1.861284483045496700e+03 1.885284906134613038e+03 1.886612511153302421e+03 2.009446536913179443e+03 1.881885789636966365e+03 1.943879213480917770e+03 1.897191213926417504e+03 1.951921397958614079e+03 1.980677275269371194e+03 1.955152498981761710e+03 1.968853245788896857e+03 1.955582815558432458e+03 1.967453179991862726e+03 1.914721807564779738e+03 1.901889555550688783e+03 1.902984697746118400e+03 1.942988008138734358e+03 1.893260815143668879e+03 1.930729046646651341e+03 1.984082572896348438e+03 1.954497833119706911e+03 1.951263075175504810e+03 1.904759393552932579e+03 2.005612092381599496e+03 2.006050503662923347e+03 1.923008546145892524e+03 1.955334741046678801e+03 1.987095667924408872e+03 1.897930283779093998e+03 1.948063305929397529e+03 2.039998056107467846e+03 1.934941071576588683e+03 1.957488813353510295e+03 1.937367811379433988e+03 2.047288251758990555e+03 1.914598697382881483e+03 2.038554394872873218e+03 1.926851277096959848e+03 1.935025448659360563e+03 1.927284706960672793e+03 1.849259807027480065e+03 1.901884519626197061e+03 1.932488995680471362e+03 1.898029544873335681e+03 1.957670492761379592e+03 1.901950987118539388e+03 1.937708268726259575e+03 1.907416827336397091e+03 1.882280959892746750e+03 1.942482665927975177e+03 1.905510757314221792e+03 2.015840818423944711e+03 1.937390629182350949e+03 1.991883610030721911e+03 1.989486834477247839e+03 1.842940834181375521e+03 1.897246017365998341e+03 1.879447481749728240e+03 1.897339919402770192e+03 2.035365464149670970e+03 1.886370982319582026e+03 1.969335531924338511e+03 1.983447441675996970e+03 1.905314049711771077e+03 1.965818209935043569e+03 1.946690584132334379e+03 1.987329903564747156e+03 1.946402688099837860e+03 1.931604351855192817e+03 2.012141304069988109e+03 2.025104445746776491e+03 1.971954730695582839e+03 1.915871181432986759e+03 1.957305007180205394e+03 2.066553336075604420e+03 1.997244728749467185e+03 1.958226417489247979e+03 1.976458232796636821e+03 1.906739449962483377e+03 1.983274612877611389e+03 1.956760804530103997e+03 1.871540140185196151e+03 1.916338539162214147e+03 2.029286361592403864e+03 2.028631519060773826e+03 2.039641458577950289e+03 1.956012830493705678e+03 1.960268141902858133e+03 1.955195845543260702e+03 1.873530221860705979e+03 2.052286637960807639e+03 1.988815316960242626e+03 2.012724689130324350e+03 1.979269889085397608e+03 2.076759725420607538e+03 1.913067316306224939e+03 1.984167950856928655e+03 1.958207789128370450e+03 2.017756878457066023e+03 2.019939382303590719e+03 1.936123892248336006e+03 1.946124054592381071e+03 2.006719672414704974e+03 1.997793928267219826e+03 1.994952299775501160e+03 2.082299270220931248e+03 2.053406755543596773e+03 2.046638587250903129e+03 2.027962747443141097e+03 2.038033229805432484e+03 2.082458205603287752e+03 1.995559609029689909e+03 2.037723299838193043e+03 2.120736149262667368e+03 2.035882206550983938e+03 1.972944816820215237e+03 2.028413177638242132e+03 2.000684294203293121e+03 1.966697356471942385e+03 2.057598797138905411e+03 2.130594099664027453e+03 1.957893988944892271e+03 2.030399002182672803e+03 2.008912518038738654e+03 2.028073799267744789e+03 1.958811751799740932e+03 2.030572678782831190e+03 2.036855816909002442e+03 2.050474730982574783e+03 2.006202818550013262e+03 2.039655527893388125e+03 2.037180990700331449e+03 1.996711958120432882e+03 1.953590806441105087e+03 2.044244518397962793e+03 2.009553155576730433e+03 2.020910508144908817e+03 1.905090428802504903e+03 2.097769698580605109e+03 1.976593153830955544e+03 2.109910550852814140e+03 2.087377852585179426e+03 2.009357935547173383e+03 2.024727127093490481e+03 2.047909062982664182e+03 2.057541821724333204e+03 2.083432734128583434e+03 2.102920660373750707e+03 2.023045200951985635e+03 2.040317015792869370e+03 2.003864205514727473e+03 2.046141510440512548e+03 2.083408550436870428e+03 2.096702977060215744e+03 2.038830056430666218e+03 2.131620829787896128e+03 2.067523753763453442e+03 2.056696081427772697e+03 1.995840368520792026e+03 2.027257729873121889e+03 2.099820284620931488e+03 2.082460299626481174e+03 2.066041347753906393e+03 2.044700293744336250e+03 2.073173046393115783e+03 2.098136943395335948e+03 2.142390039288298340e+03 2.121916490090528896e+03 2.110789578445523148e+03 2.005512054398620421e+03 2.097094129062928914e+03 2.027194617875707991e+03 2.027117941397348659e+03 2.017754015670319859e+03 1.970039583241628407e+03 2.027920882696574381e+03 2.066422606454839297e+03 2.048885133225859590e+03 2.110194868638217031e+03 2.081853862146917891e+03 2.024919149808009024e+03 1.963155014289039627e+03 2.054763219584528088e+03 2.011222111648497048e+03 2.109549914094530777e+03 2.007457534447900343e+03 2.005663019498199446e+03 2.061318032276975828e+03 2.031851693382230906e+03 2.070474286891119391e+03 2.068818388774863251e+03 2.094832528276905123e+03 2.136672937574194293e+03 2.066606521505615547e+03 2.041163804714151865e+03 2.181096386286589677e+03 2.153030371538096460e+03 2.059274310121742928e+03 2.042430412155144040e+03 2.034767410741077128e+03 2.044523457572156076e+03 2.104132646580307664e+03 2.090919890430769556e+03 2.087673313363356101e+03 2.052199553846302933e+03 2.091780687695564211e+03 2.106312000741880183e+03 2.042239853470283833e+03 2.081684099989920469e+03 2.154126348410899936e+03 2.055935744010442249e+03 2.090710542081020321e+03 2.091285746551910506e+03 2.083971865254087334e+03 2.038855612787913515e+03 1.997217091945931543e+03 2.143008340752573531e+03 1.950902705992656365e+03 2.079031361436032057e+03 2.059439177891268173e+03 2.083710942132286618e+03 2.016905536583557705e+03 2.099539656142724652e+03 2.003479702149450077e+03 2.094085474388542025e+03 2.035143784584226523e+03 2.111775159697370327e+03 2.038362160330863844e+03 2.014942561292670234e+03 2.080120317349334982e+03 2.061712804311877790e+03 2.027200127273373710e+03 2.028301994436262930e+03 2.114729796446711589e+03 2.110393314950241347e+03 2.088797499173252163e+03 2.083163868569075930e+03 2.125287980377378062e+03 2.073027557261457787e+03 2.120632587106217215e+03 2.028224800147391079e+03 2.108445928266656210e+03 2.144581077962017844e+03 2.050348555997628864e+03 2.066236840772945015e+03 2.072996701950556599e+03 2.163227593172241086e+03 2.026240771979672218e+03 2.077378734017596344e+03 2.041165560609516433e+03 2.125605141345746688e+03 2.078554923644375322e+03 2.089872513235958195e+03 2.105168810068015773e+03 2.084165041016150553e+03 2.139732330110045496e+03 2.143887963158551884e+03 2.083882757172380934e+03 2.109400408391725705e+03 2.141546175987798961e+03 2.091787556817937912e+03 2.053602093924017936e+03 1.998430480287148612e+03 2.047024747343117497e+03 2.152190276903667836e+03 2.122986076546939330e+03 2.093064948105885378e+03 2.026391666635850697e+03 2.061358968080790874e+03 1.996077216275152068e+03 2.077469256167106323e+03 2.105496319257992582e+03 2.046047629651488705e+03 2.000459721160740628e+03 1.997271536532240589e+03 2.095587511729914695e+03 2.089783019260669789e+03 2.017072914367456178e+03 2.097274458952506848e+03 2.075354387801303346e+03 1.982204178115082868e+03 2.142742130515588997e+03 2.017394741017080833e+03 2.046934782244860344e+03 2.042291221798094284e+03 2.070589557590881213e+03 2.061549536150665972e+03 2.108404987140690992e+03 1.978654320340671575e+03 2.102564912457856281e+03 2.032621288912815317e+03 2.129086695012940254e+03 2.001046879195223028e+03 2.037062136291806155e+03 1.993764944828258876e+03 1.998094287112195389e+03 2.048980939820422918e+03 2.029041438880898340e+03 2.008449294895752473e+03 1.998762561391257123e+03 2.012173202008114458e+03 2.046587010587099030e+03 2.032475611488524692e+03 2.040844903669780024e+03 2.072696711704899826e+03 2.059274069717142993e+03 2.041729293605736075e+03 2.064450126225213808e+03 2.090276886964577898e+03 2.009997624614672532e+03 1.936546924900206477e+03 2.002973578589633917e+03 1.969848585370469891e+03 2.071591606080985457e+03 2.055189686040736888e+03 2.075440416447810094e+03 2.009061272649685634e+03 1.974231603355046218e+03 2.054535076860743175e+03 1.962054077189444342e+03 2.005099074143995495e+03 2.103300529600026493e+03 2.030421788346914127e+03 1.969500748693808191e+03 2.072825650100338862e+03 1.936934335649916875e+03 2.083949633416490087e+03 1.986891283437738821e+03 2.027367182652378688e+03 2.033976897780841909e+03 2.031520042355855821e+03 2.069430195630660364e+03 2.008818305000693272e+03 2.041436080807673989e+03 1.930206651731116381e+03 2.022172162114620278e+03 1.966371882239815250e+03 1.989858634138751313e+03 1.994065948467107319e+03 2.012096114832562535e+03 2.110212978533875685e+03 2.028400370396319204e+03 1.935061572245865591e+03 2.048854897632300435e+03 2.009662159505580803e+03 2.163774558090989558e+03 2.082110023856583211e+03 2.041287882627748331e+03 2.162917515543348145e+03 2.021687221883839811e+03 2.139261731042025531e+03 2.049609045544516448e+03 2.063536273321858971e+03 2.137189051970797664e+03 2.070039170423131964e+03 2.113081184508038859e+03 2.061934394529417204e+03 2.104720156047296314e+03 2.005234296390133750e+03 2.130977994473642411e+03 2.050774073580994809e+03 2.096609515384167025e+03 2.120265259635077200e+03 2.083137542976578970e+03 2.063343305839394816e+03 1.920159360977291271e+03 2.007983669056079407e+03 2.123731239864089730e+03 2.007375840363592488e+03 2.036680502107169559e+03 2.028057493272772490e+03 2.066342903748220124e+03 2.053764581579882815e+03 2.047322443575382749e+03 2.034783400840499553e+03 2.083923501909350307e+03 2.061307134805781970e+03 2.070712047284242544e+03 1.962442018007223169e+03 2.076421566905068175e+03 1.992094777456777820e+03 2.196127472038645919e+03 2.085699112095205692e+03 2.032573930277143518e+03 2.029688722140491791e+03 2.169692518932964504e+03 2.027582024190495076e+03 2.040839799632898348e+03 2.039735100413214013e+03 1.999487412312362494e+03 2.121748755741940386e+03 2.100363651132091945e+03 2.121130644664372994e+03 2.055805002286127092e+03 2.067623574266994183e+03 2.094389004822676270e+03 2.083765159649422003e+03 2.104398213706273509e+03 2.124949791318735151e+03 2.125693082836779467e+03 2.103456334816813069e+03 2.115258889300784176e+03 2.065108540858770539e+03 2.115097333770638215e+03 2.136571464101492893e+03 2.020363221608691447e+03 2.059809678083361632e+03 2.099201548043896310e+03 2.044094556447376135e+03 1.981226193312149007e+03 1.991695203683663749e+03 2.145019784259890002e+03 2.015328585385389260e+03 2.036121578434017920e+03 2.147314316505668558e+03 2.054146537113967497e+03 2.097626624279087082e+03 2.146718412714558781e+03 2.012751176603380600e+03 2.139799007493836143e+03 2.063544040326712093e+03 2.061778058067597613e+03 2.082847914843453054e+03 2.102741440732969750e+03 2.093250589633646996e+03 2.070840676090545003e+03 2.155260603163844280e+03 2.147998006768229516e+03 2.115557910397860269e+03 2.212454529714460023e+03 2.044675962878369774e+03 2.095158932255102627e+03 2.116772592715424253e+03 2.073268693306918976e+03 2.108255436728807126e+03 2.021313973497518418e+03 2.135616322685668365e+03 2.030485419523090968e+03 2.089901336980182350e+03 2.152743580870796904e+03 2.102773049991194966e+03 2.080273580882701481e+03 2.142381287489903571e+03 2.160269293124438263e+03 2.092260629259732923e+03 2.092517884658143885e+03 2.103187053077072051e+03 2.071137474356024541e+03 1.981903927723249581e+03 2.091769603845023994e+03 2.075911330575358079e+03 2.042944594702897120e+03 2.053946401769313070e+03 2.003181750517845558e+03 2.042509523532181220e+03 2.034812469651466245e+03 2.022450881808518488e+03 2.019698633862898532e+03 2.006920316403272864e+03 2.070322311524206725e+03 2.116183134144240739e+03 2.087954400086949136e+03 2.126578859892899345e+03 2.079445630584105402e+03 2.059418680095496711e+03 2.063384574520569458e+03 2.039857148490455529e+03 2.119010369454909323e+03 2.032390877352012239e+03 2.079117909329101167e+03 2.128936189791072593e+03 2.044314451226067149e+03 2.004887849155996719e+03 2.109347873908910060e+03 2.032080571284478992e+03 2.026525578500898973e+03 2.148758885572934560e+03 2.041971187188319391e+03 2.101896872564800560e+03 2.011901570996551982e+03 2.081218526571168695e+03 1.982911137497024356e+03 2.048789815784347411e+03 2.095801162388297143e+03 2.181933477105276779e+03 2.021948540566164183e+03 2.088456100415222863e+03 2.079226644950825630e+03 2.119803716318852821e+03 2.009548213628161648e+03 2.070699162854427868e+03 2.172821436013088714e+03 2.194331320475178018e+03 2.140294609125515763e+03 2.130765979798665285e+03 2.136997402990809860e+03 2.103223237689081543e+03 2.158352333843293309e+03 2.068576709516974915e+03 2.095923312454884581e+03 2.127517556169112595e+03 2.099870031598340120e+03 2.172553740935751648e+03 2.065246470319604214e+03 2.212463140422694778e+03 2.136144431792072737e+03 2.117943308407423956e+03 2.140481232872204146e+03 2.143009270304395613e+03 2.122758084683772267e+03 2.162368520689495654e+03 2.093132700672599185e+03 2.056075798616190241e+03 2.092406181187775474e+03 2.021538081854002940e+03 2.037194302986166576e+03 2.082662418297683416e+03 2.086710546528574014e+03 2.099018962935709624e+03 2.098171643263438000e+03 2.082345489441864629e+03 2.043456902241059197e+03 2.050669162322664761e+03 2.049236934378739988e+03 2.064494595727892374e+03 2.073970498160236730e+03 2.043774799693861269e+03 2.113405232797659210e+03 2.096295374015509424e+03 2.081274865467171367e+03 2.057959628666525987e+03 2.097047918934200425e+03 1.996711251768377679e+03 2.079925008253789201e+03 2.045894715567561434e+03 2.129409907338036192e+03 2.119081636213943511e+03 2.100712661662790197e+03 2.118396767828899101e+03 2.122413823959188903e+03 2.005679908868725306e+03 2.027704949741155815e+03 2.030056249631241144e+03 2.157909067977652740e+03 2.108811898278729132e+03 2.129819938794501013e+03 2.107339950764082914e+03 1.995695497782866141e+03 2.061060672755792439e+03 2.089743067101097949e+03 2.073618330451183283e+03 2.125152628697016553e+03 2.030210754425410187e+03 2.078516132589906647e+03 2.070002983179743296e+03 2.076674630576420441e+03 2.074644706446908458e+03 2.127764742577956895e+03 2.143127286806003667e+03 2.108609661205483462e+03 2.082989600363440331e+03 2.215722712361055528e+03 2.164754322770499584e+03 2.156709922452454521e+03 2.070396825453942711e+03 2.164681276041787896e+03 2.188292666550896683e+03 2.084161112848250923e+03 2.090446186685719567e+03 2.074409735137443022e+03 2.156418682520351922e+03 2.100737974017911256e+03 2.030661948626348931e+03 2.061257502512556130e+03 2.064073573125102030e+03 2.122794563594333340e+03 2.129140606490797381e+03 2.119394894275724255e+03 2.084397282076906777e+03 2.179647436769036176e+03 2.042674740836518822e+03 2.057922180984512124e+03 2.126565009827000722e+03 2.150649406468915913e+03 2.094967720751569232e+03 2.105216982929522601e+03 2.099776346362842560e+03 2.078737404327489912e+03 2.203772175736846748e+03 2.126187643379613291e+03 2.037918991982249509e+03 2.072365238601502369e+03 2.062477687228938976e+03 2.094648766878486185e+03 2.146262078735180239e+03 2.057133020715649309e+03 2.041078651807009692e+03 2.192391689311243226e+03 2.188347251090610825e+03 2.045801857676513009e+03 2.102131356271527693e+03 2.144534454043253390e+03 2.167756033575040419e+03 2.085860255317484643e+03 2.121425706090267340e+03 2.125307931928771723e+03 2.171063729647775745e+03 2.181941676346876193e+03 2.211685987677225057e+03 2.232782279974955600e+03 2.102622704339569736e+03 2.190663328164149334e+03 2.200050629814277727e+03 2.262086948548360397e+03 2.207885658859772320e+03 2.218848167332197590e+03 2.187135397027790532e+03 2.258552714189224389e+03 2.122874560856513199e+03 2.222721969250277198e+03 2.184717291066555845e+03 2.142628494516607589e+03 2.173821893556836130e+03 2.180095475560087380e+03 2.214295632569184818e+03 2.169929874476070836e+03 2.142588186964298984e+03 2.134893039011117253e+03 2.214694600055177489e+03 2.159293743043620452e+03 2.140638597320539702e+03 2.190063910908477283e+03 2.141249169474707287e+03 2.121918612799111543e+03 2.231163021893636596e+03 2.170664893319281873e+03 2.094478591540634625e+03 2.029664712924170544e+03 2.134916562478675132e+03 2.193499400954305656e+03 2.106704201876375919e+03 2.120790237560263904e+03 2.118635007618364398e+03 2.139327257456579446e+03 2.141813986634464527e+03 2.207199780410860512e+03 2.108279258758182550e+03 2.150981041282411297e+03 2.144788534927436558e+03 2.157729027990790655e+03 2.125242311203492591e+03 2.171151043366167869e+03 2.128454180853136677e+03 2.189397282100589564e+03 2.169402112058602597e+03 2.113113742837792415e+03 2.144964765507369066e+03 2.256777965904786925e+03 2.170503563377214505e+03 2.117200544152741713e+03 2.178502241271691219e+03 2.094444088501309125e+03 2.176717364584396819e+03 2.221911041813451448e+03 2.073080578589297602e+03 2.148683652288098529e+03 2.135039135191850164e+03 2.229114707532211014e+03 2.151591883158410383e+03 2.061289010894770399e+03 2.131650128822047918e+03 2.167382069099457112e+03 2.152871137373648253e+03 2.153911642353930802e+03 2.154865745767191129e+03 2.203188848121310002e+03 2.132588747718040395e+03 2.075870139201199436e+03 2.199873980506342832e+03 2.198194730458889353e+03 2.157905830142526156e+03 2.216024892969627217e+03 2.193334398663678257e+03 2.161193904411791664e+03 2.172866140016029931e+03 2.179236784665679806e+03 2.122639607266534313e+03 2.173920980069175130e+03 2.221308266639935482e+03 2.202272394504308977e+03 2.135996484856504594e+03 2.215785301535754570e+03 2.182458542654112989e+03 2.328747638942721551e+03 2.181453487161844350e+03 2.259037477251821201e+03 2.203178355502327577e+03 2.248080220863464092e+03 2.267385648855685304e+03 2.180358211893996668e+03 2.251855285830512003e+03 2.282567745794037364e+03 2.223535634408176520e+03 2.192705124534522838e+03 2.207911272398215715e+03 2.187050553041103285e+03 2.270473341143382640e+03 2.226885069444260353e+03 2.197390573363191834e+03 2.198741309071860996e+03 2.259444899569914469e+03 2.276473267855083577e+03 2.145909797478729161e+03 2.154607536689831704e+03 2.197925946964912782e+03 2.156901096535263150e+03 2.158408487856877855e+03 2.148778582927419393e+03 2.213701168540864273e+03 2.158264143973217415e+03 2.122914221189813361e+03 2.202679425821326276e+03 2.190387671722685809e+03 2.144392963716767554e+03 2.161486052496243246e+03 2.191218972329555527e+03 2.180911375588344526e+03 2.145569418684229731e+03 2.129755197145602324e+03 2.171507845453735627e+03 2.170307658924550196e+03 2.284708228547641284e+03 2.101212453500789707e+03 2.184828510388177619e+03 2.061724116150837290e+03 2.210980399190345452e+03 2.166964971498576233e+03 2.127424971195867329e+03 2.208129962649285062e+03 2.167435481456351681e+03 2.265051074610595606e+03 2.274077916059145082e+03 2.171741183872306465e+03 2.169082098951973421e+03 2.153687337603982542e+03 2.175674946858413023e+03 2.150680754833833362e+03 2.116215867730042646e+03 2.117585319869802788e+03 2.153945094816938308e+03 2.109470573622080792e+03 2.135808291697182540e+03 2.162590557049312338e+03 2.136956598685706922e+03 2.179572298269121802e+03 2.063032169940079712e+03 2.091139796796273458e+03 2.203037838994131562e+03 2.165267026341082783e+03 2.214032870594928681e+03 2.146662937080879146e+03 2.196615944459498678e+03 2.243880069078064480e+03 2.140971629749633394e+03 2.097250704746218616e+03 2.176497199793730942e+03 2.123373248635360596e+03 2.123032718112297516e+03 2.187488413767574457e+03 2.175434375933942647e+03 2.167856597971515384e+03 2.196191254370509341e+03 2.240487722642803874e+03 2.166194380121826271e+03 2.173879696732293723e+03 2.216447610936078490e+03 2.145967457629049022e+03 2.203452415183299308e+03 2.138247634376081805e+03 2.229870431449528041e+03 2.202967061426918917e+03 2.131358416468896394e+03 2.220610922357010168e+03 2.145601495022843665e+03 2.156569836401218708e+03 2.175600418693999927e+03 2.182445993612742768e+03 2.189882136215526771e+03 2.181875257271835835e+03 2.187715917041735793e+03 2.201045292567564047e+03 2.180279931560777186e+03 2.182477948960304730e+03 2.223949650428813584e+03 2.114883284896215173e+03 2.203537056823152398e+03 2.106280396389454836e+03 2.159751143408233020e+03 2.256054516711858923e+03 2.166001243137739493e+03 2.159431766290971609e+03 2.158081637826224323e+03 2.242260307036131962e+03 2.232772717200257830e+03 2.222012118959762574e+03 2.148068381633868285e+03 2.163140125895892197e+03 2.254551476863923654e+03 2.226817054223435207e+03 2.174541976035175139e+03 2.214548867333870930e+03 2.192196678913078358e+03 2.214859106052653715e+03 2.224129289191236239e+03 2.206544638712520737e+03 2.185593284017461883e+03 2.223280505320990869e+03 2.171148201476727081e+03 2.190333954524978708e+03 2.124728360604152385e+03 2.146746164405066793e+03 2.184926201253087584e+03 2.142198134248179031e+03 2.161623249063556614e+03 2.184557826140531688e+03 2.179846126044360972e+03 2.291472737524955846e+03 2.181965848150986858e+03 2.170543265755261928e+03 2.236086400387067897e+03 2.239667712533232589e+03 2.151311891375163668e+03 2.234238362491074440e+03 2.216273294703451484e+03 2.060584742279996135e+03 2.156401995393181096e+03 2.218033961333680509e+03 2.214746071058018515e+03 2.191551475438916441e+03 2.243769720104136013e+03 2.159438274550161168e+03 2.182985049191004691e+03 2.177534356485502030e+03 2.208932924838557483e+03 2.242524626559515582e+03 2.188738772427277581e+03 2.197148377495844670e+03 2.253256996884295859e+03 2.135282818097972267e+03 2.117535514822386176e+03 2.238709568985995247e+03 2.103304354984029942e+03 2.109129960422184013e+03 2.224585517275700568e+03 2.267763251831846446e+03 2.210476922318788638e+03 2.248646965631684452e+03 2.269148885215489827e+03 2.153060312777432955e+03 2.167764214202240510e+03 2.131669300992219632e+03 2.145384697048025828e+03 2.160889379321356955e+03 2.141895368991388295e+03 2.199216866883421062e+03 2.189462187906062354e+03 2.110337207851306175e+03 2.092525084896381031e+03 2.144609444227729455e+03 2.209221949628383300e+03 2.185302093069178227e+03 2.165529395215050499e+03 2.202243579486145791e+03 2.211498174540785840e+03 2.156835761568613634e+03 2.183390370492266811e+03 2.247955819263804187e+03 2.222771834524410679e+03 2.313803111629736122e+03 2.203667509606261774e+03 2.265824677697818970e+03 2.235037970745874645e+03 2.205439110339208128e+03 2.233712887250843778e+03 2.274739685612667927e+03 2.246509255032094188e+03 2.232000809592267615e+03 2.229917678648629590e+03 2.359800427824452072e+03 2.321174892223270490e+03 2.240430624050969072e+03 2.227902860262885497e+03 2.332841761070169014e+03 2.220093016320734023e+03 2.216010461075312378e+03 2.252207965779824917e+03 2.230924245224185597e+03 2.290647218575123588e+03 2.155505549473780775e+03 2.261072127289724904e+03 2.210070518366110264e+03 2.176019350462238435e+03 2.206625396484384510e+03 2.283265109119434328e+03 2.219030450267608558e+03 2.314301795912198031e+03 2.158594477202206690e+03 2.263751522135841697e+03 2.235828057974126750e+03 2.202907778459575638e+03 2.151232943360678291e+03 2.201097896341030264e+03 2.155534348092354776e+03 2.216594540418277120e+03 2.221945839913261352e+03 2.170398726229395379e+03 2.217616882117214118e+03 2.226828909607770584e+03 2.152376117406226513e+03 2.163325870626812048e+03 2.287891774879175500e+03 2.288953266244384849e+03 2.285932952943726377e+03 2.206008209792883008e+03 2.251736617916066734e+03 2.168149277050249111e+03 2.239436462768613637e+03 2.183561586465440541e+03 2.220567530657580846e+03 2.248437613440794848e+03 2.211391329975940607e+03 2.130964359238465022e+03 2.250930217371385424e+03 2.148709138169337621e+03 2.184972429525862481e+03 2.245470346918190444e+03 2.175669572233683084e+03 2.202833211143823519e+03 2.192031338269206117e+03 2.309267214075619449e+03 2.216865659162042448e+03 2.279504982807511624e+03 2.202752009480884226e+03 2.202632035335365345e+03 2.212165352098791118e+03 2.243793451543203446e+03 2.188045566034818876e+03 2.199445340159693387e+03 2.244278421920120309e+03 2.202745951005979350e+03 2.195649483713515565e+03 2.143958451570531452e+03 2.200050699516100849e+03 2.175156936767036768e+03 2.186402245147944541e+03 2.247151905739443009e+03 2.222568349625861174e+03 2.176625151943681431e+03 2.140136095305081199e+03 2.194413972346304490e+03 2.170558537849672575e+03 2.211307194149704628e+03 2.153420933670644899e+03 2.202003062656257498e+03 2.166036083389101350e+03 2.201267207632595273e+03 2.202614717096613731e+03 2.260179281897159854e+03 2.199101140308633148e+03 2.210532339250922632e+03 2.130931080243874476e+03 2.175513931427879015e+03 2.154503272350849784e+03 2.086771233329238385e+03 2.105035045725661803e+03 2.113774864868116765e+03 2.191049319136597660e+03 2.082161531463486881e+03 2.215294229444021312e+03 2.116789907192919145e+03 2.130383433395895281e+03 2.254609149427313241e+03 2.162312352750826449e+03 2.186432187914046153e+03 2.029998088213442770e+03 2.105610655337469325e+03 2.138994598315917301e+03 2.037123428885582371e+03 2.130567780389918880e+03 2.174272279235849965e+03 2.104439609227454639e+03 2.095350941644531304e+03 2.190887166653786608e+03 2.119687411803497980e+03 2.062116993848745096e+03 2.037533640792292090e+03 2.125171347389893526e+03 2.157520841314199970e+03 2.106893885508351104e+03 2.016902313392064798e+03 2.139520864265154160e+03 2.014409389052490724e+03 2.089648916880035358e+03 2.063569870826176611e+03 2.162712382260511731e+03 2.091200544526299382e+03 2.047768248804326277e+03 2.104763965456843835e+03 2.062181810202601810e+03 2.058424755784043100e+03 2.002256412689958552e+03 2.068060270578677773e+03 2.115651763909268993e+03 2.083763257054851238e+03 2.049501435707451492e+03 2.053563549990015417e+03 2.037356934039395355e+03 2.051352744530617201e+03 2.066218070920979244e+03 2.150090360060803505e+03 2.194143402930517368e+03 2.111800208121873311e+03 2.020651681961930535e+03 2.047658936395464252e+03 2.081467706480600100e+03 2.111955475279283746e+03 2.018333177924761230e+03 2.043506020164903475e+03 2.173259412933790827e+03 2.065255015157923481e+03 2.076891734732460463e+03 2.075442665674989257e+03 2.080488096269081780e+03 2.168390346298593158e+03 2.120748205896547915e+03 2.087877623932133702e+03 2.071413839569203901e+03 2.078809681538707991e+03 2.119612794780667173e+03 2.117140504026028339e+03 2.093845121507408294e+03 2.138702155920123460e+03 2.195743288678395857e+03 2.165571188309617810e+03 2.223477845206315578e+03 2.122190980501728063e+03 2.170908566847060683e+03 2.194925285329915823e+03 2.134178304690411096e+03 2.176430922463359366e+03 2.095838626505651973e+03 2.060861103512092086e+03 2.150658185628671163e+03 2.252867525152339113e+03 2.164596161905148165e+03 2.147060724595655302e+03 2.090009552533852911e+03 2.113528532075642033e+03 2.085549439484497270e+03 2.107590153517810450e+03 2.038010661219282383e+03 2.208395814616101234e+03 2.130169885273905493e+03 2.125762313769290358e+03 2.158617453439680503e+03 2.171268240482802867e+03 2.170051857441616448e+03 2.150433881124832624e+03 2.206944167886624655e+03 2.064128612737074036e+03 2.153359320967826534e+03 2.126094024068971976e+03 2.192449645325718393e+03 2.141208121352888611e+03 2.102119327230834188e+03 2.162632696402208694e+03 2.067945912265491643e+03 2.221788705383954493e+03 2.104792735061955682e+03 2.107242198316377653e+03 2.065937478766084496e+03 2.118124813983588410e+03 2.083731851016006203e+03 2.163245766999778880e+03 2.130861328450962446e+03 2.243397447071423358e+03 2.133991561704480773e+03 2.247096153933609912e+03 2.102349612359770617e+03 2.201551141634290161e+03 2.125321503451295484e+03 2.077336943286605674e+03 2.163694744351259033e+03 2.263335296539631145e+03 2.111477252318940828e+03 2.149171989807185128e+03 2.133977752799479731e+03 2.164241438556447065e+03 2.178406832748011766e+03 2.202689480946192361e+03 2.101631747411938250e+03 2.129413916030229302e+03 2.164865250617815491e+03 2.165386230436441565e+03 2.128646596416482680e+03 2.332599499885605383e+03 2.196008395643038057e+03 2.189618112604909129e+03 2.139396266767334964e+03 2.238355490757021471e+03 2.141989993830442472e+03 2.198472036134117388e+03 2.233760286912672200e+03 2.173218176469635182e+03 2.209242633628487965e+03 2.102330668988451180e+03 2.173218087078458211e+03 2.069106585959972563e+03 2.222035671330917921e+03 2.254163925131074393e+03 2.261376908737850499e+03 2.218170436042315032e+03 2.205141176653090952e+03 2.190141811316377698e+03 2.186995690989188461e+03 2.259717886648405965e+03 2.133881430950127196e+03 2.234231097466354186e+03 2.201702478359541146e+03 2.236625883069530573e+03 2.168899362463781927e+03 2.163670183404675299e+03 2.184249057572630136e+03 2.176501506480250555e+03 2.217540448078844292e+03 2.253956642707970786e+03 2.141615912821279380e+03 2.243784656816836559e+03 2.254927036533147657e+03 2.256881945449503291e+03 2.197369727964786762e+03 2.250058202327445542e+03 2.179912499181108615e+03 2.243460270546383981e+03 2.264693037340504816e+03 2.161392818646822434e+03 2.309664697370603335e+03 2.155680400151895810e+03 2.183006238179713364e+03 2.271086986062405231e+03 2.181703154011635888e+03 2.196783393605964648e+03 2.232172595523251402e+03 2.161911522331544347e+03 2.218396282324865751e+03 2.232366516575410515e+03 2.159453844984683656e+03 2.200015825960274924e+03 2.234739044290186939e+03 2.224480103813214555e+03 2.249612863326549359e+03 2.226577980329934235e+03 2.186988481211914859e+03 2.270881118109026829e+03 2.306387495595419296e+03 2.300710849962737484e+03 2.224574527747631237e+03 2.269888094906247261e+03 2.273143535737106959e+03 2.245191366918854783e+03 2.136233530425623485e+03 2.281925442114929410e+03 2.268989933841643051e+03 2.249232800367282834e+03 2.220213895410850455e+03 2.187897645892101991e+03 2.389797580814917637e+03 2.253424423417877279e+03 2.149579030327856799e+03 2.246891891099156055e+03 2.231730260738681409e+03 2.355875589566771851e+03 2.258500227555862239e+03 2.228969139121449189e+03 2.332179615176910374e+03 2.359288269886914804e+03 2.218693728098626707e+03 2.203264412522496514e+03 2.153274947981728474e+03 2.337972383954789620e+03 2.243296522366681074e+03 2.256606519671016486e+03 2.231035574929410814e+03 2.210299741009970148e+03 2.256664560120034821e+03 2.189002580229958767e+03 2.247108117056159244e+03 2.237257335084087572e+03 2.214805509863163934e+03 2.199530776358300500e+03 2.190110236249124227e+03 2.179386610049153660e+03 2.274960680417812455e+03 2.225381446874383983e+03 2.299337876072454492e+03 2.203972146691780381e+03 2.219452411531728558e+03 2.226409115746359021e+03 2.221326353472942628e+03 2.261220448558504813e+03 2.271164272784935292e+03 2.185141061658437593e+03 2.170487544747746142e+03 2.272798284513152794e+03 2.254480942217139727e+03 2.195276756322624351e+03 2.218569259760616205e+03 2.215561464233454444e+03 2.179779205907725100e+03 2.155944369737826037e+03 2.179764039006128769e+03 2.208006457524317739e+03 2.168553467847126285e+03 2.256853839511265505e+03 2.256606795814745510e+03 2.222245888589385686e+03 2.206265523164866408e+03 2.168261722018618457e+03 2.269685857896175094e+03 2.260383025531124986e+03 2.222626008270986404e+03 2.250326247477987181e+03 2.180234060712569772e+03 2.262589291740907811e+03 2.157734823673696610e+03 2.223383358782517007e+03 2.224261150042585996e+03 2.191307617877175744e+03 2.167168610558301680e+03 2.163799046475747218e+03 2.194216137933956361e+03 2.261405541630777407e+03 2.191197715684470950e+03 2.216380322226931639e+03 2.218842190237827708e+03 2.217385837622989584e+03 2.230392245487356377e+03 2.230170126813573461e+03 2.236949722858745190e+03 2.192199156458377274e+03 2.227994985963161071e+03 2.161537347570540987e+03 2.245384429956518034e+03 2.225510118294680979e+03 2.289239725350693334e+03 2.245878670003980915e+03 2.266682861128051172e+03 2.240228378739691379e+03 2.108522101004120032e+03 2.201246419383058765e+03 2.124076326418447934e+03 2.187260919345135790e+03 2.201052984430375545e+03 2.307416984275510458e+03 2.145395500249599991e+03 2.181670045253795706e+03 2.298382979831164448e+03 2.194389137558563107e+03 2.135140642314620436e+03 2.175253779168245728e+03 2.163633725706861242e+03 2.154735362922298009e+03 2.189468175529913879e+03 2.159611801260284210e+03 2.251247833735148106e+03 2.212686590697793690e+03 2.223009519213456315e+03 2.213989665460419474e+03 2.279626188088255276e+03 2.144070120895672062e+03 2.158469174139522693e+03 2.146507751354340144e+03 2.199245031974303402e+03 2.121889013878158039e+03 2.293992504287888096e+03 2.357320361804651839e+03 2.266020238886178049e+03 2.325410202879375902e+03 2.166751649107340199e+03 2.209172058446703886e+03 2.187904348294390275e+03 2.209201127249837100e+03 2.218247354440522486e+03 2.191011351857250247e+03 2.241596498559567408e+03 2.282072163999359418e+03 2.280528554246655403e+03 2.209819140656768468e+03 2.300813241514676520e+03 2.202535262516841158e+03 2.340004995604541818e+03 2.135560769826264277e+03 2.285377007177831274e+03 2.277013205085276240e+03 2.244999422021814553e+03 2.210362349739270485e+03 2.297092669987278441e+03 2.171265327304080074e+03 2.165083355140108779e+03 2.197621296973537937e+03 2.261444814264145862e+03 2.110498392545178376e+03 2.211161020046432895e+03 2.312202517734601770e+03 2.264271891892306030e+03 2.191799762102455134e+03 2.284953892604696193e+03 2.244412805663862400e+03 2.296884391231873906e+03 2.184873555801677867e+03 2.222938793770453231e+03 2.269687245119512681e+03 2.293476143594717996e+03 2.207613415889902626e+03 2.244191632495109843e+03 2.225411968543603052e+03 2.253190238260898695e+03 2.275121970682048413e+03 2.202751221236345373e+03 2.291553047875268931e+03 2.274097854137441118e+03 2.255508157391964232e+03 2.232336269445818289e+03 2.203007288829010577e+03 2.280474298315601118e+03 2.315597225663761492e+03 2.374864566048966481e+03 2.353733589974786355e+03 2.341649093640627598e+03 2.318675237530997492e+03 2.267551157976891773e+03 2.261303412318638038e+03 2.277546276488130388e+03 2.257280605133129484e+03 2.303770393905067067e+03 2.322815092809864382e+03 2.336799215495943827e+03 2.284084793454982901e+03 2.315101753575520434e+03 2.226721013179806050e+03 2.243402136993072872e+03 2.281560297966302187e+03 2.325419434567961162e+03 2.220092607289383523e+03 2.258807036664270981e+03 2.204859036530830508e+03 2.264891452469721116e+03 2.273049741548233214e+03 2.225813551615589859e+03 2.197285404839756666e+03 2.383352124153896511e+03 2.292395745959909164e+03 2.290714070210066893e+03 2.242190831566396810e+03 2.336713343066609013e+03 2.186874069359460464e+03 2.315000806256452961e+03 2.308908497196597182e+03 2.293611682883502908e+03 2.406794242349805245e+03 2.320733244122334327e+03 2.177387881573906725e+03 2.283948255596067156e+03 2.257873374508748384e+03 2.257962695690770943e+03 2.229878090137617164e+03 2.192033460949900928e+03 2.344184983373651448e+03 2.215510786353014737e+03 2.288048224011104139e+03 2.300263989588731420e+03 2.190966483061728923e+03 2.323213491333728143e+03 2.276520771128631168e+03 2.256065492586122673e+03 2.258609088673434599e+03 2.205807370696194084e+03 2.248505839257780735e+03 2.232247648638433930e+03 2.333375947231275404e+03 2.347681571656368760e+03 2.271292799311312137e+03 2.249171434693798801e+03 2.265601873621164941e+03 2.264643250631747378e+03 2.334667887707808859e+03 2.323881980595152982e+03 2.295116384842955085e+03 2.237914309222852808e+03 2.297262665188628034e+03 2.248506195242881859e+03 2.249069853223001246e+03 2.202491371064068971e+03 2.292679454011383768e+03 2.178157163433616915e+03 2.275398625524171621e+03 2.287355106467983660e+03 2.269823035999536842e+03 2.255604381280198595e+03 2.246341069092804901e+03 2.144206263220456549e+03 2.281736485759709467e+03 2.264506434752147925e+03 2.139078380463329268e+03 2.200358933669792350e+03 2.122531477830016684e+03 2.201542295231556182e+03 2.199118596685063039e+03 2.221646264462474392e+03 2.301002863865930976e+03 2.196952388424662786e+03 2.251807599663251949e+03 2.244487897024867380e+03 2.110634988881163736e+03 2.218463050301868861e+03 2.152553868871698796e+03 2.227854351467311062e+03 2.230821138909561341e+03 2.264498692472424864e+03 2.234982710704889541e+03 2.172591630020597677e+03 2.195279802785950778e+03 2.165665686974601158e+03 2.173958072002139488e+03 2.233357067876676410e+03 2.240540275831112922e+03 2.199184092310244978e+03 2.183575247802949889e+03 2.192667452377592326e+03 2.152323589233114490e+03 2.204529508575501950e+03 2.174881549964619808e+03 2.236962469853241146e+03 2.198939325142331654e+03 2.214606640439614239e+03 2.159340516692571782e+03 2.158349571954154271e+03 2.192913332400632953e+03 2.138324924853488938e+03 2.165961294949423518e+03 2.194752053036861071e+03 2.206532809723355967e+03 2.128008406412287059e+03 2.122149923274122557e+03 2.152353691594169504e+03 2.103183665049156843e+03 2.181097259516141548e+03 2.183810015023078449e+03 2.169633449561939869e+03 2.290309222521808806e+03 2.107906233105177307e+03 2.224064636358166354e+03 2.145548957699291805e+03 2.136481363914540452e+03 2.211902909752254800e+03 2.217503080519186824e+03 2.218679737098150326e+03 2.217895083169893496e+03 2.148810861626314363e+03 2.242187871238538264e+03 2.195572443201160240e+03 2.257347117102280663e+03 2.175501436808725430e+03 2.259283290987690179e+03 2.254238988155600509e+03 2.207107719865759009e+03 2.173237311124556982e+03 2.266781107222635910e+03 2.184629123349044221e+03 2.215287343201806380e+03 2.176360306368917009e+03 2.298009907583369568e+03 2.152027411226266395e+03 2.128336680622716813e+03 2.113198999021929012e+03 2.225487565494933278e+03 2.189784955819116476e+03 2.215439849036793930e+03 2.183689417747528296e+03 2.322754290543314255e+03 2.191579892081667822e+03 2.137990254960009679e+03 2.152754240224912337e+03 2.283806053980571505e+03 2.171775490294487554e+03 2.195763938063189016e+03 2.162322620661185738e+03 2.146883608671334059e+03 2.051232722048559026e+03 2.167437229888849743e+03 2.181418592274902949e+03 2.261543051771164301e+03 2.246791122960778466e+03 2.171173477500340596e+03 2.172799093085439381e+03 2.129948280216482544e+03 2.119382910824246665e+03 2.213742136057745483e+03 2.127550741388626193e+03 2.165291785471836647e+03 2.270998737555859861e+03 2.209004852120185660e+03 2.339390885596614226e+03 2.291423793938108247e+03 2.272595243244220001e+03 2.231916896109129993e+03 2.139392803583228215e+03 2.164019982870728654e+03 2.272600675870211944e+03 2.252230183592958838e+03 2.139084855071920629e+03 2.277017387231056546e+03 2.205533569969703422e+03 2.212900313567890862e+03 2.219470813355352220e+03 2.204233772329297608e+03 2.192779016008883445e+03 2.149327013487071781e+03 2.253387084406734630e+03 2.065675553877008497e+03 2.165745937674398647e+03 2.225920892097608885e+03 2.185840894556048625e+03 2.175732781534053629e+03 2.201651871638726334e+03 2.243935449447970313e+03 2.160318607025556503e+03 2.243534063564967710e+03 2.171491014708441526e+03 2.212796529536869457e+03 2.207505752143375503e+03 2.203040286460942298e+03 2.147915901670656240e+03 2.175097730903880347e+03 2.064405634481253401e+03 2.222581754006479969e+03 2.186778601768578937e+03 2.260044119252254404e+03 2.273296523958169928e+03 2.200843028477888311e+03 2.208894822825150641e+03 2.272447104136924736e+03 2.260306280753397004e+03 2.236977058343179124e+03 2.304237292033774338e+03 2.154676047909877525e+03 2.252395483533310653e+03 2.264361093892046483e+03 2.212865294228306539e+03 2.228111745569542563e+03 2.203838851332762715e+03 2.190905376711198187e+03 2.134739844952282056e+03 2.185859673797086998e+03 2.175882588696508265e+03 2.272134316591770585e+03 2.149455934945173340e+03 2.218478777970308329e+03 2.234349775650280208e+03 2.258194224770820256e+03 2.212893040353622382e+03 2.150623888228302349e+03 2.196329159025011450e+03 2.218621879076446930e+03 2.177818951088354879e+03 2.315802184693082836e+03 2.255991562800998508e+03 2.202755201247485275e+03 2.198098766260540287e+03 2.085105529368355292e+03 2.190544228464725165e+03 2.108181222344215712e+03 2.228570917000335612e+03 2.174409181482427357e+03 2.086594553164131867e+03 2.144241335009304748e+03 2.095657370901455579e+03 2.032958589170939376e+03 2.163737852625113646e+03 2.175967193802827751e+03 2.103653597268069007e+03 2.092195816755117903e+03 2.204239618634510862e+03 2.199122820653682538e+03 2.236464292190541983e+03 2.135946651080183074e+03 2.165765527896273397e+03 2.172087108067355530e+03 2.159980759939499876e+03 2.147348331053181028e+03 2.115806233793119191e+03 2.110433482436359554e+03 2.224901789533867486e+03 2.106006016475835622e+03 2.175052777075552058e+03 2.217760156464413285e+03 2.222414254651960164e+03 2.158189614033303314e+03 2.011310634562629275e+03 2.090135213544784165e+03 2.199873562127509103e+03 2.153187303550131674e+03 2.172831342734655209e+03 2.249039494305190146e+03 2.113530985055062501e+03 2.116244237671845895e+03 2.017837600759700990e+03 2.187015658340158097e+03 2.171108164665407458e+03 2.123909415770400756e+03 2.185375493762693168e+03 2.154109740747991964e+03 2.244629020108456189e+03 2.130280468048232706e+03 2.213842825903583162e+03 2.108948101315855638e+03 2.214152480115983963e+03 2.193813524708284604e+03 2.194871413319095154e+03 2.249172083530897453e+03 2.225555487611045919e+03 2.252245797339314322e+03 2.183434690792444144e+03 2.215911894694352213e+03 2.267506622875388985e+03 2.195360915276058222e+03 2.201159884516868715e+03 2.158384117545943809e+03 2.291156968431037058e+03 2.194511424621510287e+03 2.145911505369837869e+03 2.151247537036491394e+03 2.224191173256347156e+03 2.223328679818257115e+03 2.149228626699822144e+03 2.277079908074489595e+03 2.247056920882456325e+03 2.183802727320917256e+03 2.218938296534182427e+03 2.258025435265739816e+03 2.212626404951099630e+03 2.138119238346745988e+03 2.213791375522989711e+03 2.278080335297911461e+03 2.260065086192248600e+03 2.160903632569270030e+03 2.188406172873705145e+03 2.316899107635433666e+03 2.263810565001990653e+03 2.225189526995164215e+03 2.146657241134721971e+03 2.212740797645859857e+03 2.249791732650039648e+03 2.261766153537459559e+03 2.205955399841690451e+03 2.257651277313550509e+03 2.182599863190162068e+03 2.244640867373959281e+03 2.331425218492147451e+03 2.156217710682758025e+03 2.330014993054127899e+03 2.114656217499154536e+03 2.269828704898781780e+03 2.224698679692935912e+03 2.160286446972575504e+03 2.267756983104732171e+03 2.221016312577266035e+03 2.216051779323756818e+03 2.190655964045163273e+03 2.143713801773197247e+03 2.257769995196469154e+03 2.184447076056510468e+03 2.191414995734207423e+03 2.203728522387199519e+03 2.197458095788509127e+03 2.208771503400089841e+03 2.200021453501649376e+03 2.160271811743324179e+03 2.172407654997045938e+03 2.167394916060853120e+03 2.220897007978434431e+03 2.262123619810829950e+03 2.148982978269524210e+03 2.272455195133505640e+03 2.212032480089809724e+03 2.200311563481058784e+03 2.155049813378204362e+03 2.193755660288108629e+03 2.194538811623996025e+03 2.234912394950683392e+03 2.118021611544424104e+03 2.119386578532944441e+03 2.177788358528229764e+03 2.113850117070508077e+03 2.154394208414103559e+03 2.111065179619559785e+03 2.113162980472109211e+03 2.158444762256491686e+03 2.137167875840796114e+03 2.170459135841149418e+03 2.137217533905682558e+03 2.152648227856681387e+03 2.158240473351531818e+03 2.102535288314699301e+03 2.183781176222601971e+03 2.110896544572608491e+03 2.135988641083264611e+03 2.226467119103604546e+03 2.130350236126444997e+03 2.188964120159250797e+03 2.101626645618056045e+03 2.167888849897292857e+03 2.197606464367033823e+03 2.106899886525553939e+03 2.169761477545006983e+03 2.149429449206294521e+03 2.242731770895608861e+03 2.130055235501885818e+03 2.199396161909174225e+03 2.159156586735171913e+03 2.222362112699858244e+03 2.161987077449885874e+03 2.250850218796236277e+03 2.192630112578621265e+03 2.161317652899143468e+03 2.183864138710477619e+03 2.121325895681050497e+03 2.226637023752296500e+03 2.173697843513225507e+03 2.261767067948860586e+03 2.274821353079728851e+03 2.269527045642542816e+03 2.242540728968624535e+03 2.315226307072342479e+03 2.275618170554930202e+03 2.240413231530872508e+03 2.299453099210158143e+03 2.264329645573863218e+03 2.234525814801828801e+03 2.225930558798339916e+03 2.208404495218057946e+03 2.186337429797345521e+03 2.264286988379337799e+03 2.202149448977053908e+03 2.314347729212482136e+03 2.234802620356901116e+03 2.246089427663147944e+03 2.203556511158222747e+03 2.228408854836543014e+03 2.240185292612130070e+03 2.164145086748437279e+03 2.281734384929990483e+03 2.190271192801983034e+03 2.159324063312591989e+03 2.236873614152785649e+03 2.241950236754719754e+03 2.229381223475836578e+03 2.215982098614150345e+03 2.228820929372353021e+03 2.242845605439286373e+03 2.214257290720295259e+03 2.295143304026211808e+03 2.134388397768854247e+03 2.170246000405729319e+03 2.294620416591130834e+03 2.246603383954485253e+03 2.224482831818958857e+03 2.276732203298460263e+03 2.237750664636836518e+03 2.202843001566623116e+03 2.258188382802852175e+03 2.236836639577170899e+03 2.308596795094436857e+03 2.215526541148428350e+03 2.318835333717797766e+03 2.220963430695137504e+03 2.267946988091056937e+03 2.258095512377446539e+03 2.312703045590422334e+03 2.357650760116079709e+03 2.272228893079464797e+03 2.292782234238751244e+03 2.290926065783311515e+03 2.278069113195907448e+03 2.199302764228727938e+03 2.213713362463080557e+03 2.390390352820982571e+03 2.213975488960927578e+03 2.319806191631676484e+03 2.248974464523937968e+03 2.243776991561573595e+03 2.337846985970450078e+03 2.216443054892854889e+03 2.235961673140877338e+03 2.340041297744244275e+03 2.330291454881438312e+03 2.255019513027604262e+03 2.247711521758983963e+03 2.298898902868080313e+03 2.313053060553967953e+03 2.236503337639865549e+03 2.194143933127258151e+03 2.306195427150562864e+03 2.260930824725360708e+03 2.269041554738183549e+03 2.186114912004867620e+03 2.269237134694651559e+03 2.311262242698081081e+03 2.289640494948306241e+03 2.276407466768976064e+03 2.276905472388792077e+03 2.308868336796000222e+03 2.314422063599244211e+03 2.259308642530656016e+03 2.221094814053695245e+03 2.291439884863634688e+03 2.266790964527527649e+03 2.204941576610176071e+03 2.186379665368468068e+03 2.245315511053641785e+03 2.226552974394955072e+03 2.225803400610679546e+03 2.259457657162841315e+03 2.254861483668662913e+03 2.247100725817438160e+03 2.246350790100970244e+03 2.194242219620849937e+03 2.297417760094801906e+03 2.250526474544917619e+03 2.212378616366076585e+03 2.245529731957812146e+03 2.195957220292811144e+03 2.312526498892803374e+03 2.229126000219057460e+03 2.330156093578950276e+03 2.236380769657379005e+03 2.206489115834762742e+03 2.205585463761784922e+03 2.115846693093856175e+03 2.217076824732227578e+03 2.328294795312037422e+03 2.235346407494826963e+03 2.234295876959353791e+03 2.260636114988233203e+03 2.227241452672048581e+03 2.281437702757985335e+03 2.229578245003245229e+03 2.254725049199371824e+03 2.284212766048769936e+03 2.257592279261262320e+03 2.164764079060551921e+03 2.198217371210735564e+03 2.226774645784753830e+03 2.198745879785085890e+03 2.189913337082097314e+03 2.236905756121002014e+03 2.268181056240549879e+03 2.179881742247898728e+03 2.257083688047948726e+03 2.168915358482295687e+03 2.142034125505967950e+03 2.164321779799277010e+03 2.191823424000325303e+03 2.189403365602660415e+03 2.216677991721854596e+03 2.218163441653254722e+03 2.284777666828435031e+03 2.073684439962538818e+03 2.186662865131615490e+03 2.303002887910701247e+03 2.229252237132791834e+03 2.172065177137594219e+03 2.072571278460344729e+03 2.243612540894308040e+03 2.197885947750803552e+03 2.163688521889346703e+03 2.301314378356526049e+03 2.180590929272797439e+03 2.238746148637975239e+03 2.201225006482536628e+03 2.177374510067326810e+03 2.122205386576205001e+03 2.128652718548692519e+03 2.260418514929570392e+03 2.121104418417175111e+03 2.210432221214519814e+03 2.181488972500915679e+03 2.140976484673784398e+03 2.120348463513813385e+03 2.212503916754596958e+03 2.202386681065774155e+03 2.268368029987768750e+03 2.093860247575841640e+03 2.161482035075909607e+03 2.151080398612552472e+03 2.141394013243427707e+03 2.182933806008054944e+03 2.233488910654485153e+03 2.251023859947515120e+03 2.198378939213727790e+03 2.251114827505437916e+03 2.074423264408878822e+03 2.139369907825210248e+03 2.186227370209433957e+03 2.269617206031688511e+03 2.199756396640678304e+03 2.134152044886102431e+03 2.121831086432791835e+03 2.256067769440046959e+03 2.113336759838614398e+03 2.185896087887568683e+03 2.251106299158625916e+03 2.201437461204058764e+03 2.167768113147394615e+03 2.155924705694120348e+03 2.239800809416117772e+03 2.274299990812016404e+03 2.209359223385716177e+03 2.204781838289680763e+03 2.206543392448053964e+03 2.196107344064043446e+03 2.220939021059737115e+03 2.266089810350762036e+03 2.214233770690277652e+03 2.237073563535546782e+03 2.199984032104388461e+03 2.191106899923129731e+03 2.203685499551948396e+03 2.214641700166011560e+03 2.318723128815335258e+03 2.244733464000221375e+03 2.244863749084614938e+03 2.161839756695738288e+03 2.150979770901261418e+03 2.309865984527617456e+03 2.215624122552412700e+03 2.335770942829458363e+03 2.156856466522056053e+03 2.213975214106271778e+03 2.253048884513484154e+03 2.169425012490394238e+03 2.215628360965774391e+03 2.197884840262242051e+03 2.210897052162521504e+03 2.190211438672473832e+03 2.162971409220636815e+03 2.172560311575298783e+03 2.139210787526411877e+03 2.177091039512875795e+03 2.237800452451471756e+03 2.191998062312013190e+03 2.210968465175070833e+03 2.251239723827949092e+03 2.178563195904850090e+03 2.221051525422285977e+03 2.216492440860621628e+03 2.241710049060516212e+03 2.222675460714001019e+03 2.251338521584945283e+03 2.265537733973568720e+03 2.166737048740108094e+03 2.236344895742196513e+03 2.278712192009626960e+03 2.239374518603588058e+03 2.234241980117925777e+03 2.298953732829890214e+03 2.243933076637155409e+03 2.257514728843567809e+03 2.254049612938623341e+03 2.272471790925914775e+03 2.287565831463631639e+03 2.270637496673010446e+03 2.270296827223613946e+03 2.253381265679846820e+03 2.257214791528068417e+03 2.293212228254011734e+03 2.220093578606818028e+03 2.261664208672581026e+03 2.273811675113796809e+03 2.268396492813123132e+03 2.251185013708512543e+03 2.246265642591065443e+03 2.288571382912432000e+03 2.228467849371142165e+03 2.257480075334946378e+03 2.310066697425251732e+03 2.206341515974808772e+03 2.230170066562815919e+03 2.226575273292651673e+03 2.125478408980322456e+03 2.239031296421238494e+03 2.250954658963804832e+03 2.244811424161428477e+03 2.243929392010888478e+03 2.227268526804953581e+03 2.260419704350305892e+03 2.258674258278027537e+03 2.236522656087145151e+03 2.251207019668422163e+03 2.256221708176360153e+03 2.282076043443307753e+03 2.229022624743417055e+03 2.260865666996755863e+03 2.126517000347920202e+03 2.170656106197225654e+03 2.212037459647650849e+03 2.300897009137742771e+03 2.156871151304399973e+03 2.278988828405783352e+03 2.186183011421921037e+03 2.263820249641191822e+03 2.217550041644082739e+03 2.249661452054329402e+03 2.185646819866130500e+03 2.256740960737293790e+03 2.250948338572806733e+03 2.268572613395431745e+03 2.220900977838323342e+03 2.210059755140630841e+03 2.270332874438199724e+03 2.248383117799450247e+03 2.244040475813733792e+03 2.234861321361052887e+03 2.323564811037661457e+03 2.144156813242811495e+03 2.254403739429645611e+03 2.161829924846211270e+03 2.357857012839088839e+03 2.223514687773670175e+03 2.219499535182847922e+03 2.232872315299762249e+03 2.367674636123916571e+03 2.238537222289520287e+03 2.288726493960473817e+03 2.305086582460348836e+03 2.306797429276722596e+03 2.256388589182396117e+03 2.303800187034734790e+03 2.231710030232292866e+03 2.303461509197461965e+03 2.248930449073609907e+03 2.266571181382227678e+03 2.272204062165556479e+03 2.277042235765376518e+03 2.275343237924674213e+03 2.256930639772271661e+03 2.241559454087990161e+03 2.205272266360925187e+03 2.299144232121504501e+03 2.274572810063436464e+03 2.297594413533072384e+03 2.268731993296361907e+03 2.289442071845888222e+03 2.280806909318366252e+03 2.276220749263504331e+03 2.321772009195508417e+03 2.295455946434494763e+03 2.275103937763880367e+03 2.218458812616500836e+03 2.251469015500761998e+03 2.222542035144027068e+03 2.237583229004671466e+03 2.208130546353430418e+03 2.276587759926403123e+03 2.288866490433205399e+03 2.260696111842643404e+03 2.211304175669783490e+03 2.170050779868836798e+03 2.360237606006372516e+03 2.151062053869352894e+03 2.094264626292735102e+03 2.185260265654202158e+03 2.242839539081601743e+03 2.256833758917839532e+03 2.269974498661170401e+03 2.293856246732252657e+03 2.241089437871522932e+03 2.214162765042174215e+03 2.162748069720849344e+03 2.135084275978812002e+03 2.204819482302017150e+03 2.229878370684842594e+03 2.210919347386143272e+03 2.203090673007449368e+03 2.211624880097429468e+03 2.227253344397647652e+03 2.269216782010737006e+03 2.251402785189449332e+03 2.265643029675787147e+03 2.224416058249424623e+03 2.223392757862168764e+03 2.144017243200892608e+03 2.223484882580796238e+03 2.271875073528996836e+03 2.201888512613488729e+03 2.249752036088369096e+03 2.263074453108059515e+03 2.239350344691349164e+03 2.219239782222555277e+03 2.239605424124118144e+03 2.251266601716534751e+03 2.176322059676357185e+03 2.228515359578346761e+03 2.093363481618223886e+03 2.140710397151004145e+03 2.149193739938092222e+03 2.114519913664394153e+03 2.156894357070767001e+03 2.104027224079255120e+03 2.132488653668359802e+03 2.190134635846301990e+03 2.205203324212965072e+03 2.168935415501062380e+03 1.997511849550545321e+03 2.109250754107205466e+03 2.167652213072489758e+03 2.151203443609496389e+03 2.099765001718510575e+03 2.183005968523144929e+03 2.215559820554005000e+03 2.178243012369534881e+03 2.198795427661052599e+03 2.163324886376394716e+03 2.148454785295639340e+03 2.158311292150046484e+03 2.201971685049665211e+03 2.228571612477172039e+03 2.164827189779538912e+03 2.204266603815825874e+03 2.222417133877994729e+03 2.177729256169506698e+03 2.128431813307670382e+03 2.189290438285251184e+03 2.153496749942310089e+03 2.102434634107465172e+03 2.220071360847718097e+03 2.236748836852656041e+03 2.231224589679981818e+03 2.251818157332013470e+03 2.252605564861647963e+03 2.106948333820976131e+03 2.209745855772166578e+03 2.141697708362919002e+03 2.214703688220773529e+03 2.222276719310331828e+03 2.220521902588626290e+03 2.189096743996053192e+03 2.167596353818372791e+03 2.243968146108279143e+03 2.168433700954372853e+03 2.288655486924230445e+03 2.210714404971091881e+03 2.262984078149885590e+03 2.194611757324797964e+03 2.340351430073053962e+03 2.231371305824813135e+03 2.145885363822234922e+03 2.197842352797675630e+03 2.257460737794557190e+03 2.269758725093603971e+03 2.200641918422482831e+03 2.199138695081444439e+03 2.214728421587110915e+03 2.236634298732671596e+03 2.167240169701949071e+03 2.231357675004709563e+03 2.330673998618717633e+03 2.219583342199496201e+03 2.161140458595697055e+03 2.221805527068214360e+03 2.195041813886694399e+03 2.208203052922872757e+03 2.220382257737316650e+03 2.231335468820847836e+03 2.235139918215378657e+03 2.323173130973501884e+03 2.251217580254430686e+03 2.190033822160857653e+03 2.308755949714002782e+03 2.205271135672569926e+03 2.298064829878743694e+03 2.237531632344977425e+03 2.273023491797323004e+03 2.185673320141973363e+03 2.248975416473862879e+03 2.205035450799205137e+03 2.289870665152631773e+03 2.260838585603496540e+03 2.225890206067761028e+03 2.158875133361075768e+03 2.270807218640552492e+03 2.258906520887976512e+03 2.245363283888525530e+03 2.270992409176693855e+03 2.248817956723916723e+03 2.125977181051437128e+03 2.279855433748613450e+03 2.237597293712863120e+03 2.263705296337871459e+03 2.284816125287531577e+03 2.287358043575170086e+03 2.168941123033452641e+03 2.251977385949368454e+03 2.238572929582478082e+03 2.287043107729109124e+03 2.288443357719067080e+03 2.273250205740995625e+03 2.192163583674253459e+03 2.312387834821734032e+03 2.306295976047098975e+03 2.212734247617119308e+03 2.274811901601551654e+03 2.309088669091730480e+03 2.263639513657537918e+03 2.287137957201469362e+03 2.252580338710350588e+03 2.246827019426301376e+03 2.348037730552701760e+03 2.237311238774566846e+03 2.308209896481477244e+03 2.236213961325599485e+03 2.256343885788051011e+03 2.312808599458400749e+03 2.258980204611514637e+03 2.223260683983180115e+03 2.280446729495496129e+03 2.339157453974161399e+03 2.245163027693049116e+03 2.241058061510215794e+03 2.367081140659327048e+03 2.286722608995307382e+03 2.196676737087722813e+03 2.273122522705660231e+03 2.306046260459696896e+03 2.282863423709268773e+03 2.261528320535499461e+03 2.214275265939764267e+03 2.279984878847617892e+03 2.306733158592839573e+03 2.275622465105928313e+03 2.327222262337526445e+03 2.311604949052798020e+03 2.377822622112911176e+03 2.243012617342502836e+03 2.154181158016556310e+03 2.231146561003123679e+03 2.264044573817777291e+03 2.299404271905333644e+03 2.319298419404285596e+03 2.254257500106112730e+03 2.262304467846877742e+03 2.305515390310261864e+03 2.315518734990529993e+03 2.282492865491407883e+03 2.280223975727214111e+03 2.232486795298877496e+03 2.240911620474495976e+03 2.320802850479678000e+03 2.310098942037367578e+03 2.165024247655661839e+03 2.300166988502600361e+03 2.283107057982734659e+03 2.207077164806218207e+03 2.257518432000711528e+03 2.250937462424446949e+03 2.266013991285723478e+03 2.207856414645285895e+03 2.273370321739894280e+03 2.262655947948568155e+03 2.300779838969039247e+03 2.259063277475063387e+03 2.231619237654396784e+03 2.196692204698775640e+03 2.234293726824349051e+03 2.295290322912891497e+03 2.237588952801262167e+03 2.260462228097127991e+03 2.291812777991965959e+03 2.268729219597211795e+03 2.234067464895823377e+03 2.254058604497251508e+03 2.150241906734590430e+03 2.187240569907990903e+03 2.187621240561131344e+03 2.164524852916500095e+03 2.305755457801477405e+03 2.294438787427921397e+03 2.219290298966822775e+03 2.233230173704303979e+03 2.210920186175303115e+03 2.165565159746699919e+03 2.266375878641435520e+03 2.162351434818548114e+03 2.211501734349352319e+03 2.312646973896004511e+03 2.199668931351126048e+03 2.310035317439961091e+03 2.217381349033678816e+03 2.254949670347576557e+03 2.300780203762723886e+03 2.219239222504401368e+03 2.227253603740139624e+03 2.248900999126173701e+03 2.183078457397782131e+03 2.225565558449959099e+03 2.225507355192934028e+03 2.213645333795295301e+03 2.165817009359303938e+03 2.274921700442354449e+03 2.165403133415281900e+03 2.145325301610087990e+03 2.211990994139915529e+03 2.221670374818535038e+03 2.172140352109951436e+03 2.123935882055106504e+03 2.182496197266844320e+03 2.193025415598097425e+03 2.216234328076026486e+03 2.192871221027231968e+03 2.120686155822905675e+03 2.228481252480431522e+03 2.133436229561716118e+03 2.273764422196434680e+03 2.100886106327826383e+03 2.145913145318403622e+03 2.145254644041008760e+03 2.138916448451171163e+03 2.137171163100837475e+03 2.090000735398763936e+03 2.186987061773844289e+03 2.121543616362823741e+03 2.151654018171955158e+03 2.140511970460085649e+03 2.219266240067553099e+03 2.099411623563546527e+03 2.269687593467244369e+03 2.134879861113367951e+03 2.224307912094343465e+03 2.168071872941143738e+03 2.161060766595104724e+03 2.144170417233344779e+03 2.207722919394203473e+03 2.200356893673371360e+03 2.170632938563929656e+03 2.179188614977940233e+03 2.179406700947493846e+03 2.268073099195376017e+03 2.190567347763726502e+03 2.223772544876995198e+03 2.341858749911809355e+03 2.305491069020879877e+03 2.175924302241741771e+03 2.244059995392737619e+03 2.305576675781111589e+03 2.175830137787217609e+03 2.197295089108848515e+03 2.200640121543555324e+03 2.239038076621086020e+03 2.329779007012552938e+03 2.243364819408637231e+03 2.213885042634147339e+03 2.248540241601720481e+03 2.301042028824133922e+03 2.239365210629735429e+03 2.175574278706803852e+03 2.152687119213382630e+03 2.220804264659118417e+03 2.239269124115004615e+03 2.333843241797890187e+03 2.241510299546727765e+03 2.280546716302374080e+03 2.261136085724836903e+03 2.227991933361297924e+03 2.134194052764667958e+03 2.114410983589912121e+03 2.186564069448406826e+03 2.237264447290071530e+03 2.224059760695301975e+03 2.164692958739282403e+03 2.155153189354859933e+03 2.188574228364132523e+03 2.160003753762220185e+03 2.126508339370345311e+03 2.172458759018541969e+03 2.165039846277191373e+03 2.092916524108740759e+03 2.132916881372555508e+03 2.154881403327042790e+03 2.138514341296593102e+03 2.198800398393047089e+03 2.163975549070569286e+03 2.118962204922202091e+03 2.190770762085504884e+03 2.270858134073574547e+03 2.259001087495765205e+03 2.235170628522542756e+03 2.233593923328861365e+03 2.273290921356753643e+03 2.165097177870678024e+03 2.213039422871682746e+03 2.151384947236853804e+03 2.202811569392531510e+03 2.170688741410483090e+03 2.135034501836260915e+03 2.140559505744947273e+03 2.173332134548573777e+03 2.276263012091110340e+03 2.162855123517391803e+03 2.200767226840607236e+03 2.157355859417544252e+03 2.179455678726766109e+03 2.151319850638463322e+03 2.301821655601489510e+03 2.244846370832218781e+03 2.267879063368928655e+03 2.247205009025316031e+03 2.268980555571931745e+03 2.194825610665302065e+03 2.327316638381081248e+03 2.255830236049893756e+03 2.232080293188545511e+03 2.191884715736289309e+03 2.224177060603723930e+03 2.226116531717138514e+03 2.231452308755057857e+03 2.306389903873512139e+03 2.143781448329761133e+03 2.197794971027027259e+03 2.222816664019658674e+03 2.288519332845387453e+03 2.265759296073203132e+03 2.226117957480750647e+03 2.293937830984686116e+03 2.224999333802757519e+03 2.254939851365888444e+03 2.166900445243220474e+03 2.177883122018059112e+03 2.287006599250302770e+03 2.205621010994178960e+03 2.205333661588470932e+03 2.335985403375601891e+03 2.162186514216962223e+03 2.283191593545593150e+03 2.184782280547939990e+03 2.178570541454073464e+03 2.088551506243979929e+03 2.111838586100799148e+03 2.235952734375462569e+03 2.196254032791207464e+03 2.151034747920865357e+03 2.150113819925469215e+03 2.257626876994112536e+03 2.168730917509026767e+03 2.170047213824234404e+03 2.108925630485409783e+03 2.151248395009949036e+03 2.123765503456175793e+03 2.199565600069563970e+03 2.134024588613354808e+03 2.071218160832767353e+03 2.167741928542613095e+03 2.120900759529503830e+03 2.113378917436068150e+03 2.199775181550653087e+03 2.160297124020321007e+03 2.121406120069750614e+03 2.296187508218701169e+03 2.217505992308336317e+03 2.205839854078013559e+03 2.280390970486374044e+03 2.192667580290765272e+03 2.281595276121682218e+03 2.250451064842719461e+03 2.172182402836874189e+03 2.161323489510617947e+03 2.180101059408305446e+03 2.085553945631555962e+03 2.212789734612858410e+03 2.155448808072095289e+03 2.177189407287702579e+03 2.206857366382590953e+03 2.191118040386263147e+03 2.255310720900009983e+03 2.161506577136512988e+03 2.172394649426201340e+03 2.212093133044293154e+03 2.206000724407036614e+03 2.213505685564567557e+03 2.280730482143411791e+03 2.287173012025184107e+03 2.206610813526291622e+03 2.364431150391273604e+03 2.259774114739886045e+03 2.270072525967916135e+03 2.215591759195800478e+03 2.211108709881642881e+03 2.205863202088859452e+03 2.308222312934073216e+03 2.227363492010231766e+03 2.221373896327329476e+03 2.200699083897582113e+03 2.239088193564811263e+03 2.180087873449298058e+03 2.065345932047648603e+03 2.176659427132784458e+03 2.120566649031761244e+03 2.211051232712518413e+03 2.137265109456234313e+03 2.237980313619985282e+03 2.111028349197579246e+03 2.213481860995661918e+03 2.209072647776202757e+03 2.249866193077574735e+03 2.143630742848089085e+03 2.273108692934054943e+03 2.137344148416131247e+03 2.140950963766235873e+03 2.179662195420410626e+03 2.151788570170059302e+03 2.158205508772176017e+03 2.187166710901707575e+03 2.224523598863872849e+03 2.168310156874107633e+03 2.150225067015620425e+03 2.197721821839234963e+03 2.285013946671930171e+03 2.200982372607194975e+03 2.144669293046865278e+03 2.138350603910752852e+03 2.183160813290397073e+03 2.173317435063736866e+03 2.150691905760351801e+03 2.205428647174947400e+03 2.176582437970203046e+03 2.117844442291668656e+03 2.208651850410576117e+03 2.223654691014537093e+03 2.147947018676598418e+03 2.115620358752932134e+03 2.159197627945736258e+03 2.171418992826837439e+03 2.227176583811872206e+03 2.156869319479048954e+03 2.212011255987338245e+03 2.265672382386022946e+03 2.092704255352773998e+03 2.180036703479524931e+03 2.163236556494742672e+03 2.259930811098907270e+03 2.082505825134190218e+03 2.231593445089607485e+03 2.192374439740748585e+03 2.261557622907162568e+03 2.274743858553856626e+03 2.200899577780966865e+03 2.132120863269343317e+03 2.186901522170550379e+03 2.247110325362902131e+03 2.215178024297019874e+03 2.197783546608337474e+03 2.195136160116597694e+03 2.172084136911192672e+03 2.195652291449118366e+03 2.196551154599309484e+03 2.180430003133535592e+03 2.162527138018624555e+03 2.190786032399556916e+03 2.129347644605012192e+03 2.278384703446791264e+03 2.266221118681296957e+03 2.175545948569335451e+03 2.219045109958234661e+03 2.223820740426027442e+03 2.283227185322250534e+03 2.219656962728534836e+03 2.195760418998699151e+03 2.206624746853153738e+03 2.223994168967098176e+03 2.246929079924496818e+03 2.235598840561374345e+03 2.210071602976286613e+03 2.267817209736557743e+03 2.285476591731816370e+03 2.233697121737717225e+03 2.257750660147935378e+03 2.285074002756431582e+03 2.187543884669105410e+03 2.278493106406636798e+03 2.202050651987463880e+03 2.320863482165820187e+03 2.194518303028297851e+03 2.175553114467455089e+03 2.214974348964409273e+03 2.245806301616993096e+03 2.176585447654460040e+03 2.207914317858832874e+03 2.220834695993959031e+03 2.231960361509553877e+03 2.306356777455249357e+03 2.200302644111353857e+03 2.237454782991328102e+03 2.154432096069637282e+03 2.267180943530665445e+03 2.183086336431814743e+03 2.303433196509437494e+03 2.155512021599061427e+03 2.142568008762638783e+03 2.305995290517095782e+03 2.222683157728348306e+03 2.184603553714233840e+03 2.268017411965508927e+03 2.184831546782000714e+03 2.278083789865183462e+03 2.266511017680180430e+03 2.260246717001147317e+03 2.275919187470688485e+03 2.198414087018114060e+03 2.199836776941008338e+03 2.179678049034636388e+03 2.316135462568572166e+03 2.194830838219354973e+03 2.339387758786780978e+03 2.233601775277470551e+03 2.255243852108970714e+03 2.207844997223937298e+03 2.263330303156609261e+03 2.232879830854640659e+03 2.273852786070460752e+03 2.332782827078018727e+03 2.238812098592002258e+03 2.192404348512163779e+03 2.210452161711535155e+03 2.299037193015426510e+03 2.231506502216636818e+03 2.214669972460156714e+03 2.224656114215259549e+03 2.155377723390728988e+03 2.188890518490602972e+03 2.214184569790381829e+03 2.260970009914315597e+03 2.206687911871144479e+03 2.249187137051742866e+03 2.260659021983773073e+03 2.205529595714725019e+03 2.197055271098658523e+03 2.256691407502969014e+03 2.224393586220337511e+03 2.286695634620330566e+03 2.246835382013458002e+03 2.198611421420633178e+03 2.253409170582021943e+03 2.224172723110537390e+03 2.266903814247509217e+03 2.327149573850368142e+03 2.281053137316086577e+03 2.180071830054155271e+03 2.179070425284000066e+03 2.229070947229181456e+03 2.156890994976296042e+03 2.258038173505952727e+03 2.239325587117755276e+03 2.197076986979273897e+03 2.220334898938767765e+03 2.196370007514365625e+03 2.226857580573992891e+03 2.135679469582717502e+03 2.243282424700531465e+03 2.293063147918192044e+03 2.269477835855735520e+03 2.209157906616143464e+03 2.105534690669061092e+03 2.284777750742976878e+03 2.194025412104718725e+03 2.212286093771814194e+03 2.253154978674619542e+03 2.219516242658121428e+03 2.209541718770934494e+03 2.271958200760304862e+03 2.277012338320709659e+03 2.279097158627506360e+03 2.171531829564212785e+03 2.309548409339246973e+03 2.293718715114458064e+03 2.186161822573225891e+03 2.218876605241569905e+03 2.144356963803891631e+03 2.219789009569366499e+03 2.173946433222252381e+03 2.131802933786348603e+03 2.231109800736134730e+03 2.225266546460582049e+03 2.215590843515814413e+03 2.165043695334948552e+03 2.183263262652245430e+03 2.185602184875109288e+03 2.199084190141752970e+03 2.199082051810798475e+03 2.082353872644389867e+03 2.126845914682837702e+03 2.104953058158045678e+03 2.197888849704835138e+03 2.288495929245503248e+03 2.172083676656986427e+03 2.184333093473100234e+03 2.204856689543931225e+03 2.192107334116989932e+03 2.262098050206457174e+03 2.090366913690694219e+03 2.228099237333084602e+03 2.231141110823003146e+03 2.188873642094507886e+03 2.337914829832582200e+03 2.185711066320898681e+03 2.164067479986287708e+03 2.226764600936914576e+03 2.197864617661548436e+03 2.158494414291809335e+03 2.199856116195390769e+03 2.198796244400259184e+03 2.147588767332197222e+03 2.163157469908286657e+03 2.215932933737913572e+03 2.129964003381228849e+03 2.226060932069926821e+03 2.232773907930387395e+03 2.148415947739472358e+03 2.165951535880957636e+03 2.136250843328741212e+03 2.176928636631342670e+03 2.217401026729973637e+03 2.220291581107733691e+03 2.244938191824767273e+03 2.139423269130260906e+03 2.237312321008078015e+03 2.093026164448272084e+03 2.304228088839304746e+03 2.280550008187796720e+03 2.196357446819874440e+03 2.291515144356349992e+03 2.237126571595298174e+03 2.358334836459721828e+03 2.258321190172205206e+03 2.218765294673943572e+03 2.191972817964054684e+03 2.189119738216909809e+03 2.255216307276971293e+03 2.264915480289291281e+03 2.259135041674472177e+03 2.303075909389261142e+03 2.218239337774102751e+03 2.223756503070529106e+03 2.184376677710664808e+03 2.236708530639949913e+03 2.189653412000196568e+03 2.211139531222025198e+03 2.298189412394679948e+03 2.223897022306944109e+03 2.159612576981603070e+03 2.282847947301033400e+03 2.231100122407247454e+03 2.172351294954199147e+03 2.278373974934000216e+03 2.286923965103790579e+03 2.305518662918254449e+03 2.308602621402540990e+03 2.171562419651065284e+03 2.310158797409967065e+03 2.227527502833817380e+03 2.154861964975461433e+03 2.212948637861935367e+03 2.201554269547275908e+03 2.240462440880209215e+03 2.120192994697992617e+03 2.149439002826080923e+03 2.164790384207186889e+03 2.262828640230904512e+03 2.182292116798435018e+03 2.128034930575326598e+03 2.124711859078301586e+03 2.082477101930461231e+03 2.140290063255922632e+03 2.141015394534440929e+03 2.249266917176224979e+03 2.197256292374689565e+03 2.203341481965746880e+03 2.192793025630204284e+03 2.082092952102544132e+03 2.259986292367892020e+03 2.183402393866463626e+03 2.208752396971673534e+03 2.117433629961021779e+03 2.151727998092499547e+03 2.169057629790265764e+03 2.167255967563771719e+03 2.100757833057521566e+03 2.082115992294964599e+03 2.069146903665492573e+03 2.144352178451557847e+03 2.145522538229024121e+03 2.107994947008563940e+03 2.173100502514321306e+03 2.120527105350140118e+03 2.145125154104098328e+03 2.230950448555659932e+03 2.141597598740195735e+03 2.150492065455753163e+03 2.135099590117226398e+03 2.035687509028706017e+03 2.090035900836910969e+03 2.116365202331133332e+03 2.218231010826846614e+03 2.193031337863118097e+03 2.226147730602911452e+03 2.206671933894300764e+03 2.137476935139102352e+03 2.137260970281167829e+03 2.198765300088921776e+03 2.151520093164302125e+03 2.097943395886667986e+03 2.217266659390497352e+03 2.079873228182525509e+03 2.248480113242643711e+03 2.213321997230771103e+03 2.271289888060153316e+03 2.236558316974955233e+03 2.248162042904365990e+03 2.172189321599770210e+03 2.183658963319671329e+03 2.174836715821397775e+03 2.160886325965534979e+03 2.233585843056824615e+03 2.199688697409637825e+03 2.206292761101543419e+03 2.170355288107093202e+03 2.117214479499255503e+03 2.188876212331472288e+03 2.145109351065121245e+03 2.076591762790048961e+03 2.134103510137501871e+03 2.096236498598584149e+03 2.136445080101038002e+03 2.212331867009739653e+03 2.032818437724275327e+03 2.118076049476803746e+03 2.170854577326305389e+03 2.171857089525528863e+03 2.140207080530329222e+03 2.234652714728734736e+03 2.131783091341550062e+03 2.245852621452324456e+03 2.205355567771731785e+03 2.156055132247051006e+03 2.220291260114222951e+03 2.191134686297606095e+03 2.223020220656719175e+03 2.175840833121532341e+03 2.250640094375097760e+03 2.197809926405833721e+03 2.207317256516825182e+03 2.173333218823509469e+03 2.165817826957312718e+03 2.104982651821877425e+03 2.097724412433011821e+03 2.246636660656375170e+03 2.126802357544373081e+03 2.236771192302448071e+03 2.079919262252128192e+03 2.209473298636994059e+03 2.063015725498103620e+03 2.147924109062596926e+03 2.104998141670220775e+03 2.126530460793454495e+03 2.264131444879045375e+03 2.120634835047498655e+03 2.220997828316585583e+03 2.116020494356885592e+03 2.086847889109047628e+03 2.088039412082611307e+03 2.036629280356909476e+03 2.116318969114331594e+03 2.028884028930674276e+03 2.129915271443928759e+03 2.149123001179142648e+03 2.065207855082416245e+03 2.036975538479458237e+03 2.105592179287274121e+03 2.106387106905835026e+03 2.083571215239519915e+03 2.092531117458772769e+03 2.179821839501788418e+03 2.053097878753437726e+03 2.125368440639147593e+03 2.121857923223150920e+03 2.125069596393341271e+03 2.125057444460007446e+03 2.131563842478687093e+03 2.151301807845735766e+03 2.196925951192070443e+03 2.189803336890018727e+03 2.096794346828085963e+03 2.188399726850831030e+03 2.201581578756511135e+03 2.236712544209202406e+03 2.175898612050343218e+03 2.227901930403096685e+03 2.202575715510880855e+03 2.303786274359601521e+03 2.179908840003244222e+03 2.171020209605988384e+03 2.132411939622958926e+03 2.163084121804516144e+03 2.048038242265265580e+03 2.193513055192750926e+03 2.222222924937830157e+03 2.229943416389565755e+03 2.159671136461237438e+03 2.155104773132098671e+03 2.154420001128518834e+03 2.218827202441068493e+03 2.189841297912633763e+03 2.211301706498520616e+03 2.210022799162965839e+03 2.343199594261664515e+03 2.218365246187095636e+03 2.144966387198700431e+03 2.123267993706797824e+03 2.158037396747692128e+03 2.165851177233809722e+03 2.221240436252627660e+03 2.193249996368892425e+03 2.188623623923108426e+03 2.203716422993230026e+03 2.155338956559026883e+03 2.147827789430375105e+03 2.181137982822747745e+03 2.200979933104551037e+03 2.182501564883894844e+03 2.173813651698789727e+03 2.181153612404764317e+03 2.212011911639840037e+03 2.166767140979700343e+03 2.182886769380025726e+03 2.076408096243778800e+03 2.202180379112743140e+03 2.108945496989969797e+03 2.208429392614870267e+03 2.153632175736318004e+03 2.172094290872547845e+03 2.144957113663961081e+03 2.197748745359501754e+03 2.146122227823063895e+03 2.156649929395175150e+03 2.145925266389679564e+03 2.201425787204689641e+03 2.131633124320233492e+03 2.132043398984999840e+03 2.127353102502659112e+03 2.136453160424359794e+03 2.183186149740765813e+03 2.186065406981171236e+03 2.092727094648172169e+03 2.116159189880954727e+03 2.125362461813567279e+03 2.193175929677913700e+03 2.237292068920400652e+03 2.205203889127463299e+03 2.130435871166663219e+03 2.243992302663024020e+03 2.163485682059367718e+03 2.182534614972758391e+03 2.218968483891057531e+03 2.141864998691853089e+03 2.122818808635992809e+03 2.161336221626410861e+03 2.130690081936081697e+03 2.109016322464926361e+03 2.127849386420468363e+03 2.145493050500934260e+03 2.281824415091373339e+03 2.200246951535361404e+03 2.206013745957565334e+03 2.149758506766895607e+03 2.254610639970899229e+03 2.228147326180480377e+03 2.196404126389847079e+03 2.217683948394903382e+03 2.241525079422527142e+03 2.240971947975361218e+03 2.222865787888823888e+03 2.227450804660314134e+03 2.225305095486119171e+03 2.204143453875095929e+03 2.112523203604524952e+03 2.138830835941989335e+03 2.208387114264293359e+03 2.289558411921299466e+03 2.180646151407789603e+03 2.204420272488375304e+03 2.260337474043630664e+03 2.317453905103223406e+03 2.206964341570696433e+03 2.218370670423217689e+03 2.233059008038183492e+03 2.178999471144368727e+03 2.275233424587701393e+03 2.279508016377566946e+03 2.272951132012907692e+03 2.279768203004746738e+03 2.223289102198094042e+03 2.213104133583546627e+03 2.226377247936182812e+03 2.233420015866931863e+03 2.159294034376654963e+03 2.148110586988388604e+03 2.191546605279045252e+03 2.190964902969671584e+03 2.255901881544898515e+03 2.218759757014133356e+03 2.244181985913942299e+03 2.272789212438678987e+03 2.190093419495209218e+03 2.169081141473068328e+03 2.150937012547168251e+03 2.148538727042756364e+03 2.171153098286101340e+03 2.189435910076659638e+03 2.115454845407841731e+03 2.105985536802519619e+03 2.083012383164925268e+03 2.148411309099653863e+03 2.136002965729268453e+03 2.151709179801455775e+03 2.247202385805121139e+03 2.176718863038609470e+03 2.175362505833126306e+03 2.183640981191891569e+03 2.164711270075216362e+03 2.229098175010738487e+03 2.145823563576164815e+03 2.176607276501161323e+03 2.207766172209265278e+03 2.205037482477807771e+03 2.155459708458031855e+03 2.184740532713111406e+03 2.164785869884661224e+03 2.160534661828959997e+03 2.220634284883133660e+03 2.084203615007786084e+03 2.206961820714028363e+03 2.181018370037223121e+03 2.172896235945093849e+03 2.222545974560018294e+03 2.146019339452522217e+03 2.104174027601551643e+03 2.110894843482201395e+03 2.223406134098318489e+03 2.185842372414242163e+03 2.215927271471840413e+03 2.182059816810071425e+03 2.207550377050855332e+03 2.103761317922988837e+03 2.101420729664008377e+03 2.235757530494418461e+03 2.138345059843838499e+03 2.236241226816867311e+03 2.131850340315388621e+03 2.183349838372100294e+03 2.246582232769759685e+03 2.180797266514408420e+03 2.120100443365046431e+03 2.244075611087681409e+03 2.120214281430449319e+03 2.160781110144797367e+03 2.154155231727535465e+03 2.183954143039725295e+03 2.120942399541730083e+03 2.121561591378560479e+03 2.123028020878950429e+03 2.189852508787896568e+03 2.079598612034264988e+03 2.187512517751215910e+03 2.199453304764404038e+03 2.165058407456968780e+03 2.246890620167867382e+03 2.125797953261565453e+03 2.214146999003438395e+03 2.148130657390861415e+03 2.148290055318954273e+03 2.211377213905023837e+03 2.188602625787151737e+03 2.168462442135308720e+03 2.170228929965337556e+03 2.203005510586485343e+03 2.243978583159857408e+03 2.282050342412511327e+03 2.192234380557832992e+03 2.188598150243225064e+03 2.165442638297381563e+03 2.166928474363618534e+03 2.111146570289092324e+03 2.117838971582242266e+03 2.164562287601422213e+03 2.112305763054870113e+03 2.130605017639132257e+03 2.242946612202403685e+03 2.257655145727476793e+03 2.204441647666656536e+03 2.218994174608493267e+03 2.140870079180049288e+03 2.296706483263223618e+03 2.316608220774422534e+03 2.243988932017176467e+03 2.359693018417327039e+03 2.227499202999599220e+03 2.401073706485408366e+03 2.230551340686987260e+03 2.276822660288699353e+03 2.243286856733078821e+03 2.305522992936048922e+03 2.184045026131039776e+03 2.264044862062336051e+03 2.274023735329250030e+03 2.221957680554272883e+03 2.241177495444915166e+03 2.182506469162462054e+03 2.210659639880243503e+03 2.210905442269509422e+03 2.186675518795957487e+03 2.196280858871947203e+03 2.191908134360241093e+03 2.162926901540599374e+03 2.161052799213859998e+03 2.249721727860835927e+03 2.157708999622757347e+03 2.181207877871464007e+03 2.269167497417539835e+03 2.226996607732441134e+03 2.200464775621604076e+03 2.271905325885199545e+03 2.299501036756164012e+03 2.209556557678848094e+03 2.145356640408744624e+03 2.238046021261463920e+03 2.231432645814493299e+03 2.209376730209464313e+03 2.254518939707421396e+03 2.179814330701256495e+03 2.215804049392250363e+03 2.147720844525047596e+03 2.223881806534336192e+03 2.261907337501675556e+03 2.251037518063383686e+03 2.195470087967793006e+03 2.213274541172548652e+03 2.253850498184433945e+03 2.207065670220481024e+03 2.247733266282515615e+03 2.235488403561133055e+03 2.325185781434958244e+03 2.235235511320266141e+03 2.257408469644491106e+03 2.302205224627366533e+03 2.262867319245945509e+03 2.150906549109376101e+03 2.173925407015206019e+03 2.176361768359402959e+03 2.168252050077717740e+03 2.249660916412118240e+03 2.192275918052561792e+03 2.209000482299886244e+03 2.268477087593229044e+03 2.209282232081917300e+03 2.162286862310911147e+03 2.152108316641115834e+03 2.073550868442590399e+03 2.100305416259463982e+03 2.184979138996231541e+03 2.154970698747584265e+03 2.122800051767039349e+03 2.220899407298928963e+03 2.183952901195287268e+03 2.108414491650859873e+03 2.091257719670933056e+03 2.112970668012354963e+03 2.161939472419457161e+03 2.104108874013876630e+03 2.168399148940055966e+03 2.046817459395424976e+03 2.183271987716158947e+03 2.135543621642254493e+03 2.069323549489729430e+03 2.112300410483795531e+03 2.142916497606453959e+03 2.248953354700498949e+03 2.148657176526407966e+03 2.115354419801592485e+03 2.218915682743589969e+03 2.266735530635031409e+03 2.110162789466427967e+03 2.169345829230900108e+03 2.220770553004021622e+03 2.219642389009458839e+03 2.171080009682594209e+03 2.278679346910629192e+03 2.208689411565447244e+03 2.105909269376079010e+03 2.171665664077338533e+03 2.171902829770186599e+03 2.136961160215838390e+03 2.083732211098082644e+03 2.146213042156313804e+03 2.264434224647473457e+03 2.102359185697242083e+03 2.176917092563691313e+03 2.240059833337938016e+03 2.236188985435692757e+03 2.169549303787901863e+03 2.112061240699798418e+03 2.172431447690525147e+03 2.208033808313564350e+03 2.263768602697323786e+03 2.214716079594383700e+03 2.245124470919376108e+03 2.199206694542882360e+03 2.237241681790949769e+03 2.100790449046178310e+03 2.138304213817491018e+03 2.170960014591540130e+03 2.240653323568934411e+03 2.134491500151590571e+03 2.106868738820430735e+03 2.216100784135888262e+03 2.181852987479384410e+03 2.174036272186286624e+03 2.169914371196991397e+03 2.217695482862616700e+03 2.290389160427697334e+03 2.270610898294043182e+03 2.296370385370176336e+03 2.289138643507986671e+03 2.174316297868559559e+03 2.190778316369664481e+03 2.209934939907724129e+03 2.280106773958216763e+03 2.217688166642821216e+03 2.231209650453662107e+03 2.267585073958329758e+03 2.187998506084583369e+03 2.264046411794304731e+03 2.168355711420767420e+03 2.218049793920386492e+03 2.209936389514371513e+03 2.151898741721565329e+03 2.194900142487618268e+03 2.238937941243318619e+03 2.388911582079149412e+03 2.249553215487306261e+03 2.191251691272890184e+03 2.285273584284271692e+03 2.224717682942137799e+03 2.241809145316007289e+03 2.207075190214028225e+03 2.240453679856865165e+03 2.169429051284239449e+03 2.248057683227706093e+03 2.146899732970281093e+03 2.269879752929180995e+03 2.263702939748284280e+03 2.214406161457022336e+03 2.288801887510581764e+03 2.192039841854998031e+03 2.175707460893774623e+03 2.174338914858470616e+03 2.261559000235491112e+03 2.183188760518195977e+03 2.176650750440036973e+03 2.189166921343173271e+03 2.196918647688632518e+03 2.177809468379694408e+03 2.151626325556982465e+03 2.205445871439838356e+03 2.134248985002443987e+03 2.203186455861192371e+03 2.192144686439857651e+03 2.251189670269967792e+03 2.217525301675546416e+03 2.158890416917329276e+03 2.169384830044789851e+03 2.163966744014203869e+03 2.279724371628143217e+03 2.124665240311117486e+03 2.225352701467414590e+03 2.256890342903708188e+03 2.201261271800446139e+03 2.176713820057992507e+03 2.090298365134519827e+03 2.174318979342413513e+03 2.156084750192057527e+03 2.122171242026043728e+03 2.265656789013280104e+03 2.139078747052268227e+03 2.120075769319554183e+03 2.132674969384602264e+03 2.190019516669327004e+03 2.114295930567545383e+03 2.123051156249989617e+03 2.125029404021061964e+03 2.201612280358326188e+03 2.135263110938461978e+03 2.191266812191858207e+03 2.156775782152492866e+03 2.118234258938710809e+03 2.204341072963040460e+03 2.187666739403221072e+03 2.124156521981706192e+03 2.186581326654235909e+03 2.156228760806628088e+03 2.244027233579252879e+03 2.147172475834175657e+03 2.128357474193742746e+03 2.159192687910602672e+03 2.138244368887119435e+03 2.117055428632832445e+03 2.176709419285222339e+03 2.208337221644674173e+03 2.197054402530318839e+03 2.162155008308439392e+03 2.065822716541586033e+03 1.997985640582237238e+03 2.091482184557047731e+03 2.154110177258432486e+03 2.090103174881095129e+03 2.142934350251880005e+03 2.037884439907790465e+03 2.122444818238172502e+03 2.046740413435378969e+03 2.159269131530096729e+03 2.084070695624976906e+03 2.061866554053725395e+03 2.082974849221728618e+03 2.124774224557298567e+03 2.185536091745258545e+03 2.099121977354373939e+03 2.088552497716718790e+03 2.149371305042979202e+03 2.179056207022034869e+03 2.267374645191583113e+03 2.224646907749897309e+03 2.177244264729450606e+03 2.194089754592429927e+03 2.227548049629960587e+03 2.179950085259099069e+03 2.195206541495593683e+03 2.092420373468054095e+03 2.235531775014546838e+03 2.145780678175448884e+03 2.133665702756060909e+03 2.115373836155101799e+03 2.256925359947420930e+03 2.118558789841899852e+03 2.180059384688946011e+03 2.178059032897247562e+03 2.074933509427369700e+03 2.168624106191867213e+03 2.147682430561219917e+03 2.211183750188746217e+03 2.271192207056317784e+03 2.158658059521014820e+03 2.149456620991799809e+03 2.227776842804605167e+03 2.129794889510583744e+03 2.109098340077215198e+03 2.117285609502391708e+03 2.200785223825314006e+03 2.231950031802551621e+03 2.131690361827130346e+03 2.247740314255431258e+03 2.184049095295440566e+03 2.189350269086241951e+03 2.222231748004342990e+03 2.141069071496324796e+03 2.141630124313490342e+03 2.229155306540827496e+03 2.193891706221455479e+03 2.163051328840592305e+03 2.249608603663010399e+03 2.177430521567114738e+03 2.188135928156763839e+03 2.244547973263746826e+03 2.162117228272899865e+03 2.214257026904830127e+03 2.172878008855000644e+03 2.215298561911869456e+03 2.207925111949935854e+03 2.247884947172079592e+03 2.120363264918537425e+03 2.219570123325788700e+03 2.180514882204741753e+03 2.198319232017104241e+03 2.132999690500616452e+03 2.188518439974657213e+03 2.180853901602161386e+03 2.150361879411868358e+03 2.139166587483610783e+03 2.186808211898644004e+03 2.102432305293685204e+03 2.125961983691958721e+03 2.079241880838467296e+03 2.164207296324851995e+03 2.201960312748393335e+03 2.208626333849068033e+03 2.163804143214294072e+03 2.144788244789047440e+03 2.225037355236419899e+03 2.166540723934195739e+03 2.206205687031746493e+03 2.184767832122204254e+03 2.147918980334320167e+03 2.187979625816123189e+03 2.178774251786502646e+03 2.216468238833451323e+03 2.164813742651996563e+03 2.199262448989569748e+03 2.229508074880639924e+03 2.157978520941664101e+03 2.154377921631998561e+03 2.146215961239201079e+03 2.124749814371849425e+03 2.217222005901145621e+03 2.264702481838885888e+03 2.167342194678259602e+03 2.182784701230945757e+03 2.184742306755788832e+03 2.120353418958860402e+03 2.235042279719054022e+03 2.169100808236775720e+03 2.231151677748045586e+03 2.235974204826939967e+03 2.178057299046148273e+03 2.190955578949465689e+03 2.178368225370631535e+03 2.222703394754723377e+03 2.175409234838208249e+03 2.238594990971263087e+03 2.240506685654894227e+03 2.278678961539666943e+03 2.235068848265189445e+03 2.185838534227294076e+03 2.214336353643086113e+03 2.239251714617930702e+03 2.257350614617218980e+03 2.286492964961419602e+03 2.237632139720028135e+03 2.263073038033601279e+03 2.239339898327432365e+03 2.255639420358815187e+03 2.302224982159737010e+03 2.243769944183193275e+03 2.232759863622633929e+03 2.358576816978714760e+03 2.196779408169245926e+03 2.313990958319096990e+03 2.293277736656197703e+03 2.326274661524336807e+03 2.316075757199850614e+03 2.227800730624401695e+03 2.327246744993226457e+03 2.230053673315046126e+03 2.364876924148905800e+03 2.195958559123298073e+03 2.275317225861258066e+03 2.186019178510915026e+03 2.289352586172355132e+03 2.270801585431227977e+03 2.235442536323947479e+03 2.173671649298708417e+03 2.265813461609005117e+03 2.278820281261289892e+03 2.223735328875341111e+03 2.267417050496791035e+03 2.301494266362377857e+03 2.187536024667313995e+03 2.284360525635817339e+03 2.280248063406615074e+03 2.139435086839371252e+03 2.239821549503196366e+03 2.214874170923246311e+03 2.224055879328963329e+03 2.255924599218667026e+03 2.306074807396918914e+03 2.264393760019243928e+03 2.239518269660426540e+03 2.203045182769260919e+03 2.148358410852622910e+03 2.198124557635538167e+03 2.137648185437698885e+03 2.326154877265992582e+03 2.225522211626321678e+03 2.195203665543738225e+03 2.242511109168683106e+03 2.122569610860016383e+03 2.224551016060127949e+03 2.247877749030988070e+03 2.192020922505612816e+03 2.232328479129115749e+03 2.328027541628340714e+03 2.244413173928543074e+03 2.258730258241672800e+03 2.306893314101122542e+03 2.242305916497286034e+03 2.242328804013896843e+03 2.223963904207882479e+03 2.229324084716407469e+03 2.314745335736139623e+03 2.209576917072020024e+03 2.224545658167767670e+03 2.294408514470869704e+03 2.158035247864678240e+03 2.285474568515501232e+03 2.266112446798103520e+03 2.324390077167666277e+03 2.302793048061934769e+03 2.263569161249836270e+03 2.270407050788724064e+03 2.310706312626445651e+03 2.324462740740359550e+03 2.269502738105778917e+03 2.317942896765442129e+03 2.298933124830479301e+03 2.203595605222220001e+03 2.241951382983791063e+03 2.404847091067233578e+03 2.332825978611942446e+03 2.333998934408660261e+03 2.268178973383325228e+03 2.334364585602563238e+03 2.323891038724040300e+03 2.339560760573584048e+03 2.177992566340124540e+03 2.219346042064245012e+03 2.185767366028494507e+03 2.166972497023864435e+03 2.356707033110228622e+03 2.084914509540017661e+03 2.273638181753998197e+03 2.250552286002135588e+03 2.274230838351966668e+03 2.272448647214283028e+03 2.275832133646643342e+03 2.309352161160798005e+03 2.227246122789647416e+03 2.199432060362464654e+03 2.236935011101827513e+03 2.274708665835447846e+03 2.205211476204868632e+03 2.284888721178945616e+03 2.162253035274762169e+03 2.309447308694618187e+03 2.222695330446393200e+03 2.316133461044307296e+03 2.248427120743618616e+03 2.266206833799372362e+03 2.285382174810586548e+03 2.255892142943819636e+03 2.254214603614218959e+03 2.283055399288173248e+03 2.258856492247023198e+03 2.252773736361671581e+03 2.167277109155961170e+03 2.237672317826776180e+03 2.128313989118773407e+03 2.177892130600873770e+03 2.199081699438753276e+03 2.219676210274761161e+03 2.158356194347382370e+03 2.205593011554492932e+03 2.213025530837286169e+03 2.305872602001802079e+03 2.191666716608235674e+03 2.203917589527334258e+03 2.195740684482905181e+03 2.229370137907298613e+03 2.285959079331450994e+03 2.298678668238710998e+03 2.190950900197679857e+03 2.198685836922877570e+03 2.296285886991186999e+03 2.252988570716482627e+03 2.246427415669017137e+03 2.285607657081400248e+03 2.134130150161574420e+03 2.259382241057322062e+03 2.166217195124974296e+03 2.165363888844537541e+03 2.263624090245929892e+03 2.210368626849296561e+03 2.106107224498219693e+03 2.161172878556571050e+03 2.196830048480978803e+03 2.179859910135442533e+03 2.189412761893931020e+03 2.189057537540473277e+03 2.236770782503732789e+03 2.177823040292269980e+03 2.229459148742073921e+03 2.237082128064397693e+03 2.185919335989283354e+03 2.233722132587443411e+03 2.203424340189079430e+03 2.316904474323032446e+03 2.170979421220421955e+03 2.201070199406440679e+03 2.116353511945270839e+03 2.152896507473416932e+03 2.160446616020336933e+03 2.203079987680922841e+03 2.169516128656375713e+03 2.138982082348538370e+03 2.135916772415310788e+03 2.166342024735297855e+03 2.202070722088748425e+03 2.168451637069816570e+03 2.142706091110976558e+03 2.220044553574914971e+03 2.184364022816164834e+03 2.169649786066497654e+03 2.124504603122160006e+03 2.156657270182654429e+03 2.132046957970983840e+03 2.111448662863528625e+03 2.186615729943778206e+03 2.154220268306408343e+03 2.168605861361947973e+03 2.193864951139484674e+03 2.174046966863844318e+03 2.132867344090448569e+03 2.118854767648509096e+03 2.088133534336363482e+03 2.118881623163936183e+03 2.175428865454212428e+03 2.144257125419213935e+03 2.145098507080904710e+03 2.124290983324053286e+03 2.132730047260997708e+03 2.060824729381251927e+03 2.047801291603888103e+03 2.143570467745428232e+03 2.075211783175702749e+03 2.217907849995855031e+03 2.148253510205061957e+03 2.127594436646904342e+03 2.077111152630551260e+03 2.132262397875192164e+03 2.148747622707114715e+03 2.127009816571422107e+03 2.251951028433935790e+03 2.157158400506624730e+03 2.196069330261431332e+03 2.088007203464257145e+03 2.173708739027406864e+03 2.131485873902061940e+03 2.218659281223385733e+03 2.075544897269385274e+03 2.224698114626478400e+03 2.216947717675424883e+03 2.207043561017338106e+03 2.145354615717920296e+03 2.108796741206937895e+03 2.250422947455852864e+03 2.130093088998040457e+03 2.297046924880881761e+03 2.144230474787695584e+03 2.202426192571930642e+03 2.193392695929777346e+03 2.136362991968826918e+03 2.169185308747254567e+03 2.089323224792396104e+03 2.096197606087986969e+03 2.221542585953142861e+03 2.183337759456409458e+03 2.015776949050580470e+03 2.122125850045922562e+03 2.102679429194428394e+03 2.155635576402293282e+03 2.135463306275388732e+03 2.108005649759998505e+03 2.134281872923082574e+03 2.306535921760920246e+03 2.171706915100183323e+03 2.210940270551794583e+03 2.153393606152828397e+03 2.184219564597445697e+03 2.213291054407949559e+03 2.209518877221886214e+03 2.164374751200467472e+03 2.112462836456585592e+03 2.255761130377686186e+03 2.166642246892201456e+03 2.205178094417297871e+03 2.149346448311309359e+03 2.176203246623897940e+03 2.130130063025414074e+03 2.259890896076905847e+03 2.286168946992126621e+03 2.124437243766091797e+03 2.189192605163376356e+03 2.109296955532364336e+03 2.247753386786388091e+03 2.188255457553429551e+03 2.175239060266955221e+03 2.196171293423084080e+03 2.259184979869544350e+03 2.138315602569691237e+03 2.127218314161638773e+03 2.147051305186460468e+03 2.191947951325167196e+03 2.157974784606808498e+03 2.100529864579740661e+03 2.209429276989941627e+03 2.192658867499405005e+03 2.170511053654574880e+03 2.161908501221784263e+03 2.160668997056955959e+03 2.100875851970914937e+03 2.127193959404357429e+03 2.131386488671608276e+03 2.109837913302270408e+03 2.193035235782876953e+03 2.136140511915595653e+03 2.215033458757910921e+03 2.161046517808263161e+03 2.119187390975764629e+03 2.179980943082230624e+03 2.195522183761412634e+03 2.112593898553122017e+03 2.187100560206906266e+03 2.102896678530868485e+03 2.155779565717647074e+03 2.120588582365263392e+03 2.143386686957584516e+03 2.226784776419417085e+03 2.114181933263861993e+03 2.140737426758050788e+03 2.043442015824552755e+03 2.197135995141113199e+03 2.096520247955865216e+03 2.153174315396771362e+03 2.124552691270704145e+03 2.149921014232663765e+03 2.157497965752486834e+03 2.162848367039767709e+03 2.122280261912369042e+03 2.129161083620682803e+03 2.215321118025997748e+03 2.167232611825296772e+03 2.187282866249623567e+03 2.133119414174631856e+03 2.211870242961754229e+03 2.137958928815036870e+03 2.149924692416027028e+03 2.188313914026901330e+03 2.171929904537429593e+03 2.163647189245260506e+03 2.179140627040830623e+03 2.174373336293504508e+03 2.287750457401310996e+03 2.267789459136037749e+03 2.159177738761026376e+03 2.241686467426288800e+03 2.155723248819354012e+03 2.201212030216252515e+03 2.111240175544539397e+03 2.166865974466586522e+03 2.222217605924770851e+03 2.227860578420089496e+03 2.270294741607296146e+03 2.226302023344618192e+03 2.122889620745431330e+03 2.288297243256607999e+03 2.115838158378586286e+03 2.133422230364551069e+03 2.310939263865841440e+03 2.190566655143974913e+03 2.201082651521431671e+03 2.235311510673691828e+03 2.314899291455411912e+03 2.291884533365762763e+03 2.140910084815155187e+03 2.217684951358396575e+03 2.194964330775120743e+03 2.193579424088999531e+03 2.243453002837288750e+03 2.288135489015023722e+03 2.164046559119012272e+03 2.346329614064814905e+03 2.246313322782443265e+03 2.331558951926584996e+03 2.279220694717326751e+03 2.246597176247203606e+03 2.161861485691814778e+03 2.244411117848969752e+03 2.182658834618747278e+03 2.206963963493407846e+03 2.231927568215342035e+03 2.291753979243823323e+03 2.177043171226506729e+03 2.270136688256134221e+03 2.326163114283302093e+03 2.292410733387444907e+03 2.266785968802402294e+03 2.242555237665884761e+03 2.276375659874549456e+03 2.199152922531821787e+03 2.234423500851531116e+03 2.226417071963810031e+03 2.271946618636497533e+03 2.208733932968121735e+03 2.216596659267171162e+03 2.226033801954631599e+03 2.158418642130875469e+03 2.274279339973792503e+03 2.204877648486337876e+03 2.215554964383292372e+03 2.149074278770163346e+03 2.216610461392971047e+03 2.196061173548856914e+03 2.205470589467416175e+03 2.218507732003877209e+03 2.168711375153262452e+03 2.205062530238228192e+03 2.268519531606868895e+03 2.155657232398433734e+03 2.330842686327940555e+03 2.187310391200039248e+03 2.192276151863979067e+03 2.282438843222019386e+03 2.222979690057545213e+03 2.105346495076215433e+03 2.199621839753548102e+03 2.193587175560535798e+03 2.226664616646145078e+03 2.285469844546651075e+03 2.327139556209399871e+03 2.225013232971619800e+03 2.237187935021167959e+03 2.215563921808110081e+03 2.229367516266216626e+03 2.301526321151002776e+03 2.279369332207107163e+03 2.265775308245206361e+03 2.137782151726218217e+03 2.194380821493327403e+03 2.270511529280307059e+03 2.247493052002939294e+03 2.197547117802389494e+03 2.163718130327605195e+03 2.155291914534466287e+03 2.165431533465289249e+03 2.198746881479989497e+03 2.216023672925171468e+03 2.147177155040439175e+03 2.252226048432887637e+03 2.201000765666936331e+03 2.252722276571256771e+03 2.132844671207379633e+03 2.190047656647732310e+03 2.217392234263268620e+03 2.078434222949639661e+03 2.101486168344911675e+03 2.196721846216092217e+03 2.194468972888489589e+03 2.255870079701960549e+03 2.182682104132421955e+03 2.133042218858120577e+03 2.174383946260320045e+03 2.118474904962233268e+03 2.292459288121226564e+03 2.147406307106841723e+03 2.175486736849126373e+03 2.286532773779131730e+03 2.309433552181814321e+03 2.223825889239666594e+03 2.149540382264768141e+03 2.197102119862090603e+03 2.275280361594139322e+03 2.123278436260908620e+03 2.281343410194840544e+03 2.276139667353119421e+03 2.262848944967406169e+03 2.276399573133578997e+03 2.262426045161415459e+03 2.267439927465251913e+03 2.291747198550930079e+03 2.219279635739002060e+03 2.260359946094877614e+03 2.204758796532727047e+03 2.301271607272943584e+03 2.268713833386225360e+03 2.247229202594873641e+03 2.237791799230502420e+03 2.221114170086802005e+03 2.199544171658991218e+03 2.264666584624947063e+03 2.257971342176517737e+03 2.286312336117967334e+03 2.229286651382265518e+03 2.243300383417952162e+03 2.298727009512293534e+03 2.338858618466208554e+03 2.290331143739505023e+03 2.261479577748613337e+03 2.279193816382538444e+03 2.346583099947547453e+03 2.263919677086272259e+03 2.385644062580285663e+03 2.263399642741823754e+03 2.234325374182122687e+03 2.258698221928232670e+03 2.220056517854433878e+03 2.283785271001290312e+03 2.260641677368639648e+03 2.309843880320334847e+03 2.316387929390832142e+03 2.280186482108501878e+03 2.309190000155525468e+03 2.270494156261550415e+03 2.255933219874266797e+03 2.291750522843683484e+03 2.328100531133836284e+03 2.226338342789760645e+03 2.202898029910481910e+03 2.390633287421057503e+03 2.261916640899582490e+03 2.272406979849719391e+03 2.339525027793238223e+03 2.195293635092489694e+03 2.230201837720488129e+03 2.243982653215007304e+03 2.143193445900980350e+03 2.235934445832205256e+03 2.231940723049681765e+03 2.256098759020500438e+03 2.150150891426690578e+03 2.310950699133152739e+03 2.283136997837688796e+03 2.261288980284955869e+03 2.282070655345496561e+03 2.250313134799473573e+03 2.286685488768996038e+03 2.217339462386322339e+03 2.296819949784844084e+03 2.236063104601083523e+03 2.260038088821758265e+03 2.193309051769806956e+03 2.217439971676461028e+03 2.148753879493681779e+03 2.100253088450775067e+03 2.247424009933724847e+03 2.308258701741151981e+03 2.214250467868602300e+03 2.197690432813703410e+03 2.271694718072852993e+03 2.115787281000369148e+03 2.212635467236259501e+03 2.220610440983589797e+03 2.153242176197379194e+03 2.157723489521381453e+03 2.238373768420165561e+03 2.208160153633195932e+03 2.284294528560464641e+03 2.296683158521241694e+03 2.288157888453858959e+03 2.200943533548733285e+03 2.241346306039113642e+03 2.239605668143638923e+03 2.142888358403205984e+03 2.267339690931169571e+03 2.322650469265592619e+03 2.325049210100095024e+03 2.281885584690853648e+03 2.193781604792099643e+03 2.293682545788159587e+03 2.292900842989417470e+03 2.270426332277912024e+03 2.234124192276702615e+03 2.199179325523479292e+03 2.222620358923948970e+03 2.202334589524527019e+03 2.269527321818022301e+03 2.247518954597509037e+03 2.193443288293421119e+03 2.262012175948971162e+03 2.235054739553194850e+03 2.233062020612174820e+03 2.295449099710879182e+03 2.307941691331190668e+03 2.287584952460708791e+03 2.304955237718322678e+03 2.305687686484081041e+03 2.203098485134603834e+03 2.192821874351463975e+03 2.247710583166951892e+03 2.214844136150333270e+03 2.287280467400281850e+03 2.228271981646168570e+03 2.268722678148052637e+03 2.244218837808152330e+03 2.196042695212518993e+03 2.304132706807072282e+03 2.170998033953795584e+03 2.210917704702290848e+03 2.266850089455233956e+03 2.124385024966255060e+03 2.165747684482060322e+03 2.191847954862242659e+03 2.185284813070634755e+03 2.253457902865889992e+03 2.117329187967791313e+03 2.151134313953674791e+03 2.256451128391260227e+03 2.179730724546288911e+03 2.245180935206363756e+03 2.201058428797815395e+03 2.114172759249781848e+03 2.224856457417334695e+03 2.127780208448285066e+03 2.135470260705747023e+03 2.147947617247308244e+03 2.068697172756254076e+03 2.153551145693819763e+03 2.129091711172143732e+03 2.102557720524582237e+03 2.050677899695467204e+03 2.123503168035571434e+03 2.112459613878315849e+03 2.161615128030269261e+03 2.140914866038072432e+03 2.178016074350949566e+03 2.096601340410767079e+03 2.168922144745919468e+03 2.051974315250603922e+03 2.114640960603368967e+03 2.197953432258774683e+03 2.138590230166396395e+03 2.179428406722438922e+03 2.116249922752733255e+03 2.146769524960581748e+03 2.150972500225278054e+03 2.080555872952413665e+03 2.082548864925356156e+03 2.142356698931132541e+03 2.158923968653914017e+03 2.168276521595812937e+03 2.176015235542228766e+03 2.225109663007408017e+03 2.141773585797472151e+03 2.302445440390804379e+03 2.232604401894379407e+03 2.256674430710546858e+03 2.230634169404965633e+03 2.145266252941239145e+03 2.069144215712034566e+03 2.151776672203668113e+03 2.198559186297902215e+03 2.210774375400549161e+03 2.262949497956741197e+03 2.258457818604244949e+03 2.255459722959325518e+03 2.163797101236005346e+03 2.212670146513255077e+03 2.087095673153068219e+03 2.155034356486548404e+03 2.355163792274700427e+03 2.264079269447040133e+03 2.169350532032543470e+03 2.083261935830429593e+03 2.174904608162829845e+03 2.179991765118405965e+03 2.241002076569822293e+03 2.237356620076403942e+03 2.186460447436606955e+03 2.164347369809868724e+03 2.159687069497530956e+03 2.180302562635397862e+03 2.230700764694864574e+03 2.213292441497284472e+03 2.216040054004414287e+03 2.131494430687248041e+03 2.128695687668452138e+03 2.193558010298375848e+03 2.230935217719208140e+03 2.218370438379068219e+03 2.139700799290701980e+03 2.175351979644224230e+03 2.084933784455975001e+03 2.182446545592254552e+03 2.151065489504057496e+03 2.163346565884476149e+03 2.152090578100220227e+03 2.158565950451806202e+03 2.098401774391205436e+03 2.206744843416524873e+03 2.126921487221984080e+03 2.150146037587851879e+03 2.168569380212911256e+03 2.126363997987480616e+03 2.178276100326077540e+03 2.147856243326588356e+03 2.174124916242062682e+03 2.117025573207102298e+03 2.158947006872219390e+03 2.122963898094786600e+03 2.122229487319166310e+03 2.034493119156918738e+03 1.968668975494713777e+03 1.966121007217828947e+03 1.963769717704371942e+03 2.013282653063110502e+03 1.915729261272308577e+03 1.973891842009434868e+03 1.948447050878193750e+03 1.952488219253579928e+03 1.899982397646101390e+03 1.896961779576938170e+03 1.934698046853329515e+03 1.879484432542607919e+03 1.842001692006245094e+03 1.891782895086526423e+03 1.834763607569053420e+03 1.810983624280021786e+03 1.840525506604197744e+03 1.794420003770187805e+03 1.752213980283154342e+03 1.750218134109170478e+03 1.816433903144074520e+03 1.792568491213187826e+03 1.667639345174903610e+03 1.826618051506265147e+03 1.712950782490770280e+03 1.746311151173213148e+03 1.681680786748560422e+03 1.670080169250758672e+03 1.680260227909289824e+03 1.626625166245690480e+03 1.647797965152168899e+03 1.686541490148254979e+03 1.677924518923723554e+03 1.667427015465588966e+03 1.663911862410971253e+03 1.609559562228402228e+03 1.619393216120733996e+03 1.629004169656714794e+03 1.584098566843639219e+03 1.602182932424117325e+03 1.582786937575304364e+03 1.580713766159513625e+03 1.524032556995676941e+03 1.638809206192848251e+03 1.499584884827017277e+03 1.600117705112732892e+03 1.578518354947417720e+03 1.560295757171419382e+03 1.569179533276109851e+03 1.465375484624383944e+03 1.514307805036000218e+03 1.469682235278299459e+03 1.447766325236501643e+03 1.466945952372740976e+03 1.480513520762086728e+03 1.485424545114169405e+03 1.393850247924813630e+03 1.424163388825803395e+03 1.412252511372407298e+03 1.466937248416951661e+03 1.493176098129552656e+03 1.414996648210563535e+03 1.417730394389883486e+03 1.441315444390701941e+03 1.418429736905136906e+03 1.388450656311719740e+03 1.363779121217858801e+03 1.405432832890109694e+03 1.404486154691560159e+03 1.391991495002143438e+03 1.370747109352649204e+03 1.330707717952506300e+03 1.297019624155093425e+03 1.270516859479454070e+03 1.328609830019253195e+03 1.282445728023356878e+03 1.270219099880749354e+03 1.309967953785908776e+03 1.316560448559847146e+03 1.208262126957300779e+03 1.288079485508595553e+03 1.251743674450719936e+03 1.251689893932085397e+03 1.303966255463366679e+03 1.256067587687128253e+03 1.300707263160406001e+03 1.238782762171319064e+03 1.220408704688828266e+03 1.247022104099598664e+03 1.220037143037472106e+03 1.173076346345425691e+03 1.214983086002419896e+03 1.238288342906046864e+03 1.183965095229830467e+03 1.235508954314231232e+03 1.181371496642261491e+03 1.174944836285197653e+03 1.242814720130863861e+03 1.154286838308468987e+03 1.155967825873282209e+03 1.122173408183643460e+03 1.161329353641874832e+03 1.110961139729093020e+03 1.143972272744015754e+03 1.139138296032518156e+03 1.179768470396515113e+03 1.139277524184966296e+03 1.153657024992864763e+03 1.181866533801862261e+03 1.132885768001832503e+03 1.126921157770383388e+03 1.192200667980854405e+03 1.110375293604231047e+03 1.111778195189820963e+03 1.163652776394248122e+03 1.119753760798063013e+03 1.117705119931471700e+03 1.082165044782027280e+03 1.087550633073683230e+03 1.102027006605670067e+03 1.112805487342242941e+03 1.117932932799807759e+03 1.112203110418012102e+03 1.086724974277751244e+03 1.061476850107265591e+03 1.121578275659741848e+03 1.074056762055818808e+03 1.049983815534813175e+03 1.058256339348171423e+03 1.067085437894689903e+03 1.019879344566043187e+03 1.008775506035683975e+03 1.056479128259130675e+03 1.038312933209293078e+03 1.006738581758224313e+03 1.003832181958590240e+03 1.041779147419449146e+03 1.047778660724765814e+03 9.975299582516668124e+02 1.080585018930153637e+03 1.044444851555516379e+03 1.050070581312268587e+03 1.020304112629033398e+03 9.717552664323485487e+02 1.026603180804865360e+03 1.015893305330684825e+03 1.003192295775961043e+03 9.474506907502922104e+02 9.662578486218761782e+02 9.714292990596746904e+02 9.855419131768231864e+02 1.000047118677513822e+03 9.993845457186084786e+02 9.785892973657716993e+02 9.556668754300698083e+02 9.675264068108853053e+02 9.553419113568762668e+02 9.641791941987760310e+02 8.755000195235187448e+02 9.569579470254892613e+02 9.599299719262113513e+02 9.225664475560372466e+02 9.754438037504604608e+02 9.334929413043599880e+02 8.965607527162749193e+02 9.096714805907772643e+02 9.038160818668947059e+02 9.398547319936569693e+02 8.803337779525464839e+02 8.900196366166458120e+02 9.179985004753319799e+02 8.886620032133987479e+02 8.903392886771874828e+02 9.236941308836723010e+02 8.429355660680346318e+02 8.586462062821352674e+02 8.391775499139354224e+02 8.787328393400837285e+02 8.799252209708299688e+02 8.892537355655875899e+02 8.376530324927672382e+02 8.724193103425349136e+02 8.807375957308124725e+02 8.939885586713671728e+02 8.661334938928232532e+02 9.096502460498597884e+02 8.625282797181080241e+02 8.825760086800432873e+02 8.843145566510659137e+02 8.593107041399370019e+02 8.127759103635440852e+02 8.689069898539530641e+02 8.665089055254501318e+02 8.665816323381258144e+02 8.493772988263452817e+02 8.269268580702745339e+02 8.108407576781615944e+02 8.542951213677188207e+02 8.108925770762299408e+02 8.428403468517765305e+02 8.074143139925945434e+02 8.501756589063071488e+02 8.164841016839217218e+02 8.324671378009306864e+02 8.352088107101491232e+02 8.087526422258333696e+02 8.183504479785581225e+02 7.948694933798158218e+02 8.105610549761713628e+02 8.084217991804274561e+02 7.514069686906805146e+02 7.979743869747712779e+02 7.877015321126258414e+02 8.664480364440152016e+02 8.418917064877799703e+02 8.135773838231845048e+02 7.749338524970347635e+02 7.676324740206273418e+02 7.813321532350863663e+02 8.013941673267831902e+02 8.276716077032015164e+02 8.068642672698941851e+02 8.029519303232470975e+02 7.510039991635604792e+02 7.615889924192714489e+02 7.792969281445837169e+02 7.641030593237719586e+02 8.063878149053765583e+02 7.725978799914801129e+02 7.793176939617624157e+02 7.379391336331187858e+02 7.613459581902831133e+02 7.826052456117483871e+02 7.520056044172167731e+02 7.789431422734199941e+02 7.484653808154240551e+02 7.848337927026768739e+02 8.108528701603898980e+02 7.658641480288557659e+02 7.389884695391967853e+02 7.890765050603670261e+02 7.017516143877853665e+02 7.415382812739358087e+02 7.723274080999317448e+02 7.753692843775116899e+02 7.441208275240012426e+02 8.123293323108518962e+02 7.415200338068626706e+02 7.673052864376010120e+02 7.235793498806129946e+02 7.258563923067515589e+02 7.541300009061394576e+02 7.973344597890735486e+02 7.751780348891225003e+02 7.752858448025896223e+02 7.048293654296312525e+02 7.179101041890090755e+02 7.509950975225972343e+02 7.064248839448250692e+02 7.467446665914712867e+02 7.360105582138588716e+02 7.483760599438508052e+02 7.187133702794061492e+02 7.274793080025999643e+02 6.979716974948511279e+02 6.977755285608302529e+02 7.532418695891868765e+02 6.936663710838631687e+02 6.929485392895572886e+02 7.174648956595426625e+02 7.808747160869321533e+02 6.558013261048741924e+02 7.375657351023105548e+02 6.469656987777577797e+02 7.114072583380343531e+02 7.051739852835962665e+02 6.725766593311611814e+02 6.745902263521400073e+02 6.603059149828852696e+02 7.173178626625112884e+02 7.716592052717825254e+02 7.361472897998078224e+02 6.611675667109811911e+02 7.438726373397397538e+02 6.389811933557235761e+02 6.978600771706951491e+02 7.264124598534441475e+02 6.392288675853397990e+02 6.631395491392320309e+02 7.349544249540798546e+02 6.821096828944362187e+02 7.753177205837248493e+02 6.439194236593767755e+02 6.915705790308973064e+02 6.607124605950881460e+02 6.517602063887484292e+02 6.912107274537595458e+02 6.433743982382420654e+02 6.542837131958441432e+02 6.595183158701684079e+02 6.800437088344654057e+02 6.948237439152392199e+02 6.631977571628277701e+02 6.059868750023094890e+02 6.520361149246026571e+02 6.334430305078523133e+02 6.889060256077485747e+02 6.917611208258788338e+02 6.146776213560958695e+02 6.378598770574141099e+02 6.771612124390856025e+02 6.857221779966067743e+02 6.648427134194440669e+02 6.545095902636709297e+02 6.393960664863134298e+02 6.764886575279098224e+02 6.241627919931593169e+02 6.667188372595273904e+02 6.719856741839291772e+02 7.107494364870539130e+02 7.003102105324090871e+02 6.869144558912634011e+02 6.251116648238414655e+02 6.552138903908052043e+02 6.566801471633898473e+02 6.710096975631630585e+02 6.175648067922749078e+02 6.775932784383813896e+02 6.730955905629210747e+02 6.418807332893926514e+02 6.532827529764531391e+02 6.133388355632721414e+02 6.649117319905324166e+02 6.015644955011092634e+02 6.243919268789582020e+02 6.389239204716928953e+02 6.479842200918631079e+02 6.286121535008813908e+02 6.436767549428579969e+02 6.272506818655820098e+02 6.562653380112545847e+02 6.438473640129029718e+02 6.695093552360384592e+02 6.280721390073671273e+02 6.455598320183958094e+02 6.532825567357673435e+02 6.385386807124226607e+02 6.254467021581917834e+02 6.535709390182381640e+02 6.568824825794108619e+02 6.309559592714903147e+02 6.423033904518197232e+02 6.545328080640596227e+02 6.468344122991370568e+02 6.223722606321556441e+02 6.616781144662520546e+02 6.319049093047573251e+02 6.257488828853586256e+02 5.801224579447481347e+02 7.111280608213635333e+02 6.347342944332847310e+02 6.440565112170296516e+02 6.430035365424748761e+02 6.331805203083082461e+02 6.360303547238058854e+02 6.572699148582042881e+02 5.857381613365898829e+02 6.979979429168267870e+02 6.259020269127083793e+02 6.231497243236569830e+02 6.030208199708484926e+02 6.300529760394348386e+02 6.037983088828881364e+02 6.204308697749992234e+02 6.679851494137861891e+02 6.076293548848259434e+02 6.394892354523948370e+02 5.876884787670994683e+02 6.506352916708237899e+02 6.057434573840481562e+02 6.441110895013861182e+02 6.438162692991959375e+02 6.189778328890351986e+02 6.302961269485492721e+02 6.183294452085742705e+02 6.603358482520767438e+02 6.301288842745286729e+02 6.513289601310797252e+02 6.344875810770465705e+02 6.187179262131418227e+02 6.312825276199648670e+02 6.270848976162155850e+02 5.941484822959108669e+02 5.928771442908085874e+02 5.989738242037162763e+02 6.441625973962150056e+02 5.935331309506838124e+02 5.550831029241684291e+02 6.151392945921720639e+02 5.963737448830817129e+02 5.790163078787215909e+02 5.981232290329485295e+02 6.058134442516790159e+02 5.933945789101288710e+02 5.746250121439918530e+02 5.732073011429394001e+02 5.754724578794954368e+02 6.188313876000531764e+02 5.759637152220279859e+02 5.906737037712671281e+02 6.182572691730167662e+02 5.707510810485631509e+02 5.792250703351609218e+02 5.839297170050610930e+02 6.083545991514297384e+02 6.263875055857572534e+02 5.844244635249352768e+02 5.833559159364903053e+02 5.501355950368609911e+02 6.036958903626532447e+02 6.313550935405100972e+02 6.379874023339732503e+02 5.656711855107533893e+02 5.503596126913938633e+02 5.918607094521729550e+02 5.959955276290803567e+02 5.830374374366080019e+02 5.971924936997737632e+02 6.111874844725527964e+02 6.260131357674727042e+02 5.988292907193188057e+02 5.484958340533296450e+02 5.866266581225692107e+02 5.928136921828767072e+02 5.364528217679675208e+02 5.918240893560075619e+02 5.782463852899286394e+02 5.579526156025519867e+02 5.697957299644655222e+02 5.366926802472499958e+02 5.590853216413441942e+02 5.712548185370792453e+02 5.825476362915940172e+02 6.158678061153370891e+02 6.162564391766360359e+02 5.773240939812068291e+02 5.359406318980903734e+02 5.498223722451700723e+02 5.362775322664629130e+02 5.353728094953747814e+02 5.685377871338538398e+02 5.517334635820357107e+02 5.560395474191320773e+02 5.684200315651637538e+02 5.786001258473070266e+02 5.513074874253964026e+02 5.658600504190576430e+02 6.063597417551823128e+02 5.379862071873675404e+02 5.627833108352501768e+02 5.548381653505778104e+02 5.733639229692151957e+02 5.733531234478297165e+02 5.299742631331497478e+02 5.631583579233367800e+02 5.649207625080080106e+02 5.439861719367399928e+02 5.993051704015074392e+02 5.480446764042659424e+02 5.805967883594061050e+02 5.449758505082420470e+02 5.539883168844636430e+02 5.551733994556321932e+02 5.727967311432412316e+02 5.953982455653620036e+02 5.648750744255590917e+02 5.477614279399939505e+02 5.439675290161883368e+02 5.676693908225382756e+02 5.817318258438059502e+02 5.577464264071045363e+02 5.361524919752589540e+02 5.289970485520399279e+02 5.554017362480451538e+02 5.778811353129224244e+02 5.656513162529163310e+02 5.878320527345429127e+02 5.484289805565779261e+02 5.548812872705711925e+02 5.156177824860488954e+02 5.253519876541949998e+02 5.321665388488266899e+02 5.410521590469783177e+02 5.282825234040319629e+02 5.606314870766921103e+02 5.544519992268341184e+02 5.557876569548225234e+02 5.759021861806015750e+02 5.281406510373938090e+02 5.351802637458941945e+02 5.217526322159478696e+02 4.859189084550538951e+02 5.446585332867337002e+02 5.134245600484099441e+02 5.372024929796386914e+02 5.057344829431334006e+02 4.984903066203265212e+02 5.270359682172662588e+02 5.447508806673024537e+02 5.466555336648486900e+02 5.212344359995890954e+02 5.131707371351342317e+02 5.342601512841797557e+02 5.703643496223394322e+02 5.194462786563345844e+02 5.352473990330413471e+02 5.015965345799756960e+02 5.088543191507509391e+02 5.114863198843400482e+02 5.709539299552997136e+02 5.464048777498300069e+02 5.588738933073188946e+02 5.329206368741074584e+02 5.695078083686062200e+02 5.215604287767523601e+02 5.239955671049743842e+02 5.142866172686998425e+02 5.302098132500779002e+02 5.080105822538164944e+02 4.988290350018485810e+02 4.677159156402267968e+02 5.315994524555580938e+02 5.511115952946972811e+02 5.013275544340154397e+02 5.527679838714361722e+02 5.403398557525273418e+02 5.431933143177793681e+02 5.022430492410881016e+02 4.983906577466899535e+02 5.388797973566172459e+02 5.366199008652182556e+02 4.853293588821557591e+02 5.371451919818440501e+02 5.282336342355417855e+02 5.271361374085659008e+02 4.801559740236917833e+02 5.631306770667382580e+02 5.037381779367757417e+02 5.645626255360353980e+02 5.488055520899512203e+02 5.296372725069885519e+02 5.316543322427102112e+02 5.292580853841625412e+02 5.295978448895866677e+02 5.635905083716987747e+02 5.547213116972144462e+02 5.139462149514862404e+02 5.053475754986179709e+02 5.312053054381131005e+02 5.403984084195038804e+02 5.219063641809692626e+02 5.011314939134866222e+02 4.932156351904413327e+02 4.835720501415732429e+02 5.092917210242441115e+02 5.473060563850939388e+02 5.236708562763653845e+02 4.970254882493524065e+02 5.252896784125994145e+02 4.948474064172365843e+02 4.853326479162574856e+02 4.748293470215439243e+02 5.289982398517634010e+02 5.282440722033688871e+02 5.246658939056843565e+02 4.796318936514632583e+02 4.910454311356648418e+02 4.853240530588004162e+02 4.969321094042920208e+02 5.045828458215605679e+02 5.164843197509251240e+02 4.644466565753566556e+02 4.788310590313874400e+02 4.952044523796456588e+02 4.732808021612410130e+02 4.679414213626508854e+02 5.310870186058876925e+02 4.929672424187446609e+02 5.096102855411528481e+02 4.839612939836620171e+02 4.941662967151602288e+02 4.672150950291734830e+02 4.978994512356201767e+02 4.850572559813432463e+02 4.647927168220595036e+02 5.174331028527558374e+02 4.928458717473288289e+02 5.237252154229086045e+02 5.208755395467283051e+02 4.694770181653211125e+02 5.000360778126201922e+02 4.885796993953632068e+02 4.805190167431406962e+02 4.815291397462047485e+02 5.080628144054749100e+02 4.843043505332761356e+02 5.239229220668294147e+02 5.096420511380885046e+02 5.214274127110488735e+02 4.972442879407506666e+02 4.858667691603430399e+02 5.191879475448549783e+02 4.895769756768027605e+02 4.622920543133406568e+02 4.568502853795466194e+02 4.894913276151004311e+02 4.894599804530599840e+02 4.639484618443225941e+02 4.871793952472507954e+02 4.694834231651929031e+02 4.489255771267202135e+02 5.033904794021845532e+02 4.597933684936546115e+02 4.708690384412238359e+02 4.767710170805113421e+02 4.572052187012546369e+02 4.857113047554129253e+02 4.703292749854908834e+02 4.877095544495851982e+02 4.741719936076303270e+02 4.814769496813494811e+02 4.767984733851377541e+02 5.257491002785002365e+02 4.432952968939738980e+02 4.643609752900795229e+02 4.683604845371584133e+02 4.687354619212343891e+02 4.638181079299384351e+02 4.364112156482286196e+02 4.911938622835311321e+02 4.820848088829499716e+02 4.528024685932825832e+02 4.644204582798759589e+02 4.801146911087300850e+02 4.429217079965043808e+02 4.448672585383391720e+02 4.681959831270302175e+02 4.727968835104733785e+02 4.807629363018382378e+02 4.944215008512068152e+02 4.175727152645144997e+02 4.522054036758130451e+02 4.706867779915828578e+02 4.407647962182595052e+02 4.574651807969011088e+02 4.670576776521650686e+02 4.567193763577050163e+02 4.386064994374533512e+02 4.232752300283306681e+02 4.255142932838252818e+02 4.452492385463312417e+02 4.180152627966907630e+02 4.371470850589740280e+02 4.259189172078758361e+02 4.398246120786679398e+02 4.652653709861154425e+02 4.823562918005608253e+02 4.401354045937312094e+02 4.390870987654237183e+02 4.744880397801578624e+02 4.869252754656089337e+02 4.287089022782596430e+02 4.537253862872955210e+02 4.441791772286628657e+02 4.341622369385544289e+02 4.342356186135310168e+02 4.107892761810117577e+02 4.040219370344120193e+02 4.173600163548398996e+02 4.275791248269145512e+02 4.392146871474634509e+02 4.387644137366301038e+02 4.126928002368856028e+02 4.055660365573757531e+02 4.740252792605098762e+02 4.220874804203698432e+02 4.654124604311599001e+02 4.457431624837273034e+02 4.357094041376249720e+02 4.397164382805366358e+02 4.255214662280206426e+02 4.269287091785675443e+02 4.646432829248232679e+02 4.289723513742808905e+02 4.338274116992025142e+02 4.254918286605265507e+02 4.578716290368822683e+02 4.484261676469118925e+02 4.272922869739053908e+02 4.138033109820397044e+02 4.223359279086733977e+02 4.216248464210283373e+02 4.312947456802702959e+02 4.264979685498572621e+02 3.947786742265315070e+02 4.108103132577195424e+02 4.323370858131436307e+02 4.037575858143239316e+02 3.981560635493758582e+02 4.110929982102990152e+02 4.604112008203895812e+02 4.199299652440332125e+02 4.168691104453591265e+02 4.063257427867343949e+02 3.815741194063564308e+02 4.017938634528446755e+02 4.138707736797964003e+02 4.173585793661920889e+02 4.316892877131865589e+02 4.429269852786837305e+02 4.269250970399449443e+02 4.398345021182499863e+02 4.296815797375109582e+02 4.289953963992857666e+02 4.080272000251860050e+02 4.307868158648323060e+02 4.314713017584361410e+02 4.384951634631717639e+02 4.361765572019416481e+02 4.149029721037661034e+02 4.248601697226286547e+02 4.211341498367500549e+02 4.210110698994195104e+02 4.383891004257121153e+02 4.196692179921707861e+02 3.822535520679008982e+02 3.636407636415945035e+02 4.075649999809203905e+02 4.124739149542659788e+02 3.883147397660047204e+02 3.998610789365827713e+02 3.983473837572994967e+02 3.891147050804932519e+02 4.246955636381432555e+02 4.305665640525801905e+02 4.491599239684501867e+02 3.989733309309136757e+02 4.118159741374406622e+02 4.141047485222123328e+02 4.371018785096401302e+02 4.205730072233698706e+02 4.231314397892832631e+02 3.835772156098636287e+02 4.233075232707328723e+02 3.910667115388919228e+02 4.203167691408139035e+02 4.170610379685311386e+02 4.277869522481188369e+02 4.092423145712994597e+02 4.011625615836007910e+02 3.742406331389283309e+02 3.514343732540226029e+02 4.016652786084055720e+02 4.049523513341193848e+02 4.138193994136731249e+02 3.830089551161993313e+02 4.039382421426701057e+02 4.125458220277574810e+02 4.078431154140127433e+02 3.970719994650837634e+02 3.971804651226893839e+02 3.874905388238715886e+02 4.215138471564827682e+02 4.157328465022977184e+02 4.036482962312785503e+02 4.171402719395211989e+02 4.067543101165943540e+02 4.201155625905360012e+02 4.065816495485934183e+02 3.847540714688853427e+02 3.965171179719689007e+02 4.061234484356970711e+02 4.348699673321074783e+02 4.325895363709681760e+02 3.701548311079678228e+02 3.851460567991836115e+02 4.326483389111259612e+02 3.969660078982775531e+02 4.074323829410636222e+02 4.143865626000523434e+02 3.810559927275198788e+02 4.017723428347346726e+02 4.142640194874682606e+02 3.962315271310259845e+02 3.646016183078833137e+02 3.961005084133456648e+02 3.839221362096339476e+02 3.692066683810173799e+02 4.162826159099755046e+02 4.013564398936543398e+02 4.118212815604094317e+02 3.778788749210418132e+02 4.010798841565257931e+02 3.863080922222793561e+02 3.788086388481939935e+02 3.965731551294998098e+02 3.880905916960023205e+02 4.114077290562992175e+02 3.867225445543417095e+02 3.632179813386286469e+02 4.360273180563202686e+02 3.800427308852748070e+02 3.825674478465436437e+02 3.902242354199046304e+02 4.295900461238458092e+02 3.869477220414929093e+02 3.859658693745263349e+02 3.929162907343691700e+02 4.003435166388744619e+02 4.003654066866002381e+02 4.121680894432012678e+02 3.987649712951030097e+02 3.838573026151146905e+02 4.069023369824153633e+02 4.130728558011036853e+02 3.817232053468817412e+02 3.560110160988394910e+02 3.890525816071937584e+02 3.966593828521922660e+02 3.982352450019708954e+02 3.759902556352088254e+02 3.833778604377804413e+02 3.404262728911662066e+02 3.853469681449755058e+02 3.760582625509379113e+02 3.370352007534709173e+02 3.579277943390061978e+02 3.866366921550333586e+02 4.182257318767321408e+02 3.591477012040539307e+02 3.955978370999184222e+02 3.794946499986199910e+02 4.152051470448440114e+02 3.799424986191620519e+02 3.568885656942343871e+02 4.221590742844612691e+02 3.674822973619916411e+02 3.872515899025703447e+02 3.899308074481581912e+02 3.430421025540063056e+02 3.738014092812550189e+02 3.618462080707387258e+02 3.739139632693799626e+02 3.922390137421384679e+02 3.749800965325691209e+02 3.661196254632579894e+02 3.722634459727711942e+02 3.664243975522140317e+02 4.112293225565720718e+02 3.810107381743060841e+02 3.805466195197356569e+02 3.460079357784470631e+02 3.568259731283339988e+02 3.833009042416754255e+02 4.104501441484981683e+02 3.514629439454194539e+02 3.565150949207936151e+02 3.914546793462976666e+02 3.907144214696867834e+02 3.876357640212887645e+02 3.708231904630339955e+02 3.802621753146186734e+02 3.830080708190365613e+02 3.763689285997788829e+02 3.871803859560820911e+02 3.727827878401072326e+02 3.348267635727721654e+02 4.006699932910710231e+02 3.754550899318489314e+02 3.740015797148325305e+02 3.721153916629421587e+02 3.695711364542842148e+02 3.638070259665604453e+02 3.725622530800640675e+02 3.620612627482479979e+02 3.601207826146666662e+02 3.983738163137946344e+02 3.353844940109854065e+02 3.429005672646524090e+02 3.828821725694858742e+02 3.776186987555983592e+02 3.794712839669078335e+02 3.814077859786796125e+02 3.720617389957897672e+02 3.505773559812930671e+02 4.031800284099070382e+02 3.584089666218014258e+02 3.745797490840380988e+02 3.812694622355547267e+02 3.516017505772149434e+02 3.811688980662136714e+02 3.295391859381884387e+02 3.933223958914838931e+02 3.281934133568283869e+02 3.249547994872635286e+02 3.440995582717235948e+02 3.738042798680361329e+02 3.723344375404470838e+02 3.415573026155917660e+02 3.375211168843931659e+02 3.816247289162754441e+02 3.746054371473815081e+02 3.477163440682489295e+02 3.523902967311933025e+02 3.724364213296011599e+02 3.663930594010853952e+02 3.759232761570712000e+02 3.962638297653118684e+02 3.561158461996039932e+02 3.925852933068386506e+02 3.499172094467303964e+02 3.850771849454806670e+02 3.545692646514552280e+02 4.069131134646735291e+02 3.710995671376105633e+02 3.901118161475443458e+02 3.428445614718145293e+02 3.608225901023287179e+02 3.492276787308967982e+02 3.644384129229890164e+02 3.468665699648952909e+02 3.852065590382991331e+02 4.013200092273052633e+02 3.808540885837670089e+02 3.670894816933181346e+02 4.064514982633962745e+02 3.485466054247925172e+02 3.553452268958753848e+02 3.907946570201090708e+02 3.536331202333633428e+02 3.610734822243878739e+02 3.677186923907463552e+02 3.760250330856725327e+02 3.528036729033319716e+02 3.314821698468804243e+02 3.657430821740908868e+02 3.820880567724033199e+02 3.387461610638430898e+02 3.548961207648716254e+02 3.824992839444698802e+02 3.768262678927029583e+02 3.501102926861021842e+02 3.898253226610617617e+02 3.743807242248742568e+02 3.851181045617227028e+02 3.656077521236345547e+02 3.334621810488159213e+02 3.608299437124200608e+02 3.598499430804857866e+02 3.698722284657310979e+02 3.258356346357514894e+02 3.430991415372633924e+02 3.473043207929079585e+02 3.384703306985115887e+02 3.806081426928188307e+02 3.204796720821049689e+02 3.592369706333234376e+02 3.525332110668267092e+02 3.469947083131244199e+02 3.473478199829117443e+02 3.435033111797267225e+02 3.459436467051896784e+02 3.317078545690432634e+02 3.328561655155167500e+02 3.124191516564176254e+02 3.943103757610147113e+02 3.584943889165248265e+02 3.063854275091267709e+02 3.912423634646441428e+02 3.337902401490530906e+02 3.233142763551911685e+02 3.310637134386791445e+02 3.300330164571116711e+02 3.435855365950999953e+02 3.410274057023435716e+02 2.950319325264827057e+02 3.381674276770158940e+02 3.175020905055957314e+02 3.195815166637930815e+02 3.447758447684226439e+02 3.195006664061230595e+02 3.323272263097648533e+02 3.497617171961982763e+02 3.378518013226146195e+02 3.293544446905098653e+02 3.317664203927549238e+02 3.564073108020948553e+02 3.685781810728137202e+02 3.465457064675840684e+02 3.678711361067572625e+02 3.539721835403058776e+02 3.397939833247725687e+02 3.208358325724665292e+02 3.415937066125853789e+02 3.362702729453185952e+02 3.329285594272869844e+02 2.979172927893111478e+02 3.355405634818559975e+02 3.719992786650790322e+02 3.407286998997081469e+02 3.218431765059509075e+02 3.467819781588856927e+02 3.371872126151401972e+02 3.374118305926658081e+02 3.207074409530681010e+02 3.354503506614328217e+02 3.281518115591736660e+02 3.315406881594668107e+02 3.349644119548055414e+02 3.525105199727814806e+02 3.152050203232774948e+02 3.320972258778572268e+02 3.341845141414392515e+02 3.458727940595227324e+02 3.487615746585271381e+02 3.355451302126074324e+02 3.371025045086534533e+02 3.680715736325172998e+02 3.523066877465341804e+02 3.317323992323933339e+02 3.560137042272482404e+02 3.429196597421972115e+02 3.455529124720627010e+02 3.194320002097242650e+02 3.493584699483497502e+02 3.409354969673992741e+02 3.482240339702432834e+02 3.124364104113518010e+02 3.417588580359122261e+02 3.178775508478363463e+02 3.344436399058225788e+02 3.259469204596780969e+02 3.323308915816026570e+02 3.500139818246906884e+02 3.614175701741719422e+02 3.446781178303234583e+02 3.261194217219035068e+02 3.064031892739113232e+02 3.080489721606918465e+02 3.542303442120813202e+02 3.254459659687828434e+02 3.148040080837419055e+02 3.465306281361397396e+02 3.312886132554680216e+02 3.393805544002580632e+02 3.578014863307773226e+02 3.016185095322907159e+02 3.397421413508040473e+02 3.650177353636598241e+02 2.999981680959930372e+02 3.360859450524577028e+02 3.308574019402341833e+02 3.237503938564352097e+02 3.187456964102555617e+02 2.988065354238198665e+02 3.296597404429031144e+02 3.356862288160247090e+02 2.999876014190319324e+02 3.519842619202674996e+02 3.216022419494795486e+02 3.284073017809604380e+02 3.202181953913831194e+02 3.297846791035046863e+02 3.320172882705445545e+02 3.239656646574345586e+02 3.263049487896840901e+02 3.119295315706156657e+02 3.175712365845178624e+02 2.979728128402957736e+02 3.049380036082781089e+02 3.214010518944741079e+02 3.233445572312279523e+02 2.834320007614911106e+02 3.354334462307443232e+02 3.317542100709043780e+02 3.085020073138294379e+02 2.976392132304058009e+02 3.264887330796357787e+02 3.186785109724407903e+02 3.150897767566696075e+02 3.248334559369063186e+02 3.405057697218329622e+02 3.279178525447240418e+02 3.092785048832049029e+02 3.264117252677463625e+02 3.641451685862695626e+02 3.252432906004214601e+02 3.544255187097480189e+02 3.363964378436044740e+02 3.192011555476360058e+02 3.308505465957988463e+02 3.335586945848951927e+02 3.157287266645585078e+02 2.864344701019293211e+02 3.338223384565346805e+02 2.982133247425118725e+02 3.004414407684136563e+02 3.068572951629795398e+02 3.321314212173884926e+02 3.135977757374679982e+02 3.510807633331646684e+02 3.042709225641430635e+02 3.155514572444354258e+02 3.156010950059221045e+02 3.125527159288000689e+02 3.073065122329693395e+02 2.970083284878186305e+02 3.247100263086988434e+02 3.191717064233565679e+02 3.031626026120403026e+02 2.983846655641524421e+02 3.023047446985847841e+02 3.255447050522179779e+02 3.308820590554767023e+02 3.380694190468404372e+02 3.168828916310180830e+02 3.191509990212396133e+02 2.908899514601740748e+02 2.557721629626235540e+02 3.029639525468174384e+02 3.111294005712204580e+02 3.081058349246559374e+02 3.075410366947179455e+02 3.079670818091653928e+02 2.876348497506401714e+02 3.049955159985235582e+02 2.908521206549789895e+02 3.281672333925280896e+02 3.334118969131838526e+02 3.219648935421780607e+02 3.018024222378410286e+02 3.306583592382373240e+02 2.974891329752574052e+02 3.015422825303688228e+02 3.189380877636612013e+02 2.970707758764987148e+02 2.762205126256827157e+02 3.122515306767410266e+02 3.043877806250592926e+02 2.907148295712472077e+02 2.906930998390851073e+02 2.864471442171801527e+02 3.105436341622056489e+02 3.108306735212500485e+02 2.919056432317147483e+02 3.074597752793069390e+02 2.848242128709491681e+02 3.038472890536120303e+02 2.934270988380464473e+02 2.849952931234713560e+02 3.007536743417144862e+02 2.966516392022936657e+02 3.027661084115547396e+02 2.967473676133998879e+02 2.779366700123371174e+02 3.073227699386060294e+02 2.900362883278749564e+02 2.846468185716081507e+02 2.854987240077746833e+02 2.746702763502821085e+02 3.047624866619040063e+02 2.809587385342351240e+02 3.101952475627454646e+02 2.864939292833421405e+02 2.768189580958549527e+02 2.866077210431444087e+02 3.296134090418687492e+02 3.006079667374837641e+02 2.997447801004723829e+02 2.668448083338805645e+02 2.986961970326094615e+02 3.069988389841832372e+02 3.385973972449340295e+02 3.136226633722723136e+02 2.688986802274606589e+02 2.840278811907271006e+02 2.773644320744082847e+02 2.716981757076160306e+02 2.990698124709651893e+02 3.203505453163416519e+02 2.759740371242466495e+02 2.780972865761353887e+02 2.795739948762235940e+02 2.526895018818243841e+02 3.133818893198131263e+02 2.759975248395649601e+02 2.703384746571219921e+02 2.852409193933784763e+02 2.721283480497394294e+02 2.885769982891408745e+02 2.672749808504865427e+02 2.714403215357870636e+02 2.873864864372294505e+02 2.800453518956859398e+02 2.751597160215879967e+02 3.017688482370908787e+02 3.107759046646859247e+02 2.676605485431744569e+02 3.038965368595035557e+02 2.603424220352317207e+02 2.694000399414065328e+02 3.019806738813664424e+02 2.953558070579717310e+02 2.924518936780676199e+02 2.729020638445832674e+02 2.779077844993934718e+02 2.819512251131633889e+02 2.876349437104985896e+02 2.627624494931144454e+02 3.056699472965012774e+02 2.846994851949406211e+02 2.754220245538228369e+02 2.902826705214943672e+02 2.535417831208835082e+02 2.877771003469213156e+02 2.629135544137817533e+02 2.910016381991395633e+02 2.892273620037368005e+02 2.647321717789949389e+02 2.859855423181528522e+02 2.861325549048766561e+02 2.608533147659058500e+02 2.922899717918311353e+02 2.685874703332980289e+02 2.646238239732098805e+02 2.660479182194287660e+02 2.675216351963255192e+02 2.924872647616152790e+02 2.482951610210093918e+02 2.704304271118901966e+02 2.622035112515235369e+02 2.939447920982730693e+02 2.592123206854445243e+02 2.819764573445751807e+02 2.823107063335398834e+02 2.865322537486150054e+02 2.833185869693982681e+02 2.537812470469984589e+02 2.712119603963715235e+02 2.966853274230858233e+02 2.672855125331842032e+02 2.550878359045982222e+02 2.750389269588619641e+02 2.500681829075084579e+02 2.805968948537058623e+02 2.853289136104842214e+02 2.457257093144921782e+02 2.847889927074387515e+02 2.623257434542588840e+02 2.817052418437808115e+02 2.518520826920380102e+02 2.989857091857198839e+02 2.636849741810665932e+02 2.659535300702252130e+02 2.696673766859351531e+02 2.433845999783720231e+02 2.629604029410501767e+02 2.332640653351097058e+02 2.373162711643613534e+02 2.364917153933578220e+02 2.556090265582873826e+02 2.789276287121233509e+02 2.513360833606188294e+02 2.744834150538497965e+02 2.248434832560208179e+02 2.769378091918026712e+02 2.835211880943524534e+02 2.447113113423660309e+02 2.466257016576612102e+02 2.434159539445510063e+02 2.405576379611722757e+02 2.743075085000422177e+02 2.744720996108303552e+02 2.545057559637263296e+02 2.340152273944966339e+02 2.515634137922429545e+02 2.720649256822078428e+02 2.394681123228811828e+02 2.501399586465690277e+02 2.669300151575415043e+02 2.632628894133007407e+02 2.537408849058923863e+02 2.310075147042673791e+02 2.340327054882288564e+02 2.772564119232421831e+02 2.582916927628194230e+02 2.693812707652738823e+02 2.363051566277682696e+02 2.395262005761262856e+02 2.615330478798749709e+02 2.748453258248919155e+02 2.353067215116342936e+02 2.467514299307032104e+02 2.326099050593031450e+02 2.506574430963067641e+02 2.641450404609542488e+02 2.415071967454505284e+02 2.315821137478166918e+02 2.508376751567331837e+02 2.697673638492108239e+02 2.497598106206296222e+02 2.608087601754845082e+02 2.406827526463741549e+02 2.547096052083290658e+02 2.568499218169984033e+02 2.521132678130822455e+02 2.473448317543592054e+02 3.046628431587733417e+02 2.368498954509798580e+02 2.333990891893614332e+02 2.587536537196434665e+02 2.429126952713018284e+02 2.493810198836402776e+02 2.645615857071213100e+02 2.773129075699455939e+02 2.611001443370080892e+02 2.490784244989962417e+02 2.223392789435500276e+02 2.357725753106930711e+02 2.327429658560567987e+02 2.401133745969446238e+02 2.437143747088093733e+02 2.376042145018014651e+02 2.630361363075323311e+02 2.506618564146017150e+02 2.615654921684554211e+02 2.484944884079617680e+02 2.591517214283675798e+02 2.550480348333518066e+02 2.393411309322333977e+02 2.625880151946649903e+02 2.506740699275943314e+02 2.434607698741464219e+02 2.529009562674717415e+02 2.558305930429300474e+02 2.382486402758827637e+02 2.287190886428552119e+02 2.493502657372412443e+02 2.309875554623409641e+02 2.542013035303773165e+02 2.284205686276231120e+02 2.220220858408669642e+02 2.342306929836422853e+02 2.581891008886423151e+02 2.510690083823326120e+02 2.378161549284756688e+02 2.201159702647144343e+02 2.831693411626270063e+02 2.641849678884584591e+02 2.541702655166886018e+02 2.577250394296281684e+02 2.581577034197189846e+02 2.524080909106463935e+02 2.390007210120671175e+02 2.451806497384109207e+02 2.410671149948708774e+02 2.365118997136181065e+02 2.336061692638287184e+02 2.597703496888805716e+02 2.852895114696143537e+02 2.407951403956047045e+02 2.350330115751337416e+02 2.435422784932989089e+02 2.585330582743818013e+02 2.667144982158923199e+02 2.562798505140658563e+02 2.300876799065911769e+02 2.399696176329861999e+02 2.487818814404191983e+02 2.439268328848112333e+02 2.195844656066203413e+02 2.420814700994278326e+02 2.166141606457168223e+02 2.221077958640666168e+02 2.441442922915913982e+02 2.261293534724097185e+02 2.147401803703929488e+02 2.404944303741522731e+02 2.188027443580004103e+02 2.246770517959009226e+02 2.258346033570007307e+02 2.100887737413287368e+02 2.083784939572929602e+02 2.258090460232796772e+02 2.454515109635915451e+02 2.145837433264742629e+02 2.313174061066836202e+02 2.314085837962135770e+02 2.339759727058999488e+02 2.400389378593312415e+02 2.402477196625559657e+02 2.221925694290696072e+02 2.349743247999058156e+02 2.240697865470371539e+02 2.357671115804650981e+02 2.093047581174084826e+02 2.227386557874132507e+02 2.117256386565632624e+02 2.355562339136251921e+02 2.349383658540125737e+02 2.269874845809877684e+02 2.072068784078400370e+02 2.309298881939304806e+02 2.272227626082711254e+02 2.136992816415461505e+02 2.224254559298878178e+02 2.489651644964248192e+02 2.128906529557275462e+02 2.124187379224713368e+02 2.159333883767654072e+02 1.914668271128792014e+02 2.170766511310254145e+02 2.227336005360443778e+02 2.293702182337119950e+02 2.260558020249990818e+02 2.343240248314162670e+02 2.235471557557383449e+02 2.178226529283103048e+02 2.164910151351880927e+02 2.204663497874935274e+02 2.222262796828870819e+02 2.303135886767287559e+02 2.227605851008833895e+02 2.117487319065425027e+02 2.215295885255034136e+02 2.336451858746308403e+02 2.333469808406016455e+02 2.182884425408335005e+02 2.274009598211263494e+02 2.229575389014576672e+02 2.195423913867588510e+02 2.141256613635933945e+02 2.457707024767079247e+02 2.079833977770514934e+02 2.173700169859696132e+02 2.317610027643292199e+02 2.113155280654413275e+02 2.214030055741558272e+02 2.170628788881214177e+02 2.288272224574686788e+02 2.108638021922237158e+02 2.225389784653011134e+02 2.527043221148936993e+02 2.427096477954575846e+02 2.146225404500439993e+02 2.171871407452546237e+02 2.246156922293513389e+02 2.133676143032297716e+02 2.195217868336902711e+02 1.938092465455449656e+02 2.151931525926269444e+02 1.987838743644435908e+02 1.883079938065786507e+02 2.285972788577214772e+02 2.060307282359605097e+02 2.324045782784716039e+02 2.150914557168433987e+02 2.290961459313984960e+02 1.960900878382642816e+02 2.260690980296955104e+02 1.752339664212072989e+02 2.107904091536896090e+02 2.123090161760380852e+02 2.212074750577462225e+02 2.068892911560875802e+02 2.428250189748662251e+02 2.060315012716898195e+02 2.186598211158152480e+02 2.125214318112462877e+02 2.109780181288866459e+02 2.198137992294061576e+02 2.096539816841410868e+02 2.118704211897442349e+02 2.199294288973923983e+02 1.968442107083758117e+02 2.068357173341011048e+02 2.101877715837440235e+02 2.259108681548193260e+02 2.168899928166562745e+02 2.429713103923997153e+02 2.301943167383955142e+02 2.162554933597040190e+02 1.895302074990236179e+02 2.025245925115295620e+02 1.901004863334269430e+02 2.003314032185033113e+02 1.826107094192802549e+02 2.116086658278307198e+02 1.772743069914486966e+02 2.001030210539120162e+02 2.121206418338771584e+02 2.061949300049044211e+02 1.902085083167779089e+02 1.951016013570210816e+02 2.121407744447810728e+02 1.921826908227355091e+02 2.041117464299224764e+02 2.216604618076222835e+02 1.786586546971618930e+02 2.046986629620438123e+02 2.056766223161634741e+02 2.170080952788076445e+02 2.127768530499085955e+02 2.045439989563921301e+02 2.210415942099379834e+02 2.198062870934151078e+02 1.806612357404821410e+02 1.740213926457924174e+02 2.064784542083099552e+02 2.022111793783744531e+02 2.299680721490100552e+02 2.275678308417080586e+02 2.062553474138852607e+02 2.238847355085871413e+02 2.216159153577134475e+02 2.103338046416286033e+02 2.086123116294903639e+02 2.009974169622104796e+02 1.979366249047991460e+02 2.207617069877287008e+02 2.197806915053688783e+02 2.010305122328207972e+02 2.163269021588679095e+02 2.082399012625391492e+02 2.029333237614452514e+02 2.095837979025204163e+02 2.177765045326117956e+02 2.157505575326085534e+02 2.193591104958481139e+02 2.010288557944662671e+02 1.860720329744705737e+02 2.191126082255064773e+02 1.960226700974793346e+02 1.887239651515042169e+02 2.041111031769181636e+02 2.028932730149402346e+02 2.112947560451171682e+02 2.135758368818814290e+02 2.217097799945777012e+02 2.416015488511086460e+02 2.063604651156756802e+02 2.519885306736943846e+02 1.976090295185300363e+02 2.107219281854861208e+02 1.930119201882802429e+02 1.808325538010858509e+02 1.984698081642478940e+02 2.216964433056393773e+02 2.228897775134542201e+02 1.860118810955485742e+02 2.110880642364483606e+02 1.806527289180637013e+02 1.785989093362541951e+02 2.169800824315444459e+02 2.139560965760991280e+02 1.900325211624122232e+02 1.969577044670048451e+02 1.902282239141412106e+02 1.823191936617378417e+02 2.011538356714773386e+02 1.965455094112714960e+02 2.066347389374229806e+02 1.959400579849050814e+02 1.862878642863095138e+02 2.116332841436159526e+02 1.971032479567274720e+02 2.058992385154611497e+02 1.895065629432885430e+02 2.167938778627208478e+02 1.811423399087941846e+02 2.326378962081533928e+02 1.863981949626469543e+02 1.943660602650185467e+02 2.083357008049372610e+02 2.050016164805605854e+02 1.914588449976907327e+02 2.211093444478362073e+02 1.692630387938317256e+02 1.748621112972437857e+02 2.089512709221006617e+02 1.762141956982798376e+02 1.867979319970416157e+02 2.264664062321900531e+02 2.068320505244548428e+02 2.114374699104547233e+02 1.846808026555583240e+02 1.852999027286882097e+02 1.950802095963935869e+02 2.082960261515266041e+02 2.026340842748416264e+02 1.778844070782507742e+02 2.254297243854482531e+02 1.996884125686732148e+02 2.033459149668827877e+02 1.643463541138024766e+02 1.769160411068271799e+02 1.818985971001029327e+02 1.709258653286192953e+02 1.734093254280854808e+02 2.052355272253680027e+02 1.860735880276458829e+02 1.907610060396351628e+02 1.730578104445433496e+02 1.979092855757049847e+02 1.645614162426008704e+02 1.854301408387310914e+02 2.028339774345103308e+02 1.763619535884591585e+02 1.894295030055538120e+02 1.888185125111636466e+02 2.026497743362135964e+02 1.891876426365821544e+02 1.863412732159627581e+02 1.640000858426537320e+02 1.745256456402890137e+02 1.748258620310990636e+02 1.799937735690208171e+02 1.668545389168162671e+02 1.840503581373903899e+02 1.727537896088539355e+02 1.811816262677210432e+02 1.712509592286275790e+02 1.717748564628951158e+02 1.762253182715975299e+02 1.964033951172283423e+02 1.757113494554784268e+02 1.617524856144936791e+02 1.710988250939933266e+02 1.901040284410351262e+02 1.882465647413262388e+02 1.588861611308105353e+02 1.883196501409801726e+02 1.720382284917100435e+02 1.771001523398800259e+02 2.182310332917428468e+02 1.833690734086030432e+02 1.698438631155266023e+02 1.657736926023085857e+02 1.904886862535206546e+02 1.837627099150304275e+02 1.929997136813078384e+02 2.131886551037373749e+02 1.780873411870477980e+02 1.700880335399607475e+02 1.902983812746312822e+02 1.879554500508221224e+02 1.835677210872707690e+02 1.918995317309261281e+02 1.873671998419247871e+02 1.762975543029701271e+02 1.899007836509806282e+02 1.871732078057612512e+02 2.029029110510594194e+02 1.780667466019154404e+02 1.727922721911768633e+02 1.839224386696287468e+02 1.782644579719311935e+02 1.887251437632452280e+02 1.708519708416766036e+02 1.804021786917965358e+02 1.867740128250304394e+02 1.806802746963784045e+02 2.007633343022742736e+02 1.748045852964560538e+02 1.725091705776922879e+02 1.530755518210435469e+02 1.768639084714610874e+02 1.711497384258470049e+02 1.758367786310257657e+02 2.013523086158231479e+02 1.682124691617047176e+02 1.867923152723090539e+02 1.900352740962366909e+02 1.993725352053399149e+02 1.812663442271780809e+02 1.854661012173889105e+02 1.694369418526653988e+02 1.822453391219949310e+02 1.712883581920723373e+02 1.854309432557618891e+02 1.699315068953301875e+02 1.767540639736240848e+02 1.764703406441862796e+02 1.720380219919107105e+02 1.880875472271694093e+02 1.823934293648934215e+02 2.090443321150970917e+02 1.731240770008165839e+02 1.897075281856621700e+02 1.722743049271676909e+02 1.934847214257625012e+02 1.572974874143397983e+02 1.739437797548225149e+02 1.857926360192975324e+02 1.590887505137527000e+02 1.889005305639030610e+02 1.701672295439859397e+02 1.879520775531019297e+02 1.800147419655683905e+02 1.871006788281604543e+02 1.624671889629260590e+02 1.850512106720684642e+02 1.578316706087112493e+02 1.717882669357936152e+02 1.626268379562538087e+02 1.591011947849754051e+02 1.802688243721690071e+02 1.564779991213922870e+02 1.737465856048960404e+02 1.992349349114175254e+02 1.499416511517400750e+02 1.540191515350595353e+02 1.841714934202088614e+02 1.658234464122847100e+02 1.941444164970902193e+02 1.708755544241115274e+02 1.728144733986308381e+02 1.813078898594559121e+02 1.735241775485561107e+02 1.729374937233571075e+02 1.792719554647585198e+02 1.594046822865317381e+02 1.494041043280039958e+02 1.564473919045450145e+02 1.845112890716885090e+02 1.986732707740226545e+02 1.517800573616177076e+02 1.705345753461464540e+02 1.763671857340254121e+02 1.720123386437937825e+02 1.832995028154823558e+02 1.795888469179107005e+02 1.840066363470547515e+02 1.825674297224860254e+02 1.580870288927632714e+02 1.782586799275142369e+02 1.959591525550272593e+02 1.829596589763617374e+02 1.813911216909813504e+02 1.619695815797040268e+02 1.555904345047262893e+02 1.615423311486345597e+02 1.795997873402969276e+02 1.775832711791271095e+02 1.577395356709504881e+02 1.430401237815750335e+02 1.901930059045754149e+02 1.693250027474094566e+02 1.933130016308935524e+02 1.802196049381392129e+02 1.469094930928072813e+02 1.715693480896341327e+02 1.569075966699091680e+02 1.483049417372307062e+02 1.767550963963828963e+02 1.730046056597377344e+02 1.863773879959491637e+02 1.494052377668714655e+02 1.732031513291784961e+02 1.868113539880083351e+02 1.765954427906460751e+02 1.652948881289287328e+02 1.734330868131289947e+02 1.886853756500960344e+02 1.596053960052784362e+02 1.719662480949975816e+02 1.948837888692162892e+02 1.867190997567998636e+02 1.511327277389306971e+02 1.653341718660174138e+02 1.771184521368500384e+02 1.612854453263436199e+02 1.711165820958368329e+02 1.675162951376509568e+02 1.582208168962363573e+02 1.656564675481338327e+02 1.846445253849697394e+02 1.525912749027591815e+02 1.524615692895875725e+02 1.517061388153196901e+02 1.666511181807451294e+02 1.798452042445517520e+02 1.673058336817679219e+02 1.520370167265188002e+02 1.694901115313575701e+02 1.674248344522785885e+02 1.976492033815791274e+02 2.022782871500079409e+02 1.708217338084479877e+02 1.511980132566745851e+02 1.789232452129119793e+02 1.795442613172818653e+02 1.668924410716478803e+02 1.727385111891877330e+02 1.563538584470667274e+02 1.684541617457677489e+02 1.513405438223719841e+02 1.735497665785015897e+02 1.557143323296673714e+02 1.614105170338711446e+02 1.847276830369852405e+02 1.544108399591699197e+02 1.647980757137264050e+02 1.578794401339410740e+02 1.521078340747764628e+02 1.657559408602390079e+02 1.581621359325666276e+02 1.442472593849884390e+02 1.677120850712066726e+02 1.589841054093646733e+02 1.520665392322333958e+02 1.669796336498908147e+02 1.457244224204891054e+02 1.747670475336745142e+02 1.882400509541531051e+02 1.754136427618460914e+02 1.475568140039886487e+02 1.786189681531265023e+02 1.661470240597089116e+02 1.619246049699773664e+02 1.593239569938053251e+02 1.629276853720665486e+02 1.580272270092330871e+02 1.702024654705301998e+02 1.776222823687112395e+02 1.591811331952049215e+02 1.608200717274721683e+02 1.733076625096168470e+02 1.694749897212332996e+02 1.615304277800233308e+02 1.541051188350739949e+02 1.567472040034575116e+02 1.659764497910830983e+02 1.589061546573345538e+02 1.555459770573779110e+02 1.542181964717146059e+02 1.525799042146925331e+02 1.626143892696125022e+02 1.598260172862461559e+02 1.556928878922332444e+02 1.434115211943718862e+02 1.444185431956583159e+02 1.726446053769360844e+02 1.502419553139505695e+02 1.754507839974469903e+02 1.765992318588806427e+02 1.538963560857175139e+02 1.853098018332086667e+02 1.651324864161237258e+02 1.851846187175561909e+02 1.673307102458940676e+02 1.734080285509091084e+02 1.289388986488649209e+02 1.687344885169064241e+02 1.656280456016991138e+02 1.482000635546049807e+02 1.647825581818589455e+02 1.586500299304260011e+02 1.495845607434481508e+02 1.508365812217541588e+02 1.480746508929357788e+02 1.403942711195819015e+02 1.642574934508847662e+02 1.804879438886542289e+02 1.686216345877915330e+02 1.583205633905006664e+02 1.706133249195541168e+02 1.350057537096717226e+02 1.477472878404990979e+02 1.473772027168490979e+02 1.538295119446158026e+02 1.678940799091953124e+02 1.814310738915808940e+02 1.670761943326106120e+02 1.341584154645784963e+02 1.722878233473337559e+02 1.592526559131837303e+02 1.363512147794794487e+02 1.707300267583605091e+02 1.701064649983769357e+02 1.715917274744734584e+02 1.551177754828336504e+02 1.347364729605196203e+02 1.557088179415972888e+02 1.661294208304860547e+02 1.592734135185361026e+02 1.441355089532442264e+02 1.640506720133582803e+02 1.776490944778078926e+02 1.613158934689763839e+02 1.626198769639897250e+02 1.553602149052653090e+02 1.548312015520019997e+02 1.473134829067373346e+02 1.466208827074885335e+02 1.486699465314247277e+02 1.435122970635721344e+02 1.146283359605156278e+02 1.369353909460910188e+02 1.464293050464927433e+02 1.404792690333016765e+02 1.572009476086796838e+02 1.382978762683887055e+02 1.445298227387574173e+02 1.352096239854118949e+02 1.693350062541860837e+02 1.453466472840470090e+02 1.561559116152790523e+02 1.433705442461279915e+02 1.792426410620791160e+02 1.652374753429920702e+02 1.577992353214864352e+02 1.694884197990074313e+02 1.498001315013075327e+02 1.471997037078554342e+02 1.780739981972272687e+02 1.774238502938587487e+02 1.562504218430615026e+02 1.357693821990470155e+02 1.494992989390117657e+02 1.569145772349859271e+02 1.711185913153316278e+02 1.590185094362910263e+02 1.465483018293617477e+02 1.450927715167981660e+02 1.521738176510579876e+02 1.642059532541323392e+02 1.388023153979345636e+02 1.528814709061299766e+02 1.578126017450496477e+02 1.472041128036096609e+02 1.468487958637300608e+02 1.627892523277287466e+02 1.547227614953192756e+02 1.446031555383118530e+02 1.455856342594948103e+02 1.535757023048602434e+02 1.614042741826685301e+02 1.475409081579994961e+02 1.634726805473499383e+02 1.346708471238462153e+02 1.475720537849313700e+02 1.556339453728497517e+02 1.581979067230760165e+02 1.546800175483958526e+02 1.285276565984648585e+02 1.351509543281875381e+02 1.545689836403309414e+02 1.450319336795126901e+02 1.462112579225141928e+02 1.668990761324231471e+02 1.464073044111812294e+02 1.493011530278680539e+02 1.393167961622546613e+02 1.458108040930287075e+02 1.410437261706951517e+02 1.542914920749182102e+02 1.287187713111419782e+02 1.417425824719368563e+02 1.404037972681933013e+02 1.511284588103053466e+02 1.348267383094344325e+02 1.417184299164353831e+02 1.385708480640266202e+02 1.324066172419339580e+02 1.506456011515768694e+02 1.438318934234381459e+02 1.563841500745612336e+02 1.645613997853393471e+02 1.764786377087123981e+02 1.478223666588793606e+02 1.436583856450742758e+02 1.198035419268427546e+02 1.393951211725039627e+02 1.564435455045262700e+02 1.474784158408145345e+02 1.431709268944549081e+02 1.585571404743008088e+02 1.385284267057132297e+02 1.318258599629956507e+02 1.482466477960048223e+02 1.692354229265669119e+02 1.418282698509580086e+02 1.550726938434025897e+02 1.360730239619869906e+02 1.527153300507978599e+02 1.538239220492469599e+02 1.416151884388784765e+02 1.481511470318932311e+02 1.334699865065501285e+02 1.378200419150664118e+02 1.534409814968647652e+02 1.300842067523395258e+02 1.186827701774073063e+02 1.383464139718354033e+02 1.451369906315393905e+02 1.412751791873936895e+02 1.471216280361998372e+02 1.539694776794634663e+02 1.684654829290885232e+02 1.361234126928217734e+02 1.375901217140847734e+02 1.335725961111123752e+02 1.488743120908247590e+02 1.088748046303606998e+02 1.497373666065293207e+02 1.259025362968289983e+02 1.518850396789284218e+02 1.455338401638197752e+02 1.561640695635140617e+02 1.280790052406462394e+02 1.348952791605223354e+02 1.438908346888195240e+02 1.452634401691706501e+02 1.462803703899790833e+02 1.499485163998373594e+02 1.169002495278622149e+02 1.351071911410812163e+02 1.602228033013588799e+02 1.272344836736360350e+02 1.169485365007012234e+02 1.389229339914172954e+02 1.546756650933724586e+02 1.494603474703725965e+02 1.622847467610683339e+02 1.318237648485015825e+02 1.300270484397143775e+02 1.463968381325103110e+02 1.247097581173623553e+02 1.678055607162333729e+02 1.275052184409688891e+02 1.317119179515781866e+02 1.451123192262826933e+02 1.366664566565369228e+02 1.352913715387401510e+02 1.515809777276454327e+02 1.512823660117253723e+02 1.303094499723308957e+02 1.383024710369959394e+02 1.293350207292228333e+02 1.366870617376954158e+02 1.485935874367435758e+02 1.265965585197932342e+02 1.331336357278972571e+02 1.429529209576018900e+02 1.188623035630569831e+02 1.386630878425126525e+02 1.183274029986183109e+02 1.262815800831410940e+02 1.329007317524224732e+02 1.328527248303748536e+02 1.302441651806620655e+02 1.347368729282913762e+02 1.351973146115465738e+02 1.267641024185620182e+02 1.372574688345908953e+02 1.367021303858102215e+02 1.362958203314860839e+02 1.169517999301799307e+02 1.225062057383185987e+02 1.304166308777674601e+02 1.403472913031842211e+02 1.436493331650838456e+02 1.488757381763543322e+02 1.602547873941820455e+02 1.324402552264092208e+02 1.400873933959205431e+02 1.433678868756911129e+02 1.344695175929140021e+02 1.231139718183861476e+02 1.373945207618936024e+02 1.171324369731479607e+02 1.312935454425657724e+02 1.505142517288907129e+02 1.395890728975861634e+02 1.367960266593813685e+02 1.405134683575571728e+02 1.222671994413179988e+02 1.350630199233225426e+02 1.444754667677197233e+02 1.527776700066204683e+02 1.469393285371805007e+02 1.227323386375372252e+02 1.349491863252559654e+02 1.135108906996423173e+02 1.300904072967234413e+02 1.229756001413151552e+02 1.327546413322457681e+02 1.366196724853912485e+02 1.270042116918302071e+02 1.374836666573787909e+02 1.243545978343237692e+02 1.194060894726224262e+02 1.180738087168829793e+02 1.362585202867491319e+02 1.285107537774952959e+02 1.308421373422296199e+02 1.124399742007592806e+02 1.308569291498386917e+02 1.336851481962908110e+02 1.316785060375227658e+02 1.022337680347669533e+02 1.291957849717779254e+02 1.251647073878738183e+02 1.313511434350374998e+02 1.202498824963558661e+02 1.312011080743764637e+02 1.235292468304448903e+02 1.265291267731790867e+02 1.477416476621453398e+02 1.424060449799871151e+02 1.380444915935307222e+02 1.183573677015187400e+02 1.244517713007754338e+02 1.306603094292281639e+02 1.203380482199759598e+02 1.520172787786138144e+02 1.391561795937510055e+02 1.419040970586583796e+02 1.626952091056496101e+02 1.142699263301873174e+02 1.226371897038595762e+02 1.439707355201545340e+02 1.306443656376361560e+02 1.322954972774140856e+02 1.450059570395823414e+02 1.250774577096336344e+02 1.205358322838823852e+02 1.473656753689796801e+02 1.246939223513513326e+02 1.293704358371368812e+02 1.319212983618977546e+02 1.419688181432092904e+02 1.334882249154811404e+02 1.288828111971133978e+02 1.602307805453680487e+02 1.150486957138521547e+02 1.281425381241721198e+02 1.412521486049236330e+02 1.391027535961033834e+02 1.260924137419748376e+02 1.362444738643489188e+02 1.041166072192891221e+02 1.090308579862905134e+02 1.177724341740514404e+02 1.455635594667618875e+02 1.513426617579378615e+02 1.302354749327559205e+02 1.408697456800708494e+02 1.583726568179288563e+02 1.142102602313796780e+02 1.197438218083761825e+02 1.290900022232873425e+02 1.333895133306876915e+02 1.285115713091784926e+02 1.481340125949799926e+02 1.374521838588449612e+02 1.304804867182773478e+02 1.118404833791113759e+02 1.338966869119522016e+02 1.361585760148249733e+02 1.496409595327053239e+02 1.212217836574759815e+02 1.290588832212517048e+02 1.259663342790674250e+02 1.178445095286924555e+02 1.250858717542185872e+02 1.201208540442632824e+02 1.249079990871921950e+02 1.429058581288463188e+02 1.350679590992664032e+02 1.385216622667339550e+02 1.159719667741628371e+02 1.392474887832430568e+02 1.308404270874234214e+02 1.234252245240572421e+02 1.205108578827673256e+02 1.304635465947491184e+02 1.396758812892349226e+02 1.304738059371904626e+02 1.140263453424267794e+02 1.362468164275430524e+02 1.059508502256634728e+02 1.385617144703581971e+02 1.290574556860123892e+02 1.370156768070476971e+02 1.260292970941988244e+02 1.315003623316837320e+02 1.273666678282825302e+02 1.172486170538212633e+02 1.126625960948430958e+02 1.306948196849067472e+02 1.288329729123217930e+02 9.809742415941293814e+01 1.447840331293841132e+02 1.339331362160867229e+02 1.291176224008684983e+02 9.954372868985683454e+01 1.240004078546518116e+02 1.163646972041086514e+02 1.085873025486499017e+02 1.027211162872711441e+02 1.204756573909610466e+02 1.039247172005399165e+02 1.314360447367220104e+02 1.311870010088854031e+02 1.350372863511816206e+02 1.345817065190020116e+02 1.309485576966596625e+02 1.143297083311244364e+02 1.090248049964686601e+02 1.192548051849176858e+02 1.252695335818800118e+02 1.243217802740402789e+02 1.259443829608648002e+02 1.479653918707479932e+02 1.194876543519923189e+02 1.221635446512702288e+02 1.182943027292750884e+02 1.348950342922306049e+02 1.118210882494599190e+02 1.117615005592245438e+02 1.107886952071331166e+02 1.270009333559123235e+02 1.333136125490609061e+02 1.333332671846882249e+02 1.260069253939485350e+02 1.070734381031529239e+02 1.154228799763071578e+02 1.139929207694668918e+02 1.455646822798566120e+02 1.422588826449400869e+02 1.247862047580932341e+02 1.221217169339548718e+02 1.061440607361220287e+02 1.295194105198552563e+02 1.360349817848820067e+02 1.135476307486309224e+02 1.218314245531081070e+02 1.163179820851180182e+02 1.030434384833101547e+02 1.132046680802801149e+02 1.199563846209150455e+02 1.460202386190505308e+02 1.304450653826414452e+02 1.247240313981967432e+02 1.348810240278459105e+02 1.312494908391703632e+02 1.120055352329575271e+02 1.220433846190194913e+02 1.350707835711542373e+02 1.022367438832048236e+02 1.145347294838312422e+02 1.102569529967583151e+02 1.223104674974409676e+02 1.326952127845243012e+02 1.197473429661332176e+02 1.330970103322735270e+02 1.201602252250353189e+02 1.090640575636708860e+02 1.237878633376784023e+02 1.496116212242164920e+02 1.051800323054364839e+02 1.176444382836747167e+02 1.128317567615703751e+02 1.196234759483363348e+02 1.060647252654570423e+02 1.492500626688789964e+02 1.330712602528676882e+02 1.274361428824066849e+02 1.099070388232490956e+02 1.015633889002891550e+02 1.109578471693413491e+02 1.120391123720109192e+02 1.299170659696894461e+02 1.202043654658030789e+02 1.369049869782004123e+02 9.438244358553016866e+01 1.192353385450128940e+02 1.142055354230890316e+02 1.136587600761550476e+02 1.149054058967942922e+02 1.399206000902619564e+02 1.116754951564028602e+02 1.347687013066346822e+02 1.191244877171918546e+02 1.311398652378207146e+02 1.045064076216969227e+02 1.198918310852026679e+02 1.084514251071991424e+02 1.205385390230900242e+02 1.318940056438255510e+02 1.159202344330308279e+02 1.164042398835473335e+02 1.163040707347298905e+02 1.186673594842336854e+02 1.026975625164566850e+02 1.052463444345974608e+02 1.005969468207619713e+02 1.438202896453269943e+02 1.173405872816707500e+02 1.044615111593891328e+02 1.357831569923495181e+02 1.277171984175421926e+02 1.178311677670967725e+02 1.183896506692808117e+02 1.177206019082145190e+02 1.116560403350793251e+02 1.176056086887989807e+02 1.033989553078918959e+02 1.277725191587715159e+02 1.221834630737166663e+02 1.082597265751617925e+02 1.260965666557712552e+02 1.110772913345704467e+02 1.309417739072308109e+02 1.010084401554544797e+02 1.105222234261469367e+02 1.068307404661361062e+02 1.051636336518076433e+02 1.375247520356940356e+02 1.151234469530790534e+02 9.765648700302531893e+01 1.198562000517404442e+02 1.371491070286515424e+02 1.029323911361616695e+02 1.423074445911218788e+02 1.165012931085424839e+02 1.020076428528211352e+02 1.147846486344539159e+02 1.195845830272843955e+02 1.126898564268380056e+02 1.266976967616840142e+02 1.206873310725258648e+02 1.284531838277738700e+02 1.313886932379159020e+02 1.163882469537380757e+02 1.201305647234411538e+02 1.181683273258655333e+02 1.216469743674389150e+02 1.166129128046432868e+02 1.133135638220099821e+02 1.143975878886843134e+02 1.135951444128111802e+02 1.155964493350498401e+02 1.235933010305805766e+02 1.249573238718701305e+02 1.048520572941527718e+02 1.138134057997390158e+02 1.011566345686300110e+02 1.042221254346315789e+02 1.045967288883612412e+02 1.113116231885993415e+02 1.008089584707840487e+02 1.123713451119076865e+02 1.167337035445482769e+02 1.196213819823390452e+02 1.246346518768488352e+02 1.183443187702554695e+02 1.294466913266042809e+02 1.221473511004740686e+02 9.999937430026157870e+01 1.095803536062873746e+02 1.278001042451005418e+02 9.987454433606687587e+01 1.034798265078612758e+02 1.229404845675477134e+02 9.917247525244999906e+01 1.286941506839994531e+02 1.181124400625380702e+02 1.098234710568435446e+02 1.300197421559002748e+02 1.111677435216353160e+02 1.384384025035837169e+02 1.020676799870442863e+02 8.965427238866389814e+01 1.049507458662700827e+02 1.137843583188403045e+02 1.367744426722422020e+02 1.283776885706778046e+02 1.202370142563409559e+02 1.165457450201625136e+02 1.314510375710635799e+02 1.124205581953508783e+02 1.085294127879246560e+02 9.788750500849968716e+01 1.127986103651230962e+02 1.267232495209598255e+02 1.062716760576329591e+02 1.374571115126682912e+02 9.842753163089075485e+01 1.329269650547229844e+02 1.056734741187082562e+02 1.187219347254793718e+02 9.756617937692719522e+01 1.036003157701793782e+02 1.108225864266681384e+02 1.086466359959714225e+02 1.241249019496433164e+02 1.026434076125963628e+02 1.041563515348392741e+02 1.093316754036817997e+02 8.828569138044049680e+01 9.974112676445017200e+01 1.187256731313075164e+02 1.138928523710482068e+02 1.258139503426195773e+02 9.745650807532044269e+01 1.135003014102192509e+02 8.013131700234755783e+01 9.977201587044878295e+01 1.262937697064963345e+02 1.157957969234996654e+02 1.012498535456454505e+02 9.145841909552275695e+01 1.015902744604974401e+02 1.216233689444910482e+02 1.061885798112985810e+02 1.198533184180581088e+02 9.165903199682277602e+01 9.503602349526995852e+01 9.431703393273971869e+01 7.856783367203395585e+01 9.855650829447088768e+01 8.214853581803149041e+01 9.181814739906818090e+01 8.839982515089400295e+01 1.073223950395034620e+02 8.724537658790050898e+01 9.194231751437483524e+01 9.883728506624275667e+01 1.068503987456242186e+02 1.098242016942991057e+02 1.058326815060780888e+02 9.184314006531187147e+01 8.821070354590052887e+01 1.011952528853355346e+02 9.227386869185603757e+01 1.052089833114841326e+02 9.232531590272698452e+01 9.759893674185317991e+01 8.905565284176095986e+01 8.411328884440116838e+01 8.190346824759836863e+01 9.499467665518744752e+01 8.613681142740324503e+01 8.854585947305872651e+01 7.909146023725021735e+01 6.732943093555311975e+01 8.747377783222449921e+01 9.670275000313715452e+01 8.839524567970047997e+01 9.897126825845305120e+01 8.676448419059657624e+01 9.609249070737811849e+01 8.692171746646052100e+01 1.088165205795150143e+02 7.974675652331094966e+01 7.891140539196226200e+01 8.734389003450196753e+01 9.537288556631465042e+01 7.953029675825247580e+01 8.834004436138550886e+01 8.821431385520769197e+01 8.542810748589218406e+01 1.120296101479367650e+02 9.604418566869625806e+01 8.347391248516689188e+01 9.323156548801735255e+01 8.963255262248904387e+01 9.706854520331258129e+01 7.860983551278086168e+01 8.713932634499276730e+01 1.036237995331392483e+02 8.691336988655820051e+01 9.377575190960462237e+01 1.050656948877837920e+02 9.207130396939349737e+01 8.777763885725995863e+01 9.873747466681761864e+01 9.273306542033958522e+01 8.881016353126919682e+01 8.338062816860366411e+01 9.806362786392446651e+01 8.146839291231998459e+01 1.010383076674143581e+02 8.885489959623090783e+01 7.866804997439763270e+01 9.605227025010132991e+01 9.613511333294987082e+01 9.451422812331405510e+01 8.262616512724031281e+01 7.982932993783323639e+01 8.730260540558538196e+01 8.633125232624857404e+01 8.937226122854690402e+01 9.261495335719799016e+01 1.100942865905547592e+02 1.021408247307042814e+02 8.738123152442854291e+01 9.258127490967143558e+01 9.654278503970800784e+01 8.666580393655566183e+01 8.248299635498705129e+01 8.862374132758654355e+01 8.997775732942396587e+01 9.651849364544668219e+01 8.567939027810696473e+01 8.332203857849987116e+01 8.988828390346027675e+01 8.040367193933273882e+01 9.554174670760706078e+01 7.730578395853700613e+01 7.168388807555885478e+01 8.613131763125791451e+01 9.633968824710159140e+01 8.251283203370839203e+01 9.158380478994449447e+01 8.587497923609541317e+01 9.621499084025445825e+01 8.381792169419107097e+01 8.363864904354302610e+01 8.433188988450737611e+01 7.919006104469576712e+01 8.885534814274585358e+01 8.051236300628430342e+01 9.224537640631184843e+01 7.763793524523885026e+01 9.863328810447389117e+01 8.257606036084577283e+01 9.621863277312995422e+01 8.583356757488805044e+01 8.600056790989879119e+01 8.730732622103113272e+01 8.231548318173008738e+01 1.004600900333845459e+02 6.722141887562567319e+01 9.855775824798654128e+01 7.439633353503577951e+01 8.729040433343730854e+01 9.185758657760887047e+01 9.576733286082787799e+01 8.908136396048816152e+01 8.629077379188495911e+01 8.863876268756189347e+01 7.876463157186530850e+01 9.324891809386834041e+01 8.202340184238504150e+01 8.057329974411371154e+01 7.276571542486377098e+01 6.809630636798097214e+01 1.003274857149700381e+02 6.591825597796189129e+01 7.845730753969796467e+01 6.720567914410777632e+01 8.108644075310222377e+01 8.449659680527277317e+01 7.806713330155177744e+01 7.461786812927060453e+01 7.593764931648050265e+01 6.916902460965847865e+01 7.882056305320702450e+01 8.843954228568979659e+01 7.999213233583058980e+01 8.749243130457168149e+01 8.212666601481714679e+01 6.874249822435633916e+01 7.982910964911316398e+01 9.230603255801813134e+01 8.499862022910241421e+01 7.618994926808075263e+01 7.819937086188737396e+01 9.389085584355207459e+01 7.410257218556891701e+01 8.056081468295316483e+01 9.263643167311936111e+01 5.710591747777082361e+01 7.242598245816742519e+01 7.661760991345028060e+01 8.126115569017409257e+01 9.141946024260836623e+01 9.318551538461106531e+01 7.303246413904689405e+01 8.054128410504537783e+01 9.677209807998143276e+01 7.764933811650693940e+01 7.795026887388024761e+01 7.849095517441620018e+01 7.125161908749463180e+01 7.364633704752961307e+01 8.894548814074440202e+01 7.115514967664398682e+01 7.718629020432233290e+01 7.111613261325099700e+01 7.158181504467754053e+01 7.062565189540129040e+01 5.701579579323884417e+01 6.191630546817357583e+01 7.245605452761535048e+01 8.402529026675857438e+01 8.087733424765011137e+01 6.711319584326412269e+01 7.498480237221798461e+01 9.280033891240756816e+01 7.545074843127481756e+01 7.877856653490191263e+01 5.733589933963041574e+01 7.367582589969779860e+01 8.275881725417310975e+01 5.887712076781549086e+01 7.017273928772550562e+01 7.667971868114558731e+01 6.186998497003084907e+01 5.896991543702748828e+01 6.253400989941163601e+01 8.017575715474558251e+01 8.064307222273922093e+01 7.085239709437907152e+01 7.176283440222793786e+01 7.387743709841352313e+01 8.666219736284321584e+01 7.872337488346018120e+01 5.854949937034729146e+01 6.336466219095908770e+01 7.042075778257583352e+01 6.557234661815249410e+01 7.875718689004185080e+01 7.761972536444068282e+01 5.305734306368892561e+01 8.759849488806366935e+01 8.577795468556706737e+01 6.867519452835824723e+01 7.811298597097292884e+01 6.355135037208491156e+01 7.405879160872473221e+01 7.040259011591901128e+01 7.137809998022956393e+01 6.453813717070764255e+01 6.214929937083007871e+01 5.865171950329300898e+01 7.164846868200430663e+01 5.057653135213107731e+01 8.306074548210666819e+01 4.787566886091357077e+01 7.205610156529891697e+01 7.276998495826040880e+01 6.337011242470007488e+01 6.533330607344900898e+01 7.426054520203825859e+01 6.288999176224511700e+01 6.916601968108841447e+01 6.868946750513235600e+01 6.788165211681757683e+01 5.297272486849193740e+01 6.457139872871908892e+01 6.592121182022593473e+01 6.993661755750331110e+01 8.119788449510870976e+01 8.457688876756397178e+01 6.609954432801208668e+01 5.713842049727091421e+01 6.859364992679809347e+01 7.221768481476759405e+01 7.466993505409450904e+01 5.075686019847362473e+01 5.851755499548624329e+01 7.420536153978083860e+01 5.801162916744211628e+01 7.556744426048284424e+01 7.525150373205696042e+01 5.631708851210203193e+01 5.543301723713291551e+01 8.157502319301828209e+01 7.311311033269434745e+01 7.463502737867393932e+01 7.384635848683754489e+01 6.888357282837452544e+01 5.480388884505381952e+01 6.977406806857362653e+01 6.290336892701500915e+01 6.396284569431805522e+01 6.220317567239583667e+01 5.621828004637823994e+01 6.078215063281316333e+01 6.948032563304147402e+01 7.087484558616442598e+01 7.583720595515725904e+01 6.613112730325079269e+01 7.468919656424856157e+01 7.410099443473761482e+01 5.856405045413729482e+01 5.815016117259417427e+01 6.029466154091826269e+01 6.212756047282201877e+01 6.885886517844350863e+01 5.709496989441363013e+01 6.034019911444287487e+01 6.555252130272207012e+01 5.829337974949069690e+01 6.213881011826840961e+01 6.025160840623782121e+01 6.974528038405996710e+01 5.708800415323136690e+01 5.579122795211456776e+01 5.439800965494567464e+01 6.010659810330147934e+01 6.276409668418620669e+01 6.666609370652790290e+01 5.062059639806881250e+01 5.294624325831927791e+01 6.994727657290177092e+01 6.508283235134700817e+01 4.570228933308778352e+01 5.554433203475617375e+01 7.211152689400242366e+01 6.880406925120477979e+01 5.706986518922504814e+01 6.232990953971667381e+01 5.111457823794913224e+01 5.660083179696012934e+01 6.642980843429633353e+01 5.522339790452618047e+01 5.652696706979634911e+01 5.033585786711252297e+01 5.269971602988638892e+01 5.536882086940104841e+01 6.088768599086909461e+01 5.063804745679328789e+01 6.475278664919112259e+01 5.522969997849467205e+01 5.256172637092689115e+01 5.715059064745831563e+01 5.922840107545133037e+01 6.827318002018343179e+01 5.565231632430091224e+01 5.644231120612447938e+01 4.756161213414092259e+01 4.618172757169048737e+01 6.069382715270464956e+01 5.572624657156842432e+01 4.433467736649844682e+01 7.056678902085253924e+01 6.428403146012675506e+01 6.052508710156426730e+01 6.495221366203963953e+01 4.832908269879244045e+01 6.249250501478391584e+01 4.741345083895561174e+01 4.711137102033200819e+01 4.874263051090428434e+01 5.585425477337506095e+01 5.068495171143226230e+01 6.076079392155243397e+01 6.053097861473759167e+01 5.288828626958078871e+01 5.970511648778482083e+01 5.195081033904826029e+01 6.539219315140252320e+01 5.070128731944939204e+01 4.725933856907238351e+01 5.598652628178898283e+01 3.433364741472485093e+01 4.283981853959623010e+01 5.224973050264026853e+01 3.904318435472180937e+01 5.022548512746363514e+01 4.780376857340588970e+01 5.170256597031593060e+01 5.472171533175080782e+01 4.883747917104234659e+01 4.655711979059850592e+01 6.371860313315955437e+01 6.584700861671963423e+01 5.306496942161818708e+01 3.559313334953707653e+01 5.388742117643379004e+01 5.591275989246825873e+01 4.007215433829654927e+01 5.657074085021637444e+01 5.424494978781372367e+01 5.381708660410551204e+01 5.068682989181907317e+01 3.831117173676386045e+01 3.950231260875569461e+01 5.889241301955385666e+01 5.490751400644246161e+01 4.969558142919753863e+01 4.464779293931083970e+01 4.627725980431810626e+01 4.794523764459366788e+01 5.321086950500533419e+01 4.424641064221950870e+01 4.494017496754928231e+01 5.086993476716560281e+01 4.728276829187968389e+01 4.882256721365355645e+01 6.062518373876267219e+01 5.859516042598681906e+01 4.583049307429814689e+01 5.012100923501449046e+01 6.049160899810784287e+01 4.545952600263865406e+01 4.231727648012425647e+01 4.957638556762267967e+01 5.653618573159766925e+01 6.886691670366928975e+01 5.407529750168873761e+01 3.861496643169871845e+01 5.260524530213902494e+01 4.714409987208551911e+01 4.882000481818380422e+01 4.955340233064639932e+01 5.616471257531716788e+01 5.905498322357289709e+01 4.546351439556367779e+01 4.458904495052651384e+01 3.558294673250274798e+01 4.996789675685835164e+01 5.833861708219608033e+01 5.109774635963054834e+01 4.403739129661165919e+01 6.621441125669937833e+01 6.061984273781872901e+01 5.094866119759148404e+01 6.301786851808095236e+01 5.276236694405090333e+01 5.329417353356861753e+01 4.861813829179217095e+01 5.066356878143910336e+01 4.936759414292752268e+01 5.472294376709850638e+01 3.460126618028358791e+01 5.017840295660208483e+01 4.290914610947807262e+01 4.636544176415341667e+01 5.008790244662182545e+01 5.875401303324552771e+01 3.866532295146240017e+01 4.745436847644216272e+01 4.591562091390163403e+01 4.323228591470822835e+01 5.572383519038566391e+01 4.829771313641663255e+01 4.495231764009582776e+01 5.133723518356848103e+01 4.057723603362488518e+01 5.036461512889391656e+01 4.502602678324758045e+01 4.306775963252401596e+01 4.134233291398478372e+01 4.745284349209612884e+01 5.457732227080107634e+01 4.403210718561319936e+01 6.107076343730655310e+01 4.289915006084623172e+01 4.468396303107232370e+01 5.261964270855320080e+01 6.601627835683933654e+01 4.723478056019108351e+01 5.511107499008127064e+01 5.594740089501629399e+01 4.449391949274210134e+01 5.137234758090827569e+01 5.393932553285208087e+01 4.468372855763763596e+01 5.073078541781068651e+01 4.549564472064547971e+01 5.003441069885363390e+01 4.939400144747870058e+01 5.102267783242731980e+01 4.707728212420974501e+01 3.600075066995106710e+01 4.727044847701322539e+01 3.970122442793152828e+01 4.651074432554606375e+01 3.453325248212759391e+01 3.906322887238793129e+01 3.999942277259273737e+01 4.256934634005818907e+01 4.142600660558509418e+01 3.445302971812883897e+01 4.161272596214620023e+01 4.377459110831202338e+01 3.996149839660939307e+01 3.719796167018460409e+01 4.317227034926884244e+01 3.687535654250595485e+01 4.274122756120992506e+01 3.690184045402163093e+01 3.552195551028396636e+01 4.923272064742884879e+01 4.549158071509030776e+01 4.050345438635410034e+01 3.364693908167950553e+01 3.673232851817077460e+01 5.354219537530013184e+01 3.579225317838979237e+01 3.877572422727947554e+01 3.884503770079691520e+01 3.376458035049795114e+01 5.697236233200775501e+01 3.730868602993828631e+01 3.979542032202280666e+01 5.588426068306154804e+01 3.750890251846959700e+01 4.036514835536898715e+01 4.207913967358165053e+01 5.058864646834885548e+01 3.690545850077100454e+01 4.023997407888674616e+01 3.609015284425842651e+01 4.467313332234088818e+01 4.113724429265085547e+01 3.666839980679841915e+01 4.766613143850713641e+01 4.108578425459465677e+01 3.071514882492122567e+01 4.293791490465670790e+01 4.194921556557401487e+01 4.127941121433287464e+01 4.004550215732220408e+01 3.331193672772370462e+01 3.923811080742274982e+01 3.812277592992820274e+01 4.143117683709221666e+01 3.569574513774043112e+01 4.246210107810579615e+01 3.727516589223550625e+01 2.775803456775701505e+01 3.822905383307764282e+01 3.850315312396116951e+01 3.574427337464970833e+01 3.996343959963551384e+01 3.401968263531541226e+01 3.943478156509468135e+01 3.608474200078044447e+01 4.744749234781916414e+01 3.946527576660313485e+01 4.080036598363344780e+01 3.670318663374633417e+01 2.929851562279641541e+01 3.668346256186229226e+01 3.646759338688214314e+01 4.691507503588908179e+01 4.250580196738773253e+01 3.677285547321963577e+01 3.789955785271821753e+01 4.235304081024432321e+01 4.056494054912434422e+01 3.918472157334275607e+01 4.950979612149217246e+01 4.153935171731923504e+01 4.124405330280121262e+01 4.004918317818059847e+01 3.290830912597912317e+01 3.977437381578543807e+01 3.923983871686372993e+01 2.705909352170704807e+01 3.215420581313880177e+01 3.627483743418427764e+01 3.874928343821276400e+01 2.890400996317854521e+01 2.920408633305181567e+01 4.106997129184021844e+01 4.311323138737036231e+01 4.490495929802710862e+01 3.246293593022619461e+01 4.840638052682708548e+01 3.757972078113274250e+01 4.854150432162538209e+01 4.379362758295758340e+01 3.415580987616657893e+01 3.263192638795310074e+01 3.664201170230626303e+01 4.049532173426970871e+01 4.210240344738367213e+01 4.411937305504945073e+01 4.022425595530383902e+01 3.225124712444264929e+01 4.569004818242260058e+01 4.489235865462642039e+01 4.389499593433426128e+01 3.269009941374712724e+01 4.072623382782271761e+01 3.813759790917095671e+01 4.518885175206209937e+01 4.329274071463751028e+01 3.279261105628278727e+01 4.738175767865611476e+01 5.664816382692558250e+01 4.568611064144933920e+01 3.328898047227879431e+01 3.882453376531235989e+01 3.444437247011050829e+01 3.809450999128335269e+01 3.764999548873267088e+01 3.019320732720563427e+01 3.740037112959805654e+01 3.173683132220072167e+01 3.656389914314747358e+01 4.835161142209412333e+01 3.821143407907773337e+01 3.551445834291498471e+01 3.889279373874538237e+01 2.685826016609117062e+01 4.593582862537230227e+01 3.197335008118713873e+01 2.889229420786953639e+01 3.588013973841986370e+01 5.224079131737030934e+01 2.857254866909479674e+01 2.851325212315162361e+01 3.832401517056816687e+01 4.297095505928512438e+01 2.693320070816682943e+01 2.564048802607988264e+01 3.266271879047585003e+01 4.517190626348510563e+01 3.735642286578715243e+01 3.907693435851983565e+01 3.863018433162108778e+01 3.458382224365988122e+01 4.756949370414697142e+01 3.148573811716331150e+01 3.901206690995640969e+01 3.113270000603994347e+01 2.876685147683251387e+01 3.836089262305468850e+01 2.539271146399909895e+01 4.376929775362671649e+01 4.630564219498081258e+01 4.970831937081881335e+01 4.805835280106742857e+01 4.678665079011513939e+01 3.916431261152419552e+01 3.823921219656114801e+01 3.144616301597920227e+01 3.496411298827361236e+01 3.622782086663995216e+01 3.075283231332563005e+01 3.760544419480416423e+01 3.357169430419985190e+01 3.398313337434953496e+01 3.495882879219005446e+01 3.297563696282410461e+01 3.934366991409532943e+01 3.325275396255486982e+01 3.254716621603006388e+01 3.249655160850416991e+01 3.160433543536099776e+01 4.149121679575103627e+01 2.977149187495802352e+01 3.693511127145362138e+01 3.966869272907668176e+01 3.741590885843007186e+01 3.945381271422726854e+01 3.295932702523095514e+01 4.697910285567228783e+01 4.355452412593248113e+01 2.654831822440048583e+01 3.663782835261518755e+01 4.478728044566540234e+01 2.799476960681592175e+01 2.602046159838957706e+01 3.112151811064349616e+01 3.755622644540355992e+01 4.259272146113972468e+01 3.406086399439683277e+01 3.674367847615101823e+01 4.075652074953776349e+01 3.873875532040562319e+01 3.350431011349488841e+01 4.573794993959734256e+01 4.365912076083593263e+01 3.390827744655888409e+01 4.039833901340555400e+01 4.192455177917187115e+01 3.552214828323461404e+01 3.530807244370394926e+01 3.556931772885006637e+01 4.204629019169243520e+01 2.853982757289189465e+01 3.101416935135184971e+01 3.823215653213063092e+01 3.280653583771239568e+01 4.318420866026774974e+01 3.173991237962860268e+01 4.258987292858364526e+01 3.756164325912406099e+01 2.646860668340620393e+01 4.323090565933472362e+01 3.721463014972469807e+01 3.293052864214164543e+01 4.474628295222424157e+01 3.759306766214752571e+01 3.326201814871876650e+01 3.589310873854354611e+01 4.407021421248229842e+01 4.181807884108857820e+01 4.432922984493204410e+01 3.401432911549424176e+01 2.690593555270711335e+01 3.848292296306156857e+01 3.897619955388295665e+01 3.118572137184212423e+01 3.928422089907974879e+01 3.712595668646169145e+01 2.836356409362814901e+01 3.395856479527474647e+01 5.628092267410986693e+01 4.726102628696053642e+01 3.254116030603931620e+01 4.047605943900200032e+01 3.157997390005513338e+01 3.363679446791341121e+01 3.127316800570347155e+01 4.754593769693203598e+01 3.157100336297395415e+01 3.517508743481313616e+01 2.720311906698434257e+01 4.858904445344688838e+01 4.283446922420138492e+01 3.611588279498397469e+01 3.148608860209045801e+01 3.298725821506101852e+01 3.771457650969681197e+01 4.063816690374607532e+01 3.385827248614305773e+01 4.028925145976385380e+01 2.958161558635918809e+01 3.788223596795570103e+01 3.360166682561923324e+01 2.986997663314954465e+01 4.265992303394835261e+01 2.568052739640688742e+01 4.074357634401278716e+01 4.340681593574236530e+01 4.026542138646474456e+01 4.170721442763357345e+01 3.220405197570311628e+01 3.465701669870941970e+01 3.167611968625451979e+01 2.574386174131419125e+01 3.157592143300765386e+01 3.785080456589408726e+01 3.074343896022868705e+01 2.911510355297015451e+01 2.999826348143726662e+01 3.120623761973938670e+01 3.442975058639744645e+01 3.799345025633617468e+01 3.557741560903030376e+01 3.553060935401499876e+01 2.384522802909421557e+01 3.222473926463325711e+01 3.420208662144083434e+01 3.535989622952276790e+01 3.026942376620236530e+01 2.860706822071121280e+01 3.205129125726144679e+01 2.430985303317482860e+01 3.516648317562007975e+01 3.366977264209358367e+01 3.247552012153153100e+01 2.895823399604326198e+01 2.933285526346330485e+01 3.942388402120753454e+01 3.076001360343814284e+01 4.170789203050650684e+01 3.087753053067672937e+01 3.555360908512783880e+01 3.049681651342644528e+01 1.529300473280554051e+01 2.659554258435898433e+01 3.491122760358263832e+01 1.943019754441622737e+01 2.303958270175304790e+01 3.710619953963974638e+01 2.424048329441173522e+01 2.440971164168342966e+01 3.282975449652623468e+01 2.992352742666274423e+01 2.783895230821923406e+01 3.540370766422786630e+01 3.656284044342759643e+01 2.778911861825253382e+01 3.514509177938158047e+01 3.835066725884030348e+01 3.739183453806627000e+01 3.543298192004510128e+01 2.471981328629944485e+01 2.593998302326038541e+01 2.896041815742804459e+01 2.302375905484866436e+01 3.431991986741000034e+01 3.070560162014963979e+01 3.829640907104972314e+01 3.135683108601686797e+01 3.323771230854171677e+01 3.318684240682611630e+01 2.499375963677811185e+01 2.709789553370427839e+01 3.599288803413514870e+01 3.636717530292162337e+01 2.270582034916911951e+01 2.626330207802578087e+01 3.818984420508392930e+01 4.014836361770751694e+01 2.448753895064528407e+01 2.763496848517760540e+01 2.242433264080013444e+01 2.751629936111716646e+01 2.433484069033380592e+01 2.836386522357215867e+01 2.657282756720121597e+01 3.024787610432771245e+01 2.661587307494847821e+01 3.012778321339761689e+01 2.848481918377708055e+01 3.287856645822579793e+01 2.201003641196931326e+01 3.204127711116803567e+01 3.111204993524629714e+01 3.130841907731815965e+01 3.410519954253761199e+01 2.142006845846107765e+01 2.934319783045999230e+01 2.049602396614664457e+01 2.944248103911916203e+01 2.650791879753721503e+01 3.925583473502634746e+01 2.817881269420745483e+01 2.532223614392469102e+01 3.254901571367383895e+01 2.770603876502558904e+01 3.054815498717084665e+01 3.143603053041750073e+01 3.495993645803342531e+01 2.369992641177690373e+01 2.444388563190489450e+01 2.316323834066233189e+01 2.582838979444140293e+01 3.986404657103907567e+01 1.838723083112855861e+01 1.134315648491749329e+01 2.469450215569080953e+01 2.228241153762444426e+01 1.753035475011032318e+01 2.301419626012910769e+01 3.195529813513331874e+01 2.203424726019017399e+01 3.598587940736462798e+01 1.728692615162902868e+01 2.284947015401968073e+01 2.938477880655298691e+01 1.684185116610821353e+01 2.312262761104005548e+01 2.410413640794896395e+01 2.698175863033767286e+01 3.045255172560903034e+01 3.136628009575411014e+01 2.706308471127522353e+01 2.567093674680147686e+01 2.557011463042563904e+01 2.463319807578496068e+01 2.673186021427976300e+01 2.775276208014237866e+01 4.243994128825492140e+01 3.397544592685396481e+01 4.118280539455360412e+01 3.106255406933618701e+01 2.578489954246366977e+01 2.672708114128421997e+01 2.429984045584983932e+01 2.593385382948622819e+01 2.695972999077715215e+01 2.075706676650953142e+01 2.097367281366257430e+01 3.523451432166265818e+01 2.696507070386821425e+01 3.149642181903745808e+01 2.131327071715675103e+01 2.369492309162926347e+01 3.312050636047995766e+01 2.408444124748968562e+01 2.962496200674742752e+01 2.612072008011824664e+01 3.034448121602342496e+01 2.588292533077324720e+01 3.047597101890180582e+01 2.013200892686054999e+01 2.297015628672945198e+01 2.037888304526986616e+01 3.523491608741456105e+01 2.623013069830783195e+01 2.959987903520182329e+01 2.406266108579179530e+01 1.735280561011387590e+01 2.304502976308465279e+01 3.102140406832350905e+01 2.372656281535873646e+01 2.513063632559214255e+01 3.443451665403837580e+01 3.150168598259279307e+01 1.847599854499969751e+01 3.114342589363687352e+01 1.618035483570692534e+01 2.577276780522299049e+01 1.441471023571300059e+01 1.722928509101862460e+01 1.630435090346372462e+01 2.259007126637500562e+01 2.420957127606619252e+01 2.318579206326604236e+01 1.893554298066660380e+01 3.539489088877217426e+01 1.830360959408394095e+01 2.787021621119772519e+01 1.659606591216084936e+01 2.233685666971826933e+01 2.802313543113130834e+01 2.674540957427450749e+01 2.307103667660270574e+01 2.580526049799873434e+01 2.408611661431132944e+01 2.598345361761408867e+01 1.369181520812905006e+01 1.909748977900220268e+01 2.555164084522214551e+01 2.463351068435740743e+01 3.052083202931625650e+01 2.852514596693947269e+01 2.698090012766404300e+01 2.886295957633638309e+01 2.594464331526470247e+01 1.685578906218749395e+01 2.927103579316233350e+01 2.286138100035479681e+01 3.022189183846739979e+01 2.006661634338043498e+01 3.085132673583216345e+01 2.868876896019933653e+01 2.764593266334727772e+01 2.948639198454639754e+01 1.701279669884407753e+01 2.750311315136768897e+01 2.412485141742481431e+01 2.890652593106198864e+01 2.502248226688564614e+01 2.199343760704229211e+01 3.397169651254071709e+01 1.367169156085209991e+01 2.911865411059869757e+01 2.740041008716739412e+01 1.801144790306829080e+01 2.956285612242472283e+01 2.586309192342644536e+01 2.252373318451601847e+01 3.278562714881270068e+01 2.474814987238235986e+01 3.229975709400056161e+01 2.244830457185932815e+01 2.384861904822160383e+01 2.647160797043060398e+01 2.139084745938191645e+01 1.895623221463886310e+01 1.984467534840187497e+01 2.189148294892579472e+01 2.432940983279742042e+01 1.883314168069109584e+01 1.445551425721060390e+01 2.367272093837971525e+01 2.248652105181055560e+01 1.812795026617954974e+01 1.757479916908516770e+01 1.561544528348241911e+01 2.282640607610921180e+01 1.897252136546339685e+01 2.122907188395206646e+01 1.813497262578963998e+01 2.698150388045148063e+01 1.771680732735963915e+01 1.632866700196406384e+01 1.439420992741521310e+01 2.391378763709994004e+01 1.950511841014986913e+01 1.605926836287298087e+01 1.949208696974151422e+01 2.082926375046731593e+01 1.610860430198139781e+01 1.933814659365024369e+01 2.014753997618306869e+01 1.995408616475824815e+01 2.011792829680293337e+01 2.652668485594658065e+01 2.014253854865721038e+01 2.022467093810705308e+01 1.454176346205566261e+01 3.038086574032805487e+01 2.561239444678399479e+01 2.304452420229942078e+01 2.414265456532501375e+01 1.792945326608521128e+01 2.084065661404949310e+01 1.858703128568524576e+01 2.371383525706519535e+01 2.414145220286479088e+01 1.789377166491642868e+01 1.899753894171619706e+01 2.611472837948200620e+01 1.807059701369719562e+01 1.893065255544783909e+01 2.329194256084909753e+01 2.616174145459803313e+01 2.245688781311232418e+01 2.093597141975807929e+01 1.794451802981800626e+01 1.601616837626442447e+01 2.166704129860928063e+01 2.092484245338626891e+01 1.927181907451020848e+01 1.233511192456127326e+01 1.755546031260177386e+01 1.825813924380624087e+01 1.654523673952734342e+01 2.143894016375526235e+01 1.910241109273454185e+01 1.610958297487581348e+01 2.555528081699863918e+01 1.948864293377313572e+01 2.599912211796335981e+01 1.858692969396537364e+01 1.681183066224558686e+01 3.467068070091860932e+01 1.555731401076997678e+01 1.863779329387402584e+01 1.869598519588243946e+01 2.014933702342730371e+01 8.185129568842578252e+00 2.077157300595924383e+01 1.235193311437126695e+01 2.327481289318689406e+01 1.752648378322811595e+01 1.426203396913883736e+01 1.961363659549644112e+01 1.126562057149033258e+01 3.161079571840337010e+01 1.955477928366164875e+01 1.504963301456812097e+01 2.426691676198284853e+01 1.837743694850881226e+01 1.774410781013570926e+01 2.218251775583380336e+01 1.291323092052425281e+01 1.997853705701140115e+01 2.145078326436294702e+01 1.970051328341853392e+01 1.445122625810278372e+01 1.239889263676375997e+01 1.739627421371045557e+01 2.313919067695464094e+01 1.889690827688816555e+01 1.650491394927982114e+01 1.991886826221664464e+01 1.430723265838517122e+01 1.638245233855455751e+01 2.318659401365017558e+01 2.052730906966736057e+01 2.152119069890384395e+01 2.076078830163309874e+01 2.569356973598194571e+01 2.313586145044765985e+01 1.780919789146671306e+01 1.862042308787313516e+01 1.832414790429996287e+01 1.285074170676864114e+01 1.474990298377497666e+01 1.495628860750989730e+01 1.621736585781158269e+01 1.490637639065401565e+01 1.272804503693116196e+01 2.188645648841047375e+01 1.630368404469739474e+01 1.040264649163114363e+01 3.034001927640872509e+01 2.043828882950078807e+01 1.613934538926138273e+01 2.128020793020221291e+01 2.346435278640811362e+01 2.245292693199959899e+01 1.517172481143520102e+01 2.349754012022717475e+01 2.214355641945035558e+01 1.405293788963204982e+01 1.893528552077277638e+01 2.277744409477906373e+01 1.792082773284545638e+01 1.446999446840936088e+01 2.060025150437481756e+01 1.665030765184737760e+01 2.173511676336069698e+01 1.546982542851446141e+01 1.391787309521411053e+01 2.292235314234898880e+01 2.736696820658434604e+01 1.753259772867797395e+01 2.541588835426250981e+01 2.166457060008672642e+01 2.016527275762324578e+01 1.789563750405599052e+01 2.275765305890949008e+01 1.946609808314247658e+01 9.187714652977632568e+00 1.687660038952584785e+01 2.986210338270781861e+01 1.988627328774156666e+01 1.204111272205526895e+01 1.767823259786779388e+01 2.309300350537951374e+01 1.769800150691635565e+01 1.515833224607831298e+01 1.778241485600609550e+01 2.206208894022292810e+01 1.608837746501258792e+01 1.719031322629087555e+01 2.394184678712255021e+01 1.539306981255860052e+01 1.646041178540236771e+01 1.902836237711068179e+01 9.563464393784729012e+00 1.867947417119203379e+01 1.571971466039115661e+01 2.317416734763254738e+01 1.733138633315192934e+01 1.243275372974680515e+01 1.438158091830605834e+01 2.150205104287160651e+01 1.895755333268455800e+01 2.064986325862266980e+01 1.776732838529248681e+01 2.150364115418283717e+01 2.104518488392118059e+01 1.419167122888901922e+01 1.534078042361176841e+01 1.232072498749802847e+01 1.491594608636244956e+01 1.135326254787220179e+01 1.086496402538872452e+01 1.135276706153688586e+01 1.578571594495629427e+01 1.109942359761112840e+01 1.160542741989138094e+01 7.388741260849021053e+00 1.794998672890963931e+01 1.097941536899622506e+01 1.441124860901318527e+01 1.415721041110839451e+01 1.535527667004742547e+01 1.279867349863200765e+01 6.176431959671896621e+00 1.864235328213569431e+01 4.550019859895845897e+00 1.658250129007907958e+01 1.136798949618464505e+01 1.361219040065222607e+01 1.451813071650417797e+01 2.210948513693236350e+01 7.742237855474351171e+00 9.471376023121559129e+00 1.416290990491564017e+01 1.922044187608162602e+01 1.665827610665487413e+01 5.115255465354580977e+00 2.373210204561337378e+01 1.957203110630022280e+01 1.729076527088658111e+01 1.175796094498925370e+01 1.485256998775870052e+01 1.090940368763028445e+01 1.222005338353156745e+01 2.267727254612231746e+01 1.878351138662263509e+01 1.206211710855643027e+01 9.546024205399618268e+00 2.057202694540653809e+01 1.718587288603402996e+01 1.077766225711434700e+01 1.227096865587826535e+01 1.469294631565116127e+01 1.624988220041237952e+01 2.087453476816532216e+01 1.425502510480734131e+01 1.978316193228232578e+01 5.983810827224337991e+00 1.674410645198403458e+01 1.545489106001607560e+01 1.742290647520023938e+01 1.143257441043814993e+01 1.555636482007693644e+01 1.859969897017956697e+01 1.317036997381287300e+01 1.335025685546239416e+01 1.196386648837258448e+01 1.302955622413291081e+01 1.874794342210417142e+01 1.794161209001052981e+01 1.308782922138922089e+01 7.811359433442036426e+00 1.219225721789450390e+01 1.920333092817274334e+01 1.717181126175598394e+01 1.443226969414781991e+01 1.480273993539674038e+01 1.458046001202867892e+01 1.421947774885789428e+01 1.799930600134616654e+01 1.821436043088699819e+01 1.445696714089496382e+01 1.776822407818356453e+01 1.661575193074994772e+01 1.562400322083353998e+01 1.652571211590573697e+01 1.928161732534161743e+01 1.043112465070347383e+01 1.805189660853802636e+01 1.412614390503761364e+01 1.154794734622731767e+01 1.148212499049215118e+01 1.938468683782448210e+01 1.529229254163138130e+01 2.051276200111033532e+01 1.504307439154041148e+01 1.266493453264535773e+01 1.744797923296555808e+01 2.173023618589973793e+01 1.058285126441416857e+01 1.335646967384053241e+01 2.043224758567204447e+01 1.646261779586239982e+01 8.208641304749068723e+00 1.786630450993234476e+01 1.528761843551566102e+01 1.375954593349229249e+01 1.301156627645756814e+01 1.522050031957117788e+01 1.213946681992562837e+01 1.789637326530016992e+01 1.526911157777796291e+01 1.978648005637708707e+01 2.153447149839778874e+01 9.775247475145107501e+00 9.780555461187816491e+00 8.413695132508539842e+00 2.474910680165439913e+01 1.360542798845186141e+01 1.680857036466854737e+01 1.484700514929693504e+01 1.352406212192526880e+01 1.218927126530883953e+01 1.537634077043855640e+01 1.494004018386639032e+01 1.585513297230210483e+01 1.575724177758791633e+01 1.462884121355660483e+01 2.655166055975197992e+01 9.641394565534090688e+00 1.552163632749472910e+01 1.097918248519865614e+01 1.578106620473967148e+01 1.595021466509616737e+01 1.461170703032717988e+01 1.198589586189403633e+01 1.672475542018116101e+01 1.777681921284251487e+01 7.476632668916718849e+00 1.300056233589855736e+01 1.008331183088143845e+01 2.065131753648629953e+01 1.232016462692622305e+01 1.395904683945738611e+01 1.262325630001212140e+01 1.549392991726768898e+01 8.993592461347168054e+00 1.208582452483953595e+01 1.109474388387318733e+01 1.579994613484472232e+01 1.673927061788021220e+01 1.404476823448676903e+01 1.915815391830828318e+01 2.239843554986272878e+01 1.955140241042766291e+01 1.358392768378605631e+01 2.087897065687335640e+01 1.078307767977420717e+01 1.353807016057946022e+01 2.260420965667670501e+01 1.454983312533439488e+01 1.092946315398190116e+01 1.233183793590514377e+01 2.312589033358034030e+01 1.205465602102761657e+01 1.552520303069585061e+01 1.544028425723618803e+01 9.841516203203468649e+00 1.287193308957686000e+01 1.951132674453797833e+01 1.205499224638943367e+01 1.374045475230581559e+01 9.962973614072534900e+00 1.291934407228760584e+01 1.947263797589573642e+01 1.488324637636916847e+01 1.612733527903372277e+01 8.064005207318981405e+00 1.659074919925095770e+01 2.241923684747844447e+01 8.775550053433219588e+00 1.503343045519816634e+01 1.247976470503709656e+01 1.833116912287893996e+01 1.222085103967589603e+01 1.266371379563288180e+01 1.331982266257689673e+01 1.343777383447114637e+01 1.332400425532398103e+01 1.823421833075081011e+01 1.143702389161753352e+01 1.805972852746965529e+01 1.330670385508718567e+01 1.391590888150730798e+01 1.332612545227444656e+01 1.150755836602846927e+01 1.803008671011311037e+01 1.232022378921504036e+01 1.881911998459339941e+01 1.727847972655727560e+01 2.027720270892434584e+01 1.402282844005329387e+01 1.276434148630355558e+01 1.018340355496215821e+01 2.146920881273531734e+01 1.462331454242383266e+01 1.524323399292548054e+01 1.271661075005595798e+01 1.434645043698500011e+01 1.587306546407969066e+01 2.760117951603190178e+01 1.670424141494033421e+01 1.264672998290196837e+01 1.076796536358787826e+01 1.192353530709370446e+01 1.834462901515109223e+01 1.241762176556007446e+01 8.028141549496256246e+00 2.098771384192293255e+01 1.464944107092114756e+01 1.526789719154651515e+01 1.624490629464950686e+01 2.131066136467701710e+01 1.005186097336654427e+01 1.603594534682538608e+01 1.232172885019275910e+01 1.490550107832087612e+01 8.152171466646699116e+00 1.547659405364044183e+01 1.418656336349757829e+01 8.445510195654911456e+00 1.223927678721541490e+01 1.440692115439979482e+01 1.126852723205969298e+01 1.104018190827960844e+01 1.900216788874966412e+01 2.228077190148356479e+01 1.331567815683452238e+01 1.545706313855903247e+01 1.773958298975068004e+01 1.657194085252004001e+01 1.220793857019672757e+01 2.192347821782860606e+01 2.018985264986877937e+01 1.202044396519255187e+01 1.725321345739054379e+01 1.542504083570257656e+01 9.249459741044701033e+00 1.600108731379195248e+01 1.231917752806651123e+01 1.444832444942452554e+01 1.343766659263464547e+01 2.033624696490134198e+01 1.587633961002440586e+01 1.314990815380280154e+01 1.705360311153528130e+01 1.333089797996206549e+01 1.538687315339691430e+01 1.871580430152749486e+01 1.624331934130452026e+01 5.354875932839553876e+00 1.452805434644082005e+01 1.319374168458182162e+01 8.076659271997328915e+00 1.558341202339547493e+01 2.277414234656641057e+01 1.107518913876858946e+01 1.250051788145043474e+01 9.361208187715458706e+00 1.879924962214450090e+01 9.852519695966122981e+00 1.087010593216321652e+01 1.815304046818370765e+01 2.056671008394940969e+01 1.675111444595003363e+01 1.358308668544218278e+01 1.338321249846211991e+01 1.681367480359646649e+01 2.067149773751471997e+01 1.429771334225073076e+01 1.043246905813994552e+01 1.738308247978285692e+01 1.245971086461618071e+01 1.000980844942178294e+01 1.711210979960399214e+01 1.107934229815661098e+01 1.894982653208749568e+01 6.209536649375401396e+00 9.221054899085382672e+00 1.492326641987759395e+01 1.895621883689221931e+01 1.404189453151131772e+01 9.805787463071483856e+00 1.929470530264692840e+01 1.498727690161664405e+01 8.680558594445816567e+00 1.260356433561326561e+01 1.343748586128118028e+01 1.765739249548910195e+01 1.135618540953020528e+01 1.362653911306589194e+01 2.132724473282407374e+01 1.227984232553541055e+01 1.465596883545522822e+01 9.467691720455251314e+00 1.416178574552917802e+01 6.440577021270932789e+00 6.566230535586267791e+00 1.381158828200520716e+01 1.579902196264404601e+01 1.007968866631357407e+01 1.088645107875357532e+01 1.355347941798291345e+01 1.217964854434911715e+01 8.773013706979677195e+00 1.656605381546758338e+01 1.376367887472502005e+01 9.693824887129359524e+00 8.755235691427689204e+00 1.700880148785943646e+01 1.529082086736249124e+01 1.446108827977202438e+01 8.710255884238723212e+00 1.173233186679885165e+01 8.695737868364137313e+00 7.294047651451639247e+00 6.959776660403543147e+00 6.996723703190877330e+00 7.761381376989613834e+00 1.317496986017851057e+01 9.017739362882672083e+00 1.278659063849686284e+01 7.988667233290153824e+00 1.537297200192010926e+01 1.391425885024995246e+01 1.028793438208759525e+01 1.559310351361519764e+01 1.178384171003867920e+01 9.611715630337982930e+00 8.104141319222028628e+00 8.578686051243769484e+00 1.060179217327130807e+01 1.335838174811233614e+01 1.240956716499122159e+01 5.666097773046423036e+00 1.148771776652545640e+01 8.160127322662864557e+00 1.280637762048055173e+01 9.708391671244104515e+00 7.532870731767816075e+00 6.356080276373993421e+00 1.327624186667668482e+01 1.023761887870106158e+01 1.034032193953412637e+01 1.316289996177745358e+01 4.540937996254139186e+00 7.944229846692453023e+00 1.123958818211822042e+01 7.296360427593041820e+00 8.208587150727542081e+00 1.446291037318551531e+01 1.260949382491673987e+01 8.355059372153434083e+00 6.806351503547803716e+00 6.533733504687767812e+00 4.994208905309153401e+00 6.966609581420097896e+00 8.231335602324307388e+00 1.416102848784564117e+01 1.187985051598863073e+01 8.437241527491265103e+00 1.064286331712851918e+01 6.309392165455684598e+00 1.250169323704699309e+01 5.908430677846464363e+00 9.872355770557122767e+00 9.858113122569347908e+00 1.020072891773348722e+01 1.476754245932749043e+01 6.043679878152984131e+00 1.004587941619429436e+01 7.531695719323263205e+00 6.501886946455742944e+00 1.117236493734149150e+01 9.583530821680401601e+00 9.463568785140108020e+00 6.606042433314826212e+00 3.299896413773423021e+00 9.385785965633768768e+00 1.276135235020268333e+01 1.223017954040747668e+01 7.108557343473472123e+00 1.558173395967352093e+01 4.880280998158202266e+00 9.483868312671724254e+00 7.100891925761407819e+00 9.175194889359554296e+00 1.113671493328049422e+01 8.486520574209217571e+00 6.373546913062934749e+00 1.123199432820035781e+01 6.240111201702362997e+00 1.108605659573527547e+01 1.772533526960167194e+01 8.591254894493891570e+00 1.277689683304611279e+01 1.621071555677921339e+01 1.430231309927497563e+01 5.381021081808841089e+00 8.299391554298013673e+00 8.100796496019706083e+00 7.621155075655500433e+00 1.191906848748629244e+01 1.396041237802125856e+01 6.436128203534400960e+00 1.211028606297534793e+01 8.024009890710466664e+00 1.224525922351512897e+01 1.141817383538465158e+01 1.491825597699537553e+01 1.055559891726446153e+01 7.038684344290223827e+00 1.434023852468723348e+01 1.190265569266014722e+01 5.340071823285662767e+00 1.178362499310072664e+01 2.020868346590036779e+00 9.088726823113768560e+00 8.116622595741638690e+00 8.292828102963007098e+00 9.702642957750775565e+00 9.794901923523001486e+00 1.636547210454509838e+01 7.956514023077477127e+00 1.467025423534093065e+01 1.337311173702571310e+01 8.786695828470225678e+00 8.251311484336149249e+00 1.317646120760887385e+01 7.712868207946062427e+00 9.308922347866104730e+00 9.160574995628147477e+00 1.490181641529017220e+01 6.103291278220663862e+00 1.079119209848467165e+01 8.058495926160031075e+00 7.222783709355580228e+00 9.034179345065254552e+00 9.908481404010366589e+00 8.061863670246859570e+00 8.081735199641070011e+00 1.092266942707419908e+01 1.273517407613874575e+01 1.275656177642729183e+01 1.180742518881791092e+01 7.516259397469929660e+00 8.519517061000279057e+00 7.698450453414054984e+00 7.180674561634944553e+00 5.441008007226016296e+00 1.364783324907185857e+01 6.909609480816128801e+00 3.540033136245505752e+00 6.198399277587089529e+00 7.628482031920476025e+00 1.154850146147188994e+01 1.515330094830602903e+01 7.630728907722682308e+00 6.878433673392396308e+00 1.016503853389756351e+01 8.389717263801717451e+00 5.265235931347683085e+00 6.542956071202686630e+00 1.216393648856879217e+01 3.201258774653680028e+00 8.098000932313738076e+00 7.886370474547150344e+00 8.814353345004425577e+00 8.537914305139599591e+00 1.493236400276700238e+01 1.621069284602551619e+01 4.032798571352065764e+00 1.362464702399454453e+01 8.987478550328869886e+00 1.319486043126542185e+01 1.120882992558917479e+01 6.848263930048831938e+00 7.503691656091652007e+00 6.064026033625340872e+00 1.175192552148524072e+01 1.170481260536598533e+01 1.492046173481070070e+01 8.975211188821198505e+00 7.443779299187577969e+00 1.614080056776093786e+00 7.810185477923346831e+00 1.462155083537587075e+01 9.791292791916198723e+00 1.051989740315408106e+01 1.242813444194988115e+01 9.174531528181706364e+00 8.457253042101699592e+00 2.842868678882084055e+00 9.302199441019896042e+00 1.122918627292080629e+01 8.172665581432063675e+00 9.776139657808915473e+00 1.829228756591078664e+01 1.483764435657894332e+01 8.055295789628873493e+00 1.035868628823320314e+01 7.426755847466091964e+00 8.932601243748205633e+00 5.865310257044244580e+00 1.057473379223239895e+01 1.284829831147063928e+01 9.345474091087204727e+00 7.977929115358100454e+00 5.867490149756193318e+00 9.180713157602713892e+00 5.740009692296075272e+00 1.108660639323789709e+01 1.400994840074370096e+01 5.587995927618097269e+00 1.103857741265792569e+01 1.724796851697441724e+01 1.501737006309286393e+01 8.101751589634936579e+00 1.948046648847926443e+00 1.008787541459523673e+01 6.902134145746462224e+00 1.237755788149539526e+01 8.638288162576177598e+00 9.185816454604223580e+00 1.559295659506273246e+01 8.948700490059474433e+00 1.119795992724702849e+01 4.388841750991911539e+00 7.929468936941098889e+00 1.376098717221264245e+01 1.048191904486787251e+01 1.230714848961402730e+01 7.431032712937716056e+00 1.236336636735251737e+01 9.172546788440204324e+00 1.093015521167290949e+01 8.862347601666145991e+00 8.830204846370548921e+00 8.864895102469999344e+00 1.207969594834168703e+01 9.733313288154194609e+00 1.041985630487636172e+01 7.852581939617104823e+00 1.065636931821578059e+01 1.551459337123995930e+01 1.162914825999495605e+01 8.766520602006950824e+00 1.156714720231598470e+01 8.331294327351782769e+00 1.386731594615062058e+01 9.906578368740909468e+00 6.149593560776707157e+00 1.111759342432819864e+01 8.461836254650650702e+00 8.444193338312009800e+00 1.185802333423365518e+01 7.562686452489337796e+00 1.123626509802239859e+01 1.012192023218617898e+01 7.267877781057025643e+00 1.325027113290762237e+01 9.204688673699765289e+00 4.200752396654340970e+00 9.644981657116302287e+00 1.030932718318629249e+01 1.025405170351064221e+01 1.559616787667479088e+01 1.160335516609734618e+01 1.171055167605382863e+01 1.350862375658094727e+01 9.984918582224455719e+00 9.395163603924114426e+00 9.581867821111558214e+00 8.398907796749893961e+00 1.330503266799639839e+01 1.268350796077261577e+01 1.162196777710144424e+01 1.463412003027378816e+01 4.258829421145846617e+00 1.200490122159499862e+01 3.774151603527136078e+00 1.230226038926990384e+01 1.537158198419673205e+01 1.818464364798681032e+01 6.433186833938309590e+00 7.723942142995323223e+00 1.373363783912145664e+01 4.450259883932853100e+00 1.033996785132059060e+01 1.502892439255105828e+01 1.058086340281174564e+01 9.310991689622930778e+00 1.332070696647542540e+01 1.136561686688768624e+01 1.071799323555280203e+01 1.335541648234305256e+01 1.033253539129512966e+01 1.255943649958357788e+01 5.455562314700254767e+00 1.339738446517063153e+01 1.762701142560591450e+01 6.398053214224757035e+00 1.139922318456332562e+01 1.146323898423591636e+01 4.539871301339399423e+00 7.472952602274320455e+00 1.053694208934993171e+01 1.637765100042642530e+01 8.329582192433408139e+00 9.134397968568313431e+00 7.591563963154409400e+00 1.042506177673593193e+01 1.245448955004560609e+01 1.369920124273126660e+01 5.546495030190002673e+00 1.128234333522597233e+01 1.123615027474374983e+01 1.258082797457168844e+01 6.322178133681941148e+00 8.886530197261611974e+00 7.156322730228188433e+00 7.440972144441413860e+00 8.283238542583376329e+00 1.350831041125281118e+01 9.383247115122850701e+00 8.573406165128638179e+00 8.963495102065035525e+00 9.753080105511529041e+00 5.909158564417399617e+00 9.158152329214630072e+00 1.093854799893412100e+01 9.765158834029152857e+00 1.718653136923255431e+01 6.561763276418012936e+00 1.389324153656373184e+01 6.799072169521690689e+00 9.744606995885140677e+00 1.125314670654546667e+01 6.976013725389632825e+00 1.134831896658368144e+01 5.489052097594084856e+00 7.965198034567869456e+00 1.240953027858737734e+01 5.044845610143148029e+00 8.023505526085237705e+00 1.612639961969274438e+01 1.338963753940753953e+01 1.062071439024055763e+01 9.967137958688143229e+00 6.684819750991415788e+00 1.241308679320029640e+01 7.132547796848211163e+00 7.840688220525616536e+00 1.119599892064978697e+01 7.115464818718871598e+00 1.237700603637207486e+01 1.250093835832403499e+01 9.993767312286317761e+00 1.517427554999490624e+01 9.419423045015786755e+00 5.007311969325447976e+00 1.049530601312335421e+01 1.451337381307566332e+01 1.434578467611592067e+01 6.076330223429179611e+00 1.232662190742739838e+01 8.640540471455290472e+00 8.838965810247206178e+00 7.253773355548347901e+00 9.014652446086140358e+00 3.738223720071878642e+00 1.149824300426673496e+01 6.313354085876065724e+00 1.271769708193952653e+01 1.574759733835730202e+01 6.997700440149397849e+00 1.297281172239257607e+01 8.583137993778564123e+00 1.072451606500429122e+01 7.422171812605779628e+00 8.040801568108022934e+00 1.323246732241823587e+01 1.173897380823754233e+01 6.149376125855576802e+00 1.239451474187323754e+01 1.012938754730808277e+01 1.128715299311832609e+01 1.186654688812559044e+01 7.740493413391331678e+00 8.110458588149450421e+00 1.143588577459218492e+01 1.089578649687918954e+01 1.081625229315255865e+01 6.622099940379061245e+00 1.366143649897074219e+01 1.361246865297513153e+01 7.769429378103176909e+00 1.486774675410379309e+01 9.109436595526393177e+00 4.310520760687193587e+00 6.419137307375960333e+00 2.746996558226350693e+00 8.372915338066279745e+00 7.039171752748332622e+00 1.047370515486186449e+01 1.163944059777502460e+01 6.067047836296193708e+00 1.234842258369089052e+01 1.505001658640201079e+01 1.509514137992130678e+01 6.689019903184421523e+00 1.743006142090348831e+01 7.184057541482482101e+00 1.082739822525650908e+01 1.246006433820413761e+01 5.697712957092949893e+00 9.906773676835912923e+00 7.746608992799434823e+00 1.010497499189552606e+01 1.240356266307639821e+01 1.236983825102767298e+01 1.087336259513851466e+01 7.360362823156815004e+00 7.611103143311045649e+00 1.455143949789331437e+01 1.010184876129556919e+01 5.116658654523138061e+00 1.695535010246632623e+01 7.320368431787487751e+00 1.351036034422935117e+01 1.029343340545844399e+01 1.947799409818266625e+01 1.037850346387061506e+01 5.581595885611024599e+00 1.618146891619126038e+01 1.023955381063812275e+01 9.109851443352553702e+00 7.795641922644542809e+00 5.560159810525233226e+00 6.184879776037871757e+00 1.645992543385993301e+01 9.328758769155200525e+00 1.649355264004693566e+01 1.213306775233060186e+01 7.326151963476569939e+00 7.484516704026548339e+00 3.840541284038567316e+00 1.821645112970264790e+01 1.125689960222971919e+01 8.624968061220190663e+00 1.231668599278957643e+01 1.390190735823078327e+01 8.227767504409523980e+00 6.906064685577549156e+00 5.427171309108750563e+00 1.313959229410237661e+01 8.208857826695730608e+00 4.603021341176164682e+00 9.899398513215588835e+00 5.361407404415506228e+00 1.288202141368105025e+01 1.169108170672940794e+01 1.254756274454033615e+01 8.424909745100066516e+00 1.101186203678628317e+01 9.239110128184830018e+00 4.930847827379748693e+00 9.313709437139047864e+00 1.629146141636324074e+01 1.155827306427021384e+01 6.968138578304341912e+00 5.316228937348628669e+00 1.462350494953556712e+01 1.068853592312406064e+01 5.095424316784824548e+00 1.184390500156575321e+01 8.835183749822540733e+00 1.157669925064916505e+01 1.277462891456206862e+01 1.158897228125319856e+01 1.367055465993693453e+01 1.058363385667825440e+01 9.370647995022585164e+00 6.881587651612563583e+00 1.288126749246226765e+01 1.095613441041078318e+01 4.236554053506743855e+00 1.304275357371550292e+01 1.043618923849517799e+01 1.118926736999320148e+01 1.099746736719025897e+01 8.222500044442840661e+00 1.404701944944754288e+01 1.682595943878507327e+01 1.121814298062672854e+01 1.265921143596374243e+01 1.155225122526944048e+01 5.462493069076948871e+00 7.993686332318053367e+00 8.283096056889803549e+00 7.265026287649556380e+00 1.048501819155679193e+01 4.857269820310984088e+00 1.090575983203754440e+01 5.046977425934453976e+00 5.404363988842839639e+00 9.007255263804953671e+00 1.206124101934278769e+01 1.160928100010230146e+01 1.493374199747266573e+01 4.266644550906502964e+00 1.622171965871417143e+01 1.388605803376711734e+01 8.438318270655758013e+00 1.461864134992442743e+01 6.515104155769176231e+00 9.605121798632088925e+00 4.139878603847105154e+00 1.071633414984922439e+01 3.187631352622718683e+00 7.224391446051797061e+00 8.759499185825321277e+00 4.403228133806376121e+00 8.687187153910329585e+00 1.042316515735722326e+01 1.693720400711424290e+01 1.006952113629813361e+01 9.413339855474584184e+00 8.957627450837732042e+00 1.288641804779535605e+01 1.064954634607987849e+01 6.506942468593997830e+00 1.261929268540145088e+01 7.710509725461426989e+00 9.816100293123447784e+00 7.244173571239588938e+00 6.380848172752071612e+00 1.615907258090551579e+01 1.251868306207194337e+01 8.498098996072908307e+00 8.300479862865135061e+00 8.639970661142873709e+00 1.245446924845987446e+01 1.602445650279044287e+01 1.467748882257929033e+01 1.021029384134595119e+01 5.492979530478026007e+00 1.560456374025037007e+01 7.954381715588251467e+00 7.487058040730452113e+00 4.997665452199107072e+00 1.050681808076085133e+01 8.985932969835154438e+00 1.593260859185357248e+01 8.662147125750367493e+00 9.159659093964632959e+00 8.162600559508726761e+00 1.286455463565963697e+01 8.652798796752756871e+00 1.588845511684813161e+01 1.060275754308014839e+01 8.191047797479548365e+00 1.087683014023056494e+01 1.562938775427807947e+01 8.623024860598412999e+00 2.730924833460154133e+00 9.207245672420940608e+00 1.451836942784883888e+01 1.001610990984080374e+01 9.472295955928778710e+00 1.203929680441925321e+01 6.833533720869517936e+00 7.347059821053239403e+00 8.463883125447575040e+00 1.397263611358232716e+01 9.549653790134376763e+00 9.487060371601101494e+00 8.732650994742208184e+00 9.669579309167533054e+00 5.609550190540383063e+00 1.009407057769300309e+01 1.001410382534057320e+01 1.169190336339097414e+01 1.292401408853107014e+01 1.148437696872207425e+01 1.174252311373127000e+01 8.934566927378412515e+00 1.110725900389931198e+01 7.902212530171532912e+00 8.190085932242448408e+00 7.721945514660161436e+00 1.312762033057759936e+01 4.327795284422403022e+00 7.508753487931818071e+00 8.381449502207786395e+00 1.178222651286704625e+01 1.377791473728208338e+01 1.141353226706688773e+01 6.256550195550048876e+00 8.858605500672487310e+00 5.145357596082114959e+00 7.124306514254304723e+00 1.229439525823764434e+01 6.191410303634919288e+00 4.467170846246178328e+00 1.126372770993480898e+01 1.294787570966354373e+01 1.022122536813423999e+01 8.216283754563587394e+00 7.127112642291193012e+00 1.354362366593520584e+01 8.738129092076082571e+00 8.769583797086607291e+00 7.734018004727361451e+00 1.156816495075002926e+01 8.122526231372770411e+00 8.506458234548080810e+00 1.990057818809923873e+01 1.598206935092047587e+01 2.333871595988103120e+00 9.809426858772951618e+00 1.221443276307338621e+01 3.603274675857943699e+00 1.030332408178754022e+01 7.025386805158838399e+00 7.812247164245261999e+00 1.754764175024839901e+01 1.037563300527558141e+01 1.221595586377975451e+01 1.228059372081822431e+01 1.500209780564810913e+01 1.567820926129196479e+01 7.608274651548361689e+00 1.129851209282244007e+01 9.701530156784151870e+00 1.023446409101887156e+01 8.505495352714506296e+00 5.739982474903346343e+00 1.502521572645435199e+01 1.151731451908447568e+01 7.975184599625892545e+00 6.444373471112915475e+00 7.015060500681316924e+00 1.243117996672231129e+01 1.047024024320541535e+01 6.206045953245101998e+00 9.847165957753425403e+00 1.377807578662964794e+01 7.226324529139441566e+00 9.878097410326175165e+00 9.188205156486006331e+00 1.374667286782016440e+01 1.492989360067370619e+01 1.248784715406621437e+01 6.975291052505655287e+00 1.028367253190583597e+01 7.314505806551968803e+00 1.401930411487014183e+01 7.820027300993189989e+00 8.760211536294942647e+00 1.307136642357407297e+01 9.917185721379897956e+00 7.291221000549441555e+00 1.380085585321658925e+01 8.179938545152031892e+00 1.344530270739405253e+01 7.039220536657081695e+00 9.697665076540165074e+00 7.729910135957679174e+00 7.857639942496885688e+00 1.103432348614493108e+01 2.356603755644806508e+00 2.245154836973574763e+00 6.434356669610068025e+00 1.422352664026015923e+01 7.234846685144002976e+00 3.122596026060940666e+00 9.043078772879384886e+00 5.682452622530688835e+00 4.066221669538649941e+00 1.142661244938241261e+01 8.358601302609836026e+00 4.772272951759348736e+00 7.313713898727353779e+00 8.761412039239896643e+00 4.963887326413112255e-01 8.197113266603750503e+00 6.452738323622123850e+00 6.845045839896123141e+00 7.820278764415205863e+00 6.594317916514114586e+00 2.975856304132389774e+00 9.955838343851885597e+00 1.300645878696681246e+00 5.630401703593251206e+00 4.181658394296430714e+00 5.450149171038974671e+00 8.791488410071144344e+00 2.233849411186289657e+00 3.212147659815392409e+00 6.056845699722726017e-01 2.167265308378710120e+00 5.292345396050697204e+00 8.390197187058662465e+00 2.361537788797843707e+00 2.674283462684078128e+00 7.799943041050102721e+00 1.160367506945329197e+01 2.996366326597862617e+00 4.169744288651213715e+00 3.059496195273172070e+00 6.678958110528201431e+00 6.020888632551191222e+00 5.504209723540220978e-02 4.774380408971923728e+00 3.267631280160918195e+00 6.531327997793440865e+00 7.366523434284789396e+00 4.602929812343555582e+00 7.515542832083227154e+00 3.609055947404878673e+00 8.127503702053411772e+00 4.119441767374335761e+00 8.447577837144649493e+00 3.603631008470110864e+00 5.926834032910027084e+00 4.667137080783565928e+00 5.223271752504635046e+00 2.286461997842754279e+00 2.394339888179014331e+00 6.135211749193263842e+00 7.367856375099597344e-01 3.491965454393754165e+00 3.254853889187899973e+00 3.865928889515908295e+00 9.539083366839921752e+00 7.093299138794019854e+00 4.947826763071162759e+00 3.370412866585759559e+00 3.065879689290445409e+00 8.623694085226352612e+00 5.816737610799417979e+00 3.208999330509243020e+00 4.842681047089284263e+00 1.752707871103454940e+00 4.232149158328785354e+00 4.667114161501227265e+00 5.384469313318733796e+00 7.701903982382755309e+00 2.675112009847752326e+00 4.718352379303026645e+00 7.511646204359289314e+00 3.300052408454393849e+00 7.731767009417769287e+00 2.585440336480781198e+00 6.061428823634338769e+00 4.488614606035485011e+00 5.869964261849941245e+00 4.129973053863883692e+00 2.045850748658548657e+00 9.447266534329134657e+00 4.860413891794932439e+00 3.679156957107298176e+00 3.570290883278649741e+00 7.760103072992595941e+00 4.965843605836518293e+00 2.327950625903634663e+00 2.221649340002907369e+00 6.842943141552945363e+00 1.115998602044373289e+00 1.194467291842735479e+00 2.959383720168512255e+00 7.357326601194095872e+00 7.603129307969540562e+00 2.272086821908743559e+00 6.022898934606353727e+00 4.806898647059811402e+00 5.665026389678664565e+00 7.697795330219612708e+00 5.606351549694108982e+00 6.836431582106129667e+00 8.940165923332495268e+00 1.865701167926339110e+00 9.395243746288707953e+00 6.130579172881433614e+00 8.117966312054182509e+00 4.388418808548643746e+00 1.010781323267561582e+01 5.863273832880031122e+00 5.070630816866463775e+00 6.551522570775789589e+00 -9.571543502905168754e-01 1.919659000074453337e+00 2.736329567205281865e+00 8.941276379301754673e-01 1.214554786295227373e+01 1.059128511134538009e+01 1.686938439880015572e+00 3.408047900124784313e+00 2.574700172640076890e+00 3.817113877014055134e+00 7.231160796542521751e+00 5.569249738758653478e+00 5.420342373241273215e+00 6.739935802827520028e+00 4.391486083306026522e+00 6.289113708961603599e+00 3.076136185826551017e+00 4.356256748865242834e+00 6.110550998144679724e+00 5.419971777927036882e+00 6.803936052734451678e+00 5.078201856920246726e+00 3.868890335946843173e+00 6.102996431368059582e+00 2.219225840415382400e+00 9.069202015341442547e+00 6.994648766269182971e+00 1.463134309751316087e+00 1.340345207630440738e+00 2.545109632185921900e+00 5.749862215091054551e+00 5.682132894329626538e+00 5.606174209490387028e+00 5.682722274983301958e+00 3.282753419529437000e+00 2.032443940815426231e+00 5.214256715848233803e+00 3.948880308751003376e+00 4.413765250036957966e+00 6.993123697012229023e+00 6.490297217648091532e+00 6.405895111514892548e+00 4.405247475598159212e+00 9.770790048754456336e-01 7.808360456240130532e+00 7.935241775108137219e+00 4.151409437003906966e+00 4.326748487541784982e+00 5.269816601596929218e+00 2.541893918782081485e+00 8.959033253029375032e+00 2.758862667476051911e+00 6.520564190325308651e+00 3.610731545440775125e+00 7.469545582114233362e+00 6.324770614532623902e+00 6.509235995793298812e+00 2.097777064057326335e+00 3.032600423215970231e+00 6.077158269514679745e+00 5.162222003223828182e+00 5.257813473723672359e+00 7.375798370528216630e+00 1.092589757789223981e+01 7.593706541871193316e+00 6.470553825124081726e+00 4.425135041668898594e+00 5.657958795968281329e+00 1.178436710730058756e+01 8.310838715876620597e-01 6.260716372645536154e+00 1.523403978267773962e+00 2.213000659504533729e+00 7.345867665301446081e+00 3.291407340246759627e+00 4.742176714962362816e+00 4.228244020401392689e+00 5.222845420475244360e+00 4.696991158851950843e+00 4.702162912068298617e+00 4.959301214180246831e+00 5.890121423910659182e+00 6.357570077797099373e+00 5.803431496734034134e+00 3.928299706672910396e+00 6.499600343036552097e+00 5.499068362782261410e+00 7.743503155217832834e+00 1.788436144083525692e+00 5.319820038360210113e+00 3.188948469450016088e+00 1.785905831869448290e+00 5.795117275189761941e+00 2.992289845257321002e+00 6.589992280725588181e+00 2.957612684030424433e+00 7.590595505373845420e+00 4.641477207527562321e+00 3.431397146142302290e+00 2.843238540039223050e+00 8.308048729218626249e+00 5.213218405665882571e+00 3.842302202440393444e+00 8.419617939551208963e+00 4.491252180058071808e+00 7.057761355689508243e+00 3.061346695291464748e+00 8.241228400922480102e-01 6.932178378748223402e+00 3.568451866439716014e+00 4.942896063804372631e+00 2.008900524399839238e+00 5.406427828820231873e+00 5.341568208703083798e+00 5.092137685017138260e+00 4.435225334048521262e+00 5.321290736417878975e+00 -2.747225162844117996e-01 6.760549180307552364e-01 4.336288288039186867e+00 4.881673351667936700e-01 5.720104519673911980e+00 7.213477571207579153e+00 6.743485947020705140e+00 2.883549979920430495e+00 5.213579836138253043e+00 2.187048034281767528e+00 2.109299007791864966e-02 7.231694221766662878e+00 3.470451439472350241e+00 4.125003841753505540e+00 3.403636319996096393e+00 9.373581811314709356e+00 9.318886242520887819e+00 3.152870695122846012e+00 2.516054774305215069e+00 8.100743861547311297e+00 3.395047568320782361e+00 3.734431194825065692e+00 3.720253075959385036e+00 4.433418559029846051e+00 1.038132941919794439e+00 6.965864572925904774e+00 2.344321742892613969e+00 5.011721642606588922e+00 5.310757802400685179e+00 6.346382400807197399e+00 2.617684750557142337e+00 4.995983524744978865e+00 4.455767050180247324e+00 4.391596341159718975e+00 8.453137029239861988e+00 2.771108256134606762e+00 3.880251833608689083e+00 6.091465415745057399e+00 6.236177271361858843e+00 1.819187674281905531e+00 3.745937008002472979e+00 6.796522202462616846e+00 1.259724074161152618e+00 4.021143042620438202e+00 4.317664624521002636e+00 4.016485890119680491e+00 7.419221256282932941e+00 3.139496528600274061e+00 9.963115909559240535e+00 4.888629195275720818e+00 5.640749863152955790e+00 -7.933268416529455358e-01 1.055188396042934862e+01 3.642029165299590865e+00 6.223720318153077358e+00 4.428489688967768956e+00 8.138328700782524905e+00 -1.698357294440192788e+00 4.110011526559480544e+00 8.350021791589945508e+00 2.115120670970260797e+00 2.722629797621386238e+00 3.278161426760751951e+00 3.604052520166530549e+00 6.289151023480274993e+00 3.253456514908531716e+00 4.328448955238902052e+00 3.437462011772786319e+00 4.628628534805238282e+00 3.788918714118764797e+00 8.146052087093357486e+00 5.728894012925807466e+00 1.140196673754676837e+01 7.768496935804442671e+00 8.868224811025027243e-02 1.425151991186488054e+00 4.277731025950523680e+00 8.312463907768723459e+00 -6.200473523399495646e-01 4.234119940118715064e+00 6.203092527435343229e-01 3.485297054033772213e+00 4.729520164255237802e+00 2.181229252805253704e+00 6.907841139728325253e+00 4.257834266680505131e+00 6.269955479038205048e+00 4.619597526971619850e+00 3.845160220981269195e+00 6.371591339729951287e+00 6.278565105785657963e+00 4.090723403920485168e+00 1.014687291602821784e+00 1.057474386354383533e+01 3.725933812002146350e+00 8.512679271807025216e+00 1.300679883331706499e+01 4.545112912747887535e+00 4.646383246325629379e-01 2.999862718674502826e+00 7.495251024603327927e+00 8.269081516618475902e+00 6.449296479508508817e+00 6.567378781048089920e+00 1.201337233185123532e+00 3.159019520059226593e+00 4.175198999657629528e+00 4.246191586580758681e+00 6.623463184670539405e+00 3.721784935843869491e+00 8.764481867408932203e+00 5.825088286935550919e+00 3.125189403119831955e+00 4.289211335012843129e+00 3.122127697486625664e+00 8.888681962546431947e+00 5.437172570887246259e+00 1.621367068450819238e+00 2.524743878814350140e+00 6.821279389427847839e+00 9.982447416448843924e+00 4.206501364841174428e+00 5.954799458179994787e+00 9.741389407345662832e+00 4.451383811128210688e+00 6.852822925141286881e+00 4.497958401385608873e+00 7.984626182972902164e+00 2.497591859560157168e+00 2.888302719732287915e+00 5.349313282981470685e+00 1.201466260276013109e+00 5.901381289869489954e+00 1.774001206454706381e+00 6.638440277466568062e+00 8.957222947175266015e+00 5.644327978028214510e+00 2.214527337460563405e+00 8.548541395928539899e+00 5.276738005509233886e+00 3.870130408294138125e+00 3.134531574189382663e+00 3.702888601314594297e+00 4.086195714172160542e+00 2.111755339840644119e+00 3.274444457971029010e+00 2.313843999960029318e+00 2.241026705226147442e+00 1.613055874689498070e+00 4.510664107783471266e+00 4.249620859383444471e-01 4.112508202807061863e+00 4.400317384103954232e+00 3.636751830473277103e+00 4.083736261871175444e+00 1.025830830912660030e+00 2.181337296095274603e+00 3.449819563763991681e+00 3.066409410419081993e+00 1.726508203855283252e+00 3.092967154893015991e+00 3.232586598811706402e+00 5.675434478795494675e-01 1.155340686013841323e+00 2.219379395592271820e+00 6.293488441145835832e-01 1.697326825987407695e+00 2.759650822419036587e+00 4.647088247743639045e+00 3.081612568235109428e+00 1.505884682991219581e+00 1.319681298076767595e+00 3.882331041933278382e+00 7.765367225627032965e+00 3.818086929991164169e+00 3.800583044782335662e+00 3.528502875772668190e+00 -7.490440446268189501e-01 5.539861462529675151e+00 3.921043695691099451e+00 5.339772519479709878e+00 -8.388283726288199293e-01 1.634509803061315880e+00 8.464942830056496614e-01 6.564446845485663928e+00 3.749507543949644806e+00 1.633743270070456166e+00 2.831240448104870744e+00 1.659317418762243035e+00 2.497184620751155215e+00 3.668793082912933823e+00 2.146756732758908104e+00 1.311766836567947125e+00 1.681405186360928949e+00 -2.750373382425243207e+00 -2.459541701540679526e-02 2.582286238146130897e-01 1.523573078274701675e+00 3.637105924360330089e+00 3.728967200633472423e+00 1.515045299323398043e+00 4.185939533787716549e+00 7.892853291650877567e-01 2.350803824365069072e+00 2.976424688163571641e+00 2.971262069135265804e+00 6.299412675420171803e-01 1.747578400810706034e+00 6.249465963837731231e+00 5.662137889068271868e+00 3.804288051305315221e+00 3.682470023546146720e+00 3.633062604815446850e+00 6.946833023077202185e+00 3.856003134197487192e+00 -6.332779187051078562e-01 1.081949401274139078e+00 4.257147267820619696e+00 8.071914396871864295e-01 6.161488129964894256e+00 -2.923120779345128040e-01 8.682427969867754225e-01 2.205223940329496202e+00 5.366174514342878510e-01 3.286227708189599195e+00 3.717319037154114270e+00 4.120917908493126447e+00 2.419207749406005803e+00 2.130765841610751998e+00 1.873298243964904852e+00 2.836415497793407070e+00 -7.951195845037166698e-01 4.105452486698673908e+00 1.436030531605021254e+00 5.819785030196030107e+00 6.233936939843516711e+00 4.505670513250832343e+00 6.163425848658732331e-02 3.267895719603870042e+00 2.798310323687676515e+00 2.541621208085322436e+00 3.655659679212679869e+00 6.484387766966019484e+00 3.419451411768883453e-01 4.306393209363294616e+00 2.425227394734928321e+00 6.525332866676532007e-01 1.744529311123395932e+00 3.463915652643214660e+00 4.277739295785311313e+00 1.772966459032563336e+00 2.174772769674635953e+00 9.166190134867293615e-01 1.503141854611153239e+00 2.510919056565962926e+00 6.733034380454037127e-01 8.569756339560454794e-01 2.009316285434746163e+00 2.506689809841075700e+00 2.511786974117257820e+00 2.968675840309942693e+00 8.763841427330902878e-01 2.009107942942433223e+00 4.834318209474800732e+00 5.939997770739173788e+00 1.984433963889157271e-01 4.381807171559968239e+00 6.621464224634667772e-01 1.236585585698991130e+00 3.617104788261358728e+00 2.729438242291066796e+00 6.303750930397176155e+00 3.549573290330021447e-01 1.397985414482846966e+00 -1.304164040217480336e+00 1.525634143781455343e+00 3.037021903821873536e+00 4.853427374559195151e+00 7.914331234275270077e+00 2.951611469545941446e+00 3.166950211338706467e+00 2.615629589770631647e+00 -9.793958440498510276e-01 4.314880834982602664e+00 1.374904658105355004e+00 2.956040235961152618e-01 9.710051608339106410e-01 3.653547771806622713e+00 1.465533515709860790e+00 8.081187752636184163e-01 4.873870206998250687e+00 2.504615757359285322e-01 3.641022429902768254e-01 4.354904794245799238e+00 3.457452436333575463e+00 4.369346250846147584e+00 2.777220755876603331e+00 2.073905635561251071e+00 1.077741204884067550e+00 4.225779593874683826e+00 6.099608003969433589e+00 2.746833841381338903e+00 2.443905338279115824e+00 4.051540558453517349e+00 4.083978967274242144e+00 2.003490330402990516e+00 2.388863581159878180e+00 3.147577996356317964e+00 2.791876297929405393e+00 2.932565969472960443e+00 -3.535897027388006375e-01 4.369940227102470098e-01 5.047555994533878820e-01 3.777241356809318606e+00 2.118779036358778622e+00 1.960464430402342417e+00 1.770951398663206611e+00 1.935934147041933784e+00 1.932307250002573085e+00 3.288919073021911110e+00 1.959175220062362222e+00 9.654776000054354768e-02 8.532779437785427135e-01 4.058122998470736320e+00 2.610718881776652456e+00 1.357589836765958680e+00 7.898330695691950787e-01 2.102670288644843399e+00 3.062614988182902565e+00 3.542452179316990524e+00 3.736687586364752178e+00 1.843281263730095265e+00 4.144623461642305884e+00 5.697100878732295204e-01 2.731613535604818122e+00 1.226629670432078489e+00 9.006281485441414159e-01 2.132457452610605930e+00 -3.978719919974645358e-01 2.814321202207540562e+00 4.364036850007918744e+00 3.200808836717264683e+00 1.077831216785066770e-01 1.375890724695771672e+00 5.531993277658323827e+00 7.866541422991335963e+00 3.642023755494558035e+00 4.831399126459592352e+00 -1.304863393939946548e+00 5.618458682534799298e-01 -6.492547542219333501e-01 5.128662428468701018e-01 -1.239235172373067018e+00 -3.484771756296266010e-01 -3.170606428806183708e+00 -3.463186620416600775e-02 1.844841737806464932e-01 1.235244128490669668e+00 1.157290507246568678e+00 -1.672957591549241396e+00 -1.572992615426830332e+00 -3.338128937454502010e-01 6.026746292848533804e-01 1.467274741271526795e+00 -2.494237141653570522e-01 -3.280102673549558645e-01 -4.983445407825246032e-01 -2.562817561029027691e-01 -7.160845993250615216e-01 -1.533421465291147978e+00 -1.587050624331751494e-02 2.661652258978805197e+00 9.494020564510692317e-01 2.389593015647283603e-01 -2.016083462366912382e+00 1.480678117859826060e+00 -2.608161806177041075e+00 6.917955554624999337e-01 -4.225048895706842722e-01 1.275684260853497287e+00 1.320293943967032257e+00 -4.833952158410177447e-01 8.690435973455825636e-01 -5.965737410150685482e-01 -2.552781402687573920e+00 -1.221748215725493081e+00 1.160243798921414049e+00 9.217611456884748922e-01 2.707259693981018192e-02 -3.648997338943985036e-01 -3.568138592498797945e-01 -1.104701782462123250e+00 -1.171246678549922177e-01 3.426205872453251811e-01 4.249068227429663169e-01 8.770184678149238466e-02 -1.103047529479659561e+00 1.938986885036207530e+00 2.611456579332016581e-01 5.612752077256293326e-01 2.539441306159119449e+00 -1.939182881636419276e-01 5.098259865386527423e-01 1.857742433899753687e+00 1.019796245311143323e+00 -1.043164992325600560e+00 -4.821269908914720959e-01 1.466734994562260974e+00 -1.564763592157566219e+00 -3.563281675721174935e+00 -2.860721169998606150e+00 1.008914837960065286e-01 -3.323909419525317710e-01 2.340435366756278834e-01 -1.024024865773445647e+00 1.010958606927294445e+00 2.106600823749792128e-01 -4.205623310682558569e-01 -1.531994700940403353e+00 9.495980053470113313e-01 1.440883734705738384e+00 1.074806615715844238e+00 6.442254150598479834e-01 -8.580999678414615861e-01 -1.259758094965973338e-02 1.562790212437010551e+00 -1.014922553855401866e+00 -3.425061696600730649e-02 -6.708733746912906026e-01 -1.016994119219690074e+00 5.597054893275911214e-01 -1.839198504000013057e-01 6.116952795995270753e-01 -2.727635733888551517e+00 -8.587463286437842236e-02 5.300006921539032190e-01 -4.114165983661556836e-01 3.391624244918417519e-01 -2.322274290280362141e+00 -2.951832395301134948e-01 -1.119701837762690610e+00 -1.564499291670720105e+00 -3.367185810153816572e-01 -1.206142480477143231e+00 1.010893078299990755e+00 -1.468273564520549357e+00 -1.222879446512793011e+00 6.910006735347513640e-01 2.076431576042145455e+00 -9.840678649993905847e-01 -5.624239790634858460e-01 1.521549410208298481e+00 8.502914223022792761e-01 1.553404967138314607e-01 4.749845858411559651e-02 5.105280761115905674e-01 5.956197305043344770e-01 -6.700387825914094764e-01 1.183969744371109689e+00 -6.476839509946195061e-01 -2.502461154970394119e+00 -9.584425000122803739e-02 3.885475347177367866e-01 8.379037913628870626e-01 1.016355954407384132e+00 2.265751342919297417e-01 2.175583721985403785e-01 3.140004005639279172e-01 1.975740673919554435e+00 7.328385893811540930e-01 4.337515590920101860e-01 4.997262066501514388e-01 -1.717622037921769096e-01 2.888864827727022910e-01 4.022946286867399301e-01 1.986321641058245824e+00 -4.198044538289398830e-01 3.714311678302499309e-01 -3.770368331286811509e-02 -2.360904685345835419e-01 1.378665282868722475e+00 -1.355454130221211695e-01 -5.910924775255874675e-01 8.549752186839008061e-01 3.189877685230812498e-01 -1.527348958553662317e-01 1.636406435289415318e-01 2.465308123962690889e-01 6.693013521614160632e-01 -1.086155145209642070e+00 -1.000419761384462092e+00 -2.546454896814965840e-01 5.598480510166137236e-01 -1.772951253859560150e-01 1.131061320194522768e+00 -8.087852753600871525e-01 -4.769500995017946776e-01 2.141124008830123326e+00 1.339783953435716990e-01 6.523184242812454237e-01 -8.554314316846877153e-01 -5.061407434803264493e-01 1.235010702837018373e-02 1.140041666801066444e+00 -1.896918731793908464e+00 -1.634739785134889378e-01 2.225979817394127647e+00 1.353294153665942634e+00 2.814558766549557500e+00 3.062412412274608364e+00 -2.009726837889314055e+00 -1.153107169050310521e+00 1.173656601838732438e+00 8.428398559678758062e-01 -1.726781497840878254e-01 -1.055657182566032581e+00 7.101659134145155150e-01 -3.887950206111290274e-01 8.873084084363605517e-02 -7.851759885126888827e-01 9.539540780660448194e-01 6.035533435550876069e-01 -3.694930442018100059e-01 3.818550875608137662e-01 5.519564298309870276e-01 -8.258594418486182587e-01 -1.147513570871192323e+00 -9.715266202835792786e-01 7.779495005860717072e-01 9.649844821368633863e-01 4.939451857183220773e-01 1.984515001381105259e+00 -5.923190253583484610e-01 -1.225619098581055111e+00 -7.811509697884335690e-01 -1.023176237508560238e+00 -2.080400324994382100e+00 -1.237022605075715154e+00 4.852817168053732977e-01 -1.079759277310633259e+00 6.757875204964133298e-01 3.892548678258587191e-01 2.867870880993783067e-01 1.279918175632036581e+00 1.929127271066432447e+00 6.582241097137602193e-01 -4.037391900533359168e-01 1.283570924848277395e+00 -4.747258482648121780e-01 -2.537250104242470550e-01 3.190610568205995423e-01 -1.923311440683535822e-01 2.133144443530345935e+00 3.234914042501584319e-01 1.668548102675411204e-01 2.949904577747735068e-01 1.145303224490610949e+00 3.655721973164330341e-01 1.106118769170821858e+00 1.221313121439042471e+00 -3.894450353836417800e-01 -6.970661724893140176e-01 4.537234686679483264e-01 -3.842737849246641857e-01 -7.253632352406559347e-01 1.551030333028276198e+00 6.218164052179271373e-01 3.156295014279223987e-01 -1.014397980156193230e-01 6.113787809161421727e-01 6.129432020493827959e-01 7.821714130781945995e-01 4.974165694400862203e-01 3.881467149683740514e-01 -6.690917447759197056e-01 -2.985653521934199528e-01 -2.980810458402018970e-01 1.272576303792112284e+00 2.255310572973354688e-01 -5.630911721438289774e-01 -9.058564684064582262e-02 3.290795076461353608e-01 1.329069012020661411e+00 -2.020278590607648805e+00 6.803036754841127465e-01 -1.210724333301189226e+00 -1.249462974274296201e+00 -1.096691887635387719e+00 3.259910523336772559e-01 7.024442295047382545e-02 -3.758779055382665546e-01 3.051873125048963908e-01 1.113968632866298325e+00 -2.723693313176599462e-01 -8.265545288771649624e-01 2.942940413362965871e-02 -9.626876386110050365e-02 -2.181446685265123975e+00 1.885637790230353827e+00 -2.151125924819628776e-02 6.326490060604481602e-01 -1.100368802963113790e+00 -9.739377605404355709e-01 -2.868422326988671611e-01 2.338696519164743526e-01 -7.898025734702820988e-02 -1.232992181514948049e+00 -9.651064856089688337e-01 -1.230197433277944175e+00 6.329467220887340373e-01 -8.415272303785903407e-01 4.206911407345452214e-01 -3.199882292386528881e-01 1.379277110501019310e+00 4.861493860083399565e-01 -3.511204576125000476e-01 -6.899618083093043974e-02 -1.520065684002014361e+00 1.719883200739291906e+00 -1.001705420226244536e+00 6.020563869941043533e-01 1.590271175855530128e+00 7.598123127806105659e-01 -2.574946196131571163e-01 -2.219864061284351764e-01 2.234939658527062556e-01 7.166962725464268713e-01 1.289369196525652850e+00 2.085368538607467404e+00 -7.001097112566783132e-01 -9.843014234931698470e-01 9.897172546757079803e-02 4.536376101952142581e-01 1.362050537345539158e+00 -4.322608284676340840e-01 -4.575844036913531143e-01 -1.650765236275625103e+00 -4.148908455294064712e-01 -2.510901827050459612e-01 9.769222265853904075e-01 8.393261842064194678e-01 -3.917539225435491823e-01 -6.003470366776479938e-01 3.449393185684702656e-01 3.524901581573759018e-02 3.711238461972776737e-01 -2.126298276721238167e+00 -2.802873932624632691e-01 -5.455100373923947865e-01 1.159741256890258088e+00 -6.062631680809543733e-01 -1.333582291690754484e+00 2.057028102452463092e-01 -6.562451144265014635e-01 1.120651127876646225e+00 2.870135649514656828e-01 2.126638327666647288e-01 -9.987585378501458999e-01 -3.041438022232375096e-02 1.057580506906552698e+00 2.082503336455280518e+00 -4.681415952821871285e-01 -3.274809197829225971e-01 1.594110522487391657e-01 3.659112434414077963e-01 2.102421086355467927e-01 -6.597068293572040387e-01 -9.655567330679111215e-01 5.167846757742378117e-01 7.365233234476183943e-01 -1.198435949824559810e+00 -2.010039294096325424e+00 -1.827787585096424597e-02 -9.655611854868485500e-01 5.130497320260896110e-01 7.736963573289517004e-01 -1.355356053808727035e+00 -3.493847636579930915e-01 -2.676678838105607805e-01 2.681691107082885828e-01 -9.143171058055212796e-01 1.182075989020795914e+00 -8.002208428806967255e-01 -7.970979343309819720e-01 -3.467338478035790206e-01 -9.265664653154632724e-01 -3.459394699261768569e-01 -1.787567747536420448e+00 5.444300353108003643e-01 -1.143500396928403440e+00 -3.377730084889203899e-01 -6.279568039327841911e-01 -4.710789537475054689e-01 1.982556914822392879e-01 -9.414554714320233497e-01 -5.048939706036288388e-01 4.521285218800570327e-01 -7.005263150522177129e-02 -5.728369488201698889e-01 4.904458221802424078e-01 -2.925237953897903975e-01 -3.343882089036492866e-01 -3.516399454811065528e-01 8.298864502622501638e-01 -6.573576292431310142e-01 9.922777504220160472e-01 9.098430452694105108e-01 -1.803739660759910102e+00 -2.495795795889216573e-01 1.143235747770493971e+00 -5.754067213890868837e-01 4.421325835460625520e-01 8.937767607941012743e-03 -1.342234507063974736e+00 1.421458737320894450e+00 -4.889439409382403956e-01 4.028970596152147698e-01 -8.694569509061204071e-01 6.589948756348974479e-01 -3.575029268486132339e-01 -1.184502945176612920e+00 -3.489989610655674368e-01 5.493589526783683175e-01 -2.263208741214635111e-01 -5.323866639260000921e-01 1.757124082548722488e-01 -3.315419366855334449e-01 1.241226036878912559e-01 7.279410353850097604e-01 1.388663630741721500e+00 1.289349423756570134e+00 -1.568983297561853466e-02 7.967766865267431609e-01 1.573499565172321812e+00 -1.987223648632649997e+00 -3.116666751458495033e-01 9.810262053388343340e-01 -1.452515381282565965e+00 -1.322298338753440161e+00 -2.955091225137455591e-01 -1.566779820327793560e-01 -8.620080992909059381e-01 -1.838008419636400381e+00 -9.909867868834886240e-01 -4.620600414190532135e-01 1.116744569065307280e+00 -5.665951190277588312e-01 -7.798720087455641714e-01 5.111597004024091007e-01 5.696328791170918171e-01 4.566858433671332901e-02 -4.758606336984060881e-01 -3.948239595863855200e+00 1.173191884450774269e+00 2.455190878681519639e-01 1.247058853440578208e+00 -9.444655877820620216e-01 -6.937894941564203277e-01 -9.026536262509540220e-01 6.112826074405223187e-01 9.695057602719285850e-01 1.372094918807800656e+00 -4.448899740333384090e-01 5.889974203072996239e-01 3.286641540745838808e-01 -8.335736505436120991e-01 7.760102274443830828e-01 -1.086244383886273646e+00 3.009123906744521904e-01 1.408664409643678006e+00 4.335169214543334038e-01 -4.502294309623537938e-01 1.028818627152685794e+00 8.348753086270601642e-01 -2.074846725828996874e+00 3.901533306925574207e-01 -8.135252360557043705e-02 -2.168204266626320820e+00 -1.219080075553125697e+00 3.299733390285450318e-01 -4.902890834718477697e-02 -7.652867682684109940e-02 -4.366437551571643039e-01 4.759675262657604433e-01 -8.347797757127669582e-01 -1.339918841722313216e-03 -1.940443542193566739e-01 1.267518237188479446e+00 9.284163441460558941e-01 -1.862770279108513227e+00 -1.048092453223047116e+00 9.447040609883968765e-01 1.979429961687891593e-01 6.232606265886608821e-01 -1.254668666384208819e+00 -3.529766209465372007e-01 -9.942718197668313218e-01 2.970983637948833023e-01 -1.309986196505164679e+00 9.206899595236580636e-01 -1.050691579876914084e+00 2.572460769351625487e-01 6.736715903743304423e-01 -9.675239714487099407e-02 -1.311334355410197716e+00 4.514580699201323211e-01 -2.584031772525570148e-01 6.190829348278972244e-01 -1.509408935853494560e-01 -3.462396371919633342e+00 1.438899890504128809e+00 2.061902519930640221e+00 1.536560017945174383e+00 3.804194580845544627e-01 5.060577009689450900e-01 -1.718417239227315874e-01 2.572230364701992844e+00 1.074002109425265250e-01 1.173239962467134828e-01 7.772411139345531961e-01 1.241813147239415160e+00 -4.224257328187924765e-02 3.855906188261815637e-01 -8.677614165478682307e-02 1.543630467894989033e+00 -3.723780065999297673e+00 -2.428072593296357329e-01 -1.617405248538949181e+00 9.061638964028810861e-01 -8.524879236736283561e-01 6.896194896520568829e-01 -1.315534747506590385e+00 9.416198539461960448e-02 -1.224841693962799072e+00 -1.152919017845029259e+00 9.058074933123869688e-01 -1.102893761908346093e+00 5.805191384201477955e-01 -9.203068424718259255e-01 -2.864166483844560740e-01 1.022738046785990562e+00 4.266588840028353036e-01 -1.690624600637979258e+00 -5.729859915252690783e-01 -1.131759076491366534e+00 4.911622396615262232e-01 -7.215964194352254557e-01 1.288479471872145732e+00 2.691848557691452481e-01 -8.880772537885923967e-02 1.564586255185372865e+00 -2.257144172659333758e+00 5.362269018197431958e-01 -4.478886020032277759e-01 -2.419330520579561772e-01 -5.489175474606322602e-01 -1.132141058499336189e-01 2.050950069220446592e-01 1.519738923701209776e+00 1.052048973289426703e-01 7.622942387739159997e-01 -1.534454560998798955e+00 -2.725667065422866298e+00 -9.424508855357908166e-01 3.029633547258628878e-01 -4.325342852544485361e-01 -7.447343920332836209e-01 9.801006424999421096e-01 -9.327471654173908888e-01 -1.311702723704590623e+00 -6.530487619516788245e-01 -4.477473650555272577e-01 9.355494788491268421e-02 -7.272719229685183917e-01 -1.416897107605676887e+00 -3.470802495547654909e-02 4.674983686588600751e-01 -1.445891607330587469e-01 -1.710101643310842912e+00 8.814523053082859994e-01 6.864068719602463009e-01 3.640189404402507933e-01 5.389076518168635088e-01 1.951852605580829403e+00 -3.038003728365081813e-01 1.221172383958841534e+00 -6.273417814889603594e-01 9.720486332566660170e-01 3.142288397104135989e-01 -4.431553299633283483e-01 -5.386826889615188296e-01 -2.508346685317288660e-01 5.671916198397168873e-01 -2.809977220344085369e-01 9.101740198502494827e-01 1.116874231405841772e-01 -1.704981936060267437e-03 -9.487699428783400446e-01 -2.637910171045515506e-01 8.319830698507748590e-01 -2.102960671624998223e+00 -6.895475634890846361e-01 -4.790079791394268316e-01 -1.643842911704672449e+00 -1.504685062184559996e+00 1.644764058597228740e+00 -1.161157242653514610e+00 -1.714962290298750025e+00 1.207752330280559949e+00 5.269978638542834742e-02 1.328240656220127214e+00 -4.806231645149877107e-01 1.589059579454952242e-01 5.056697337440198003e-01 3.105231891586957560e-01 -1.596113766421555002e+00 -3.417034664743491268e-01 -9.981937395354738285e-02 -3.714202019944413263e-02 -8.134877968752475264e-01 -1.812632309477770209e-01 -1.207593847467244519e+00 8.911676903799635729e-01 -2.765344215663848026e-01 2.269721067109125912e+00 7.270755868028458968e-01 7.539557520351316544e-01 -1.304597129061294325e+00 7.105488077906735311e-01 5.139989481593383314e-01 2.268154108029518112e-01 -2.701133578876149244e+00 1.374684034587402071e+00 3.587402539497312470e-01 5.397430643578461362e-01 -4.407070387286723401e-01 1.442096784200927795e+00 4.737369481627101697e-01 1.579194354023099711e+00 -6.204315687747766761e-01 -2.316274547126684624e-01 -1.156072465217285572e+00 4.674251083265403284e-01 1.985973276396655052e-01 8.214638910979330522e-01 -1.958216215477597721e+00 3.151205506704286563e-01 -1.759050759266915342e+00 -2.063554681109646793e+00 1.714463213680665898e+00 7.617567468274217823e-01 -6.511270586884627676e-01 -5.041247353059693515e-01 8.872232887371940269e-01 -7.544267861550740806e-01 -3.846356858869610651e-01 7.787511436971166212e-01 -2.627878952405642288e-01 -3.607611688561179752e-01 1.159330346915259602e+00 5.386706212468245214e-01 4.454448296251477257e-02 8.626619750857618119e-01 -1.873147695515114397e-01 -9.639224395254616384e-01 1.192243386637745380e-02 5.253494334496676410e-02 2.285820957070675341e+00 -1.617353443668816837e+00 3.671448312788729851e-01 -1.564839310029281783e-01 -2.369518575140225347e-01 5.249944455023064505e-01 -3.961189619542751505e-01 -2.218903808543205292e-01 -1.236273007399954382e+00 -4.858515683126649054e-01 -2.412853961278469961e-01 -2.276534330163360487e+00 1.879607370873521144e-01 1.939346164255430494e-01 9.291612910082664989e-01 7.140830044253714259e-01 -1.639216709115549842e+00 4.171774531443187689e-02 1.000770307458407338e+00 -7.984512158920929747e-02 -1.786326351608266583e+00 2.050140619586001023e+00 -1.452280596937793433e+00 1.394739112880921672e+00 -2.440539695179214652e-01 2.450304346909011610e-01 2.637409302697201266e-02 -5.791812503162650783e-03 -7.743641210833200617e-02 -9.979092406621211664e-01 -4.980914773400503814e-01 -4.171544991258303026e-01 9.026639777564289258e-01 1.969881076123947694e-01 -1.060463297310234809e+00 9.047277602451914147e-02 -4.281992062517465947e-02 2.800498412698990136e-01 -3.760937866372203175e-01 1.279877462938229460e+00 1.705326637337317930e+00 1.650685745501927926e+00 -1.956948029929174160e+00 6.341130983976027702e-01 5.588076248377920052e-01 1.046680972613232896e+00 1.076894828761576273e+00 1.088380192870707086e+00 -7.914324292303154262e-02 -6.945277767507629374e-01 1.999215043738598596e-01 2.008418574071072493e-01 1.075476011977837487e+00 1.427164999527633649e+00 -4.149690674866839957e-01 -1.820749020023843645e+00 -4.452517784979877491e-01 -3.478521084552274600e-01 2.778829153754171569e-02 2.242654072513365349e-01 -3.993999131006288339e-01 1.499218725455041978e+00 6.167838294608799510e-01 -9.867903875528182267e-01 -3.981386473106740542e-01 1.317739466946248772e+00 -6.415776548356322273e-01 -7.297022764981759835e-01 -8.057242862521655224e-01 -5.172453987271032894e-01 7.122459237688640865e-01 1.549113284212314978e+00 -1.851351478594609024e+00 -9.626639420507225875e-01 -1.474887114731288917e-01 -3.572708073161967035e-01 -1.454659564676834327e+00 -5.974193383837639315e-01 2.585164736244298211e+00 -1.063152336450299412e-01 -2.146479484115871444e-02 3.855281697089723569e-01 3.287683508946124267e-01 2.293846519026423170e-01 -2.805940122468864040e-01 -5.713455245356424683e-02 9.062477786154276016e-01 1.310451241205736750e+00 -1.333871493822340160e+00 -7.097338785995097044e-02 -1.230970136668314119e+00 -1.209672058203358769e-01 -1.251625017458376288e+00 1.636786856674273372e+00 9.567106310981124961e-01 8.149955086408582350e-01 -7.948479746833196913e-01 7.467271734423243101e-01 7.691864613934849869e-04 5.306969324144217293e-02 -1.320734447143269374e+00 -2.337524693545621979e+00 -3.557312925383815938e-01 1.474133092427466485e+00 -9.290542476726751930e-01 -3.214217590052728668e-01 1.924524683174598350e+00 5.370985385127774459e-01 -4.698936971835839249e-01 -1.424632609552130447e+00 2.541968245298801277e-01 -3.879453462847131662e-01 7.392284525777436111e-01 6.514494432632590426e-01 1.213913998634169156e+00 -3.323688326748859834e-01 7.474155661903303383e-01 -6.058987012617639278e-01 8.571244997307083668e-01 -5.792279586969857341e-01 3.530861849217563075e-01 -1.207192996739102409e+00 1.476892345329212430e+00 2.848818084798490968e+00 -8.712141474499210392e-02 1.156927764735658837e+00 -1.768716608753154951e+00 1.056966004845297125e+00 -1.310823871335411450e+00 -5.503722401713184720e-01 1.671236906596676119e+00 -9.859231069901153166e-01 8.178575076532333676e-02 -1.312108529320869799e-01 1.772590062876130190e+00 8.601630746805357663e-01 -4.276141090282038482e-01 1.755378374460995428e+00 3.118421794078937714e-01 2.302584441128036064e-02 9.065465083827446702e-02 4.435013291143728997e-01 -1.173861753736990199e+00 -1.400850414521977116e+00 -9.559337934644873691e-01 -2.016978073133637306e+00 -1.275292282373083230e+00 1.401316006089579957e+00 1.470758206325573081e+00 1.873598428092034529e-01 -5.305099529363807020e-01 9.646036233198338472e-01 -8.013269946169064850e-01 -4.516806547707991754e-02 1.526928879486466162e+00 -1.198643395448464599e-01 -3.304893119211643748e-02 1.501167707970240572e+00 -6.921478450896000334e-01 1.271604111949408367e+00 1.452656531280142937e+00 1.127936358439897285e-01 8.537594807657908902e-01 4.722468835700819323e-01 -1.011809392018638148e-01 -3.520031403159075145e-01 1.846574964575317335e+00 -8.553315033794810507e-01 1.268024510730254573e+00 2.150323490814886884e-01 -1.995346665176529755e-01 1.413374793521589234e+00 4.432213115963696826e-01 6.603749442542087289e-01 -1.058059357446485410e-01 1.718258380635314442e+00 9.875266180734133814e-02 -1.732134480665016574e-01 8.747117236271567675e-01 -1.482943380246547926e+00 -7.880781716420406369e-01 3.671646412081848165e-01 2.451304285494691371e+00 -1.308855351380522558e+00 2.486819146169407801e+00 7.537975991571375101e-01 -9.597838186918582482e-01 1.295273383697621128e+00 9.674652452228031663e-02 1.190293069117798197e+00 -5.262647481266417016e-01 1.805624678361141155e+00 -7.314887287369679081e-01 -1.024224644442508353e-01 -1.291038273605846110e+00 2.404852300455151415e-01 9.888197361070208968e-01 -5.518630128002817159e-01 -1.099432896987976721e-01 -1.187460422682023342e+00 -4.540069445316514685e-01 -7.928177285589947942e-01 4.569655051085432240e-01 -1.442079485547236972e+00 2.268201739981965878e-02 -1.632447272351418566e-01 1.133185019122436854e+00 3.377837464922293642e-01 -2.715634372082215697e-01 -3.927659233376613185e-02 1.443464114430819401e-01 6.586318076425640156e-01 8.947988988856317438e-02 1.149293755035899478e+00 -4.949686818701358182e-01 -3.311411850729425455e-01 9.297663686476929090e-01 9.527863007134136364e-01 -4.939780266455743862e-01 -8.473327480418608726e-01 -1.739685855470702314e-01 -1.541790042147317186e+00 1.124920660692147190e-01 -5.463366883102456217e-01 1.160988227612630874e+00 2.157831430643375736e-01 4.681369540835095266e-01 1.764366309563795587e+00 8.074729499134511990e-01 -3.896385664562230233e-01 -1.030577485132040616e+00 -1.155864863357571215e+00 -1.427783559500891197e+00 -5.189207946391866111e-01 6.927937216766011375e-01 -1.462982470709584416e-03 8.386583920420815907e-01 -7.017712807797900076e-01 -1.261042387572600454e+00 1.151914509124236208e+00 -4.284582650361675737e-01 9.581439427490877625e-01 1.969053500430009596e+00 5.720589933880304567e-01 1.414688890908486263e+00 3.345589378290838439e-02 1.618209546970423185e+00 9.702603127965659935e-01 4.360851169883837586e-01 -2.473604263062943787e+00 -2.403011908644559824e+00 -1.769120934217208285e+00 2.185213823815045087e-01 9.822246649532143659e-01 -4.003226419387311691e-02 4.164963461903541386e-01 -7.487010565537095125e-03 4.371135481223172303e-01 3.980402211117803346e-01 -1.081721408573519838e+00 9.004460282321695708e-01 -8.078241844889123557e-01 -8.128266200557069388e-01 -3.401875721085723114e-01 -9.890841510565063777e-01 1.034727173970440894e+00 1.456876190146725980e+00 3.050157381165801151e-01 -8.316698672361860778e-01 -3.956670609468153632e-01 1.894211973331543508e-01 -1.088829599721726549e+00 6.966687468705412556e-01 -1.478418380224535200e+00 -3.678730591468732936e-01 -1.868307759304746352e+00 3.893978319832155921e-01 1.330239065978020774e+00 -9.314098709437323986e-01 -2.210674598592722861e-01 2.784753428647194773e-01 -1.027193288455375386e+00 5.927387687109427761e-01 -3.001409621559981145e-01 -1.107735105409893617e+00 4.565411071018428690e-01 2.292405870842516569e-01 9.906498931095740479e-02 1.048834167115300309e+00 -9.379271060078255839e-01 -8.759565748294404486e-01 -2.129139124443493042e-02 3.475925634020025634e-01 -2.206290151367686025e+00 1.372461323475173245e+00 -9.600095680435990486e-01 -7.403581523238339512e-01 1.083010851744904635e+00 -9.394624377454254827e-01 6.696670489635604406e-01 9.060861580523544845e-01 -4.710737187723512132e-01 -1.192626655108055100e+00 2.355278133183171363e+00 1.987629428099612350e-01 5.475515209085595192e-01 -1.309279112977951853e-01 -5.986143275353071891e-01 -3.869469181434463945e-01 -2.618229686807955758e-01 3.402110908143050894e-02 1.308707071282787959e+00 -7.927395311629910346e-02 5.339438052848772820e-01 1.322872736414384853e+00 -8.599286307951414798e-01 6.247443113531566672e-01 -8.733951924330323191e-01 1.200841227999522198e+00 7.327343893041279865e-02 -1.104877989306297437e+00 -8.119662600472764558e-01 -2.214457858770463583e-01 -2.429389377357182411e+00 -1.013944223844795101e+00 7.437051111372502410e-01 1.411649317587392760e+00 -4.542209720742066970e-01 1.915640282098336700e+00 -1.197551360636702755e+00 1.956082110237778338e+00 1.826864012202752408e+00 -1.488794768995539419e-01 1.785286852490859388e+00 8.256162914695994726e-01 -1.395868029895121765e-01 -1.153438850445521968e+00 -1.697532502396141618e+00 -1.376691429665110711e+00 3.787178004707368872e-01 -3.484934856924835067e-01 1.858351077639159410e+00 1.279436811474691238e-01 -1.620147459171691118e+00 -3.086952969720424544e-01 -7.617441494163346150e-01 -1.472151750870314801e+00 -1.602324003630249516e+00 -9.447175559437257508e-01 -4.612179450560793259e-01 3.260432746395445190e-03 8.077340090846909515e-01 1.740049219739530639e-01 -5.313046611770527727e-01 1.734541136318601406e-01 4.591319243428349517e-01 9.099905417184363243e-02 2.443656882740997682e-01 5.922258271704560206e-01 4.349474754491446382e-01 -1.040283530183748306e+00 4.146303614720097536e-02 -9.678635029312148141e-01 1.691733497132828612e+00 -1.454702978933592794e+00 -2.038916311208830212e+00 -3.757634443318071810e-02 8.019195195677516486e-01 -1.428277576123797576e+00 3.154766121127526579e-02 1.021828733585785631e+00 -1.632370531561370131e+00 1.569346327183842593e-01 1.693904757042830889e-01 8.735929221395810629e-01 9.246842755040061979e-02 1.421643475189074968e+00 -1.113651384807822442e+00 -1.691178427578181154e+00 -2.110096073346693579e+00 4.612575868332337015e-01 9.702215703799070834e-01 8.193148000860782654e-01 -3.927926434789542620e-01 1.652762987854874632e+00 -1.559869197206879221e+00 7.068381047433103248e-02 4.098233782842887474e-02 3.807947094798353471e-01 1.078490091278482721e+00 -1.517121015860755540e+00 7.907760701309133333e-01 -2.088972453830817866e+00 -5.957726332479322817e-01 -2.057595140122881361e+00 -1.125599061174468840e+00 3.446246153118991407e-01 -2.877329653185695113e-01 -1.459278292260006493e+00 1.241161441740179505e+00 6.708074190695236805e-01 4.033076430953145275e-01 -1.492267921851982981e+00 2.954782636453008871e-01 1.450516438123627960e+00 -1.399258488196042371e+00 -1.033810370994041161e+00 2.223682706564237828e-04 -1.067110684959323263e+00 -1.570163294807299936e-01 -3.544767384420119405e-01 7.535936572067989392e-01 1.342763383206441175e-01 3.511867189225524322e-01 9.370598152664857405e-01 1.101155023956252199e+00 1.993094882675686685e-01 -2.334991453988440879e-01 8.433250561320512761e-02 -1.076705199545877845e+00 -6.175363008279036725e-01 1.642481805106203119e+00 6.984816786803286215e-01 5.294972873743688385e-02 -4.654201697954645778e-01 -8.146175721186179608e-01 -1.863535438698808167e-01 2.235967621277584527e+00 3.729494282722817244e-01 -1.929777554849192667e+00 1.300378650643388700e-01 -1.804510475778763556e+00 1.620442722806374025e+00 -1.196808871512370143e+00 -8.171060564662550041e-01 1.448050767985542331e+00 8.765201522546148816e-01 -1.114535952408053227e-01 8.778484361851420781e-01 -5.234083014436988202e-02 3.079469538302904930e+00 -8.677739908613052444e-02 9.896256456439593563e-02 -7.751413218467329003e-02 -4.489735437846122945e-01 -1.363955420874895186e+00 2.881694976850646683e-01 4.480248014180064353e-01 6.742459601380633438e-02 2.640741815110551616e-01 -2.342275699391794530e-01 -1.156854283092239699e+00 -7.307801796801055572e-01 -8.437603965467143086e-01 -1.507921244819397100e-01 -1.993298093117105374e+00 3.026729590956039884e-01 -6.698249906075431914e-01 -3.557434830371262180e-01 -1.373526865556062848e+00 -3.393604477242221917e-01 -5.188731989431597524e-01 3.533333247388946718e-01 -1.513299968709911347e+00 -6.003107111346177652e-03 3.384866219692057032e-01 -1.588968776641652481e+00 8.936505334338268325e-01 -1.892945800832233294e+00 -4.846838404134932721e-01 7.897113442900576263e-01 5.104372063008477678e-01 4.605258658332336830e-01 -6.823090336345007945e-01 1.340895886201298737e+00 5.709222665826123588e-01 -1.502437859784208352e-01 1.566459834914628146e+00 7.852067220316482077e-01 -6.508573618747123257e-01 4.901246118007779318e-01 1.767113198301649923e+00 -3.471106166629260859e-01 -5.419220505857356152e-01 -8.719267604878865319e-01 -5.340247439850772521e-02 8.361969760141754193e-01 -1.142030745505127953e+00 -9.252055079219119460e-02 5.098216708284480925e-01 1.316115439116091634e+00 9.589102030535799626e-02 1.364660557616193870e+00 -8.165852879952707477e-01 -5.043521956951155794e-01 -5.371901523478461726e-01 -4.174074053488381342e-01 1.020815638307410178e-01 3.201308811745525729e-01 -1.477334144942938243e+00 -5.181903345413128026e-01 2.696944181026544873e-01 -1.599087417875617034e-01 4.641987376959106348e-01 8.952836307328363441e-01 8.861273157757114660e-01 1.091244162638279169e+00 -1.101212062167505668e+00 -4.768645080384442680e-02 1.044160873843247961e+00 -1.271121253420148811e+00 2.602222496090377812e-01 2.963965288405336351e-01 -1.972242407166440170e-01 7.216273331949770720e-01 -6.615209300693395411e-01 9.906821822930562960e-02 -1.143495433959015095e+00 7.918515476681690091e-01 2.411904925883617545e-01 1.688427221025448288e+00 1.423882776023794872e+00 3.177625473163269154e-01 -9.478653714903910732e-01 1.650067804101406743e+00 3.382719014230735621e-01 -6.996765621892242493e-02 -8.052854884449013317e-01 -1.061865921177821859e+00 -1.120658733710046651e+00 -2.776038312571161848e-01 1.437267628690641619e-01 4.725562076256656918e-01 -8.515260360725679378e-01 -2.193005331628755439e+00 -1.930143601035997802e+00 -1.585936929071424695e+00 5.644546093327141856e-01 2.461831031412326787e-01 -1.011185610338805718e+00 1.005066753159531645e+00 -1.667772108826472977e+00 -1.553944072623089090e+00 7.766707036488520455e-01 1.104351817711548112e+00 -8.604240334403409074e-01 -6.987487120156157250e-01 8.006189394248843794e-01 -6.626226777252893774e-01 -4.201713779855616449e-01 -1.235159703307658230e+00 7.553830784919522978e-01 5.711226174726571347e-01 -9.021204062259501055e-02 -2.041758544762328764e-01 -8.433175954847745848e-01 -2.457108407474904166e-01 1.404781274562735494e+00 3.717816752157009352e-01 -1.300199057701295624e+00 -3.169055657972468798e-01 -5.245142678236275335e-01 -1.494868145458757014e-01 -8.369543294932259014e-01 -8.164711952330850897e-01 3.834631587378144468e-01 1.031436573786076449e+00 7.991274238259522544e-01 2.659900285015960320e-01 1.266762529646182855e+00 -8.602156962406830309e-02 -9.145883062736576141e-01 1.144507098925397343e-01 1.114329477941981228e+00 7.038221297397651011e-01 7.060691037212406540e-01 -1.707590908015883979e+00 -4.058966758769333993e-01 5.319894169781543836e-01 -8.705255490898401449e-01 -4.229016035511754534e-01 -1.445029839752090539e-01 -8.231538178353425828e-01 4.724094883669847922e-02 4.432525645667759195e-01 -2.729535144526836210e-01 3.125998157639724440e-01 -1.679516449548896118e+00 1.325627546962854009e+00 -1.504945719651954006e+00 -8.694522467775585017e-01 1.825057880406459887e+00 -2.428566312791180071e+00 1.173749785854067973e+00 1.312573867513148196e-01 -1.131585837734689903e+00 6.652877469554725476e-01 8.072366191718358674e-01 8.834307406823063147e-01 -5.498819740991449656e-01 7.059909808264500652e-01 2.077049427506745705e+00 1.586841924027122125e-02 -7.318145607399572095e-01 -9.681629401427133130e-02 1.752534461387170950e+00 7.154715924168529861e-01 1.383103251281161183e+00 -7.437951518663514783e-01 9.065605844495400190e-01 6.414915112796728547e-01 -4.169318312521087533e-01 -1.354311313824789309e+00 -1.252701414162683990e+00 9.424581854019579152e-01 -1.148178127266127113e+00 -1.277228062438726663e-01 -4.167658764111839553e-01 -2.491070786855603958e-01 4.603868114887484098e-02 -2.616165056890277368e-03 -1.714229222395128094e+00 -7.125383116028995989e-01 7.224661392928058423e-02 -1.490223410323781861e-01 -1.258447359662075105e+00 -2.500985997118848059e-01 4.680215453907952128e-01 8.401313182551425340e-01 6.609988130918369453e-01 5.098758396886274302e-02 -3.065389975938462852e-01 -1.446553956505238103e+00 4.586193120657131028e-02 1.349691970073945591e+00 2.086578131805852387e-01 1.186711850935703860e-01 -1.044756435210023149e+00 1.291099501732910215e-01 5.763917206697886098e-01 5.932210959156319907e-01 1.177033304154818216e+00 1.602172458960203327e+00 4.508881893393147933e-01 9.669014647541078755e-01 7.296910476991943506e-01 -6.563339286461310484e-01 3.892724311764653722e-01 -1.835357630936449436e-01 -4.215519057227741229e-01 -1.851721043082627638e+00 2.881752002871478674e-02 -8.401810052166330811e-01 1.566244418848521169e+00 -5.721299169169361543e-01 2.058552165419899271e+00 -9.575984721175936354e-01 -3.013007364935277876e-01 1.320100111466027126e+00 -1.528481279992199571e-01 6.298799232564937789e-01 -1.390728702975793540e+00 5.491373566108962434e-01 -1.374733640788136535e+00 5.574054660128474614e-01 1.062642761953976889e+00 2.765717346616503591e-01 7.893574370360388892e-01 -6.903290834400001019e-01 6.033580026294418364e-01 1.433438343402575255e+00 -4.150428146182035261e-01 -8.509194737042523604e-01 -1.714137483148347463e-01 1.157051201240077321e+00 2.244913070720634674e-01 -2.454677452243274882e-01 -4.514658817381242972e-01 -4.907369983800747432e-02 -8.432488142708005618e-01 1.820687663646630039e+00 1.628167946827936141e-01 -2.362583665275310274e+00 1.996604406857341418e+00 4.698213477756790213e-01 -8.224501116146394342e-01 1.857441931159568904e+00 -1.586642031109320561e+00 -1.209643082954114046e+00 6.434215164694087052e-01 6.507949007288054144e-01 -5.176119496324484981e-01 2.492865338134246378e-01 -1.155246928364877190e+00 -4.689362263304406864e-01 9.886578557623329488e-02 1.437347469264935951e+00 -6.782094158644633719e-01 8.490090660136679901e-01 8.732759801956502255e-01 -3.577193556478006076e-02 5.069378955315578805e-01 -1.214163110048067373e-01 9.934746932677189779e-01 -1.985784080305557087e+00 -1.120612156467406528e+00 4.494429052287792770e-01 1.802892290209517356e-01 9.992394336626221618e-02 -2.731609674864159398e-01 2.557415694213869273e-01 6.672687322367452101e-01 -6.243657139312928095e-01 -1.261126665424588122e-01 -7.454301999971312265e-01 -8.954272117884044813e-02 9.330173198427897663e-02 -5.638771130143722665e-01 -1.505496766114457208e-01 -4.548984203616346922e-01 5.331000354603159241e-01 -8.362648653332664661e-02 -1.900479484903193184e+00 -9.831592497021217625e-01 6.028951835785976154e-01 -1.821035075839187722e-01 -3.272555260302071334e-01 -4.972248949869896295e-01 5.491207935747032254e-01 -8.515365039417825965e-01 -7.008820203189264353e-01 -6.788851369259311097e-01 -5.966530585893364824e-01 -1.289692139942328009e+00 4.333249018976698674e-01 6.337172303654288186e-01 9.105836063931740387e-01 1.482855600561986953e-01 1.444143368544502870e+00 1.394448490583807931e+00 -6.552268086320547358e-01 8.724973828278548282e-01 1.171173387963565959e+00 9.458104680241920248e-02 4.373595827054164165e-01 3.661606278564013550e-01 4.289927543609532434e-01 2.132769883009272283e-01 -4.344783599421221942e-01 2.147699708976171795e+00 7.463729592878740049e-02 -1.232614872158917185e+00 3.056323901853007508e-01 4.327005153146702976e-01 1.670087944505954380e-01 5.753626189332845531e-01 -7.532311324330308588e-01 -1.885034801861375842e+00 1.050997779109716090e-01 3.649933728010886641e-02 -3.217282853385216579e-01 6.262260150035323658e-01 -1.318144490579276296e+00 -1.029083448344531304e-01 6.405639509704229573e-01 -5.476542533137981339e-01 2.272217615826695347e+00 -8.053596255060478937e-01 -3.609918198367817466e-01 6.437756284298814524e-01 1.617503436346052981e+00 1.953205784453621030e+00 -6.931261846599199306e-01 1.359914421088195713e+00 4.206490735157308869e-01 -1.573706741693087219e+00 -1.346474123728955696e+00 -2.324593163785076744e+00 -6.164952476839276052e-01 2.416258217346997916e-01 8.741275112728920105e-01 1.451506646090142127e-01 1.072781352484124096e+00 -8.474791627520346093e-01 -4.282827075987913346e-02 -5.716037016289306216e-02 -4.427898894509128547e-01 -1.763789170798734540e+00 6.198651635840446428e-01 -1.763722084562714842e+00 -2.858917487727654083e-01 -5.662362486354384217e-01 -5.203613830704245657e-01 -4.601586769828055340e-02 3.665018846950260367e-01 -2.135050487604529756e+00 -4.780202792339782181e-01 -1.158860362976644076e+00 9.271049663309013367e-01 3.558526296282971679e-01 -5.291511943827749143e-01 -1.149368779068844271e+00 9.345253271815010532e-01 -1.687525144657868736e+00 -7.691729532735260833e-01 1.034420008467209051e+00 1.581102694713369061e+00 -1.538094183434298490e+00 -1.822861563767749216e+00 8.287462816731355764e-01 1.058344746352662819e-01 3.821870455463181604e-01 -1.152427665041420024e+00 1.099975547965789779e+00 7.451144909858323229e-02 -1.527060567349745601e-01 1.321476225951254690e-01 -2.298940086214059875e+00 -8.638567915623013294e-01 5.636304009283052974e-01 -1.005816828564250365e+00 1.512403614553114728e-01 -8.039079291526108895e-01 1.508539038833259238e-01 -1.311334333375045180e-01 -2.063853456043157897e-01 -8.538624425931810036e-01 -3.815375046736470960e-02 -1.018313406401012644e+00 -1.023124574240692752e-01 -3.006259124689268994e-02 1.692657074004586329e-02 -2.490826784617108242e-02 -7.785706311798823442e-01 -5.243731659595605166e-01 9.111762064250863435e-01 2.277493350081545853e-01 -1.947831587657344876e+00 4.649827977519319089e-02 -6.055292947932482406e-01 -2.531635668800261141e-01 6.784269260222828279e-01 -1.009341527246754300e+00 1.454944887353056604e+00 -5.667377344711945764e-01 -4.812766466743674254e-01 6.099297318190326500e-01 4.614137092787865546e-01 4.001450335363155864e-01 -2.840589034536367130e-01 1.401680671050171689e+00 7.346591272201136169e-01 7.408788856256911526e-01 5.843686101208991346e-01 5.350093711607257774e-01 -1.022276193896155094e+00 -5.653458471461784152e-01 8.112022372521819902e-01 -1.960633279014607266e+00 -1.751219917541248838e+00 4.081164735038702029e-01 -3.226117430231628669e-01 -1.022121345123512048e+00 -2.311717554212508463e-01 2.705341338172908006e-01 1.116588617958132135e+00 7.221486551556024480e-01 -1.016072775639115910e+00 1.798849480063945683e-01 2.123032133490308226e-01 -4.856672538309013687e-01 -8.823490116087593371e-01 -3.780316457891417237e-01 9.743528647142639665e-01 -7.435354331972038322e-01 -6.575220611967711459e-01 -9.149390416384034497e-02 3.655758556072423188e-03 -5.366384546213388146e-02 -9.996260239541179260e-01 -1.906642130001394153e-01 -9.556415587055949734e-01 4.265782686193108075e-01 -1.148697889143127648e+00 -7.095878880716843806e-01 -7.894755905027514009e-01 -8.139424776265139494e-01 -1.663366826486351702e+00 5.194455297713407305e-01 3.066487131044184911e-01 4.983922697836994792e-02 -9.406305032244330899e-01 -3.260413966485556703e+00 3.030957179882839275e-02 -1.355247579533440661e+00 -9.169125399332648252e-01 -7.865842780901234343e-01 -1.503670188871722713e-01 9.164110702666137254e-01 -2.327661198545322385e+00 -5.044718646030371678e-01 -1.117660014985712102e+00 2.118194614815691601e+00 6.303145420480610328e-01 -8.200238798252529326e-01 -8.518031737303952688e-01 -5.261888154705137710e-01 8.271361682471518595e-01 9.547794042978307028e-01 -1.351462968624905114e+00 7.268436929855498496e-01 -1.215926469045808034e+00 2.839140180393030510e-01 -2.392049905346238237e-01 -1.487382595269667762e+00 7.379084402279419974e-01 1.897389328511682960e+00 -1.294868228616795347e-01 1.600277818882465952e-01 2.736885662098849648e-01 1.143683275040380384e-03 9.308343865740454914e-01 -6.815904736450020818e-02 -4.373669273794594248e-01 1.662524952451434335e-01 -2.194119803414366743e+00 -5.809170533878206255e-01 -4.733019094172896679e-01 -3.671049824204267176e-01 -4.897173532549621844e-01 2.336877867820451371e+00 2.043510188133969008e-01 -8.356001243020080294e-01 1.136766150403821563e+00 -8.647435644629080098e-01 3.532314503756249779e-01 -4.403363121758285814e-01 -1.041468840176920319e+00 -9.488965302737801810e-01 6.278222597170448616e-01 9.838259932342332537e-01 -6.601553234789936386e-01 -2.195347885161644808e+00 7.504728779366630353e-02 -1.268418112301296752e+00 2.640895103995194448e-01 -6.131080671839919116e-01 1.996437517423482744e-01 9.636788142661190104e-01 8.850654533234282584e-02 4.002199068796106762e-01 -9.658685248635304754e-01 -9.833929111215956587e-01 1.441546362566182848e+00 1.085358426326334252e-01 7.065194047550132916e-02 7.018190905893595399e-01 6.852123489187398331e-01 2.776447911425312109e-01 4.066941278250350011e-01 1.930571781711316381e+00 3.783301252276984883e-01 1.032300852814619807e+00 -1.235601574791009627e+00 -1.363575868998028406e+00 -1.671962157385290304e+00 -7.787475649169159908e-01 -2.000298901709205435e-01 -1.271844878430619108e+00 -1.798312698518290897e+00 1.646730128812926131e+00 2.097987914122722564e-01 6.849796928597301493e-01 -7.623513898624438845e-01 -1.151522145781289863e+00 -6.858783581921313877e-01 -1.388166666757746803e+00 -6.866145802213353688e-01 2.150619804807737179e+00 -1.571704879178338121e+00 4.715595291736286998e-01 5.368553529336170804e-01 2.326742304274597439e-01 -2.959694685975118755e+00 -8.176035439009520234e-01 4.710396578709303839e-01 1.355596090145123611e+00 5.461739993412062510e-01 9.853445877642208472e-01 -5.789529921112328559e-01 -2.017540190506331044e+00 4.613267753465952192e-01 8.688929921466474748e-02 -1.452510285815073132e+00 -1.324402303754467214e-01 1.408379846415608982e+00 -4.572911118413890974e-01 1.515547766677076413e-01 -7.772717282478468492e-01 3.115634677581166634e-01 -5.750941727669892645e-01 -1.013485312438014013e-01 -1.160079790665009131e-01 1.900352090514185743e-01 -1.892663961828371377e+00 2.634836635532790128e-01 -1.554865438058808114e-01 -7.985487219778724111e-01 3.187137892890870017e-01 -4.944357256711345294e-01 -9.075350997236278916e-01 2.344043681505159071e-01 -2.438518597563541501e+00 1.092113091929230562e+00 -8.176976440622959474e-01 -1.604249042837193329e-01 -1.177188359139395457e+00 -2.960829419987833222e-01 -3.679902170108604875e-01 1.765877313512036251e+00 9.766170257188450110e-01 9.521831411646036747e-02 -1.251559214592499858e+00 -1.871633607310057290e-01 -7.407321963991140290e-01 -2.919256576677882742e-01 -2.588773206193378806e-01 -2.075150314736456725e+00 -1.250577114518980626e-01 2.929851601413547280e-01 2.584911208250827847e-02 4.764924060188917010e-01 4.763312197678210569e-01 -2.567530409804175684e-01 6.933964105629918384e-01 9.500768234269556523e-01 2.791399413667550622e+00 3.280039981600679222e-01 -3.168468791533834983e-01 3.877229993158151644e-01 8.142249330033529686e-01 4.112403392656444057e-01 -6.348881722968526820e-01 -8.086270092897008821e-01 1.894166009682591856e+00 -1.192009703112109520e+00 1.233429257843302596e+00 -2.159214768900569847e+00 -1.421006476400741736e+00 8.059389187980585678e-01 3.114372726838976924e+00 4.788998743605809016e-01 5.049569567808520620e-01 1.425516459643346057e+00 -5.137196430284662885e-01 3.891057509045297014e-01 -7.397731318165535752e-01 9.615389998136590899e-01 -8.660249121753176293e-01 3.441336163039728224e-01 -2.711617586378627931e-01 3.550071855136078258e-01 2.196055522826795059e+00 -1.250460237125028407e+00 -2.266450521176470279e+00 -5.219735373181830784e-01 -7.138920176733566658e-02 9.831952963658898703e-01 3.889296125097009282e-01 3.810331240091547333e-01 7.690097396778841077e-01 -1.606669780494013045e-01 -2.452369502503281229e+00 -7.707167592059652739e-01 9.291463814006324651e-02 -5.694753224657725932e-01 1.429754270720005715e+00 -1.726397272394233351e+00 8.806840131544971251e-02 -4.881823772427598684e-01 1.126719938658329534e+00 2.713131642812020572e-01 -1.166832065519809003e+00 -7.377739491550946438e-01 2.137284080714276779e+00 -4.288152079379344839e-01 1.882440715737008219e+00 -1.174597310429950636e-01 9.243608963465106687e-02 1.286595062944060119e+00 -1.422761775247038729e+00 -2.384245007961229568e-01 -7.777318331582558919e-01 -1.302202746076844608e+00 1.514656473505645584e+00 -2.181367313047304912e-01 2.368211214921000174e+00 8.406580595979646908e-01 3.169341443567751382e-01 -2.215843973341157791e-01 5.311998670066565564e-01 4.251034661084736599e-01 1.159484489961910780e+00 5.851895781973791566e-01 8.847566295528683789e-01 -1.791067487847698425e-01 3.496415170960199825e-01 3.941002472782003663e-01 -6.625402447176407250e-01 -1.075022577944511726e+00 4.661943573045884137e-01 7.986173508064567383e-02 8.874155621284870454e-01 5.761896095718852528e-01 3.074795575856739127e-01 -1.720286362250934342e+00 -6.649024510898935425e-01 -4.870176227603090213e-01 -8.079185999582106925e-01 -6.780590010769587117e-01 -8.668669100487993440e-01 9.967334467820481159e-01 6.397613508207181665e-01 8.225653215749706426e-01 5.939477140877040817e-01 1.857273511726046600e+00 -3.818384384725786451e-01 7.410121843869361680e-01 -1.133655474588349532e-01 -2.913251952517664223e-01 1.137349792707924356e+00 -1.582354806220943044e-01 -5.272606820616102530e-01 -3.485775052157502607e-01 -2.891783899582946127e+00 -2.736010586087643248e-01 1.673934309637273021e-01 -3.452292180106718567e-01 6.353693314400497005e-01 -1.851243251865893613e-01 -1.251098492880177160e+00 7.388393609493100200e-01 2.682121820814405422e-01 8.263175558154985945e-01 8.346294518347011637e-01 9.578401481436223941e-01 9.243324341788872189e-01 -4.973086612498568981e-01 1.289870450535809177e+00 1.414344053551969682e-01 5.200949255457627540e-01 2.972079752068762515e-01 1.420926299545566263e-01 -8.608392447066557374e-01 5.257905558984981020e-01 1.816366347479767829e-01 -1.644750973631221802e+00 -2.155811334516666289e+00 -3.192043706365577660e-01 4.273245579814215905e-02 6.375136342489031716e-01 1.039630545374563342e+00 -1.500807314638136214e+00 3.043385525711486683e-01 1.670399546617201914e+00 1.691010338386375711e+00 -1.106183684380786403e+00 5.356334680519001523e-01 -1.265551081643886189e+00 -1.234864562901910184e-01 -1.425492637430317622e+00 1.875676533869008455e+00 -1.689964646435846429e+00 1.305383784341003217e-01 -5.123922808935916784e-01 6.625791544324416416e-01 1.340711688396973411e+00 -1.865647621168924131e+00 4.997518565941652113e-01 2.269358697913976819e-01 1.550645326581986394e-01 -9.483854750920495125e-01 6.515649912517200715e-01 1.288860847628493511e+00 7.785872714992899679e-01 1.263579546129463438e+00 2.234409686108952631e+00 1.118666491407747987e+00 -5.440828264348038790e-01 1.201596105508843770e+00 1.144741523753506129e+00 2.830369408299350242e-01 -7.904994742227250404e-01 4.668273811196341216e-01 2.468503924267893279e-01 -2.467829543996900021e+00 -4.915476124865819085e-01 -7.211145881307864380e-01 1.024714270094724961e-01 -9.176060883811556490e-01 3.105331204094387010e-01 1.799036140903155778e-01 1.341873909030614209e+00 -1.634712503060022082e-01 8.850109068587220795e-01 -2.225954627746193903e+00 3.487845039171079131e-01 5.817847998990592906e-01 -6.678414009553844677e-01 2.213693222444111264e+00 1.273220933870365723e+00 1.005551658169834717e+00 1.051582521352637301e+00 -1.688271823447150766e+00 -7.868303048282070389e-01 6.313960152470743381e-01 -6.126969969782546273e-03 6.767362466080345529e-01 -1.892692314843458457e+00 -1.430565381145202375e+00 -1.486141517598485340e+00 1.273721125593066938e+00 1.450861393990116044e-01 -1.181222489179232893e+00 -2.770309077960893873e+00 -1.471160566800796321e+00 2.306666999098013204e-01 -1.680193111591933297e-01 1.740100102692864859e+00 -8.149454405112206701e-02 -3.355150264553945494e-01 -9.921014542191157470e-02 -1.189292138439121960e+00 -1.510843681757018997e+00 -1.800777941386677572e-01 1.186790426067511478e-01 4.527433830404338777e-01 -3.009393007194556824e-01 -1.830042606343006140e-01 -1.084720306252838995e+00 -7.210410486970363353e-01 -1.378208315217030577e+00 5.987197620349093974e-01 -6.108955962316512528e-02 -3.784987100368503166e-01 -1.901598896676305106e+00 6.718800178540477175e-01 -1.025063939021899406e+00 3.337087332520630861e-02 -1.057382654452414111e-01 1.404086929673862061e+00 8.675811595641106169e-03 4.421938491251125591e-01 -2.419915265231891155e-01 -8.528892860351944272e-02 -1.779863401510657139e+00 -1.353060003251776999e+00 2.413648209347599161e-01 -8.702015162177234586e-02 -8.620427106580993426e-01 -1.521605253706640681e+00 7.495322894766417998e-02 1.032462325438723960e+00 -5.586289841201450557e-01 1.274252699261260613e+00 1.855491552864153293e-01 -1.333161564546238576e-01 3.306985526220107552e-01 1.377244318659991640e+00 -1.523410128950746456e+00 7.071186555394454176e-01 8.942046409392303552e-01 1.636607267688443001e-01 2.183315075910303271e+00 -2.386054527859973740e-01 1.708727862553233834e+00 6.273412112743864677e-01 -1.347563464653524168e+00 -6.908706546384046909e-02 1.673046582195751308e-01 5.508583354627210049e-01 1.478859677080295087e+00 -4.639843768950478453e-01 3.750762517724937628e-01 -7.509525602641969888e-01 2.877038014910962213e-02 -7.433244630505879691e-01 -5.990702132735431507e-01 -7.048987265856473394e-01 8.219521058954396553e-01 -8.050262046267467886e-01 6.256742123336639372e-01 5.906806637683954531e-01 -4.719642325470609912e-01 6.662612882997371866e-01 -1.525599050444349958e+00 -3.013541294202787824e-01 -1.196015334638384164e+00 4.515095406922333132e-01 -1.405042318181822569e+00 8.964863704375373998e-02 -1.099511812549048173e+00 3.025859116198274634e+00 1.435330706434589376e-01 1.473083803355549615e-01 1.556906713420202482e-01 -6.858959351250624170e-01 1.497115796565375190e+00 4.085926974234854736e-01 -7.603812706541215327e-01 -1.241850800029136170e+00 2.836674653301494153e-01 1.024483715000342743e-01 9.245621148657376942e-01 6.439721227247447999e-01 5.436779221770942083e-01 -1.430453613441095229e+00 5.071889312605030176e-01 -4.032763530760471449e-01 1.155768286687673507e+00 1.528126058247814001e+00 2.330632604127670648e-01 -8.655823147694641229e-01 -8.936104504380103508e-01 -6.181700629987338935e-01 5.019093890895223176e-01 -5.018124703699381461e-01 2.231439723733232364e-02 6.979261691209699414e-01 1.325528126567895537e+00 3.276655787852257346e-04 -1.231889137546388735e+00 -7.288575382239911860e-02 3.334458651521034489e-01 -7.832367241949018677e-01 -1.198376998965803519e+00 2.196914272499057297e-01 -4.849202212143049473e-01 -1.598693759585505747e+00 1.546512424383164941e+00 3.411100070422276032e-01 -1.115079411646689556e+00 3.209982067964142205e-01 -1.274357458042630453e+00 -1.591385323855199818e+00 -3.016232858278530493e+00 -6.328853398010046982e-01 1.467779850567359823e+00 -8.796930348468300354e-01 -1.124103409778761664e+00 -1.118838590561808122e+00 1.110502703109083278e+00 -1.072777132533498379e-01 1.122201081787226329e-01 1.415532474759259030e-01 -1.048993194524477035e+00 -2.789959482874883046e-01 -1.582834748929641266e-01 1.172787395351144069e+00 -6.705062726090519343e-01 9.679304624887719033e-01 5.935474571871147687e-01 1.189872442494444016e+00 5.432812987380962744e-01 6.441729221470617883e-01 3.571550474953429921e-01 1.249587265587507101e+00 9.554952813189696581e-01 5.175826223574910845e-01 1.703410783109688409e-01 5.742333924198516071e-01 -1.226816609505033018e+00 -4.156042841481966815e-02 1.285201262785553356e+00 -1.240537300221360162e-01 3.478690324138478118e-01 2.847394403383231576e-01 -9.416433445150675929e-01 1.794093322302753313e+00 3.042646785431354917e-01 4.913527020427813641e-01 8.331038221265290034e-01 6.481529527637539534e-01 1.255963540372214337e-03 -3.801668178013151980e-04 -5.325533689837216311e-01 -2.092006177872888784e-01 -1.924681655129166113e+00 5.395593148312605170e-01 -3.217337261199722936e-02 4.779192797054326869e-01 -9.046697300322013024e-01 5.142409910821398311e-01 3.951751369924960122e-01 -2.096737656678603123e+00 -9.746572153612548250e-02 3.821006454352403048e-01 -2.050397268382812277e-01 -2.450892527237646945e-01 7.306959116502758089e-01 2.140185300596657847e-01 -2.194199101670949226e+00 -5.145082751052890702e-01 5.291767595386854817e-01 2.326538725241057426e-01 -2.461106359972424773e-01 -1.153685281266320306e+00 7.592015646993699463e-02 -1.349432853279272981e+00 1.332504218595960799e+00 -1.289926989706656479e-01 -7.705077371310341539e-01 -2.742420205067618855e-01 -4.823304178731601111e-01 9.778642701604105536e-01 5.919003842354448874e-01 -1.427062398160662493e+00 2.765552774841785189e-01 -6.746432301827764988e-01 -7.158380561784764007e-01 8.295481689991125451e-01 -1.145517011299709953e+00 3.052334047996673183e-01 1.685424147227516212e+00 1.203463418955789566e+00 2.786256044164716061e-01 -6.050415900969464689e-01 2.075579702994748421e-01 1.062712819877817960e+00 3.699206936303141569e-01 -1.019627243721000553e+00 -9.555647238356965723e-01 1.093423152610320193e+00 6.384817251234550239e-01 5.141862670130955548e-01 -7.158094494277297271e-01 -1.226374021201361186e+00 -2.848792707107986044e-01 -6.768671387765997638e-01 4.014670026600879460e-01 -6.025382915042051257e-01 -2.226303262550336726e+00 -4.118828685025393566e-01 6.823439590119344533e-01 5.083778894568487250e-02 -4.022791258766450495e-01 1.540298329470715322e+00 -2.734021657419916651e-01 6.633436817203944846e-01 9.190825637709951756e-01 -1.753252807497815147e-01 -4.051004971553744394e-01 8.471467568403103776e-01 1.092065933692591972e+00 -1.256936389134800658e-01 -3.029075753451495601e-01 -6.260120934179047580e-01 2.139201238989674458e-01 9.726043459589361895e-01 -1.558057438067085021e-01 9.100675565852687221e-01 -1.502556346119424679e-01 2.756126616187501988e-01 -2.450131486845082418e-01 -1.530126136829840500e-01 7.869342811786488312e-01 1.529255400124003295e+00 1.514499997813782972e+00 1.535720359534967494e-01 2.752373003698652898e+00 2.704469193801194993e-01 -1.945224786669252914e-01 -2.096956182279494652e+00 -1.196329891170200721e+00 -9.443529363328421189e-01 -5.345980796385169098e-01 2.167076788775522456e+00 1.631400116445796133e-01 1.315041113001695683e+00 6.780172590294275548e-01 1.564212053655342216e-01 9.817296890526883146e-01 3.744387272818068824e-01 2.912970534426683744e-01 1.042187840878328053e+00 -1.001429166590754649e+00 4.693048259835902458e-01 3.119358341003984347e-01 1.776172934768463496e-01 3.681026900511764066e-01 -6.246514804262322945e-02 -1.131207390847163596e+00 3.158288125166970883e-01 8.696918026872252350e-02 -2.152349602982901011e+00 -1.557394903728784863e+00 6.898238271073536820e-02 2.199383929524895365e+00 2.945517942126206545e+00 -4.281498619803750794e-01 -3.569538222669678129e-01 1.280937422197195585e-01 6.115115661227114030e-01 1.403224761158111233e+00 -1.329398447357805990e+00 1.092980261526860786e-01 -8.210352512832631566e-01 8.601151728121685380e-01 1.150642061353354784e+00 -1.322351566425886471e+00 -5.954543837093031478e-01 9.451715485265870242e-01 -4.214935491371731846e-01 2.252282302171518813e-01 -7.297919080384764889e-01 -2.703790109377621764e-01 -5.348716931377368589e-01 -7.331474307418809344e-01 6.816186103928458806e-01 9.719837957006030038e-01 -1.385567670000427132e-01 1.817795333679775860e+00 6.072645598176612536e-01 -6.647718541540362791e-01 4.741959838045933795e-01 -1.489931486404369565e+00 8.102134811044137130e-01 -7.725230469455901527e-02 -6.178195219786604755e-03 -1.298238665590194296e+00 8.671715011643432724e-01 -6.945317449005142807e-01 -6.130657151608441824e-01 4.563096645032696519e-01 -9.308218331934240419e-01 3.224005108688689503e-01 -4.173925113826345568e-01 6.590151483228106066e-01 3.127646265967348044e-02 -4.998916035200322988e-02 -1.020593669080507998e-01 6.936493381114177126e-01 -5.707794974537966359e-01 -1.497345199714559927e+00 -1.703483757708822210e+00 -2.762762205263602500e-01 -2.189962314417392086e+00 -1.336885901333658477e+00 -2.375567523719759322e+00 1.418403974300821435e-01 2.386190961508664332e-01 2.037398432643839463e+00 1.242727682817427404e+00 1.246213992401653314e+00 3.809987176319954427e-01 1.071772058039546671e+00 -3.246121580982306853e-01 9.838245268087456030e-02 1.005275305896863092e+00 -7.591547993351057677e-01 -5.113825625815240361e-01 -1.049669798901101680e-01 -3.024393505486979161e-01 1.960367216574328220e+00 8.040679743559289716e-02 -2.108884597138304784e+00 5.809040448926172662e-01 7.764582413594904864e-01 1.238396500054363525e+00 6.659405443059329688e-01 8.261443448886564012e-01 -6.633512363084379526e-01 -4.848050721206781377e-02 -1.175358357893525385e+00 5.792011734476859575e-01 1.376511001640326359e+00 -1.093942762043971895e+00 8.064560114149672554e-01 1.305457841641820105e+00 4.882227260438185557e-01 4.849251970791164101e-01 -7.519903592868133479e-01 6.751281858588236151e-01 4.961292196269391774e-01 5.165837169132074802e-01 -6.207612495604747371e-01 3.770655357365060856e-01 1.805925449609833283e-02 -1.470707993612664133e+00 2.423801775824532712e+00 -5.138386845428317279e-02 -1.547825775727567077e+00 -1.204848029262389097e+00 1.856258173518290810e+00 -1.046443128340189155e+00 -1.181728693715671019e+00 3.815556346756391326e-01 -4.142478611724365045e-01 1.525762440483136029e+00 2.431717713117988455e-01 1.223348089572052544e+00 -3.079281853557870319e-01 -1.310889731825754190e+00 -1.080088255465531333e+00 7.817536681303706159e-01 -6.470785573026423265e-02 -9.186139859140899366e-01 5.836364753592268029e-01 1.553530008924071670e-01 1.098638407295182029e+00 2.243442820270599714e-01 1.685537082329249037e+00 1.187354296570304779e+00 5.562507599553760673e-02 3.576608388457808152e-01 1.172244505048738672e+00 -7.084224921052871826e-01 1.661721212278374493e-01 3.707240286487136771e-01 7.674893326386034165e-01 8.471433456661010553e-01 5.271767348880725818e-02 1.610422681132893941e-01 5.462386792852270689e-01 -9.318042343585463128e-01 2.544477906829216707e-01 4.269948079052088286e-01 -9.364366301365110168e-01 -2.061255371682073623e+00 -1.985035836931806852e+00 3.355739953689490518e-01 6.342901146825056236e-01 1.450775079537538037e+00 -4.078456574819536162e-01 -1.761383131391459633e+00 4.712489579016371222e-01 1.768358442552389498e+00 1.659271227363934287e-01 6.788673780581218065e-01 2.688386346997480580e-01 1.042714552544693696e+00 -4.520177101609620940e-01 -2.116884709843020462e-01 1.010576668547352286e+00 4.099554665643554974e-01 1.710767134284012947e+00 1.087638317431110613e+00 5.423945833385003246e-01 -1.890863148338516320e-01 5.536346368319984279e-01 -1.684368740835032296e+00 1.237051768574669808e+00 3.100431738705094475e-01 5.411481327285073695e-01 -6.343771422753607947e-01 1.112771831353595031e+00 -1.359262554602638506e-01 -2.654226629113488056e-01 9.728542294425223114e-01 2.379876167768343875e-01 1.089665780476519741e+00 -4.166068989557086821e-01 6.371701669888287789e-01 -4.036165761081725201e+00 -4.779027984039616039e-01 -6.564270342432364236e-02 -9.414964241272909540e-01 -1.331875292678960543e+00 -7.344768767160128053e-01 2.187808289775910797e+00 1.381058937393582209e+00 -3.002101869723114436e-01 7.986464938438637695e-01 -1.727356628580834164e+00 1.618614788852030140e+00 -2.693458668347846197e-01 -3.226597587240297438e-01 -2.433704384545938224e-02 -1.295132586045266043e+00 1.743080790840598748e+00 9.526026329176338070e-01 -9.237877787746890945e-01 -1.325799033739922528e-01 -1.142609894575194983e-02 3.437946038935487669e-01 -1.251293832087567726e+00 3.290977866477129976e-01 2.098297781229141012e+00 6.753223463886677269e-01 -1.701173126457873885e-01 -1.485203759640574050e+00 -1.040450602702913896e+00 -2.124439392540213717e-02 -2.273001795240948142e-01 -5.062086232339979563e-01 -8.906346354492881146e-01 3.694925517185465025e-01 -1.297280246289195693e+00 -5.052884966081234719e-01 1.537035806988421793e+00 -2.490253783292805112e-01 -8.758231722456070178e-01 -8.372952944208229831e-02 -9.654186969342406499e-01 4.616014202721433479e-01 5.010927565046984222e-01 -3.111020726737756537e-01 3.420150276263113076e-01 -1.231463729424274067e+00 4.320758866492770967e-01 -9.711450115241123671e-01 -2.783631306508217995e-01 -1.383972974924468913e+00 -1.762804293107396725e-01 -1.022604691936663590e+00 -1.002079137433380396e+00 -4.754683956156618985e-01 -1.052210283240638589e+00 -5.607839820263641473e-01 -4.730439860038240102e-02 -3.092143435853912381e-01 -7.445979176617889550e-01 6.077391164268733936e-01 4.946670565725860835e-01 -1.003396813377700258e+00 -1.667714773982855947e+00 7.332369346638714647e-02 7.026315218220645642e-01 2.829346256575904217e-01 -1.743091101606427884e+00 1.918707662508487566e+00 -1.305568470506434098e+00 1.761729706746036350e-01 1.064254306033890624e-01 -2.019994218404412567e-01 6.794378276946240192e-01 1.447290725921586807e+00 -3.677968639383903948e-01 3.641608728057907918e-01 -1.146288504793087748e+00 -3.280063457253556969e-01 1.133713070772674608e-02 1.189183546989932116e+00 -4.373968576314447854e-02 1.479924833652459748e+00 1.452952481855549483e+00 -3.386974625346544365e-01 -8.754850373926365004e-01 -1.781758679662728273e+00 -4.029011013227221105e-01 -1.211579091463146129e+00 1.086349842606879390e+00 9.544402971846852601e-01 1.065003249133918084e+00 1.365362413217074078e+00 1.048205872055651744e+00 -1.269744893652524804e-02 -5.033605337631400500e-01 -1.766734658102675937e+00 -8.450857310328695471e-01 1.876545652951329801e+00 -4.881071517529321779e-01 -7.886055653941125010e-02 -1.087320948716439029e+00 -7.976252262452367958e-01 1.770200615574401837e-01 -2.226919872369320999e-02 -1.022147954584773588e+00 -6.744619587536329064e-01 -1.635780240906948846e+00 8.648347593981858816e-01 1.480764739556571730e+00 -6.999430075665483697e-01 -7.486679325267816543e-01 -1.009336901055622793e+00 1.943971203450200136e+00 -1.751074531793052280e+00 -7.216934097939811110e-01 1.395283512154270822e+00 -7.152445487251720690e-01 6.828286914392568407e-01 1.627046528049625351e+00 3.178953231820675351e-01 4.504494727642530116e-01 -1.073203833246407363e-01 -2.650391696278058262e-01 -1.886512298053393488e+00 3.448618854906457254e-01 -4.810852938149203228e-01 8.373392704476897430e-01 1.172581377865731023e+00 3.271118747234290636e-01 1.343842930331444530e+00 -8.447117405999096107e-01 -8.330352614232137132e-01 8.653740810621636248e-01 -1.709988678508280735e-01 7.890233372208915741e-01 -3.227833867418312130e-01 3.568507833941848006e-01 2.872894320671737223e-01 9.215336582714853675e-01 -7.002589068411974038e-01 8.630110887881379256e-01 -2.219441040574954629e-02 -8.224430623074802105e-02 -6.537212565956963539e-01 -1.323511351484246423e-01 -9.590485256583175522e-02 -1.892215473978687390e+00 -5.272390213979025742e-01 -1.423810981534249676e+00 4.053089774520365340e-01 -1.038432237371258449e+00 -2.211041305615373265e+00 2.760786975880356597e-01 -3.440837143656927943e-01 -7.309032905705085612e-03 -9.391325330027523732e-02 -1.227060385276877025e-01 -1.143812935391237628e+00 1.057334889805300049e-01 2.742345920725854924e-01 1.639453589003494249e+00 1.151780736702658015e+00 -1.250685591531836227e+00 1.252671388729831969e+00 -7.314139667854295812e-01 -6.807440962806747820e-01 1.765828300191594424e+00 -4.222071272943759279e-01 1.035107499416687213e-02 1.896633035491508967e-01 -1.474661073979551817e+00 -2.059480843645551118e-01 5.982132015137483494e-01 -8.611733141344827258e-01 -1.318522403350119054e+00 -1.039383975216675804e+00 -9.639853665217231748e-01 1.794121480494220489e+00 -6.583329188597609738e-01 7.841558395651230251e-01 -9.827550010886574317e-01 -9.872350113972740981e-01 -1.390025706382519655e+00 -1.738759696261098775e-01 -1.917358291175710050e-01 1.383188230009271491e+00 7.200003136034317519e-01 -9.851383793192581839e-01 1.023841595004291616e+00 -3.506981477221104426e-01 8.979562287252825792e-01 1.331785631698662486e+00 4.537824878853118915e-01 -1.838164887399877379e-01 1.494569770712681489e+00 -1.278244953940451678e-01 -1.144172306829182917e+00 1.098659515721057620e-02 1.291942522109200464e+00 -3.033765881465594894e-01 -2.832548594055296132e+00 8.825435391409622854e-01 2.254538048601587796e+00 -7.964500826643421405e-01 2.588217204103437918e-01 -1.798548751434447812e+00 3.157903786577571648e-01 -6.117031180306081728e-01 5.170635891897079617e-01 -8.217555457406842123e-01 1.067723283494409925e+00 -4.102493394362774493e-01 8.266768947319085292e-01 3.012661786461118263e-01 1.083623947272267518e+00 -6.947437585747603395e-01 3.591940086490704176e-01 -9.729419072650670186e-01 -1.589073442659042268e+00 -2.045637339761886830e-01 -5.814884213335593799e-01 -8.888678729196255457e-01 -3.335482032695969989e-01 6.446152460047296362e-01 -1.530658791702718957e-01 -2.162411114541955559e-01 -7.633762742007453583e-02 7.600232385088232512e-01 -9.837937667743151815e-01 1.879382140071093943e+00 5.789543210073740953e-01 -9.329937004089569053e-01 2.431895420701341681e+00 1.207340763580033727e+00 6.194724255418631031e-01 -9.594816646324435538e-01 -8.360577863435264545e-01 6.953887400268722319e-01 1.284517438465598627e+00 -4.235289866209115961e-01 9.571152040077214318e-01 -2.003816162140598767e+00 -1.419129561774550741e+00 8.236283179491447060e-01 1.526429224678365892e-01 1.395978551737182327e+00 4.440017022224638787e-01 1.568001200697845959e-02 1.345593097845177111e+00 -3.171658217659734658e-01 -2.464024796567272288e-02 -1.883648996645321150e+00 5.134592737519269035e-01 -7.495749386651058277e-01 -4.837312126966755721e-01 -2.793007137501408166e-01 1.133391088300176985e+00 3.540122127925441342e-01 -2.390336183421764016e-01 -1.677630752109723122e+00 -1.411693443619230992e+00 1.297569330482611916e-01 -2.930864350064747437e-01 -6.905756265476235001e-01 -1.065175677699051748e+00 -1.172454246261020128e+00 1.946479585704079307e+00 4.251260316475257706e-01 -2.320216122910974399e-01 4.873923357766909437e-01 -7.716064183101569718e-01 1.645715659270928333e+00 2.095434788070845933e+00 -1.323490688239068014e+00 1.314187663591529720e+00 1.272486703725063339e+00 -9.225175180110051221e-02 1.167121311289535113e+00 -6.546487484155847358e-01 1.175955793634130275e+00 -1.000892139243865220e+00 -7.280902940757347785e-01 -5.072426133586601660e-01 1.058953875623970253e+00 1.318594709064840664e+00 -3.508994759986398815e-02 -8.059260673477830483e-01 -2.192942175206339606e+00 -1.980640240314838652e+00 9.186659753032651032e-01 3.758588468318805470e-02 -1.587074233619191421e+00 1.446048700827755606e+00 4.658611832860775626e-01 -3.438558961422130134e-01 8.785303941489913671e-01 -6.464741805539854225e-01 -3.030989055678325328e-01 2.541761845324431723e-01 2.954679679255633573e+00 7.205510248743947077e-01 5.168990038389450481e-01 -1.050067592939754935e+00 2.024851371537438105e+00 -9.208491515976330311e-01 9.685826789201595899e-01 1.196797002285740624e-01 8.738813209436646634e-01 8.260803372788663168e-01 1.445051145056237107e+00 3.308205510233287461e-01 5.751510667722733450e-01 -7.004241436691817091e-01 9.913159945334444612e-02 -9.407344482583648304e-01 -4.283573512223037283e-01 -2.193237923191429406e+00 -1.445399455018149482e+00 -1.042779795630038198e+00 -7.564785350868518110e-01 -9.659392657591645559e-01 -7.421351178971169471e-01 1.668903777780928466e-01 -4.816902144604875979e-01 7.756747510824064662e-01 8.489165753121900027e-01 2.811679367763302850e-01 1.332929451850640490e+00 -1.454049722907193587e-01 1.337137114195531273e+00 9.832087678124793451e-01 -1.239080678165892513e+00 -1.282796428785451193e+00 6.787369397428816287e-01 -9.099158487769828385e-01 3.520207999147726974e-01 -1.009319216791196405e+00 6.659185647084689963e-01 -1.494046462348102455e+00 1.752850098207406337e-01 -2.450936768345944317e-01 -1.734249046893255430e+00 -2.674092497075739039e-01 -4.069278414517455422e-01 8.624558304926249752e-01 -1.586420140435880866e+00 -1.987439078590086672e-01 7.209482733548953082e-01 -5.124800570458190041e-01 -4.324573679540007487e-01 5.459676074942275692e-01 -3.514057221379619511e-01 -2.949485246959454021e-01 -1.152504397407885905e+00 -1.177362610417092004e+00 2.471969659077008323e-03 6.270052674131334491e-01 7.262425109036210191e-01 2.379074698307839797e-01 1.439306778233910011e-01 2.958649310639748786e-01 -1.265631130962938111e-01 -8.343986133418382911e-01 -1.953693022671087742e-01 6.151050819260663882e-01 -3.104322761743952608e+00 1.461501465786045062e-01 -4.636195517677254019e-01 6.888978748739805757e-01 -5.609249536624655308e-02 7.991873150067538845e-01 5.132547642815475930e-01 6.242084330398313119e-01 8.152081661254663159e-01 4.505045823808213612e-01 1.069518613212729008e+00 -5.383673329977461952e-01 1.791539225797202262e+00 -1.133282637039778162e+00 1.144467705057193196e+00 2.481967921586828718e-01 -1.336165122987243714e-01 4.664452629247648474e-01 1.466828256073980485e+00 -3.500092998265445510e-01 9.501522541241287367e-01 -5.417114280980114271e-01 -7.231683388580185667e-01 -1.088849551624365919e+00 -1.819180181162483478e+00 1.214700237953985074e+00 -1.578930145153568665e+00 -5.792886910450205651e-01 3.398832855455029001e-01 2.715839966770906333e+00 -5.432123043599557111e-01 -2.423212758698323643e+00 9.288693116036010888e-01 6.655920989311765457e-01 5.545067029117899393e-01 -1.198309485932322893e+00 -1.692426425555990432e+00 5.051195801407289132e-02 3.466699573926668720e-01 -6.075311619805879859e-01 -3.172476500882830952e-01 1.167311391110136709e+00 -2.464362991405023851e-01 -1.038969352371676536e+00 5.230416143470796309e-01 5.877793037996559278e-01 -8.768455127089367362e-01 2.237044721341459930e+00 -7.817737269415948598e-01 -3.953176641913431211e-01 2.040889594438216048e-01 1.173227239261112720e+00 5.497114047706042061e-01 -1.634309444529844946e+00 1.483218839699469660e+00 -6.754128052582136776e-01 -1.277366930074883333e+00 -1.174019275353533676e+00 -5.850072976764379880e-03 6.929731103748035075e-03 2.196182376188170471e-01 -1.325794327669328032e+00 -2.981997573642170551e-01 7.835678116163696805e-01 3.706603736067018984e-01 -3.608363591167292328e-01 -2.137191728606916197e+00 -1.599423133891599624e+00 5.729977696150109212e-01 -8.872671675422507676e-01 -1.055268373185096031e+00 -1.017075261812684817e+00 -5.363116609505382826e-01 -5.960437844452898259e-01 -3.524425356870712900e-01 -5.431315801569760460e-01 2.690392167655015210e-01 -5.955133733291616549e-01 2.011290574286936028e+00 -4.616655314621144202e-01 3.943123213225318557e-01 1.060528283929623505e+00 -3.514395497434754656e-01 4.676630151720981843e-01 9.267394484609170480e-03 -4.655599658066090357e-02 1.894967437463632054e+00 1.667066616295136638e+00 4.689179763488145469e-01 -7.597882680397517463e-01 1.408381925219330144e+00 -1.011794764045093276e+00 -8.905201227059824642e-01 -1.138749343449892759e+00 -5.137058861982465308e-01 -5.102314089355681759e-01 -1.351237345127867251e-01 7.754433340609915293e-01 1.020280934849549626e+00 4.019895308566323044e-01 -3.353494964931463262e-01 1.398850799974494352e+00 5.421466476991275707e-01 -9.310582125489859084e-01 -1.206726885740019850e-01 4.803989413609756620e-01 2.095389092483844973e+00 -1.419123114024148480e+00 -5.407723645549057379e-01 -1.876305742587444994e-02 -1.010557564373297579e+00 6.041797601736186019e-02 -5.314799905071234676e-01 -8.384048482348064324e-01 1.607235455532532331e+00 7.927858720595222231e-01 1.409171320917145032e+00 -4.445864487397112041e-01 2.095152793755947318e+00 4.897925189862900597e-01 -3.701531776894105841e-01 -1.932571395197984376e+00 7.988193432493950752e-01 -1.195216527176430343e+00 4.011380638405765420e-01 2.138877395362428213e-01 -8.085988985671804796e-01 7.006684054565494035e-01 -6.058947120252676788e-01 1.069600789249836703e+00 1.797968216635914274e-01 -5.670119997162420544e-01 -5.759506820758772960e-01 8.485249852362031220e-01 5.871859124425501397e-01 -3.635051470625360603e-01 -1.583423462610119570e-01 3.204307379671812641e-03 1.607685414160434867e+00 -2.051558190644040103e+00 7.746174863299999380e-01 -1.233484839571816094e+00 -1.178635069304632577e+00 8.983683311865003560e-03 1.461963180902418946e+00 1.223831906223578070e+00 1.725758163852370464e+00 -4.049124553222467338e-01 -4.810101033991609487e-01 -2.853705136947998766e-01 6.069760808542309372e-01 9.839327815154219614e-01 -3.150165268204524471e-01 -6.126806023307364291e-02 3.875661699596365528e-01 1.554964012062915568e+00 1.917427650696311492e+00 -4.709396427252380279e-01 -1.331151298446483944e+00 -3.566698798455109620e-01 -1.546125425551174160e-01 7.482819042466972714e-01 1.024158093847129747e+00 -4.726863198935727928e-01 -5.219122468947219318e-01 -1.533610787988594515e+00 -1.080720020569940765e+00 1.151059004603484093e+00 1.516296617277107517e+00 -9.462915567202591083e-01 -1.699830985466072919e+00 3.310803471017232935e-01 -2.822732704429280481e-01 -6.516323464759157247e-01 -4.841283696927996538e-01 7.015384542840429338e-01 -7.083285837399327933e-01 2.274263146387921708e+00 -5.469568853528158359e-01 -1.559669455726028497e-01 -2.817764752879833301e-01 2.165252073295912127e-01 9.003897897621192525e-01 -1.430932388499259467e-01 -3.229074399767890013e-01 1.073704839875329192e-01 -1.011853119861273465e+00 9.558705127947308977e-01 1.174053503704536983e+00 -6.481128796674986425e-01 9.178332165522739006e-01 6.496938873669604320e-01 -5.611440370286987500e-01 -8.701129547502874928e-01 -8.749517439694500798e-01 -2.207791921458913009e+00 -1.106937344580312566e+00 7.598311066464022989e-01 -4.131546302241073665e-01 -6.251241754460748479e-02 -1.857644275116310251e+00 -9.277471491925995961e-01 -1.876016527557448077e+00 4.401521630409536701e-01 -8.559226751594271043e-01 3.311578691468895830e+00 -1.034071887574926629e+00 -7.267916097936446551e-01 -6.778087131532558596e-01 -3.243513519485440866e-01 1.027977467151639374e-01 1.212352587172226048e+00 1.120515123569087029e-01 4.159106254901151489e-01 4.827138689682316519e-01 5.834215745981259360e-01 2.499044708151143546e-01 -9.096697009013877677e-01 -1.940789761553604331e-01 1.800967822912241667e+00 -5.423602220116012784e-01 -1.548483692165908698e-01 -6.827612760205575837e-01 -1.695781090180545070e-01 5.446624965271791297e-01 -5.887808680787429694e-01 5.193437561151597048e-01 -9.839266191843559772e-01 -3.627816406006120764e-02 -3.242378510272723169e-01 -5.303275213733984472e-01 9.881690629471397147e-02 -5.953460820039375712e-01 2.739591076664372182e-01 -3.283916371896859476e-01 -1.661506268984726531e-01 2.271351180160821936e+00 -9.924309634005658021e-01 7.020653805573578987e-01 -1.016113721061237873e+00 -2.234734227766925319e+00 1.089140957093110762e+00 4.824624670695323303e-01 1.277122192525673272e+00 6.607349817979341067e-01 4.280604568668135990e-01 1.062274872840637485e+00 5.724129912016393540e-01 7.188127949390837879e-01 -4.167920048251834708e-01 -1.127438241580786121e-01 3.552263077294683380e-01 5.392309957917030827e-01 2.155443753651743677e+00 -1.141241197643845462e+00 -4.139091199058584913e-01 1.453368320538887815e-01 -7.255302497394054972e-01 -1.055808629305081681e+00 -4.614228695442805228e-01 2.244599370733774135e-01 3.934818768488665963e-01 1.842525701114234860e-01 4.696308383359451555e-01 -1.140690080455782018e+00 -7.516489133209294238e-01 -2.688497967287415413e-01 2.238415895292336644e-02 1.463779287630558201e+00 -8.707290517285375397e-01 6.446109632245486942e-01 3.440602761652188785e-02 -2.714162132038644426e-01 1.239590268789053873e+00 -1.450235063976563765e+00 1.390489705711723589e+00 1.138045678363456270e+00 3.259250660620136020e-01 -4.725857671225103807e-01 1.287293123379757542e+00 1.309322107050116202e+00 -5.313028421187939720e-01 6.105380320269797600e-01 1.440156413570757854e+00 1.556831205363736981e+00 -9.279277007632167340e-01 -1.443031907388449830e-01 2.197615843707639849e-01 2.280787574478668756e+00 -5.332659490228691679e-01 2.939521540547759826e-01 4.540072163573534159e-01 6.414644898346019142e-01 3.139156465773361160e-01 5.511866144951298452e-01 9.675097638423473256e-01 1.566187744918456248e+00 7.205901980674694896e-01 -2.913246428798942356e-01 8.412597389808188497e-01 -7.843076962529191287e-02 8.577827641044867904e-03 3.728937832577902123e-01 1.666933416956640102e+00 8.600146713551346522e-01 3.343221968546881695e-01 1.026720040873464246e+00 -1.454012336904917602e+00 -8.988633491349895532e-01 -3.959536143609524994e-01 3.950222137148737822e-01 2.337127429803023959e-01 -1.703928849919385646e+00 1.067050226713525785e+00 1.771319722823820664e+00 1.970336789464733451e+00 -2.605600090503733535e-01 -8.382714365172455606e-02 8.491643682428600126e-01 4.758420187621503206e-01 -6.627308479673306163e-01 -2.059503956821044035e+00 9.410305902522543287e-01 -3.325064680344636536e-01 -1.910093565932931003e-01 -2.641223546162125846e+00 -4.713624321260225791e-01 -1.787326419126147869e-02 1.070759163146756565e+00 -4.751375430674379535e-02 7.297903158807760304e-01 -3.430291851167963646e-01 -7.408569664828620338e-01 -1.857993627491375255e-01 5.850505608648035594e-01 1.672814974579905023e+00 -9.517048803593750050e-02 5.341886469268242177e-01 -5.949810543861787648e-01 6.435049424111538574e-01 1.141317126117197489e+00 -1.119969744652988597e+00 2.202992752677557231e+00 -7.473700399611304945e-01 1.152848180335480199e+00 1.404669531195169352e+00 -1.516019482788680373e+00 -1.487836931129252305e+00 1.279140924180205419e+00 5.917143161572028243e-01 -8.204773805216288851e-01 -9.357511848475369431e-01 -2.457326460115929034e+00 1.232688964457981200e-02 -8.143509508168330635e-01 1.962176501123945871e-01 2.321490695212665156e-01 -2.892620593517108984e-01 7.439136380317441510e-01 7.465780571327279569e-01 1.842573289151922811e-01 -1.524944878311638607e+00 -6.822993801180989859e-01 1.971758156702508202e+00 5.707353767595231275e-01 6.270384925670875464e-01 7.996744176240109248e-01 4.060097980934960771e-01 4.075013134294077077e-01 -1.412058120983429088e+00 -6.930485264641794707e-01 6.117177398204628469e-01 6.947916685666886139e-01 -4.073223527222198381e-01 4.987555997892954562e-01 -1.842589251060906541e+00 1.037662457607842814e+00 -9.435771140207204200e-01 -2.029837709584823013e+00 -2.237564681464276450e+00 -7.094876991840054492e-01 7.525514242657270758e-01 1.927587385294116773e+00 -1.049497194900354424e+00 -5.151078344269542468e-03 7.174051093088790187e-01 1.251753422174879116e-01 -3.266493567044587848e-02 6.282208239184660092e-01 -5.823939491673483376e-02 4.398578225445745615e-01 -3.676282731761929545e-01 -9.092641622791571843e-01 -2.320851285867548075e+00 -1.096236936733971712e+00 8.313589448100582313e-01 8.573049656841620347e-01 2.723506469954395937e-01 -1.537836412582256562e+00 9.098099918184767709e-01 1.053649767881337018e+00 1.286795432546801177e+00 -1.240011968852960722e+00 7.379510114225622253e-02 -1.282251026170686536e-01 6.061808336096782268e-01 2.400129796711649166e-01 4.857651139399435936e-01 -1.002533844688746845e+00 3.157630622624603145e-01 -7.461712613560718410e-02 4.634195079956222041e-01 2.378582677855900496e+00 7.342941314410623699e-01 -2.665545026930407069e-01 -8.560330984118855735e-01 -9.766955036877197349e-01 -2.116137919942422396e+00 1.972998088756028556e+00 -1.544411796256433433e+00 1.968439945246924561e+00 -1.275483646657943337e+00 2.217239273759060436e-01 -4.605601763427262241e-01 -1.389499390439304372e-01 -1.521187209686767794e+00 -1.244249758873953837e+00 4.375927137286422797e-01 -9.582631131757852749e-01 -2.683907734115836830e-01 -2.039132899143539124e+00 -2.559635791743871125e-01 -1.104416137755446226e+00 1.691522373830443460e+00 3.573626157811610748e-01 4.659569483805627854e-01 1.984133757849175783e+00 1.195143296481262496e-01 2.919617016659445397e-01 7.883289614105883913e-01 8.833271046183717168e-01 1.525009544661061200e+00 -6.936428580732177662e-02 2.453936888525276028e-01 3.047444435831399012e+00 -1.747660399876232340e+00 1.738271973537349191e-01 5.871098986970975098e-01 -4.765889243709648393e-01 2.433359964815400289e-01 2.449616934913822208e-01 -9.150311031247474469e-01 -3.363571728253437199e-01 5.383155259069820342e-02 1.927945842772409435e-01 6.785309782130831413e-02 -1.632135382223225684e-01 -4.235965600868291103e-01 -3.810891413253756910e-01 3.985959268207398543e-01 1.511512999079095199e+00 1.474618478955715073e+00 8.597053248358594857e-01 8.667166107631234517e-01 -5.632192128671023035e-01 1.134832027175019797e-01 -5.233386936629476072e-01 1.210529078406772513e-01 1.229393079398218847e+00 1.328920120238641589e+00 -2.126745718385274042e+00 -1.583342374120694895e+00 -4.434839014616603903e-01 -6.828545826708401489e-02 1.213219961583021922e+00 1.933914518125903204e-01 5.236027540258725299e-01 -4.978968984500824480e-01 1.210537208202517201e+00 1.413798268683880810e+00 -3.211455086201511211e-01 8.688467573259910093e-02 -2.096420434319628545e-01 -2.390338597860649283e+00 9.286048247372574727e-01 1.352785518038535750e+00 1.906247252453465935e+00 -7.330763771985623345e-01 -1.058622949878814001e+00 1.220329287988832112e+00 -1.281193461622624596e+00 -1.092085565755547494e+00 2.598117201067269844e-01 -5.701034432578653277e-01 -3.309188669502018953e-01 2.450771938119587823e+00 -7.713255765534539066e-01 1.239128334485359639e+00 -1.190494120942268808e+00 8.814881340686631095e-01 -1.626497172063095520e-01 3.380157881425567279e-01 2.249618437272210336e+00 -4.197994375020792091e-01 -2.106539081663052482e+00 9.173006019035881975e-01 1.712983464257191280e+00 -2.568704552991095458e+00 4.736376489555930158e-01 -1.447365826807978356e-03 7.914695057097061170e-02 4.095958073541153266e-01 2.536901587321964691e-01 -5.130269367083416937e-02 -1.351307707031930372e+00 -8.282672598428134636e-01 -1.532670816770889788e+00 5.204755198667518901e-01 1.029454694734905251e+00 7.431787237151980807e-02 8.521827488538145090e-01 -1.699148506568497030e+00 -1.023037770662105217e-01 8.415921098236183173e-01 -1.473236640392049379e+00 1.467324014866015769e-01 6.724839719249800507e-02 -7.737324149286421981e-01 3.074617769213319751e-01 -3.866688622678600695e-01 1.412198353021932584e-01 -1.009609589773787341e+00 6.421617723891939189e-01 -2.889206282630337519e+00 1.999287556271177324e-01 1.204526523577059832e-01 9.927269472353207336e-01 4.321366814490450459e-01 -8.757444735496389132e-02 -6.301678880032905994e-01 -1.121930088472889109e+00 -7.239798649522961593e-01 -1.584144339360616494e+00 4.864145298657054917e-01 -3.475107724227900485e-01 -8.557256526660173002e-01 -1.281180265022219267e-01 -1.041733213778124556e+00 1.275273137337947116e+00 -4.526095234172885506e-01 -9.561078407558526449e-01 -5.522364069658852737e-01 1.717906590014883994e+00 -6.295813576926814203e-01 -1.775615053042010061e+00 2.951840210579259605e-01 -1.659618908601260823e-01 5.850005550038832602e-01 2.332401170058899353e+00 -8.102161218268777443e-01 -1.650067174320342389e-02 -6.074920667886711811e-01 5.909601055238656864e-01 1.240318441998130794e+00 6.006291336561188354e-02 5.258404860182568363e-01 9.873310176561850282e-02 -1.297426887134914830e-01 1.608706063387859431e-01 -1.147263064695550838e+00 4.464495347487489885e-01 -1.023523870152525800e-01 3.898553762799380484e-01 2.320941482857694915e-01 1.605701285140465340e-01 -3.544630663455262259e-02 9.652490383091602011e-01 -6.381523833553045533e-01 1.897954239939036170e-01 5.323532853435435364e-01 1.527095222409967645e-01 7.510208455872507960e-01 3.811234178665883765e-01 -3.622079088549053916e-01 -7.026233768078679054e-01 -1.596932833004779395e+00 -5.961934519361895557e-01 -6.555200147824201684e-01 1.304558660423923433e+00 -1.372186117313060283e+00 -1.569927080187113744e-01 -6.601460105237316744e-01 -7.981540797508588359e-01 -4.268487994508814443e-01 -8.494756352172698755e-01 9.172222714516361508e-01 -6.780468325156259191e-01 7.625121960137468680e-01 2.641917307198118348e-01 1.509229704294771546e+00 7.081024869460996740e-01 -6.753514815640413449e-01 -4.339553765169227306e-01 -1.518035059548253463e+00 5.696152565923522371e-01 -5.338535404841704413e-02 -6.966085634172577423e-01 3.821756328389706581e-01 -4.711769444033234167e-01 2.954184603324032099e-01 -8.788484363112349929e-01 9.199981493812983135e-01 5.983517639558083578e-01 1.315260274430534171e+00 -1.108808611948105094e+00 -1.190438357512094258e+00 3.433949226946948485e-01 7.463138591388743803e-01 4.417032194265138600e-01 2.306436518050280493e-01 -8.096388331202869493e-02 9.866594035772485727e-01 -2.147965352754068746e+00 6.880536360270190777e-01 6.865078305750409449e-01 8.002470743731832092e-01 -2.516276065411042206e-01 -5.458196285310011886e-01 -4.983892542994227681e-01 -9.031226363983415606e-01 -1.094035156197484815e+00 5.234163807043045180e-01 2.135757904175215938e+00 -6.585864401684302649e-01 2.289135610177224500e-01 -3.848775224185512212e-01 -7.818353160879762953e-01 -8.596551786988261279e-01 1.217918359108433934e+00 5.630964616397141631e-01 4.787028440786838535e-01 8.814272227477126798e-01 -1.595453799426009844e-01 -1.641029096631410264e-02 1.334624817824778542e-01 -2.862540243371537452e-01 3.235982417076364026e-01 -1.171385197477129658e+00 9.625262682702472317e-01 1.049352867532281769e-01 2.185542678780986459e-01 2.637290680883356830e-01 -6.380140034020950202e-01 1.511511095846673203e-01 2.163167242942965363e+00 -1.485730788430486671e+00 -1.294382410506452530e+00 -8.709085431824349355e-01 -7.531945419574995748e-01 -7.157239071586291024e-01 7.312697495597868524e-01 9.683854510731042253e-02 -3.230980938710856232e-01 1.292156059511944566e+00 -1.054121137535314334e+00 -1.576048150928611946e+00 -3.411840060432463906e-01 -7.523409436538757156e-01 -1.415844725139075111e+00 -2.643729930654678539e-02 -5.600261043724213961e-01 -7.913818235960161651e-01 2.001527037690694899e-01 9.067033857055122326e-01 -5.020243280206565517e-01 1.135445493936148909e+00 5.824018295058329686e-01 6.511712112225049864e-01 7.290289584825575542e-01 1.677426968135571073e-01 -4.564508325340371209e-01 -2.088416806650684077e+00 5.088939441283185650e-01 -6.162237760467238479e-01 -1.488146358687151283e+00 -1.294989274605262031e+00 -1.094955647965875078e+00 3.872839508779692408e-01 -3.188476034507736756e-01 6.294426972366979900e-01 3.731129965254005865e-01 1.668221587682555906e+00 8.681154787579944410e-01 1.664492836797223152e+00 3.459323809863393273e-01 9.110682548559838612e-01 3.079896058593277197e-01 1.539713776308737347e-01 8.342888086720187113e-01 1.591274477608146942e-01 -3.227974484954500012e-01 3.488552776392486732e-01 -8.197990423127969883e-01 2.910599346288911260e+00 -9.416519935534287677e-01 1.257186532865211648e+00 -1.161649438732978101e+00 -1.016917879201925778e+00 -6.063343590468948108e-01 -6.388864440935395628e-01 -1.517129031863652111e+00 6.626213078899066966e-01 -6.568925452824037059e-02 -1.286448131240338633e-01 -4.670788659127579345e-01 -3.743773846200798561e-01 -8.984998486380558758e-01 4.350397536566078527e-01 -1.220035170082432563e+00 3.570336052725522347e-01 -4.885817945760416170e-01 4.429771425692438647e-01 -1.065022861329969261e+00 3.831057423343158241e-01 -5.874947227318537690e-01 -9.354865306572892614e-01 1.923025534524307537e-02 -2.223795872693385967e-01 -9.903528897867134306e-01 1.852424341570354294e+00 2.489634146385449331e-01 2.192001998101964222e-01 1.068040528762881580e+00 -1.466875253271565371e-01 -1.110158462290901510e-01 -2.946121296025870917e-01 1.063846659285541119e+00 8.281298992749049903e-01 6.700472069114835616e-01 -8.388815310676907000e-01 5.887859834236371936e-01 6.568679581810266122e-01 -2.208884573622359238e+00 -2.252384831166989176e-01 -1.371147343486836201e+00 8.189371949674235651e-01 -1.132021614947989585e+00 6.767407294669780526e-01 2.505968394243592856e-01 -2.135051424188360247e+00 7.343136779121041124e-01 4.555758155963914868e-01 8.651663852272544197e-01 1.795909929228316493e-01 -1.322189685523948999e-01 9.342970959790818375e-01 4.782605817701496842e-01 1.315758183513133117e+00 1.359690448440177279e-01 -2.720218365165018651e-02 -1.915733639157989054e-01 -1.113851901720015025e+00 -5.546563428536820384e-01 1.854160670370550712e-01 2.465086824075593264e-01 1.674449304228881885e-01 -2.857603620696839708e-01 -1.570368362765012682e+00 9.980640004959685507e-01 -3.000902148927580004e-01 1.562459235547615011e+00 -6.780912473865452483e-02 -1.004387722799279098e-01 -1.577251960074410819e+00 -3.013935798253545295e-01 -1.885063241143258017e-01 -4.479980109724533005e-02 7.506686324959969958e-02 6.107619603881676573e-01 3.554108041804046048e-01 2.443024106988880007e-01 2.381135125469252767e+00 1.165637261078076303e+00 -5.531208409147878591e-01 -1.190780522564949262e+00 1.249221996060501771e+00 3.298934292739458485e+00 -8.386183324769100889e-01 1.542895657528557729e+00 -5.982431989842628139e-01 2.153218889550172044e+00 3.548177351865341445e-01 -1.265976466805454892e-01 -4.803123169227202505e-01 -4.979718103554954256e-01 -8.161342010546975834e-01 5.451604815068850085e-01 -1.135942768143636039e+00 -3.714412043709492961e-01 4.199319147521801132e-01 1.699313082012527065e+00 -1.615352052757173862e+00 2.240560643415239195e+00 1.379536082489099869e+00 1.773487463456482061e-01 -2.467984517639608757e-02 1.790653078464163883e-01 1.157785677547742420e+00 -2.004212813431555940e-01 5.121024892663285089e-01 2.759250667714684482e-02 3.369135514350894006e-02 -3.802037261978370442e-01 1.349230045749124196e+00 -8.058226395028625366e-02 8.162420807894982255e-02 -7.614675884774303460e-01 7.274901302096886679e-01 -1.796300285288777498e+00 -7.212852664701162597e-01 -6.617702212431415820e-02 9.217764698989932004e-01 1.598290826046255830e-01 6.859782628193673570e-01 1.553184197007215106e+00 4.405200714844143550e-01 3.601840190815625009e-01 3.819009186380104559e-01 6.520485324449089015e-01 4.265730462296259962e-01 -6.802548961628340773e-01 2.397076364057478814e-01 4.688473327361419307e-01 1.509142043416249246e+00 -8.243672930704972757e-01 6.265336082780750271e-01 5.022399563226171981e-01 -2.535518286939844046e-01 2.326810802356168217e+00 -3.350924050924918018e-02 -1.865789051416763211e+00 -7.038235271782443681e-01 5.204270699003104017e-01 -5.917566049216330809e-02 1.076748927858781180e+00 -2.272482198403948384e-01 3.067729726970715443e-01 6.559757287903896783e-01 7.774581689698649711e-01 -1.032862277053849809e-01 1.506516858336313769e+00 1.316973726196714489e+00 1.010281237963033041e+00 -5.596777367395588954e-01 2.486509180243393069e-01 2.942307415364412981e-01 -8.573318634076332323e-01 1.166570490655092218e+00 1.932846041907320123e-01 2.305136340947836260e+00 -7.239246373151294600e-01 -4.129148881808696325e-01 1.579471308785069139e+00 -1.034451010990331987e+00 -4.342467014572213846e-01 5.349975541434655035e-01 -1.520972250384542646e+00 1.020719721107616440e+00 9.871756498306063499e-01 -9.049811896843787951e-01 6.295560779778222038e-01 2.388728875851759692e-01 1.045238933600282083e+00 -2.145480322796262107e-01 -2.568350302916883265e+00 7.922176196228324085e-02 -1.208032587845570660e+00 3.052796986295823189e-01 -8.931421032518721548e-01 1.290977222043220851e-01 -9.942749043152677713e-01 -4.492514183081274259e-01 -3.139294343659353448e-01 -7.395335085167277223e-01 -2.507962774905785341e+00 -1.394602664093027133e+00 -3.954565197554299472e-01 -1.209497123895306947e+00 -6.352946580156818568e-01 8.842946805165498025e-01 1.663874852860311560e+00 1.838278360048168247e+00 1.817248854918236844e+00 -3.036203855538290863e-01 7.402735330086974708e-01 -1.665680841038432725e-01 -5.168090784648124991e-01 -6.203276531449196662e-01 4.215112266938429442e-01 3.330558112135864057e-01 1.276731893547640162e+00 -1.056686224730474244e+00 1.054932157358416278e+00 1.203226742224954071e+00 -7.322772388530017496e-02 -1.206717951174275383e+00 -1.646435284398285237e+00 -6.651148585127047985e-01 -4.330264429847313079e-01 -1.629867707486186035e+00 -4.753977252767394024e-01 8.707340426632723118e-02 -2.173312833432365032e+00 1.934674315219213403e+00 -4.021546803246880408e-01 -2.712890824566382419e-01 -7.022508613959668189e-01 8.285186596392620784e-01 4.960393693123243269e-02 -2.262421160708226076e+00 -1.547360756302323281e+00 -1.406437877089018240e+00 9.864455935796474506e-01 -7.513325761298705885e-01 5.253658528682974005e-01 -1.460547325672319152e+00 -5.338804504645421056e-02 8.192576062097258749e-01 3.510442382658925387e-01 -4.478336718813060724e-01 -2.238049238561653720e+00 9.404067990494826557e-01 1.577808570777497588e+00 2.234306432654368235e-01 -7.626333516223643416e-01 -1.208471506943042950e+00 5.280708816606983769e-01 1.937047125859628072e-01 -4.872941140176162977e-01 8.237103941164852783e-01 -9.811771004288162290e-01 6.699042352067375861e-01 -3.773435565883775378e-01 -5.374560068223817044e-01 9.235597178131457197e-01 5.678377506031421218e-01 4.443835515845050432e-01 -1.225855299796120290e+00 -5.011336637658897475e-01 -5.077531582819412304e-01 -1.290756615661607931e+00 1.314981910516911656e-01 -1.055886314526428116e+00 1.248281860443907654e+00 1.031543389136560851e+00 9.274959407124045985e-01 4.747714912830128253e-01 -1.621443665870034190e+00 -1.144722704307409078e+00 1.405115362933007095e+00 2.233105980640599439e-02 -6.535928620838171721e-02 -1.283486391429975670e+00 1.044163971525341905e+00 1.525626178143231204e+00 1.499552811597874152e-02 8.247434243314685220e-01 6.891303449125651959e-01 -5.614567605889782959e-02 5.081054561150146753e-01 6.210659252124327567e-01 -8.714187659600570734e-01 8.957476900163124922e-01 1.576980833624027079e-01 4.406696272688799820e-01 1.164957488360596427e+00 -3.689699381967336267e-01 8.532930928679366422e-01 -6.655772978542421336e-01 -1.271364016146903086e+00 2.175069860654940679e-01 -6.219091132997242033e-01 1.263386724034139208e+00 1.277135618491298086e+00 1.940099538285466330e-01 -3.778739555436074760e-01 1.904107458821064636e-01 -8.112668372433421426e-01 5.357886539627494393e-01 5.423889140858525471e-01 -8.587324643893839982e-01 -1.823142186432609169e-01 -1.439682424677224959e-01 7.086995617816630455e-01 -2.034221307735241124e-01 1.248002646458680864e+00 2.510082301233790503e+00 2.385099406519328280e+00 4.516454194387012344e-01 -2.582396950769071164e+00 5.935947434624894159e-01 -5.238092030363927787e-01 -5.855956358114610717e-03 -1.208763560356156175e+00 -6.409871524377283025e-01 1.357166976788821033e+00 -7.101562683391975384e-01 -3.343989491543550990e-02 4.294886701711636556e-02 3.634906869009184027e-01 -1.166343732268557254e+00 -9.447985647952480415e-01 4.341376576166851575e-01 9.267019770868991507e-03 -1.741441975774657314e+00 -4.734260435500086128e-01 -6.379274082229859921e-01 9.603363214474361920e-01 1.491786141699876223e-01 -2.361322561838520295e-01 -2.856639309942930471e-01 -3.223090844685692624e-01 -5.605867600390409405e-02 -9.531854819606828955e-02 4.157362157160260918e-01 -6.518037204050914912e-01 -6.923885529551254692e-01 3.408022484429810983e-02 4.957167259513728941e-01 7.624236098284381535e-01 1.303982101762165779e+00 1.302423956384358705e+00 1.437846947551672860e+00 1.635169530779465807e+00 -2.007452108700157334e-01 8.548927487224289301e-01 1.528003831946053381e+00 5.405861204795808783e-01 1.107570109029213157e+00 1.319572154873450698e+00 5.449846525867372421e-02 2.341071877256272860e+00 1.284106853083243127e+00 1.378143627251892323e+00 4.461027300866504119e-01 5.041041207068830410e-01 5.232414963187727031e-01 1.254259308962128117e+00 3.668609061011329775e-01 -6.871994044490751241e-01 1.358646872005983441e+00 7.339488747356683884e-01 -1.056994231101908932e+00 1.492003109356138391e-01 -5.666118681754291897e-01 -5.504134131363630500e-01 4.024777352491348825e-02 -9.408602111426036529e-01 7.729105249744574468e-01 3.950001965986187358e-01 -1.810944582740618425e-01 6.425977918503349429e-01 1.088677864057266964e+00 -4.040407902916424154e-01 9.422770586928699288e-01 -1.058264388601194206e+00 -1.141579819355272418e+00 4.507599114872363755e-01 -1.683304056482134436e+00 -5.019968236179765952e-01 8.306618398084276711e-01 -7.469225992475364562e-02 -4.233826801483181468e-02 6.877851573594107037e-01 1.506777917852809789e+00 -2.811383712174522209e-01 -1.706223746872427505e+00 7.444444412675037537e-01 4.205731882282510714e-01 6.318311525994153577e-01 4.004199045992090644e-01 2.064757572531317198e-01 5.873863432900240378e-01 9.181314348744260556e-01 9.381217038766985483e-02 2.264634092550404099e-01 6.305447388128053721e-01 -9.816306425293975790e-01 -1.368036009289643085e+00 1.509921245478816065e-01 -1.301524610579271934e+00 -8.451192375549735347e-01 1.233090131871261041e+00 4.814576635358048806e-01 1.268735631387475582e+00 -5.917256529184585778e-01 5.236752770589853112e-01 6.553872365421482826e-02 1.059208517868098776e+00 4.766400398213798684e-01 -1.953584480883827190e+00 5.218830500013819096e-01 1.667415905170837487e+00 1.304462284183904308e-01 -1.064848976682629011e+00 1.933235741871859315e+00 -1.367782630602961125e-01 2.027969030049655341e+00 4.206431094367400758e-02 -1.124505382094553196e+00 -4.793939385857724084e-02 -6.944136607283233342e-01 -1.317760651798139060e+00 1.277920465572442543e+00 1.473228994680464643e+00 1.230808420173489903e+00 8.903287402187045618e-01 -3.828845197179731596e-01 -1.138377218365635990e+00 -7.233653785612537135e-01 6.744268597790131770e-01 -1.357371545047695749e+00 -1.143059551699864285e+00 9.929333008925365078e-01 3.055591170978487481e-02 -1.432997450127780903e+00 -8.326232142639752309e-01 1.412178727891276075e+00 1.041640244304156804e+00 -4.498341085589914468e-02 -1.435997462261944024e+00 -3.876223110536385352e-01 7.545713762861300244e-01 -2.148271711008413187e-01 -2.808982300494612394e-01 1.186765171192414758e+00 -1.585577176302931601e+00 1.223451070445699118e-01 7.200244686448037390e-01 -1.026252547631840845e-01 1.300389807202042780e+00 -4.626646153664208394e-01 5.149344123980627991e-02 -7.142298022098676480e-01 -1.461116628011754903e+00 5.487969316687104637e-01 2.083161070383113156e+00 -8.621266069944499844e-01 6.166556090597075102e-01 5.917166940929133867e-01 -1.502505993918868965e+00 7.768163520235618069e-01 -1.435073214297261923e-01 1.176094539218843993e+00 7.524653090858439697e-01 1.418557721264893656e+00 1.364159189654839288e+00 -1.477467588669689968e+00 1.267137991192269775e+00 1.342597017932726677e+00 -6.953777312656306275e-01 -2.327300676481574015e+00 1.643089880829458282e+00 1.105294814191131847e+00 6.776879389525012343e-01 7.956885180033830274e-01 -2.191506508506983475e-01 6.547018021180298075e-02 7.081665207295193554e-01 -2.022522612280603482e+00 -2.429704925647639513e+00 -2.426473560499797788e+00 5.215916991579445661e-01 -9.081587828350120573e-01 2.426881325429448150e-02 3.493201006415681126e-02 2.536633273450258907e-01 4.038594986371138451e-01 -7.214965623817792828e-01 3.868933495846089976e-02 -7.332994263708653149e-01 -1.601769914434424624e+00 5.318162383738601201e-02 1.217518020037010151e+00 1.457071113647216754e+00 9.667192041854080764e-02 9.592683757527440402e-01 1.107999648980960483e+00 6.264133233572796167e-01 -8.557749081792203061e-01 -1.990391634614034677e+00 1.273417421256095805e+00 -1.279433726095501767e+00 -2.869539030821093850e-01 -1.677775478747527138e-01 -6.347322878449190853e-02 -6.826645044446587318e-02 -4.584861789821630396e-01 9.053027246202286493e-01 -1.228276062862434653e-01 2.757896010028699330e+00 3.271409786507852302e-01 2.011781837596831879e-01 6.209246092912201753e-01 -7.682957841624260542e-02 2.175760351614905552e+00 1.643741303554411282e+00 1.041441129308516428e-01 -3.446575732824447846e-01 1.235754779204988552e+00 1.447106269341389417e+00 6.422578800330229765e-01 2.984352510691933857e-01 -5.785439900556809539e-02 1.423956872444761768e+00 2.157979906126747505e+00 -7.249795690955473937e-02 9.037554747202936056e-01 -4.970023420706877193e-01 -4.053677010617681709e-01 2.180781098794128403e-01 -4.320983449113041108e-01 -1.076449701797191072e-01 -7.496084714193338439e-01 1.433542575069533420e+00 3.458758779386796878e-01 -1.839423710144882096e-01 2.111454689539795648e+00 2.231664313714108450e-01 2.020482240234361626e+00 -1.731158720586249422e-01 -1.060283294143919308e+00 -1.216397156119412293e-01 -1.059269078863505076e-01 9.442462799187420486e-02 5.032521497689914636e-01 2.298001765676426777e-01 5.233486029448416454e-01 -1.213794472735256758e+00 4.548204277883611812e-01 -1.200263232331609586e+00 -1.705192247987878051e+00 -3.688563264807473430e-01 1.211069711886876288e+00 1.234313123679438018e+00 -7.840332268339464949e-01 1.326069180404864767e+00 6.555360207451589316e-01 7.112468909556331209e-02 -9.130709617230825526e-01 -3.528526135410475217e-01 -5.130804712142164048e-01 7.129719410167166815e-01 7.134596632876709366e-02 -1.082656174709961450e+00 1.060674852127308609e+00 6.734174714680409846e-01 4.810637730225298392e-01 -3.004919075639619575e+00 -3.033053751039103130e-01 2.931940953622221846e-01 1.334547675312116599e+00 2.021924211391516568e+00 7.133372946964774419e-01 -1.164953634350282430e+00 -4.374824278950616985e-01 2.369355144819490847e-02 5.738963178685311251e-01 -1.229112550390917491e+00 -1.542319524018175736e+00 7.770417688385521104e-02 9.280417551552920807e-01 1.671349530254224502e+00 -9.153154392862729027e-01 1.405082489037783766e+00 2.014216735412323878e-01 1.103195127779131202e+00 -5.257122140402830102e-01 -6.576386858719318607e-01 1.312463531092403213e-01 -4.685462897800784510e-01 2.173595018913435928e-01 1.671936055394569465e+00 -4.936110691710184351e-01 -1.186501592301710817e+00 6.744443435992016067e-02 6.033988118430366754e-01 1.583408336551377804e+00 -1.506501838733774745e-01 -9.459948903400635656e-01 -3.170880816257601320e-01 -4.099823993194190441e-01 -4.745982646519372739e-01 1.325101350082011908e+00 7.128723477211507120e-01 7.727869035643079032e-01 7.005157519502812624e-01 5.205487564926533084e-01 9.351431987855147732e-01 -1.795853724761014236e+00 -2.258079421912947637e+00 8.514423098513370647e-01 -2.151330669584806260e-02 1.628796550687312994e+00 5.667803112188756209e-01 8.869178236743510135e-01 -6.089466176125415270e-02 1.417570832900579170e+00 -5.323431745475749599e-01 -8.453932912375300424e-01 -1.217011665297726281e-01 -4.698190794473949272e-01 -3.170423537837222527e-01 1.334765558178912626e+00 5.386387597103851066e-01 -8.842920395410475143e-01 6.069343930474847548e-01 -3.092736331412749839e-01 -5.030606241344153240e-01 5.325380793327865181e-01 9.430144465672636589e-02 1.707258585168537623e-01 -7.124531175535034899e-01 -1.838487740886372568e-01 -4.471079866817282977e-01 -6.539991534457620936e-01 -1.246139759510838552e+00 -9.446674565079890007e-01 1.544907310167013881e+00 -2.224378936369818538e-01 7.225188834534481686e-01 -5.038457233994739770e-01 -1.385481686654250755e-01 7.463454582291609851e-01 -3.617741569852643835e-01 -7.943211130955717125e-02 1.427349717466366741e+00 2.109755809756424849e+00 1.443285688006935574e+00 -1.442721819660449378e-01 -1.253122123259985954e-01 6.230270091721229475e-01 -1.181610529953390498e-01 1.329415389220510446e-01 1.715783895260824421e+00 8.569939972692968144e-01 5.220197884330798344e-01 -5.849422125391205984e-01 9.834744443830659155e-02 -4.018686918865143065e-01 -1.373486003399777999e+00 3.642084401945183680e-01 1.669842796178887090e+00 2.612161240776252891e-01 -2.320759145325293760e-01 7.844179461481158855e-01 -3.779057475077192141e-01 9.080109102389947173e-01 7.906314512723474630e-01 9.292962463016243291e-01 -5.444719916735734078e-01 -1.059351255289299187e-01 -2.287323102265250430e-01 -1.919578149931887301e-01 -8.315752927572246378e-01 -7.236065594456594363e-01 -1.996637833146934840e-02 -1.330528348912659142e+00 1.661455666314720983e-02 -7.585679892421821890e-02 -3.431971575513824146e-01 -2.993917348203650186e-01 8.986628719215995487e-01 -1.237131935188159337e+00 2.001063828200270456e-01 6.736828981688951501e-01 4.517734968600705669e-01 -1.915212969235888574e+00 -6.939408650784900656e-02 2.523792263292972682e-01 -7.814053119074191311e-01 -4.895425336117921189e-01 6.712941753324147554e-01 -7.872067603493596577e-01 -5.534797046161704648e-01 -1.877099422434125531e+00 -7.408269343394842110e-01 -1.200513236487992685e+00 -4.134745402118529811e-01 4.458362431245315172e-01 7.939643161000370375e-01 2.068144575726419632e+00 -1.387101586035577983e+00 5.272340300126786977e-02 -1.795846482695517832e+00 2.666420681492674971e-01 -8.502518179606176618e-01 5.256790612758259762e-01 1.043797785330164318e+00 -1.277508821125274974e+00 1.278415093946138892e-01 9.233281770575766378e-01 1.850425900223828801e+00 8.760456336141370093e-01 2.580253477745004242e-01 -9.544355553176229190e-01 -5.396744895410883203e-01 -9.935305317520962132e-02 -1.170933378269717551e+00 -1.373800488820525523e+00 1.776755363121167663e+00 -6.877908679132569425e-01 -1.900063218350609429e-01 -5.368765137323803227e-01 -2.400302072361547301e-01 1.396075520224463684e+00 7.246762767893450974e-01 -8.241931632280957709e-02 5.917587284657840341e-01 4.208532758554090480e-01 1.405118980368835091e+00 4.457356966490665373e-01 -2.983748821545427199e-01 -1.339017184885384903e+00 1.764679933821570401e+00 1.146661128239805649e-01 1.191432687935863655e+00 8.394758588204697114e-01 3.850344205355488159e-01 6.058938754504505919e-01 -3.133399802068052853e-02 -2.477430793604881831e+00 1.958783543261811699e+00 3.105948971353549304e-01 -4.292440647817794552e-01 -4.872718319192328451e-01 1.095259000367583946e+00 -1.781764230643701763e-01 1.128186141763364292e+00 2.101620644034722041e+00 7.905381226004764006e-01 1.880913207889514105e+00 -3.094675241080856454e-01 2.343272691358970317e+00 -6.255418041159052089e-01 1.302352072873599775e+00 -3.825547367943323840e-01 2.450772319649682784e-01 2.869520824189130681e-01 -7.805140785772423095e-01 3.789910785229243240e-02 2.317103046099848462e-01 -3.301029415414749590e-01 -9.791166223562404181e-01 -4.137730361636227649e-01 5.553902278247861979e-01 -9.368600814945432509e-01 -1.420479557160535755e+00 -4.729738367269938348e-01 4.845204393548866451e-01 9.076411744598152920e-01 7.083739150240583315e-01 8.138876340754774841e-01 -1.176928324764354716e+00 -1.578601034901683686e+00 -5.505223097862185222e-01 3.781031343016218876e-02 6.401813483492818646e-02 1.479911118169166262e-01 -4.284371343137616805e-01 -6.300352511786148080e-01 -9.053224992968363916e-01 -4.543583428988972051e-01 -3.993719252613262549e-01 -3.649423807537159892e-01 1.605497788001613912e+00 -9.734543889244754444e-01 2.060001503117900035e-01 -7.862160443279500033e-01 4.151538953401155418e-01 9.619156321377030361e-01 -4.504489552869422875e-01 6.423765091629997370e-02 7.322066764613037737e-01 3.956186658158944436e-02 -6.187845117421785224e-01 1.282876033130481430e-01 3.674375808810891736e-02 1.999747495210369153e-01 6.681898667492465194e-01 -1.743913750260609907e+00 1.213844267390997045e+00 -1.759640002285489113e-01 -1.198791279286997025e-01 -1.164275839333179574e+00 1.362249857048171142e+00 3.199674113186320445e-01 -2.411425341212935614e+00 -8.331478501743249110e-01 4.730162164000686897e-01 -1.502391389735769689e+00 -1.354184047787965639e+00 1.982839633407976754e+00 2.457280166648012076e-01 -5.158080757995291421e-01 -6.636368974043385105e-01 7.569947318561227600e-01 2.694243624263541470e-01 2.989598785593481911e-01 -3.174674334644020934e-01 3.096950606717402410e-02 -2.789684958636882151e-01 -1.090238340139089379e+00 -9.590123654470333880e-01 -1.696286942777305018e-01 1.971266199007604136e+00 -7.946409420083483388e-01 -5.572279826064853170e-01 -5.774226581343319120e-01 -3.653958192979872011e-01 9.878455267716778065e-01 1.246399377948156362e-01 -1.291683205498165066e+00 6.366569898235595604e-01 3.817434236365973010e-01 1.105666651073885287e+00 -3.654167663410384792e-01 -2.036217688783935886e-01 1.574209935995545484e+00 8.415885595029142241e-01 9.389295237874892841e-01 1.803358105683035895e+00 -8.276867416481001882e-01 3.079822360512853296e-01 1.783888341343917161e-02 -4.923652407514633178e-01 -9.129762277542161630e-01 8.728659528194626649e-02 6.136141151598414195e-02 -2.534493688908940889e-01 5.390358764051773610e-01 2.403593292734986786e-01 -1.140812031311897456e-01 9.526642013943902310e-01 6.548909651766003925e-01 -6.397416351709234172e-01 4.397666262980919338e-01 1.015705086839497229e+00 -1.186381945397362525e+00 -5.068940752180121079e-01 1.211981344258194593e+00 -6.627768025694807941e-01 4.218781380369455297e-02 -2.197445742137156266e+00 2.674131591419554033e-01 8.902482188231836124e-01 2.474796432270822133e-01 -8.203428489959457143e-03 6.330248073029648426e-01 6.437784513949594833e-01 -6.954026099774035519e-01 -7.374448214042058636e-01 9.839059425175959717e-02 1.788362207789238045e+00 8.674208586403704402e-01 1.298111103613541206e-01 -2.906944987706542860e-01 1.010837147126326663e+00 4.615346865187268666e-01 -1.514342863302754916e+00 6.155340294741356022e-01 1.325186968509065810e+00 8.720036710064049679e-01 -2.447899702212801565e-01 8.540538502001870924e-01 -9.369852096988932066e-01 -7.121032030672761470e-01 6.600914711048755379e-01 -1.377986761773471180e-01 -6.375610653284137230e-01 1.406237419055184068e+00 9.287048911103208404e-01 4.846111848231329788e-01 7.983724727822518741e-01 2.950922387509794298e+00 -3.186305622243842395e-01 -1.801479133494855445e-01 7.444669486249760881e-01 -1.443970121006432850e+00 -1.663030743870860528e-01 1.360599493623640133e-01 9.275595632932852608e-01 -2.468835809711594220e-01 1.276556106079757558e-01 1.451868314068955890e+00 -9.187344681269071778e-01 -1.624163241580095951e+00 4.368791121125423227e-02 1.053159469000513493e+00 -5.418747631175099139e-02 1.006487477151760013e+00 1.166801096295285500e+00 1.574619424701492409e+00 -1.484293285486318448e+00 2.431831933531251044e-01 4.901445635594277594e-01 -1.039627018639879941e+00 -1.887141723634555790e+00 -1.588033422262866479e+00 4.076563336628898915e-01 4.131188059158577008e-01 1.011642958292076511e+00 -6.161167000459762955e-01 -6.886591093385716067e-02 3.424057152396763892e-01 1.783261799233224032e+00 4.270835716774384339e-01 8.390015128925261134e-01 2.674446896416338149e-01 5.598399378630761758e-01 1.287186458080260776e+00 5.514111128831837572e-02 -5.327926328793757271e-01 1.220508745718957622e+00 1.334637438899692607e-01 -2.024535080971254786e+00 3.180139919661035264e-01 9.313616775862948449e-02 -8.211254284484166277e-01 -1.077299693541707293e-01 8.574646758907408794e-02 6.551594845067914008e-01 -1.559394474359942773e-01 1.299445409454656142e+00 -9.085467986903293658e-02 7.042668922233631390e-01 5.462285770563800585e-04 4.294141761794375567e-01 6.763829267742129669e-01 -9.586811171358403660e-01 -1.406062537012514879e-01 5.948683463956229156e-01 -3.522622814238859229e-02 -7.090803893820337711e-01 -3.285713997186323621e-01 -3.224732956226116221e-01 -9.308030029236029346e-02 3.506708858428224107e-01 5.753253172423860029e-01 7.463882667658711112e-01 -1.693800015711808937e+00 1.161836674184224316e+00 -7.084468395249721162e-01 -4.406030456366865633e-01 -1.674617948710868998e+00 9.921760574626152795e-01 3.576252267868620938e-01 -7.861205137770268525e-01 4.027756736722432063e-01 -1.222754939967310994e+00 -9.941050864372006357e-01 -1.082811882888651489e+00 -6.011753176168085355e-01 -5.508906254456705787e-01 -8.401781094591215249e-01 -4.463844273369682591e-01 -7.105613064681176594e-01 -1.198455397361320340e+00 1.283439121116444932e-02 9.910392191284088659e-01 -1.061470962487096381e+00 -3.999502002487442809e-01 -5.816170302333806275e-01 -1.545041386166713937e-01 -3.526305650647043044e-01 1.023727141355363912e+00 -1.021267319797512396e+00 2.687882079909321709e-01 7.314903057516821683e-01 -2.477429673671578680e-01 -1.470764597191120127e-01 3.253845760192853320e-01 -1.347730612382581183e+00 1.231473165182858542e+00 -3.734945718782859969e-01 6.534497216450129153e-01 -2.791690767367522863e-01 -1.753629584198619140e+00 6.430945957932492352e-01 -5.690594901360368496e-01 1.844991167687872302e+00 9.916380951066729177e-02 9.870218240403532128e-01 7.820495473357048644e-01 1.352525398696181602e-01 -1.322659225247951875e+00 -2.663535144008875588e-01 -1.270211087197996136e+00 1.621894169973571165e+00 -8.577712813422876392e-01 1.158888125869726587e-01 -1.113303963178965093e-02 -1.118815919667992098e+00 5.376424973783324734e-01 4.141715177633796263e-01 2.569239253190088723e-01 9.818464177527138625e-01 5.851866832423981979e-01 5.483397334722974747e-01 -8.476790008691739153e-01 2.324656459668255071e-01 7.682284874408665809e-01 4.011957023494143286e-03 8.606229016512794150e-01 2.636313204680418298e-01 8.857812794119286348e-01 -1.442597557072969217e+00 -5.491960439935414939e-01 -9.751137387523096944e-02 -1.249580639500146972e+00 3.279439593275743636e-01 5.811584159753307999e-01 -8.097286925620381104e-02 3.324941373386682691e-02 6.328836593250191100e-01 5.240423998143075440e-02 2.626914962867764602e-01 5.953274160642662016e-01 7.331690411040783228e-01 -1.154162272359507302e+00 9.604986117480622809e-01 3.799505079541515284e-01 -9.479165392612636243e-01 6.836601352070372783e-01 5.002546116585300240e-01 -9.336239749484585015e-01 -1.584842304483982556e+00 -8.161920814026991655e-01 1.674055533324771416e-01 -1.059285344728321254e+00 1.581123018614545073e+00 -1.278682107681155644e+00 -6.776837400330899819e-02 8.917811028248129324e-01 5.684407393637481709e-01 1.832525197513942938e+00 -2.996044837888588996e-01 8.553583482055300280e-01 1.117071051424230882e-01 -8.617206738777642983e-01 6.235712638601280666e-01 -9.374507048782840801e-01 1.768224859069107424e+00 -1.122445819414750634e+00 8.233998297345952455e-01 -9.328467350332620978e-01 3.112625167912682067e-01 -6.065608497346057781e-01 2.408438375675583831e+00 -1.167808290015721173e+00 7.488646824379738831e-01 -1.246558139093075557e+00 -1.212574323779342267e+00 1.977411414715974036e+00 1.810913327651959115e+00 1.236531953773459147e+00 -1.314689022063463053e+00 6.013271611361866720e-01 3.512042396766967833e-01 -5.808593607123996305e-01 -4.658755800212820986e-01 -9.012379177427919386e-01 -1.408844833008384478e+00 -5.782489899290643720e-01 -9.917409841250177660e-01 -1.252340262629993539e+00 1.191007270941066842e+00 -1.423622681875740037e+00 -1.598273422256716536e+00 -3.285671182057409156e-01 -7.105500948479425150e-01 1.030163045891616003e+00 -2.225841290766334690e-01 2.189019691898821396e-01 -5.820450045737435296e-01 3.452531144765165205e-01 3.261112024043314461e-01 -6.481426480726830697e-01 -1.014971020511490796e+00 4.522563353955474930e-01 -2.919298109310912159e-01 -1.002914577594600898e+00 -3.980513139322814364e-01 2.152672479221242607e+00 7.453170288893335993e-01 -5.216872046678802111e-01 4.492403941838020720e-01 7.917992678802507900e-01 1.476608779280890182e-01 -1.787556637659051262e+00 2.787119515924909030e-01 -7.520507596115405535e-02 8.806110788398188172e-01 5.560527488709440802e-02 -6.414621373585537301e-01 1.650696720966811970e+00 -1.272666611274916537e+00 -1.553633727141762400e+00 -6.764159511128676749e-01 -1.146003766838899596e+00 -4.574128591079403838e-01 5.912820554186936084e-01 1.340541836141556198e+00 -9.492197242289590609e-01 2.244748538462841392e+00 2.809657906439618769e-01 -1.667919870766902957e+00 -9.050738932407097507e-04 4.211116853366757562e-01 -1.828696867721550268e+00 1.249819492450444436e+00 5.646690339584189422e-01 5.862697278066859863e-02 1.120019316268442422e+00 6.042873291988969386e-01 7.718360604676043346e-01 1.383289794253313776e+00 -1.163443219405656093e+00 3.716183355859614679e-01 -8.616122836913131522e-02 4.857023856906710763e-02 -6.442113895501271337e-01 -1.775684040449099887e+00 2.214856462281264982e+00 1.405827007036603904e+00 1.570311290099034585e+00 -8.113977850986031637e-01 6.692500118830881917e-01 3.174061244598782583e-01 -1.316663469347304050e+00 2.744435780215881415e+00 5.147934112439472853e-01 1.626107548548116455e+00 5.322963289564632827e-01 -2.526519314846016329e-01 -1.024983777511710770e+00 -1.477045366226348855e-01 6.381589527626158054e-01 3.773040969398691047e-01 7.548726975397890282e-01 -2.476290358894325916e+00 -4.764517115420962567e-01 -6.740839052018442468e-01 -9.672386068320878993e-02 -4.909249546489916072e-01 -3.780056508377392932e-01 -3.576193033412963795e-01 8.392368502189246904e-01 2.501964350807794335e-01 -1.074929016525811631e+00 6.662528693089957432e-01 7.606065012055760466e-01 1.026061223510497389e-01 -3.250151837002680510e-01 -8.153613552771147299e-01 3.421317823607278319e-01 6.691442013159094593e-01 -1.989923146300831280e-01 -1.191068707328687637e+00 7.467961530405600179e-01 -1.948385456874883070e+00 5.955972392580022312e-01 7.947333504431151885e-02 -3.219836089420514136e-01 3.108978649029986441e-01 6.199555934001615976e-01 2.598291941023976648e+00 3.931447397228429175e-01 -6.109740118284550103e-01 -1.252011685905821903e+00 1.276747184422150960e+00 -2.032043850349737113e+00 -1.490300411542240910e+00 1.194201206568513696e+00 -1.101049680011535470e+00 -7.957266973123927611e-01 -1.017623164873666219e+00 -5.559903058762107886e-01 1.798654684776051393e+00 -1.889337544897573329e+00 1.521426372508403735e-01 -3.719631650121513755e-01 -7.021574181478262844e-01 -1.227656428443654052e-01 8.760541257584185670e-01 -8.301497878713563761e-02 1.597772104619539502e-02 1.395119927689861261e-01 4.643442664465575187e-01 2.447994051359317358e-01 -8.399314264062698321e-01 1.043002141208816180e+00 -9.333233374284490846e-01 2.368934896489633513e+00 -2.082137385471326319e+00 -4.124182848630865150e-01 -3.912061344813760888e-01 -1.037162638341100562e+00 1.182130868052562178e+00 -8.893913439837645152e-01 -5.978663244641566621e-01 1.758137264921141751e+00 7.909428624624798010e-01 2.353681979562114002e+00 -1.020612116881702391e+00 -9.216460358544351639e-01 -1.038336284386077057e+00 3.145960778214657583e-01 -5.368870071884916939e-01 -1.311512201223599794e+00 -2.851660253065721462e-01 9.032779016842341635e-01 1.322128782968936989e+00 -1.026435123620819123e+00 1.340664076263275106e+00 -1.678111612967561950e+00 8.753399908605333790e-01 -1.488273791266924925e-02 1.575906808599555564e+00 1.640498879913079300e+00 -7.019539909649291642e-01 3.337615811100703156e-01 5.921551333284896801e-01 -2.440418427044299232e+00 -3.720565604313822994e-01 2.566535095949588619e-01 5.443364848436761383e-01 1.241950519210096804e+00 -2.397430075832516008e-02 -2.106307497758546643e-01 5.336461130256222596e-01 1.258703708285924039e+00 -8.023299451158589779e-01 -5.503456600824256917e-01 -1.328811289481465208e+00 1.058245457133635131e-01 4.314237116873865796e-01 -5.547745443665486054e-02 2.156582563094746163e+00 -8.815247781203886523e-01 3.305491969244511719e-01 8.796347494456260296e-01 -1.786071981016718324e-01 -1.513224160961082809e+00 1.142125204775641611e+00 4.152110803289360552e-01 -1.495122965233594226e+00 -4.724449061826119234e-01 1.136374710969391799e+00 -6.844624551893196962e-01 6.022847343391601882e-01 9.143167131646841028e-01 3.081907180257747458e-01 -2.461463793999797423e-01 5.499657710134258082e-01 2.027816013387931715e+00 1.004718430123844097e+00 1.568128707925573684e+00 1.664184334668451060e+00 -7.137625156724721753e-01 -2.055685784481267597e-01 4.604521975755873631e-01 7.828176184490536205e-01 -3.169607367263544556e-02 -2.124145815608239563e+00 -2.132612322308067021e-01 -3.147389943603420837e-01 -8.723444608816125490e-01 7.545084757162775491e-01 5.840151053979097950e-01 -3.452947795397606212e-01 1.285976093409083310e-01 7.177288353259704545e-02 -2.168986511446399645e-01 -6.790755693339277643e-01 -3.851834361678176943e-01 -6.218301662640691729e-01 5.416535675728176846e-01 -1.625853724744923401e-01 7.665800541948323277e-01 4.625233533760865212e-01 1.352949231971154465e+00 -1.630330519253800625e-01 -1.629112922283518561e+00 -3.889320471343586938e-01 -9.816274904922425160e-01 3.909212874502530077e-01 6.610521656169429106e-01 3.259232616123390325e-01 -5.477968120324191448e-01 -2.109406897323850671e+00 7.305333004267614561e-01 -5.417295393017819150e-01 1.455981539920226386e-01 1.346841858900276412e+00 4.745047066880591635e-01 1.027994103977733387e+00 2.202654990163427140e+00 -1.180926613780269863e+00 1.759747946393174001e+00 -1.386792123841827706e+00 7.034661329647130534e-01 -4.865766818189243836e-01 6.376406079944419991e-01 1.356458206320235504e+00 -7.683364140584612034e-01 -1.685498638199621479e-01 -6.850632039237657400e-01 2.430995461522798884e+00 -5.786645108665233739e-01 3.773048727208948017e-01 -3.182372580137940998e-01 6.131487895798868326e-01 -2.047130366041155503e-02 -9.520486145481051876e-01 7.953846173110953321e-01 1.590075064400744420e+00 8.128665510266495919e-02 -2.216447995102844293e-01 2.379641758944195828e+00 9.383571741323214477e-01 1.312464522899479569e+00 1.941043334304730639e-01 -1.003160209347143950e-02 7.951884131067336048e-01 -1.519789562764581659e+00 -1.165146966976076337e+00 -4.264173565672257221e-02 -6.428027684313851742e-01 1.129861473915295678e+00 -5.926637101145826314e-01 -1.061870634728298457e+00 5.445202590638942297e-01 1.488406213469631867e+00 -8.267489866105991458e-01 -1.652619201574155872e+00 -3.138896039998604476e-02 -5.907839909997764094e-01 -1.003518952804107522e+00 -7.397280950937610289e-01 -3.427071926104591215e-01 2.358854044216029122e-01 1.971095277870404672e-01 1.375822850046106161e-01 -6.628635261038747784e-01 4.323093451194743864e-01 -1.090015439877150882e+00 7.703256036119221495e-01 9.690022299545950069e-02 -4.333474555717754528e-01 -1.153556995543586039e+00 7.655277783873142283e-01 -1.679286986863260389e-01 -1.709619461492059234e+00 1.525119025989275734e+00 -1.244452456314236732e+00 8.337044271094233849e-01 9.485488317414124682e-01 -9.968630640364741780e-01 -5.952242273034329401e-01 2.509207521959088555e-02 -1.126095601569875593e-01 -1.103246027551608721e+00 2.252490085175957724e+00 1.811541890419818834e+00 -9.610914285260795387e-01 -2.686157368870575532e-02 -1.314483644448458222e+00 2.889929452023721201e-01 1.253858440521374407e+00 -2.813348427581087718e-01 -9.178463899823728969e-03 -9.862029880406683047e-01 1.744571325603449630e+00 1.173381563476859402e+00 8.019315213937537878e-01 1.184591257478328830e+00 -5.925932058476195419e-01 -8.058949739565076653e-01 -6.532157703093429690e-01 -1.086756451072620200e+00 -2.033405767114957019e+00 -1.011287325836266904e+00 -1.076979070823958634e-01 2.113483855570777725e-01 -1.262177911735582247e+00 -9.289773778220675737e-01 -6.655448585628245262e-01 -1.680231445639106952e-02 -8.287189184335681524e-01 2.016417179415650601e-02 9.077033009800469232e-01 -3.588042961794287722e-01 3.575857455001152374e-01 1.127024058335607926e+00 -9.004571969625865813e-02 7.818396518463942568e-01 -1.224623083303039595e+00 -1.314424945943303280e-01 3.878125569470519118e-01 1.803954401467426638e-01 -7.755548410719143027e-01 9.440422622939756425e-02 1.437417348671837569e+00 1.501853416065045632e+00 -6.757287960856099840e-01 -3.528946009981452914e-01 6.953679644478745203e-01 -1.269703691634322951e+00 -1.146288602190564276e+00 -1.557127393096051415e+00 -1.347355960642899309e+00 1.672910171599355955e+00 -2.0342602066770
[truncated: 3,617,447 more chars]
