# Supplementary material for: Bayesian inference of kinetic schemes for ion channels by Kalman filtering
Source: eLife. 2022 May 4;11:e62714. doi: 10.7554/eLife.62714 (PMC9342998; doi:10.7554/eLife.62714)
Supplement: Figure 11—source data 1. — In the name of each file is fcut encoded in units of 100 kHz. The time axis is identical for all time traces and saved in the file Time.txt. The folder is similar to six other provided source data folders which have in total been used in this figure. [file elife-62714-fig11-data1.zip]

Archive with 19 entries (19 files):
- current0.001.txt
- current0.0025.txt
- current0.005.txt
- current0.0075.txt
- current0.01.txt
- current0.03.txt
- current0.05.txt
- current0.07.txt
- current0.08.txt
- current0.09.txt
- current0.1.txt
- current0.2.txt
- current0.3.txt
- current0.5.txt
- current0.8.txt
- current1.0.txt
- current_full.txt
- fluo_full.txt
- Time.txt
