# Supplementary material for: Bayesian inference of kinetic schemes for ion channels by Kalman filtering
Source: eLife. 2022 May 4;11:e62714. doi: 10.7554/eLife.62714 (PMC9342998; doi:10.7554/eLife.62714)
Supplement: Figure 11—source data 1. — In the name of each file is fcut encoded in units of 100 kHz. The time axis is identical for all time traces and saved in the file Time.txt. The folder is similar to six other provided source data folders which have in total been used in this figure. [file elife-62714-fig11-data1.zip › current_full.txt]

4.594111577212778741e+00 9.051741622410972354e+00 1.229715838610461454e+01 7.240169181693497436e+00 1.151726679621797444e+01 5.101293453093792607e+01 -4.861953783537352791e+01 -1.727633944336102090e+01 -2.776941264452114311e+01 2.128267119843489041e+01 1.069400770501780507e+01 -3.155716168444053693e+01 4.624568538011317997e+01 -1.415544076658105510e+01 1.773487002202422147e+01 -2.248634623900882445e+01 2.100080134626005446e+01 -5.447097442955161739e+00 2.609605019887963095e+01 1.155902062098553884e+01 3.133745476811036657e+00 2.143202134698551831e+01 -5.424865482148651097e+01 4.595812495941264331e+01 1.578304923401769422e+01 -1.936630008294399730e+01 2.117371916153160427e+01 -4.983074191137554010e+00 -4.761666708763031330e+00 2.047587297862700240e+01 -3.007463282504915014e+01 -2.933944687475657531e+01 -3.145105280988268248e+00 -4.171887433929265754e+00 -6.012584023970855007e+00 -2.297652112392496448e+01 3.481659584402259089e+00 -7.759138481723249825e+00 1.993419696840795297e+01 -1.807687538213837897e+01 2.724349116306274965e+01 -3.040710022712673322e+01 1.003165693238450729e+00 -3.061474640692803817e+01 6.402678515308157792e+00 2.272739100593095785e+01 -1.036118485242496590e+01 1.669924522224630081e+01 1.860424114877976010e+01 -1.454057551822567973e+01 3.200178930250784504e+01 -3.771287472455517875e+00 6.679614069375683982e+01 -4.164372878958414681e+00 -1.177183393134968004e+00 -1.117653060503060125e+01 1.932305330333025095e+00 1.586919236324092886e+01 -4.256973873701281263e+01 2.910120586208490323e+01 5.416202161512700286e+00 -1.056422368942980405e+01 1.538185610308260998e+01 -6.064126615493235839e+00 1.680567944360035781e+01 4.406559003056979229e+00 -2.503851243609050314e+01 -1.883418882776472714e+01 6.370413098777419236e+00 2.065346654528794090e+01 -5.722889207605996731e+00 -1.290006180081003251e+01 -3.350758259656894111e+00 9.281389747253573574e+00 -6.006884280237678730e+00 -2.846943518191146438e+00 -3.323468036389680691e+01 -9.464510084768182452e+00 4.784340084255468639e+00 -9.963243186559768150e-01 8.620121177724549000e+00 1.089281434614898103e+01 1.061877399575190672e+01 4.322868404126930741e+00 7.880196722645238516e+00 -3.946635344560195335e+01 1.837340783151882206e+01 3.306938206118437140e+00 -1.476523459133508798e+00 -1.972496081791247491e+01 5.865974579030304170e+00 9.881485589509885870e+00 7.073684707412995820e+00 -4.523889806060748531e-01 6.002505493862536845e+00 1.683885482532740729e+00 1.976135825360859499e+01 -2.488796285783717366e+01 5.182043341438840045e+00 -7.578613838291067495e+00 -2.592642434624636749e+01 -2.102447585154012089e+01 1.083658081993077893e+01 -7.029485775158629046e+00 9.308820316154594821e+00 -1.093953567008670014e+01 1.625064919702273070e+00 1.589254278512146357e+01 -1.563177477811981930e+01 1.899128711558060090e+01 -6.778823023215005961e-01 1.131657251436279488e+01 -1.145090496536844071e+01 -2.848838334183528787e+01 -1.621128215710671894e+00 3.022431425562410823e+01 -6.823533586255370764e+00 -4.720561743238780750e+00 3.384222115753628657e+01 -1.128460277202580242e+00 6.318856570948509166e+00 7.360060279500374669e+00 8.325912542331409538e-01 1.322416203093928111e+01 4.059939894717888187e+00 1.266162239127784694e+01 -1.729872808708399745e+01 3.384453131516113444e+01 -2.157267366387019791e+01 1.739841345364283853e+01 5.718257648274098770e+00 -2.517106008537032835e+01 7.604086221675649959e+00 -1.047973152473915448e+01 -5.260934064386796649e+01 -5.524752016039462532e+00 1.961787061217752637e+01 2.613550742560826023e+01 -2.531965163399296159e+01 3.209329031198478077e+01 1.264487546868618040e+01 -1.177333921545035267e+01 1.491522704745134043e+01 -1.109636746395887741e+01 -3.000584833473389068e+01 -8.994401282419669741e+00 -1.614879199157816636e+00 -1.138823108215219815e+00 -1.334923147955583822e+01 4.790403050589944201e+00 5.447666371594368506e+00 5.111593348429455119e+00 -9.488047184322978111e+00 1.914880373418302284e+01 -6.555726209014325789e+00 -1.367468175895347571e+01 -1.512062495511499627e+01 -1.677937746070970793e+00 6.282572670187506425e+00 -3.288393536480081281e+01 2.564556766800670218e+01 -1.304614644865370110e+01 -4.239079828858044685e+00 2.684210925809175308e+01 -9.656004721604782404e+00 1.428885499840386153e+01 -4.514969740635115159e+01 -3.824537940050525009e+01 1.933675155249243716e+01 -9.877056373061105177e+00 -3.427343891341997129e+00 8.913105416262089520e+00 -1.523920436638785958e+00 1.111987131079889224e+01 -1.211062729682271133e+01 1.130811356696661107e+01 7.691215002949042256e-02 -2.449063412915247184e+01 1.816445809006055612e+01 -1.449603344880129718e+01 -1.626395612658437528e+01 6.973795973419754546e+00 5.895688855078090285e+01 5.196671854640890764e+00 -1.064074136444689245e+01 7.069272336637956400e+00 3.779280829880440784e+00 2.902631677185977921e+00 1.016884336036630465e+01 1.403194224483658381e+01 1.136122596992978728e+01 -2.466076912011376976e+01 -3.878116841537652348e+00 -1.924870293035832702e+01 1.420373932936457706e+01 -1.929692315843336559e+00 1.879462136528391270e+01 2.090902996948084436e+01 -1.270603559909965341e+01 1.227602220451451487e+01 4.870202927804346160e+00 2.218573893248791506e+01 7.461457859341468435e+00 2.407066050059181705e+01 -3.301962073031448064e+00 -1.395891859477064223e+01 1.814181290727646356e+01 2.902741646123139319e+01 1.296116121139539112e+00 -1.833806840411040540e+01 3.178850094546952576e+01 -1.276105129451136477e+01 -1.862306524777736172e+00 1.193470410627204359e+01 1.527463575637719950e+00 2.512172352383158724e+00 -1.704588269584233373e+01 -1.593831138879897935e+01 -1.152312670445551568e+01 -5.962912867095572444e+00 1.800541897410066028e+01 4.563499980154735169e+01 3.511444850532708273e+01 -2.944778622685074865e+01 -3.002628388992878872e+00 -5.027748755900139699e+00 1.141674313451667366e+01 3.704867221403203814e+01 -3.877404868099078694e+00 -8.606480533832318258e+00 1.832088980455578309e+01 -1.346247627766202370e+01 2.396932175302523405e+01 -1.245550154470359772e+01 -1.680864969089774164e+01 3.502069974314365286e+00 2.221355396379667368e+01 1.290877748812418169e+01 -4.457542205808960034e+01 1.169835050350482319e+01 -1.330867438731696772e+00 2.086491334435416622e-01 1.881028743813222093e+01 2.937717361507944958e+01 -7.712010677775012368e+00 -1.055817864184503030e+01 1.547577053225632149e+01 2.197552295962447033e+01 -1.935829403091998202e+01 -2.802573947453687353e+01 2.460567566569418219e+01 -2.071194087445490695e+01 -7.652204909423593548e+00 6.994872077357453755e+00 1.831954359397680321e+01 2.018540331819059475e+01 1.989274243579563262e+01 -1.644218803887476454e+01 2.161387945328982241e+01 2.837852917447040824e+01 -1.380188346619794615e+01 3.141078854151841426e+01 -3.020372881508053808e+01 -8.866977544135751899e+00 5.192713598443105205e+00 -1.066772405798520063e-01 -2.429769464155336678e+00 -2.235899396249785198e+01 -8.672258326585719601e+00 3.036174561837017905e+01 -9.450073702831641498e+00 2.331544726691137726e+01 -9.895726214557928557e+00 4.536499481773396525e+01 -1.213484621804045638e+01 -7.469166662113836175e+00 -1.895786291440367322e+01 1.268261091864023271e+01 -2.311833551323382352e+01 1.125295002803828659e+01 -4.504716127951487792e+00 -6.053237370342933410e+00 -1.717574861206923842e+01 1.724169777551650640e+01 -5.052080953339093128e+00 1.939509040476993817e+01 -1.112962014533948008e+01 3.231431901466886814e+01 2.481496358795054924e+00 1.987040510731205245e+01 -1.819066204456688851e+01 1.395415056054724268e+01 -1.081553842204107774e+01 -3.939617591511834860e+01 -4.357368994972502207e+01 -1.799583029689727454e+01 -9.045404537936418521e+00 -3.575882859587216078e+00 2.860416806361022424e+01 1.895388692036232925e+01 -3.654775035011514461e+00 -8.489581081316844191e+00 2.157080280305343933e+01 -2.578103747047715189e+01 -1.610911698110099977e+01 1.644914375494223080e+01 -1.325524339275038166e+01 2.630380413208027512e+00 -1.959835432957058288e+01 2.273032961355411530e+01 1.854115702645096420e+01 2.443993102261924122e+01 5.251643477230057755e+00 2.627454715595817802e+01 6.329256792188806102e+00 7.783975225935138020e+00 -2.022595919830292388e+01 2.941372938049484276e+01 2.248966236188336154e+01 2.120720434971920199e+01 -1.441105149712497102e+01 -2.088571629724759049e+01 -4.306243941160590794e+01 -6.742288916223250794e+01 1.811594870215715503e+01 -2.540346670206057311e+00 -5.201656048764268236e-01 -1.488081956571415887e+01 1.165867120476320729e+01 1.204451364312213713e+01 2.145351503316339858e+01 1.374025048232557111e+01 -7.887540842212538372e+00 2.185983922587700334e+01 -6.352477398793676677e+00 2.631100193106173890e+01 5.369945552651080867e+00 -3.452222489663332006e+00 -4.353003665959910506e+01 6.358956855119901608e-01 2.003980392243882847e+01 3.431348949468619125e+00 -9.914289147102635980e+00 3.207603481929735878e+00 -1.260612580289812712e+01 4.091200095018774796e+00 -1.441344722948249846e+01 -2.764774275574608087e+00 2.736174623783322346e+01 1.410051530778268436e+01 1.435274099759592303e+01 -1.865715862984673024e+01 -6.283545646955661645e+00 -1.485609565901180495e+01 -2.181062492495953720e+01 1.526890582981311262e+01 1.493963423709519844e+01 1.688939056531232907e+01 -1.399768153349228106e+00 -2.124624309736948291e+01 -1.086380776836886852e+01 -8.183888351195857780e+00 3.072769821297392312e+01 -1.181055445744140719e+01 -1.424760581594015463e+01 1.445390822246403806e+00 -1.528298091155432026e+01 9.269065218569703946e-02 5.101844814041528231e+00 1.186167496127770171e+01 3.744466978873543184e+01 1.260920897419542008e+01 1.736952295305393434e+01 2.954961839950699698e+01 -3.056899062287929070e+01 3.586547439205296506e+00 4.319367206703168094e+00 2.042633826985412782e+01 2.079055537788119068e+01 -1.134322129935813983e+01 6.285610388445356245e-02 1.928942511318703268e+01 -8.805993783851617351e+00 1.722349797822099760e+01 -4.092743256372182614e+00 3.198632079020734409e+01 -8.362249917230892393e+00 2.226320258512826555e+01 2.423005065181092377e+01 -1.193552949665570750e+01 4.910066360581079259e+00 7.745469961660913505e+00 -2.130498533078280943e+01 -5.074321736827848639e+01 -5.745919463463681431e+00 9.363802420526019077e+00 6.823926656427905968e+00 -3.828474334560343362e+00 -6.272942464430096621e+00 5.493476575990517974e-01 -1.053298134853138990e+01 -5.691713440408582514e+00 -1.097596963872929443e+01 1.553476794818229223e+01 -2.065051665345249088e+00 -1.597357580810636390e+00 1.358342930057940556e+01 1.612028105070649886e+01 -7.947913368551574820e+00 8.116161467480308644e+00 2.705897815443261933e+01 2.368163401311026561e+01 3.623937320575220866e+01 -1.548446210273715096e+00 8.758712758241802732e+00 2.114392294663843330e+01 2.050984763539371158e+01 3.086295833334436622e+01 -4.241123719928241087e+01 2.807827261831791787e+01 2.790823605763819160e+01 -1.809521252187729345e+01 1.132888296474539302e+01 3.036589277089440930e+00 -6.148769277431322067e+00 1.462249264962674999e+01 -3.765716992594687440e+01 -1.567141477638980440e+01 2.207107793284080088e+01 -6.392746997316931967e+00 -1.524468184161958106e+01 -2.270455826810091793e+01 1.270649646972106339e+01 1.657778898798293810e+01 2.169418929573848231e+01 4.205024312266440134e+00 -3.241099213355521869e+01 -3.405487020282019017e+01 3.704833029804763811e+00 -5.046664647635454060e+01 3.177636888263977966e+01 -3.404984729068623750e+01 -1.468096333878335891e+01 1.171941476439131335e+01 -2.501098954870307978e+01 2.367799439794866956e+01 6.103800709721004303e+00 -1.309603449915004703e+01 1.793144197960125652e+01 -1.456675038737458294e+01 -1.774954984499264254e+00 -9.078350862179881631e+00 1.662180346815960874e+01 -8.099426282475203465e+00 2.276673253238427730e+00 3.088187898341826809e+01 4.982102298505088456e+00 7.553724144079283498e+00 1.672908804626527157e+01 -1.670112411463477642e+01 1.709519428202353364e+00 -1.047389949773535101e+01 7.072722336860934433e+00 2.843777364869584900e+01 3.722686262016583214e+01 -1.180401554525761298e+01 -1.421955076524614370e+01 1.998452937908811577e+01 6.049885798208862298e+00 1.010226626003186823e+01 -2.393671093043408504e+01 1.054959978785141139e+01 -2.492923198041173904e+01 -1.762959663895923867e+01 -2.093839124343749081e+00 7.413922700321665893e+00 7.457691984420213416e+00 2.242254521466349360e+01 -1.282919150820826637e+01 3.849200138843707375e+00 -8.713601805271764533e+00 -1.278157140269445158e+01 -1.531759541950610171e+01 -8.164420286825421869e+00 1.243716124780874921e+01 -9.816135442912635511e+00 -2.440126574437647022e+01 -4.270346776614069739e+01 2.343175051193260217e+01 -9.074984475992632582e+00 -1.254339337775369145e+01 -2.079935871426271987e+01 -1.150833540737191640e+01 -1.649424391306785509e+01 1.486844111412814229e+01 2.593476872605739558e+01 8.341837257074548262e+00 -3.819251033383405769e+00 -1.213578188808937952e+01 2.415320023023711826e+01 4.380200927760854768e+01 -7.574620512232953295e+00 -1.463588108896538564e+00 -3.772531713767698847e+01 -9.278981332718799768e-01 1.515682784033853991e+01 -3.830186007769339263e+00 2.737704755332716644e+01 -2.004680952294270568e+01 -1.624928986728126290e+01 -1.220366445101707953e+01 -5.990618172430520971e+00 -1.063106310918493058e+01 2.496438788996978531e+01 2.557020429382436788e+01 -9.565134151689042241e+00 1.047285796273777692e+01 1.588753582100787654e+01 -3.654784321432847705e+00 1.148842213853801475e+01 1.243112102065493474e+01 -1.025015135838450320e+01 -6.594498543690631820e+00 -2.788972725351926840e+01 -1.597293926120936192e+01 1.592480083939728175e+01 -2.029664580941195595e+01 1.807309360024744649e+01 9.922851221717888803e-01 6.349011083403313549e+00 1.564606639254932929e+01 -1.834923762196538632e+01 -1.778740084750297967e+01 -4.007553840842856374e+00 3.516841307234788871e+01 1.561535433703942388e+01 2.923071152597902156e+01 3.571538145878685100e+01 7.004686825721261556e+00 3.771857114599134775e+01 -1.662911003545837652e+00 -1.723176778191096759e+01 1.972422434081072140e+01 -9.394202526758407501e+00 4.114261326615497261e+00 -1.605970977734166283e+01 -2.532418162326658262e+01 -1.240513577332212236e+01 2.285874542983170699e+01 -1.203758506013960350e+01 -4.764644192410825596e+00 1.338334081672827836e+01 -1.485351479313579581e+01 1.576723244536649737e+01 4.015177764900321478e+01 1.971913823026099521e+01 -1.561945264105206732e+01 1.080245812931851113e+01 -1.918832700222826304e+01 -1.112962554973695894e+01 1.844441901759764946e+01 2.729199688175146932e+01 3.076598765665250479e+00 -7.826670839829780846e+00 4.269277306130014438e+01 1.939795433412892223e+01 2.550037001535400094e+01 -2.763619710964191967e+01 2.003769819815194353e+01 1.637833963498146517e+01 1.182335594561413217e+01 -3.397460991113127449e+01 -1.898847791228510573e+01 -1.003260852656246804e+01 1.084531656998031046e+01 2.111888109894497489e+01 -1.780634458168986711e+01 7.719851206798501231e+00 1.528882188870757997e+00 2.053178298259863865e+01 2.248362452046041682e+00 6.730488606179113376e+00 2.932234885636274413e+01 -9.206323461625490978e+00 2.387857053511432781e+01 -5.129709412740521834e+00 -9.320249976397882108e+00 3.275306468820054562e+01 -8.306935626392592198e+00 -1.472844860458696559e+01 -5.024981429689469259e+00 6.715164374119238389e+00 -6.750860376401728757e+00 -1.340154467326382282e+01 -1.155222513549234442e+01 -2.577501554040588783e+00 1.795035276371412181e+01 -1.749451655163088049e+01 6.329172526995435533e+00 -4.571337680581989638e+00 -1.441088808681494804e+01 -8.460990242421559060e+00 -2.734678306931811420e+01 6.426000089776064128e-02 1.873522048896211345e+01 -2.523014246384488146e+01 -1.542295212729577081e+01 -3.856931744250218230e+01 -6.673247374301354284e+00 -2.644640408596107051e+01 8.253821962672150292e+00 2.100625206038683856e+01 7.463856377438986556e+00 -3.071759227518822399e+01 2.287181398701021351e+01 -5.851411284113852140e+00 7.667452479150986377e+00 5.556446578321473595e+00 4.724049460158985525e+00 2.469654504711739307e+01 4.407472457667708454e+00 2.417992701397949773e+01 -7.286533022865441467e+00 7.345768232803077780e+00 1.637985008544045940e+00 -1.515582091635496553e+01 -2.041959737392090801e+01 -3.822416033421841064e+01 -1.828959059835191781e+01 -8.114361875893710163e+00 -1.269041813693832310e+01 -1.905903428274989864e+01 4.655241624475067397e+00 3.837243141252244527e+01 -7.027219571831819778e+00 3.397037226553515410e+01 2.818345048256332674e+01 4.045876809238008320e+01 -2.950674453590462765e+00 1.348815075419909526e+01 1.910413585692582572e+00 -2.694572810322176792e+01 -3.463367108557139318e+01 7.017548253988668883e+00 1.054151120337153458e+01 2.900413719850250871e+01 1.623587138824874598e+00 -3.976672425772231456e+00 -2.499207407271791226e+01 -1.801738252234812521e+01 1.340867446405889218e+01 6.614171616871270309e+00 3.615731329181696374e+00 -2.570273895020973587e+00 -5.460824483157554532e+00 -3.691249508805795898e+01 6.555417762398374038e+00 1.178381690674882343e+01 2.983340311626434627e+01 1.441086022215397833e+01 -2.169773991243963973e+00 6.530298008106233176e+00 3.527509172548752758e+01 1.329280330189781800e+01 -1.431345282346284620e+01 2.436817898213824307e+01 3.214168882257181536e+01 4.345057576616708772e+00 -3.032180680567404352e+01 -4.880277184664289791e+01 2.284099861876505599e+00 1.109051916379150349e+00 -1.432243831580846916e+01 -1.431801914611911286e+01 1.989014913250756411e+00 -2.766630144553379633e+00 -1.404559391398015222e+01 2.333754748993355577e+01 -1.085132507392584245e+01 1.065260480745796201e+01 -2.205562239433636407e+01 2.026824502464879885e+01 -1.827475208143435736e+01 -3.335534533686615455e-02 1.098572343011644570e+01 -5.052155745496646944e+01 4.585822355311893261e+01 2.813164499904602600e+00 -2.425986701234467091e+01 -6.243102951611990648e+01 -3.896058211445492248e+00 1.764619285930946901e+01 6.797637789179105106e+00 7.787204877549362081e+00 -7.395716872035508205e-01 -1.982616922650645375e+00 1.093352953647807979e+01 -1.151317106472036755e+01 -2.848577242996449321e+00 3.618154975826117692e+01 2.380937596934771250e+01 -2.495303903052290906e+01 -2.931009812595495134e+01 -1.447744283150883859e+01 2.447021790609940695e+01 -5.290600525127179488e+00 7.303951240301121750e+00 -7.765502851416115071e+00 1.127101748031764394e+01 1.425066890481782700e+01 7.216917039040618320e+00 -5.059375717255369942e+00 -4.445420837640550182e-01 -1.293873355258018343e+01 6.526350752815179845e+00 5.120252724045045056e+00 2.405646417368358669e+01 2.610180709674248334e+01 -4.196323002567854843e+01 -3.393207290766287088e+01 1.452257624221291721e+01 -9.469096622534284080e+00 -4.239120349026356394e+01 1.386417527299188102e+01 -1.379617566610617185e+00 1.246734087807530855e+01 -5.020679480664579586e+00 -3.192936715348624777e+00 -9.899757004245138603e+00 2.961769540505802212e+01 2.744354168436762365e+01 -4.566662608391597189e+01 -6.822911455512315371e+00 -3.166254818359902856e+00 6.682055915077901531e+00 3.729311037512029192e-01 -4.681528623866326733e+00 -2.192207795836431217e+01 4.500709602502247719e+01 4.266614332005850940e+00 9.433716598940785403e+00 1.056740658391759347e+01 3.904593455848778483e+00 -2.095746191513748968e+01 9.098168663528806377e+00 2.529177158471732056e+01 2.141049987847003067e+01 -5.080592727935499653e+01 -1.123133929850209611e+01 -1.924907513072156817e+01 -2.315891607812640984e+01 -6.341429751191476782e+00 1.653882290845419689e+01 -2.998883517049261371e+00 2.374065735924114051e+01 1.489131593434237644e+01 7.911839167378493798e+00 -8.178212355054975902e+00 -5.361322238268110496e+00 -4.608532177207932179e+00 9.356084978713465006e+00 9.211496586109417350e+00 -1.758690223563759858e+01 -1.276825813773011298e+01 -1.543560033588320479e+01 4.104602435568658336e+01 -1.879820345845729790e+01 1.545878768904048783e+01 -1.972862237120053486e+00 -3.980094732660747781e+01 2.465203987988617840e+01 -1.416729632027239383e+01 2.884833869261984773e+01 -3.431695127403242651e+01 1.066225002430391910e+01 7.991131014157519807e+00 -7.206282426638638938e+00 3.075526108308448414e+01 -6.335987015403138578e+00 -4.286770584583511123e+00 -7.765954198582237566e+00 -6.563816905291122161e+00 -1.644808501276872903e+01 -1.333797617220673359e+01 2.183837072683925484e+01 -2.296833236337679551e+00 -1.992105901479841279e+01 1.396902555484607067e+00 1.094723004704926694e+01 -5.020381002663708792e+00 1.386483590791490528e+01 -4.222763149378040026e+01 -2.459782956151853739e+01 -2.902008916047564835e+00 -6.391432702130879662e+00 -2.020161919251016869e+01 8.660177674219941224e+00 -1.226752099469811519e+01 -3.287388821477708944e+01 3.253919755811615033e+01 8.819330818368095848e+00 -8.449631670277648610e+00 4.453300428730882388e+00 1.794076406944475366e+01 -7.709755123899019402e+00 -4.883531381668715809e+00 -2.272074048147796788e+01 6.451704498750592265e+00 -5.298192157112051603e-01 1.370018272679595484e+01 2.306509899594703761e+00 -2.435335091505087490e+01 1.269301823016812492e+01 1.292079956247828854e+01 7.210721386087980411e-01 8.059360389320117335e+00 5.652083222820108332e+00 3.810397508205819861e+01 2.476415379159056940e+01 -1.076730605463184443e+00 -2.955459881772026165e+01 -7.163928212902338499e-01 9.932595983771527415e+00 -4.373590445859398557e+01 -1.253050994335730550e+01 7.943883016917351547e+00 3.170082757494343983e+00 -7.920826250141503877e-01 3.063399142270701869e+00 2.069692023621799493e+00 1.343825126285531724e+01 -1.535858429121156554e+00 4.522391499679871174e+01 -1.246671769511768879e+01 1.680677448821723319e+00 6.038180181375782496e+00 1.502239982134030649e+00 -3.728829005396665508e+00 2.043261244116262532e+01 1.275967964008657773e+01 3.661239976006866925e+01 -3.886046573296400197e+01 5.845911170616386876e+00 -4.114179818680455902e+00 2.345162122012147687e-01 -1.289104923792144586e+00 4.540081267101548690e+01 -4.822533466223318577e+00 -3.283387746668173435e+01 2.347145797500613362e+00 -5.173063982526244775e-01 -4.742986687065128137e+01 -1.869738585329424296e+01 -7.152875462634314729e+00 -2.016599638888045831e+01 1.491091210689873492e+01 -1.345649805178199987e+00 -4.372636514082362424e+00 1.186708517202719904e+01 1.333400746569182793e+01 2.816317066261156654e+01 -6.183201685618434418e+00 -5.732837692657009043e+00 1.523608494543190517e+01 1.780449432341758254e+01 -4.293968275145009272e+01 2.097674651250936506e+01 -1.287583286451358688e+01 -5.012747522330068151e+00 2.723572888881896503e+01 2.105788960561045897e+01 1.753064478175235763e+01 -1.221440352124778173e+01 2.489107523438512359e+01 -9.734052477346825327e+00 9.619803738870039922e+00 -1.261274242055498096e+00 -2.979446679189000236e+01 -2.880674772575175790e+00 1.230174698487187612e+01 4.244744718037986786e+01 -6.626376124994969530e+00 -1.744363144289681244e+01 8.237484045133220079e+00 -3.900804121315838557e+01 -3.455605490396463608e+01 -1.466652244072806432e+01 -1.334250919591488582e+01 -2.301038154995694995e+01 -2.286112835586834535e+01 5.931443577355821617e-01 -1.310209653571036093e+01 1.453005002013289015e+01 -2.532728125519847850e+01 -5.706046730458550265e+00 -1.650980707099144595e+01 8.500648018963838481e+00 -4.629904196529419380e+01 2.769015595904001259e+01 -2.790032461317401768e+01 -1.559438486969454907e+01 1.702185597099019176e+00 4.644877864800283973e+00 5.293017159131483851e+00 -3.998421958190399028e+00 -4.043032395573749049e+00 3.702773253924456753e+01 -3.324919914766821361e+00 -1.207137947904097564e+00 1.588376566213575813e+01 5.656262918696638664e+00 1.571188369366890569e+01 8.004164864364204934e-01 1.712140165825654137e+01 5.084243246492502699e+00 1.876921924329417735e+01 -1.644237868075183240e+00 1.432578790172288663e+01 -6.941708543565522582e+00 3.161131473908881517e+01 3.118432849307995358e+00 -1.815872580842140493e+01 -3.791567600982186548e+01 -4.536671534519216209e+01 -6.046481068616564869e-01 -4.842870129021689785e+00 1.019588390092914310e+01 -2.094835313189524229e+01 2.296847482755146075e+01 1.211731674508721213e+01 -3.502239672719020547e+01 -1.102660256466548461e+01 -1.593975658640261273e+01 -9.686631386959509982e+00 -1.489427557202967023e+01 -2.250063696913554878e+01 -2.618479354397682091e+00 -2.513691001786824231e+01 -7.071815560456554905e+00 1.850327237995691831e+01 3.996886561341905519e+01 -2.919210444294451179e+01 8.416552194545381838e+00 3.034872834321870982e+01 3.489267004685954188e-01 -2.368310495491337875e+01 2.226365426884829191e+01 8.033210917636395720e+00 4.245532890086822220e-01 -8.279710275517770057e+00 -2.116068698736559384e+01 2.091782872392710857e+01 7.346461151958848745e+00 2.505593541011517189e+01 -2.113735833798953223e+01 -1.559303449801624808e+01 -6.279522398873599087e+00 -1.749808488493667014e+01 8.771891604320376956e+00 4.148808924045921387e+00 3.273730048256839353e+01 2.785888788617512546e+00 -2.018584871394590152e+01 -2.560003645635050873e+01 -1.316225265831991997e+01 -9.766684564120211576e+00 9.918516318839671442e+00 1.297383616635272574e+01 -2.397540038211222679e+01 -1.101670944798537732e+01 3.891929183304230655e+00 -2.085215375395007342e+01 2.194547994352278408e+01 1.780450818538069768e+01 -2.219097612536403830e+01 3.073385084631774333e+01 -1.872653708274192397e+01 -8.674050363903157645e+00 -2.700472052264720446e+01 5.495186025746317426e+00 2.429279110062201141e+01 -1.673363133269312897e+01 4.227083870408369748e+00 -2.274494203294056405e+01 -9.079178138437862700e+00 -2.415405234362665254e+01 1.167269078878726418e+01 -1.879369658530460185e+01 -2.135183753536727380e+01 -7.350754777023609243e+00 -1.469792838933862811e+01 1.502188019771669492e+00 2.592045700771425132e+01 -1.101646693930000964e+01 1.185002924128899515e+01 3.666039342501660858e+00 -1.142391569144574071e+01 5.519446680208473843e+00 -1.493365474233761425e+01 9.959820751286216023e+00 -1.927596039856205579e+01 -1.621523532393788969e+01 -1.343285294364758364e+01 3.736106066139228687e+01 -3.941156455674595094e+01 -5.760232186718901914e+00 -2.152396232558396960e+01 -4.381054790313171310e+01 -1.912888488361194561e+01 8.226514662921482923e+00 5.196930737340538897e+00 -2.364285355209649353e+01 -1.235122529947657762e-03 -1.165681729753659468e+01 1.102709414929796239e+01 3.214915777513245754e+00 -5.826483124771789868e+00 1.872476004444639486e+01 2.369150443071259815e+01 2.444625358768479373e+01 -3.977206573564637182e+01 -1.845182249167975685e+00 -1.163138279653892759e+01 1.054125614830377344e+01 1.220189222758995484e+01 -1.360089060461029931e+01 3.141798137641703548e+01 1.022150399388246811e+01 6.642727012001311770e+00 -6.703406658253903139e+00 -1.526278699998022503e+01 -3.292610365647269077e+01 7.942836773556813945e+00 -2.114798412176069675e+00 3.293822916414650415e+00 -1.606461160114054465e+01 -9.117237856696560172e+00 -6.360845308499999184e+00 -5.581564633584326529e+00 1.131216700311741974e+01 -1.189477976861026676e+01 4.573199122159294028e+00 -3.131547917105137913e+01 -1.047923104054877541e+01 -1.167902514210189935e+01 -1.272552677702940827e+01 1.932959221514041559e+01 2.841036768991488515e+01 9.682653577542243539e+00 1.942381127682385866e+01 8.596564876062935401e-01 3.040929644836614898e+01 -1.823163666212076706e+01 1.385633568827884332e+01 -1.940497771926584392e+01 -3.168490227144230786e+00 9.427945686810604187e+00 2.442877392657151603e+01 1.471991350669068055e+01 8.652214995669373465e+00 2.564650174565372964e+01 -1.356269196930318266e+01 2.549773937444927441e+01 5.279558696270703955e+00 2.127473462575083119e+01 9.938806413258696182e+00 1.953056220961583156e+00 -4.607747398162033647e+01 4.933922272433521528e+01 -5.844516491384925416e+01 -2.213658326853849445e+01 -3.889164075500870865e+01 -2.997459034451454229e+01 9.444010976753439479e+00 7.366407991915568054e+00 2.715723280186288946e+01 8.675672153334803127e+00 -1.409680108637849827e+01 -1.083093156243164223e+01 -5.497195959296012902e+00 3.445294879468234939e+01 4.113586012401724190e+01 -1.785282308945171792e+01 -3.222566602216166842e+01 2.397158296937084820e+00 -4.465425823095859670e+01 -2.963409822052049236e+01 -8.677212107897191995e-01 1.393871675599582538e+01 1.759834814784127843e+01 1.719694482091100696e+01 -2.608288411499002990e+01 3.659852826648278157e+00 8.204032123466108217e+00 1.928419931663997033e+01 1.518978030232521270e+01 2.062756885394693995e+01 -2.462158678319373095e+01 -3.757838040798606727e+00 1.089064816325746365e+00 3.128563548945561479e+01 1.681293101298691539e+01 -1.534252593309559032e+01 -3.163966321151374572e+01 -2.630665572500173610e+01 5.663336966702063435e+00 -8.751089336830702337e+00 -1.235513763321351810e+01 2.447816401218904403e+01 -3.204759812331205548e+00 3.157595123390624181e+01 4.376311395386746739e+00 -5.605069429545733328e+01 3.177700659555664231e+01 -9.816173286566737488e+00 1.666214592837417641e+01 8.555996097018573110e+00 3.088714442405409599e+00 -2.218302676946228758e+01 1.570421567456121537e+01 -2.386019983390479027e+01 -3.790539769955452609e+00 -3.610751592926821907e-01 -3.813356078888509160e+01 -8.292436011691620479e+00 -1.769349722356381349e+01 -3.778937400908404953e+01 -4.866731828549079042e-01 1.091584177269463929e+01 2.175216974937744041e+01 -5.067343028799248472e+00 3.713237442248290421e+01 8.816613928363334907e+00 9.560020377390129553e+00 2.155361142552310838e+01 -3.566820332949249206e+01 -2.235059872059198227e+01 1.223234440945778267e+01 2.315805689066107931e+01 3.177933221696913169e+00 -8.544881207896047215e+00 -1.681327678365455114e+01 -1.938892925209544060e+01 1.130105437889733011e+01 -3.008857347748070055e+01 -2.004844783939847730e+01 -9.929990356433858523e+00 -9.069374679141489537e+00 1.853489138687179150e+01 -4.161999643441787100e+01 6.647666418846881475e-01 -4.132315286956168010e-01 2.633555925184113988e+01 5.088185937414013438e+01 2.337539072688263531e+01 -5.633613995866565638e+00 3.192132400423130889e+01 2.062738339171900392e+01 1.142950769753069906e+01 5.473268187753874692e+00 5.825895063779350735e+00 -3.579343946726903880e+01 -8.373899117147100668e+00 -3.571755182643841664e+01 -1.166486472188914902e+01 -6.596512580735291564e+00 -3.513740940940089263e+00 -8.493996735583829505e+00 -4.510549486602563718e+01 -5.891888983081610576e+00 -1.935343758876707909e+01 -4.666917290957442788e+00 1.351096326592547214e+01 -9.850739073699672943e+00 -2.506457223378573573e+01 -2.999581465393687196e+01 2.791411324263711435e+01 1.016985684601221074e+01 -1.524823575282943722e+01 1.715723076648745149e+01 -1.772399398712780538e+01 -2.029105044142450964e+01 -1.340279853620922879e+01 1.044254821367243302e+01 8.066910081892105566e+00 -2.706323601319516214e+01 9.616824615272500765e+00 2.233176291141379011e+01 -3.058986543175137029e+01 3.685996494652214750e+01 2.914407083669596332e+01 -4.176407390598916969e+00 1.943297678528639327e+00 -5.106584516809578034e+00 1.743767341929145331e+01 -1.595506291671861865e+00 -1.068272653005909589e+01 2.975303981902184258e+00 2.425524263368403766e+01 -2.454655062200685478e+01 3.116244137367581146e+01 -1.094063678509040116e+01 -4.187574178786077539e+01 7.836086752881012529e+00 -7.389609228798070362e+00 -2.254726265763183335e+01 -2.762155321236645644e+00 -5.841359085851176758e+01 4.383975279059615815e+00 -5.183739562297414949e+00 3.688250022629825509e+01 5.350491754515266507e+01 -1.101866929437993470e+01 -1.841361564710054921e+01 3.976461678841243952e+01 -5.922738540793710538e-01 1.937028096460153392e+00 -4.977280974826408522e-01 3.025514583954877490e-01 1.349248053162176575e+01 -1.662597731807079171e+01 2.064273795452333360e+01 -9.019394759411525797e+00 2.907415027666959162e+01 1.176618368110031199e+01 -1.004021471355524930e+01 1.265915911173452102e+01 9.506901007547185145e+00 4.791742225234617081e+01 -9.100287045584451562e+00 5.684933305649426671e+00 1.955922144464658530e+01 1.145050353552545275e+01 -2.821613359546475408e+00 1.604968275643258124e+01 6.667898995181863464e-01 -1.742303192920188337e+01 1.346352758278496609e+01 -2.815164655399925664e+01 -4.669212467473767170e+00 3.458475793498510420e+00 2.172141937228703856e+00 -3.743208195074763012e+01 2.357898529455465564e+01 -2.566381097880625362e+01 2.630939755666043212e+00 2.071997048391742169e+01 8.367058307595694799e+00 -1.812107505761914794e+01 2.122985912196352487e+01 -3.275031890653004041e+00 9.105924032211879293e+00 7.081759885254271580e+00 -7.034489145495173901e+00 -5.487544644081616241e+00 -6.688157877566736076e+00 7.631616373036909984e+00 2.336231713016947431e+00 -1.049491361069239304e+01 2.071708276016821060e+01 -2.766777143734465039e+00 4.062900684938448137e+01 1.279331524502713791e+01 -5.237019543511682862e+00 3.969363427377287223e+01 9.550194698318581032e+00 6.776917886187304951e+00 1.163928666484803642e+01 1.891217957113776293e+01 2.988711318773314218e+01 -5.312152470933418869e+01 -2.277479786923465532e+00 -1.036818840725078061e+01 -4.977696149649459834e-01 -6.660572232748306121e+00 1.637817110246758290e+01 9.934980797479500580e+00 -2.787062004151391292e+01 1.656297848830123343e+01 1.398786283828757249e+01 1.947569738150562202e+01 -2.505892979627896366e+01 2.635481918480075336e+01 -1.457048317172792551e+01 1.416497461496870258e+01 6.688737531288547089e+00 -1.472827275889828158e+01 -1.149202226531967064e+01 -2.083492340419887512e+00 -1.017545749767671914e+01 -3.587219683434831552e+01 -2.798035988960388210e+01 -7.626178654523810607e+00 -1.848599443775246343e+01 2.993987168337063309e+01 2.053033762079434332e+00 -2.687506464918361004e+01 -1.501177730172856783e+01 2.684624176123233141e+01 3.774996242662581381e+00 -1.637319191419209830e+01 -4.646025178938610622e+01 -6.338573700251740384e+00 2.309497833402611278e+00 1.432050727802552537e+01 1.183914280976388689e+01 -1.506098526622539246e+01 8.521987704097679028e+00 6.966594209612332333e-01 -2.646398574023185901e+01 -4.464863872469461370e+01 -2.421327396758854000e+00 6.009791070679458613e+01 -2.487475331128459288e+01 -2.117805832308802394e+01 -7.421793185407409288e-01 1.140719960212802420e+01 -3.013611111987334112e+00 4.352469293623055790e+01 -1.330174837494720563e+01 2.524291857551181550e+01 -4.094178308004582156e+00 -2.425129186882351107e+01 -2.783996185297654247e+00 -9.584049771728601286e+00 1.701326624556399025e+01 -1.425099195040607292e+01 -2.178516885586333274e+01 9.094020388909488162e+00 2.454912648403645647e+01 1.427340841379065850e+01 1.717726186786421749e+00 2.332051098447232462e+01 1.254429675757215534e+01 1.319577508363400398e+01 1.381428221731705541e+01 2.427092768145821644e+00 1.158699187249223783e+01 3.005057077428899603e+01 3.670164010674362487e+01 1.564536130051744678e+01 -2.616024770022804447e+01 -1.349542426845588228e+00 1.166978783404094777e+01 6.019139823728467675e+00 -4.343858923814504225e-01 1.096327087908654896e+01 9.680408062264843849e+00 -1.144236864071164206e+01 -2.226794203699163255e+00 1.784928842714956687e+01 -5.466754849776163994e+00 2.747282363268564787e+00 -1.463464865206583987e+01 3.141209177381760753e+01 -2.980699816107429001e+01 -2.433253496039702313e+01 3.890959284941017060e+00 1.399872603288545037e+01 -3.281161515413653917e-03 2.273591397528612035e+01 -7.064980974013819193e+00 -1.376540076744208108e+01 3.753761852953975620e+01 -1.858933310129921068e+01 2.967720388327264658e+01 -3.066066012079107672e+00 -3.855259026857024374e+00 1.253906296829460310e+01 1.110755014457447842e+01 1.036436328505721960e+01 -1.949880152367258423e+00 1.081045100990951191e+01 -1.637424694055285812e+01 -1.569538285438100544e+01 5.942919730792445066e+00 -5.707706287576797877e+00 -1.760880309162214630e+01 2.497889812030933143e+01 1.292707287510861747e+01 2.187417717931378291e+00 -5.335462728636318985e+00 1.019952063302854306e+01 3.060475075245307153e+00 -1.622597754535401293e+01 3.025999742143223159e+01 1.798384440934619022e+01 2.872461087944572000e+01 2.555483008412241830e+01 1.110892611820536757e+01 -4.452015407662024415e+00 2.883797058140311620e+01 2.622926915838064588e+00 -1.872031959062970685e+01 -2.443402127445448002e+01 -1.402095398550199157e+01 -1.159760129732678280e+01 -7.144243009221131757e+00 6.410930640594555641e+00 5.254425981469688089e+00 3.802936423428285906e+01 -1.438616060362339866e+01 1.238192039288469104e+00 -1.489047148198929094e+01 2.622618359756535966e+01 6.438868595671740636e+00 -1.031454842277083017e+01 -1.389751608415511974e+01 1.262148245891231113e+01 -2.031996331032102177e+01 -3.288119589741683768e+01 -2.230335506020402647e+01 -7.300074775775638791e+00 1.178347185306380851e+01 2.311132229772612590e+01 1.191397320798243342e+01 -1.132307242774725431e+01 -2.376928384055837284e+00 6.273853846075995833e+00 -6.634769666405561317e+00 2.520833645274814572e+01 2.110323998410981261e+01 3.845044112015270343e+01 4.114871057315417602e+01 -6.839786495209968287e+00 1.105482724601652933e+01 -2.712004789371623303e+01 -1.763431272572406527e+01 -4.490771436496382663e+00 3.014286405468385865e+01 5.554199152962022268e+00 -1.614994816094741026e+01 4.312996492561540052e+00 7.057309638142561070e+00 -2.110444764904627846e+01 2.651202391206284403e+01 1.941849928928643010e+01 -3.120763643167190793e+00 -3.938114619527365079e+00 3.642333199611509809e+00 -1.599372481244518696e+01 -2.061741159860794426e+01 -4.431695590234959781e+01 -2.058253430184684429e+00 2.277700840905207613e+01 1.033674854276479138e+01 4.241281225566147839e+00 -1.590797668847411117e+01 -2.067069673455572687e+00 -2.151888840994171304e+01 -6.417504548185638313e+00 -9.948586792147903424e+00 -1.238234177644887701e+01 -6.451718723933235822e+01 -4.037594440523799122e+00 3.617785698357678115e+01 1.830555181788509955e+01 -9.350128537947767882e+00 -1.802284145141730676e+01 2.375615543691327503e+01 1.328941131206496529e+01 6.190315339223156910e-01 2.300501191368362441e+01 -1.067078011551302374e+01 3.062859881313540811e+01 -2.214994532614083411e+01 2.679485887585654069e+01 7.551806832151912730e+00 2.140082068685831018e+01 -1.509867736197940147e+01 -3.148960641450610254e+01 -9.992402169301598747e+00 -3.204035996468333991e+01 3.639322130443380843e+01 -1.250748497880459986e+01 1.531279326176798605e+01 5.659838274482480003e+00 -2.665070461917752453e+01 1.624430860169860225e+01 -6.749102361920632509e-01 -4.788522712892935829e+01 5.478955520361034104e+01 -1.462135212093021330e+01 -1.437329672801138969e+01 4.081765542489069531e+01 -7.730098962289689624e+00 3.783224616598101875e+01 7.729957391317416437e+00 2.854309688481960094e+01 -3.633586300571050032e+01 1.427751857227446841e+01 -3.253783108080310171e+01 1.704184024061241587e+01 1.715191507525703685e+01 4.845190538625089083e+00 -3.591190570966681861e+01 -2.929680382696295826e+00 2.432079816914374248e-01 9.940174735418924712e+00 3.224145739423033774e+01 2.961282669268612011e+01 -1.715746795819213188e+00 -1.885744775441942878e+01 -2.037544362635366468e+01 -1.693478624096732332e+01 5.862146390208705427e+00 1.685036759463143596e+01 2.117745390584578224e+00 7.197694146772563251e+00 1.185561735753971568e+01 3.918914249358783053e+01 2.552246639636992498e+01 -9.132750891657805958e-01 3.146647326792567645e-01 3.262647748720315377e+01 -3.226300878618066914e+00 -2.459630736046369393e+01 -8.604525852276861286e+00 -1.046740658941237001e+01 1.588150307176521991e+01 -1.552458070941050217e+01 -2.476574220301740681e+01 2.133343558497131909e+01 -1.223481612293269905e+01 -1.214694461359003341e+01 -1.005835782991325189e+01 -3.255833097671700216e+01 8.609949374602649641e+00 4.080771161833316896e+00 -1.340438463874010466e+01 1.013526072069285178e+01 7.254590426077648146e+00 5.281894579741949869e+00 1.803266143641505792e+01 -1.682372496148307528e+00 3.455697941627820313e+01 2.842645275797687532e+01 -5.083688331920130032e+00 1.222822142555049751e+01 1.184696466157152450e+01 3.800181562933084223e+01 -3.665344686133663998e+01 6.947437758566924693e+00 -8.284916790801512221e+00 -1.380843308837361327e+01 2.228890565113220035e+00 9.326826666271188060e+00 -2.567615791021822602e+01 2.258448463662475092e+01 -7.249775401823147725e+00 4.600397638805135969e+00 4.955548248498943487e+00 2.341342975723048525e+01 -2.754499144771234587e+00 8.244232855746972177e+00 2.353050966499402818e+01 -5.539987929801979405e+00 4.029243395155627638e+01 -3.409561755717607667e+00 1.617921501363320047e+01 4.672003942271370391e+00 -5.675072152232523148e-01 6.436359052110935508e+00 3.121025176587815508e+01 1.363156098033625874e+01 -1.241579425336553300e+01 2.417727078819865127e+01 3.833609602635117142e+01 2.190609193476497651e+01 5.574654164463970218e-01 1.202975441965876868e+01 -1.932371962946293564e+01 1.227359284528321659e+01 4.941037651862501434e+01 1.501980271352428886e+01 2.035781959235366401e+01 -1.610963963070626281e+00 9.205880633438756178e+00 2.933418827512589644e+01 2.153830376686060077e+01 -2.121536008604111601e+01 1.735546676465055427e+01 5.884162765593944577e+00 1.679711286358486788e+01 -2.144743915126548384e+00 -1.297359650049740054e+01 1.280756070097553234e+01 5.490029640915152953e+01 -1.146245776163989483e+01 1.281183707872718891e+01 -1.285182718223186882e+01 -8.328751058512192884e+00 -7.843065095534207387e+00 2.382980221865084403e+00 -2.398252075376156967e+01 1.528445910144443332e+01 -2.837449678999345792e+01 5.119626110061501478e+00 1.371430464799232496e+01 -3.689786584828560034e+00 3.837194824350425648e+01 -2.032837447154668808e+01 -8.334333479159848679e+00 1.341543485048666007e+01 -2.805338931906277011e+01 -3.352440783459360585e+00 1.561215676723655754e+01 -1.764116273775892552e+01 1.917553172302971376e+01 2.245561989442643736e+01 3.334515909478496809e+01 -3.992096546007550373e+00 1.252221553360920403e+01 2.552827037933140275e+01 1.295899376314410034e+01 2.761562974205781984e+01 -1.250261280842496170e+01 -6.151478766291756273e+00 -7.866097041207797957e+00 -2.147504656300657189e+01 3.486314450192938175e+00 1.998432879743712576e+01 -3.758441004262705887e-01 -1.174445171189558579e+01 1.151897209053019822e+01 2.371588242195858598e+01 7.189888729925454136e+00 -3.500251272098715116e+00 -3.371010809826658061e+01 4.468921494690826535e+01 1.851729052196445480e+01 -1.050134208829064342e+01 1.159635485248220732e+01 -3.534698264806721557e+00 1.668982026842608235e+01 3.897676143389229253e+01 -1.531110775751400155e+01 -1.077796147538900584e+01 -1.129900159882559052e+01 -2.929544682539182432e+00 -6.495094325802569735e+00 -1.323397187962117805e+01 1.096350186704467866e+01 -6.041601116175348452e+00 8.127850280293744234e+00 -1.004323648956404291e+01 1.910544350702346961e+00 -2.110207284660531002e+01 4.431620341164449250e+00 -2.581596725324547492e+01 -2.491101870121661221e+01 -1.856230417428101731e+01 2.269822288449256575e+01 -2.120323487316883870e+01 -5.148473654694925905e+00 -9.668185969814720337e+00 -1.118106311632552519e+01 -2.326801110368050729e+01 2.245342080711211352e+01 -9.416921518879147968e+00 -3.977170437044439666e+01 -8.228227264386969164e-01 3.346711652770781598e+01 2.824198019575237595e+01 1.095285564676307288e+01 2.003060435085215829e+01 1.258224922699312387e+01 -1.353167064322296298e+01 2.692344414225358662e+01 -1.261828884087898395e+01 9.566547673271134755e+00 3.082666421549510005e+01 2.568676435695867344e+00 1.461699273934490284e+00 3.029878537143154560e+01 -7.449583989054198163e-01 1.253778008472834316e+01 5.073968048225445671e+00 6.215288437745948080e+00 8.633819274372502406e+00 -1.667372200532500415e+01 -2.263096564316708736e+01 4.204093303433381612e-02 -5.177933006355181078e+01 2.508162918411446007e+00 -3.219067663543839330e+01 1.258373061653736080e+01 9.308015802677994444e+00 2.424765782138946690e+01 -1.871666987481724576e+01 1.958366171923156429e+01 -2.227279916431129791e+01 -1.168190049329884772e+01 1.082041466474309388e+01 -2.579997459498443746e+01 -1.385291829497416582e+00 -3.381923636515396225e+01 -1.567747817752273676e+01 8.039498602259351756e+00 2.986081482103275420e+01 2.391596312509519606e+01 -2.745838806265984289e+01 2.857997598104820014e+01 1.919227551592466385e+00 4.948755766526645949e+00 2.799284859676139092e+01 1.086153635454537358e+01 2.854100447152344344e+00 2.691710017498239438e+01 -1.945005743745767290e+01 1.616234340614073872e+01 -8.604222507256681141e+00 -3.903860709425927666e+00 -3.862541652030969885e+01 -7.423535771841875075e+00 7.912855627030916139e+01 -4.155908098571107701e+01 4.603249460675646332e-01 -1.720860733161503831e+01 2.352695100216381618e+00 -2.007803661325121780e+00 7.361676808205098732e-01 -2.040278307168190697e+00 -3.846699775479567762e+01 1.574615430741862809e+01 2.871397897322691506e+01 1.341269782125226584e+01 -3.629914147179034956e+01 -1.801181632917601405e+01 -2.686152600453378980e+01 1.523674317647969545e+01 6.555556281887124470e+00 -5.230806261334237206e+00 1.214565392392314536e+01 -1.081934342923228343e+01 -1.283567033337601160e+01 3.603397724012724979e+01 -6.046012379884218024e-01 -5.473546534057422974e+00 -2.538786706506559909e+01 2.102301271720246945e+01 2.233374991924872788e+01 -2.530087551423573888e+00 3.005535422964824122e+01 -3.123568124628495468e+01 4.875306152459781828e+01 -2.194388075203662325e+01 -1.896663598746417634e+01 6.103414734207524006e+00 3.108926878165540941e+01 2.367218052251814342e+01 -2.204606781916628400e+00 6.413062051943602349e+00 4.551799613865366467e+00 -1.976527936327617851e+01 -1.292651402108490011e+01 9.054881642484028603e+00 1.202359802312067849e+01 -1.051362705433269262e+01 1.175430052747056209e+01 -7.995100494912874556e-01 1.287516276418529504e+00 -2.394960339641899694e+01 7.293073345600072699e+00 5.869274820912412594e+00 -2.694158398142680966e+01 -2.184568180113357627e+01 -2.008748735484828885e+01 9.001365092401321988e+00 2.962134948242217902e+00 2.161885398149374993e+01 -6.602596757726568732e+00 5.555362419048065270e+00 2.930736200241772504e-01 3.311522808298589382e+01 -1.795823321327071342e-01 -2.324055769728482268e+00 -1.378080961912066016e+01 1.060104767466513565e+01 -1.955942629045262393e+01 5.497630431099509707e+01 -8.579030647220881045e-01 -2.002104081255759382e+01 1.997367373279216984e+00 -1.323148508593670414e+01 4.224396140592114435e+00 1.764379933989873861e-01 7.165450910677668261e+00 5.018084539613523631e+00 -1.983896258289846415e+01 1.475432140974093542e+01 -2.289269618531505301e+01 1.587778201393404842e+01 1.666296717279069739e+01 -3.494757472816753818e+01 6.369737750878661231e+00 7.990697831087702596e+00 1.042379327665403821e+01 2.055861349947683436e+01 3.637179298228345203e+01 -2.820649172949461914e+01 -2.699589888924843195e-01 1.455274954646115937e+01 1.849155087191529034e+01 8.544171317853543002e+00 1.664326362939188542e+01 7.228351100594773371e+00 2.000991524673508337e+01 6.701208253709869389e+00 1.545907643829129263e+01 2.136165578647587182e+01 -2.472947277105466668e+01 -2.215871670903799995e+01 -1.121328728654823337e+01 2.946734316886161764e+01 -1.417528081058338429e+01 1.971277201846313432e+01 -1.231398081034672920e+01 -3.221459709683873029e+01 -2.296836980709895215e+01 -1.679925194217932116e+01 1.157003621163823226e+01 9.862576677726529795e+00 -6.050960083934779909e+00 2.106539749741314438e+01 -5.579296700090709216e+00 -1.663403137413315136e+01 -5.207450674917168953e+00 1.370309155514211064e+01 3.096781110200987008e+00 2.157240034940804208e+01 -3.016557417824631671e+01 1.297786360054647048e+01 -1.127513414478886311e+01 -1.209257394059784829e+01 -3.240988238656045795e+00 -6.595652396339125367e+00 2.463249431490797647e+01 -1.289860532380233948e+01 -1.389484102369896767e+01 -5.824063404006176370e+01 1.504205571824442522e+01 -1.582636068803796903e+01 -7.026059153292813164e+00 2.957176481462229134e+01 -3.330271462701870355e+00 -1.363358751782884504e+01 3.798547594365709212e+00 1.150720871457184913e+01 -4.219108207457208159e+00 1.164796515704840374e+01 -1.097809420124436208e+01 6.163928616730734333e+00 -4.301111145867773544e+00 5.467421382104352467e+00 -2.811011416686568865e+01 -1.319715191716384517e+01 1.790781616420945710e+01 -5.322081108609225453e+00 -6.155636079601906729e+00 3.413582160070318849e+01 4.420823537675745740e+01 -1.135387830127117326e+01 3.264707399005583000e+01 -1.544168759738654373e+01 -2.915466262182581758e+00 -2.202273000236033695e+01 -1.468713267410978673e+01 -1.397403845542095269e+01 1.863597742935827739e+01 1.723436806161874202e+01 -9.980665578822277340e+00 -4.852765891415494970e+00 2.353511596123074057e+01 -4.131904321782341682e+00 -1.510460592239745203e+01 -1.349327861444151289e+01 -3.949113680661005787e+01 1.485637365418240385e+01 3.877467213589976325e+01 3.398682998267113931e+01 -1.664805732096119328e+01 -2.131059093453397679e+01 1.396484397453417614e+01 2.868212546937090579e+01 -2.079871972702409622e+01 2.327192127829201596e+01 -9.324882280152694491e+00 2.224312127130375671e+01 1.366124680295997962e+01 -3.268566271861514139e+01 8.158473504778498864e+00 1.503823606979426586e+01 -2.111936204284168284e+01 2.174332945477920020e+01 -1.675991740491790694e+01 1.464350880228788299e+01 1.019443451569751469e+00 1.025404288486327076e+01 1.262167038736942537e+01 -1.804905238262838907e+01 1.584036862471052309e+01 -3.762147329107240523e+01 2.745369594872909857e+01 5.479320885826207466e+00 -1.599940592494206903e+01 -1.710267947764516094e+01 4.329245058902360554e+00 2.083841519510135498e+01 -5.149379119357918810e+00 -1.292516614674543085e+01 -1.874794161346611432e+01 -2.399274240622655441e+01 -1.924302705077745301e+01 1.412123666994693671e+01 -2.139729445519057194e+00 5.194026688921387080e-01 -1.645136068175570188e+01 1.854100040243156755e+01 -4.514572109666715249e+01 -2.024853430077745031e+01 -1.197392241971124704e+01 2.087726447186796364e+01 -1.589373671857413406e+01 -3.174745553853448854e+01 -2.071451228704013303e+01 -2.205574399500100569e+01 3.116770865145721991e+00 2.956889600523470563e+01 4.714376268632273437e+00 -2.967874637921097047e+01 -2.541642281045397667e+01 -6.590733808690089290e+00 2.887844021713446097e+01 7.664683786076825101e+00 -2.304148779073729258e+01 3.838602389247613189e+01 -2.202125421423484397e+01 1.905754489905161009e+01 1.384357488710561057e+01 1.508433364280196542e+01 1.935154281700853218e+01 -6.323193110115045812e+00 2.145938747160568028e+01 1.357515087870916304e+01 -1.673651100855566654e+01 -1.706529518876158136e+01 -1.535883196210338575e+01 6.299233923214138997e+01 -2.818715866463914566e+01 2.178055888750344593e+01 1.919897651311413256e+01 2.469008427144478190e+01 -1.545131850407340934e+01 2.076010136517598781e+01 -3.022382839530679988e+01 2.792135949683913410e+01 2.855578072308686188e+01 4.291977566950618828e-01 -8.804619612852592203e-01 -1.697834414399000380e+01 -5.399837015518891548e+01 -1.168132361584673262e+01 -4.110784025998314206e+01 -1.282694981011491819e+01 -8.308119318161408806e-01 -6.596151536812210558e+00 1.207104677206968901e+01 2.109531294388304445e+01 2.584334786444851773e+01 8.130512467173081959e+00 -1.584896870641694733e+01 -1.110286986980975499e+01 -2.824577995259768826e-01 6.973705019630268787e+00 -2.171757842541791206e+01 -1.158184977831965767e+01 -1.610588027565284719e+01 1.359404868888588469e+00 -1.086410064099595729e+01 2.664251926101608348e+01 3.364417600270116537e+01 -1.590440164908842746e+01 1.386243019038324586e+00 2.227249737564211518e+00 -1.569736291442864839e+01 1.977388005633361345e+01 -2.896967937317165820e+01 -3.715878242418067146e+01 1.151229579456073893e+01 1.895310950102382819e+01 -2.586211651462733840e+01 -4.413267813812851159e+00 -2.823093059728707033e+01 -2.523831896689948096e+01 3.267295793665530113e+01 -2.907175889118946421e-01 1.049740131736653659e+01 2.170715305539653883e+01 -1.829160979085155603e+01 3.467786617984383213e+01 -2.785379458980422385e+01 1.087632595565049343e+01 1.643891570127579693e-01 -3.359090783810297243e+00 -3.557364728167388535e+01 7.073368918864817445e+00 -1.451577265242093873e+01 -1.008559219443372612e+01 4.285477830856693870e+00 -1.080344244826862088e+01 -1.277185809711719422e+01 -2.607641992675202580e+00 1.812015758873925364e+01 1.298966532927710738e+01 6.498412822061698790e+00 -9.984363755716325173e+00 3.289840496117782465e+01 -7.466575858396284460e+00 1.650454756442375714e+00 -2.410322141502944859e+01 6.946142686190299287e+00 1.330372465808019378e+01 -2.115426958105786781e+01 8.151072173623720163e-01 -9.035116612331924202e+00 -1.609719303917506750e+01 1.883766525909096856e+01 2.212657752574672010e+00 -1.011693040257311083e+01 -2.339419657682072540e+01 2.574191079909087421e+01 3.605097779803870139e+00 -8.044494103108025485e+00 -2.289456397713323810e+01 -1.282658352440131111e+01 1.080478409803035689e+01 -2.046366303276352028e+01 -9.110565897301253102e+00 1.030712284665851541e+01 -2.627169247633698390e+01 -2.371313083849211911e-01 1.094689704961963095e+01 -6.519959259921077610e+00 1.352008203887702642e+01 -1.276705683445866057e+01 -9.875080087001324003e+00 -2.543703150733031748e+01 7.584729780567399438e+00 1.934584938681255295e+01 -6.144052564797221549e+01 8.260707320616964111e+00 -8.619932623118939929e+00 1.147454585722171849e+00 -6.849193368358815093e+00 2.501803941774600659e+01 5.623602892179059509e+00 3.640883383634673720e+01 -1.220501551499268444e+01 -8.689568786148426094e-01 -4.460772582849613421e+00 8.808850243439378502e+00 -1.567156424999534536e+01 -1.534302876000134042e+00 3.262702180788562600e+01 -3.117755986494071152e+01 6.746533921463427674e+00 -7.212342132370831216e+00 -2.081127347308714093e+01 5.035084536994061111e+00 2.115319913292124987e+00 -3.931395290826726807e+01 -1.728867961941598086e+00 7.885807936645746530e+00 -3.607292635654397372e+01 -9.035393598261196146e+00 -1.613485596508585118e+01 1.480979203458928595e+01 -2.361012288604265308e+01 -4.064537018369434662e+01 1.536251442867542139e+01 -1.158825884839438913e+01 1.440656951191893498e+01 3.080107322293420680e+01 -8.549944893850137007e+00 -1.390277830016257887e+01 -2.432835229753176876e+01 -4.071254219227884441e+00 -2.082314866683420718e+01 2.284937103953858539e+01 -2.323518882185265966e+01 -1.017333227072435875e+01 1.917665126707286660e+01 3.815005875726426154e+01 2.023817809910369192e+01 -1.395830874020957069e+01 -7.338984374070137484e+00 8.768601792668755834e+00 -3.637877778957883379e+01 2.580351454767605190e+00 7.293442796734474598e+00 1.303594565007028372e+01 -1.208988315097094635e+01 -1.272454159854144606e+01 -2.714724084524004155e+01 -1.656744096699518209e+01 -3.875489474349350161e+01 -1.170746012389350454e+01 -2.368229505064372020e+01 2.433606619797962978e+01 2.307081641590631094e+01 1.739197759867980508e+01 -5.210956724335364498e+01 -3.779503137733500751e+01 -1.833034434770377530e+01 8.080778478737721926e+00 -3.588237900911615430e+00 4.313361162884490341e+00 -1.027669047660108959e+01 2.635720545699673067e+01 1.385675641731851648e+01 -2.514610595190090336e+01 1.578947281644196998e+01 -5.782286581260668079e+00 2.016476958179794465e+01 -3.908936930064890447e+01 1.528375725792567152e+01 1.005621239746555595e+00 1.548877188489328383e+01 1.824700015392760122e+01 2.081634353248089297e+01 1.060410908490873894e+01 4.250341811889844834e+00 2.442640183332558390e+00 3.931200755781458778e+00 -1.837460265183345903e-02 -1.650834911135384431e+01 -1.381135476928596972e+01 2.988106889172264147e+01 -4.752039857346976248e+01 8.057755364791592712e+00 -1.606415181173733941e+00 1.974327889260505398e+00 -2.000192693680242328e+01 -2.801792978128360545e+01 2.915413878283004934e+01 -1.506947502741685874e+01 -2.392113512463304659e+01 2.376272820798421748e+01 -1.012836084634854217e+01 -2.156561979006948349e+00 -1.913625962534569425e+01 1.439972960186400286e+01 -6.719108240710004232e+00 -4.067877977515665933e+00 -1.412410976240015614e+01 -2.334150683128591908e+01 5.347261633100840683e+00 7.704404226928290633e+00 -1.863979607522766457e+01 -6.877041298310829553e+00 -1.554359114083162297e+01 2.358264138701924750e+00 1.289375021825684087e+00 -1.755105565580564431e+01 3.181912994414797424e+01 -1.421145139918242606e+01 -4.803665730100476594e+00 2.790815326431498100e+00 1.363077791724216326e+01 -2.278066395876876271e+01 -2.674508426789117976e+01 5.461755178105587305e+00 -4.867730815687394852e+00 -2.112725447962082370e+01 2.334504576635436734e+01 2.317104302065092103e+00 7.400874735773212088e+00 -8.981836066399974783e+00 3.272282464458785256e+01 4.518259155722304854e+00 3.165662938175730545e+01 2.932000771010875440e+01 1.879522296197852427e+01 -1.988316048159226668e+01 1.520349753920855029e+01 -7.662460208180172927e+00 -2.320276304768983167e+01 -1.592044120864867196e+01 -1.101597679997778689e+00 4.754454080039905328e+00 -2.354692545920344315e+01 -1.894329836982009496e+01 1.754778526422179041e+01 5.021667248287807972e+00 -3.701734105489833127e+01 -3.068185581432951636e+01 -2.554512767254173866e+01 1.150964133389919830e+01 -9.096834431995640458e+00 2.150662241561209242e+01 -8.386010684476740806e+00 -9.487968544915187152e+00 -2.416804019059987851e+01 2.486583595917607425e+01 2.867703170378589306e+01 1.734789070567345348e+01 -1.272769397531106783e+01 -4.080242874272208553e+00 -2.009868585528576546e+01 8.340091294969088409e+00 -1.164910186325729669e+01 1.580831129080935327e+01 -2.354435117293796953e+00 1.207294636359253204e+01 6.615945660189506583e+00 -1.515279870711561117e+01 1.652325035861255675e-01 2.602607249263893152e+01 1.686619517379677413e+00 -2.283781844991745302e+01 6.134755578957485911e-01 9.844625221642360202e-01 1.861962553541501819e+01 2.746644382560157194e+00 -2.348500115439355795e+01 -2.644468550243568927e+01 2.241807243569235908e+01 -1.218658269528587645e+01 1.789185313628154717e+01 7.507829113145336741e+00 1.273001856482524019e+01 2.429998848526286892e+01 -2.643386809530312931e+01 -1.622153140384976711e+00 3.481204561307785639e+01 9.801265224721738889e+00 2.259002697728955766e+01 -3.445677640515376172e+00 9.662784916713016425e-01 -1.852415442566385906e+01 -2.342861192653716174e+01 -2.184345531856599365e+01 8.574605859482405279e+00 1.418634402638181768e+01 1.137696473562819222e+01 -1.421583680274538075e+01 1.051058808063168648e+01 3.984962203257040869e+00 6.157996795576673676e+00 3.660507756004020674e+00 -1.382130517377460954e+01 9.014825951677297056e+00 -1.990961274237788103e+01 -2.028880637294005851e+01 -1.971623455616522591e+01 1.163990519982840199e+00 5.880452818489786404e-01 -1.846284345993038656e+01 3.960424008721087574e+00 -1.333328690143458672e+00 -4.107839181515227978e+01 -1.589478990533687863e+01 -8.841446133291892551e+00 3.069020138237345918e+01 2.753337161720605053e+01 -4.035819449103404954e-01 1.582282839651972850e+01 -1.531490713565812634e+01 -9.889802274428813877e-01 5.083997367797503664e-01 1.683194288098194269e+00 -4.287079637537544841e+01 1.937118337606768748e+01 -1.839351765845957587e+01 1.212085190329828066e+01 -2.005832306597281089e+01 1.965183247702523950e+00 4.065270359883896134e+01 6.100048397970853742e+00 8.420919357314509135e-01 3.572206815254592982e+01 2.008925902090128801e+01 1.688011847046371017e+01 6.080378176078742314e+00 4.630305576827058012e+00 -1.511777237446673894e+01 1.163776013765620476e+01 -1.519145134791594964e+00 -3.278595852761588958e+01 -2.241541251912520494e+01 -2.536378888323202574e+01 -2.290104674549264985e+01 -2.359615347254960138e+00 9.011143109902796766e+00 -1.231876792132248433e+01 -2.405143666346880593e+01 7.684025332127698782e+00 1.912413796139595723e+00 1.495004488372048357e+01 -4.480259169519020368e+00 -3.920758433120440856e+01 -4.143467928085281926e+01 -4.444990531342653384e+01 -9.860076252736693192e+00 3.854110118618243774e+01 2.388268895816061832e+00 -1.138055042610820244e+01 -1.996843052044639322e+01 1.924937955402518330e+00 4.323078614412731113e+00 6.001467882444736723e+00 -1.533807202240465273e+01 1.361222590814681865e+01 -2.312135883856479168e+01 -2.309237700735081944e+01 7.826988976301755940e+00 -5.136056355624051051e+00 -1.322775105701916809e+00 1.695513104861809728e+00 -1.853845025524957890e+01 -3.865834145366984664e+00 -2.669027994603122522e+01 -3.270195783352513530e+01 -2.194944227021522920e+01 -1.043927725126771477e+01 -7.469159766418187019e+00 -1.485700663690959189e+01 5.636636138595253698e+00 7.724967091007782116e+00 2.111252706843335769e+00 -3.014566397632653327e+00 -1.265316876744778440e+01 2.313806239278157406e+01 -1.023320001844402150e+01 6.492794860618095187e-01 1.876307768503136186e+00 1.530634782726620280e+01 -2.002214347743617040e+01 -2.559642582293588475e+01 -3.438728697182775562e+01 2.875741128853997353e+01 8.816541591018797419e+00 2.292811667112516716e+01 5.362437100833164827e+00 -3.608915977148542709e+01 -3.776094698116318149e+00 -1.362799241818614782e+01 -1.853777895027559808e+01 -8.061967163178831441e+00 -1.349878239516750256e+01 -1.584553829972408501e+01 -7.084475760016651913e-01 1.306264076336664459e+01 -3.420619935076072871e+00 -1.963758814504103396e-03 -6.105864750691476495e+00 1.713209261792331128e+00 -7.927619617845015065e-02 -5.182530674595198228e+00 1.608886432458757554e+01 -2.198706402533482063e+01 9.951540242533912561e+00 -1.051435211284438864e+01 -2.689272164228719397e+00 9.902182189991442840e+00 3.535157757779208154e+00 1.482924758586353420e+01 -5.549776772302049466e+00 1.657449719593935100e+01 -3.175712126325397122e+01 3.262939651351136661e+01 -4.858557651431152924e-01 -7.686655118666061881e+00 2.758033874220448212e+00 2.816187953911899200e+01 6.812184670903981498e+00 2.027796077280108378e+01 -1.588962967721710839e+01 9.370531181642475005e+00 9.484944071219521433e+00 4.157304872649462801e+00 1.370230846534546387e+01 1.149052814907404674e+01 -3.881929617619202588e+01 -6.401459442491025165e+00 2.771838730070663726e+00 -7.300173373531150034e+00 -2.898063001703704344e+01 1.553211048519301585e+00 -2.855245648765106381e+01 9.181374669592045734e+00 6.843278391170901642e+00 1.666277747828137024e+01 -1.929168555170315003e+01 -3.386663810213556047e+01 4.411634551981261865e+00 -1.260584596258479095e+01 -6.182020446431055305e+00 6.329851743482244331e+00 2.069776976265061563e+01 -9.125350401773784981e+00 3.127603884530310907e+01 4.197820269633403711e+00 5.655822527589000615e+00 -1.648542771506511784e+01 4.798021224696562825e+01 3.256828065137009531e+01 -2.159131932890982153e+00 2.657348402558642420e+01 2.376557343436846992e+01 -2.940887794129515953e+01 -3.432281802960824280e+01 1.629956890601788189e+01 -4.090210837450045744e+01 1.383141552932398888e+01 3.769553499367048310e+00 1.325549528293785961e+01 2.279031875809931762e+01 -2.040525899071051441e+01 5.794399695627403091e+00 -2.532397735393502103e+01 1.772524129781259816e+01 2.571439037638548797e+01 1.191998113812065441e+00 1.240247973517503599e+00 -3.878882067371731779e+01 -5.914370251218169727e+00 -2.654199163608267042e+01 -2.176205076411003603e+01 3.212218071558290422e+00 1.632916809732370300e+00 8.062927276998186343e-01 -6.237288209231485192e-01 2.782959663964366470e+01 -1.365536140269426824e+01 2.178684982726895214e+01 -8.410459097979078535e+00 2.001958341615998194e+01 -5.612069003816366752e+00 -1.547890590035736480e+01 -1.912830169977618766e+01 -9.318615012814454701e+00 -4.611978290820864146e+01 1.547019171987115094e+01 -3.003780860046073542e+01 1.243502659407664385e-01 2.705600692294011012e+01 3.637358689320431271e+00 -6.543313493263607228e+00 8.413222382127852228e+00 3.135958878118810489e+01 1.044554163509099709e+01 -7.209660420038533246e+00 -5.761325222120277090e+00 -1.906795786973720652e+01 2.484043221995410988e+01 2.725335462839323597e+01 2.649187087155755549e+01 7.596965500986532227e+00 1.634491273889440066e+01 -2.720999069132282600e+01 -1.169834802795385365e+01 -4.269735742792920341e+00 3.765755457548407037e+01 -1.545416691627251282e+01 -2.088026757447403625e+00 -1.591063209431542802e+01 -6.214290322334928618e+00 6.303391360087510442e+00 -2.331530998370005392e+01 -1.022657912822939608e+00 -9.426751440583441166e+00 1.246620374216100835e+01 9.032840563341837381e-01 1.953814182215956263e+00 -8.360415871678013033e+00 -2.353075487711530300e+01 -1.229613019104491300e+01 1.939451915094839052e+01 -1.953290405652066397e+01 2.393152871937646609e+01 -2.836401007995710266e+00 1.665667648302444093e+01 1.435389429064149525e+01 2.244478590620069980e+01 3.682619385298644854e+00 -1.892531800006690546e+01 4.430062696859936366e+00 -3.441323543536914542e+01 -2.562551218240982642e+00 -6.878115493752203768e+00 -1.297163062660127864e+01 3.943495083029687098e+00 7.188885316945904158e+00 -2.375147014080629226e+00 -2.134841812539481243e+00 -2.491071938662678420e+01 -3.119878401258797229e+00 5.355098609648042185e+01 -2.168823830402011410e+01 2.263218499453250843e+01 -1.287905316138016509e+00 -2.501499995557521672e+01 3.231388508086276801e+01 -2.100307682387617447e+01 2.038970654065033727e+01 -3.226318098436843362e-01 -1.259325617253051632e+01 -1.569371146431781838e+01 -2.325574538470564789e+01 2.658996668889815140e+01 2.418948947184666665e+01 -2.693657953702670582e+01 -2.138153931004804065e+01 6.338952559867436776e+00 1.350510121035690680e+01 -2.589493526202918616e+01 -1.654538555829179103e+01 3.898228493653149940e+01 -3.506204082897719587e+01 3.354421292988398307e+00 4.541510885099845751e+01 -1.706793052671729072e+01 1.411756842595475625e+01 1.772206822558672101e+01 -1.932836787004697499e+01 -1.166007473913096781e+01 8.951977857700043728e+00 9.636683679205791719e+00 -1.175008250440278701e+01 -2.888358284021761424e+00 1.445795201732894242e+01 -1.611936065203559565e+01 4.487659581896160432e+00 -1.229472677465963493e+01 -3.236570025883063551e+01 1.561711372755500093e+01 2.739820045937906201e+01 -3.615560906306621192e+00 1.637235803258261058e+01 -1.379898915345171417e+01 -7.995757640296278446e+00 -1.578226441956644877e+01 -1.007400143304778783e+00 4.701486039927041816e+01 2.199966566374305543e+00 1.682556086972513754e+01 4.613737453996566429e-01 1.524111539285346772e+01 6.580394816670565916e+00 -3.963085675627320725e+00 -1.734060297653695626e-01 -3.605369242366077742e+01 1.969572037682274868e+01 -1.666434501406720869e+01 1.990644318243912991e+01 -3.439313668176481986e+00 6.769277920112241276e+00 -9.814618895067297899e+00 -2.273558109473293953e+01 -1.157736451987304171e+01 -1.865555872036221174e+01 -1.291311022860521796e+01 9.366571550490668585e+00 -4.320867678966345693e+01 2.628910663538560399e+01 3.898873001018175355e+00 2.283275022580698987e+01 2.590084976586717325e+00 -6.715287849481496596e-02 1.622898023783916699e+01 4.190535757908649117e+01 8.311520835758154035e+00 1.397508472509293398e+01 -2.521958969235845061e+01 -5.656026350959232118e+00 -3.977220643167406866e+00 -3.325358833895194266e+00 -2.056014084537004649e+01 8.077652470930278383e+00 -8.438938811714697508e+00 -1.169645378369275290e+00 7.231274558924020823e+00 -9.461721235681190834e+00 -1.785615241758383576e+01 -7.202482073954699082e+00 7.811692079780025111e+00 -3.378490435642292056e+01 -2.953599401123550194e+01 -1.185735482666180829e+01 -2.668814213730052387e+01 -1.567748367917198493e+01 3.334313913569877386e-01 1.432422028597246211e+01 4.015298278022705603e+01 3.452142899134508980e+01 4.593237964806585971e+00 2.131615725830957686e+01 -2.873613325365750981e+00 -2.681264390226986194e+01 1.159363493715390803e+01 -2.316865604706645598e+01 -1.670167020798583124e+01 6.413630728230048206e+00 -1.484181987470650732e+01 -1.868669555293819329e+01 -2.310774534313253525e+01 -1.929355546630013629e+00 -1.795819896326370113e+01 1.485407521707591627e+01 -8.357406631093599714e+00 5.570556362897590930e+00 7.161015145629371581e+00 4.991809090959399953e+00 2.069791351999469242e+01 -1.265401091007066725e+01 3.005294317470918486e+01 2.221175372311407603e+00 1.788591068168387466e+01 -2.673853233949426311e+01 3.011817982519169323e+00 2.581152589828111488e+01 -3.797483830263865201e+01 1.621596935796467420e+01 1.042592875549314968e+01 -1.359074151584458612e+01 -2.057752619679830985e+01 3.769985295439325768e+01 1.546240764793591538e+01 9.879748592021943665e+00 1.351265867036913271e+01 4.938898229942480178e+00 1.959909042068336049e+01 -7.810039585860764966e+00 1.011457825921151965e+00 1.145368889265965073e+01 -2.686985025721248732e+01 -1.243708934428969570e+01 2.288168902775590929e+00 -4.350195065001123851e+01 -2.164902397289021962e+01 -2.121538394495975410e+01 -1.321913170737688326e+01 1.603193447587583975e+01 2.789965061341285235e+01 -4.576459615707608464e+01 9.048291418827050236e+00 -2.000272458261172304e+01 1.726372767150097332e+01 -1.997370293031755395e+01 -7.385268275064675869e+00 3.938111134460480667e+00 -3.016311352633913856e+01 -8.515942026993949199e+00 2.323110428959264695e+01 -1.618039349878739586e+01 -3.080813761464341027e+01 1.466696980150179463e+01 1.264179424108183802e+01 -6.226981356919084831e+00 -1.563010059183583067e+01 3.259634740439575751e+01 2.089567149733131401e+01 4.159210392911602838e+01 1.096392657850048202e+01 3.228302147575676173e+01 1.819712111570298063e+01 1.070190679344404039e+01 -1.336066821428428320e+01 1.089750428274072647e+01 3.121302982121679293e+01 2.216003536817181896e+01 2.497226690080339040e+00 -1.437538115754547619e+01 2.414669745266150613e+01 -2.804824062251828209e+01 2.835900902876535667e+01 1.939238111117422836e+00 -1.815120402328867177e+00 -2.690285613352373417e+01 9.226568938629814198e+00 3.110565724496978390e+01 1.953349067782081727e+00 2.341712791174579866e+00 -1.060110911846838988e+01 5.524643665409554316e+00 2.125278697827592467e+01 -1.275440621655618045e+01 1.737330259167477919e+01 -1.242100996825898029e+01 1.726479512433716579e+01 5.605837104465290821e+00 -4.540917676307088868e+01 -7.330168880866992254e+00 -3.235787185258329401e+01 3.078987121320496811e+01 -3.222409607798618936e+01 -4.277657101524031447e+01 -1.575431089368142246e+01 4.890252864776408970e+00 -9.574893900186582485e+00 -1.973010884299751577e+00 -3.322826612911719546e-01 -3.400502742741828399e+01 2.035820427673267119e+01 -6.810845110465778562e-01 -4.572815025062966754e+01 2.019426487898927647e+01 -6.560521880013954643e+00 -1.423729437619863702e+01 1.487480704959986610e+01 1.647833524593033117e+00 -4.733089912853017722e+00 -8.422690999321911676e+00 9.655441451402746011e+00 -8.142228302013212016e+00 -4.358974090615176777e+01 3.775689874139702695e-01 2.093629231576505934e+00 -1.521425159767143320e+01 -3.164303114992411992e+01 -2.322170894251776474e+01 -1.102371424822086965e+01 1.901130695768261347e+01 -9.929926976977123232e+00 2.293024567853758811e+01 2.244077428992092749e+01 2.319677806925867447e+00 -7.478245947623415546e+00 2.624778023119390724e+01 -2.631517175882832049e+01 2.646361473685782073e+01 -2.809644768081663635e+00 -2.665608117711934000e+01 -1.303199611067610775e+01 -2.933194921309126180e+00 -1.250894259082970805e+01 -8.864681859930387375e+00 2.496809957165306315e+01 3.626814825203113912e+01 -8.460600011845746948e+00 -1.741757241835929904e+01 2.932335457234970022e+01 2.309328716054692698e+00 -1.802498986915543355e+01 2.105214812856744189e+01 -1.844537112966868619e+01 -2.598591393764909796e+01 -2.323819744473708226e+01 2.918298565197531858e+01 -1.932002750663756530e+01 -3.284395943878338642e+01 -1.972555743919703630e+01 2.011381717382438339e+01 4.972572308772241989e+00 2.982055327837438341e+01 4.847210981585765133e+00 8.591006708715427820e+00 1.220482440862254769e+01 2.213913185869556877e+00 -1.124365205426780889e+01 -1.089280901532921497e+01 -2.896893427066399962e+00 5.831716952140703292e+00 9.197639758533998844e+00 -1.553229859589489159e+01 -1.806009563799747752e+01 -3.847004799977293832e+00 -3.665819313646938582e+01 1.793048712952263557e+01 -1.145511761722169908e+01 -2.249595370757554669e+00 3.067732233569373079e+01 -2.301776347997932071e+00 8.801660375315572438e+00 -1.955748373392065886e+01 -1.794295120196987980e+01 -6.107416648514975677e+00 -4.264501913099189778e+01 -7.619699287203316462e-01 -6.301475635926547625e+01 -2.105917549516801301e+01 -1.750144851451787886e+01 2.044297371780560368e+01 -1.962434360798972222e+01 -1.098930195778028818e+01 -1.006648179816671629e+01 -1.766033217096751073e+01 4.385548215206622302e+00 3.317376342033260528e+01 -4.212835850305268792e+01 -2.034582101389284858e+01 2.830151499100974988e+01 -1.457579642850440749e+01 -6.924330337610923536e+00 1.198264424000789674e+01 2.283426386914371609e+00 9.048262380266113070e+00 6.926666796594778575e+00 -1.502432365345848098e+01 -4.082925965644830057e+01 -2.254256483329821847e+01 4.546626351478368910e+00 -2.295125946292565278e+00 -1.021484336340391375e+00 -1.574319266246804183e+01 -7.008046310422061609e+00 -1.628712935842417409e+01 1.639376166437888571e+01 2.118246986324175296e+00 3.192422291229902243e+01 -5.244076526292405838e+00 3.571656175297560765e+01 3.200238183908523126e+01 -1.140498199561796433e+01 6.177223201864194380e+01 -9.035329590943071310e+00 2.221771066956058505e+01 3.465932952066830097e+01 4.017950284762620328e+01 2.506168359786919098e+01 3.120923261686786532e+01 -4.442115035567434589e+00 -7.754965538770345113e+00 2.851409517539478244e+01 -2.200024003736623968e+01 -3.148084292094626563e-02 -2.114355329601348998e+01 -1.592696521877515181e+01 -1.386292795811027112e+01 -3.034977087174049259e+01 9.815055278987653509e+00 4.358387945079216230e+00 3.438543280066519969e+01 2.797519288839362517e+01 -2.021907801865836873e+01 1.868554629643393383e+01 1.302419318478428512e+00 1.296507832597542631e+01 3.756705387364856108e+01 2.307710607965170269e+01 -2.967717762099460543e+01 -2.029606876119597558e+01 -4.913903281164848647e-01 -6.510482167368817130e+00 1.841093569077136038e+01 -2.374191303880215287e+01 2.732518148760600951e+01 1.226010997557727400e+01 2.301098897328977699e+01 2.912379552472083022e-01 9.403625215778316226e-01 -1.609033409986614416e+01 3.707979018259425175e+01 -1.037621181632944101e+01 2.087232425965554583e+01 9.910520900463568594e+00 -4.214528962204315121e+01 -1.930480687602945622e+01 2.959350200668234976e+01 -1.724610460620530716e+01 -4.194543037571030197e+01 -2.219453252179443670e+00 -8.953132227091403550e+00 -1.532754537909314330e+01 1.139377699924966514e+01 -8.852747350932419934e+00 -3.360653210281091674e+01 -2.791394607267305261e+01 -1.269687554808449370e+01 2.352518100957524183e+01 8.153431542749977723e+00 1.342520301545483896e+01 1.243860387172943227e+01 -3.420059262280209111e+01 1.810121218594392545e+01 8.403750798636957953e+00 1.245603493748816071e+01 5.910057492114274780e+00 -3.522390388815950679e+00 1.060837726103003043e+01 -5.594422131265258002e+01 -7.997721506936805724e+00 -8.887160516528492593e+00 7.439849143217216465e+00 -4.739319560481022542e+00 -1.962015423566718297e+01 7.006925396472544421e+00 -3.814814916911903708e+01 1.192156001893816430e+00 6.920073423587162154e+00 -7.067345318749827854e+00 1.515953517873850487e+01 -1.174738723647108252e+01 1.557301556227107753e+00 -2.637050601588443399e+01 -7.244475046932844720e+00 3.215359391847278658e+01 -1.026961053311457661e+01 -4.201728400676927322e+01 -4.291964575112614000e+01 -1.041922314218610879e+01 -3.259490643201640125e+01 -3.873115100132065614e+00 1.092876231364853190e+01 -4.990051436782703576e+00 -1.461990448217269289e+01 2.621255846297709802e+00 -1.416384261860310367e+01 1.256667294434812909e+01 5.448641746909270722e+00 -1.143257248700139073e+01 -1.858807892724737343e+01 -2.153554296241669519e+01 -1.954119637054230552e+01 1.926483298874098438e+01 3.955995337839888659e+00 -3.924735184989862624e+00 2.617801808042234768e+01 1.699178919709211044e+01 2.110938483543823452e+01 4.620227211722601091e+00 -5.010619485078152913e+00 -3.013083206887681165e+00 -6.418005216533854806e+00 -1.512501064914059512e+01 -4.257581654248421899e+01 -1.309361691170068021e+01 2.802098127195004729e+00 -3.147263382717722990e+01 3.389091961950995113e+01 6.898756423865801679e+00 5.874607253506726190e-01 2.379703194325866633e+01 -1.282493299125600394e+01 -2.710758019656149997e+01 4.727986599119711641e+00 1.188371906190442218e+01 9.711419066136192768e+00 2.108299288768540691e+01 -2.702327395524504539e+01 1.075356869210432897e+01 -3.473951811885778174e+00 5.022442735128117164e+01 -5.627270377992864780e+00 2.031742727013615024e+01 -7.124791574122950522e+01 2.063041709361057485e+01 3.461668066463850391e+00 -2.002194904264131736e+01 2.528586444054576887e+01 4.313636719838946476e+00 -1.995096417734484362e+01 -3.692940894721207457e+00 -2.175976583012499432e+01 -7.223341196416376064e+00 3.789002454003473908e+00 -1.047743688768575510e+01 2.713117948912346122e+01 8.697602894100489479e+00 -2.862455859780321532e+01 -7.387839716922764310e+00 -2.903677327710247980e+01 -3.386480069998894038e+01 -2.934766329010622510e+00 -1.730320986365230240e+01 1.246803372481669170e+00 1.619325317707939504e+01 3.180599055924507468e+01 2.321313424867156172e+01 -1.845572860633243550e+00 -2.122449542430382863e+00 9.095573790496668920e+00 1.282849448925132130e+01 -2.091705119560648640e+01 -1.308549933784538410e+01 9.963451982189298617e-01 7.010749214992531009e+00 -1.899946267116547816e+01 -1.405597143814872041e+01 -1.708792895917721921e+01 9.761468732526219938e+00 -5.709135831855565613e+01 -2.314866255462109024e+01 7.504688241418559780e-02 -1.007062986918000336e+00 8.637945935902184402e+00 2.708822499045535537e+01 2.081176334676074102e+00 -4.526388881014432597e-01 -2.344554674960162544e+01 6.993429774079663375e+00 -1.894635082776258272e+01 -1.410371879206685009e+01 -8.458359213661892362e-02 -2.500773073938460556e+01 1.975890506128651225e+01 -4.400210401671706073e+00 -6.338150156105216482e+00 6.990773621637110580e+00 1.917393687300268112e+01 3.010524050219780179e+01 6.282943083998576128e+01 -3.920145966182399633e+01 -2.547336373977884350e+01 6.210450980178727320e+00 -4.447935595450823065e+00 6.729791702911828821e+00 -5.901324104304563001e+00 8.947633705650144265e+00 2.839442468447964885e+01 1.832843993162776997e+01 3.972927196779007630e+01 -7.484539745939554400e+00 1.046274909761830330e+01 -1.753773939060920739e+01 -9.458383259917436447e+00 -2.704283646821037479e+01 1.927008066015438814e+01 2.140924981518267955e+01 -7.899420105696468297e-02 1.017157007081833342e+01 -7.551173631032233047e+00 -3.376007248089990753e+01 1.584595950301364908e+01 -1.779844806277687042e+01 -1.645000435590815968e+01 6.113120948979177349e+00 1.520259067541804221e+01 -4.577661472153526745e+01 -2.986952206800975773e+01 -2.111335229880093589e+00 -8.618784674103505683e-01 2.561594890251436141e+01 -2.024210739555392546e+00 5.821976372303998559e+00 4.337331521713057469e+01 3.145262475128846802e+01 2.485889013425168415e+01 2.147331817078263683e+01 6.358390924412957190e+01 6.104966473337405830e+01 1.670402828849828225e+01 -2.348857525625708575e+01 9.183047381916338736e+00 -1.067294154955286167e+01 -2.377820606004262061e+01 6.890055010632520016e+00 -2.620069361400351937e+01 1.312537617512095345e+01 -3.836893618943746276e+01 3.185434246213372944e+01 4.309675393909267171e+01 -2.431741867637035881e+01 -2.581288238990339678e+01 -6.647310548113606110e+00 -3.526123888277989948e+01 -2.491440733339314595e-01 1.977607361218187920e+00 1.195486018077860990e+01 -4.569482259683429248e+00 -7.149161708571619478e+00 8.106659066451062046e+00 1.762048710711592392e+01 -1.881049201687503114e+01 -9.938647574217647218e+00 -4.003461363626252378e+00 -1.377616899729657618e+01 -1.817330344540058817e+01 -2.155873252077472557e+01 -1.696161232621768278e+01 -2.606734656826587226e+01 -2.558353854909737635e+01 -3.447722100133326961e+01 4.230431040817933308e+00 1.046206067034173337e+01 5.160025398842806510e+01 -1.428057735143998741e+01 -9.361937934421209917e+00 1.634504810800054742e+01 -2.955288655004235654e+00 6.673347542866227222e+00 -7.998815353532831907e+00 -1.131536210768973483e+00 -3.105851233405233813e+01 6.585098140449865411e-01 -7.686536552792508914e+00 -7.094024005631230700e+00 2.539874164728328942e+00 -2.141082347461330215e+01 -1.269454637840725653e+01 -6.484885444289371748e+00 -6.689350921941304762e+00 -2.070362210196392638e+01 -1.336612429106017519e+00 -2.811060053374208678e+01 2.163022961442439396e+01 -1.912456523843490075e+00 7.918758473865460168e+00 -1.234278600761368949e+01 -1.641909381431939252e+01 -1.667727650979571408e+01 -8.387497552583685234e+00 -7.991962258688261933e+00 -5.253241032514194941e+00 -6.331917063288894809e+00 1.970768333369621317e+01 3.601818226858443950e+01 -2.583812024386767092e+01 -3.091170890379873981e+01 -2.536749211850764851e+00 8.129055211967932237e+00 6.940785954223509080e+00 -3.582858868289942933e+01 1.072739917897489015e+01 -1.649172082152983876e+01 2.948624747078831732e+01 -2.935959005786325804e+01 1.234096191379981278e+01 1.422603839786703084e+01 -7.141295257440516409e+00 5.211120001216059450e+00 6.405413029896753763e+00 -2.014630388616081902e+01 -8.189171516618852564e+00 4.263243005440987332e+00 1.941084182670504887e+01 -2.676287610369872283e+01 -6.270709443486742529e+00 7.902880239393105910e+00 5.947700406826124997e+00 -5.968727491566711008e-01 -1.952951783966814503e+01 -1.899986533118184084e+01 1.651435491574634540e+00 4.337479415710869546e+01 -2.713687057768303390e+01 1.439823298568829202e+01 -3.498225579544312680e+00 -7.976721430474583485e+00 -1.220596620480219663e+01 -2.782642896601272042e+01 -2.349717861759821602e+01 1.176923249213850120e+01 -1.247322071142596744e+00 -2.399253688223721781e+01 -1.886704786344878215e+01 1.563952160370491384e+01 -8.531420143964759006e+00 -6.325777885751130647e+00 -4.017402257511734831e+01 -2.033897621965643054e+01 -1.390800465289538046e+00 -1.432525945135652279e+01 2.670078737690781168e+01 -1.831232274715985398e+01 7.446177496408006746e+00 -2.032226673561534724e+01 -1.637150587482273423e+01 7.628528229131582350e+00 1.001853744427778814e+01 -8.288224697750639081e+00 4.780394953313694373e+01 1.465775291350017895e+01 1.658217124267214615e+01 1.321982530766680952e+01 -1.650866124049045425e+01 -4.868237378084722877e+01 1.160535452129982836e+01 4.832462953618281709e+00 -1.419924815827291908e+01 1.132995464117160722e+01 2.055036691695965700e+01 2.054959076302898069e+01 3.892922934628890630e+01 -1.293961264409697876e+01 -2.436842992493940230e+01 -7.913013053595225443e+00 -3.521909355616235526e+00 2.756602953020570368e+01 5.633024726481581013e+01 2.996740263407567539e+01 4.291664517714595561e+00 1.648299773631333665e+01 2.324364600711402051e+00 3.035970194554053592e+01 -1.420342081776649046e+01 -6.347985908785429565e+00 3.287687337051116288e+01 -1.603075839936152036e+01 -2.942088246882771330e+01 9.614196046774928561e+00 -2.655139724451229810e+00 1.060278750890674004e+01 -1.477924780096708623e+01 6.064350291242888602e+00 2.673426096584508116e+01 -4.293836878205605956e+01 -2.243823173939350824e+00 -1.039804751933221638e+01 -1.225449801941469907e+01 2.720831261262258138e+01 -2.322871949759182542e+01 -2.027235825182732043e+00 2.380935466500348241e+01 3.310566281044062009e+01 9.702937146316429562e+00 1.820187737118507787e+00 1.143903125178832170e+01 -2.667123092001104112e+01 1.026769676537399256e+01 2.472381104056271983e+00 -5.328803645939318656e+00 1.229163433802141725e+01 -4.965800352725489120e+01 -8.858893922971233792e-01 1.462116238497991461e+01 4.545357079706098702e+00 4.273291464018059926e+00 -3.958492883644417049e+01 1.937574587852951424e+01 7.791415937007786230e-01 3.002095274375182044e+01 1.139422283283455251e+01 -6.981793427674649166e+00 -5.948232518703859384e+00 4.939292192963435468e+00 -1.907940707976199946e+01 1.121930233233464635e+00 2.351913632238317398e+00 -2.428998464138378921e+01 -1.644556056461358295e+01 -2.803097965129199309e+01 4.392463020141797614e+01 2.721653979144190716e-01 -3.160665574883712381e+01 -1.879841479654874092e+01 -2.192500305629137003e+01 2.526737090728250834e+01 -2.048197373080789774e+01 1.406514423452475349e+01 2.107819838385064770e+01 1.248421003563616516e+01 -2.133351886172179945e+01 -1.211664936906324153e+00 1.919989367500809507e+01 4.819076770102048712e+00 6.140351209868217808e+00 1.325640920338073059e+01 -9.977879649308952992e+00 1.679339818522906924e+00 -3.270022124395910623e+01 2.832802014338812846e+00 2.652308365775263965e+01 9.832928753829543567e+00 -1.081036671530847748e+01 -5.279733428787289995e+01 2.326364549736242182e+01 -2.510577982490079130e+00 -2.358630888386104019e+01 1.012354629919006044e+01 -3.243697937832467204e+01 1.547000571161127880e+01 -3.384689261576891539e+00 -1.298772509541765885e+01 1.928589375586847865e+01 -1.165686683091193565e+01 -1.985664642996916029e+01 7.650229337390026529e+00 3.595730939959357109e+00 8.279776888335776519e+00 2.185282245167286064e+01 7.087133507078002825e-01 -3.305164884851375007e+01 -1.878318158724469944e+00 3.751289792028133263e+01 -1.681024765846524360e+01 1.110127436603367812e+01 2.124942687497915372e+01 2.009088925836886830e+01 -5.404902585864959086e-01 8.541731723409323962e+00 2.752610088842423863e+00 -2.713149194895998484e+00 -1.468407420273834774e+01 -2.496603341006846222e+01 6.401646241801099535e+00 8.110502750082712708e+00 2.840372506760477922e+00 -9.219888468041766316e+00 -1.847594675214437743e+01 8.062992759721922198e+00 4.595573425150140778e+00 1.920157813111930523e+01 4.367473773462229758e+01 -1.540314113254503070e+01 3.363100094545836694e+00 -2.796287161148038081e+01 1.341909600778487288e+01 5.270276354487148929e+00 1.538368171794941297e+01 -2.311872621152449625e+01 4.657593025879555704e+00 -1.801097958151667910e+01 -2.499621107539593368e+01 3.559635796944436947e+01 -3.255346013012574424e-01 -1.525602258536449440e+01 -5.160613838677870824e+00 -1.059166499249386817e+01 -6.785049999016969480e+00 -4.158328491988862119e+00 -7.671110513474300951e+00 -9.500631465435905199e+00 -1.558835184279535646e+01 -8.103111965213965817e+00 -3.555690268703229151e+01 -2.959632070100914447e+01 -6.298342017057151132e+00 2.671564756350543135e+01 -2.201941403719224155e+01 -3.756987616066478353e+00 9.710481084136645791e+00 2.320143130464667891e+01 9.054243418061195925e+00 6.052095849207821843e+00 -7.379778752156680000e+00 -1.309877153963519092e+01 -5.229260862744276928e+00 -2.486123528357976564e+00 1.920678550765538262e+01 -2.022322785214927876e+01 1.097564823051802252e+00 1.097050369929031000e+01 -4.225561676718275095e+00 3.944907504505240858e+00 1.607093986229903848e+01 -2.831394008912543114e+01 -3.044610770046981685e+01 -9.176172776944609311e+00 -2.520492266832379613e+01 2.103724305950432694e+01 -2.068510652303086950e+00 6.739272111353828087e+00 -1.315152665262063358e+01 1.601875325838808450e+01 -3.946484655297155975e+00 9.545061162967598989e+00 -2.361921809779572001e+01 4.185051403914091139e+01 1.050142760681602638e+01 -1.353848845301482751e+00 2.372618333553262815e+01 -1.897045253620617800e+01 1.409061626866039774e+01 8.513871075429808144e+00 2.423103745805044085e+01 -1.742569773089178486e+00 1.342161861000448653e+01 -1.834699883279477817e+01 -2.137341284914885620e+00 -2.331233249767199567e+01 1.234181998914398193e+01 4.546855621617266863e+00 1.101481198023821939e+01 5.057462115000220138e+00 1.863467281632587813e+01 2.641107881365025278e+01 -3.940735871813099145e+00 3.133436208478786966e+01 2.108631565826398457e+01 -3.253300680169292747e+00 -1.582857882027792940e+01 -1.099075703778526147e+01 -3.955615906132742277e-01 4.267377765249007382e+01 -1.884150391129168156e+01 -4.394153886783239926e+00 -4.417817424590596431e+01 3.540934885433052415e+01 2.369988361286967660e+01 -3.388275687326638863e+00 -2.737929286727848677e+01 -2.139295838615303680e+01 -7.555188209085420326e+00 -3.530866503192294115e+00 2.226748447363442551e+01 -1.797376350003963452e+01 -7.324667939887553381e+00 9.977532499844018687e+00 -1.185470201455000527e+01 -4.076354789623569452e+00 1.290712195639489357e+00 -5.200610123338146096e+00 2.802705495258287272e+01 -1.125969688179147177e+01 -1.374071269716040788e+01 -4.373307425721772290e+01 -7.520035796811406215e+00 2.201130198417935446e+01 -3.217335722738374315e+00 -2.736367651463783801e+01 1.449636997030797048e+01 7.631693023928800557e+00 -8.771124629637899517e+00 -1.826762074155113424e+01 -1.085041775435979972e+01 -1.467188512769211250e+00 -1.220936139681715460e+01 5.779397128285234331e+00 -8.357174972011279124e+00 -2.983496633420041633e+01 2.929170225741935951e+01 7.561012421340678191e-01 1.253896578122170524e+01 -6.424467046635539802e+00 -3.004180842003054153e+01 -1.419953396472675067e+01 -3.067414240009745185e+01 1.139527172336798699e+01 -2.043530567259270292e+00 3.638815370819543915e+01 -1.291193293732960434e+01 1.160314788185520740e+01 -2.664458557716405807e+01 -2.971893513695849975e+01 -8.247534026100941773e+00 8.344477541617443705e+00 -3.152982103386492985e-01 1.059237134549542958e+01 1.388967339132401335e+01 6.106236119774681725e+00 1.735330100259364627e+01 -8.565959878286767193e+00 2.025434012294736075e+00 -1.607506021874737812e+01 -2.282267873891675070e+00 6.182322536910948685e+00 1.665851903673009815e+01 3.847659853013814768e+01 6.125232473854960169e-01 2.861889200219843055e+00 2.180437887482700621e+00 -2.139867814943576718e+01 -3.851943487600547833e+00 -1.044529050469094322e+01 4.617334995042442358e+01 3.596541204754587540e+01 2.156133651130243578e+01 2.187511473266082618e+01 2.777657207273502138e+01 4.206184851832557747e+00 1.602763611227748797e+01 -2.400276784665662433e+01 -6.977565233250548893e+00 -3.403630709945175425e+01 2.777967804823573417e+01 5.346608549987664105e+00 -1.481195087817783040e+01 -3.107903970757164736e+00 1.307710108103389501e+01 2.238205680919435991e+01 -2.162686994401659746e+01 -1.342456925389543088e+01 9.420129998383682590e+00 2.161939181159295842e+01 -3.134430067403103237e+01 -1.738392249780873300e+01 -3.696249702321570396e+01 3.915703278515365326e+01 1.870791808960126801e+01 -1.932752127701015610e+01 7.075087859796289180e+00 -5.581109821427069306e+01 2.513560525840141580e+01 2.382914911618395593e+01 2.200864724496546643e+01 -3.126332443893967472e+00 -3.145105651168732308e+00 2.648107773671018705e+01 2.626660334665260521e+01 1.030761855558468554e+01 -1.677462697132101255e+01 -5.085034002391486396e+00 -8.177794181665587914e+00 1.346726286061777422e+01 2.272619494205968493e+01 2.700548297459188873e+01 -7.073916089421985021e+00 9.019082614636495521e-01 -3.216468639864181966e+01 1.365622701006039819e+01 4.398346193537821414e+00 1.869669322641491860e+01 -4.788969575197207007e+00 2.444756005408574850e+00 -2.738409807086850378e+01 7.530528647529852293e+00 2.276993879792870956e+01 -2.625517517089593156e+01 7.749568560782403637e+00 1.797903460174902435e+01 -7.033192228363881249e+00 4.255242334149952121e+00 4.621750236825156577e+01 -1.026579461044397412e+01 2.026850115413266096e+00 -3.823081199717943690e+01 -8.243497293049276919e+00 -1.607826737629831371e+01 -5.817490823012345658e+00 1.236431144602056165e+00 -1.552790869073905844e+00 1.370854785501375694e+01 -3.124859850232980207e+01 -2.834344373123077077e+01 -1.693482441918839854e+01 -2.925084018365419780e+01 -2.211681741423955927e+01 -1.698499199404576832e+00 3.790512774485603131e+01 -1.907654916368354492e+01 2.625216579995892729e+01 -3.056933756011765624e+01 -4.579806137321281945e+00 2.634882768734418335e+01 -1.545109123989894329e+01 -6.545358786457549982e+00 -1.253021918500246024e+01 4.326925226612575059e+00 6.075752595804216227e+00 -2.101639562071321521e+01 -8.778885639688082776e+00 8.130383661653636906e+00 -3.109991464224639657e+01 2.110976258816280193e+01 6.209223519858447560e+00 3.331904804306503110e+01 -1.466849434011850484e+01 3.068733190792307397e+01 -1.264658936899869701e+01 2.254643174822342999e+01 7.540964201281353141e+00 3.822866172227094950e+01 -2.320862781790754070e+01 8.409794822108306533e+00 -3.801658157622991752e+00 2.620466966348002913e+01 2.306807607735563437e+01 -1.655478643749896861e+01 2.448902368659068074e+01 1.527023402122818574e+01 9.454410289825952773e+00 -2.450139366277438668e+01 6.101947699338431619e+00 1.023929989396490825e+00 4.711092220060459113e+01 -7.161428079242253553e+00 1.819427508977076968e+01 -7.598561676414453459e+00 -1.698811511693922327e+01 3.788186444441197409e+01 1.106873161488649115e+00 3.953703517187129535e+00 3.182124182764956455e+00 -1.578826081230402778e+01 -3.114519428943811263e+01 5.787668581263672785e+00 1.992573683508010163e+01 1.515587793208345069e+01 -6.215209513813356956e+00 3.097069309064445441e+00 -4.524987067849542655e+01 -8.417665000289009214e+00 5.167183104499133606e+01 -7.985657834949383194e+00 9.627076473403652912e+00 -9.217783401726528658e-02 -2.607204292074596452e+01 -1.262247899117394212e+00 2.336708953778349951e+01 5.312980402675817615e+00 -2.496900573987890226e+01 -4.926412158940681074e+00 1.321334541371843407e+01 -2.115658256777106416e+01 4.019725623442897966e-01 1.620356719311605431e+01 -1.126794222310255122e+01 -2.062296253465829210e+01 -3.168468129880090345e+01 1.852089810335494136e+01 1.906287919306361189e+01 1.100341281363521162e+01 -1.783759338063597255e+01 2.391934040944767759e+01 8.905884101842202583e+00 -3.219648163738111890e+01 7.478039950283293713e+00 4.790322316937913882e+01 -2.169994659537145765e+00 1.711663442400547552e+01 1.245435972727071672e+01 -5.522446369096718044e+00 2.147138911485046009e+01 -1.488830938213481048e+01 -1.031393046749496278e+01 2.934439852024037521e+01 6.828831793760565816e+00 2.611500715595681754e+01 2.050303897102244122e+01 2.335741817162546141e+00 9.041129463006411626e+00 -2.195983844244832639e+01 -1.341137619974725226e+01 7.352051832446355739e+00 -5.305014136962378224e+00 -2.810543303717986419e+01 1.442793376478632972e+01 2.440467434317417528e+01 1.659584354782105109e+01 -9.320037995687858512e+00 -1.903551694724434640e+00 1.049796444831395803e+01 4.864894159205220348e+01 -1.513006166748606951e+01 -1.009014039988553790e+01 1.462988119596452030e+01 1.991038763146817603e+00 -8.039733926595504343e+00 -1.490423758369112939e+01 -6.409069819434574100e+00 1.683639013017435460e+01 -2.692111210444581459e+00 -1.166664035910282976e-01 -1.801481018914608256e+01 -2.138883511375337054e+00 -2.050732881573971156e+01 -4.595973943808190576e+00 2.023631956510157792e+01 -4.575390045672669714e+01 -1.464879397517155679e+00 -2.424990420381347178e+01 2.326944643202248386e+01 -1.573797058740901633e+01 9.436071172966045140e+00 -3.609590024950516352e+01 4.406491936228420059e+00 2.841175674560136954e+01 1.470439414978568848e+01 -4.865349786485145955e+01 -1.526350986505372376e+01 -2.292834872064961971e+01 2.200970009145864381e+01 -4.665750135187570757e-01 -4.108920330726053294e+01 -1.917876645619391418e+00 1.913045144774374506e+01 8.228795732932315588e+00 -3.839878650016208894e+01 -2.314640774567534010e+01 1.243085134515298229e+01 1.767301663002968581e+01 2.720211454607037282e+01 -3.583027472695446392e+01 -2.663145191690063740e+01 3.511894533572809252e+01 -6.963888376557328286e+00 3.055385247758295719e+01 -6.053310304321401603e+00 -2.755817304289389824e+01 -2.208705968360905914e+01 4.741523007320702021e+01 -7.219948043712896002e+00 7.976315236020864674e+00 -1.291591351291228484e+01 -6.427774782224656036e+00 1.499779840043259860e+01 3.224744978738888435e+00 -2.587174477500128411e+00 -8.463169583768226367e-01 -5.367111550189904712e+00 4.852514363369026640e+00 8.867901242966803821e+00 -2.118292153784708631e+01 6.930143926849872571e+00 7.811249498324784213e+00 -9.351136983693649540e+00 2.718538395118786255e+01 1.475352664003398750e+01 -3.345263819469745670e+01 -7.929347135577692995e+00 1.333915768286656256e+00 -8.523581549245148992e+00 -4.375097095762453314e+00 -1.924283388123884941e-01 -1.459507015997179025e+00 7.323950365811064955e+00 -8.567432572672393221e+00 -2.256457275095785420e+01 -7.298470920481062052e+00 -3.173783957306388714e+01 2.629131187390584756e+01 6.239768043105402562e+00 -2.152226006158647920e+01 2.617932493499728785e+00 1.812684740109304826e+01 -1.236691622803333601e+01 -1.354945178314316578e+01 2.850530746939664084e+01 -1.507181220744763017e+01 4.518254747969689333e+01 8.375797608906936365e-01 4.908244974777956848e+00 -1.956924623970380850e+01 2.568663386182053898e+01 -3.092411133287973790e+00 -2.093160167251795656e+00 -5.954882303922374831e+00 5.153082547755574438e+01 3.528427344798161780e-01 -1.399083862839600734e+01 1.759835792010621702e+01 -1.773002593183468178e+01 1.000267935928133944e+01 -8.041878500106435013e+00 -4.562237968949993672e+00 -3.434194513610987087e+01 2.479815546919795821e+01 1.791583603793204560e+01 2.416892117848943755e+00 9.007300220175137540e+00 6.532945676060809781e+00 3.495596685335650733e+01 -3.575902744509162012e+00 -5.355510210160996110e+01 -4.479756674084996781e+00 1.279874384369938056e+01 2.274207003587991327e+00 1.407287092935727735e+01 9.354203338898802400e+00 -1.430855110526712437e+01 1.475518894647550816e+01 -5.214116408006455039e+00 1.086988812181408548e+01 -2.289400428326962444e+00 -2.849000439791712580e+01 -5.420383601926648254e+00 1.397921510191699035e+01 1.973740658081795019e+01 2.210111471115099846e+01 1.217181036183823650e+01 2.921927455402813401e+00 2.385441192924422804e+00 1.751048479833284333e+01 -9.182317958190655105e+00 -1.845029072863154340e+01 2.596762220342099781e+01 1.620156695405211167e+01 3.301431689552127402e+00 -3.613443800525892868e+00 9.048235644590546300e+00 6.618435183928044196e+00 1.746011693539166032e+01 -3.418868871537254961e+01 -3.126644243499438858e+01 -7.638016982838471414e+00 -4.887840320037996067e-01 2.638730915549833966e+01 6.331307121810568539e+00 1.652488891039465813e+01 -4.066699791701167754e+01 -4.103918570723264736e+01 -6.653462971616929345e+00 -2.538193971436063379e+01 7.224143746053163007e+00 -4.504965008352063194e+01 1.400672564747360838e+01 2.115732789229689104e+01 3.604438525958113093e+00 1.908858258074211633e+01 6.039942853352559204e+00 -4.301483957456505181e+01 1.559157593003284781e+01 1.866679561171380541e+01 -2.563219168181709051e+01 1.308610452799818091e+01 1.885370859219574413e+01 -9.043439136265871703e-01 -1.023104034585749389e+00 7.788328681284840016e+00 -1.331385292223947303e+00 -1.436773875372305120e+01 -1.054997172225934143e+01 6.690452591849000541e+00 -1.185313193064988546e+01 1.187642481420434670e+01 -1.248154205565336916e+01 2.506673653826921644e+00 -1.785607854458556787e+01 -6.324943851574933440e+00 2.217799955399203071e+01 3.035935285149410134e+01 2.705518181702209546e+01 2.992069296054797434e+01 8.947514802688248281e+00 -4.692720664796850905e+00 -5.012643420614454115e+00 4.831187380227868289e+01 -1.228440505782850245e+01 -4.026799404833837315e+01 1.525939928216401675e+01 2.339974267514562811e+01 -1.456736980116816405e+01 2.610769023103438968e+01 -8.171096136253222397e+00 1.379335845432638585e+01 -1.958452744357933994e+01 -2.336782620349883643e+01 3.194275085503323730e+00 4.004321484366873563e+01 -8.608838316237134691e+00 1.655397191768357956e+01 -9.429414269527111259e+00 1.583694495725575813e+01 -1.077043458730952352e+01 1.362770254767332112e+01 3.309250587206902683e+00 1.792877272273578271e+01 1.195234441776355183e+01 -2.119674722254479704e+01 1.642444637174021693e+01 3.947980318455623916e+01 -2.208633143648057029e+01 1.237012966712667961e+01 5.439332614782257380e+00 6.914921538250615285e+00 2.502331792064138938e+01 1.459545927746357386e+01 1.673875673341370174e+01 4.409738952837648718e+00 -3.775955189592508532e+01 -1.236636563749244289e+01 1.030882564205647434e+01 -6.095093187966674009e+01 -3.355015416361511171e+01 -1.251498017652989603e+01 2.178469418330930196e+01 1.807683063058897943e+01 -1.687207453838781390e+01 1.223489215366589278e+01 -1.474812415734562343e+01 -2.407558147250367853e+01 -2.709663754041203187e+00 3.260585011828601409e+01 1.006743186538227697e+01 -3.157582735818759812e+00 2.428205990538856440e-01 -5.853711154216673762e+00 -1.990045755618243462e+01 -2.775384319005205214e+01 -5.629541912726832464e+00 -1.514259585491984872e+01 -3.707228627206664129e+01 1.615699634386705608e+00 4.344233214665815979e+01 -2.455462054256438265e+01 2.815540193938679892e+01 -8.503172564467183392e+00 -2.399245702818364379e+01 -1.506657762828343472e+01 -3.699764258847737608e+01 1.180817958716249549e+01 -1.593643780069396776e+01 8.525276345820891333e-01 -2.958111790495358306e+01 1.277086175430269321e+01 3.377209148738815259e+01 3.426569538171509777e+00 3.013436028643388909e+01 -6.780005417178941229e+00 -1.817092916003458125e+00 -2.203549507224217052e+00 1.540475339702855884e+01 -3.691384583890374671e+01 2.663811917089593351e+01 -3.107863430874449762e+01 5.475018229664508906e-01 -5.000566587539672980e+00 -4.030907685132009988e+01 1.100192344281786738e+01 5.550453212668208458e+00 -1.144673006969620488e+01 3.882861646045575554e+01 -4.989437025152898997e+00 -2.965335588565812230e+01 2.235602227882609583e+01 -5.880967244592444132e+00 1.248964360754881486e+00 -1.609780548366992647e+01 -3.186447709874314782e+01 1.005875329621093783e+01 -2.488788885266673745e+01 3.417985615935777588e+01 1.007904691418207849e-01 2.970122549857811123e+01 2.925389115208703039e+00 2.148875674992853035e+01 -2.654039999067066802e+01 -2.448359355879103916e+01 5.598854949055819930e+00 -3.827133521148879680e+01 -2.083541765842991111e+01 -2.566315430562700328e+01 2.212711255054158244e+01 -5.485973793536538778e+01 -4.345091821208968241e+01 -1.641713287332433779e+01 1.358583628201274607e+01 -1.345124778608038696e+01 1.254403077840759906e+01 -4.015822262970074519e+01 4.074027713773025638e+00 -1.892629318554938678e+01 6.894747648758757563e+00 -1.704411919317166291e+00 -5.704419268733001758e+00 -3.278282735600185127e+00 -5.833848183011139099e+01 5.548660531922999795e+00 2.397556829189515071e+01 -2.682355656974864555e+00 2.555225232543092861e+00 -3.055421830519265569e+01 -1.011701286003722267e+01 -2.043890738146614794e+01 -1.972727084437515099e+00 1.326401266070632090e+01 3.457925109330329150e+01 1.023350174449302585e+01 -1.594731081249846483e+01 9.177105956389761232e+00 1.644284106405929791e+01 2.069555832443473076e+00 1.526086035609612601e+01 6.147040850071814333e+00 -3.249929752213277112e+01 1.076774187906677227e+00 1.515539053511932188e+01 2.329421321566229963e+01 -7.590824629474029805e+00 -3.365524497380910418e+01 -1.914003010046952369e+01 3.895457970294307870e+01 7.178026617173973278e+00 4.396854262345754449e+01 -5.013465630594882150e+00 3.859127787697617862e+01 1.827048086946173555e+01 -3.804223113906911635e+01 -1.194460368157317554e+01 1.715205702676005473e+00 -1.213023550030765740e+01 -2.306620905063590499e+01 8.910945328163707657e+00 -2.609636412652065474e+01 3.057799628530109004e+01 2.779767827262343971e+01 -1.615939318910648836e+01 4.571377050771316064e+00 3.705514833347905324e+01 -4.358892491013601500e+01 1.298877267432261107e+01 9.347746451176435656e+00 2.054601134460947165e+00 -1.730819586528503962e+01 3.093530707286544157e+01 -1.627479245798415164e+01 4.542200034537815156e+01 -1.675420501327658940e+01 3.365563128238243706e+01 2.447487726304224864e+01 2.588745993137967361e+01 2.940708087551569605e+01 -4.241805703840569208e+01 3.413776514454809075e+01 -2.155743097910886164e+01 1.332608906400921667e+00 -3.436860507244050567e-01 -6.937713106613002445e+00 1.746869019778294430e+01 -2.090022119894996777e+01 -5.099612948972611193e+00 6.658139860071035976e+00 -9.669602194906412151e+00 -1.478404355264679992e+01 -2.100359905001569771e+01 2.697372053020824012e+01 -1.344777815401890209e+01 -5.478389574647533067e+00 3.327582704712023798e+01 -8.736178949889485068e+00 -9.575949166680320701e+00 1.478044540338761870e+01 -3.796189626621401914e+01 1.239981699193187481e+01 1.133057277203952928e+01 -1.365956371644882417e+01 -2.961381294549793353e+01 1.332374123090266593e+01 -4.540970480894975125e+00 -3.976572391973442588e+00 -1.385588060119420106e+01 -1.985031727118796496e+00 -1.656132290557401632e+01 2.179923189924804205e+01 -1.594058762479849989e+01 2.272830841526440793e+01 5.710410354746598927e+01 2.057807678150280317e+00 2.676519924913461068e+01 -5.125771632389996668e+00 9.695327165640664768e-01 5.153977007942933675e+00 1.727166316937687895e+01 -2.044834962968458214e+01 1.922267109269922969e+01 7.349742442909943385e+00 -6.841210315808339715e+00 -2.919983729374971659e+01 -2.910562187765057374e+01 -1.000039407564835869e+01 2.582588407975729083e+01 -1.446764051201065726e+01 1.768434670773366335e+01 3.364990733104941678e-01 -3.576927633186230082e+01 -9.354339039529037336e+00 1.517355460458617955e+01 -6.013861475990039729e+00 -1.582774686149425492e+01 -1.529438278287645403e+01 -6.989962343958604052e+00 -1.385113809623253367e+01 -3.479841887951019430e+01 -1.307525621802274784e+01 9.876983475440194837e+00 3.161495894038488430e+01 2.435378927245638536e+01 2.616988936477271466e+01 -3.137950922119019381e+00 2.499958965222921492e+00 -2.931610198833558556e+00 -1.195310947934141232e+01 6.288585141037228432e-01 4.886367218465101359e-01 3.105498102973693619e+01 2.348831419945090460e+01 -3.857985824325703028e+00 -4.085848284638988304e+00 1.874582334745142731e+01 -8.751279493865959935e+00 -1.936791618669162318e+01 -1.719047619467934496e+01 -1.518209261271042898e+01 1.798991495528382600e+01 2.013257243458626888e+00 8.830653572412746399e+00 -1.712876032683773175e+01 5.513081552487131276e+00 1.939222163055037385e+01 -8.396225815757777156e+00 -4.642163244748910067e+00 -1.873685983047914760e+01 6.707414718379060226e+00 -2.365880260322574258e-01 -1.054161746380292586e+00 4.787138685595554932e+01 8.092025206018737649e+00 -2.832890901325045974e+01 2.480583822491809443e+01 1.699270863020833389e+01 -6.868592692640075548e+00 -1.172311899750202713e+01 -7.734722644231769806e+00 -1.175153418534196703e+01 1.900064687293999555e+01 6.384604853337466857e+00 -3.069580480190247584e+01 1.110661546558711521e+01 -6.345914627922915940e+00 -2.975955858800705123e+00 -4.684325972702020557e+00 2.646811597692617823e+01 2.014315315202017231e+01 -2.144247355559425117e+01 8.731570693772475522e+00 -2.231678440883437986e+01 4.052066082575628059e+01 2.258002215834333359e+00 -1.276438748813834501e+01 1.397565430950230159e+01 2.722478932194560386e+00 -2.578517919353195964e+00 -1.692598065646279437e+01 -8.872673176621216129e+00 -1.621310637217070294e+01 4.053988695198947667e+00 1.929959083052324686e+01 -1.848025010822697567e+01 2.217928462974064274e+01 7.624021010718063929e-01 -2.086398931134741019e+01 -5.302900111747415934e+01 -2.814395010003349284e+01 1.699215687498767169e+00 1.884372794548489694e+01 5.913359780472266181e+00 1.187918362924702365e+01 2.437461630473941199e+01 2.527684807634959085e+01 1.249745550653839921e+01 -1.860464727026907994e+01 3.212498929759874500e+01 -1.250800971405143969e+01 1.002753647693674566e+01 -1.456005154533730916e+01 1.795866469947349131e+01 1.331090759158645831e+01 5.941993353147834611e+00 -6.104231465363222364e-01 8.862339297562524365e+00 -5.683068957920463404e+00 -2.229652705016754410e+01 1.284926007214187749e+01 7.662144102919880240e+00 2.336261140085971277e+01 3.784634608936201960e+00 1.839194942836816082e+01 1.415358466958923245e+01 -1.840440102734972072e+01 -3.008948681454910901e+00 -3.968742931182884792e+00 -2.883245412191777035e+01 2.253319088956753546e+01 3.324755531630403027e+01 4.905072922073660635e+00 -2.719408760363617716e+01 3.213085981834851612e+00 1.256071570176788299e+01 -2.845817323831965595e+01 -7.446416346885882831e+00 9.130576344108852993e+00 -3.741503561868118499e+00 -2.995013050839214941e+01 -2.135926264546126774e+01 1.310916741779911199e+01 2.787616402927132198e-01 1.245598299529160791e+01 -2.186976402763942673e+01 -1.832197373359741732e+01 2.055723755924691787e+01 -3.401890082269690652e+01 -1.025372949397622335e+01 1.556765300672702246e+00 3.728764128452299875e+00 9.564237484611395335e-01 -2.353885417749975062e+01 6.615451790245128194e+00 1.527357478773429911e+01 -3.836713811610414382e+01 -2.705285056737718818e+01 1.152809119495573409e+00 4.523018983477975041e+00 -6.126754056292612383e+00 2.875308640727912923e+00 -2.228973102400022999e+00 -4.016745448030292920e+01 -2.156198629003012179e+00 -2.650621444818906269e+01 1.824815987354265090e+01 1.116094738786319951e+01 1.883517744720074916e+01 1.472564522790704800e+01 3.180205873115624637e+00 1.018549818795937156e+01 1.321847480311207335e+01 9.634161211998254259e+00 -2.310470185800638898e+00 -3.104362030246132420e+01 2.310571977162964430e+01 1.384278690030684267e+00 2.369171185125338308e+00 -2.549160674259358217e+01 2.344209898848401141e-02 -2.737771215163846605e+01 5.478862871060169226e+00 -8.176121779554883062e+00 -1.364066343314867602e+01 -2.358943311380274821e+01 3.424067526957949070e+01 5.149666519054276748e-01 1.703101740429016431e+01 -9.677812268310191257e+00 4.250622462769762855e+00 -3.040482897077354973e+00 -2.198916585513817878e+01 1.360501138478135807e+01 6.941564622175305566e+00 3.266770281513969110e+01 2.891423469523974532e+01 2.728235029864909933e+01 1.602049907375575089e+01 2.319999523934594077e+00 2.882440560327484391e+01 -3.993175277588895966e+01 -2.632738041183838362e+01 3.340531738223896241e+01 1.822312057480690939e+01 1.094030642036015166e+01 3.134626980645013461e+01 1.784902702336525948e+01 -3.609120951871638283e+01 -2.202112510071807350e+01 1.694167312924852808e+01 -6.372294663306811380e+00 -4.173264007188835478e+01 6.757171409771480786e-01 -2.721273906523666852e+01 2.768972654787837051e+00 6.223822045528130786e+00 2.339661756192829500e+01 2.735975566581543283e+00 4.338025842418802824e+01 -1.478324743859710111e+01 -1.064621649264728376e+01 3.635512224578776852e+01 -9.648818970142556850e+00 5.835396322545554959e+00 9.998079547611437690e+00 8.021004818836147132e-01 -2.010276365832929457e+00 -1.038798406711948985e+01 -2.501781488056140290e+01 -3.068737132661048861e+01 4.237525095898387661e+01 -1.238590246900919567e+01 1.212681243786535568e+01 1.804752418248706292e+01 1.741915696549990233e+00 1.765934867528213914e+01 1.240859950898167519e+01 5.732291878655711770e+00 -1.312203932374011117e+00 -5.743522657123034669e+00 -2.433234671864764331e-01 1.758224518826887017e+00 -5.638488432617415391e+00 -2.763372097072861777e+01 -2.234247843025826441e+01 -1.607423357472750425e+01 -3.056978785278112554e+01 1.032260190553789592e+01 3.888577044514972769e+00 -6.265221521132220062e+01 9.858318727921211888e+00 -2.225739760546993740e+00 -1.097773601149680545e+01 3.608078726225880661e+00 -1.318312724750153375e+00 1.686396726735164364e+01 2.551037726507452863e+00 -5.487965208974346254e+00 1.324934957598698837e+01 5.431634519225566393e+00 1.452885938137287347e+01 9.554361013238960254e+00 3.480695918881455952e+01 5.468803890880673535e-01 2.424118142067190362e+01 -5.069470545185097166e+01 7.012958797089573260e+00 -3.505885642054433760e+01 -1.787548175589283517e+01 9.108214912202363678e+00 -1.166640755052935141e+01 8.216969726402068019e+00 1.416084586555486169e+01 1.720632378697683862e+01 1.689859187656471562e+01 -1.172220493609285974e+01 -2.462646573931190375e+01 5.574683064526847254e+00 -1.626089697630957076e+01 -1.462337613038097572e+01 1.973168054039044161e+00 -1.059632029867248093e+01 7.071486109121877917e+00 8.774669331690196472e+00 1.224355042632700297e+01 2.815551459479440410e+01 5.436632563835670950e+00 3.839480796455258371e+01 8.095537298440744323e+00 8.423295362903349126e-02 -2.605833390810239791e+01 5.151412428742229821e+00 -2.235579515814050922e+01 3.934990044641715645e+00 -2.070064860049836497e+01 -1.140111572212171787e+01 -4.158958729431824963e+01 2.385711642921101827e+01 1.451497334779762838e+01 4.674701108880519485e+01 -7.561806860225594562e+00 2.833068475509915274e+01 -3.351699286960728941e+00 -1.048548715571918066e+01 1.591216971168214656e+01 -1.883372654797866197e+00 -3.856131199495983708e+01 1.356093531249382700e+01 -1.273026560717519828e+01 1.028138796002327382e+01 5.192065045955277469e+01 -2.797116374175330122e+01 -1.284039760270069230e+01 1.383846686181394325e+01 -1.004799496022073235e+01 -4.258833059658520170e+01 -5.128996997858465079e+00 -2.135609818706843299e+00 -1.987149327617348149e+01 5.775361842456442574e+00 -5.025502367455474939e+01 -7.699567089338808401e+00 -1.141255226982087834e+01 2.399974745525420872e+01 -2.688225100300060788e+01 2.407482102627460563e+01 2.426249312143363568e+01 5.841737603433120540e+00 3.278822050175715486e+00 1.489883501396124288e+01 8.182099425095048062e+00 -1.051651920469554469e+01 -1.899451289123199516e+01 -2.333478545041722896e+01 -1.448054799170587614e+01 2.136413380509533777e+00 2.054942529771882676e+01 1.037473268329502929e+01 3.856701726098795291e+01 -2.067996790610111901e+01 -2.534113450935072009e+01 2.177957608929590450e+01 1.247287986289356176e+01 -2.239282913252927898e+01 -5.314071051041421079e+00 1.537766244796765491e+01 -6.209025613707714442e+00 4.767972199263970978e+00 -1.475120907768436851e+01 1.529386703196449027e+01 8.209107403098691691e+00 7.753413091359463438e-01 1.042954455191577701e+01 -5.436595906243169907e+00 2.649871018423582569e+01 1.232399192780416541e+01 7.427184280052941290e+00 6.172260969936603558e+00 -1.225129167523862606e+01 1.762230406101585878e+00 1.014780292775519577e+01 -2.567018083013048013e+00 1.455894856295664574e+01 -1.821252243398217985e+01 1.593531216689386198e+01 -1.020103073013160255e+01 -1.074633913372981375e+01 -3.187266566156159087e+01 9.946338853227931764e+00 -5.717200578126185206e+00 3.380664530529924150e+01 -6.512928074063236927e+00 2.093835791491149223e+01 -5.521472622460930069e+00 1.564052220753023192e+01 -1.658480527958024808e+01 3.612517006038167278e-01 -9.959740449436070620e+00 -6.674266288949346482e+00 1.125375841804703470e+01 -3.154668921333080966e+00 -3.662080368032582101e+01 -2.159398188078857217e+01 8.935347444911961645e+00 -2.659601477741663444e+01 -8.601862669299666919e+00 -1.189083207306362588e+01 -8.856953010836798867e+00 -5.355853899979886812e+00 -1.682188964844364776e+01 1.144485350444274019e+01 -4.450105878613216248e+01 3.539184513699515122e+01 2.836256133423041703e+01 2.904511880611021013e+01 -8.624971075730552883e+00 2.500173172609425620e+01 -2.674666566330591877e+01 -3.002147749879896566e+01 -6.413529460380450686e+00 -1.525323500631946061e+01 3.221023014738673584e+00 3.034097110155032695e+01 -2.409148395788847807e+01 -1.034004686802105155e+01 -2.085733250909256853e+01 2.309870031632642906e+01 -8.800263172732567085e+00 1.906581047625429548e+01 3.236976514797537341e+00 1.630352846984866133e+01 1.250082195306408117e+01 -1.363923933457433435e+01 4.835008839245248602e+00 1.859035649323092798e+01 3.806805946457570400e+01 1.136861614595781944e+01 -4.007055211376267323e+01 -5.159724756540605028e+00 -6.542541842214236958e+00 -9.795393212195723009e+00 -9.006325180798171459e-01 -1.802117846977298399e+01 1.721978292193925242e+01 1.041042006027011269e+01 -5.597137104739651647e+00 2.021120138917837483e+00 -1.851087680793175849e+01 -4.345927675218580255e+00 9.779937438427090513e+00 -1.268841524079286032e+01 -3.512232881269177653e+01 -1.797410678618373225e+01 1.057278221679011088e+00 1.693079701927873382e+00 -1.204547231787914185e+01 3.293868358459607748e+01 -3.527331760228682001e+00 -2.168490313177852258e+01 -6.389624533886214763e+00 -3.032454071422407527e+00 -3.605255055977620771e+01 4.849347017910598190e+00 1.579571469491200197e+01 -9.769783842376959626e+00 -6.286624187819636944e+00 -1.519876845469501703e+01 -3.520854137918881577e+00 4.085478750492538502e+00 -3.689043991617670493e+00 9.094069662286610622e+00 1.325676727999510085e+01 2.097834792305858898e+01 3.917089401659440639e+00 -9.633697998907088333e+00 -5.265769285629960450e+01 -4.429529014917756058e+01 3.771244423442253080e+00 1.234098118688242707e+01 1.310225289976829899e+01 -4.549482575392213235e+00 2.500594331208251475e+00 -6.490922810666575948e+00 -1.027598519938005062e+01 8.297632193057021155e+00 -5.411460954479080954e+01 -1.119066848332396269e+01 -9.020534038195915372e+00 -1.303662043064599985e+01 -1.744231882050469906e+01 -6.909476824860795396e+00 1.921419694156070790e+01 -2.003943531505562703e+01 -2.071077404401681576e+01 1.152049441601197044e+00 -1.514667116601465224e+01 1.677680550702653406e+01 -5.880559669433029768e+01 -2.454471423551618159e+01 1.769115348217362715e+00 -4.408887291982614087e+00 5.473470400382726808e+01 -3.038071289472285486e+01 -3.381334561133769512e+00 1.985797849351743594e+01 7.541044777351269879e+00 9.107948018847938698e+00 1.554652228910416945e+01 -1.056715367635827896e+01 -3.290396429445611659e+01 2.104834262084327534e+01 3.819296477725202266e+01 8.648174534074787090e+00 1.593005855898234024e+01 -2.242737069849392584e-01 -6.736558940222378666e+00 -2.210955275749918769e+01 1.748138774023545139e+01 5.685577108198827290e+01 2.155186158031127341e+00 -2.761441417167032952e+01 -2.775225977740349403e+00 -2.085615628049753667e+01 -5.070760472782697370e+00 -6.843339123559825765e+00 9.439113243528781894e+00 1.106771792409048549e+00 2.014353618249257849e+01 2.392311452339105671e+01 -1.830563067486594875e+01 -1.549486060681742572e+01 3.375384731555251250e+01 -2.558856390145021464e+01 -4.982076296337260146e+01 1.712010789716859804e+01 5.525226879770529509e-01 4.483985269195045475e+01 2.591199243406642694e+01 9.702883122771027047e+00 1.392886582355609804e+01 1.361933288309346501e+01 -1.908788796678151911e+01 -2.872842020595275514e+01 1.892512053806436256e+01 6.639222315781153405e+00 -4.576554044018390499e+00 -6.334116053118070688e+00 1.016045887816060933e+01 -1.406932688310415180e+01 -1.133152668362314763e+01 -1.625406388262269886e+01 2.030865264227443490e+01 2.597133495695164385e+01 1.182122347731448997e+01 1.620682515814728930e+01 7.021437216191460884e+00 1.675686200798531900e+01 2.786144744953670838e+01 7.531370056489846476e+00 -7.869460427045389395e+00 3.171521825622163959e+01 3.946495647856270494e+01 5.284880827963281291e+00 -1.585120448488922484e+01 1.425758195489048674e+01 -1.345439493703838707e+01 -1.400560361899975526e+01 3.389693641672374724e+01 -8.099956919687386403e+00 -1.343168428527366665e+01 -1.185451507957262152e+01 -9.260960782115304823e+00 -1.550166538255046689e+00 2.001947855569040513e+01 -2.976253082456464938e+01 -1.948867090762982812e+00 -1.455029208383555783e+01 -3.559863400927818589e+01 -1.611556108674564314e+01 -2.071136115606079997e+01 2.108092590558919710e+01 -1.916075419861718032e+01 -1.001474070728815846e+01 -2.316742731035667902e+01 -2.717470906592799196e+01 2.859051750151527216e+01 1.013376510615642268e+01 6.184619449785232481e-01 2.342615573122125650e+00 2.008121200199845191e+00 -1.500246591985019862e+00 1.437370695745663696e+01 1.771599138769759207e+01 -2.568538987874734758e+01 -1.701391447656097711e+01 -1.298823682052066708e+01 1.162708162754382046e+00 -2.240432482143217641e+01 7.686945623467646982e+00 1.709778918829703009e+00 -2.006807600531158897e+01 -3.140772110069366407e-01 1.016466217978906172e+01 4.248911325032612041e+01 -3.414612445870244262e+00 -3.357664896145319489e+01 1.315161040392134595e+01 6.798182456904429571e+00 -2.328468449959256170e-01 -2.030843161853861822e+00 8.644866057211467947e+00 2.237714727708050333e+01 1.354215029760203137e+01 -3.859809027110001978e+01 3.387294470048870920e+01 1.288189212427958630e+01 1.656050985847759804e+01 -6.504611066994897328e+00 3.467267579662672006e+01 3.131386037312423909e+01 1.301224708383176498e+01 -9.300452376349872097e+00 2.030552358635788224e+01 -1.181068256224480706e+01 -5.547341909535105309e+00 -4.532725643826062623e+01 -7.502223529807917402e+00 -2.543172808081101266e+01 -7.629293412406695785e-01 -2.625785310371256287e+01 -2.694772251318546807e+01 3.228912230432592168e+01 3.287836905907794716e+01 -2.327275602116308573e+00 1.718296760609255713e+01 -3.581036247886896007e+01 3.316699360241049277e+01 -4.284044331594438404e+01 6.706406252256891243e+00 -2.974434032476420686e+00 -6.141846422035895259e+00 -9.973059569118182921e+00 -1.380636359939106228e+01 -8.587980464744916276e+00 1.189613054185819152e+01 -1.393239496469162120e+01 -5.018356678512232349e+01 -2.102554443231241521e+01 -1.013111860926125729e+01 2.717074483676129404e+01 -2.378820387013663495e+00 3.466686080056514019e+00 -1.828327673198887737e+01 8.559854023476100693e+00 -3.317275372609944384e+01 -6.506065451650070663e+00 -5.659743790865796598e-01 6.719524531648137788e-01 5.405227965554614045e+00 1.158703961725737841e+01 -5.455905735717769822e+00 -3.178864703130286795e+00 6.536831677228482462e+00 -7.075387940289883382e+00 -2.818337272086269607e+01 1.265888674142926362e+01 -1.049881389696290235e+01 -4.175237986292574988e+01 1.107413276488152221e+01 -3.737362748350251174e+00 -2.081647576532165900e+01 -5.061917729486759754e+01 3.664433516999627383e+00 1.628127514468588544e+01 1.583347214697400851e+01 -5.036422323836866610e+01 5.294551640145332527e+00 -2.767911713202862334e+00 1.223159749179291111e+01 -7.382088327453092624e+00 -1.119816305596654260e+01 3.096662134981815484e+01 -2.343832793650037161e+01 -1.917592692207069760e+01 -1.032905988636317929e+01 -2.033158707434888868e+01 2.281665414000776337e+01 8.574111718607962729e+00 2.009327502926449682e+01 1.326012420812861947e+01 -4.738507867307160559e+00 -1.031778400960933872e+01 -1.739248494014319846e+01 -1.819718224308509846e+01 -1.182472180756394664e+01 1.987214919684257097e+01 -1.383679440321212439e+01 -4.632659581272521088e+00 -9.661982913358535541e+00 4.628390225932041346e+01 -2.050457976645455815e+00 5.831281742179129424e+00 1.455324175738672920e+01 -1.547736217984797824e-01 5.209405191091023113e+01 1.336624366820172050e+01 1.447210875460330115e+01 2.410315654427268584e+01 -3.795113584564352438e-01 5.600729244825844333e+00 -2.110879536415616542e+01 -2.448873549114118120e+01 1.646156782440127131e+01 1.018752196415313094e+01 1.321360524461169739e+01 2.015196537567184976e+01 1.954181868777333975e+01 -4.913907040713086261e+00 -6.690718493565893432e+00 2.215548532639926549e+01 2.770875896822652606e+01 6.550952841680790506e+00 -9.584304138590173494e+00 -1.526410771456069071e+01 -4.479806624694293582e+00 1.682836442033255508e+01 -4.255358849200651150e+01 1.934483857331906975e+01 -5.421742762568274365e+00 4.091173518872295745e+01 -9.652674171491415933e+00 6.140695487500493499e+01 3.272465554709877722e+01 1.738216051345739999e+01 -1.818226841971357999e+01 -8.986187628821207252e-01 -1.245772478007372541e+01 6.185329371049554226e+01 2.551600018590014063e+00 -9.187480900545622831e+00 5.330406071137234747e+00 -2.119546320325904176e+01 1.651813149111946544e+00 2.683589222562675047e+01 2.225569828850301235e+01 -4.208865986206261844e+00 -1.036838044746861875e+01 1.613459187776207315e+01 8.644457705537048398e+00 -1.349796213750734175e+01 4.239950075805736240e+00 1.279445072993046750e+01 -3.982809352637306954e+00 -8.829333502858647265e+00 5.183798915918300665e+00 1.020814667481028692e+01 3.788606907650553524e+01 1.786209340273280688e+01 1.305254010821371047e+01 -1.404014544810005027e+01 -4.700884246640932673e+01 -1.805191400991202144e+01 -2.304011123266303862e+00 -1.996940967614100870e+01 -1.118152292006330484e+00 3.432351217441238589e+01 -1.477209659695996002e+01 -1.285168221993576410e+01 1.667920800823911165e+01 3.672334149105772383e+01 -2.440735719283017247e+00 -5.220386829808842322e+01 1.639266032283509844e+01 3.978663840787165640e+01 3.864111027840959878e+01 -1.163180035457146211e+01 1.156271930044478813e+00 -2.703807570541323813e+01 2.673898239690834089e+01 -3.115436070965859372e+01 -3.654125423584179089e+01 3.201791034557930260e+01 -3.345133107604767275e+01 7.997951646317447150e+00 5.394598803053469283e+00 5.789739032560447640e+00 -9.947555075942489111e+00 -1.121495076102995192e+01 -3.271861983389148243e+00 2.196967204896526749e+00 2.491957665749946216e+01 -1.797276121432861373e+01 2.739563005471867285e+01 -2.007524807932662725e+01 -4.707195284359047882e+00 7.933368214084353554e+00 5.496362291692008739e+00 1.738574726954535876e+01 3.112722381264662053e-01 -1.578838455466207158e+01 1.351279838208713002e+00 1.061299695519404906e+01 2.746579305663125581e+00 -1.727670111118777330e+00 -2.138727152120230457e+01 -4.414980444428357487e+01 4.482405925896504328e+01 7.977605514113259133e+00 3.549371046305299160e+01 -2.842621224404452107e+01 2.280082799311598052e+01 -1.983624478925010237e+01 1.990439875359642130e+01 -1.230452645617267748e+01 1.119840919392767420e+00 9.338780392137930875e+00 -2.377851800937597915e+01 6.115542871996863639e+00 -4.012991539035346023e+01 -2.432412913369275032e+01 -1.673892666560661979e+01 1.468687476695496485e+01 -8.400850322964819483e+00 -5.882279846678112989e+01 -4.578709773410000849e+00 -7.284530718831987439e-01 -2.291870714373282425e+01 2.553592734656236019e+01 6.134940990767180580e+00 1.388614920423572485e+00 -1.341090752689073184e+01 2.465411185362844648e+01 1.234659172503933178e+01 -8.480139295412591594e+00 -2.009500389405110354e+01 -2.796821605625012808e+01 2.151625875255401610e+01 -1.601788784835037305e+01 6.594895799233059464e+00 1.305397959421476450e+01 -1.049938497744652821e+01 -3.792366218683471235e+00 -3.670743699003431448e+00 7.344597866909503558e+00 4.290820218546896214e+00 -1.146065990088069242e+01 -1.442404865585834806e+01 -3.118652268549372941e+00 2.972918132004370406e+01 1.689036290691529629e+01 -3.716465766176120233e+00 1.849261572376749641e+01 -1.403529459205899954e+01 -1.759160559570091564e+01 -1.205729619319674839e+01 8.904245826113575291e+00 8.843261197600932988e+00 -2.035197184496841771e+01 -5.672170112392629804e+00 1.631790888878357038e+01 2.789632886011216328e+01 3.089683025016806361e+00 5.132819892916254290e+00 -1.503536383044914437e+01 2.782478569305725813e+01 -3.339270789544219298e+01 -1.946029445802890478e+01 -1.574639894199795442e+00 -1.917606628652304579e+01 4.263509858216977477e+01 3.125905083592006051e+01 -3.417792440945738264e+01 6.080703992294296256e+00 -2.664788961428115499e+01 -1.535607273542039408e+00 1.059508278271564841e+01 -4.956436338808661901e+01 1.730465816589809336e+01 -5.363486009990938719e+00 -1.923840229020835579e+01 1.175218321977827785e+01 -3.607439348065423879e+00 3.318665733155764030e+01 8.077037677043398256e-01 2.663615150278600652e+01 6.776896102118845633e+00 -2.268503485488170668e+01 4.934364227256791580e+00 -4.631437864217076594e+00 -1.762816166826733877e+01 -1.168082357184321296e+01 -1.960903325643290174e+01 7.967610729362735178e+00 -2.807759868302883177e+01 7.611586788924626035e+00 -2.362821984007341314e+01 1.654159869914376202e+01 -2.368130838506930402e+01 7.607315895587572818e+00 5.372382691359110396e+00 1.686584146167302478e+01 -1.165727993282087738e+01 4.829143165789758996e+00 -1.554398252523484203e+01 -1.301163289416727942e+01 -3.897232973631687969e+01 2.031377437570551336e+01 -2.949459676071023750e+01 4.606359612979331075e+01 3.173284696164882845e+01 -3.002651847103016536e+01 -9.729368571405220933e+00 -3.564744371362267117e+01 3.431943483106011428e+01 3.995802469137212398e+01 4.091356997979267618e+01 -2.374585791351359276e+00 4.321766022641266858e+01 4.968897249467953969e+00 -2.592253665236325944e+00 -1.400328946053372103e+00 -1.141567841579471221e+01 2.008015282471385277e+01 5.533200774949285083e+00 -8.841519813683484941e+00 1.942829670924129459e+01 2.568646117552394514e+01 -3.219445833751519714e+00 -2.448604127097285144e+01 1.111964474635279920e+01 -4.594391344137470412e+00 1.205435587129405839e+01 -5.714559609273253571e+00 -2.452770177162549459e+01 1.960405489501872012e+01 -2.711978605165302270e+01 -3.441146102046437960e+01 2.185907854925472904e+00 2.916664968003377467e+01 -1.971756469389113064e+01 -2.532866084020980324e+01 -2.301119479036123039e+01 2.375892392006842613e+01 1.672366200006639403e+01 4.880119569538803326e+00 8.528760097174210131e+00 -3.354855758945526389e+01 -1.505645941018587308e+01 3.420751863946491511e+01 1.107425939643936807e+01 1.593596645758997710e+01 -1.598285192766838492e+01 1.598399337076507543e+01 5.591876755482607653e-01 3.725933720074205269e+01 -2.896882003713269427e+01 2.382375175641361409e+01 -1.740029872829547408e-01 3.464056448292478496e-01 -2.365380318609711452e+01 1.724072689169336670e+01 -9.526398187723714273e+00 3.961356727481079076e+01 2.277212370821572129e+00 7.860263027403044944e+00 3.110904020052791452e+01 3.151609657835451372e+01 2.010040741952730414e+01 1.159751318729244041e+01 3.721058170725281400e+01 -5.313400850857624924e+00 7.407134848009306438e+00 -3.111787241451242192e+00 4.112002880659918702e+00 7.243602217952150646e+00 -7.445928460939811089e+00 4.780562105831177022e-01 -9.386110221716833735e+00 -1.874708312905043073e+01 -2.778688289572659187e+01 1.872034284448463737e+01 2.237058712953322726e+01 -1.611297427949966021e+01 1.156289087581109598e+01 -3.126412427948218387e+00 1.083514956770851079e+01 -5.055955491669180901e+00 -9.061744421985252984e+00 -1.164088867672132110e+01 -2.628432835738835038e+01 1.015474200424032247e+01 3.152816297593509631e+01 9.829798913044197617e-01 4.328994542975861748e+01 1.353942220270199570e+01 1.684146031261989584e+00 -2.249459321201236151e+00 8.179314563228780699e+00 -9.725445829101563078e+00 4.917636111280392797e+00 1.907072361288536300e+01 -9.022238401116025486e+00 1.031816211949608331e+01 1.263175231131854925e+00 -1.690729559682619865e+01 1.484679778424467189e+00 -6.303433949902079725e+00 7.559921153629676205e+00 -2.224013470057830943e+01 2.482034891312373404e+01 -5.248129747736264505e+01 1.613213115550845345e+01 -7.578058962995738668e+00 6.128357834528456394e+00 2.437010675873288790e+01 2.924703559115355489e+01 -7.753566568504187684e-01 2.740093139322243943e+01 -1.079035118973861529e+01 -2.864151690655744886e+01 -9.199981858526390610e+00 -3.529075417029759798e+00 2.097846693164273191e+00 2.736632863930557136e+01 -4.466232413315197824e+00 -1.923089993173787349e+01 -4.318636958136098380e-01 9.360210702346945411e+00 -2.480672393273055221e+00 -3.876759253265954719e+00 -4.931339556949546221e+01 1.824925215838013770e+01 -2.573316348984693747e+01 -3.151875541715206674e-01 2.266744127845991219e+00 2.496792818688598370e+00 2.686220588085848249e+01 -4.285570499486869522e+00 1.622720823900063181e+01 5.709089365375749070e-01 3.049538815169056249e+01 1.982655907784402061e+01 -1.871148968355281639e+01 2.012090915236804722e+00 1.174629102834550665e+01 -3.045974398127889060e+01 -1.119845114747910264e+00 -1.871187871876594500e+01 2.416837930316844307e+01 -1.947954998596824083e+01 4.643612817782192081e+01 3.549075442187122675e+00 -1.622060288880394197e+01 -9.271939877169613209e-02 -3.473666546790232346e+00 2.635097934725855140e+01 -1.133677415676240230e+01 -4.751209114810918521e+01 1.170774381644125484e+01 3.099695371747199335e+00 -1.700940396598100790e+01 3.519545453865686113e+01 -3.593459288266257090e+01 4.804278090540919521e+01 4.495390152105222192e+00 3.663702463649822505e+01 5.452644297544578578e+00 2.090769679927460345e+01 -2.900501709144471008e+01 -1.919151413971263764e+01 -1.881661367521487094e+01 1.045446579732926828e+01 9.747675142179652141e+00 7.146122639734134196e+00 -2.141703012506064852e+01 -5.175181510794514494e+00 7.155294439204164192e+00 1.648351915774794563e+00 -1.461287487525260609e+00 -1.427875354027120913e+01 -2.651836602413160549e+00 -3.161356280925644668e+01 -5.581856956237563949e+00 3.919976265428850581e+01 -3.404262051920153453e+01 -1.866717405873489355e+01 3.674172665728656995e+01 -4.512085252443782224e+00 1.476489841138462111e+01 1.731196447265694971e+01 9.774460447399821561e+00 -3.435333196929655486e+01 -1.806393612026299422e+01 2.804410881688118806e+01 1.404604419516626912e+01 -4.808830207947231372e+01 2.078412784449842832e+01 1.635834902348003439e+00 4.194150250947483016e+01 6.203165147032834170e+00 -1.628026913992491131e+01 2.168861302802654123e+01 1.260617335480953116e+01 -1.724008658113351089e+01 -2.154500415661992108e+01 -1.838273008873606074e+01 3.803824934596707408e+01 1.793013716404392355e+01 -1.281459836878846126e+01 6.080386309325928273e+00 2.570061067900098806e+01 2.926959933648451972e+00 -8.207786747384874459e+00 2.049236187712658719e+01 7.708586587068460005e+00 1.913799628527439367e+01 -5.269361243876262790e+01 4.122371101765568824e+01 4.024525023570531879e+00 2.194006693978119316e+01 -1.612815567529216665e+01 -7.018265028202788081e+00 -9.785089417518292976e+00 3.584726864642719590e+01 -1.539772771042295751e+01 -1.051586301779738264e+01 7.902981303430664184e+00 1.799697995732744715e+01 -5.023906108931586800e+01 -2.811318286454988069e+01 2.905445707005539902e+01 2.511789079259379331e+00 2.187101965954315830e+01 -1.254605166564903662e+01 -1.331935441876234805e+01 4.311101839893217047e+00 2.588991108632711047e+01 3.236100066111519880e+01 -5.575547385930359212e+01 -1.225813501457898802e+01 2.176312578550522403e+01 -1.208719898897233946e+01 -1.521712322409254980e+01 1.710813501426482475e+01 -2.112077016090618287e+01 -1.499897783476710211e+00 -7.411668871395413749e-01 3.323698781650607259e+01 -7.999926237943562946e+00 2.467083805271676766e+01 -2.605721729150562638e+01 1.982107745467233118e+00 -5.575515132746835079e+00 3.624477485430402268e+00 3.145367988304011320e+01 8.125444944274279990e+00 -1.921505213889873787e+01 3.830375649170317143e+00 8.694666064634793301e+00 -7.046101598757344320e+00 5.892477941987568357e+00 -2.372824549809437045e+01 5.494151765311304558e+00 2.235185044817974287e+01 1.303569881039397194e+00 2.847381499696963303e+01 -5.624468003756362577e+01 -1.461085215141423355e+01 -1.368535263419902037e+01 2.089808660745876878e+01 3.757608884412560002e+01 -2.651114328991923941e+01 -4.572969457481924138e+01 9.985662562275548382e+00 -8.042485429207168579e+00 2.464729436960057996e+01 -1.576633409118920426e+01 -8.580720016394955962e+00 4.943383716882814305e+00 -3.078506481952738127e+00 9.258087355043326250e-01 3.654038780388800589e+00 1.967643401368004419e+01 2.520394370424286024e+01 4.628555146092636186e+00 1.861481111658580900e+01 1.094619040764936990e+01 1.034122322773796654e+01 -6.344305278470185883e+00 -4.208136925833211706e+01 -7.832994894775052508e+00 -5.129166804416799508e+00 -1.198125734018316990e+01 -4.704165138868901863e+00 4.070990714271684396e+01 -3.354247280521390451e+01 1.362998547680058792e+01 -2.553889591907235967e+01 -4.719180124061749915e+00 2.481035902700459062e+01 9.943853007427835067e+00 -1.134677928792659785e+01 6.875550448995362274e-01 1.433542693578087324e+01 2.549412121872735071e+01 -2.194657908179740602e+01 1.224965884924391091e+01 1.708957317267428522e+01 1.653344874149674126e+01 -2.069793876386427089e-01 1.231312604875210681e+01 -1.697600561738924085e+01 3.045294355398162267e+01 5.892133182774111688e+00 -1.908461696542873298e+01 1.838766435031813629e+01 -2.314139383455921628e+00 -9.145681685500617775e+00 -1.098697659629581480e+01 1.054161956421280877e+01 -9.777924375795759460e+00 8.229267723712798688e-01 -9.692827351907444822e+00 -7.144006886153643876e+00 1.133566470607165755e+01 7.073675719741979728e-01 1.377677330278378420e+01 2.360098125190830487e+01 4.430627952588873875e+00 -9.693760567407389672e+00 3.186796161613826506e+00 -1.767558295195435747e+01 -4.067937689817921409e+01 5.202323867491609022e+00 -4.937260116738481486e+01 -5.259955635491019021e-02 -1.723347620083633913e+01 -1.703859569667682194e+01 -1.564175525782586185e+01 2.636269155150510812e+01 -2.217653294411175757e+00 -1.461314568071037323e+00 1.868134148387195026e+01 3.916092988289540955e+01 3.177886155616286601e+01 -1.107909156125654881e+01 2.100176165858445909e+00 2.925665024878183829e+01 5.426204394966331002e+00 -1.867762551794386994e+01 -8.105172692579216687e+00 1.435566683702243296e+01 1.126161770676620488e+00 -1.988255882186875212e+01 -8.513559122038907745e+00 -2.529826338381224105e+01 -1.894086807230953351e+00 -6.174978678194729120e+00 2.378359773655610354e+00 5.006251482019302479e+00 -1.655299470059553357e+01 1.821413969233555719e+01 -1.833144080040251112e+01 1.800220317836482309e+01 -2.149048080656140414e+01 -5.047341364213560055e+00 2.692732065705298794e+01 -8.028668445932369835e+00 -4.055438815607662839e+00 1.090661091718739861e+01 -1.042043416157061486e+01 -1.827000197122935177e+01 -2.447202383520842517e+01 -3.251010728475691280e+01 1.838422766076613035e+00 -2.455519035101088576e+01 1.369798779478886175e+01 -4.197151792493421141e+01 2.234763244732195986e+01 1.520316766948100984e+01 -3.076298005023899051e+01 8.423180145121463624e+00 -6.599935287955016605e-01 -7.891149478051787902e+00 -2.195539885646885381e+01 2.471543826045748204e+01 -4.084860585324030069e+00 3.783865361881733058e+00 1.813158345205129152e+01 -2.367082962630149001e-01 3.324057027243836870e+01 -1.358629514507644576e+00 -3.294890908136783025e+01 -7.001442777256686512e+00 3.614387722689953364e+01 -7.318175409533025366e+00 6.099009778739046261e+00 2.104916819265759020e+00 -2.103364314716791444e-02 4.210151020006798461e+01 -3.117726865559802008e+01 -2.295523661361714574e+01 2.498674293414669734e+00 1.007683459728322006e+01 -7.422756541427100174e-01 -3.387995262644281524e+01 -5.194713844380873979e+01 -1.032582713542037922e+01 -3.214414442958443630e+01 -4.251763015901499898e+01 -7.359454229782373957e+00 -7.459778385133079226e+00 -1.564838883957495774e+01 -2.063912719894243075e+00 1.611344153134294022e+00 1.422615509193751127e+00 -7.449049190606870319e+00 -1.197483360310909184e+01 -7.738178800800064039e+00 2.466146007325601186e+00 -3.703514763095398621e+00 1.421779351221344534e+01 7.140557850861220857e+00 1.783829194608505020e+01 -5.803340702539259155e+00 1.452039472973507550e+01 3.240703733117909024e+01 -1.574801552678555439e+01 1.804074296116636233e+01 3.077757083289338169e+00 4.147149257438477576e+01 -3.397386081507934197e+00 2.807043330458867203e+01 -1.957497950773939266e+01 -1.312908618805443073e+00 -4.148279905935027045e+01 1.153117490263728451e+00 -3.936415648882038454e+01 -2.493647480885752543e+01 -1.545873547659059355e+01 -3.580709675988084939e+01 -1.167598778142762228e+01 -2.295059233045694569e+01 4.169214096702755334e+00 1.434673385215079033e+00 -3.276928301761489593e+01 -1.569031084631094197e+00 -3.668291565411748678e+01 1.722424924130696766e+01 -1.074314564236405900e+01 -3.013508660427059027e+01 2.841623572539259257e+01 1.313331504719895904e+01 2.289957889522053947e+01 9.334787802656570932e+00 -2.598905117614996385e+01 -1.279554454694191712e+01 1.961416323128634431e+01 -3.540350507626621290e+00 1.512078497405913602e+01 3.283555040597642805e+00 -2.681186767078688860e+01 -6.616235680145941878e+00 -9.234694783382098038e+00 1.426008195205973905e+01 -1.246220333554172122e+01 2.595614971903081525e+01 -3.472294337320985136e+00 3.431829323947888088e+00 5.474534856646637859e-01 8.356941027299786384e+00 1.883538612398281842e+01 1.828178808724751844e-02 1.349841499547093981e+01 2.268140255992491472e+00 9.397264961583514875e+00 2.114412465757647297e+00 2.812233966356767567e+01 -1.547185125208347678e+01 1.874299793111174850e+01 2.554754209139414201e+01 -1.968560193967585414e+00 4.842556700553855897e+00 -2.124052339171281112e+00 -4.247888513298953228e+00 2.119021615767727695e+01 -7.246698401275569523e+00 3.229529931722474601e+01 1.124946419543179310e+00 -4.369395794137950162e+01 3.244338887761131662e+00 3.808805126717312817e+01 6.026348878298117029e+01 2.974329212981960779e+01 -2.415097469041562306e+01 4.948873482937056423e+00 -1.167576333767707908e+01 -1.717835190167914661e+01 7.845623142854536436e-01 9.495008727800858139e+00 -1.774788006789366790e+01 8.080410645098037747e+00 -2.852987352035392021e+01 -6.762414713841223834e-01 3.038870439885378083e+00 2.518051303488207182e+01 -1.769753525296967922e+01 -1.230179216037886114e+01 2.198435036306360146e+01 -4.002919875985316622e+01 6.433166739504420306e+00 -2.542192089184282722e+01 -9.816423445017218086e+00 2.586145055973494777e+01 -5.910071283035271961e+00 2.657557021320476262e-02 -2.274000108620437999e+01 2.054124168045936472e+01 1.032580989720008802e+01 6.532270029569485992e+00 -2.131315159976422535e+01 2.714722008827497035e+01 2.593275873736741488e+01 7.241576402632192710e+00 -2.797517111306285642e+01 3.141615094482504844e+01 -1.651657088488347114e+01 3.539574614755944815e+00 -4.955304196407440465e+00 -3.048072853761225076e+01 -1.122022540749745723e+01 -3.867788263666016135e+00 1.985040167204719452e+01 7.108922956218624023e+00 1.138833559930471750e+01 2.858743034356944435e+01 6.636541926328620278e+00 8.417887499136964990e+00 -6.888508443327959974e+00 -7.918706954839759504e+00 3.223829743379212687e+01 3.196644317604706131e+00 -1.512834794562332341e+01 -4.178144558162544264e+00 1.627763207329000394e+01 7.679591785467697385e+00 -1.479076553444184050e+01 -2.475885239797089810e+01 2.181543449648196464e+00 -1.385434578696408181e+01 2.471160736661962343e+00 -1.102016859494305123e+01 2.079554940227519921e+01 8.036930784265779337e+00 9.608172386927344988e+00 -4.054245491206399876e+00 2.475224174223237839e+01 4.700231349679461768e-01 1.125295638853673630e+01 -8.944076023634439210e+00 -4.381686745663407656e+00 1.746777432854304379e+01 4.253158234775419544e+01 -4.737061364623008863e+00 -1.445776658402320614e+00 7.889379484759036387e+00 1.259404422028937098e+01 2.357479857352686992e+01 -2.956324899896144665e+00 2.502345926888544270e+01 3.137837306304120943e+01 -7.370936110427573240e+00 2.751100582418060014e+01 7.493011780646018138e+00 6.866730737415580599e+00 -2.282855612083596242e+01 1.720715654824739360e+01 -2.884731274141964974e+01 -3.070503774624580462e+00 3.167345409249940502e+01 -1.944526250660772249e+01 -2.577838203279118190e+01 1.973870157753368915e+01 -1.092406262790319005e+01 -1.394837425485107651e+01 -2.616111471920618214e+01 9.252725266759490808e+00 -2.523397559922823774e+01 2.627503015688849031e-01 -7.998789807086858161e+00 -6.499407183887275785e+00 -1.745603655036514112e+01 1.749525349926796736e+01 -1.521179863937590326e+01 -5.474892266487867687e+01 1.569133623892984986e+01 -3.304661538476813121e+01 3.302350222180767503e+01 2.139737581794299714e+01 -2.555307126849732491e+00 -3.289143737604486262e+01 3.852913920217692123e+01 3.188701562393604583e+00 2.064672320148547868e+01 -6.382472237046393992e+00 1.665707440961644892e+01 3.797893867211966779e+01 -2.546835856697458667e+01 1.426448052584720072e+00 1.782027296055196786e+01 1.700812184725675635e+01 -8.505006019472929779e+00 -3.238242621406452315e+01 2.060862860104274574e+01 1.818143513175462900e+01 3.144074233184790401e+00 -6.585267586172584231e+00 2.130758297981207505e+01 2.769065122629041298e+01 3.259852342102570333e+01 -1.010797955447112706e+01 -6.589736650838872167e-01 -1.225894376009150477e+01 3.661677109933235919e+00 6.740388959857465778e+00 -1.882530699107580219e+01 -9.515297706578527581e+00 2.120747094970551139e+00 -8.050970565206410967e+00 4.047439492034327202e+01 2.247523705376136149e+01 -2.441483083339778482e+00 -1.266702031650231142e+01 -1.293664177910676472e+01 -3.284190308419685778e+01 -5.498233095318323382e-01 2.097958992790011479e+01 1.284492407217426191e+01 -2.190936739381092124e+01 3.397512555469057816e+01 -3.454595607041178518e+00 4.459491647055175534e+00 -8.283732399842570260e+00 -7.238397841424805357e+00 3.173200209445992126e+00 -2.400520274040361279e+00 6.432691833520911118e+00 1.128469296113558729e+00 -2.310163923088994409e+01 -3.309264877168007324e+00 -6.705912208497930571e+00 3.017731060324938142e+01 -1.530219384508357550e+01 7.364348270550131303e+00 -2.200605695088066938e+01 -2.714365432038741588e+01 -2.039976865089161961e+01 -1.335365904406584647e+01 5.092769921111669262e+00 3.031096939224108056e+01 2.290645553946642465e+01 8.011269362435504249e+00 1.575003255122732249e+01 -1.612890979543227132e+01 -1.892662781945836148e+00 1.959237096120567756e+01 -4.099512941669344102e+00 6.467468975553463117e+00 -5.470947470416808178e-01 -1.798608800759102166e+01 1.214089709866858868e+01 -1.661488556535525296e+00 1.121868033060923509e+01 -1.824251099954976141e+01 -2.083466684236408906e+00 9.654345767097026965e+00 2.683116315242905614e+01 4.814005356703871996e+01 -1.435573789308824466e+01 1.158014686948979133e+00 -1.246305291203728238e+01 -1.356267652674158875e+01 -1.116598701454289611e+01 3.209706204099033844e+00 2.123510823865155217e+01 -1.539309802915401093e+01 -1.777102483592715032e+01 2.616065273041234818e+01 -1.330038581580324575e+01 -2.143067109897814149e+01 3.915841217135704255e+01 1.136548118745416502e+01 -4.027093883693601128e+01 1.466460690440550785e+01 -7.355464188126774161e+00 5.357117944779367491e+01 1.022147802900322766e+01 1.203547319670017046e+01 5.259632666876033369e+00 -1.285631964582577957e+01 -1.564000448956819511e+01 6.155956715164634829e+00 4.279364230116433632e+00 -9.819444946718405731e+00 -5.890911700062160605e+01 -1.599523459715452489e+01 -2.016265237797161092e+01 -3.885567965149701308e+01 -2.521783432949969495e+01 1.140120982599988342e-01 -2.175765711422467064e+01 5.901988311270839560e+00 -3.108934421637330914e+01 -3.130063920058755755e+01 -2.252445985594286526e+01 -8.277061551805617867e+00 -4.065548273018560366e+01 1.865937927793104834e+01 -1.292205126347161936e+01 -2.137352668556602353e+01 1.439102198180048298e+01 -1.525798898294724815e+00 6.574815644623073219e+00 -1.839331583667460990e+01 -1.458060662580815503e+01 -5.405273032506624276e+00 -2.970482734601222674e+01 3.648773143206005187e+01 -2.259096904051735777e+01 -9.442115430867634274e+00 -2.413377194989827146e+01 6.752014198010826362e+00 -4.939674276856735702e+01 1.345285008585181075e+01 7.903719241893752967e-01 1.061616580810154176e+01 -3.860641303592738272e+00 1.671723099859147155e+01 2.182003842804677163e+01 4.787015761285989157e+00 -9.619181360059037900e+00 -6.789158673357586160e+00 3.379708438557454286e+01 2.158370078693945970e+01 -9.470416490193466430e+00 1.535629324148331243e+01 -2.751198082195724481e+01 -4.868499395712693745e-01 3.011319242437743071e+00 3.539839219174431229e+00 1.069473193793989196e+01 1.763021315917679743e+01 1.009995154683846330e+01 -5.639207494957135580e+00 1.196871667778655102e+01 2.186479930243138625e+01 -6.128375624457843784e+00 -2.152716256529329186e+00 2.896735640145060575e+00 1.496226632212178442e+00 -6.682596966041973729e+00 1.869190970480182656e+01 -3.248468179513188403e+01 1.526825384140550135e+01 -1.745224713229212554e+01 -2.034090826278195152e+00 -7.918120093711187302e+00 -2.121571231533792457e+01 -3.530976224218487225e+00 1.302023591201489339e+01 9.711288888894028304e+00 -2.994075857439456456e+01 1.494763529344234598e+01 -1.183736696139802547e+01 1.549953254399824942e+01 -6.764024593244554850e+00 -2.212211854763481966e+01 3.854625909238426074e-01 -1.608023133716085074e+00 -2.432558373307516675e+01 -1.336891604451107618e+01 -1.179894146510635622e+01 1.134927294108727253e-01 -1.313839723736499820e+01 -2.269764353054262784e+01 -7.088919888580308415e-01 3.545007230818963517e+00 -3.237439008265263851e+01 2.524549919074477344e+01 -3.393346702234539691e+01 -2.498664214849338805e+01 1.125872575830547717e+01 -1.118127931310475098e+01 -2.990677065082432584e+00 1.070521973293061713e+01 -5.122477060836530427e+00 3.377687789097544169e+01 -5.295582042933492106e-01 -2.151434785308625308e+00 -1.212246382015904622e+01 -1.428843655000514623e+01 -2.248789163558714055e+00 -6.200163809400668136e+00 3.512179331971133678e+01 -2.290090388878427419e+01 9.583888031995060786e+00 4.989664551198834452e+00 5.153975906208788871e+01 2.265130728735936572e+01 -3.735095322873402957e+00 7.479726605262299044e-01 1.558681179939036454e+01 -8.271337324195220830e+00 -5.394714136253672621e+01 2.928751740107577461e+01 2.946189719731738421e+01 2.132076856169213741e+01 2.259889086100881173e+01 2.730148476088029952e+01 1.213663947873344817e+01 -1.056787814538225945e+01 7.421616843779927031e+00 6.032733537358034859e+00 2.516952138396932437e+00 -1.810021362281836188e+00 1.865372927474868447e+01 -2.263819290514069493e+01 -2.308711847842648268e+01 -1.353183180986594003e+01 3.130433409043390469e+01 -9.265673817087485276e+00 8.558630896650704756e+00 -6.992076712557984131e+00 2.569641286490213616e+00 -1.822440889904150296e+01 7.911944876253583558e+00 -3.121701606273844476e+01 -8.657686553913466199e-01 9.094590385259229137e+00 -1.577286405411506820e+01 2.423809714186350561e+01 -1.608871951497033237e+01 -2.003966601352701105e+01 1.190046469601561085e+01 1.390057433600959769e+01 2.003880834387740251e+01 -1.114025199949464806e+00 -5.977226261249763972e+00 3.204909423563155446e+00 -6.623431497778891064e+00 -1.560944296787378782e+01 1.569395266320667659e+01 -1.019469108704434746e+01 9.381257032953222108e+00 -1.369465230618288665e+01 -4.097943409406739335e+01 -3.162960281015218555e+01 2.655528830781013205e+00 6.830714622451140805e+00 -2.046695529447455808e+00 -2.392815317753084425e+00 1.369776980877328576e+01 -2.449896819716105067e+00 3.549061708211780086e+01 1.316325658459438719e+00 -2.863815446018575273e+01 -5.300668213545521867e-01 -1.761723774217652760e+01 -2.788780862836654251e+01 -2.487451524205844322e+01 1.285950663866082877e+01 1.735766029531670895e+01 -1.999106148995188192e+01 -1.475616187782880395e+01 -8.081239041804336054e+00 1.666614719823240875e+01 -1.762335079317366660e+00 -2.112702976971950974e+01 -2.161057133566277244e+01 -1.937655015231086253e+01 6.787327248526353607e+00 -1.102603710670719295e+01 1.889805336986280793e+01 -1.132576071140973362e+01 -1.147566677936299939e+01 1.757190959633926042e+01 -2.676892386466830587e+01 1.212410358825940193e+01 2.095071471408051877e+01 -2.779202383008555799e+01 2.663792943397017332e+00 -7.686607492553200416e+00 -1.908835528684869587e+01 -3.178137828473592275e-01 -1.070701312987836218e+01 -2.195743828012588850e+01 -2.386523724606266228e+01 -5.726728227891868528e+00 6.807462478782695392e+00 -4.444145968639361399e+01 6.725496429354213213e+00 3.747421902750187162e+00 -3.138075721759325809e+00 -1.168063863388435042e+00 2.393863177067118286e+01 -6.529724384448753582e+00 -2.142086890309488290e+00 6.530181820844104257e-01 2.245289287294999880e+00 -1.329660439751829770e+01 2.675164840855112303e+00 -2.005909151914912592e+00 -4.457466655416525469e+01 -2.767112083374573217e+01 1.043941746989890618e+01 -8.748226590287487836e-01 1.106013119265850975e+01 2.087726720206953601e+01 -9.132039579326360013e+00 1.397593463931844582e+01 -1.584546071582771720e+00 -1.177458949174005554e+01 -1.401919033412085724e+01 -1.340787571417303781e+01 -8.780203824005104352e+00 -1.968875764815252083e+01 -4.431070629727759780e+01 -4.462041467717576815e+00 3.565262752945348890e+00 1.209273976905516257e+01 -1.541840760066135685e+00 -3.608556311319654242e+01 -2.073569533936318976e+01 1.325122832250252003e+01 1.867940664161575670e+00 -1.647288785347589624e+01 3.439993417743192783e+00 -1.164862430614491906e+01 -2.330122131465816793e+01 2.391366259216000856e+01 -2.463587682327783313e+01 1.891419989065557061e+01 -1.499655735918679289e+00 5.451159885223440860e+00 -2.633256427543037148e+01 -7.987225033930334561e+00 -1.591077852830064820e+01 -1.415704313218387966e+01 3.762156168834502434e+00 2.040398593955444184e+01 -4.210842823994945405e+01 -1.511052102820496224e+01 1.895091904002725514e+01 3.761344051042891579e+01 -2.803663375531345814e+00 7.728261000752759458e+00 9.643084298578916247e+00 1.183956209581051766e+01 1.303584332033814075e+00 9.506827130516324331e+00 5.625491771876456326e+00 -3.042809736816057509e+01 3.642357190694637126e+01 5.988073434885812674e+00 -3.424750959428111230e+01 3.042704238783368709e+01 7.345833411683835301e+00 8.587120977302705072e+00 -1.589873969893139893e+01 -2.655109612116725160e+01 -2.151961054370980264e+01 -1.531194255860305731e+01 -2.886873787673046365e+01 -4.409691721016536547e+01 -1.382608608661504590e+01 1.957707508096434523e+01 -1.076486790895702228e+01 -2.515449736723748231e+01 2.660510025781560728e+01 -4.624086340432763675e-01 -7.182736401514998370e+00 -3.252794343552808698e+01 1.546064471299802534e+01 -3.072328192649580458e+01 -1.733214320604081493e+01 -2.164878678846708127e+01 -6.198257777220334691e-02 9.274615994131256258e+00 -1.239006917069000124e+00 7.382934886216764525e+00 -8.140671765821605455e-01 1.999741008967427902e+01 1.733531410428081543e+01 2.709533756060574916e+01 -5.304293792136279606e+00 5.230721451845619541e+00 -1.440384226430636794e+01 2.001332899350972028e+01 9.783140309343448138e+00 -2.180150651281021368e+01 3.242727737140351962e+01 1.812066932603804759e+01 -9.866624944467226044e+00 -5.269159870236826748e+01 3.294189983572093183e+01 2.989703496654829706e+01 5.048469835756161928e-01 1.588197361946561159e+01 3.433275073860193061e+01 -1.931256472152965387e+01 2.808846003773608402e+01 2.194677075465932248e+01 -8.189070264966552770e+00 5.179581279127019400e+01 4.489578349194722762e+00 1.970513391246792168e+01 -2.352810783618778601e+01 2.141407905974647008e+01 1.716472945590579258e+01 1.275479698162301290e+01 4.954177419756368828e+00 -2.670914491998605200e+01 -1.115045212325905766e+01 -7.653957511334112063e+00 1.654864170168669091e+01 -1.077966222327504120e+01 -3.121710839768589452e+01 -6.634860222670551089e+00 -6.525393779690053186e+00 -1.932839353614372868e+00 1.821872758115080648e+00 1.675495921621292794e+01 -2.424484598600536600e+01 1.705397581885804925e+01 3.092089273262043037e+01 2.601160665854531828e+01 -1.625862297347585894e+01 8.457526511857375695e+00 -1.167458791265868356e+01 -2.441395475644559809e+01 2.447365227792415610e+01 1.838854043411064865e+01 -9.597930455441428421e+00 1.198384831488963442e+01 -5.264535537986575697e+00 1.630086395481609074e+01 -3.189292428249633105e+01 2.398369715517546297e+00 -2.830334016153754462e+00 -1.325236535974207186e+01 -4.637036095128007851e+00 -6.853068853862252396e+00 -1.991233322802997474e+00 -6.126364710656369006e+00 1.550918592655960815e+01 1.947525798315890100e+01 -3.475875796973787146e+01 -9.794989376915086865e+00 -3.057436226818698799e+01 -3.256521597978149885e+01 1.518574113047000473e+01 -4.562417984684960004e+01 3.851855934009183358e+01 9.136547309072733380e-01 -2.761681359043672845e+00 -1.854658267352521506e+01 1.735535036808195430e+00 -7.724560102479081536e+00 1.655758439755827993e+01 -1.873478545620983482e+01 1.092374388184073908e+01 3.815008076916609703e+00 -1.047739854939834103e+01 1.011518898258442611e+01 -9.376191761851064399e+00 9.990004189791651390e-01 1.869810707636195346e+01 3.389371337237854931e+01 1.780451619204180957e+01 -1.672325068249422131e+01 -1.225612379728934265e+01 -8.592179767464584117e+00 -1.286426161553665537e+01 -3.357049744009631409e-01 2.444869958525117326e+01 1.712509617155229691e+01 5.340406097715642630e+01 -7.064039929363850945e+00 1.304036616978133445e+01 -2.767371327769956224e+01 1.024721568827486884e+01 -2.160380112032011368e+01 4.920453621758349882e+00 1.442867748727457666e+01 4.963222407206952624e+00 2.959023461639257846e+01 -8.143919420358077588e+00 8.637559512152026997e+00 1.984500351324822631e+01 -3.518634824065655753e+00 2.049851493085335008e+01 1.797998398378090723e+00 -8.052581655310717679e+00 3.259162821840319424e+01 -1.760325965119456626e+01 -1.907468100586510218e+01 3.842523752205518406e+01 -2.953630177510861543e+01 -1.604512484290389907e+01 2.526546468469278750e+01 -5.783643072653068540e-01 -1.935575202830286612e+00 -3.652251551517994965e+00 1.257604690625380606e+01 2.004689588296727010e+01 9.492485582699577762e+00 -1.015240369132105513e+01 9.540625001431759955e+00 2.934346849588362360e+01 1.226028289455899056e+01 1.860209106067555140e+01 -3.936605303355692342e+01 -7.116597402923049209e+00 -5.239079967725367659e+00 -5.387137373907560089e+00 2.910113720458931397e+01 3.573767404363859868e+01 2.846409672898101917e+01 2.104826951112911360e+01 1.270053411542869526e+01 1.412817333681194931e+01 2.888396912289596496e+00 1.109089344816100997e+01 -1.590627291922325703e+01 -7.375998213745027954e+00 -3.097923488329246133e+00 -1.713829579532184511e+01 6.619007498794088562e+00 4.147577157471048537e+01 2.158508934068092344e+01 1.899486357804295267e+01 2.169136518487950127e+01 -1.116985801972461090e+01 3.171025581879458244e+01 7.916879202215715949e+00 -5.040936424481685663e+00 9.657989635436345921e+00 9.494028456346818245e+00 1.780397114934579861e+01 -2.603416470493212120e+00 1.698692931014737439e+01 -1.374130063570961369e+01 3.246711707134183555e+00 1.855371377645466069e+01 6.788055362909373169e-01 -2.139047628170827942e+00 -1.286630606013100753e+01 1.374902102560321637e+01 3.247938664376949447e+00 3.834584398090066770e+01 -1.180102955737258696e+01 7.747275904761926846e+00 1.885075909080930812e+00 -1.862777683212141966e+01 -9.051660683712807298e+00 -9.827550273158859540e+00 5.180305485882248373e-01 -1.791447140575128927e+01 2.336417021923420378e-01 -6.624191461281322191e+00 3.634961360195331892e+00 -2.985065701472492172e+00 7.147869204772014484e+00 2.371574009607549272e+01 3.487320039738494870e+01 1.858427687227093728e+01 -5.050833113986657352e+00 -4.873276065505473653e+00 -3.074477261602439526e+01 9.999604550645789791e-01 1.750705734281599391e+01 1.169695489381009601e+01 1.369397686393849334e+01 -6.375652537462859204e-01 3.819372893802633939e+01 -9.815869330480831323e+00 -3.719470841205308176e+01 -4.786631797866421678e+00 6.732378342668534188e+00 3.071992692829763172e+00 -2.017246587903120059e+01 1.300380741934433360e+01 -9.373683149533606596e+00 1.896126973074894551e+01 -1.687753307819897231e+01 2.257083137949981833e+01 -1.865089799393248171e+01 -1.313992944263560680e+01 1.053541205071969955e+01 2.230941889184925842e+01 1.211288128776227602e+01 -3.404634192681066907e+01 2.104569922235177870e+01 3.315464147783624327e+01 -2.685719807416560911e+01 -2.121748720458674242e+01 -3.227424297838595635e+01 -1.242567677744034604e+01 -2.068434378042715593e+01 7.854717870391969115e+00 -2.139569041520961434e+01 -2.052282054045518578e+01 -5.524993216663430573e+00 -2.339131825991920266e+00 -9.299333427289104392e+00 -4.285580488877325678e+01 2.650339882924622614e+01 1.474543391366564649e+01 2.593220181367687616e+01 -1.255192420909248341e+01 -6.602866803532606355e+00 -9.050831968997766097e+00 -2.205506435870097093e+01 -8.638964317082443500e+00 -8.973412439746690339e+00 1.480183823342349214e+01 -4.101116422481705825e+00 -5.556726814213556054e+01 -1.347553909341369938e+01 -5.210058065894265233e+00 8.359555420119251679e+00 6.012092534423857160e+01 5.915448546810512909e+00 9.499680031521842594e+00 -5.039291158230619061e+01 -7.176511861372086187e+00 -7.593963951167872040e+00 1.655444360101895640e+01 1.206726703260112643e+01 1.215361735766134643e+01 -1.669764258596578799e+01 -4.775762136877885311e+00 -3.595596202578764888e+00 6.953580718248470127e+00 -1.611845149603443872e+01 -2.882023272498360100e+00 9.825445015983147456e+00 1.255433033599140202e+01 -4.185680699283525996e+01 2.610660990199639997e+01 -8.330406277544579297e+00 -2.642655159270432819e+01 -9.646343815229172947e+00 3.379098565524442677e+01 -8.509208983786981761e+00 -3.328159735786347717e+00 1.801816931421044288e+01 -6.863271344357223747e+00 1.809267169489317872e+00 -2.062953803778776773e+01 7.107428732805781024e+00 1.037065812805977494e+01 7.860038766927585741e+00 -1.994785966034955038e+01 -2.569531769891000650e+01 6.012580929704239630e+00 2.365541911882995407e+01 -9.489600386402427645e+00 1.723517945045924549e+01 1.318849565204307517e+01 -4.411479707000609807e+01 -1.557528266648006365e+01 7.096257567181172732e+00 3.170317635380834442e+00 4.084857644280356581e+00 9.302486175645773514e+00 2.713296265296099463e+01 1.412480286519828709e+01 -2.175309353494178666e+01 8.033322022835889697e+00 4.588745587534742043e+01 -1.736503128331118262e+01 -1.430247074650496764e+01 -3.710810995981006055e+00 -2.433275808333288381e+01 -1.832043375540311558e+01 -3.999106219195980572e+01 -1.786498119333483103e+01 -2.296471859484017841e+01 -4.903438983250193672e+01 -4.091085847728969327e+00 -5.505952223441378024e+00 -2.061368111603667330e+01 -3.781197979064742043e+01 7.916380616471895948e+00 -4.199662370455534699e+01 -7.652803517545235579e+00 1.571238525728044344e+00 1.405643549276086191e+01 2.771997654785204190e+01 3.055739205391329039e-01 -2.350556543856978564e+01 -1.799735359681424640e+01 -1.121167148482833831e+01 -1.670505393132864169e+00 -2.525283952348157968e+01 -3.169369394700111897e+01 5.237103021735996577e+01 -2.081446851029889800e+01 -4.138432069775221933e+00 -1.191726470266796056e+01 -1.045609690295856531e+01 4.846487808047474033e+00 2.652117302437156354e+01 2.011644203880142978e+00 3.746863484128428468e+01 2.343567849892325938e+01 -2.443423414274441186e+01 2.699975854394422470e+01 -4.228506510096237037e+01 2.913571595196913933e+01 -3.091394562075743835e+01 -2.469226596130766893e+01 1.513402598901007856e+01 3.339142322535123952e+01 -1.892917469970492039e+00 -2.297803171588162385e+01 3.279213932341659188e+01 2.527497130908864520e+01 -5.687851725166209960e+00 1.026016054929965549e+01 2.020985752586145434e+00 -2.555256839097153687e+01 4.405012656274115557e+01 1.377917178971174439e-01 4.887102293799231667e+00 -1.424219931577408715e+01 -2.690106424281516340e+01 1.353137793680000378e+01 -3.228970945841518780e+00 -1.114768988541797734e-02 -2.132044781159598301e+01 -2.419679996604079264e+01 -3.629294237584883120e+00 2.730364073722780560e+00 -6.956353209909736712e+00 -1.014793893266818614e+01 3.631618402784295707e+00 -3.207871576140516368e+01 -1.149964241942908849e+01 1.179164861940088471e+01 2.927769302065460977e+01 1.307045035855429305e+01 -6.729758836728603200e+00 -1.245430902337918866e+01 -1.664969480072198138e+01 -8.937761305074530538e-02 -3.409359917529037176e+01 -8.181699295851256437e+00 1.332546934691118512e+00 5.987656355854542589e+00 3.090420173226303291e+01 -3.057302322563748476e+01 9.354844932519313261e+00 4.761504888063639918e+00 -1.744095150537129513e+01 -8.791586209277070907e+00 -4.381318033464025774e+01 5.037074689022958296e+00 2.607164543738370455e+01 -1.232370186966707593e+01 1.362878799058935719e+01 -1.102655729303717536e+01 -2.429711558572621044e+01 5.501795182637802206e+00 -6.425944186766568578e+01 -9.163904398684922015e+00 -1.898488527771364787e+00 -1.239943545443743389e+01 -7.130574819820552968e+00 -9.560188752153685243e+00 3.217100400353851253e+00 -8.764431299387716479e+00 1.068763903375081803e+01 2.572836511861446596e+01 1.368405482972987386e+01 -2.286202718920991828e+01 -3.028794183019926223e+01 2.312418647491731605e+01 3.670645125809652143e+01 4.434826224798052863e+01 6.605204509414777547e+00 -8.764739153373989566e+00 9.585236989699700061e+00 1.249295293986624422e+01 -1.452654034596650234e+01 -1.702751503788226728e+01 -3.629341529778724862e+01 -6.535109490033306656e+00 8.612804268554638654e+00 -1.860470466841174542e+01 -2.878369253274000616e+00 -9.435076198197599240e+00 -1.310170674394199430e+01 -2.499107994863965132e+01 5.658877268148469142e+00 -4.065616295925797097e+00 -2.160542933476707006e+01 -1.589736511960938348e+00 2.229298901533397625e+01 1.016172085140611614e+01 2.741869495744033713e+01 -9.979370839558076023e-01 1.079920255090908832e+00 -3.022370350282450602e+01 2.022787671126411979e+01 -2.037617329129404631e+00 -6.728148644626962271e-01 -2.731508015102871667e+01 3.922854172391337357e+01 6.737382661954334218e-01 1.612656930781170317e+01 2.725282209503667019e+01 -7.045542306196236559e+00 1.979744515714340736e+01 -8.807091814702916466e+00 2.534867563837007509e+01 4.714525898370301782e+00 1.340294166913736085e+01 -3.137831197925019211e+01 9.038566094094672820e+00 -3.970259599457327759e+00 1.665502372267406983e+01 -2.599281198346982791e+01 -1.882935152404210655e+01 3.177301068591573241e+01 3.097517003150853299e+01 3.234705544902347896e+01 -1.745118786574877401e+00 4.118195079015602289e+01 -1.080237304526458075e+01 2.217895419097474452e+00 -1.161658671154072398e+00 -1.292838590193408299e+00 3.360475363236367308e+00 -2.767497915991804547e+01 -2.077240642133237714e+01 -5.221031538175290621e+01 1.533732806216139366e+01 2.626604526892126756e+01 -1.315143531192952864e+01 -1.681462290748254063e+01 1.847179539078071286e+01 -1.362087177366170287e+01 1.269200250163729216e+01 -1.557242045122854535e+01 -1.726409688617559723e+01 -3.212025447810614764e+01 3.982057640124567399e+01 -5.939787072549249203e+00 8.413799738213139534e+00 -5.937597154882470818e+01 -1.330231970475216130e+01 2.205691999350082000e+01 -3.955244564266878760e-01 -2.404777560628508581e+01 1.425946897068922148e+01 -1.769569967878365446e+01 7.452442226406981618e+00 -7.949401623547399431e+00 2.310588125822045669e+01 3.243192102743294214e+01 8.762527082762881392e+00 -3.777593196274572307e+01 1.018367516701954578e+01 -1.807298563566020277e+01 1.392890056362407591e+01 -1.888183343503605727e+00 3.246338087706206466e+00 1.149154205327020684e+01 -2.020792035067087600e+00 -9.248475946139027570e+00 1.818576022455982866e+01 -5.519584781979745003e+00 4.555141922076821714e+01 -2.956192422265037223e+01 -1.334948257403496896e+01 7.222799007353954970e+00 3.992281870803523702e+01 2.434404307237111098e+01 8.280496033806671319e-01 1.167017522611174840e+01 -3.305636969539907710e+01 4.625188017752438263e+00 1.864422891728405318e+01 -9.052037307827481172e+00 -9.225013708934529433e+00 -2.019135614339847251e+01 -2.895328123129283782e+01 3.306331677209244191e+01 -1.653371872644197182e+01 3.396261314818602983e+01 -1.533565592877543615e+01 -1.246822283014972932e+01 -1.222535196026899484e+01 5.372206829365927305e+00 2.153240914804071338e+01 -2.211305571141718218e+01 3.891733904274346401e+00 9.932816019517700212e+00 -2.484863951867080534e+00 -8.492848040754317651e+00 7.865541073901015423e+00 -5.139844029338962450e+00 -4.672470312366003853e+00 4.799924286216350922e+00 -3.930777560651779190e+00 -2.138459732405427616e+01 -2.925161756395470825e+00 1.126895001916492056e+01 -2.680532102141274109e+01 -1.586264121431833374e+01 2.707112544235385698e+01 6.079250881343018875e+01 -3.572425967861390461e+01 -3.657748269190982882e+01 4.095620391265806859e+01 -1.570410005145305554e+01 -2.172399429620778122e+01 1.881511174342143544e+00 2.331497447318246685e+01 1.711695194778545259e-02 5.634681046052612885e+01 7.056539879240823154e+00 -1.166294432943530524e+00 1.463508120342760499e+01 -1.350953804045459172e+01 -1.191393510327013772e+01 -1.637256246253650005e+01 -2.006426021869148002e+01 -2.161967462493581138e+01 -1.960212132163964682e+01 -2.700249843500179381e+01 -9.715612424059385077e+00 -2.027509394699355028e+01 5.030413733098436424e+00 3.740916165082412093e+00 -8.902905242005241249e+00 1.362744449485484344e+00 -8.616262697337317533e+00 1.577513180012476823e+01 -1.561914629961752565e+00 -5.871708364754789855e+00 1.761612695499488457e-01 -1.536781887451744666e+01 1.143360785120300704e+01 -2.727569340761654004e+01 -1.900097436783023230e+00 -5.407562394741670886e+00 2.709732324991443342e+00 -8.100771219619298691e+00 -4.769472950902470032e+00 2.205946208947742093e+01 9.079883523227604059e+00 -1.094138644582957021e+01 -5.468729610907200112e+00 2.463953927923736487e+01 8.155864950296237481e+00 -2.148778910541426779e+00 2.279549060595021714e+01 -6.595480714707219860e+00 -3.417840879952594335e+00 -2.459097755065437951e+01 1.484305489570605197e+01 -1.222270091156184080e+01 -3.627121604401776889e+00 1.728579366102298209e+01 6.435601905847532223e+00 -2.834069022240966262e+01 -2.973389567544386125e+01 8.135798219142975185e+00 4.018877219811570711e+01 4.005896556456981727e+01 -6.848141176023620602e+00 1.439546164673547457e+00 1.080332577504488967e+01 2.759341793672268750e+01 1.492470122548789924e+01 -2.897008364408264569e+01 -1.354168567092917108e+01 -2.040118119762425763e+01 -3.308274614666750768e+00 -2.411037056313490190e+00 8.576321576343197695e-01 4.236642971993402007e+00 -3.478364934375844086e+01 -2.294181967262477428e+01 1.891215482218056465e+01 -1.337451586028093331e+01 6.282763943130717621e+00 -8.691889157465332971e+00 1.232137495711887532e+01 -5.077969740964811685e+00 1.407378310911880526e+01 -8.257603799207087647e+00 4.757426084270083066e+01 -2.682094758910796273e+01 -4.849758386410307764e+00 1.170216920042729036e+01 -1.079063532860637764e+01 -2.221616746402934695e+01 -3.514395954551755352e+01 -4.845469408071546802e+00 2.235936158037343446e+01 6.051828374862653348e+00 1.033550383185626842e+01 8.852047171777163825e+00 1.262920421290101203e+01 -3.972965316399786673e+01 -7.821055906373115540e+00 -1.273532347422831890e-01 -1.189750438828180634e+01 -1.889913449095957887e+01 -6.698797649952579647e+00 1.060851918257633031e+01 3.591884561737168724e+01 7.847267429499108715e+00 1.705044214902128630e+01 -1.303711589932749781e+01 2.656366672344150004e+01 -2.645013474741922721e+01 1.749099477691349591e+01 2.325075823197375513e+01 1.083616669096223228e+00 -1.940494319196270911e+00 7.579458220319028605e+00 1.616124457057611652e+00 1.871733336905820977e+01 -4.213106383750690753e+01 -1.990204646127842381e+01 2.833800477111516258e+01 7.627088151975375041e+00 -3.181554738639676572e+01 -3.534527139768438531e+01 -2.155676184989719957e+01 1.225135908053237799e+01 1.632788079871177356e+00 2.286098831285456434e+00 -2.264560381375797604e+01 1.961324687294715652e+00 -2.535971552713471056e+01 2.470171218601217333e+01 -1.989064430393446870e+01 2.327553720681050820e+01 -1.534207198548763529e+01 -8.351694777678581261e+00 3.335318645778048818e+00 1.680669798009984106e+01 -3.159694604342108448e+01 -4.076353617566741150e+01 1.826562403915677280e+01 -1.350175510786981725e+01 -1.478987701217961970e+01 -1.518763005902724572e+01 1.060658261522469381e+01 -8.011270221070316833e-01 4.648944525495140034e-01 3.295636006033163312e+01 6.607684202809465113e+00 -2.208043999898252707e+01 1.756773036104139862e+01 5.484701152678239566e+01 -2.452223307718666145e-01 -3.886682770772460493e+00 4.097871982287653481e+01 2.765935665297037716e+00 5.155093016352725321e+00 -5.843919131164994951e+00 -2.756816690963527350e+01 -3.355339340781582536e+01 -6.246710506185632283e+00 -1.162865854761222550e+01 4.936343411607198917e+00 -2.425883414793091575e+01 -1.013957349202620328e+01 1.146059527348512574e+01 3.661386980788259748e+00 7.885085640179192445e+00 -2.348017969697193053e+01 1.009209656142192379e+01 -1.320375572534669040e+01 1.200014826087700470e+01 -2.260574445393170961e+01 -2.157022009323693723e+01 9.226613715857375553e+00 -3.841918824842182545e+01 -1.680478502077513525e+01 1.390286197374477517e+01 -2.276207782502567945e+00 -3.144057907491260551e+01 3.546611431778588752e+01 -1.437264287386482309e+01 -3.140448403944302669e+01 -8.777089349560592169e+00 1.363203283411902689e+01 -5.156278854054231253e+00 -1.838573316869058871e+01 2.270040742251660415e+00 -1.661446307588975824e+00 4.875713964866393013e+01 1.565940475547243871e+01 3.031062459406989262e+01 1.236601406988303786e+01 1.102372279898624186e+01 -1.578410039852725433e+01 1.789711450500926304e+01 4.015278101148769707e+01 -8.940601690339811114e+00 -6.315154370819727525e+00 2.913468499414783697e+00 3.411204663344716614e+00 -5.885619683837351346e+00 -2.862448894191481941e+01 5.901305352021235962e+00 -1.510237761519799271e+01 -1.108901130719494077e+01 2.551752634485034577e+01 -3.302329543158950997e+01 1.538625988852869142e+01 -1.186430939965381803e+01 2.758863408858235999e+01 3.618858870057845678e+01 4.102043892923191715e-01 -1.785362419702597947e+01 -2.730240876077426293e+01 2.930744220289997060e+01 1.506995827332391080e+01 -2.371474770326646464e+01 4.492258796745141325e+01 7.858602169351089017e+00 1.441253646521533760e+01 5.610308908084337531e+01 8.533443017504092509e+00 2.205437568958684480e+01 1.157301339581233712e+01 -5.748078621216317075e+00 2.593098177990076181e+01 1.621742278482773969e+01 8.339498050884110114e+00 -1.353031425792059395e+01 -1.347524173728430874e+01 2.698721002196874608e+01 -2.519026353896062886e+01 2.078274541564345768e+01 2.726347207799845407e+01 -2.361450030952222079e+01 1.012058733649918452e+01 -5.636407308270023897e-01 -2.100138414343399255e-05 -3.105082668916405719e+00 9.555936302581081065e+00 -1.680060602300368444e+01 -2.776065278476442444e+01 1.380842591744486114e+01 2.492774288009243833e+00 5.756081175403490846e+00 -1.562029109696373474e+01 -8.380875989007934734e+00 -1.733818476970361644e+01 4.017699113328677463e+00 1.783887441188718270e+01 -5.931422470179713358e+00 4.106581493948130657e+00 -3.061418473522290640e+01 2.375430786530722926e+01 -1.415859672063236196e+01 2.714778070694927603e+00 -4.676539372496081093e+00 -1.671295070315787967e+01 -1.601279817945822304e+00 2.027416718606485802e+01 9.295294402264445921e+00 -4.540494201213164160e+00 2.624613871306037538e+01 8.544476049302099696e+00 -9.460287178325877733e+00 9.181775339906929290e+00 -9.397091573620317106e+00 -1.730807547634546495e+01 -1.606734436231423757e+01 2.636643710873155300e+01 -1.715930627591261626e+01 -1.011727999601808925e+00 -2.055194326489339218e+01 -1.073837591056812713e+01 -9.961121686922729257e-01 -2.357047266172640931e+01 2.694303982718558643e+01 9.785139799658269411e+00 1.020520751850406427e+01 5.699248731620414343e-01 -2.350043623188415154e+01 6.956976227518752998e-01 1.745896669539371260e+01 1.614945405785274701e+01 -8.453287973869992200e+00 2.501493831129431911e+01 1.843681815672445978e+01 -1.914318767887863615e+01 -1.701371977653653289e+01 3.394268503940887172e+01 2.295350008535809039e+01 2.190213009090475005e+00 -3.482821494147733432e+01 -4.992458854808489832e+01 -6.477477499497686253e+00 1.643966119861736797e+00 3.257604430334762924e+01 1.695143850182748579e+01 -2.537158371128315082e+01 -3.770942786493794330e+01 1.059571504682370424e+01 -1.858997390510840475e+01 8.516108316896840336e+00 -2.087425102132826282e+01 -2.037868877719496652e+00 3.216271639063305088e+01 -7.505368914368276911e+00 2.379571585017054502e+01 5.750764838352728781e+00 -1.205117954355548449e+01 1.232950590700336591e+01 8.789764967277255536e+00 -5.824388256404743336e-01 9.472569836659634035e+00 -4.058951007523979193e+00 3.236415816476485219e+01 1.622247880175248724e+01 -3.184016535025004657e+01 -6.615661861200598182e+00 -2.400127865737975696e+01 1.806823335043636547e+01 3.442972808210777202e+01 5.131532369036527541e+00 -4.669054837047209361e+00 2.678432967045983659e+00 -1.430455361743431908e+01 3.774737446281292108e+01 2.101709415929830271e+01 -3.023478140037314077e+01 1.023289526556272033e+00 6.850582542570763600e+00 -2.998100715966043595e+01 -1.271999863938827602e+01 1.013880412892213201e+01 1.089348580454803983e+00 3.163376115800968691e+01 2.622161920766689391e+01 1.117282485920336477e+01 -7.152434536723959013e+00 -3.405037410060051783e+00 -2.880399225407409602e+01 -1.565321174159113227e+01 1.106441095431430544e+00 7.790657833706926549e-01 -2.624823886910785831e+00 2.017624510292983331e+01 -1.977205306354730041e+01 -2.095860561936986954e+01 -5.280421871364997521e+00 1.455578931171390522e+01 3.982466820399223906e+01 1.953060905080332077e+01 -4.684397108902398799e+00 3.214188989206285640e+01 -1.607775157011733214e+01 -1.516796545064789292e+01 1.643678686292686209e+01 -2.659054107758094787e+01 6.070334469141438483e+00 4.983845731471499008e+00 1.472711691729903016e+01 5.112651507470060253e+00 -2.158581161436679707e+01 -2.008264117372710800e+01 4.588747893057890792e+01 3.839998481077961401e+01 1.227492689347272226e+01 -7.409098783067822325e+00 2.382536029233885699e+01 -6.657904296877747541e+00 -2.249893115719397318e+00 -1.398946789535301249e+01 -2.366809957435334955e+00 1.024353425182272126e+01 2.925607966073824429e+01 -1.354960962286596349e+01 1.719124245926050776e+01 -2.244784621079731579e+01 2.159268700511884731e+01 -6.258731846015291644e+00 1.142174449842474893e+01 -2.685415598323712061e+01 -4.198224387378871825e+01 -7.391023983858417967e-01 -1.285048613078285840e+01 -9.765887753003664074e+00 -7.342252779772281635e+00 3.636453450844254576e+01 -6.047591724650538403e+00 -2.788519906276581750e+01 -1.405501197006276470e+01 -1.321431433115123788e+01 -1.094331930381602191e+01 -1.809488597052442582e+00 -6.413979968991675662e+00 -2.720402105949752780e+01 4.133821025848739339e+01 2.525890863509797057e+01 7.541525647986459191e+00 4.333016204463440602e+01 1.388317965920419894e+01 -8.500707861130766929e+00 2.859878068742592205e+01 -2.297315869423708889e+01 3.848550026657435286e+00 -1.453491955911704103e+00 6.335698982061362727e+00 -8.160068390229168855e+00 1.123144767019900314e+01 -7.071991998821295589e+00 2.925543595040045020e+01 1.436176137345507797e+01 -2.788441311502137410e+01 1.200509300309090222e+01 3.779595237895028159e+00 -9.192439124368675607e+00 -1.069591885688586608e+01 -3.736674145031253857e+01 1.493398817005143364e+01 2.639579552441223598e+01 -3.050691286060720486e+00 -4.904859411790965851e+00 -1.578744822531200676e+01 2.353308544214724662e+01 -8.911422640077930168e+00 -1.077690310994168499e+01 -6.558879210828182593e+00 -3.388954418114180811e+01 2.036175940279562369e+01 -1.281930381223176596e+01 1.568311529856035591e+01 -2.445505452583775963e+01 -2.313592543296390147e+01 2.415313124921179622e+01 2.213607388781525742e+01 7.886533510886026832e+00 5.730993074641673957e+00 2.029361298918498946e+01 -5.705924830348773069e-01 -9.924790462317140793e+00 1.643701401398701378e+01 1.072064822856097877e+01 -1.769526813716880298e+01 -1.784300803897226473e+01 -3.861192170291622006e+01 1.384104471154512694e+01 2.077919863390739152e+01 9.709718166091009905e+00 -1.802833196844954600e+01 9.543349294163469665e+00 1.229765256824764919e+01 3.249335843486143460e+01 3.705957057860556070e-01 2.335024723907581201e+00 -5.412550814084989170e+00 -1.088981479693275523e+00 8.590649505419937881e+00 -9.381029047071999472e+00 -3.622888844904495365e+00 1.502820534044351497e+01 -4.479896526209938656e+01 4.405755705826954305e+00 2.738521410503427589e+01 2.737339566677357006e-01 3.420561512898936485e+01 1.579518431559934832e+01 2.727656819798681909e+01 2.897616578941445198e+00 1.691829631155130542e+01 2.414832719142525974e+01 -3.097959541069452261e+00 4.842039428308994786e+01 -3.692736882291892897e+01 -3.501050145386256141e+00 2.296490056094526722e+01 -5.740414406796158886e+00 1.655020413389990708e+01 -3.237614033007898229e+01 8.732115100470744906e+00 -3.454879480727163354e+01 -3.742448051696128175e+01 -2.425407175448031438e+01 -1.780416686687576799e+01 1.115521492657593328e+01 4.242207599542928698e+00 7.899815250266475353e+00 -4.449291247746045741e+01 7.341226960212261510e+00 -3.653179110937611540e+01 -5.339440770028196681e+01 -3.905493809690661511e+00 2.689853550021464201e+01 5.535899462022852546e+00 1.482701846599114681e+01 7.411488251032787744e+00 2.277164724110001703e+00 -6.452874859893879211e+00 6.116153515625373238e+00 -6.703437256044205128e+01 1.473404819305956970e+01 -6.050059053733663816e+00 -1.364162490408894257e+01 -7.656607499834090724e+00 1.725740003181434545e+01 1.328849665573609506e+01 1.826182744724239626e+01 4.182434884914798978e+00 -2.235816031272516113e+01 -1.665851811737360322e+01 2.114783436575365982e+01 -1.050116521893396815e+01 -1.320910813091434122e+01 2.762650125168326642e+00 -8.802792899004238336e+00 -1.411543221268590997e+01 2.014905057348153861e+01 2.030241442661793627e+00 2.086630061708308759e+01 4.029952750934519656e+00 2.210665477105564136e+01 2.238430597666168698e+00 1.162702075233222843e+01 1.231522570232604963e+01 -1.397281626587144743e+01 -4.731384742818004696e+01 3.233272532490163087e+01 9.124226810387664699e+00 1.131154454375605134e+00 -2.612493884053673554e+01 1.750437908917258412e+01 -3.697535900136904985e+01 1.049220141114285454e+01 8.797625354363709960e+00 1.587074390542868407e+01 6.819700797991789187e+00 -2.810924984997558163e+00 1.081696110474889672e+01 -1.206764141124591516e+00 9.426148275663370768e+00 5.209099897552441405e+00 2.277756106902245747e+01 -8.821179118060220148e+00 2.359937931498114949e+01 -1.842735879904158836e+01 -3.719504515436393266e+00 5.343628460160453386e+01 -2.066166927114450935e+00 -1.652946196804931134e+01 5.867004988609481053e+00 -2.851067422830189102e+01 1.533114714172173976e+01 3.810225188685954123e+01 3.653738297701868731e+01 2.424041568235137589e+01 2.750564903418490559e+01 -2.037499633582989134e+01 -1.355119863133234759e+01 3.159957346398672229e+01 2.888172958272059532e+01 1.033061575375830188e+01 -1.319627041509550480e+01 -3.330166321889335279e+01 1.225936522385791427e+01 -1.012553171939792485e+01 -2.012750557127107953e+01 -2.145168869063775574e+01 3.145266452598169948e+01 -1.893202943036223473e+01 -2.076942398300655857e+00 1.474269841232389666e+01 -2.549433000263411131e+01 1.527311927018649840e+01 -2.084798415875394184e+01 -1.112506667137036942e+01 2.450616819912633559e+01 1.532723976614163774e+01 -4.423578017128499340e+01 -4.624466620412427176e+00 -2.241188016288997165e-01 -1.777259924035333727e+00 -1.665878691701162140e+01 -7.054561319742221670e+00 1.774425698328790801e+01 -4.230938544997542294e+00 1.377623576674559480e+01 1.660311701516668847e+01 -2.753478553702474407e+00 4.971744835354464875e+00 9.339217451114240731e+00 2.006301051659199786e+01 1.566713343365002231e+01 2.453522881430675184e+01 2.295748851979923444e+01 5.677897004046005947e+00 2.614799946496578187e+01 1.683139410322687990e+00 -9.167500598500900821e+00 2.560307237751290188e+01 -6.313709720381273094e+00 4.912735739919035005e+00 1.730637600794364062e+01 -7.512940820115225016e+00 -2.347252905625299846e+01 1.957107593535117829e+01 -1.730713687903091369e+01 1.745047764597300954e+01 -2.916834119378500034e+01 8.170977133835233275e+00 3.625929933859562304e+00 -3.908827012155780878e+00 4.391349971675583497e+00 -3.680854399349987816e+00 -1.577309613241038377e+01 2.530493222625768013e+01 -6.054363065641760855e+00 -1.189800459690258272e+00 -1.500334549146284679e+01 -3.083295268473213557e+00 -2.213221701164422406e+00 2.837648453640000312e+01 3.140947286202926136e+01 -2.458111070042724666e+00 -4.918076396892616486e+01 2.077350886509203320e+01 1.999492449361561563e+00 1.263976904588163030e+01 -3.463998999623942865e+01 2.596034662183188857e+01 2.867142373846266779e+01 -3.623468353669579045e+01 -1.623943651402811383e+01 8.779461826886723941e+00 1.325337578457753729e+01 2.659525273140661739e+01 8.649468216935874310e+00 -2.952095653726194868e+00 1.514537197546632896e+01 -3.428585263577045339e+01 1.420083387589503410e+01 4.345505216085095768e+00 3.069608640529244425e+01 4.594911523480533333e+00 -3.464105125862459289e+01 6.625177341063822389e+00 1.506901829505151547e+01 1.224295249452059586e+01 1.496796105366179575e+01 3.542048614838263632e+01 4.354790499047535235e+01 -2.548023462248458326e+00 1.384950809677929495e+00 4.331338523338907009e+00 -2.070270135111994847e+01 1.480277880707848759e+01 -4.643684106041788340e+01 1.673771663658666853e+01 -3.480693987067521533e+01 5.470435833909546908e+00 -2.575933274424773600e+00 -6.120046500674304335e-01 -1.676456369778045463e+00 -2.309664425050647196e+01 4.714465350943733313e+00 1.356260424274129228e+01 -2.401762180090753418e+01 1.913040912813909600e+01 1.225255358315305543e+01 2.782012952396429872e-01 -1.815075517952061457e+00 9.667809808128243532e+00 2.202997382010687843e+01 -2.179683462459429677e+01 1.923490707572381808e+01 4.247306558772461216e+00 1.042144710562630472e+01 1.618047487905347737e+01 -1.737299901504849942e+01 4.525911936551074710e+00 1.943507057420245232e+01 -2.989124076085974835e+01 -1.346864656563494123e+01 4.429163208449526046e+00 -1.704198574388413334e+01 1.854535751883053507e+01 -6.351758350126517350e+00 -1.276649458855315800e+01 -3.227662535547900546e+01 -2.549617933363329314e+01 -2.735120436587443393e+01 -5.005476557582390740e+01 2.928610947547649612e+00 -8.032673893202578741e-01 -1.178671158910520589e+01 1.799161751299793366e+01 -6.921365624675348549e+00 2.238610849430480720e-01 -1.935552116363864261e+00 -2.429329233099343455e+01 -6.475704751499470113e+00 3.152632020888472830e-01 -1.118151869463421377e+01 -3.842502532365439549e+01 2.101130323222545826e+01 -4.798069485331606643e+01 -2.425515236502779359e+01 2.482112777073379561e+01 -1.080295908376787750e+01 1.326252000945532927e+01 -5.899406917727519684e+00 -3.413891616452093825e+00 -6.089892662632491849e+00 3.301467257440614844e+01 3.794307550542306728e+01 4.757314857996266966e+00 1.754012001658647790e+01 -2.050373273976964228e+01 -1.829690548817795914e+01 -8.395490998777040303e+00 -2.482143445697157347e+01 -5.905465296802294706e-01 3.304504207487630651e+01 6.155849446687813753e+00 2.933712377192039611e+01 -1.894908831618300482e+00 9.391513400453399996e+00 3.140391493505091169e+00 -1.764078894865560088e+01 -2.029154550513820254e+01 8.697236579709596072e+00 1.444721669514377460e+01 3.968984613146422369e+00 1.482477709327122462e+01 -2.225554974447361190e+01 -2.063004112915967525e+01 1.683819471268838797e+01 -1.178929880012699449e+01 -4.207153695530331028e+00 2.897432592838220700e+01 -1.161236999672756287e+00 3.372554864644727246e+01 -4.758505068778107017e+01 1.020658493198462935e+01 -1.383461436756084595e+01 -4.179179726135838280e+01 2.521760544516022406e+01 -1.192193573201390855e+01 9.234190385879388785e+00 1.218411435412247457e+01 7.178204952526105131e+00 2.277411215850175807e+01 2.677279761670478542e-01 1.044217800220146586e+01 1.388873343971216379e+01 -5.284851493409240319e+00 1.630159965963903446e+01 8.173212244097639356e+00 9.433280610860316884e+00 1.203436350082623463e+01 -5.917814067362494601e-01 -1.017427531596111479e+01 -2.971396756707184039e+01 -1.121168476172674744e+01 1.838555431104728299e+01 -7.985845781020667111e+00 5.763542225724112456e+00 8.255944367494731040e+00 1.375148851305321784e+01 -2.865670451029874499e+01 2.856448763671497915e+01 2.905318075070267270e+01 -2.393369319155286501e+00 -4.208242543178093875e+00 -3.298714643754274078e+01 -1.675227683613213614e+01 -3.020936514414942309e+01 -4.738063372979761212e+00 -2.300502881826294299e+01 -1.600922449451331175e+01 2.683179388652018993e+00 -4.720652065911837170e+00 -4.418161197286333675e+01 -8.456368545457343400e-01 1.171148285124341548e+01 -2.364015508115225828e+01 -1.079271010488199245e+01 -2.308752873445676101e+01 -6.921493345956914567e+00 -1.945569207717883131e+01 1.418625055965843096e+01 4.411480605448412007e+01 1.909072278728665850e+01 1.077735115838562230e+01 -9.108199038643103762e+00 7.703437910126465837e+00 -6.104086588592690710e+00 -1.756189788470054935e+01 7.732067617162867279e+00 -1.378724608160222687e+01 -1.038895754429308838e+01 3.748090743858493568e+01 -2.668126882486831875e+01 4.672498840945543463e+00 -1.038961861427591948e+01 -1.655404426134584051e-01 -3.237960935573502752e+01 1.294817501459534448e+00 -2.238039636050266878e+01 4.798709815513725374e+01 2.977017403628793346e+01 1.338826561346075472e+01 -1.713852179968889189e+01 -1.593014949668873026e+00 2.753231472343971120e+01 2.041610393087513131e+01 -1.790610659000170557e+01 -1.029815538101022199e+01 3.419620773953800263e+00 2.195482098240837132e+01 -4.918167395524922547e+00 3.229689240788807325e+01 3.285280741420960027e+01 3.737125967100008239e+01 -1.573728103865399142e+01 -9.141020054715450982e+00 2.941004980957175974e+01 -9.832134949805690027e+00 -1.611983744107952310e+00 -2.283851944255421529e+01 -4.147635467351938132e+01 5.421983444648956763e+00 -1.692791588452937290e+01 -3.238549610092007214e+01 2.400116517719089515e+01 -8.173518684378013432e+00 -6.545803432582078862e+00 -2.972703945595968733e+00 -1.345813026564876225e+00 4.431771628022546139e+01 -1.454213785212866128e+01 3.366475054021239366e+00 2.935727202967997940e+00 3.217767554074977721e+00 -1.577233353081116007e+00 -1.688972184306356894e+01 3.343085487275723011e+01 3.311769393043373366e+00 1.012816982914985608e+01 -2.116231111126906317e+00 -1.180928714386387846e+01 2.603546738220308754e+01 1.701192069196998347e+01 1.892316846143780751e+01 -2.514544869790693937e+01 5.237917175519225310e+01 1.287711081393580415e+01 -1.259750422149616611e+01 -6.702968580624122374e+00 2.655643717884202815e+01 -3.363483533146898452e+01 2.599540050231906818e+00 1.219911099296325396e+01 9.542909931653976940e+00 1.463346979158505423e+00 -8.829006293978093112e+00 1.481966224086582073e+00 -2.484088409778991746e+01 -1.046968506950301503e+01 3.217462192880474525e+00 -1.916012306052320469e+01 3.270991722857204564e+01 4.741598177181784024e+01 3.378317353674530921e+01 7.092716539837651624e+01 2.445647425112573436e-01 3.611162862484266611e+01 -1.756885225544407181e+00 4.260198223612626123e+01 -1.455843771136339626e+01 -8.275488322837453836e+00 2.395154841344316665e+01 -8.374917774914452551e+00 1.166388676922539602e+01 1.719507268960059321e+01 -1.627782004255177029e+01 4.424212209423996001e+01 2.299737197631926477e+01 -1.017166466581775452e+01 3.894812271313786312e+01 2.079825604007944140e+00 3.772025600496889730e+00 7.679873755082427422e+00 -9.459195015335707168e+00 -6.604164827564860119e+00 1.602302640348920093e+01 2.088157361782201349e+01 -2.286953268393633554e+00 -3.336355491718740574e+00 4.086585560615976220e+00 2.032071834224616680e+01 1.228907707802964033e+01 -1.871677656302651016e+01 1.636910670244817734e+00 -3.443821468842813971e+01 -4.896147922262430896e+00 -3.661242673507728362e+00 -4.423210497546808395e-01 -3.723957206812536214e+01 -1.484530977053494460e+00 -1.793114024778120452e+01 1.016065866182268351e+01 -1.252994772102051080e+01 -3.719984878676789464e+01 -1.498691179867962298e+01 -4.392317534012018854e+01 2.052340655843952177e+01 -2.874532432910412894e+01 -1.570722744587531494e+01 1.983337948187300270e+01 8.429724806151847716e+00 -3.745946964022712766e+00 4.411650066691403538e+01 -8.273137794993196126e-01 -3.005084180316658049e+01 -1.468331908996055901e+01 2.288789230996749247e+00 1.488031220450430503e+01 2.681405572547061666e+01 -1.697988617199852257e+01 1.237730475110130790e+01 3.503139683596106835e+01 -1.613596771179291878e+01 3.629854384263724310e+00 3.891125382355836848e+01 1.219340486879879037e+01 -2.514146384509351861e+01 1.605587188367134432e+00 1.604537364336284000e+01 -2.866921946540279009e+01 -1.830589327439189162e+01 -1.878716485668892489e+00 3.130909689485465996e+00 -5.853227735121404152e+00 1.819941043260571156e+00 5.630469465864534229e+00 -1.375969729240435058e+01 -9.907318659609348543e+00 2.142785995821828848e+01 -1.091716106913763973e+01 -7.494864881004628998e+00 -2.460164337315722349e+01 2.695997354534114976e+01 4.838255988663046026e+01 2.294187354952515889e+01 5.517103604980110987e+00 -4.709191220575986847e+01 -2.621936270279157810e+01 1.299523254786344140e+01 -1.047776044788724370e+01 -2.110592049596826669e+01 2.096981178565073023e+01 2.185088713511493452e+01 8.706493117788511871e-01 3.395502936006666861e+00 3.901288086988150550e-01 2.808267416435594299e+01 -3.049918520711769787e+01 -5.621742780303080167e+01 -1.987751111109234969e+01 9.942504965686508100e+00 4.897236396198232811e+00 -1.872388492174760088e+01 2.730295163189357055e+01 -1.317778787735638346e+01 4.017688496355858518e+01 3.838507742763772601e+00 3.844538670611595421e+01 -2.771400081062109777e+00 2.227288646551315754e+00 8.168454131236750015e+00 8.328167718951217324e+00 -1.492285079376790335e+01 -5.520798359611841022e+01 1.783409249605034574e+01 4.688999525984183947e+01 -1.223758062527744528e+01 2.205675222130553781e+00 -2.768201488087994022e+01 -1.252689624836131799e+01 1.703874403015895567e+01 3.125312921289729573e+01 1.874730272313761503e+01 3.349600031087447150e+01 4.699633510494419575e+00 3.060292965967678214e+01 2.071738616906713304e+01 -2.623282433534204117e+01 -1.015499330076461959e+01 -7.809941533627464239e+00 1.349327263156919443e+01 -2.165705621052295271e+01 -1.955666600260734356e+01 3.959009143287534016e+01 -1.746784555388913418e+00 6.308845545502718366e+00 2.650570554553424074e+01 -3.159319904832570813e+01 -1.837702908477052688e+01 -2.806140341158074869e-01 3.130083974788349011e+01 8.312969016800810351e+00 6.528813850140147146e-01 -2.274298863216353794e+01 1.771106074955423182e+01 1.457020574940204538e+00 -3.576842089685951009e+01 -3.452424678672264946e+01 1.530608722710370273e+01 1.099202234767883724e+01 5.599215253179408158e+00 1.626753068639921196e+01 1.225719076592160306e+01 -2.286409032262471186e+01 -2.026183292973377092e+01 -9.709784626137981434e+00 2.608985403379994850e+01 -2.333511514502389872e+01 -1.383867622692324950e+01 2.105392351191515132e+01 -5.978354977162632977e+00 7.162002986282618444e+00 7.909771032332702845e+00 -7.650800301403405612e+00 -6.801670329179273722e+00 -7.289921611356730224e+00 -1.049785352070854438e+00 -1.113318064185722633e+01 1.979648291774647362e+01 -1.341733372602599417e+01 -3.196701166045759024e+01 -3.096685230043119930e+01 1.884018472665776400e+01 2.046885518275126969e+01 -2.152544131671128369e+01 5.832130622800599795e+00 -5.615806583444140188e+00 1.929345622129326188e+01 -3.586199535167138919e+01 -7.053732758078207432e+00 -2.776108427586484240e+01 7.616407705307047138e+00 3.655407770083240848e+01 -9.978888189595426894e+00 8.076982776706952194e+00 -1.733203487783493202e+00 2.175749618693201626e+01 -2.403003160228637825e+01 -2.686697564655542081e+01 2.030776438995525623e+01 2.149301509824898915e+01 1.376841656478795883e+01 1.462883429451047945e+01 -1.193353060315089031e+01 2.667988389912887470e+01 -1.066358789239963123e+01 1.726259280442186039e+01 -4.340232306672903917e+01 1.972770306318718880e+01 1.574777482324475386e+01 -1.750435097950541419e+01 2.841299709493002723e+01 -7.568268734381567775e+00 1.253326898016268842e+01 -4.134335208976190046e+01 1.543950318478543338e+01 2.077148458362900740e+01 -1.519598062496211455e+01 1.478298556533702524e+01 1.255961316018866514e+00 -9.293431671403325822e+00 -8.075813749561744359e+00 -3.370312676396564200e+01 -1.565651565963816338e+01 -4.058276535796761841e+00 2.623591601736262824e+00 2.267266631220900308e+01 2.235861696286213984e+01 -1.035508524290428056e+01 3.678583032142463960e+00 3.422279013773015777e+01 -4.261717146335388406e+01 2.974060309630297549e+00 -5.735651319158718309e+01 6.046585159534050291e+00 2.995546327901470463e+01 5.854397176003309777e-01 3.922485067217522925e+01 -8.938483587389599805e+00 1.955088493954021089e+01 -9.922936437166613999e+00 -1.460148019079216475e+01 -7.839520332917966350e+00 1.092470057620607804e+01 -3.349423059956639293e+01 -1.988237633265490745e+00 -1.277737163611109672e+01 1.607790530471546742e+00 6.013760390895324548e+00 -8.109437015487324985e+00 -3.226135220719750407e+01 -4.145332733811582671e+01 3.372099958379138229e+01 1.574866974716697854e+01 1.379175038168196643e+01 -2.622483457814480090e+01 1.640034456608207591e+01 1.704075391700506259e+01 8.944113299687787233e+00 -1.779134785100994876e+00 -2.651122060350400989e-01 -2.948297942729576704e+01 1.215757049711125504e+01 -2.867408752941720262e+00 1.210853121812626654e+01 -2.887794654711913012e+01 -4.185617504206948780e+00 4.657495194764575963e+00 -2.944812280749038536e+01 -5.911498228559159962e+00 3.142645348889180923e+01 3.437545781539039069e+01 5.202174908043256885e+00 2.509464120075935512e+01 -5.768797742535198836e+00 -1.272872941193977603e+01 1.507847012497951233e+01 3.319296719202785795e+01 -1.445432294885951663e+01 -5.810361815393568996e+00 4.009685923470900804e+00 -1.962550515525260408e+01 1.426488744891999261e+01 1.550771324338796830e+01 -3.746118477587528162e+01 4.125125725519622130e-03 1.161672951637097739e+01 8.768271496223754013e+00 2.565931348685533209e+01 5.307875320751486825e+00 8.174167132365633748e+00 2.598057276286778183e+00 -1.070622260625892785e+01 -7.163940534542929228e+00 -2.510997933122668258e+01 1.572867054484879468e+01 9.869496869263469918e+00 2.959389150451397299e+01 -1.541549873739656640e+01 3.301448904507852777e+00 4.555192008319864372e-01 -7.416559410231683414e-01 -5.253187690694404388e+00 1.473022880958237835e+01 -4.891252080703453409e+00 -4.142752691522563424e+00 4.370437191358936957e+01 -2.846132040595836799e+01 2.532328649349916105e+01 7.773039827133382040e+00 -1.710198867222935348e+00 -9.697737016917026831e-02 -1.321111073627584398e+00 5.884062486010032345e+00 -1.468980455312074440e+01 -1.624714551081602920e+01 2.271586109469678760e+01 1.340212557974302943e+00 3.721768836869011388e+00 1.966292122818234489e+01 2.119916514266159879e+01 2.441236753617303279e+01 -5.118401712290443939e+00 -2.479174521753460425e+01 -2.383337913664199093e+01 -5.020455675550640429e+00 9.232714416557382009e+00 1.025084401978921589e+00 1.245146769718051871e+01 3.724317373482173821e+01 -3.114758142658683582e+01 -1.778572813747559422e+01 5.218922587609650776e+00 2.077131257220567573e+00 -2.229636664198844931e-01 6.086114282894222960e+00 1.930860333795488160e+00 1.150809402898063771e+00 -1.677886153748624309e+01 2.419230014262211625e+01 2.326120406821549302e+00 1.587593542027821103e+00 2.352847549181768017e+01 -2.622876012358374709e+01 -2.723326216203176031e+01 -1.618923317261481998e+01 -5.920665220739795842e+00 -1.040047996690809029e+01 -2.644812244367639309e+01 4.081389583314535052e+00 -1.393123107139843775e+01 -1.660741719793328386e+01 1.554334333457661366e+01 -3.747798245022848640e+00 6.867636561892683567e+00 -2.932229798852583613e+00 -9.867536897071637725e+00 -4.580107819474949338e+01 1.085249105696759919e+01 -1.230432900495703130e+01 2.578520809121305657e+00 -9.510277243977112605e+00 4.036025812161430082e+01 -2.230704049894971774e+01 1.438705359242551385e+00 -1.336561264807059146e+01 -1.797686486254360005e+00 -1.661047411891505021e+01 -2.866422688042852052e+00 3.458325625376885171e+01 3.045072776057864417e-01 3.660829359565467911e+01 -1.406718415084882068e+01 1.776608315084021683e+01 -9.338679203385982674e+00 -4.630595597299943300e+00 4.013939450530257602e+01 -3.725882670324610624e-01 3.007720358428107943e+01 -4.113530143281371920e+01 2.022717805634225652e+00 1.060631790871194369e+01 -2.383727996990261744e+01 2.585140959150859530e+01 2.633944566405417742e+00 -2.269163163667393945e+01 1.713759904061900841e+01 -4.024402945587638669e+00 -3.505787435136886643e+01 6.078580437543950055e+00 3.182781607955265457e+01 -2.859493512727977560e+01 -2.166616114475453969e+01 -2.329820273728873570e+00 -6.368742659826239816e+01 2.007279788900339312e+01 -5.284077987644220542e+01 -4.454907759041274673e+00 -8.248714160356897196e+00 -5.667662160043703601e+00 -3.346228546996191794e-02 1.896373246659750578e+01 7.448777657580669675e+00 2.588006197171584688e+01 -1.029760681683077728e+01 7.128726689911422554e+00 -8.690581829148658954e+00 1.301278264354861314e+01 -1.420711078189243537e+01 -6.000335674686988696e+00 1.613278814743222966e+01 -5.442199548000353992e+00 3.463865893038317267e+01 -2.012390305466716356e+01 -2.705689753828207245e+01 1.461699747303627506e+00 9.092729659334889192e+00 -4.762277528523991776e+00 1.437786229355168199e+00 8.338942346985870557e+00 2.814718572808036967e+01 1.735733021153497546e+01 -1.489840416972392845e+01 2.307094256796900922e+01 1.765074907646445013e+01 -3.696889246255481964e+01 -7.706915924882689062e+00 5.727947539024407320e+01 5.979082945157143669e+00 3.211149198413659089e+00 -6.586141583959816082e+00 2.280512883116310263e+01 9.549954169812391314e+00 -2.047822630457029902e+01 3.057566842660598283e+01 2.171102247933148988e+01 -5.313910103827046427e+00 2.253446206621612380e-01 2.835580172549642786e+00 5.193149725704136799e+00 2.874616524791754912e+01 3.276249368096156189e+00 3.528149803130716133e+00 5.013761384968857371e+00 -1.959937940947198864e+00 6.424430840442980184e+00 -2.862792948058654474e+01 6.596412035266122409e+00 -1.553588287385058209e+01 -2.199304666519525853e+01 -7.168941880600271155e+00 -1.127848534600514485e+00 -3.984776465878962881e+01 -1.530236803434242354e+01 3.228074209731032340e+01 -8.588695677986034838e+00 -4.488430271796280735e+00 3.160585843345690815e+00 1.841353874595778350e+01 -8.471384357309339919e+00 3.539359910003248899e+00 4.915896337141913364e+01 -2.642380351814575867e+00 3.026535059817605600e+01 3.264785277431640509e+01 4.213604134271844259e+01 -3.357694257674936722e+01 6.762164194099212544e+00 2.675947334781152875e+00 -7.845978076384839461e+00 -3.416158118417697231e+00 2.503837201408203583e+01 3.174051834606673594e+01 -2.415141268968243438e+01 2.493146951098879427e+01 -3.526547581720888047e+01 2.026576890004211862e+01 -8.037192587461486681e+00 2.188637018496294218e+01 -1.318757250093341327e+01 -7.810905831014137490e+00 -3.195999476853931043e+01 -2.347415794299671532e+01 -7.305161890933996816e+00 -1.434488634804893259e+01 -2.313318419453905150e+01 -2.410606250954799279e+01 1.631523585130463516e+01 -1.170273646076865859e+01 1.272874256132215720e+00 2.203082216950817696e+01 -3.250042871329776428e+00 3.409708441512924537e+01 1.779135441120969574e+01 9.508256638810683725e+00 -4.780146580347705232e+00 -2.117521595399784573e+01 1.761937707046349999e+01 -1.472956696288050038e+00 6.606789738426673608e+00 -7.650941994460881190e+00 4.036945519128364879e+01 9.760944648127461321e+00 -8.025824050065926141e-01 -4.979491719744795653e+00 1.100564685190186465e+00 7.360658953773953961e+00 1.816546095489185220e+01 4.734364204468164417e+00 -9.481584880120978553e+00 -2.310208359196669647e+01 -4.635509044433019921e-01 -1.403828938704487328e+01 -6.420223493815654159e+00 -4.479052250440960847e+01 -7.338188323736773988e-01 -1.130871481872110351e+01 -5.785759997330569782e+00 -5.921224933926646727e+00 2.106535365398055148e+01 1.166241335890873199e+00 -1.553570534052165009e+01 1.365986837053412906e+01 9.761478667892811600e+00 -3.443869531997624023e+01 5.144210494886983298e+01 -3.304450388514635506e+01 -3.341088182201340828e+01 1.169213151918018667e+01 -1.288432286151130202e-01 3.046772558341038772e-01 -1.110967426524748447e+01 -1.233757100052900135e+01 -2.625891718928469487e+01 2.073332015005197593e-01 -3.208201654078393261e+01 8.969920679005824127e+00 4.129673026475497721e+00 -4.501372075336124823e+00 -4.975937773317706814e+01 4.399864168627417804e+00 -5.872560473810447768e+00 -1.989437583305673218e+00 2.574238308547068499e+01 6.792144366668100286e-01 2.218398847600420254e+01 -3.983602763620573484e+01 -2.151924624463241997e+01 1.342694056834058181e+01 1.061268693976462174e+01 -6.881024074808197000e+00 2.961651608027460014e+01 -2.257159148608539567e+01 -3.451492375072183094e+00 5.821485006152949282e+00 1.112713634233851323e+01 -2.470302032017844152e+00 -2.458223241594888719e+01 2.915524504852631793e+01 2.218468229342511933e+01 -6.164963792545799848e+00 -3.916969036301198059e+01 2.149605144091168896e+01 -2.898530158669439416e+00 -8.125421221025563412e+00 -1.538345734068470527e+01 2.034318627557865966e+01 7.701908801034507590e+00 6.957838665429621372e+00 -1.397252591082315121e+01 -2.031904758244851195e+01 -2.667215979750960919e+00 -1.495973711960567343e+01 1.304482439614781875e+01 -1.970797222605838073e+01 -7.444634821913166611e+00 -2.634378592052665624e+01 7.297125508273218486e+00 -2.355448567604242527e+01 7.566207976476337915e-01 -1.832685975234879550e+01 -7.875968131790159532e+00 -2.406071064341647414e+01 2.308012843230861222e+01 -1.556854236230545929e+01 3.839376991340176737e+00 1.583107078583298133e+01 -8.428252130583926416e+00 -2.427018397266211736e+01 -3.707142547610204897e+00 1.153541668285357424e+00 4.233618275967047317e+00 2.410910731529519957e+00 2.798130954551785621e+01 -3.580582126750557137e+01 -2.798989132581963801e+01 5.219945200341495450e+00 -6.975038084605666988e+00 -2.393734477864044052e+01 1.155205289193479601e+01 -3.315117904665505488e-01 2.013941387498121571e+01 -1.536002591551965679e+01 -2.483769569897726015e+01 3.015339089179020249e+01 2.022929544056647444e+01 -5.784756472140805350e+00 1.335401661775148696e+01 -4.369787160992580688e+00 -1.861943797776817533e+01 -2.650301434169023906e+01 6.021162272896402712e+00 9.128684248139466106e+00 -3.500930653868497000e-01 1.956766482110452898e+01 6.588222713332444691e+00 -1.496083052308448558e+01 3.435924189465267631e+01 -4.507304140991409724e+01 2.459693210196414270e+01 -1.077107420909515412e+01 2.755497669270504346e+01 -1.407217677295227887e+01 -6.627967566385352782e+00 1.927850685751504756e+01 5.198272660286261448e+00 -1.549956883467099189e+01 1.626518469594877558e+01 8.253237453537101587e+00 1.791744606250995275e+01 -8.021234567575665775e-01 1.565636252599583855e+01 1.881834343343063987e+00 -1.003521012239924914e+01 5.115344077259286593e+01 -1.464503438071117003e+01 -7.764819430683216339e+00 -4.112913792009349834e+01 7.691611391192292757e+00 -4.497674013578181018e+01 -1.205737775611102069e+00 -9.884178678145955743e+00 -1.710456610589155346e+01 -2.996767303701106755e+01 -1.296011205887703710e+01 -3.323178061162845154e+01 -4.213694030051007644e+01 -1.856065928731708325e+01 -1.351878323903808798e+00 -2.178595344555133551e+01 1.160124254026487733e+01 9.608221951762153878e+00 -6.444331919076630166e-01 -8.704856590541339756e+00 -9.385226342015519307e+00 -5.456207699954812362e+00 9.420246101007013095e+00 -1.508591972322343722e+01 -1.084311915244846602e+01 -2.694732385988423218e+01 -2.258381322191753071e+01 -3.859227012207493424e-01 -8.146014526833113223e+00 1.516287842330511459e+01 2.444010461674690049e+01 -3.866300193195831270e+01 -4.739121772335298743e+00 -4.446834229621060786e+01 -4.413814355717514104e+01 9.535807420470597540e-02 -2.919645562255954019e+01 -3.336929859891925698e+00 2.412897881671860034e+01 -1.484608507239700437e+01 1.042147371224777785e+01 -1.109284834274066611e+01 -4.753684540934257186e+00 -1.007828835435444326e+01 1.005597090160966545e+01 7.859251838485121766e+00 3.485481385965901069e+00 -8.751700645017221447e+00 -1.348815262416322724e+01 -1.374882828053237471e+00 1.356359521241838095e+01 1.419962274442711703e+01 -1.352752938718704101e+01 -6.378490656496323297e+00 2.443990439420699601e-01 5.188223668964639046e+00 3.809047099361094268e+01 2.114515442167974157e+01 -2.944946656255850570e+01 4.470631840731029172e+01 -1.474163679289518036e+01 -1.286345364284515114e+01 1.149762927570695226e+01 -4.004421358752067306e+01 -5.071800918995669427e+00 -2.639226616291932359e+01 1.674482762131154701e+01 -2.276711059903391998e+01 3.127522324425078892e+01 2.553729571136716459e+01 -1.725187212465685294e+00 -1.012656832821213548e+01 -8.488939885617075021e+00 -3.835526256960353919e+01 1.072123255560722299e+01 -2.786525485941623614e+01 3.633998323349141302e+00 1.168777496949412154e+01 2.486287747492972766e+00 3.479985611230166143e+01 -1.466020686827601338e+01 -1.930668509372330988e+01 -4.877077008579863815e+00 2.791660598431088047e+01 2.746696140051467783e+00 -1.493330455163530246e+01 -3.554462237241671829e+01 5.678094923354320755e+00 -2.955479610691853498e+00 -6.724405894448644894e+00 1.681498763835192989e+01 -1.937748190859293373e+01 8.291279384430122468e-01 1.573996573790414910e+00 2.504746473041197774e+01 2.567747615920620774e+01 -8.559035710377278505e+00 1.005548813239257200e+01 3.317288061772558194e+00 -2.002037425166690099e+01 -1.846373833958205068e+01 2.744013544282379868e+01 -1.806918615131321104e+01 -1.385083578322340614e+01 2.179713959957366853e+01 4.624391621713898104e+01 8.303993559442769623e+00 1.948477727203020748e+01 7.363264238623889568e+00 -3.711896028223014810e+01 -3.518856220367528920e+01 4.227643251377559253e+00 8.274929488157026114e+00 -4.738030221626061689e+00 2.228602104276776963e+00 1.126574947458110998e+01 -1.993985294811241982e+00 -8.711917280143589792e+00 -1.444206137289559067e+01 8.148812046960040023e-01 7.942803849721915554e+00 -3.496070719988217235e+01 -2.920463910548332009e+01 -8.105871194387169965e+00 2.799771918800327342e+01 -2.752473972927678858e+01 -2.828489026506331161e+00 -8.724179326279987379e+00 -1.357295303338352177e+01 2.005252490596140547e+01 -1.477980596803902635e+01 1.145462788046245350e+01 -6.343071212143819082e+00 7.637334958533087637e+00 1.206827828089032906e+01 -1.960417844244231844e+01 2.797618022627613144e+01 4.110956757626134817e+01 -5.413796442862482294e+00 -2.376802625980726447e+01 2.923529876882975831e+00 5.808508508238432455e+00 3.684699941063382944e+00 2.603179328769317991e+01 -3.476977714666525276e+00 1.448382292245906200e+01 9.810105898868243912e+00 -1.165369497476141092e+01 -4.139593952631177132e+00 1.585380226960504402e+00 2.147710751054513167e+01 -9.404298188181642315e-02 -3.837609993155383847e+01 -2.012229906308205862e+00 -9.613342474581319408e+00 1.781026708625917720e+00 -1.922662112813230184e+00 1.092843999633048124e+00 -2.614546915623115453e+01 -9.571386986881936565e+00 2.374535444680807572e+01 2.499799572263827940e+01 2.961853879733205375e+01 -5.460901543456623264e-01 -2.879222396247184435e+01 -6.165609876713076254e+00 1.943426343303351445e+01 -3.469176222626009665e+00 -3.013791070565379648e+00 5.901589857959727681e+00 -8.822784877309828744e+00 9.928556007684987250e+00 -1.263433818976030309e+01 -1.538280365154636398e+00 -8.951868737555942701e+00 2.696872306475047054e+00 -1.402875277738042215e+01 1.844018783483790003e+00 1.965422552196683981e+01 -3.349206075645859926e+01 1.254267046619724724e+01 8.755924473627850091e+00 -2.571526357269881302e+01 -3.391377075430941801e+01 1.616493271312884872e+01 -1.923277341324340473e+00 -4.575781734825692126e+01 -2.623956238066838864e+00 1.085834550819655675e+01 8.660065301311167474e+00 1.196756749876209014e+01 -2.950695245614074125e+01 1.881721342571676914e+01 -3.875969676591359825e+00 -1.963644540879989409e+00 -5.273267052872613192e+01 -2.976032987728978085e+01 -3.219552095873854380e+00 1.366306924781730281e+01 -1.502300256511112586e+01 7.562425761755004139e+00 -2.213034531175696884e+01 -3.973046830901591608e+00 2.169909332536207813e+01 -9.355591746197817749e-01 -2.040701739234840772e+01 8.439119297670242048e+00 9.366194268973616843e+00 -2.665026113518223738e+01 1.813364180541404380e+01 -1.972019107912261404e+01 -2.210276854340806452e+01 -1.815135767062513450e+00 -6.117753116102802480e+00 8.087299849363445148e+00 -3.772067405804559570e+00 -9.155315938784065466e-01 -4.987092745387967341e+01 -2.132616324247047501e+01 -6.114732420082890307e+00 -2.006116201264345733e+01 2.401495781416226194e+01 2.185101467583540824e+01 6.323784028902419418e-01 2.174962624844560466e+01 6.325005279238582467e+00 2.989898680517802632e+01 -5.530093351128452461e+00 -1.554649342443386928e+01 1.295037668749504078e+01 1.033178428810032656e+01 5.131755697583189502e+00 2.309371811519603579e+00 2.710437224564419623e+01 -1.388112387382105339e+01 -5.317151178775428866e-01 -2.845538607159639710e+01 2.676648292672835883e+00 2.030792907970399597e+01 3.112383523441197042e+01 2.205368868750467115e+01 9.245085680133373174e+00 -6.986367254946094008e+00 -2.385365785928341142e-01 -9.606122509442389656e+00 -2.672891538192682326e+00 -2.054129078737465619e+01 2.322660223032595894e+00 6.513570020713076225e+00 -1.673466953727886564e+00 7.211162192960909323e+00 1.355896862664226532e+01 3.828536524697534560e+01 -1.636086544434876799e+01 -6.455875495056001334e+00 2.727014802099387225e+01 -5.552496386752437729e+00 3.532758208294590929e+01 -4.470836430154251140e+00 -7.129019122791671048e-01 1.038885614947237634e+01 1.384926567953302978e+01 -2.033622461708575635e+00 -3.867520005503021707e+01 1.817609561272149010e+00 1.672728869516970640e+00 -1.686202354011752647e+01 8.955810837934381041e+00 3.910783696615632721e+01 8.588640454451386574e+00 3.969218874651596618e+00 5.207384348644420236e+00 1.674354876793413638e+01 -2.581682616859336221e+01 1.676013154402626171e+01 1.107720284685711576e+01 -2.674993171626228161e+01 -1.032996739844828760e+01 2.617579115069329276e+01 -3.016025480184165986e+01 -7.695070378529594635e+00 2.433296423445402468e+01 -4.958941405436418370e-01 2.557200196605727838e-01 3.464265990903611936e+01 -1.343054031375080726e+00 -8.737687288523611429e+00 -3.651584170815630870e+01 -3.321001671836518199e+01 4.731339856505574204e+01 -1.018302389886966708e+01 -2.356105932916324974e+01 -2.006731499923780859e+01 -3.839493011279901946e+00 1.790968661583561072e+01 1.091141935879538138e+01 -1.537136666153059750e+01 -1.373954438514868137e+01 2.658462638211578266e+01 7.660104702545370792e+00 2.525559661717278104e+01 -1.626149597444148398e+01 -6.518212517435951980e+00 5.446376918292730185e-01 -2.632208458251620975e+00 -3.604818707944237133e+01 -4.814669819285413155e+01 -1.231737450652422083e+01 2.229098047970294427e+00 -2.454661612194314557e+01 5.502720365002450320e-01 -3.946322787497864226e+01 7.126759688526339787e+00 1.978136777849391947e+01 -1.677843611564696147e+01 1.590646635013344223e+01 2.007285551517025723e+01 8.913938050011422476e+00 -1.173801278742267229e+01 -2.211444058136595459e+01 -9.509383246232768983e+00 1.200439986087991784e+01 2.799375894455724278e+01 -1.047605820864933257e+01 -3.323686866834393783e+01 2.654263462650349226e+01 -1.458415765999923330e+01 3.834819908513147912e-01 -3.037925748743658261e+01 7.590914005127393338e+00 1.907803255636376960e+01 8.472337178623611464e+00 2.441638353703225572e+00 2.671534713591079679e+01 9.722286308333197624e+00 -3.634780419335397195e+00 1.546293215503503404e+01 -2.314211325616046011e+01 -1.131765793388601793e+01 -1.283887014471604715e+01 -3.021325752073590820e+01 -8.540438486209652069e+00 -4.881716723665253888e+00 7.767401007975782701e-01 7.496094777644882967e+00 1.655295169241113484e+01 2.850462419761292310e+01 1.069830959226177391e+01 -2.232394110612847982e+01 2.680395105948462842e+01 -4.021448290158079431e+01 1.894004649597457757e+01 1.432220039280123025e+01 2.973669590922502692e+01 -3.887150432838139835e+01 7.009951326327509058e+00 -1.273757856411622136e+01 1.171101766826057045e+00 -2.432928996895041962e+01 1.701508887392646585e+01 -2.950626982955879996e+01 -2.053026572697820029e+01 3.741350491364727304e+00 1.744245897119511568e+01 -4.100093048610065627e-01 -2.612528926053575162e+01 3.448968723225024036e+01 -3.633378150764446257e+00 1.704820962901808734e+00 9.734414435911556751e+00 -3.258051495528811792e+00 -5.862015559153874733e+01 -1.797292484434396442e+01 2.050101927663808965e+01 -1.447914577476272413e+01 9.868267449167644756e+00 1.672369607943629077e+01 2.223823128434661456e+01 -1.862687623177101770e+01 4.073143240818557054e+00 -1.357955948057665729e+01 -1.805519426769573954e+01 2.798848096970289134e+01 5.691583413437798278e+00 -7.500635801892988397e+00 -2.455028757654539007e+01 -4.972184100075185853e+00 -2.041014991812001966e+01 4.906356246428807744e+00 4.173417745763374320e+00 3.051805041628016468e+01 -1.823652994297303209e+01 7.548544858324549800e+00 -3.550209534501904329e+01 -3.097041290840461158e+01 2.240495609934998811e+01 1.991099799548011262e+01 6.619695410001057212e+00 1.388448603206723142e+01 1.374581136795773517e+01 1.804275433113737392e+01 -4.552059710520091329e+01 -8.247575727930575695e+00 1.902449268573389363e+00 -1.301008438184852167e+01 3.955239453694184704e+01 1.694316102296023363e+00 1.010163934012948772e+01 1.270267981443559790e+01 -9.457393548060592181e+00 2.014160268760582539e+01 -1.958999140285523666e+01 -5.081816053416128298e+00 1.668841949877837649e+01 -1.981231916537965176e+01 2.937192751843777572e+01 6.789545988903359586e+00 -1.003585667608912502e+01 -1.538606028331590281e+01 1.141228017320897514e+01 -4.588142930175868628e+01 -2.771395113881999350e+01 2.221049205699772955e+01 -2.854743426034831089e+01 2.245925275049539493e+01 4.082654362955763006e+00 2.329605931757416215e+01 -6.420875941716652768e+00 2.423402124582057127e+01 -1.395167395929376042e+01 8.975403665529491093e+00 5.931938599563703285e+00 1.312363730369319725e+01 8.608195000257987672e+00 9.266646049854177392e+00 -1.303214688092551921e+00 8.418577774440388239e+00 9.014605643736972596e+00 9.228530876413254092e+00 4.101322360767506225e+00 3.005430302488178551e+00 -2.586420216509149128e+01 -3.306593455297029749e+01 -5.292009707553782860e+00 -4.762242332885648466e+00 -1.335753028823018163e+01 2.007449840276792941e+01 1.278780527697005809e+01 -1.337081369818836585e+01 4.086362673295486303e+01 5.479291817026742173e+00 5.524929682503062267e+00 -2.569578274960804709e+00 -1.706415279200692936e+01 1.706109326842472385e+01 -2.462570948913898405e+01 -2.897862150159296135e+01 -1.024378320807491072e+01 1.632152883096508944e+01 -1.259164043617694073e+00 1.096449158205139440e+01 2.253790663957686746e+01 -1.118090679506948737e+00 3.679831419952056137e+01 9.972009712328462783e+00 1.697538959314372065e+01 4.252425972254398800e+01 -3.568859758006200877e+01 9.689748302938994584e+00 -4.359871496722734108e+00 -2.207130510972984894e+01 -1.073299127271895514e+01 6.648397867425766883e+00 -2.808535348124739528e+01 -6.500293830018302188e+00 -6.515698665599707340e+00 -6.229893836417026876e+00 3.573904890243608179e+01 -9.286336911359963864e+00 1.462416991532857224e+01 2.120103469748297886e+00 2.720948405371245471e+01 -1.675312011305967985e+01 -8.396531058017103533e+00 9.471741006785638461e+00 4.177526558418196601e+01 -1.452663894419286628e+01 -2.757978450780143831e+01 -9.718145206283523407e+00 -2.505713363374476899e+01 2.586121054766561755e+01 -5.266397180946901235e-01 4.745533997535720694e+00 -3.225106783981757275e+01 -1.964483443820749997e+01 -1.224402654061314166e+01 -1.523697822431412519e+01 1.413135746610662657e+01 2.854821715400732707e+00 -9.166347306100067982e+00 -2.716161675766873174e+01 1.357149356089849768e+01 -3.657927755776181122e+00 8.878308554844981160e+00 1.102586144805107971e+01 2.223885010244430660e+01 2.797508556911921573e+01 -2.468284382481300110e+00 -3.891087883805545289e+01 -1.406852979930674330e+01 1.711840009497985093e+01 2.517198738967092098e+01 -1.289893984570682228e+01 -1.911169839143422067e+01 -4.452795320405177892e-01 -3.899890560094054592e+01 9.055110355632651320e+00 1.385137061800056735e+01 3.268722795426198502e+01 -7.806015603315956675e+00 -6.582547886998835907e+01 -1.439576037122706254e+01 1.860460546840109330e+01 1.819077385598069796e+01 2.673068444775245633e-01 2.232817003994468763e+01 -1.554544979493459422e+01 1.568825045397709772e+01 2.556503168035700924e+01 3.374002085955864771e+01 -3.384832142727846716e+00 3.677576233416144191e+01 2.136970035972149518e+01 -3.610406807096156001e+01 -1.443811144548155667e+01 8.619363870904356517e+00 6.691747290366140355e+00 1.102833135405486509e+01 2.289609587088738962e+00 2.966257295294777663e+01 -4.780051389515134197e+00 1.006167975829017536e+01 1.602650940258342160e+01 2.051506386175706709e+01 2.614313010073849952e+01 9.396782184025555651e+00 -2.952122493448754437e+00 -8.529957457200286086e+00 -9.538791082989291681e+00 -1.206165751972491407e+01 -9.954892096456247064e-01 3.898275594433967228e+01 -2.811260064257496527e+00 3.056568162616125761e+01 -4.222456849955852576e+00 -6.600759516195076060e+00 7.522882746489091055e+00 -1.064507829272442585e+01 -1.097576258296903973e+01 -1.840196063080417588e+01 1.499800742326167402e+01 -1.468424520367516983e+01 1.910750369463039888e+01 2.278862710193543606e+01 4.685457493589701272e+01 -3.209474133959835385e+00 1.187859924734490136e+01 -2.618239718862743004e+01 1.154974397541190712e+01 -2.630924761451466054e+01 -6.108797751897126815e+00 1.091612229347955143e+01 -4.220130408719769122e+01 2.300781725897959973e+01 6.401859127544391015e+00 2.209234092716286568e+01 1.877726716447376276e+01 2.112076156998798382e+01 2.242520389229832745e+01 -6.443213373364040208e+00 -3.679532103594973957e+00 2.111468095043995774e+01 -4.390149619486048316e+00 3.980048046599118372e+00 1.271764275332270167e+01 1.673612881417570364e+01 -3.495457763736629886e+01 -1.455067418981849769e+01 2.554813539127495758e+01 -4.207792986241739364e+00 -3.050946915130470671e+01 -3.671944932947665663e+00 3.536804459958990066e+01 -1.147027360793298456e+01 6.585100325487266204e+00 4.391906730871590270e+01 2.640060443141292623e+01 9.158354942881942407e+00 3.109530098168804102e+01 -2.318693152173855410e+01 -2.820214086138182807e+01 1.644939480145560040e+01 2.188871744044416090e+01 -6.688002304861750957e+00 1.562411786869388308e+00 6.735528324334540073e+00 -7.032368370452974915e+00 -1.618331621913392127e+01 3.272062823449400781e+01 -4.101089866683815899e+01 -2.282875940040609208e+01 5.357423489738892819e-01 2.900158983526784695e+01 -4.746692202668747029e+00 1.568655826601076875e+01 4.900643462643532011e+00 1.043006141889782512e+01 2.927420035454718317e+01 -6.953431945216407506e+00 1.862727415753850702e+00 1.780589605425485189e+01 4.310352013537031723e+01 -2.851059818474650953e+01 2.623954314370608110e+00 -1.562477869992935808e+01 1.934586887826811363e+01 7.625091030255376268e+00 1.746397895508485476e+01 1.660559201689027731e+01 2.075955252713498345e-01 2.007732497785030290e+01 1.314599789426809195e+01 8.594565937153513246e+00 -6.778923386313661581e+01 2.490613527102175340e+01 2.543347912476570016e+01 2.780671851197070765e+01 -3.242207758864676492e+01 -1.255109433877806779e+01 -2.704885065740366912e+01 1.254281321346858746e+01 1.677621525670158675e+01 1.178072912948931794e+01 1.430390547315521133e+01 8.553649589979302803e+00 1.005030598496871086e+01 3.411111244506420093e+01 2.424223050223737630e+00 1.613695409899933253e+01 1.936811060480386004e+01 7.911787732188536815e+00 8.042285225389103065e-01 -1.645791808138331191e+01 1.639887036745039950e+01 1.830934002800218963e+01 7.182125821312022040e+00 -3.669479764926375065e+00 -2.495811895433390504e+01 6.822416170326803808e+00 2.116450884833953694e+01 -2.247104209517605811e-01 -1.879069255811126737e+01 -1.462304407321686206e+01 -8.695826472444741384e+00 2.198799880698750542e+01 8.795657204895125147e+00 -2.875919797675605238e+01 -1.303327527647484274e+01 2.193660871501228016e+00 -3.622754511394992250e+01 -1.161700510899219196e+01 1.775968350895621128e+01 -1.088084054565728209e+01 2.531006402220404539e+01 3.479264706042452815e+01 -9.966198620260631191e-01 2.018872409255206435e+01 -6.922393555155982980e+00 1.906347519408276980e+01 7.513419789058291443e+00 1.339707613705047606e+01 -7.949769628156298396e+00 -3.034270662808156604e+00 2.788634602392113138e+01 2.242934812286768675e+01 -1.417037623820809777e+00 9.485287718998570483e+00 -1.303290838605057900e+01 -1.271386768412157053e+01 1.077677680499381019e+01 1.165590127936675913e+01 -4.220670073909636955e+01 -2.271148488068368110e+01 -1.631203985820054925e+01 3.236282968592030240e-01 -1.142472322885539882e+01 -1.868758137738981162e+01 -3.508044806500211621e+01 -7.523741646391449933e+00 4.041429763918320361e+01 -2.501617356746396936e+01 -3.048450837462293705e+01 3.388212555070629683e+00 6.993885487278017621e+00 2.806623665560240966e+01 5.918249938393763188e+01 2.046695228238744946e+01 1.260857032728676330e+00 -9.696768190375797403e+00 -3.001134225863347638e+01 -1.327562200802280223e+01 7.658112716007181575e+00 2.877337734029308258e-01 -8.200563953468416045e+00 2.821428729825951720e+01 3.747416327085630172e+01 -1.406421908002283949e+01 5.768670966298089731e+00 -8.485214150121700882e+00 -1.740976307292000369e-01 -1.312078327158181956e+01 1.918729944067926496e+01 2.718067012063491550e+00 8.037537230701831126e-01 -9.224241016808292670e+00 -1.922536618280470933e+01 -2.936093395338372145e-02 6.185006582568814082e+00 3.466817311836518201e+01 -4.555086159241119148e+00 1.778628912012202523e+00 1.174455408099916909e+01 -3.229770582379658084e+00 -2.697369938693547908e+00 4.728907147872416061e+01 -1.223544656323492408e+00 9.766789302344881518e-01 -5.461957355223917787e+00 1.734929141932400753e+01 -9.443967229820334097e+00 3.468699106220642392e+01 -1.285297922932588754e+01 3.897656542986502615e+01 -2.616397903377626477e+01 -1.854104597897610773e+01 2.487679818048664515e+01 -7.621155853736187424e+00 -5.752799318087387981e+00 1.068790884516631223e+01 -1.717018565383700235e+01 -2.960473904734573125e+01 1.248648037008960721e+01 -7.228613709867303783e+00 7.597657779565447633e+00 3.590835599018667068e+01 1.382086519143796721e+01 -1.303277533852535974e+01 5.569522900469403126e+00 -3.539717044988398698e+01 1.547546166166199555e+01 1.225770158966545509e+01 6.143736655968579541e+00 -5.527310284125983131e+00 -1.842473723935517782e+01 1.149589013024831807e+01 -4.790244763633880076e+00 1.381585413061594814e+01 3.222377312778711911e+01 3.644329621572810485e+00 -5.445746044286963183e+01 -2.368861580837133829e+01 5.466404763243927434e+00 -1.008262444321451134e+01 1.068600873151449804e+01 -3.172979547149884283e+01 1.316379504694755731e+00 -1.218788432553485990e+01 -7.199904388685393286e+00 -2.398818340185020404e+01 -3.642510705529809911e+01 2.803813767161580817e+00 3.048832629411747597e+00 -1.510459819281746974e+01 9.011178986034801497e+00 -1.039307328741504577e+01 3.663204466900480583e+01 1.375224236008307344e+01 -2.131205164960328347e+01 -2.357173392791148459e+01 -1.426507725865109322e+01 -6.365147412709703190e+00 -2.615038508490630420e+01 3.291118729715753943e+01 2.858098177129157236e+01 2.015433703687424227e+01 -5.922179123548414026e+00 -1.812699080410148511e+01 1.293922208875270385e+01 -5.632643467768741807e+00 2.821308697539544497e+01 -2.351440312365882690e+01 -7.182338913848493434e+00 3.280954753082803421e+01 1.775122293895166292e+00 -8.846240782739316355e-01 2.400112825549018059e+00 1.480358076120362121e+01 -4.948070681114558944e+00 1.852987830905172117e+01 -1.772785941810381516e+01 -7.835075250004292613e+00 8.648252176778212785e+00 -1.360127735203943899e+01 -3.010976117503188476e+01 -5.307277639900790156e+00 2.994605468836952866e+01 1.263869537528662335e+01 -3.801427595795799252e+00 -7.065802199817095008e+00 2.083551299679267554e+00 -1.271573512778669368e+01 -2.604454709398875778e+01 2.008314007384804611e+01 -2.152617345584834363e-01 -1.378819255188148674e+01 -1.070839193563535829e+01 1.045583177377666750e+01 3.515723360670765629e+00 1.902896227124821849e+01 -3.269903911081092929e+01 -3.841049847107028015e+00 -2.039259328726533482e+01 -3.524100772420287342e+01 5.040922275650181916e+00 -2.338585217499712954e+01 -1.116739524463697109e+01 -5.892954066894448673e+00 6.057953904870553075e+00 -2.651568916861387848e+01 -2.672515959611244440e+01 -1.178812196890156194e+01 -1.598471205293795983e+01 -1.946498177046762923e-01 -2.419988563465696885e+01 2.304880183482040934e+01 -2.372561759553829308e+00 -1.256059627937686329e+00 -4.422753596913296725e+00 1.615856612432239814e+01 1.205342625026692538e+00 -1.870942874508733667e+01 2.175285054284608321e+01 -1.398728051506820336e+01 -8.119473776092254980e+01 -1.691434249338333373e+01 -4.416505443909704809e+01 4.515179434614317699e+00 2.342054178976655798e+00 -2.069155291170886102e+01 1.132470559870443161e+01 -4.465949642241625606e-01 1.013908805791473711e+01 -1.977119048762215314e+01 -4.878871517520483536e+00 7.963029033743485030e+00 3.440709922459921444e+01 1.517874717204501955e+01 4.152613146067991146e+00 -1.031188707293460283e+01 -1.922145373078059905e+01 5.698157469816623744e-01 -1.995522525312097883e+01 -9.894162179928825296e+00 -2.723218360291152607e+01 1.572004816271217464e+01 -7.021950299979657917e-01 -1.746080150045823398e+00 1.325139972101231400e+01 -1.038265541905889044e+01 2.050905927282114050e+01 3.177469870408183539e+01 3.017943383554440473e+01 2.908582017572864054e+00 -7.022073688420070958e+00 7.324162824663071447e+00 -3.174825721245952082e+01 6.666930788830452315e+00 -3.817420549891073378e+00 4.137238463920084541e+00 1.298204210648919243e+01 -2.746543953444940733e+00 8.105045382392185971e+00 -1.213009040913461689e+01 2.885830542250086239e+01 2.806048499043954081e+01 -2.495192197838047932e+01 2.947673402908531770e+01 -1.903216524429666023e+01 -5.225089045697203005e+00 6.804764614672829115e-01 2.274996354758292938e+01 -4.771301019602102400e+00 1.033163993217590004e+01 -6.380211395588938572e+00 -6.689726047453580904e+00 1.364167303057759462e+01 2.600023635649609943e+01 -3.902247408933556372e+00 -2.734807247182710199e+01 2.591726242084255283e+00 -5.630956781987174864e+00 -2.790115430709036914e+01 -1.862226560858347479e+00 -2.593585281166274825e+01 2.558928789862342867e+01 -2.097746668786748980e+00 3.195350248625051126e+00 1.155943613011588411e+01 7.347376909164887948e+00 -1.265013079110179284e+01 -2.957593379085672325e+00 1.910163897627656127e+01 -3.729470517085019310e+00 -2.033790234333124758e+01 -6.376195880421471784e+00 -4.372556556022956187e+01 -1.324423842276386409e+01 -1.592090097674617510e+01 -2.336623318668791693e+00 1.781958943310758059e+01 6.724316157285487705e+00 2.541349139376904276e+01 -1.584406128506738298e+01 2.961329903746779735e+00 9.382893762338401444e+00 4.063496292851034042e+01 6.380560794868923580e-01 -6.883583197793621267e+00 -2.572444271949033023e+00 1.753728156935907379e+01 3.795574779918928954e+01 3.924833308505159835e+01 -1.788229849396070392e+01 1.396748238017781674e+01 2.525373858679412464e+01 2.595491879013041570e-01 1.163646242689218901e+01 2.445496914694046708e+01 8.081250415964710498e+00 1.925377355071682928e+01 1.069377868950325494e+00 1.546468765616472041e+01 -1.914546300665421796e+01 3.615535215666121616e+01 -5.209086828674983766e-02 3.159196651111383503e+01 -1.290111359340222741e+01 -4.857232778580069521e+00 5.596547872695685211e-01 1.215411889309983806e+01 3.849638140399897424e+01 -4.941609896666601998e+00 1.110904488412215585e+01 2.711760460028610353e+01 3.325891656256593620e+01 1.436825010635484645e+01 -1.960904739931500629e+01 4.930796784372758701e+00 -2.717538853896305895e+01 -1.332643884679811030e+01 -2.035586312557767741e+01 2.655918042542428470e+00 -7.915516855677625863e+00 2.516456917164438423e+01 -7.477124739868336256e+00 -1.704513755845082557e+01 -1.591920071457146868e+01 -2.328220362886449379e+01 1.144562463300093036e+01 -3.313525505363246282e+01 8.247898588392551744e+00 -2.391673588923248417e+01 -8.692566005489140935e+00 1.469494636816493482e+01 2.133007733130982686e+01 -3.003266670332328658e+01 -2.091576304825736443e+01 -2.156864137713059648e+01 -2.679419811507354510e+01 -3.186065458815171425e+01 1.480708581715349759e+01 2.192438212183501989e+01 -6.858628566036621521e+00 3.701385636492390319e+01 -1.328208798049454131e+01 7.010047682052674922e+00 5.050429735048601998e+01 -1.778111600211790488e+01 -4.629298593706964837e+00 7.279991705744704333e+00 -9.545864296610441002e+00 -2.507677770259153061e+00 -1.932659413764104173e+01 1.346625147901166564e+01 1.690112203090804854e+01 2.300562735951107740e+01 -6.061476229701282747e+00 4.265398106197141992e+00 2.668094289404960762e+01 -3.151222084004632862e+01 -2.834227255912369259e+01 2.014160723950630683e+01 -9.061053421138387520e+00 2.244271681200975621e+01 8.618633927294922614e+00 1.421786729601552679e+01 -3.937024467682595508e-02 -1.997031617413129112e+01 6.273290982405144156e+00 2.477149222951979368e+01 7.260526693541793364e+00 -2.503605618645392994e+01 3.196522598481455901e+01 -8.517566733144537494e+00 4.131913393653283251e+00 -9.141384045061807795e-01 -1.934093082626381133e+01 1.567172206766278109e+00 -1.098330902910436890e+00 -6.577324237201796819e+00 -1.551490822184402596e+01 -2.021418671059294070e+01 4.944808362039806582e+01 1.657818134163110457e+01 -2.790992103592683016e+00 -1.848903643163108157e+01 -3.081121515247031084e+01 -8.690371940235733561e+00 -4.850053736773840996e+01 7.976722253827345455e+00 -3.551444622393159278e+01 -1.582204125207039880e+01 -6.038292421617070360e+00 2.364037880060192265e+01 1.307420956898992070e+00 1.593053723286512380e+01 2.148778687814526833e+01 -5.997908945741952991e+00 3.034526695652128936e+01 -1.489756819860816606e+01 9.272150458859442779e+00 -1.294807634718731215e+01 -1.920050075915686327e-01 -3.010200356606782179e+01 -5.773876267221643488e+00 1.429394518571428208e+01 4.634367179530130443e+01 -2.126310260694221466e+00 2.903946912322344076e+01 -1.531848441261136884e+01 -1.783366605034496732e+00 7.693813952416526547e+00 1.129413085615235346e+01 3.175718144499607121e+01 8.256091486519498091e+00 -9.125039632569551529e-01 -6.285714599360032295e+00 -1.494602147763242783e+01 -1.118534968813664676e+01 -1.870130473137273341e+01 -1.011829372208131161e+01 -1.898992251158421141e+01 -8.935011310756247882e-01 3.777538661195445902e-01 -1.682566355962709537e+01 1.447451953908655042e+01 -7.681981202515651752e+00 -1.429144384465885764e+01 -1.402432079170693413e+01 -1.841361158822112287e+01 -2.997588741767803455e+01 2.885189770062942927e+01 1.451689094536288316e+01 -2.686938746121904131e+01 1.477913809493436048e+01 -1.821089489913780390e+00 -1.180693194751094310e+01 1.189909146334144552e+01 1.495795579246105511e+01 -1.141318663569236058e+01 -4.413177600289257541e+00 -1.235380946681920378e+01 7.195151907489122145e+00 -1.892838457734809055e+01 9.187937490298217824e+00 -1.574071948237851792e+01 -2.651684972310217248e+01 2.934551844760342831e+01 -4.432521703891240783e+00 9.124952096891945530e+00 -1.523494134273605027e+01 1.198927464178165891e+01 -2.063385001968947563e+01 -2.778886193822828332e+01 1.682148765505748544e+00 9.590580303154304431e+00 3.613721063179140458e+01 -1.981927491696908561e+01 -2.467018754854716889e+01 -6.331107003629781182e+00 -7.065798733251597241e+00 1.000315801402772031e+01 -1.624425246383201227e+01 2.354035974667343112e+01 -3.222579658786778367e+01 1.324310573209618092e+01 -1.368407955613811922e+01 9.017629245453285591e+00 -1.888224093452911134e+01 -5.385174412702991908e+00 7.509060496849454758e+00 6.446441431892894869e+00 -1.343833769136748302e+01 4.180279839134620978e+00 9.057367217517946045e+00 4.188595082583304219e+01 -4.068820173989622191e+01 -9.772893466289777065e-01 -1.076803664544067729e+00 -2.391857259040316563e+01 -2.710056137861460002e+01 2.297410212131149265e+01 3.442344434817051990e+01 -8.107226037797390816e+00 1.188281633151352068e+01 1.513204890450856155e+00 -1.082025689665104373e+01 7.353519349134415073e+00 -2.431605313861242479e+01 -2.365444676830805193e+01 1.691922900726094880e+01 -1.889552793158224020e+01 1.198220147311822714e+01 -2.306770260774182901e+01 1.608749461833874150e+01 -3.331535226161661978e+00 2.677356693628643569e+01 1.796986485914887055e+01 -1.765655750946017477e+01 -8.597011248973773334e+00 4.483741352125620949e+01 2.694905020622910374e+00 1.304096384001000786e+01 1.700060653748751704e+01 -5.307482717955190665e+00 -5.788384623284855479e+00 -6.263246397610985561e+00 -1.846604003325029808e+01 3.114524115736344712e+01 1.662792500627884307e+00 -2.964241791530522718e+01 3.025404824213899957e+01 3.307034700638487834e+01 1.941831385870577975e+01 3.610251548552524525e+01 -2.996370382598732363e+01 -1.075735145333009868e+01 3.091862303064640827e+01 -4.882099984182636376e+01 -9.601314996914572797e-01 2.962952676990599699e+01 -1.956109867737748687e+01 -2.005342776601412780e+01 -9.282151674130799890e+00 3.772836633342003410e+01 1.696514777044096434e+01 7.483527403874081330e+00 -1.805725628952723483e+01 -1.931300700993850095e+00 -2.312815808723030742e+01 -1.006867785092248546e+01 3.110958086821097091e+00 -1.075279928562936504e+01 -1.324979644156752734e+01 8.369504508085767736e-01 -1.459987791511492006e+01 2.759277113426528150e+00 1.118931857222062870e-01 7.175017576062085567e+00 -1.070351957482443161e+01 5.405590565368603606e+00 -5.199042979339374426e+00 2.248486613838397830e+01 3.635769377818439452e+00 4.569142486310848739e+01 2.778197228080947667e+01 8.143847312135513050e+00 1.501382360694608664e+01 -5.085895218176299082e+00 6.649121434510133710e+00 -1.651464459027841558e+00 -8.495414718725232461e+00 4.163758326846875235e+01 -4.408359969760536679e+00 1.099996562163304326e+01 1.334535094086676810e-01 1.680167655823951112e+00 -1.590884896561666650e+01 1.378727018444745589e+01 -2.308739375883952505e+01 1.011006896778653186e+00 -5.022103642479901708e+00 1.403447062986273153e+01 2.832613983805658364e+01 -2.250716205226949995e+01 -5.591025722621725258e-01 -1.068982802851885516e+01 -1.271011957560732419e+01 -2.847697377795916918e-01 2.383337752367202711e+01 -3.023210866102562733e+01 -5.455384459968146693e+00 -8.929651057795442881e+00 7.978443206977036795e+00 -2.968501942186403042e+01 2.242858240671944614e+00 1.320440967220753592e+01 2.222915605655803972e+01 9.844305855610480549e+00 7.650879276369941806e+00 8.896582500325449061e+00 -1.364177527987529004e+00 -2.004228357493729185e-01 -2.376349900988304142e+01 -1.940563656511625723e+01 -1.300722629479815851e+01 1.761907555951506765e+01 1.073106800938494843e+01 -3.539727993067823775e+01 2.033220086957104300e+01 7.440768307282849214e+00 -1.079324362902666756e+00 -1.646279849410150931e+01 -9.751932716404343893e+00 2.154895194466065078e+01 6.410954673987560248e+00 3.316425050304134459e+01 4.886891597106266971e+00 -2.309846946262793921e+01 -1.692942910415615643e+01 -4.132695706934518043e+00 -4.167910525510895070e+01 -2.790272979626556094e+01 -2.507804311135756947e+01 -3.557577513155477433e+00 -1.059177341515669113e+01 -6.953016707250356809e+00 -3.190172676862378864e+01 -1.568595868886949063e+01 1.824854440275121448e+01 -1.371851585379743721e+00 2.221951865601890930e+01 2.908898795823806083e+01 -1.709139607700175034e+01 1.167872383995007368e+01 2.940588873340450604e+01 1.168031728967696381e+01 -7.672281643792844719e+00 1.856697592558002441e+01 6.117926126155841970e+00 -7.991043256269994899e+00 -7.090969016570625172e-01 4.194364748689954903e-01 1.287797650014965001e+01 -6.717134327679412209e+00 -8.677132510580133129e+00 2.917527806479287023e+01 9.655973941847801001e+00 -4.189974598619708779e+00 -1.695593889441760815e+00 5.886687809103157143e+00 1.204778670238245475e+01 4.066860555258947629e-01 8.524701068195287945e+00 3.948276328219322728e+00 4.050869432016776273e+01 -3.692820562317778332e+00 1.418751183346061850e+01 -1.473223779721923421e+01 2.173018416046460999e+01 -7.854850751614582904e+00 -9.111409286086454173e+00 3.444258741816481972e+01 5.606107054653504917e+01 2.249274213927408894e+01 1.441387094882976072e+01 4.466174614127724318e+00 1.502502581039069263e+01 -3.792514434781443455e+00 -2.595184795143907763e+00 -1.446811180887894110e+01 -6.079411855394026176e+00 8.827165980184121352e+00 4.010556316612438721e+00 1.221082151162671181e+01 9.490198783964299167e+00 1.074331084503173095e+01 2.360685250919564027e+01 -5.563955545616360610e+01 -7.492889837300296563e+00 4.882840511576858944e+01 -6.199548611995565395e+00 -1.302463799146273082e+01 -8.109223430693885959e+00 2.255899225562415822e+01 -8.129923834927636150e+00 -2.295304910824613742e+01 4.815898037581632707e+00 5.120627794411086731e-01 -9.359260098404334371e+00 3.447750407539061968e+01 1.563511159558822072e+01 3.198066274826853927e+01 1.770952503971696146e+01 5.484411449138538508e+00 -4.839192261399497319e+00 2.285249591992844742e+01 -6.349804031876539412e+00 1.687631853792586156e+01 1.331538078621049515e+01 2.419360489805787040e+01 3.402059411219993734e+01 -5.752102700310271821e+00 1.052462448644049076e+01 1.801742844817992761e+01 -2.416306863070424971e+00 -8.944185674886366400e+00 4.100747410957092143e+01 -6.929670888109635385e+00 -1.268642428709153158e+01 -8.227658391134713867e+00 -6.533839427186753923e+00 -1.950777321378833307e+01 2.142517766520126088e+01 -9.390842985462889203e+00 -6.636862174730663533e+00 -2.769380340834533527e+01 -2.267146425670935272e+01 1.225998113164604941e+00 -2.965795899577880590e+01 3.800325994837832866e+01 3.178961288575749933e+01 -1.213886569971703011e+01 -1.207119316944570286e+01 1.394249346160229663e+01 1.961550512408942026e+01 1.124921608495385428e+01 1.655166060045564436e+01 -2.822207789831029601e+01 1.931035198172268963e+01 -2.699437046259285822e+01 -1.743130727555921577e+00 1.317426401154817128e+01 1.882076361488500638e+01 -1.023873466901683749e+01 -2.724923787897122907e+01 -2.352997004218235588e+01 -2.020685646415463665e+01 1.699514473401075776e+01 3.177712854167587508e+01 9.273520227654092452e+00 3.780580688689421720e+01 1.085110849024927404e+01 4.957338319686856210e+01 -8.687380060326127307e+00 5.993879597590984210e-01 -2.602245753124798444e+00 -2.704789155476503559e-01 8.774414235588398725e+00 3.473595529342109955e+01 -1.966039626328836576e+01 -1.778844029472803712e+01 3.249029380639162667e+01 1.011680959225919985e+01 1.409600120693504977e+01 6.228214422647683435e+00 -5.484286812535003719e+00 2.341090986033873023e+01 1.224709457579878524e+01 1.742186970717699879e+01 -7.380751236715710206e+00 4.467545161372848739e+00 -1.554304764853320542e+01 7.720763349291093647e+00 -3.907954401992372340e+01 3.468233435665427633e-01 2.135714339805462458e+01 3.348846378696923409e+01 2.878675731291824996e-02 1.582842306137638744e+01 1.555900964484799154e+01 1.112953125066604265e+01 -2.103967796383198063e+01 6.252834575454406263e+01 2.567634607335618568e+01 1.451702592353145604e+01 -1.433431094875350986e+01 3.587479961625587688e+00 -6.223871065634487110e+00 -1.432174482938850524e+01 1.753797303952195819e+01 -3.950244876151557349e+01 -1.439298102155733794e+01 -5.235898792603384777e+01 -1.251158809801389893e+01 1.747413072053757688e+01 3.860425311389653302e+01 9.127123615849018989e+00 4.332399634301328462e+01 -2.121090457085661285e+01 3.090724355719295602e+01 6.274415236365388893e+00 2.142885706589098760e+01 -3.163685403819718189e+00 -7.175150219204176949e+00 -4.100675777340368811e+00 -1.226960299325081749e+01 8.480412981509640957e+00 7.089828055667108941e+00 1.849255374787397876e+00 6.912023575471152093e+00 3.041544911136746521e+01 -2.040708178211055213e+01 1.793969791369141475e+01 -9.374283998305006804e+00 -1.971580565033487442e+00 2.673303466673760287e+00 1.386354301113633980e+01 -5.499245876308917147e+00 -2.484247018687820230e+01 3.746819130714830415e+00 3.545034131322840665e+01 1.394716349858062188e+01 1.950926769979053077e+01 9.852336929196356508e+00 1.157443657798705239e+01 -3.916245715301501207e+01 -2.688001048102019297e+01 -1.253469596211355253e+01 1.642063669287186300e+01 6.813361356505936328e+00 -1.799379561961953655e+01 2.850914165858933202e+00 -1.585862969036261205e+01 -5.949297472821842625e+00 -4.717643410210626342e+01 -3.684066963346143808e+00 -2.658303833287064677e+01 -5.978749038169858920e+00 7.019275347046853852e+00 -1.722595417542402529e+01 1.389377008372603761e+01 -3.144432526638274794e+01 -1.864702381300028744e+00 -6.923474013216813994e+00 -1.885700172126411900e+01 2.925181889388496970e+01 -4.466196773505910045e+01 -1.608486426785268009e+01 2.770933150109105014e+01 -3.221975305379076104e+01 -1.192305025675753960e+01 1.516728396950103530e+01 3.720477861441437284e+01 7.463104082753996060e+00 8.321245304874533844e+00 -1.754166835392412693e+01 2.137017299606395326e+01 -1.205574206619848354e+01 6.785175939135635659e+00 2.280667184314061302e+01 2.966644135135572924e+01 2.139167025689756585e+01 -2.372216384599535388e+01 2.626128114219085319e+01 1.972235743814341191e+01 -2.563488484306670045e+01 -8.682993352591246605e+00 -1.931691759599706870e+01 -1.543077637001221092e+01 8.828134643852624253e-01 -4.856901520460362498e+00 8.638817330469844791e+00 -1.738405444151422330e+01 -3.137069750323550288e+00 -2.982327479571894813e+01 -2.050452738128619146e+01 -2.794346187295930317e+00 2.248637838791605859e+01 -2.707948124010230018e+01 3.403388053635370003e+00 1.450086553873093820e+01 -9.305588930834565176e+00 -1.740170425175917401e+01 1.253223125405605387e+01 6.799778221723276950e+00 4.300384813443776011e+01 1.994986678087136056e+01 -2.613254157164446756e+00 1.503612135351738388e+01 1.090333648791812315e+01 -3.803969844900355213e+01 -3.586173856165942908e+01 -6.672542444919381310e+00 -1.076578935637932943e+01 2.065085596189461370e+01 -2.494203635730224988e+01 -2.113248527298301838e+01 -1.521022844973916754e+01 3.124723596508250978e+01 -1.876280493409875305e+01 -2.526085621450032193e+01 -1.332101615960262819e+01 -3.003194775185179211e+01 7.426578138827487408e+00 -2.124650592836011853e+01 2.988383938856354760e+01 -2.206319958954709648e+01 2.075741954289405200e+01 -3.661264038301618484e+01 -1.088823481949859939e+01 -3.913911514774027722e+01 -1.965912727930624726e+01 1.256180043308115124e+01 -5.189227854380257937e-02 -1.603241209986035898e+01 -1.526918712401165656e+01 2.165671574114693243e+01 -1.940290051150700634e+01 7.913778748704167754e+00 7.512701049442407353e+00 3.215264126132596489e-01 -3.169897614364333904e+01 -2.417522047482740533e+01 2.255210014501501714e+00 -1.767600765542186281e+01 -2.285380106180528337e+00 -1.788894232452741306e+01 2.802415558839571474e+01 -1.580249953561928145e+01 5.977395569632323102e+00 3.289703172985971946e+01 1.715018486477481474e+01 1.245919471968274017e+01 -1.888722396745997401e+01 1.229976363497882907e+01 -1.114540673781876734e+01 -3.213829165599501181e+01 -1.568263618283565641e+01 3.565507520706985645e+01 5.465839502402189964e+01 -5.131886714123553794e+00 3.915064387874150498e+01 4.340403895083456476e+00 -5.155316136266452354e+00 -1.664287091580309053e+01 5.848503430805451764e+00 -1.442029311390689905e+00 -9.832877031912069299e+00 3.146840562571529532e+01 -7.157016556554205877e+00 -4.976536755970412784e+00 -4.471669674260788696e+01 8.571600707017671184e+00 -1.650829547065597147e+00 -2.629486254403104795e+00 3.027477739321059147e+01 6.412202057023743684e+00 2.237232785230844101e+01 -5.115285244087662164e+00 4.921026351186690018e-02 -3.024736611768752681e+01 5.460160991160139865e+00 -8.212077670301859200e+00 1.535888077435974175e+01 -1.759599444605012764e+01 -2.045384187936526654e+00 -3.157611764357877249e+01 1.623131976459961479e+01 -2.183931750776961422e+01 -2.189000176621772198e+01 3.650547737262788672e+01 3.627315530451503633e+01 -3.234819912715139623e+01 -5.860690720061271008e+00 9.660169041725287897e+00 6.178738919034014287e+00 4.718524084139762209e+00 -3.456034294509790072e+01 1.067996651655333551e+01 2.979271764627417163e+00 2.792478532459917417e+01 2.131702125375155887e+01 -2.810439662233809344e+01 7.636028533736305413e-01 2.815597619994770184e+01 7.619287562817572024e+00 -1.650592245077653430e+01 6.700336796953124008e+00 7.957230908237281852e+00 -5.238496929478570152e+00 3.918944640722114769e+01 -1.739339105015210407e+01 -1.038054659758421394e+01 4.162162321373286034e+01 1.851233904908336925e+01 -1.592819894447031004e+01 6.903460290330631466e+00 3.689250580425424975e+00 -1.731564740282017212e+01 2.908296911966150589e+00 -1.767843735836824237e+01 -7.064397484626107726e+00 3.348460646938336449e+00 4.754024036117099783e+00 -2.055037603675160085e+01 -1.931474975146736384e+01 1.233901894706419711e+01 2.086398739078241249e+01 1.850421869051475454e+01 -4.371078833960537224e+01 -1.397756565253937389e+01 -1.457405257658468400e+01 2.288889765255523734e-02 -3.785176510752589962e+01 1.025235731958187024e+01 2.939423503340096033e+01 -7.968632933509435468e+00 1.776687025814640819e+01 -1.812815130199437874e+01 5.438900443035260324e+00 -2.625622713042085365e+01 -2.980880762896656577e+01 1.429323776564354276e+01 4.240702138271559285e+00 -2.319613294969726880e+01 -4.192146042638336212e+01 -5.055677841296899544e+01 1.523607759338606371e+01 3.951304981572469188e+01 6.192792456522010269e+00 6.947323925017495405e+00 5.592459758997120112e+00 -1.774487591584478352e+01 2.175416893130157092e+01 -2.728631411369638471e+01 -2.595905028523398883e+01 -5.220169707424817673e+00 2.293074439838900247e+01 -3.982894751791391741e+00 -1.041962963153842736e+00 4.504002643432340136e+00 9.594320373534543478e+00 -5.029718613549492900e+00 2.594378141064885845e+00 -4.804097773125792514e+01 -3.000175570785955870e+01 -2.681054447759061787e+01 1.044615159203454091e+01 -2.302507153082752556e+00 1.514553363875270842e+00 -3.642167199975676795e+01 5.483021331655447028e+01 -8.807334428026399209e+00 2.601123824366531068e+01 -2.251742636400127751e+01 1.745802432832884676e+01 1.161435999185584578e+01 1.080744260450710570e+01 -1.274623106008073492e+01 6.158796685347729394e+00 1.022114744105941675e+01 -1.015077258997432452e-01 -4.849059488438118848e+00 2.913300509307332753e+00 2.135771458495224451e+01 -2.728199901788619286e+01 1.883539096122905576e+01 1.400218925572120199e+01 -2.271797795781854035e+01 8.259845322701067971e+00 -6.331870922850047378e+00 5.407118890852862236e+00 4.798372636311455608e+00 -1.529979735248080619e+00 9.455532116494628880e+00 1.548964934070219179e+01 2.245600030850415862e+01 -2.480286750128594520e+01 7.765596213133071579e+00 -4.465894201130896413e+00 -2.495736651287268870e+01 2.201134199507142597e+01 -1.619749936599597007e+01 2.789567403622712760e+01 -1.366788720558893822e+01 -2.179674477647850139e+01 3.909018394432698074e+01 2.212585368379051687e+01 -2.270246991502340350e+01 -9.249996335817856519e+00 -1.564851154777921849e+01 6.803399252276096654e+00 -5.709190212984973201e+00 -1.012231623911654843e+01 -2.284017324660090331e-01 -8.283108918532246179e+00 7.015904367553346788e+00 8.163075164234978587e+00 -5.179665681586975268e+00 1.220362185238750996e+01 -1.227156181126053269e+01 -2.790754433132362777e+01 -4.738015988036591963e+00 -1.352795508301793781e+01 -1.406569743157017705e+01 1.501788048308145385e+01 -3.506415505903012075e+01 2.364337506238795328e+01 9.934817737558674366e+00 1.871701053056136388e+01 -1.035677663490263001e+01 -3.757480972768335192e+01 -4.173906939443975261e+01 -1.228675399451426786e+00 1.117591697971253062e+01 1.184263271744406376e+00 1.410706490526558277e+01 1.653119135724300293e+01 1.985461447607945829e+01 6.797345147922700725e+00 2.980653167429176520e+01 -3.826380999026685714e+01 -2.201260640379502087e-01 -9.108535253391517372e+00 3.297164669258292879e-01 -7.217041744391471170e+00 -9.023381428761666712e+00 -1.356415815641187450e+01 5.737887020912295633e+00 1.134413222169614421e+01 -3.008868280923551453e+01 -1.834688997639331376e+01 -1.422083798972273172e+01 1.527428966992946613e+00 1.510892820429537586e+01 2.050378997784327950e+01 -1.517244874807953003e+01 2.342926150075841818e+01 4.283504694306303762e-01 -3.155739842627610869e+00 9.942169634641471632e+00 1.748028394240838068e+01 5.048142982487737740e+00 -1.694314116176644802e+01 7.405348262215426303e+00 2.203801737454722343e+01 6.598784555781315397e+00 3.602129830684881462e-01 3.705285677958931156e+00 -1.559464947163454518e+01 -1.696148077541616317e+01 1.077002274799382775e+01 1.072061699201018392e+01 -1.301594334355989036e+00 3.089348393426008244e+01 -2.207392198213621270e+01 -9.824459150288744169e+00 6.972096492514936017e+00 -1.260406175592402711e+01 1.478294617544022138e+01 -6.013918467239520282e+00 -1.920110924588748347e+01 -1.138335739616541886e+01 4.774393341528327994e+01 9.723219786495878481e+00 -1.423140189151146373e-01 -3.289279607571592834e+01 -1.184628494518726072e+01 -3.218658419992156894e+01 6.914787515398559847e+00 -1.527158071375263404e+01 -3.330294742874121283e+01 -2.548743816583187183e+01 -1.471401667663797319e+01 1.913252399274910331e+01 3.143215331309431448e+01 2.363280034532997842e+00 -2.531247053883359399e+01 2.773842248015023770e+01 -4.607568942285126035e+00 -3.369920094361309282e+01 -1.122442096135373379e+00 -1.046240738470483933e+01 2.459437497436850251e+00 4.438178183957313117e+00 2.733358846040205403e+00 3.188493767325150330e+01 6.613509805058362723e+00 2.263311740895210278e+01 2.909456646079308229e+01 7.722158777463442370e+00 3.496355494979108158e+01 9.819884864478318320e+00 -2.463813938869386266e+00 -3.183868882269336176e+00 5.289754005131909187e-01 1.801961156189261004e+01 1.790401599129965149e+01 4.621665703936039371e+00 -6.709432360553160279e+00 -6.396408971077766070e-01 3.179734846216553112e+00 -3.597645052477979610e-02 3.894398402133859349e+01 2.937943719525732078e+00 1.843837434207248549e+01 -2.134687957303205508e+01 5.722267667869063601e+00 3.867017703513466298e+00 8.942279067614579802e+00 -1.850299946960612374e+01 -1.865378392459716039e+00 1.028360745190352965e+01 1.110173475513716035e+01 -1.745338687604945704e+01 -1.502651131472821966e+01 7.883312681555998402e+00 -1.994206576846079826e-01 9.323258960823952890e+00 -2.125982548648308779e+01 2.228540559984247604e+00 -1.742913522147960137e+01 9.168629925219104138e+00 5.685335740490252476e+00 2.060937351964643582e+01 1.474217372700503859e+01 2.334983687916040296e+01 -3.021983467245967336e+00 9.682401249240496499e-01 -1.306688047447920198e+01 -1.084116759906558158e+01 -1.503364208936237745e+01 4.667754777685500511e-01 1.214845919177642841e+01 -2.428463222323965809e+01 -1.963500272601004681e+01 -1.080958973362746711e+01 1.757259254070151755e+01 -1.825609817913117183e+01 1.319787653302784847e+01 1.612252420108834627e+01 9.017902685540025942e+00 9.454796103975962041e+00 -4.212821164582233280e+01 2.015135995980756434e+01 3.270484348097494331e-01 -1.382430301383538662e+01 -1.648973431229762099e+01 4.029035590230654051e+00 1.187849736613665996e+00 -1.094528092454864776e+01 -9.936257197370188976e+00 -1.696657196115739907e+01 5.013917133116372327e+00 -2.706672346990898603e+01 -4.579254894250175845e+00 1.462977092576147831e+00 -1.385498486815967389e+01 4.207142698103090339e+01 1.451304164667429220e+01 4.365307649708734061e+01 -1.285057343608853131e+01 -1.736257062342411928e+01 -5.360325200558848646e-01 -4.510152411392950711e+01 -8.173920941084832137e+00 -1.489551764034852255e+01 -3.411579046562307838e+01 -9.225913112796890303e+00 -9.129398474656223783e+00 7.604942797598392978e+00 1.742135799349152947e+01 5.862119943479790152e+00 9.817175771102506943e+00 1.544984472197736025e+01 -1.473621275414932974e+01 -1.026118344041097785e+01 -1.290208375695386600e+00 -1.825467080362703598e+01 -2.445894212425425707e+01 -9.135691141176756958e+00 1.295270269197775548e+01 3.151791418153305102e+00 6.547817070044750665e+00 -2.018920113023275675e+01 -1.069102751923415262e+01 1.924435256604154176e+01 -1.581334994512195458e+01 3.611501860699767974e+00 1.432178398228251481e+01 -1.471947283586539434e+01 -1.905625471402014171e+01 1.787075745976557073e+01 -2.617121162703320181e+01 3.118153803611201980e+00 1.544985079566195552e+01 -2.489943391738224321e+01 -4.141828369368703022e+01 2.892632550496293220e+01 1.585757229662677403e+01 -3.261223982386481168e+01 -2.366824461560840120e+01 -1.333060104802984647e+00 -5.761425734343274208e+00 -1.649730729387643979e+00 2.472239496256620583e+01 -2.394149925941114088e+00 2.583396497456714158e+01 -1.630388676783326218e+01 5.895685603045100365e+00 -1.599599083949062717e+01 3.115169888306242996e+01 -2.353990897746271127e+00 1.741306976688817443e+01 -2.682507701030471026e+01 -1.598564898974390758e+01 -1.354339351196426833e+01 1.103142778166353644e+00 9.529926000618631932e+00 -1.459474658086766041e+01 7.655850374644641576e-01 -3.956423215469479615e+00 -1.820252324192928839e+01 -3.679214533496032224e+00 -1.213793088983609536e+01 2.971706174058248884e+00 2.031344861224678944e+00 3.439135041842513285e+00 -2.962609875463856923e+01 -1.945162033068503149e+01 1.225979122529799881e+01 -1.662132053816325561e+00 -2.476111367649937023e+01 7.132169941375502198e+00 -2.557170374501292542e+01 -2.511256673256281857e+01 -2.441079572826850352e+01 -3.745422193099556551e+01 6.458575107457356523e+00 -4.790893509924139870e+00 4.728739226474030488e+01 1.088516963314253161e+01 -4.214961579899410893e+00 5.569931423459583364e+00 5.590628169790699431e+00 -3.004466639281346829e+01 -3.235064747171799038e+00 -5.171595317601470398e+00 -4.886509980816865273e+00 -2.553606224674360714e-01 1.183691562836104794e+01 1.292307376732919399e+00 5.735931182877143542e+00 1.568867054103773384e+01 9.702574288917725553e+00 -1.518890927988540440e+01 -2.798113876079625584e+00 -3.429868777667427793e+01 4.232652970674475323e-01 2.878974601849133208e+01 -8.923192265315906369e+00 -1.254824058220304472e+01 5.331272307033599667e+00 2.962563478470380929e+01 -1.393807689581122133e+01 1.157013671188563642e+01 9.831708136985003677e+00 -1.542907894061135110e+01 5.509715654871449431e+00 -2.194483715113026179e+01 -1.945939707704640398e+01 1.127000290578681785e+00 -3.203514541257194992e+01 2.279119217186941171e+01 1.453762179801388399e+01 2.158283655442862070e+01 1.797615880943786237e+01 1.875927184583706975e+01 -3.331218747708764738e+01 -1.183163855755315730e+01 -1.550873967947568133e+01 -3.441172629413030926e+00 1.997861346567200513e+01 5.611190075464294047e+00 -3.031717434067349259e+01 -1.506028681258792368e+01 1.296728009541564930e+01 3.788842044213278371e+01 1.862904537944926631e+01 1.435484230168398945e+01 1.830461585897369758e+01 -3.706709761178252194e+01 -1.239978325867890163e+01 -3.096134055268253249e+00 -1.753075398812522678e+01 -2.492277830228065127e+01 1.496941192505244267e+01 3.267821555394205379e+00 7.783143386585678947e+00 -1.801777281730840130e+01 2.518880114358118050e+01 6.656161112968616012e-01 -1.217631763187652183e+01 -7.780923225868924042e+00 -9.234342647063535026e+00 4.160613625933173410e+00 6.356257601384371902e-01 -6.361940614159595775e-01 3.068139920996867431e+01 1.387607070727353076e+01 -5.820549536568121463e-01 3.087438764415637493e+01 2.458837878403301502e+01 4.461722989391795835e+01 -3.047513205976496997e-01 -4.207003190371931822e+01 1.697037334836690547e+01 1.185616887504931327e+00 1.841269097848779168e+01 1.050977855414875251e+01 2.355758705494944039e+01 1.174365842799348059e+01 2.260087518915738336e+00 1.121181718167629349e+01 1.138875510302326255e+01 -2.078816561195818480e+01 -3.211831102712434927e+01 2.388012094874927982e+01 1.686598501144072415e+01 1.611295345964599335e+01 2.473226286137840191e+01 3.916698746619806570e+01 -1.531158047241373232e+01 -3.230476760414811110e+01 -1.391967332121914680e+01 4.698047840730090741e+01 1.192701236361637385e+01 -1.469599467615918265e+01 3.663626932695102312e+01 5.442244596182250760e-01 -1.604815282594865167e+01 -4.701626414939448217e+00 -6.817017167175517756e+00 -4.289289298703539544e+01 -3.546441815812996623e+01 3.063818404713460097e+01 7.916164414267417904e+00 -2.005043967064665722e+01 7.318092973596702633e-01 9.826159059188336542e+00 8.207877261362153121e+00 -3.832872053545495206e+00 -3.598401146614896184e+00 1.069110404971129746e+01 -2.441351244795281161e+01 -1.311248773821325386e+01 3.828760988028327716e+01 -3.014362156251598179e+01 -1.875622327103035047e+01 8.903186963427421219e+00 -6.276110078626455646e+00 1.544684337956047138e+01 4.005040735919492612e+00 -1.743958863891741595e+00 1.737987058953503805e+01 8.232403206856579558e+00 -1.594927168208673507e+01 -1.569286622937321951e+01 7.970973854911913570e+00 9.625026363627778636e+00 -2.436251022157883028e+01 -9.455028242902127289e+00 -2.544230549699737498e+00 -3.968510832346382955e+01 -2.568193506269880633e+00 1.195720556874160456e+00 8.737402346323563052e+00 -7.083128441385127871e+00 1.328118138710996554e+01 -9.622654203636802350e+00 3.034985753561472421e+01 2.844052301153623930e+01 -2.807789096089327074e+01 -1.121809605071989902e+00 -2.020522306693676029e+01 -1.334443817953700062e+01 -1.875402073753049237e+01 -1.510930701039861646e+01 -3.433041341481215625e+01 2.232133637187162378e+01 -2.898250887177168167e+01 -1.985470532961997137e+01 -6.707979984187173450e-01 4.031579372642876358e+00 1.252063576342919760e+00 1.554315682820173805e+01 -8.199937471462224181e+00 7.559394105139768172e+00 -2.799464503274192850e+01 1.397861343119310717e+01 1.617434215951105969e+01 -6.130323455286026402e+00 -2.986694959088483614e+01 1.968500604403937615e+01 -3.701203545046776355e+01 -1.044664315014599154e+01 2.469409062030706181e+01 -2.341896330095528000e+01 -2.285896713293108462e+01 1.303159999372356737e+01 1.762315860659318645e+01 -3.809332669555571727e+01 8.757192707483820726e+00 -1.061270109822347329e+01 -3.347735850044000472e+01 -1.842866768811278178e+01 2.966254027269716431e+01 6.069264929023746369e+00 3.541026378628218119e+00 -1.084881526459336243e+01 -2.417492717195124285e+01 2.804852268325112874e+01 -5.733664016270428654e+00 -3.763259531765969257e+01 -4.405733574813953624e+01 -4.200063005146479611e+01 -1.488116772021082923e+01 -5.512918853281016496e+00 5.476348764950574655e+00 3.318195313397805535e+01 7.049664896020331195e-01 -7.609320503296000737e+00 -2.532243950787239939e+01 2.136668816935928472e+00 -3.437202562243201243e+01 -1.350143282137382528e+01 1.529066394783037097e+01 2.148382958735666293e+01 9.380745699778845648e+00 3.404516301791635335e+00 1.346994923589841697e+01 1.225528632740017265e+01 1.709924049007423452e+00 -1.517612482226665804e+01 -2.472076102418159138e+01 4.502777370647875976e+00 1.018269793262316592e+00 1.974275402661385925e+01 -1.328179664777590041e+01 -2.091287624498050590e+01 -6.299011321047647272e+00 2.253488514424670797e+01 2.229601734411460257e+01 -1.981277959037778658e+01 5.795581260195667106e+00 1.125987067463173474e+01 4.079816026850839705e+01 -8.343199645467624492e+00 -3.163965023611533312e+00 3.218368720902881286e+00 4.531065591692108541e+01 1.417908156367109385e+01 -2.585217302277362705e+01 5.602635086036760192e+00 5.127130569412690519e+00 1.836786211663333290e+01 -2.401955030832463933e+01 3.247541546062385009e+01 2.882298533581917255e+01 3.231945010016868736e+00 -5.477247339495649570e+00 8.548725643700791466e+00 -4.362061069041975436e+00 -1.177075069094666127e+01 3.572290236921245565e+01 -2.062067244873024308e+01 -1.782924109969679094e-01 -2.932495255115874144e+01 1.870970988964442228e+01 -1.967941772259957034e+01 5.087510601891771955e+00 -9.530136586755223460e-01 9.758493894672103153e+00 2.345240207602994897e-01 -1.753098690157029438e+01 -1.073360885967199607e+01 1.670729166131533816e+01 8.642604976660926752e+00 -9.421025619837037901e-01 7.633677173004764782e-01 7.283520142792973218e+00 1.732365965502614102e+01 1.582180040266758514e+00 1.248308801967217718e+01 -9.010164950209800239e+00 3.194779344316752479e+00 1.620052661340804434e+01 2.666343560946855717e+01 2.250165174928919498e+01 -1.099589831180557198e+01 4.107089350218898538e+00 2.263253229482479156e+01 1.252348805881134020e+01 2.485171046072140566e+00 -4.350053754353831792e+00 -1.801161073595178053e+01 1.583492236811517984e+01 9.703955450081097611e-01 4.478696194956336640e+00 2.195926613180068898e+01 2.924145856254328990e+01 -1.331548068620199743e+01 3.953049493739873022e+00 -3.702186490074380742e+01 -3.087292268573307297e+00 4.970496283563065276e+01 -1.670577996224696804e+01 8.733116222305740806e+00 1.855885859654942038e+01 1.882108767023481377e+01 -1.339492232470066035e+01 -4.207853546979358761e-01 2.406614311841216747e+01 -1.475603575827464198e+01 4.280452913080110733e+01 2.271920629604672826e+01 -2.298318534762380683e+00 -1.494139797956041527e+01 3.296817244522152635e+01 1.003705182963009968e+01 -9.144991890098609133e+00 2.941277385645524323e+00 4.382376547900391017e+01 3.362172201574497876e+01 2.287315277796352220e+01 1.547255550208850750e+01 -7.418337520784074712e+00 3.360632832331176267e+00 -1.069856386111191160e+00 2.473767172344224008e+01 -1.403498119268079947e+01 3.882798823833726942e+01 4.377476641716897987e+00 -7.837963175124837978e-01 -3.827950134194435527e+00 6.830809675254857716e+00 1.734249610621386495e+01 -4.468803067459404588e+00 2.918196157046310901e+01 -3.244413407908438529e+01 -3.878151403672351449e+00 3.013040529681574498e+01 1.843665843533084470e+01 2.818723861038075285e+01 -5.283001406106382092e+01 5.237203075219036386e+00 -2.228250025739560414e+01 2.121032717332781203e+01 4.894332621932746541e+00 -1.578559084565769322e+00 5.802089983851710819e+00 1.827142634597790405e+01 -7.478227825915048754e+00 -3.919652869391647698e+01 4.992744717254570475e+01 1.193350970555499480e+01 2.888778675897429338e+01 2.670736225454959367e+01 -2.591378681240130533e+01 -6.925098623921887686e+00 2.355353582788998068e+01 -2.442214324426215555e+00 2.945981716097234937e+01 -1.700038439907407195e+01 -2.212102417970484325e+01 -3.217532257365709825e+01 2.651371586600489394e+01 1.165295315103535678e+01 -9.199881034725001072e+00 -1.862686511372350751e+01 -1.639601152112030391e+01 2.551979936752345779e+01 -1.908167938445425094e+01 -1.441849502628720003e+01 2.873392912218343476e+00 3.643363210101133376e+01 -5.897256744049966137e+00 -2.446208132929479717e+01 -2.881034716183960853e+01 -2.202785194290590098e+01 2.213197226179786981e+01 -2.090199357673220604e+01 -2.963619099511208610e+00 -3.898280073696582093e+01 -1.303176135354138943e+01 2.215654718472525886e+01 4.789397179385419534e+00 1.092048953301602943e+01 -4.962843357358122987e+00 -1.556963238629464286e+01 -2.624806463356383190e+01 -4.564856160358703008e+00 2.456796586288876938e+01 1.625726679734954772e+01 -5.366142729852601434e+00 2.841659459320776904e+01 2.315688036272775108e+01 -1.366103835036566139e+01 -1.718404297359920463e+01 8.263973501361602914e+00 -1.248463247233200590e+01 9.643025216195260541e+00 -1.815597324101467080e+01 -3.593114951317483019e+01 -1.731887946186315830e+01 1.497960526821526805e+01 5.330197474383212608e+01 2.553494166031487111e+01 2.518655343543389691e+01 3.000312739804310791e+00 -1.622237684973612204e+01 -4.571234323721760084e+00 -1.777903227778807604e+01 1.516327032876615277e+01 -2.357036551690710624e+01 -5.193487177591853055e+01 1.861933881438646665e+01 6.885400853084250983e+00 -1.226088959297523751e+01 1.416196738766807073e+01 3.244593769755858403e+01 2.039978108585141214e+01 -1.183635393328653329e+01 -1.674211233178581892e+01 1.604818681192069274e+00 1.041673946614331214e+01 -4.596554393416337092e+00 2.308530341914174500e+01 1.451363684034487234e+00 -1.696036660883664560e+00 -6.859631617455459462e+00 9.113176862508558074e+00 6.319954124607126467e+00 -7.600636569626924022e+00 2.787673541831168578e+01 5.716918445657954706e-01 -4.246403415589494301e+01 -2.767356732032698829e+00 2.996758202104567204e+01 -3.898353772027446240e+01 1.180023230659476674e+01 9.934090295971435225e+00 8.326596991857771357e+00 -2.182145342481205219e+01 4.936495714534311352e-02 2.014351214769326326e+00 -9.134315307833706044e+00 2.312367488891296574e+01 3.202774685641099239e+01 1.440360242014186554e+00 1.733620432116227406e+01 -7.665137280762481353e+00 2.974011799694551073e+01 -8.552948508649622639e+00 2.866664158217999248e+00 1.117963727918423977e+01 3.190309472191622753e+00 1.297336869981232965e+01 -5.407818148767109534e+00 -5.905188427498316628e+00 -6.384403309657487036e+00 2.553383295463661184e+01 -9.897474563439934148e-01 -1.256350529345129630e+01 8.259545617010237706e+00 1.300452501918921655e+01 -2.845982448511833596e+01 -1.595352047833693909e+01 1.260895669310112055e+01 8.621775678612678462e+00 -5.256045606184189367e+00 4.443160474476374588e+01 -1.715223834010524229e+01 -1.301211794565707081e+01 -1.181240539327263050e+01 2.568434744305967143e+01 -1.206841411490339944e+01 -3.683568728478572751e+00 -2.512759424201292546e+01 2.052294273295223093e+01 4.314712121839028747e+00 -1.073631886043850159e+01 5.313033271565729621e+01 1.189980333226463216e+01 -2.301823912833694408e+01 -1.026615816544872217e+01 1.069425913118795535e+01 -3.448044201371329365e+01 1.880085107396407551e+01 1.909621957561381933e+01 2.766784323878849605e+01 -1.498315311681467144e+00 3.594908096792195806e+01 -2.359955488187593886e+01 -2.240177158494524434e+01 2.285032420483297599e+01 -2.121628106477479747e+01 1.687693530211186044e+01 -1.176165992677101890e+01 1.473586195670426591e+01 -1.608135043538755227e+01 1.910792868913898701e+01 2.716182128679571406e+01 -3.803759588292853433e+00 -8.454538323730808713e+00 -8.213139888188075943e+00 -1.653132645769376197e+01 9.646001165468897298e+00 2.299000056983934925e+01 -1.697181308016872947e+01 2.206516638362121085e+01 -1.003261639354343870e+01 -7.201423599036417045e+00 -1.834308295826683022e+01 3.080048681868449378e+01 1.654294914900689761e+01 7.553401221427422207e+00 1.334392442413212532e+00 2.628277349006213015e+00 2.165025145472371904e+01 2.068660891977545990e+00 4.966815185341973304e+00 6.290948785278818178e+00 -5.096326151515363279e+00 -3.526143641701936815e+01 1.729483900941551866e+01 -2.151122531601611598e+01 -1.216302425963029243e+01 -3.210323966291515063e+01 3.269061328673830502e+01 -1.580086685016737746e+01 -7.473019692660602509e+00 4.021170215416008631e+01 -1.023286793064064604e+01 5.126783527733182133e+00 2.774907927669434571e+01 4.223954868836049314e+01 -4.477383172724237426e+01 2.904029536817867552e+01 -1.028120763312899655e+01 2.025234584926145232e+01 1.296028483292893618e+01 -6.518254623348620491e+00 3.700050893095139237e+00 2.534321286676550500e+01 5.320508727951402506e+00 2.962364609110227320e+01 -1.510504003544557960e+01 -1.581877058718737494e+01 -1.382776011738257615e+01 -5.038404435934339176e+00 2.188398412418519356e+01 4.817699478892033937e+01 1.566848387804253839e+01 1.351889869681474643e+01 -5.266392650755010507e+00 2.382169483877658678e+01 1.013716465224690211e+01 -2.252098300131121889e+01 -9.698743618990112836e+00 -2.364364377658205729e+00 1.012179393839527108e+01 -7.772328505363443441e+00 -1.585389069765554826e+00 1.835645434601379522e+00 -2.110921871982031917e+01 -2.217019308794445465e+01 -3.864114096067241988e+00 2.320403802973772756e+01 -6.373647260295084216e+00 7.191830756174917738e+00 -1.086544356098626629e+01 -2.020548460116555756e+00 3.473106743168891786e+00 3.810841752915821701e+01 1.823351125283283380e+01 -2.615228901267172112e+00 -3.278674989648878579e+01 1.102795785780925364e+01 3.409415854419688685e+01 2.597940073444541298e+01 3.916832299192029865e+01 4.782839310877962546e+00 -2.522328987488504026e+01 1.754378663292818885e+01 4.196140123044717285e+01 3.338312196893974715e+01 2.654013308030032547e+00 -7.420411514972427902e+00 2.008292731358030281e+01 -1.423191508469353650e+01 1.118475332934335853e+01 -7.961294161166614813e+00 -4.663299169332885796e+00 -2.843459628112925941e+01 -2.958359302666935875e+01 7.977170836618548755e+00 2.886425111499564977e+01 -8.286508094324231521e+00 2.430437242140555654e+01 -2.432398765946372166e+00 -6.345888236551993522e+00 -2.553806501176419630e+01 1.128054898857439703e+01 1.492257792794295668e+01 -9.111897414828565189e+00 -4.713328799450867912e+00 3.577506775114329685e+01 -1.836479963929197012e+01 2.349578914721016076e+01 1.409502567516236127e+01 2.080561532974583727e+01 1.861376392053129436e+01 -4.791811668972400184e+00 -1.258199010391400030e+01 3.562304716684676009e+01 -1.634220977949150466e+01 -1.037962615387320042e+01 1.609146991645217284e+01 1.385796717270287459e+01 -1.401599911990872016e+01 -2.210534385632595189e+01 1.650699717131284938e+00 1.648521948474461851e+01 2.669428504243757772e+01 9.279552774426102602e+00 -1.955365190988341340e+01 -1.616082734914392205e+01 1.189932336560385195e+01 2.259460430563499855e+01 2.407909496284473860e+01 -1.651505344366792372e+01 1.461129609584756039e+01 5.757913197581904896e+00 8.281435582678101648e-01 2.435124523308807021e+00 -3.270155752769296242e+01 3.140918799378733439e+01 2.999689154529541568e+01 -7.317527078153442055e+00 1.963898625182491742e+01 -2.046881374999101766e+01 2.240728877664182050e+01 -5.803833096738774344e+00 -1.810980768202280444e+01 -7.795223317375928218e+00 3.823615487092510090e+00 1.198117447054551832e+01 -9.167264456544719664e+00 3.723784938999573768e+01 3.837302477228674569e+00 -8.326537848553746457e+00 1.082065545557179931e+01 -1.480074833018747249e+01 -1.600590437599354043e+00 8.030689513318385764e+00 2.398126658841379211e+01 -8.279495704378707188e+00 8.896656289050904221e+00 1.581469399514181617e+01 -4.197308292669850971e+01 2.476152856802211488e+01 -1.496635396345193314e+01 -2.763882145189324291e+00 -1.597183024415109820e+01 -4.093266752558976407e+01 6.622071785836182833e+00 2.249108193851651194e+01 -8.755047050815951692e+00 1.323491329398104099e+01 2.197470925029277566e+01 1.860072733476085105e+01 5.356347213252151462e+00 9.709090512039111331e+00 -2.342360727650089913e+01 -1.165244298455133709e+01 6.135729477613174332e+00 3.149382670476600765e+01 -7.714568042189131614e-01 9.008629340829825694e+00 -6.980509779313402774e+00 9.355692305576047474e+00 -2.982638072412823149e+01 1.670084572891390806e+01 -1.444063422092425775e+01 1.186818733870061493e+01 1.336259081570134377e+01 -4.093698464359401434e+00 4.675247228282405132e+01 -2.483693658433070883e+00 6.203918709885790861e+00 5.188851304109982010e+01 -2.375174313547175942e+01 9.627949265820403113e+00 -1.197831341156611495e+00 2.175733939757476065e+01 6.871014691128658036e+00 3.894676727892826484e+00 -7.919141128310046795e+00 -3.079704685534799680e+01 -2.500387477530705738e+01 -4.939656924351884193e+00 5.603946812920981735e+00 -2.926709541160855466e+01 7.363714940487859906e-01 -3.100094129679828825e+01 -2.022933168536808068e+01 -2.025873604796290550e+01 1.684381832930163725e+01 -1.356066587525119616e+01 -3.386815671447659071e+01 2.681774734920270831e+01 3.034013392018808730e+01 1.880027046608785568e+01 4.242720292299839713e+00 2.375566685750570528e+01 1.435153007410928439e+01 2.405438590662671672e+01 1.956945665764209608e+01 5.742860030289913542e-01 3.579072293535535465e+01 -7.298975103589987690e+00 2.159210945606186627e+01 -2.936526832830744027e+01 -1.194419948446537738e+01 -4.320727222421900215e+00 -1.491813046987678959e+01 1.332042991282368760e+01 -3.871173230564301182e+00 -1.005411447605179376e+01 -1.507387306740893429e+01 -1.712397769178847184e+01 1.280762597036327577e+01 -3.179684159978646107e+01 7.285152243214250589e+00 -1.692702697539873213e+01 2.381828594556059997e+01 -1.269555037162736788e+01 2.666064663100071286e+00 1.450403766104048842e+01 7.655811016614089581e+00 -1.382216857338145566e+01 -1.271917519978262945e+01 4.280156996262049773e+01 -5.865067048842562691e+00 3.491219598568692106e+01 4.142638644428166650e+00 2.170748306846930120e+01 -3.190874063623623158e+01 -2.137848433036184304e+01 -8.713655885574350890e+00 -1.240593883919502360e+01 -8.895081470607603791e+00 -2.034990098768661682e+01 1.997962720658576785e+01 3.278008630259640288e+00 2.284331676764612951e+01 -2.201380455348123988e+01 8.581134245956016926e+00 -5.340310067442453068e-01 -1.367968891424422218e+01 -1.994407088405202089e+01 2.589161784262469723e+01 2.072070026623817895e+01 -5.441193160083057645e-01 3.697530661873277058e+00 2.673054461505443058e+01 -6.255476890797965872e+00 -9.359822658971619802e+00 -2.605640045194246213e+01 -1.974963812945646069e+01 -5.514811285945315333e+00 -2.289912734200193611e+01 -2.050963704845082702e+01 1.490405681469201404e+01 -1.873577413767902300e+01 7.947041909438006257e+00 1.604098778756459609e+01 1.631927632347572299e+01 9.258413103098055430e+00 1.584002825097102729e+01 4.700638556379955091e+00 5.456173419638583155e+00 3.881272913729605278e+01 3.241869132713377155e+01 -8.253998451873844289e+00 1.878088855940759139e+00 -2.598683256165737276e+01 1.093330698305158677e+01 1.002270031903501746e+01 -2.729542085523500461e+01 -3.005067169912026603e+00 -3.944599943092129912e+00 1.241516924621183193e+01 4.394586985383711664e+01 -5.471778854572507456e+00 -3.287035615371315345e+01 1.798671614711884104e+01 -2.230665462791600717e+01 7.511293023780830858e+00 -6.088409617071651070e+00 1.174122948080083217e+00 -3.214465821131205825e+00 -1.133680851788576760e+01 -7.323470023549941033e+00 3.380477279754325082e+01 9.610009218372763229e+00 -1.100339884882451713e+01 1.434819238712358214e+01 4.077194402316608546e+01 -2.821967500431582287e+00 7.719442776975126819e+00 -9.822255627144034662e+00 -1.132684186116611436e+01 7.536078700597384383e+00 -1.302140269836020181e+01 2.279069788500039806e+01 1.379080987733900621e+01 -1.223669485261582501e+01 1.945955927112968098e+01 -4.155063707620126934e+01 -4.165093659254729630e+01 -1.787925343046425919e+00 -3.000378383498776103e+01 -1.440621341497192631e+01 -7.887582493900888281e+00 3.246105130144562168e+01 -3.370229335521112546e+01 1.350439570844824289e+01 6.503439640326966753e+00 -1.298969902453418257e+00 2.366896769272829459e+01 7.091343111928807730e+00 -5.638143065382410946e+00 -5.606426423080001165e+00 6.489134902749995604e+00 -3.293519190530838614e+01 4.320043846035736834e+01 -2.279812835870734133e+01 -1.425051170262920763e+01 -1.895793339981492309e+01 -1.062628826913277180e+01 1.459103761552560385e+01 -4.378951463300411184e-01 7.553679365311602112e+00 -5.588477817979843110e+00 -3.042891440599475672e+01 2.604827259698970821e+01 1.968704490826127085e+01 6.397664239476740455e+00 1.847810695937016590e+01 -1.412397835096437326e+01 2.922348839375829144e+01 -5.456751789091746296e+00 2.232124886637165062e+01 -1.645424496883123666e+01 2.429970006901224266e+01 2.246741414662211778e+00 2.779853628324447357e+01 -3.253187999291176080e+00 -3.002325523251624517e+01 3.468349381246335383e+01 2.636771651983608677e+01 -2.346563000250659314e+01 -6.342655802904749507e+00 -1.541878135657099946e+01 -9.413785481626552709e+00 -8.641798175843216967e+00 8.473856193135727466e+00 1.667585867835959590e+01 -6.218366200815499845e+00 -2.500671490005966646e+01 1.480765011263753728e+01 2.804890276589630105e+01 -2.740001924546001533e+01 -2.718435981530906531e+01 6.316980460650592377e+00 1.943180586276617561e+01 1.827986888442543290e+01 3.259831423571821762e+00 3.637476322188096578e+00 -9.187458316217131937e+00 2.466601267771131134e+01 -1.532312508097095183e+01 5.777617470997275184e+00 -2.486579448682021365e+01 3.072885546654058331e+01 -2.881642267557522175e+00 9.457293915949049889e+00 -1.859896307457613318e+01 3.217737904893882117e+00 -4.006988003097097817e+01 4.058301606615374979e+00 1.719997867534343783e+01 3.461003089876399486e+01 2.418559042969708273e+01 2.862572252350486224e+01 -3.545648401358627133e+00 6.740474625157828470e+00 1.154761720638158096e+01 -1.973019350559117413e+01 1.329902091856083679e+01 1.277969531451376994e+01 -3.367326986298043323e+01 -1.457618759923770924e+01 -8.136518150010564554e+00 -7.323209745110833779e+00 -2.253851141529375823e+00 -1.359463517547391653e+01 -1.357489626745526046e+01 2.647928023992349722e+01 1.804696623550998780e+01 4.337359083967457174e+00 1.466242761882111978e+01 -1.126289806213181199e+00 3.254498299303732267e+01 -1.146866865018661308e+01 4.760683439777012582e-01 1.644858577363951824e+01 5.325682759795628662e+00 -6.470282175934248592e+00 -1.885545442839420271e-02 -3.985050189122931386e+01 -2.373674925216786491e+01 2.500313873970024403e+01 8.893963837844161446e+00 4.706697646905412569e+01 -5.048236206894963551e+00 2.375061648400837555e+01 -1.650687489332236169e+01 4.444695287363815339e+01 -3.017066001305075318e+01 -8.583098495350800050e+00 1.940835772346333243e+01 4.959011242059910174e+00 -2.710419263935038625e+00 -1.960074815628304634e+01 2.550729157729454499e+01 1.571586756609197089e+01 1.373032880461828142e+00 1.921141572672512510e+01 -4.031744664236082798e+00 4.803039787375087144e+01 -1.260295158197204124e+01 3.837636239525955517e+01 1.601889512764622125e+01 -3.738579441052362284e+00 1.500159347888781447e+01 6.878848577326919234e-01 -9.235385722391900032e+00 -1.691457680554794507e+01 1.362741447969203934e+00 1.774107736440774374e+01 -9.634403064815716178e+00 2.562199511203355939e+01 -4.448329812410089512e-01 -2.375623717592646500e+01 -1.023338684400192022e+01 -5.540571414749537738e+00 -1.180539845295475487e+01 2.261319184770173862e+01 -2.687279309988331200e+00 2.302370864438982778e+01 1.193702638149421347e+01 8.183304040535780643e+00 2.122454707679839103e+01 4.002844437842228764e+00 -3.047473437051463208e+01 2.995195279139001521e+00 -6.037788198678946117e+00 -3.997085828881047576e+01 -3.571085247291427578e+01 -1.669774687374502964e+00 -8.110019165210351488e+00 1.153801023229782885e+01 -1.455586257216797907e+00 3.555426248588042881e+01 2.234549254464080192e+01 1.140912903909707055e+01 -7.430177450427110308e+00 -6.295838318489055396e+00 -1.551639816632428470e+01 1.600808435326796797e+01 -2.338626591093782281e+01 2.173429249525573681e+01 1.683124505998454978e+01 2.447805107684450476e+01 -2.055339097119744718e+00 1.259110347002925501e+01 3.124673082119612033e+00 4.328074340752289828e+01 1.433489516394693197e+01 -2.846219872159476338e+01 -1.883048956309521316e+01 2.470068093580143564e+00 2.415637729802507039e+01 -3.558680862591701910e+00 -3.737425242080336574e+01 -5.336175514043924650e+00 -2.402826420706605148e+01 1.354935612387133759e+01 -2.052194057835058061e+01 -1.489447022802450782e+01 -6.700599451590300681e+00 3.465059399841076981e+01 3.031099908203477078e+00 -9.868397477611871693e+00 -7.921174626454847711e+00 1.679248965462141285e+01 -2.069849713884449383e+00 3.828122247654211208e+01 2.306309017272159867e+00 -1.894799700668978959e+00 1.019461621648673599e+01 8.156743074694762896e+00 2.024015009569793477e+01 -6.276483959652918720e+00 -1.121609368416097041e+01 3.296159784801656389e+00 2.662755879469679599e+01 3.007619169707287554e+01 1.449721254117312519e+01 -2.086212975019049409e+01 -1.086007258444761980e+01 -8.311037182543879354e+00 2.110260571668090179e+01 1.946733150495628950e-01 -1.785982674291587413e+00 2.316541700356546052e+00 -3.257406507180143507e+01 -6.540725243123185706e+00 1.255935304537351449e+01 -1.933387282489225356e+01 1.334847361444187364e+01 2.674467127872607541e+00 2.845631124692599823e+00 3.095431223693965350e+01 7.866473908751843602e+00 1.147500521589105382e+01 1.224501039553275739e+01 -2.039590856023264465e+01 -6.179856848399849945e+00 1.152383824478857122e+01 2.126631266209976445e+01 1.065063916960892065e+01 -1.067303158748741687e+01 1.692828541455319247e+00 2.185255090938185418e+01 1.881055304484157276e+01 -1.752236362707018458e+01 -5.226424504651257408e+00 9.910347042853580035e+00 -2.811989483852831739e+01 2.321865607388943076e+01 3.623718882030853905e+01 7.706565262162656360e+00 -1.968167521068020420e+01 1.227751885573140633e+01 -3.570485119962006237e+00 1.433922139853703204e+00 -2.704764602368725068e+00 -1.190056073790095859e+01 -8.488314688500107508e+00 -8.353036829799058705e-01 1.688556182012371210e+01 3.044462950876872576e+00 -1.226177964878335658e+01 -1.178596816209011600e+01 4.425146573005280715e+01 2.404070452163765381e+01 -3.740553988297492971e+00 -1.304153339059412531e+01 -1.160731365413055904e+01 5.889841732142722996e+00 -1.567790186120195983e+01 -1.596066567342539422e+01 1.584030197393393102e+01 2.536397882782614488e+01 6.224924149833482190e+00 1.026980588624850199e+00 9.316685652981952614e+00 -2.617857572007070699e-01 1.330407196654260282e+01 -1.983568353103679627e+00 -2.057750504301064431e+00 2.994491637181224775e+01 3.055963842831934230e+01 -5.972535122343932024e+00 -1.557867588968287009e+01 -3.566800639889939895e+00 -2.280307073579406207e+01 1.282531903043840060e+01 9.863888529709273101e+00 -7.426954981525677457e-01 2.796068320214209280e+01 -4.542895481788314704e+00 -2.844050504081632180e+00 1.623321449710943298e+01 1.597433141847401750e+01 -2.184214852332015155e+01 -1.522714125814273523e+01 1.114389884128484276e+01 2.452244044045650639e+01 4.741134447747682401e+01 4.910507111855533680e+01 3.977189740243344929e+00 2.132012291339787424e+01 4.130739264212019535e+00 3.100241543376673015e+00 -1.847141740188265269e+00 -8.055852596369833307e+00 1.359041171033725348e+01 1.324945884518251837e+01 -2.635394469790723448e+01 6.203137581736434258e-01 2.469056463551257963e+00 -5.615237033905266628e+00 -2.095406355319679648e+01 1.492524420244543926e+01 1.808368189707463936e+00 -3.990083975356832013e+01 2.214223081599371667e+01 -2.724315022901923733e+00 4.358963189117659454e+00 7.650681539718650725e+00 -3.349853155509011859e+00 -1.072604810946333664e+01 -2.149069261084939342e+01 -3.490471148405188018e+00 -8.535491794960565315e+00 2.368314074568403882e+01 1.233373187259738657e+01 9.698452793440681674e-01 -1.024748004409508084e+01 1.197165643228963461e+01 -8.826427509320302178e+00 2.228805141581646865e+01 4.171913527660984755e+01 -4.307788561829929641e+00 -1.007628872301570588e+01 -2.245309667468028536e+01 -1.031296968408324588e+01 2.598320029629276817e+01 -2.275836302212271534e+01 1.688984483578660800e+01 -1.517656105951104806e+01 -2.661776264809117976e+01 1.072687399598840408e+01 -2.047396592524900072e+01 -1.942933293078010593e+01 1.193347866239369637e+01 -1.216195178019769862e+01 -7.849391985594031951e+00 1.826495681827251616e+01 1.642303965967301238e+01 -1.289346735708843283e+01 3.677639618545320843e+01 -1.200170067478861391e+01 1.231552245901390563e+01 1.470182712026854688e+01 1.600624741988621125e+01 -4.658354271343482234e-01 7.575845261823430654e+00 -2.364960876775804621e+01 2.964772878714476079e+01 2.387447789833699119e+01 -1.312032970482221295e+01 3.571122522761147167e+01 4.211082479428785774e+01 -3.201486556620523061e+01 -9.668428295203222333e+00 3.477388407269397241e+00 -1.519124081373598223e+01 2.310834511829661153e+01 6.845388179354113589e+00 -2.391878749624542166e+01 -3.270461890987280640e+01 -1.279728682109334414e+01 7.991964060598352404e+00 -1.168733370723557208e+01 1.322472402442637041e+01 4.745460336545808566e+00 -7.577046744912727672e-01 1.925083847696692274e+01 3.682962691937673672e+00 3.180590821774765686e+01 -1.670271970071411971e+01 1.879589160402502301e+01 1.867702036083644757e+01 5.006080944277204026e+01 4.446710213250152322e+01 -3.688329480654864767e+01 1.677003780221194518e+01 -1.030494405958733672e+01 -9.966427428335880023e+00 2.068760271741120249e+01 -1.417855422920397857e+01 -4.147772816097190685e+01 -1.789478266318755395e+00 3.396796295052659787e+01 -1.193245165700929000e+01 1.557228823488556735e+00 6.854448336116126583e+00 -1.015418331489324366e+01 -1.296599823365886195e+01 1.816039854537507736e+01 -1.215051950220051147e+01 2.199862062328544710e+01 -2.782822209860523754e-01 2.826198716203049344e+01 -1.501701489918490218e+01 -2.215386003989516794e+01 1.738712756017268646e+01 -1.099106261929172934e+00 -7.637407075135182133e+00 2.377111161141791484e+01 5.506627504401786499e-01 -1.570398711415529469e+01 1.887120988631505369e+01 -2.411105223912615614e+00 3.067698139856367856e+00 -9.302003204270452130e+00 3.018183006995284856e+01 2.012325042946980957e+01 -3.698814576968714185e+00 -1.913887338579914044e+01 -8.623333232400892001e+00 3.287293066434753541e+01 2.012929880803592297e+01 -6.679197808338990683e+00 -1.938991241131547483e+01 2.581956890881165645e+00 -2.731769488689433700e+01 1.303786004677673382e+01 -5.873399828721499460e-01 -1.138940397085928424e+01 3.591051894030202618e+01 8.854908949838169452e-02 9.408146453386433405e-01 6.844247853729868325e+00 -9.192402057471582566e-01 8.919406131308365460e+00 1.448742749086504489e+01 5.011520055683212860e+01 -1.592662810820131547e+01 5.370054958630179343e+00 1.830316847228446164e+01 1.216772628472608631e+01 -2.358216663447939965e+01 1.856981444841006024e+01 9.307043795870377778e+00 -1.419649094196798522e+01 1.826392109344367043e+01 -7.563983163954659084e+00 2.171431537418409885e+00 2.649452656686433372e+01 -2.283336003242132861e+01 4.372003268019018662e+01 3.721115785067944159e+01 3.539703710629424904e+01 -4.267541817350619482e+01 2.107486437094568288e+01 6.858626959037148474e-01 8.982910617126002251e+00 2.904246222863629256e+01 -6.979424401810053524e+00 -2.812962394112118236e+00 -3.820215501417786319e-01 -4.307400361993502713e+01 1.993999042818569478e+01 1.814337346460639822e+01 8.888821923644639966e+00 -1.833491394239747052e+00 3.144957399547305243e+01 2.690158041535503841e+01 2.995273197817557786e+01 1.235784473589319710e+01 -8.153431260033087824e+00 2.020457921251600908e+01 1.036541611912224248e+01 -3.772992544754891764e-01 -1.404267864806017485e+01 1.199958210803626812e+01 -4.066487045204691064e+00 -1.061933677875657445e+01 3.532674000598255759e+01 1.948458210392724510e+01 4.281697268458255223e+01 -1.598339164209810015e+01 3.902220440396696688e+01 -5.716662021635207758e+00 -9.656927724279645631e+00 -2.892377613679207826e+01 3.911964268925534949e+00 6.021959929866310013e+00 -1.418245913275666403e+01 1.883413750247449059e+01 -2.800533556214640640e+01 -3.813532498170364882e+00 2.683373984094017572e+01 -2.531912439137713733e+01 -1.617392949312319139e+00 -1.307412756322973024e+01 1.568313743444067576e+01 1.843339917251258697e+01 1.417268373026469952e+01 7.113916284410243485e+00 -4.703535316893894702e+00 1.050927183522910191e+01 1.787187825862334378e+01 -9.959545197827555540e+00 -1.401776312979678174e+01 3.026640964291827629e+01 1.072902138166243446e+01 2.411343549852575041e+00 6.380228194682564968e+00 -3.961042061465092079e+00 1.019987054225860490e+01 4.047318096624870520e+01 -2.610066309039891763e+01 3.717258773307048791e+00 1.956547584810062546e+01 1.134201557603522037e+00 -4.087377883324132100e+00 -1.295090111116265241e+01 4.486905631399659455e+01 1.848990878333183652e+00 5.062644912506474526e+01 -1.515703376156562676e+01 4.745101884451182173e+01 1.434383882242985031e+01 -3.209605167121895875e+01 -2.454057884282240531e-01 3.722319692422636450e+01 1.507620927875962735e+01 3.538547651202426891e+01 3.241715485053541101e+01 2.353606622002185489e+01 4.410156140922092050e+01 2.722984150035475892e+00 7.436681771789944939e+00 -1.037211637697189026e+01 -2.223010145240367308e+01 1.012104359324391112e+01 -1.639325682346520097e+01 1.439082518549170908e+00 5.192690176498145860e+01 6.644310567099148024e+00 4.088283487973066599e+01 1.787418628335660031e+01 -2.397272294446048591e+01 1.297922170694533150e+01 -2.359777572174065341e+01 -4.620457173804869200e+00 3.464545888849486488e+01 -3.475107989729310276e+01 4.233661892843810115e+00 6.036233604803774000e+01 -1.206645691804478915e+01 2.659291584342174986e+01 -5.113401357877593867e+00 3.025750425491994378e+01 -8.465285717509475560e+00 -9.404890863997679151e-01 -3.423998489119816213e+01 -7.629582775485888924e+00 -2.952719388561924774e+01 -1.924418678189491416e+01 1.117569486383049515e+01 1.809182102156298555e+01 2.149193220077997424e+01 1.393911134496619475e+01 4.248393099037159715e+01 -3.085952982132340594e+01 -3.681724717610407094e+00 -7.940363831283367979e+00 -1.156413706617261505e+00 1.012792758556759098e+00 -2.673040199164399766e+01 7.933050521349394035e-02 1.102505250336696108e+01 3.349235293174638883e+01 3.109938713321070747e+00 -8.167457090807891618e+00 -1.810409323585773933e+01 1.980724976067568921e+00 1.730890674232692561e+01 2.150251076003145911e+00 1.095088759748859708e+01 6.883438385105333790e-01 1.796086796399040608e+01 2.083943995490433565e+01 4.020547818280230246e+01 3.715697038995427359e+00 -2.624723573285669787e+01 1.646365564690998085e+01 1.237316155026214304e+01 -1.516388604099601167e+01 1.756058270676368238e+01 1.297358103863490619e+01 -2.742156099475793862e+00 -9.982164843968035495e-01 6.961281963988081856e+00 1.636278942240112499e+01 1.923288412553066351e+01 -7.061718016402881659e+00 2.260531173119870374e+01 -1.884232769220600545e+01 2.773102975117070201e+01 2.284011260698033396e+01 -5.479373973488973704e+00 2.018443552825933196e+01 1.118951021850606153e+01 1.145877673773972738e+01 1.157787558143890116e+01 -1.504634721166871358e+01 1.570329617682358503e+01 4.676634088455001148e+01 -1.561539855033411683e+01 -7.374345647861143327e+00 1.733275024324134606e+01 -1.555343612764802330e+01 -2.278040901251142003e+01 -5.480994487321301456e+00 3.401878827203863409e+01 2.544115661779617898e+00 -3.609114219277905100e+00 2.223532698618600278e+01 -5.982462500450411724e+00 1.119225337071804915e+01 -3.095423877728205753e+01 6.804573339955302913e+01 1.552053799205735451e+01 8.580544324309530069e+00 -1.453653313836419514e+01 -1.118508672151275185e+01 -4.241346912733208185e+00 -1.548548226680754247e+01 4.489970196000695069e+01 -2.026906128913866567e+00 -1.070881519984461860e+01 1.718197519918265215e+01 -9.860864452301789651e-01 5.679084844188810877e+00 -1.503298762051931448e+01 2.022656598475315448e+01 8.651258070292584534e+00 1.393591474064050484e+00 -5.246764352857156588e+00 2.182058764468196799e+01 5.653512609898096031e+01 1.904091051650130950e+01 -1.673888800320791503e+01 2.938283387029180815e+01 3.493492420070082538e+00 2.038436759691717626e+01 -1.097208478973667845e+01 1.288907863318818237e+00 -1.218003370659219975e+01 -1.863825913363445963e+01 1.556342337297670753e+01 -1.076666599519844425e+01 2.839991208656163835e+01 -1.809879937694577734e+01 1.340134086911084843e+01 -3.806673973494279495e-01 -1.022758425921089831e+01 2.995468205286269381e+01 2.974936634418357073e+01 1.366743786952093132e+01 -8.434499017859053538e+00 3.850623105896960396e+01 -5.693195538277874057e+00 4.759251483394136528e+01 -2.296930121200754726e+01 -2.131024433794988227e+01 2.428770756149316767e+01 2.885221675732074686e+01 2.327634689711233307e+01 3.402981405807643966e+01 2.058653392271323668e+01 6.697819652352270836e+00 1.533841937575226133e+01 -3.280622508661788572e+01 2.091169653446201693e+01 5.729932062092298217e+00 8.221973365309892756e+00 1.606988126062639921e+01 -8.333759670604122149e+00 -1.307670210341826733e+00 1.874693558454778852e+01 1.013701682741477939e+01 9.226965337228691055e+00 3.170620983366424994e+01 -1.279119172475258415e+00 -1.114360724103896416e+01 4.942460262681296790e+00 -4.509020418286262988e+00 -6.698536887801066486e-01 9.178614472936738267e+00 1.562179671602571496e+01 2.224282981320576980e+01 -1.515312622315142832e+01 2.760881896589161055e+00 -1.158806073524488234e+01 3.750574194137885087e+01 8.884928318487490539e-01 -4.186823707493447344e+00 4.105321005613963514e+00 3.897300401749100196e+00 -7.545645830148358435e+00 -7.436068280149403797e+00 3.234543225062999738e+00 1.115963429778019567e+01 3.880885183702505259e+01 2.448901278780591895e+01 4.268414036118159771e+01 -1.477889318383690309e+01 1.973139118338159692e+00 2.200917275781812421e+01 1.341423369952161160e+01 1.089991184505715616e+01 1.898600502679199309e+01 9.169826808215001179e+00 -2.117107814120680587e+01 2.121860034326444833e+01 5.618859371547468839e+01 -9.262322873636909648e+00 3.868126559223467353e+01 -1.189034817368994901e+01 6.440322965097477592e+00 -1.776776102592762197e+00 3.021013360673494574e+01 1.995395114688925720e+00 2.760164351875169686e+01 1.173150946039437414e+01 7.764190099380899213e+00 -1.008226339081386813e+00 4.133153814378987434e+00 4.519508111927342497e+01 1.627236666933892195e+01 -2.466722183273191504e+01 2.368865610994793158e+01 1.793278558637012310e+01 -1.523643900267225737e+00 -1.714028267986121890e+01 3.797241994862974224e+01 -1.059621386847215740e+00 1.452900825543759922e+01 -1.851898099595151059e+00 3.321621756384663371e+01 7.127214876300226543e+00 4.228792253634340526e+00 1.863475449816892171e+00 -1.670691562203456471e+01 2.632245258062111848e+00 2.186760406392429701e+01 3.226375966847404442e+01 1.529191261410594471e+01 1.209687749470402984e+01 4.120463952244139705e+01 -1.782339463952719427e+01 2.378575492989343587e+01 7.306672736170898297e-01 1.127971560010597862e+01 2.469991151190397005e+01 -2.123759628611754380e+01 -1.844266439781553757e+01 1.783704237173486007e+01 1.818613899736307360e+01 -2.093297984856322103e+01 7.819165967560270047e+00 2.243806964907888002e+00 2.856808105481674076e-01 -7.620867805636279968e+00 6.290855447562276481e+01 -2.188787252881515855e+01 -8.966650929818699822e+00 -2.312616377238394705e+01 7.299318355425925553e+00 9.569827292996375689e+00 8.202864617034371975e+00 3.966513541639813667e+01 -3.185895141670061825e+00 3.028802681244663830e+01 -9.319284614065590944e+00 2.750946253329918534e+01 -1.334542215580684044e+01 -2.401139763210979439e+00 3.257762478450496957e+01 4.128597090332752018e+00 -1.484167035496637643e+00 -4.439470058496619131e+00 -8.468555438119512502e+00 1.873758777623248406e+01 2.524597859364642005e+01 1.927446469460953438e+01 1.504714320272504935e+01 1.174772381445386316e+01 9.602406556910942470e+00 6.893776038185329469e+00 -8.194803757755927620e+00 1.790386835027029777e+00 1.753699137688657927e+01 9.733383184624782025e-01 -2.705856352184848213e+00 2.012405733715248957e+01 3.198557412999319638e+01 -4.233514927083571422e+01 4.343686777906784613e+01 6.656969529258803142e+00 5.930052650501171740e+01 5.840895808110010989e+01 -5.355330175831940487e-02 2.871772650957650796e+01 6.157844745928574781e+00 1.537809340810714609e+01 -2.617197816097933227e+01 3.366973814314765434e+01 1.893157656133426769e+01 1.314560289409372373e+01 -2.291770225185922882e+01 3.718589159631795482e+00 1.194779183720361537e+01 1.353248811042914745e+01 9.891212102272762152e+00 9.212027530103807038e+00 1.095189794016672380e+01 -8.843058014241330866e+00 6.107916438956759286e+00 8.290716919238285243e+00 -1.001066720218036998e+01 9.623918623502490277e+00 3.607757908574834804e+00 2.271831746586602208e+01 2.563094584513720520e+01 3.031646874648578560e+01 1.876136398747031109e+01 1.232320587323127370e+01 1.664769516155469020e+01 -7.005498802546663129e+00 -1.684633403615560354e+01 7.620088453511351112e+00 -2.195322622800749812e+01 3.227023320129070783e+01 -5.210076677575051107e+00 -1.184299094452459844e+00 2.025245392890628437e+01 -8.932807685612479176e+00 1.766232075580719751e+01 3.626531867384450436e-01 1.601203247015402198e+01 1.006055028459197054e+01 7.346778359352991394e+00 1.654593453356995880e+01 -1.027576116480791946e+01 -4.439742420462193806e-01 5.749503668689920133e+00 -1.833531940130847815e+01 -4.664071436041962393e+00 1.122220601052066158e+01 3.866098650382360091e+01 2.740810958842618561e+01 1.545602012719855445e+01 -1.585150997860077027e+01 1.230550722936417252e+01 -5.581797025802258005e+00 1.142123590316310100e+01 2.499422285145771028e+01 2.402585098794440555e+01 -1.226920748772595893e+01 1.604586048422437017e+01 6.627503585828276478e+00 1.006996256514958432e+01 1.551759982305701113e+00 7.636424843407350949e+00 5.011548651432654822e+01 1.916859193256537530e+00 1.237328060219385684e+01 8.092775240065241960e+00 -5.363853321251133366e+01 6.768797811922427243e+00 -1.413054418512398769e+00 1.935709919709051596e-01 1.808576068307399254e+00 -1.036182954577744120e+01 -1.517269030222967707e+01 4.241543020579388212e+01 2.369969476265089270e+01 -8.265284874237359247e+00 2.834676789468793601e+01 2.792970026972421138e-01 1.530587374288768387e+01 2.789310399296128296e+01 -2.647116611466190506e+01 1.783317627592616006e+01 1.355678482133512119e+01 -4.514881855999470162e+01 -2.403610232945852943e+01 2.167360500914321264e+01 -7.256675042180071866e-01 2.725456521263099230e+00 -2.205434548750770674e+01 -1.111720215938121115e+01 1.246960529777462057e+01 5.514900432614251002e+00 8.161007621224966258e+00 -4.524636317519719952e+00 3.881553365039728476e+01 1.562990429556585426e+01 7.069634155490626348e+00 1.957429324193629228e+01 -1.837424191841267174e+01 -7.252463721193833202e+00 3.103057215641928579e+01 5.693807994263706718e+01 -6.723252883523331391e+00 1.326402999237815727e+01 -3.307075222954341420e+00 -1.677576316082375030e+01 2.811510539646743823e+01 1.912738164311863187e+01 4.073530623885363156e+01 -3.258817407963933732e+01 1.354307727059797095e+01 -2.762496752961453694e+01 -5.928060433465003776e+00 4.143116752800005997e+01 -2.381311937243942722e+01 1.120522177545748832e+01 3.260397292129669466e+01 -3.445666320045422282e+00 2.525541669427156677e+01 -1.328232498036365561e+00 1.633368281659713972e+01 1.113229823598654633e+01 -4.534490230262004040e+00 -2.550056700195555592e+01 5.901063604406744645e+01 -5.276272775310093976e+00 -1.410154135728564739e+00 -1.246957456882776150e+01 3.511257755153894156e+00 9.689954003769869928e+00 4.225026146740437127e+01 -1.216620226287816031e+01 1.520336288341510578e+00 -1.886227508541460196e+01 2.542660946553879242e+01 3.146300136611255738e+01 -2.909223124558528539e+01 2.832093304631681363e+01 -6.149285511251011194e+00 1.330954229521696419e+01 9.489589552875065337e+00 2.355891586965471518e+01 9.183487643238997578e+00 3.773694191827644318e+01 6.453255184629663077e+00 7.237700511374034029e+00 9.721656678206029412e+00 5.545982587207352310e+01 2.950251630598745223e+01 -1.637414370565223720e+01 7.305129338743591383e+00 -5.266202749081414503e-01 1.905339459712435612e+01 6.843525659461850097e+00 -2.217351672200709700e+01 1.443523122894206168e+01 4.411074664723791017e+01 3.462962820889585291e+00 1.652787285044186660e+01 5.911578729522672049e+00 1.595119237596038886e+01 1.574195993478103262e+01 1.388678924382896795e+01 1.359650934435594927e+01 4.392945471985804318e+00 -1.883898396788688245e+01 -3.920013315226817063e+00 1.247141627593994428e+01 -5.061122018154249780e+00 4.183450502042390440e+01 1.116057385866939811e+01 -3.124683470538905894e+01 7.193050030129294115e+00 2.786759368333148856e+01 2.901795406374236919e+01 1.113485654651710277e+01 8.979174872930492768e+00 1.258328298382847521e+01 -1.781195470982866880e+01 2.286399862235691316e+01 -1.522516800203613352e+00 8.360519672244775435e+00 6.002476589531251072e+00 2.262910504751196328e+01 1.686854358591880487e+00 -1.958110569663032052e+01 2.266120503408684073e+01 2.925847959910895568e+01 4.152129803573605216e+01 -1.502013648328154716e+01 -7.323843600381072072e+00 -1.257465026838657884e+01 6.700787696476965927e+00 2.834303976419426263e+01 1.836133697895808581e+01 2.452338597031806344e+01 -1.927253438459857549e+01 -3.053210523073982330e+01 2.448769448544482330e+01 -8.791692633333754614e+00 1.534289412500419836e+00 3.969128974010310884e+01 3.264904469389094288e+01 2.742292613124746481e+01 -2.089110021958756036e+01 2.465293254194362405e+01 5.520036295830316853e+00 1.081546569226117960e+01 -2.227281419407602492e+00 5.995655148611348295e+00 1.164076649843111255e+01 3.982818610116191849e+01 3.876454555913468880e+01 -8.924381801800015168e+00 -1.513936474290168022e+01 1.334253661296023807e+01 -4.490556741039676281e-01 -9.921308978111907706e+00 1.513286721518837474e+01 1.482185214355668279e+01 3.551942095427084212e+01 3.397109289860411252e+01 -6.514729820885258427e+00 6.493259531554388175e+00 1.800899430840892546e+00 2.460230104007162133e+00 -1.643324547211968856e+00 2.098143720794485034e+01 -7.713980834708150880e+00 4.117608639465258236e+00 3.325424783226220149e-01 2.551944701894210965e+01 2.937994458161472533e+00 8.717908519151803759e+00 2.462464383823283498e+01 4.140249607834345369e+01 3.252336928520371373e+01 -1.202967440675153910e+01 2.565447507131003491e+01 9.033666965061639686e-01 1.432044732021744515e+01 1.565224410251486908e+01 3.657137525514335152e+01 -5.174872205553331383e+00 1.316556701597425061e+01 9.351387228431415011e+00 1.997724172750384142e+01 1.600662625715913734e+01 2.755235289489856143e+01 -1.443079061000518593e+01 -8.796519769966187896e-01 3.291051634991159602e+00 8.689789086130289775e+00 5.382602820873623983e+01 -8.036430634463583189e+00 4.673335643240896076e+01 6.948596992206050871e+00 1.935814997368621349e+01 3.470559808156760795e+01 2.648483820249802179e+01 2.144425714932375371e+01 1.102292327683586537e+00 1.010229290141658964e+01 -2.095201573393802974e+01 2.470410285728980426e+01 1.516871068879003026e+01 2.097925832780980926e+01 -9.731482924204479801e+00 3.381564299737179624e+01 -1.631404701912997268e+01 1.372466177442822222e+01 -3.395612577496765283e+01 2.190720441705530419e+01 1.854727642768645879e+01 -4.582165083925111126e+00 3.865779743711475902e+01 2.109013750543271115e+00 -7.563393805662498304e-01 9.682694841972070421e+00 -2.922654931341250872e+00 -3.491029035399803693e+00 2.112742579631905926e+01 4.070870967901554849e+01 1.165453415689453820e+01 1.681664302032209335e+01 1.256654849699066601e+00 3.734663702589893575e+01 -2.427930216518280115e+00 -2.661828856049878844e+00 3.708104634173852787e+01 2.080347240197601977e+00 4.731895089736140392e+01 1.887317581910691544e+01 1.145689801760729765e+01 -2.283865558295912379e+01 6.680297407746580873e+00 3.899951818494219680e+01 -1.023914355441772273e+01 7.675976804362700356e+00 -8.420910677979811965e+00 -2.325970498760397298e+00 3.220290607284742634e+01 -7.102765620652746748e+00 2.953149705713292050e+01 -8.324231355531731325e+00 5.735632269270286798e+00 2.375725959544803700e+01 -1.418519858100214037e+01 1.851749023849552600e+01 -3.388145100036176416e+01 5.619709874417630147e+00 -2.517825462052234897e+00 -4.215637984964899054e+00 -2.966232928520054379e+00 1.428062506991777703e+01 1.437010059948443441e+01 4.274280086607168627e+00 -1.783811064840500116e+00 2.865464663779516030e+01 1.651255261036871369e+00 -8.369084136414924657e+00 2.685223486661345405e+01 2.854788778138923178e+00 4.754401171813637461e+01 -9.347635925134236246e+00 2.314516521542310201e+01 1.153196887652497438e+01 1.356260584942004854e+01 -6.205697160530632139e-01 3.744837940996892911e+01 2.305545231066932388e+01 2.186639267473244441e+00 1.674562115337383617e+01 2.737593630848338400e-01 4.165390051155318218e+01 -2.648071982796559709e+01 6.819745100231878965e+00 -1.609204628147841731e+01 1.167938948143614120e+01 8.696639439181666376e+00 3.708934183815392860e+00 2.958800108549310792e+01 7.030473201795327753e+00 -8.881153529104258482e+00 1.594080015650330751e+01 -1.427218310375489096e+01 3.378889101990608168e+01 -2.097983896039976415e+01 -1.976173294855229656e+01 -1.962063005389767412e+01 8.296288348219139408e+00 -1.910773789005089895e+01 1.614787420740782764e+01 -5.060010967343176347e+00 3.405634049830338483e+01 4.316175391563339048e+01 9.637821531480913251e+00 2.562112894352365799e+01 1.762101158479787344e+01 1.310332269237555280e+01 2.054609828748632694e+01 5.622540766907164311e+00 -5.414419732359007753e+00 -1.762364571184549034e+00 6.896873987119290561e+00 -2.984553713804948671e+01 2.061420372989110561e+01 4.356182476501099643e+01 -9.241786650681556026e-01 2.066349109682093044e+01 9.480000738623889589e+00 1.680106717100279212e+01 -7.857097199299468926e+00 1.145515917165571373e+01 -3.682906256620535856e+01 -8.714448165287096870e+00 2.953300903711286551e+01 -5.265899428141727512e+00 7.095429307823450493e+00 8.764909435830760742e+01 2.314085379414941457e+01 -4.644740258278051037e+00 3.525036591858649704e+00 4.390459904782616718e+01 -1.543022417503143728e+00 2.784925365572820155e+01 -2.780221313201890609e+01 -2.535082067720378252e+00 1.692484448062686297e+01 -7.929746678132051585e+00 1.031403917661637593e+01 8.350357664792120715e+00 2.487171733011348351e+01 5.674950361241681840e+00 -3.313214488631919252e+00 4.453791034913658820e+01 2.545355492435275480e+01 -1.281437667185750762e+01 -9.131131150689306697e-01 -2.101582048154894267e+01 8.520178405002173605e+00 1.803797285305324394e+01 8.822582805103053261e+00 2.164037965405681163e+01 -2.011091871709928114e+01 1.841743536375863499e+01 2.184840627943364666e+01 2.885666699350177922e+01 2.009476844669241657e+01 -1.498421058136898409e+01 -5.132733001844201226e+00 2.789768598435887270e+01 3.651092250907101544e+01 1.148620747840995904e+01 2.768833305728849936e+01 5.852362658884478819e+00 4.340239016401690186e+00 2.515091640016075303e+01 3.963260441593258321e+01 4.647362264508091556e+01 2.540854219112955725e+00 1.489068643515732226e+01 5.314812248175090126e+00 -1.444006100351797439e+00 2.356355567827382913e+01 4.273247116822693314e+00 1.276446757787488018e+01 1.395157004770093678e+01 6.089756507838179900e+00 2.864220022945175259e+01 3.780631176751313660e+00 2.412844235280038419e+01 -5.094648034228981714e+00 2.744569314888633826e+01 4.890858810446267313e+01 1.463916638988657049e+01 2.021740892239367327e+01 3.368910148492278722e+01 -2.000952827486212282e+00 4.787185990512000444e+01 1.432660555848267947e+01 3.516048233085213326e+01 1.355821324925394755e+01 1.883909853246495203e+01 -1.664360494894102516e+01 -6.901661005548964667e+00 -1.385510354676814337e+01 1.725802942540794760e+01 3.553648532044449837e+01 8.130851429843621858e+00 5.162329904920268575e+01 2.586633623897525069e+01 1.191760616553618313e+00 2.760943993207835945e+01 4.540505051352893418e+01 1.218399375129244255e+01 -3.688958945200894179e-01 -8.251617482337961107e+00 3.236071801040827367e+00 -3.465429157861821352e+01 -1.848292892145857280e+01 1.170647628132658014e+01 2.704961240566200686e+01 2.955378239206411806e+01 1.838816451203438973e+01 -3.131264176920875997e+00 3.046605338018904519e+01 2.040420311039479184e+00 3.448307160831944884e+01 3.458135833350591160e+00 3.500331081230376284e+00 9.375444486749692885e+00 -2.734673831010035805e+00 4.133947783952126542e+01 -2.722942733060117693e+00 -2.891492091525131514e+01 -3.882671392623014128e+01 7.625076793777306960e+00 1.621665658686285738e+01 -3.502452029304437531e+01 -4.130075586383873087e+01 2.509491512519420908e+01 1.828556545099480513e+00 -8.320100477760783875e+00 1.314130315022131512e+01 5.833188351435624419e+00 2.655087432430515193e+01 -2.161966846976477541e+01 -6.805773117478283396e+00 1.115788203453119465e+00 6.305990424699109198e+00 1.553621632503871908e+01 -1.452408721503767275e+01 -1.492988015672141344e+01 2.729885374264885556e+01 6.609661945776085901e+00 5.038009452514531006e+01 4.610536921725106652e+00 2.270031392940532200e+01 3.587137398660073728e+01 1.483750979424809913e+01 -8.292332509460999646e+00 8.591996653734033984e+00 -2.137138933064440582e+00 2.655803652119726621e+01 -1.033524355092523983e+01 -2.020577414879620726e+00 5.495092500029045368e+00 3.517488568300118601e+01 2.579807874420731650e+01 6.542222266587649493e+00 5.391272262165299622e+01 3.060943572593344264e+00 -2.482167117625627029e+01 1.023777026721203498e+01 2.259644114846273411e+01 -5.476115770626226009e+00 2.123921401541500131e+01 1.128418030403070382e+01 1.249718354732872783e+01 6.007975567703335962e+00 4.242512943897524735e+01 -2.592522899589583929e+00 -1.183488065276751833e+01 9.779821388983604535e+00 8.898102867268949723e+00 2.599746766156229683e+01 2.576804685315388088e-01 -2.202215488989915215e+01 5.446535823210219007e+01 -2.027074362409378239e+01 2.802273569427137900e+01 2.012487071635187164e+01 1.706802447723540084e+01 4.386553740648432864e+01 1.387257092818714455e+01 7.786128201378829772e+00 -2.095154455275357819e+01 4.455092565286991935e+00 3.089211592765941372e+00 2.554930596239906038e+01 3.305781249184357673e+00 -2.800089209612364183e+00 -1.492974674604963248e+01 1.336509831082389965e+01 2.252695675684964982e+00 -1.847557053409964567e+00 -2.960663521465990300e+01 -2.198457301673415998e+01 -2.568730490124284227e+00 5.193954638058672302e+00 3.964324721887727776e+00 2.261717964567907657e+01 5.947247564236823436e+00 -1.420874089846630817e+01 -7.156589844747033169e+01 -1.775473896864296819e+01 8.394076649780126687e+00 3.258821815772169828e+01 5.606620707883059218e+00 -4.936784989357531117e+01 4.049241294503641342e+01 2.519720815269959147e+01 3.796595976977282239e-01 5.193527229449127702e+01 8.624400493389986266e+00 2.888264297101315847e+01 3.807509459830848897e+01 1.577153336125524774e+01 9.855996713523961006e+00 2.123840384013966354e-01 4.151528907033878824e+01 -4.621217391791862639e+01 1.383052084848866237e+01 2.069961940343020501e+01 2.436184158647065345e+01 1.133683509712033022e+01 -1.739551470219600660e+01 -7.724456992281932166e+00 3.758605911886962581e+00 1.149613757798684688e+01 -2.256484440455268015e+01 2.996915847155256429e+01 1.752830936618515523e+01 3.652014726904151587e+01 4.966359480120708980e+01 1.811979459409414872e+01 2.285662987937880430e+01 1.792247607751901128e+01 -2.201377387571433530e+00 -9.840570014618485573e+00 1.583039093564396183e+01 -3.159868775157358556e+01 4.082426177011426205e+01 4.136576082005883137e+01 -1.284374296030998863e+01 1.973991589817165959e+01 -1.691188468288875768e+01 -4.146830482921494365e+00 6.525000156015991593e+00 2.306274719586426514e+01 3.676669977667223321e+01 1.707002218975225105e+01 2.415925410650386240e+01 1.837494654000725447e+01 -1.568318900272025296e+01 2.950534895291361792e+01 1.536636725485289734e+00 -2.834537523002221171e+00 1.498211751524819846e+01 3.320463077163716292e+01 5.418277714117304811e+01 1.421659369111244153e+01 1.025412401150001607e+01 -1.618869090923221776e+01 1.848686577000367492e+01 -2.218784630407263148e+00 4.658879563125194245e+00 1.243093193392303242e+01 4.185915907385484047e+01 9.305624242409589186e+00 -1.064125427856003192e+01 1.012816733192171803e+01 3.192185057769512824e+01 1.406731907430005180e+01 8.822826283048199159e+00 5.442849970540255100e+00 3.937223578390204892e+01 5.628190347495060308e+01 3.464310160530974514e+01 4.396671738701257715e-01 7.973940361806341137e+00 1.485586523453497243e+01 2.430772528214914274e+01 3.502377247136932681e+01 -3.230476111265783601e+01 3.008012576067054056e+01 -1.051243107360752482e+01 2.302203253608114153e+01 -9.637870183284753978e+00 7.330419833910714722e+00 5.556680498392895018e+00 -5.554552723510561840e+00 2.122805135010038535e-01 -1.897703453593495126e+01 4.725951029425113603e+01 1.627297799103761733e+01 -1.563522264264702644e+00 -1.085690306172975461e+01 8.068298595555811303e+00 6.908274322330289863e+01 -2.396268681412718848e+01 3.978783039956567080e+01 4.987055910240148648e+01 -2.598068733373135686e+01 2.972139248111236398e+01 -8.423478522856601813e+00 -4.673621840316832809e+00 -2.108428876126374529e+00 2.348435531284360422e+01 -2.799496786416845850e+01 2.294841192501603544e+01 4.779631803623647102e+01 2.790178986047473941e+01 -7.987862048136694426e+00 3.774794592136058924e+01 1.019570538167866225e+01 -1.254857739033310615e+01 1.139486248732771578e+01 1.459000894271770044e+01 -1.270983957662469344e+01 -6.552796810636186464e+00 3.370718814667220897e+01 -1.062418323864378245e+01 -2.884307877010684606e+01 2.278969904131039925e+01 3.099252910384124604e+01 -1.818899770304703267e+01 1.196733546484848532e+01 4.397131197620952747e+01 7.980767040922431832e-03 1.595859523272959990e+01 2.597970488501604081e+01 -2.126063760670707836e+01 5.647549854598683083e+01 9.044538082252596922e+00 1.653141844326390952e+01 3.165860615386073107e+01 1.008011135484242615e+01 2.720524996222071934e+01 1.289207772842611277e+01 2.399269211807693836e+01 -1.138167115231697402e+01 -7.114015012207132393e+00 4.480415238311202586e+01 1.629045967063272471e+01 2.972633176436670865e+01 1.236946266556200769e+01 4.829411218809254080e+01 1.708078296943068963e+01 -2.102085271387552012e+01 -1.662945869190697534e+00 -6.165374299202472486e+00 2.626582372785070163e+01 3.178330331918591511e+01 1.836622805172941142e+01 1.257860043794324767e+01 -1.387482056197817926e+01 1.434435786412739411e+01 -6.307569479884114649e+00 9.662035428011122917e+00 -8.175657013189448818e+00 3.225490912972642832e+01 -1.813077456027121004e+00 1.891028904248778453e+00 2.675794766876913755e+01 7.714794281207044691e+00 1.144137957255006022e+01 4.571885243914204722e+01 -1.111332228944601486e+00 -2.083811705600920661e+01 4.073772750340457272e+00 1.132849600539048396e+01 2.619379935466566423e+01 1.327548822556586749e+01 1.102522967655644948e+01 2.188813097409010666e+01 3.075959908575818247e+00 1.764865389388424433e+01 7.656126533174623106e+00 3.972883809946207379e+00 -9.038152727697156052e+00 -1.719900660210157639e+01 6.456684489784293213e+00 -6.642973270940107255e+00 4.562780106046620432e+01 6.200395012845579146e+01 1.307882761544523298e+01 6.709540880582646594e+01 7.831130658558684843e+00 4.567301282622293179e+00 1.018634640131222824e+01 4.816601940047647901e+01 -3.364767339000805890e+01 2.528347920235091095e+01 1.690925450344986203e+01 2.344209452078990452e+01 2.685211275850216950e+01 1.784777520745616997e+01 -1.004514149534896372e+00 -7.566746182075736904e+00 -3.946000034246575972e+00 -7.165304560363270525e+01 9.479099194500637537e+00 2.704324559692219410e+01 -7.752222123621431038e+00 -5.129573439398793511e+00 2.755051392060757554e+00 1.842196607214442849e+01 3.755311451220264729e+01 -3.499876199143588273e+00 -7.414823054112932965e+00 1.619484153799987425e+01 2.625951034537958506e+01 3.773556734588162698e+01 1.452099415144857630e+01 4.680310801277980204e+01 2.426673939921467493e+01 2.978520262944773478e+01 2.507170719173860363e+01 1.721205934009990912e+01 1.506022283761881297e+01 1.484305731796196781e+01 3.219992617103611821e+01 1.317955803406123749e+01 1.617444981388599246e+01 2.856475415976249721e+01 -1.837797609326737458e+01 3.316842770426567455e+01 1.603246506592577703e+01 3.704064866218568142e+01 5.484094310049099974e+00 1.229157651369822624e+01 3.495649952710587627e+01 -5.755297125775796552e+00 -8.767953679989815896e+00 4.054639306944650201e+01 6.101797791575306995e+00 -5.620834347052633184e+00 5.876739260598553560e-01 1.117109782120614092e+01 1.872410321255442511e+01 1.237294322031078231e+01 2.515395610375082214e+01 -4.236183074869638077e+00 1.468117569377402454e+01 1.668223515987533290e+01 1.548946037529969288e+01 5.739670206983050527e+00 2.700541371849928751e+01 1.510497333943242104e+01 4.634093465346520446e+00 2.135915933125315647e+01 5.524088183141264707e+00 1.500157812392180157e+00 5.461191495123683737e+00 -3.046060374875485088e+00 3.707558749048892821e+01 -1.435969612474652202e+01 3.519276488283286852e+01 2.392545185747690795e+01 4.149049190506701734e+01 2.048276673608162568e+01 -2.032715221279245910e+01 -1.196788488757754543e+01 2.892219664667183565e+01 2.514965090620239963e+01 -1.220058877137975273e+01 2.906186736291634265e+00 4.601962275124226665e+01 1.025362398803902453e+00 8.917951640852315620e+00 1.161961920630091605e+01 3.569000320102304613e+01 4.417470618684642858e+00 -1.318729303332597702e+01 1.169657489946272477e+01 1.301389973807679645e+01 4.946211405299232666e+01 7.333328876139326269e+00 3.314676482783758615e+01 -1.169669166401041238e+01 7.625521140832875133e+00 1.931713210070367381e+01 1.504530898735308853e+01 -4.874206635990005054e+01 1.795573411259651309e+01 1.652702594015324422e+01 4.271281212901456570e+01 1.042021375260182836e+01 8.488573523171512036e+00 3.753154133279458904e+01 1.352403982724588838e+00 2.775916158473287254e+01 2.034001276057160013e+01 3.878425873557075221e+01 -7.271313856458617941e+00 3.905676607350840612e+01 3.135027517766749483e+01 3.767871479050175765e+01 1.509820501476996135e+01 -7.369981885522460807e+00 -2.275771665372440467e+01 3.180615567263208732e+01 1.140892177284206710e+01 -2.643643289416073117e+01 4.412130006455591058e+01 2.918793883112318355e+01 2.033064481528334522e+00 3.276405374553909411e+01 1.543418316948461744e+01 2.241529975807947750e+01 1.399363726706855005e+01 1.167288506840464279e+01 1.989911528732275414e+01 3.755891153524499515e+01 4.861133585527697676e+01 9.175671777998145373e+00 4.246988589992554353e+01 5.014132452483738689e+01 1.643525704215873073e+00 1.615705062963829874e+01 2.372007724411518836e+01 -2.627605405766535540e+01 -2.389649031861829087e+01 6.401284842823272925e+00 -3.808578643014494780e+00 3.444640373411179457e+00 -2.229891642232360738e+01 6.357122858564495260e+01 7.386602791032911952e+00 2.815068484109798153e+00 5.676383129882632161e+00 2.047920801865948093e+01 -1.070464367222924196e+01 4.720144153642603868e+01 5.286663796872417009e+01 4.735313498960435297e+00 -1.513812398161447348e+01 1.929199126719679569e+01 2.168850797394908270e+01 -1.338896359697961458e+01 2.133634086790138085e+01 2.520434214823542973e+01 3.668131557914637142e+01 4.719873344587179531e+01 -3.152681601769494968e+00 2.496101419623757778e+01 2.917537437853950166e+01 1.924058767278748405e+01 1.142376079011985457e+00 8.382061141188302145e+00 5.622494460901795321e+01 3.200445148180213550e+01 -4.093206760800206467e+01 -4.474604283258668325e+00 1.077855947292369265e+01 -1.372277625231218146e+01 -2.495947890055456586e+00 2.324031285495313170e+01 3.005064866724530859e+01 -1.979623842163362823e+01 2.462017891180517637e+01 3.480354804975273275e+00 -1.505959308847600653e+01 3.273534867458788256e+01 -1.491072164776988096e+01 7.224882757890108920e+00 1.686380960572011389e+01 1.253094478118147848e+01 4.300980475260309532e+01 2.663737162159722160e+01 3.144833942125353587e+01 8.040053426958259308e+00 1.891526145356407440e+01 4.193908718877460728e+01 -3.264069282121285198e+01 -1.107892669363792493e+01 -3.454324214699923790e+00 3.827303300913526130e+01 2.042103590601549357e+01 4.419343228807195345e+01 2.978829860290896647e+01 5.487409100821770913e+00 2.190935879151093335e+00 1.321898079210470733e+01 1.442796374559838135e+01 3.353627975549539286e+01 3.958555308462334210e+01 4.686484124519031269e+01 2.438422901456065972e+01 3.901021424120262537e+01 5.407189045152973961e+01 -1.052656507338010528e+01 3.279388709373375121e+01 1.463652283337779281e+01 1.885391470785349410e+00 -6.226226491636759341e-01 -2.656481013423177728e+01 2.833252566322139998e+01 4.856173700985013397e+01 1.371168110022735220e+01 2.069472490016502064e+01 -5.260628475204407906e+00 -2.525329932826084445e+01 2.960599846801735424e+01 1.626407138814425224e+01 1.343444329041996355e+01 1.997040347823416084e+01 4.920467870864379023e+01 2.075874707100119565e+00 8.826808135705107361e+00 -3.174929405559664275e+01 4.480228280568472599e+01 1.217470154832969698e+01 1.253824971675945532e+00 1.139359170209921501e+01 1.849210239532785138e+01 4.630325598092622386e+01 1.334796401353846562e+01 1.781240164247071789e+01 3.073740437740302767e+01 -4.012878215981818641e+01 6.830714771751894787e+00 4.073641358632748677e+01 -7.371460981276227287e+00 9.334697035826296840e+00 3.435470898854478605e+01 6.453558599129891604e+01 2.876462232448639256e+01 -5.752711427466058680e+00 -5.578252642156697583e+00 1.482673350601079854e+01 3.695591486847617801e+01 1.276555235580040382e+01 1.332909333196782420e+01 3.708155792074231627e+00 9.583324392976505735e+00 -1.325048812072022741e+01 8.796226913367107159e+00 -6.784566075583738254e+00 1.981094956109200922e+01 2.291067166552446110e+01 1.809107469597984164e+01 -2.658040354109910908e+00 4.400793788284077834e+01 1.771188691867093468e+01 -2.782415501543743019e+01 1.236200307734181614e+01 7.887178930247229935e+00 1.978098003007857386e+01 2.338430605652147065e+01 3.309223078055079981e+01 2.728032234489063867e+01 2.913279360829785247e+01 2.304763010962685854e+01 6.602246108617214837e+00 1.074075453082904730e+01 1.272934122281327163e+01 4.249738672812990892e+00 -8.173756895610024387e+00 1.357733323942528081e+01 6.322986600173260641e+00 1.255886084629002930e+01 1.634774443555817314e+01 3.834219614198289605e+01 6.323987527075056292e+00 3.318611884695548753e+01 1.880782500853095840e+01 4.716045547961822137e+01 3.485286919347770151e+01 3.939638963155639573e+01 -2.421111797436209301e+00 3.295124304098771262e+01 1.727234152606839501e+01 6.175570805643466166e+00 1.848409763979364939e+01 3.479935137765534137e+01 2.046521025268463490e+01 8.613549809708962002e+00 7.744488563362685873e-01 4.442080832309166283e+01 2.805667387887595066e+00 9.531583784809503967e+00 2.307331888899101457e+01 -2.501531861456193440e+00 2.251249544141608183e+01 2.060718516624796592e+01 4.754289204735544061e+00 1.426171768466850942e+01 4.572444807628139074e+01 2.407482615756347855e+01 9.025509792938969156e+00 2.412484686757904839e+01 3.796416187734491388e+01 -7.473270350294948239e-01 1.651931796357470006e+01 6.800999203078457356e+01 3.396784702443107307e+01 3.135541669176283719e+01 1.596421404015473478e+01 2.286315137600301473e+00 1.465931827521029440e+01 2.390044162054031318e+01 1.808506385327969568e+01 1.917808096464988310e+01 1.016192457150774686e+01 -7.849747406041496234e-03 -2.982695180675946744e+00 2.300457196677304594e+01 6.153624538518956300e+00 1.721999987409397637e+00 2.090271099310265868e+01 5.485881528255316653e+01 -2.417922486062978038e+01 5.292447926379143297e+00 1.350496297039174820e+01 4.611673766148508236e+01 1.512495680696537370e+01 3.432771499179024488e+01 1.574830308007497592e+01 1.080701105132488316e+01 4.500120224852264528e+01 -6.226425678801848385e+00 2.335746492755229298e+01 3.435766284917156810e+01 2.201424025037296062e+01 2.377293447167577156e+01 3.145208015111560229e+01 2.174232952320129897e+01 -1.587797440822951600e+01 6.801699281187961965e+00 6.639634310342369616e+00 4.177798186592442065e+00 -1.662011227441025252e+00 -2.634131532914728346e+00 3.960291067865384917e+01 2.028523796578067362e+01 -4.244139916643408128e+01 -3.377099307934188488e+01 -3.771964250230637195e-01 -4.677208290017571812e+01 2.090839087502292770e+01 5.474331613800512031e+01 2.721177113645933687e+01 3.661533603281762339e+01 3.616019753002716186e+01 9.875895475869988616e+00 3.016447604816666850e+00 3.510884138212004757e+01 2.032168212401266771e+01 1.759434669144485097e+00 5.348972048341797603e+01 -5.549245496707385428e+00 2.056695786200539899e+01 2.316468528916823644e+01 1.200740920594616590e+01 3.259435772049816649e+01 1.821300314004418652e+01 -1.939937632717484917e+01 1.038616339700003088e+01 -5.288659363942519676e+00 8.555294715311891451e+00 1.735478578574469921e+01 1.569133465223068136e+01 6.312155013490402666e+01 2.096067399491333205e+01 2.627676917175809379e+01 3.019161105717915916e+01 4.074111179873862909e+01 2.279215714480566746e+01 1.010491706532985923e+00 1.083866646759148900e+01 3.622711259718983001e+01 3.974479515355260340e+00 4.648504413894536391e+00 2.377090512092554064e+01 3.809740212080787813e+01 4.577293026261476427e+01 2.608975864477501361e+01 -2.718419821252591184e+00 3.487339952870927107e+01 -2.019368493363698747e+01 2.006562098934490734e+01 3.565488592899540521e+01 1.830690768973348170e+01 -1.706851456445420689e+00 -1.380126194646869031e+01 -1.834752510606896436e+01 1.431563976217509371e+01 -7.621093236702908946e+00 2.298338917884834842e+01 5.478049117261613787e+01 4.551787474029345049e+01 1.698746580861568134e+01 5.997727116921242185e+01 -4.048259986796744414e+01 2.545315158885757256e+01 3.107643560736307720e+01 4.101537461186052269e+01 -5.595899893469768571e+00 -5.702148876215211715e+00 -4.595790557958499889e+00 -3.014770023115268316e+00 5.300847272729035353e+01 2.234801607365756126e+01 2.582170844671806265e+01 4.637793783339552078e+01 3.206110101621214170e+01 1.792136506844268240e+01 1.016502077994199560e+01 4.756885717645744194e+01 4.351709349720283626e+01 1.330675872444625085e+01 6.935089473187525222e+00 -3.340350119443332932e+00 5.442627606410654906e+00 1.874274169244311850e+01 -9.432721341210500654e+00 -3.724296742405160643e+01 1.878703993530944061e+01 -2.014595326857203972e+01 2.866273748554597489e+01 1.226130193113585243e+01 2.643238478876887854e+01 8.196196259809925166e+00 1.942472036364712551e+01 2.421216871575622775e+01 3.450013342868673760e+01 9.423725538184386963e+00 -6.662166186733715634e+00 6.905579150826611112e+01 1.497009397487816074e+01 -1.597224258293755206e+01 8.559935301543969643e+00 3.912037678264778151e+01 2.093075899763824310e+01 1.198252879334857290e+01 2.567988974160053672e+01 1.471813634439270757e+01 4.581703760371555134e+00 5.493536037195023880e+01 -1.556151505647631161e+01 2.460917713767003789e+01 3.625041211894826887e+01 -8.106605143350478215e+00 3.099813621798289454e+00 2.316993759792082486e+01 1.479572067951859182e+01 -4.307079698650067456e+00 3.228327908989250972e+01 1.100967284246453026e+01 4.046009439589941792e+01 -6.319483282990976392e-01 4.128899543631228397e+01 2.135782939026237282e-01 6.989837573138823146e+00 -1.236479513779420891e+01 1.566456520151722431e+00 3.129034012295897327e+01 -1.368850376866983254e+01 5.088618155252952135e+00 3.732308463140236654e+01 2.855055851910891462e+01 2.625136671653006104e+01 3.152730297289494388e+01 1.977332076719066833e+01 -1.239283006992926417e+01 2.710349855098990801e+01 2.989044422874022189e+01 4.722318032552269784e+01 -9.950295256642194275e+00 2.096912062239946195e+01 -1.089726776418633314e+01 2.700876362157610799e+01 5.216598137846797556e+01 4.319774677521571959e+00 -6.906761491391006480e+00 4.366255573695301706e+00 -1.001215087315639796e+00 1.119503146128961291e+01 -1.431729330775145748e+01 1.147365451321147312e+01 -1.638075562732638701e+01 -3.519547867674208419e+01 2.256202011298750065e+01 7.422936757069853009e+00 1.204861821979594616e+01 4.517663350219786622e+01 3.993308765979831065e+01 2.342178716659294579e+01 1.100184875846118127e+00 2.026668112937695909e+01 2.980658998856057451e+01 7.151360944630050120e+00 -3.924452570410593921e+01 6.654407746471123986e+00 -1.692735484174828287e+01 1.197523055989644902e+01 2.172761102666934008e+01 -1.380672406157399124e+01 -1.113849573773978108e+01 1.380201976073007586e+01 4.609862763511448946e+01 4.646746521088887505e+01 4.786202665068890383e+01 -7.006794832086546521e+00 -1.105137456583928568e+01 -6.343618846336792849e+00 1.897297709553271261e+01 -5.051796222242370682e+00 -3.561262889584518199e+00 1.910093395783662729e+01 2.285957299595566283e+01 2.814491926505345276e+01 1.985714499201096572e+01 2.002042817893508087e+01 6.325220137597609238e+01 2.861113936042420747e+01 2.928827996767377329e+01 -5.210066520229732490e+00 2.239370845058988380e+01 2.087193784142974451e+01 -2.080919391201419000e+00 4.729147164021724592e+01 -9.609071079326175990e+00 1.558297788921879246e+01 9.584457160444751267e+00 -3.222132159702721488e+00 2.475503301146211754e+01 9.941816348640719170e+00 3.110494848619982022e+01 4.596494617569612018e+01 3.661025507074653262e+01 5.124969115536363029e-01 4.443414513724896864e+01 2.576544160703675601e+01 1.221645820950737615e+01 -1.277299139350536406e+00 6.983067212524585621e+00 2.536366737169514707e+01 3.210386216257016656e+01 -3.399254277941713553e+01 6.018254157419669070e+00 3.100190797688019373e+01 -9.328314617879348347e+00 4.167998355614604833e+01 3.083938515599063734e+01 3.958726243839320347e+01 3.135101029526909855e+01 5.261106207829096881e+00 2.057294459077927939e+01 2.815385300679961844e+01 1.233073397848397335e+01 7.929244387937388616e+00 -7.948870682649134878e+00 5.755254656322867390e+01 8.524277811060171572e+00 6.295275882437486814e+00 3.876576167642098891e+00 -3.652413159008225829e+00 4.703629702343713603e+01 2.392339182995372582e+01 -4.167746547604798124e+00 -1.121784442247900238e+01 1.842935538102343429e+01 1.135584602661880638e+01 2.275665282021624591e+01 1.093653732050226424e+01 8.489095684743984904e+00 2.773631834827911291e+01 1.331553632847434443e+01 -1.891350779439212459e+01 -2.514942682155582432e+01 1.791129470606213969e+00 1.784568100149895642e+01 7.252537910183349368e+01 5.654404476995430429e+01 -6.811518677467835126e+00 6.206354065352314819e+01 5.676803792238133362e+00 8.381803400188305275e+00 2.427929891112942684e+01 1.503991501251241125e+01 3.338608762730733304e+01 6.194633246536369597e+00 2.314022398129678848e+01 1.076066169831029740e+01 3.023772184713811484e+00 4.862647056739395346e+00 1.223008970021250263e+01 9.912046351026905455e+00 -5.112676007449887372e+00 3.292999214716679290e+01 -1.960740137900367586e+01 3.996001405432657094e+01 4.239179748953970872e+00 2.540663895378129666e+01 1.170727447666529475e+00 1.085220679781488684e+01 2.633063003913781230e+01 -1.736107979113115007e+01 1.413172916605462248e+01 2.930842025635103809e+01 -5.308494418125215830e+00 2.371160410446398359e+01 3.286586586244294494e+01 1.814730542295230231e+00 2.352422451547813598e+00 9.535142735798128655e+00 4.045906110836744318e+01 1.044091918701021626e+01 4.285350788575362202e+01 2.268937122604424061e+01 1.240171989888475323e+01 6.240165039769207311e+01 1.451300740019996383e+01 2.803818077737726355e+01 8.100736036172357046e+00 -4.169450459274109955e-03 2.745925302695951942e+01 1.063485217909518710e+01 1.337240316648797567e+01 -2.400514114890369299e+01 8.436994389803652794e+00 2.200515969239852865e+01 2.652547658620192195e+01 1.738074906350544069e+01 4.937536492348518991e+00 5.351106461901689215e+01 3.524150852572106629e+01 1.646952765296069288e+01 -1.035327200674092829e+01 6.640092427991065804e+00 9.855877663455039794e+00 3.755992973349952280e+01 1.759066647066033084e+01 -9.806541125814552728e+00 3.557926482946011770e+00 1.002850780144375520e+01 1.476179083858004226e+01 4.327634843694504241e+01 3.440213223127739184e+01 1.058519677873016995e+01 8.804925054588883526e+00 8.352243375980787476e+00 5.258463178498556800e+01 1.509236948324310379e-01 3.593013791519638289e+01 1.749496336895981585e+01 2.272231307972547576e+00 4.283509575973063477e+01 4.046486814240532226e+01 3.404017750017806065e+01 -6.566768408196021589e+00 -1.012359685070548032e+01 -1.714849894728128987e+01 4.837520398633825636e+01 4.194919572123831841e+01 4.007310826455002939e+01 3.184755736516411417e+01 7.141136517536009976e+00 2.918764218430443691e+01 7.021094063460728840e+00 7.294324934005205208e+00 3.989232427184872165e+01 2.287328261542267072e+01 -8.115415404951829004e-01 -2.333037204086395988e+01 4.268158207282937155e+01 -2.235046570221260520e+00 3.300122029618268726e+01 4.912443024489223831e+01 4.699330399268061598e+01 2.868111314532425027e+01 2.799073936067072310e+01 9.021465124549459702e+00 -6.244823968421201243e+00 1.730087173061254191e+01 2.852034365066191413e+01 2.669014626649185118e+01 2.060453846011740708e+01 -9.356078406988224572e+00 2.232602384925449002e+01 -9.913847317437657125e+00 1.040886461542032748e+01 4.334968657626307476e+01 2.576184333670378379e+01 -8.624417667466669712e+00 3.299527518085083244e+01 5.486373955447143125e+00 1.542471067860367206e+01 -3.961057529743489880e+01 1.452890317823217714e+01 -2.074167495771672520e+01 5.666347353705067036e+01 1.121950671364042140e+00 3.367147828917440933e+01 1.879080662274143165e+01 3.814167410761255894e+01 4.265452890345702031e+01 1.452645815664109818e+01 3.572501634257788794e+01 3.530151136843797133e+01 -1.006414703588489878e+01 1.656226423268864778e+01 1.378169728000175454e+01 6.537098925378134595e+01 -6.108461511743183969e-01 -4.583903769685053753e+00 2.848043100212320766e+01 2.827888208719215157e+01 3.445985169113120605e+01 6.312824892228589135e+01 2.190630826650093343e+00 5.387376448204983070e+00 1.769967000034476357e+01 1.632690297128385737e+01 2.825467686920338295e+01 3.727157973875171848e+01 2.268779596731184256e+01 1.773584427564940569e+01 2.339105052126043027e+00 4.455795534568394345e+01 -1.125279644514394217e+00 2.073458745931547753e+01 -3.055195925261370959e+00 6.053890963609096332e+01 2.230311606530881008e+01 2.292840445006814676e+01 3.863161961764495800e+01 -9.940724090006751723e+00 3.143299247784892714e+01 5.529706520547525628e+01 3.882269360221642529e+01 -8.775011859188239782e+00 1.879232005252853099e+01 4.480881588222596434e+01 6.512753245352590170e+01 -8.144269846342998775e+00 -6.504258526809380214e+00 9.358845496590690871e+00 8.966055346404591120e+00 5.591624752449699809e-01 2.941061087082377412e+01 3.511856243312879400e+01 5.815532827439204411e+00 1.530370029312705782e+01 -3.336241097902043862e+01 -3.823037016535549171e+00 1.295690133869226202e+01 2.741403404489169304e+01 6.026302730620542114e+00 3.068140787568285077e+01 2.873651357258910366e+01 3.832791426020293812e+01 1.632640940394790263e+01 -2.356644227283944204e+01 1.111886005091498397e+01 1.427781718963864854e+01 1.242378519895602018e+01 1.148056133244751287e+01 2.788566716343495955e+01 1.114583287376573928e+01 2.204195107891530725e+01 -1.076328914182318464e+01 1.570984487827320031e+01 3.015227132570210955e+01 2.167073387679301888e+01 4.788364371661962338e+01 5.428127474013607845e+00 2.017959357185922897e+01 2.006887020020766954e+01 2.326514897935338766e+01 4.611385141866251303e+01 1.257500846216077051e+01 -1.205371278624466314e+01 4.351791329188625213e+01 4.542990928131027673e+00 5.501561852745939785e-01 -3.569549253883002038e+00 2.780251829751129478e+01 1.855927310413037290e+01 1.095783436941169642e+00 1.020678049967486345e+01 1.477175245608537413e-01 -1.730034385461425472e+01 4.924060578724488124e+01 2.045042344251949018e+01 1.325511767763358506e+01 2.599245937199824752e+01 -1.228389636230781257e+01 5.818791458090993274e+01 6.313754212309502734e+00 5.037168145691998333e+00 2.971359554911666478e+01 7.124730774992333693e+01 -1.108936568693690639e+01 1.632858588465987637e+01 6.158571598185655027e+00 2.950759250171521941e+01 5.894476176836144887e+00 3.144121509585222896e+01 2.536796554999837383e+01 2.701716648430493350e+01 1.167137356583622676e+01 1.236643821768143425e+01 1.054311212528749486e+01 -1.024114402564005033e+01 4.471172507375062999e-01 2.445539666338338947e+01 1.729266833995264818e+01 -1.078188372929336003e+00 -8.438976014817148652e+00 4.023795369336284899e+00 3.643206014288890771e+01 2.018413416230767865e+00 4.150657961405660501e+01 2.805586765954855721e+01 1.316744715947843503e+01 2.986114369927886258e+01 -2.444018753764098939e-01 3.370173466418849983e+01 5.126423682475301113e+00 2.069794526268073298e+01 3.627528879866790135e+01 3.696411687044692584e+00 4.051605027942275505e+00 2.656057008198765956e+01 2.201513634045572587e+01 5.827865580582025729e+01 5.019431799471289679e+01 1.840411923652168991e+00 1.801747845643173207e+01 3.485631391730028383e+01 3.686491874937475899e+01 -6.536464396860957038e-01 5.725876261120976807e+00 2.652141183504384614e+01 1.609326421281216568e+01 2.445975345490282393e+01 9.122176612122245842e-02 6.179354372860659339e+01 4.689403561366443540e+01 -9.628543917661944729e-01 2.587800407009797610e+01 3.438531351968186556e+01 6.965585752294530586e+00 5.121860242706880229e+00 2.791220502922077173e+01 2.670480303971951130e+01 4.555879428544929510e+01 1.554479254208390415e+01 5.481681637829398213e+00 5.513129434072842727e+00 5.053251852024704505e+00 3.377356257732788691e+00 2.671058759459997489e+01 2.670752097819102033e+01 -4.525501465558676273e+00 -9.269338845112956582e-01 1.169595783558969870e+01 3.652876077410024180e+01 -9.705500068623061694e+00 1.155899882363605080e+01 1.895968500521808409e+01 5.328316226931252686e+01 -1.013734259586889674e+00 4.141837138570026866e+01 3.796431848530205855e+01 1.411812551560335471e+01 9.025422857308321056e+00 2.853347120591524089e+01 4.368292745129924270e+01 5.170310448041124118e+01 -7.338768147727654956e+00 1.120931387109192201e+01 7.291255004399491035e+00 -9.393343365733933581e+00 2.278296285903225638e+01 -4.114409000999113175e+01 -6.860337405193631000e+00 1.288826103970039760e+01 -2.391054886504709387e+01 3.243031232830158928e+01 2.139647842098272434e+01 7.267260127282189330e+01 -1.536914281721497844e+01 1.483673124179240510e+01 9.746056208521061137e-01 3.524425886440535294e+01 1.275620265619355465e+01 -1.261853999356887712e+01 2.096307366540423089e+01 2.854979525159422948e+01 -3.022467319539202890e+00 1.268069443499401094e-01 1.530541903844762519e+00 1.968433828919035022e+01 -6.893452790855231882e+00 -6.431879626863199917e+00 3.225131072952745370e+01 1.852538039635987133e+01 1.878761509903432270e+01 3.896843246668025529e+01 2.048782713816319756e+01 2.843771857908369682e+01 2.652489696187518931e+01 5.215613338519016651e+01 2.620602653435939899e+01 3.389893332812915272e+00 5.270529766778295766e+01 -7.021563584808893310e+00 -5.856167348139137196e+00 1.591191291940574182e+01 2.187112812138132867e+01 -1.936767281831923482e+00 1.182665810100821346e+01 -1.006417289616740618e+01 4.533755473103950884e+00 -1.339854208961559046e+00 2.614396604840361249e+01 2.626831358479245893e+01 8.318775161631331017e+00 -1.833644477062621547e+01 3.728355800099364359e+01 2.136509325134949222e+01 5.684522742718761634e+01 2.739608930948623922e+01 -4.838210424280797284e+00 3.898263259104399481e+01 -5.553797148079038237e+00 1.008084323113755865e+01 -3.115880959008083906e+01 1.884430674809496864e+01 -3.093424971555692693e+01 -1.621882321422062034e+01 -1.545401081833092327e+01 -1.796005271969516315e-01 -1.045803776882895697e+01 2.039516865552605651e+01 -1.140239385479425138e+01 4.441449894745131388e+01 2.210403040790249918e+01 -1.790877209283502580e+01 -3.920368271776706326e+00 3.784784569618395977e+01 -9.814684778314324731e+00 -4.984266501538535010e+00 2.942944522598141432e+01 9.367218011478627204e+00 1.375621973276556353e+01 1.526351394413767970e+01 3.104528315150044193e+01 2.453742946677913039e+01 9.432965771551774736e+00 3.090712021816621657e+01 1.825380239780982095e+01 -8.922824157283240076e-01 4.023283374694961623e+01 2.146552666327037073e+01 1.248907738199418382e+01 -9.431703742575731297e+00 5.326141213732363866e+01 5.174825825954972913e+01 2.178199874404680614e+01 -4.443989170108312514e+00 3.708871432554104786e+01 3.990500317010605613e+01 -3.318773211899271303e+01 -3.694527790976612991e+00 5.469148553452221506e+01 -6.618663510927487170e-01 2.029210167919170260e+01 1.789572840453976710e+01 2.113109551113769768e+01 3.597335254278902994e+01 3.553551522623224201e+01 -4.319145026175357671e+00 2.439493203476848038e+01 3.134440758136384275e+01 2.615357823596852072e+01 -5.818050658447381451e+00 -3.381848655215096144e+00 1.031760249680678143e+01 4.431060778668661726e+01 4.289967541902030668e+00 5.231623301162673556e+01 1.818010787537350836e+01 2.188198534422675934e+01 4.087423265999766642e+01 1.301252206352765128e+01 -3.159434101339181900e-01 5.518276598674425770e+00 1.098529728161379104e+01 -3.090048804570243668e+00 2.868550199102426035e+00 2.036966962762942757e+01 -6.108843095408793999e+00 1.235806743299277244e+01 6.278083141384301769e+01 5.612130846183865174e+01 3.281732434951226196e+01 8.084248201199367045e+00 1.391929904128239315e+01 1.345823708035795985e-01 8.877299065347461493e+00 1.921641074291300377e+00 1.609573820229242358e+01 -3.666504721926012511e+00 8.890146753765435506e+00 -1.179331004758655332e+01 6.356628584347602029e+00 1.340502654832950213e+01 1.755125645907044074e+01 2.913281588042312187e+00 1.120948495471096251e+01 -1.010854994322987110e+01 2.650162777315552276e+00 4.407497374000547552e+01 2.966533141026241438e+00 4.694186519704108917e+01 -3.217419646367067343e-01 9.880658839678991612e+00 4.550829691214157435e+01 5.418981048162872405e+00 9.546269282056354388e-01 3.730499443754706590e+01 3.527071271592477331e+01 1.893944688108190988e+01 4.493858419904212553e+01 1.768159457805249346e+01 1.276186610706367297e+01 3.873835887485824969e+01 -1.768432381655067687e+01 4.230841635637715825e+01 9.320865039702606936e+00 4.620152620151174006e+01 4.368105902873345059e+01 1.561068587140848152e+01 2.546524569402263793e+01 3.066428392159522431e+01 5.138433221522678451e+00 3.780007271690595161e+01 3.095431417439119670e+01 1.300635797303981889e+01 1.814151432045274248e+01 2.658409517217596374e+01 4.599806233400857991e+01 3.132311502109977397e+01 2.442011110590302536e+01 3.265606949111549540e+01 9.482635676182322726e+00 5.581619418471308336e+01 2.159598412535899215e+01 4.135185963497603723e+01 5.939928138336174612e+00 5.639453854668428079e+01 -1.333803154042557360e+01 -1.208855658452070969e+01 8.069057447821318618e+00 -1.019497606348886620e+01 2.143012723511365181e+01 2.449609709376878186e+01 -1.260979673669767642e+01 1.246454406540446058e+01 9.964205074043363197e+00 3.934129695215322187e+01 9.027837679422923145e+00 2.322993723748720640e+01 1.837381634433134892e+01 4.649946832970682564e+00 1.409434061748104838e+01 1.676679820144767774e+01 -1.391081097377530273e+00 2.559501984409385500e+01 7.405387944131913258e+00 3.372573451606152872e+01 7.005002250173362199e+01 6.924164656920411609e+00 3.882939774946689226e+01 -2.175632934072591240e+01 1.571166780873292446e+01 2.330109803996370843e+01 1.715463405743710368e+00 2.287061090290314169e+01 -9.575251155551443016e-01 3.128768659296112276e+01 5.586901832431969694e+01 -1.413817462990747842e+01 2.994848306439299535e+01 3.320792779106297665e+00 -6.060451835314506042e+00 4.506374087580087462e+01 2.117308585737485416e+01 1.524671821368587743e+01 2.995679601439517725e+01 2.043841829287846679e+01 -1.809375087839235619e+00 1.827965213954779244e+01 4.309465442253005563e+01 -2.254952671041262136e+01 1.629419518932685662e+01 6.630692948280668020e+00 1.536930322468083254e+01 1.900449474941990680e+00 -5.550815019045234333e-01 9.233237260733353935e+00 1.959708723879243308e+01 2.704902054812513512e+01 5.726760745193786306e+00 1.048732304900290480e+01 1.650172846676102623e+01 4.440852967359492709e+01 -2.106853466991392310e+00 3.062141841908662698e+01 5.187001962102566921e+00 1.075401044100919812e+01 1.787868229048291013e+01 3.254286195235106049e+01 -1.528427680147184553e+00 3.959403595276669563e+01 5.460122848058338008e+01 2.961095161751994809e+01 -6.230506085202835997e+00 1.861064266859195726e+01 1.649660190712477004e+01 2.370223158923474571e+00 -1.280732994279464343e+01 1.230604790876589760e+01 4.231419430331666831e+01 -1.067509188964104183e+01 -2.900373220185561984e-01 3.330912904898355720e+01 -7.592493951473533009e+00 5.388047120274424628e+01 3.476640484407948151e+01 1.693121671722189348e+01 1.037256286032738295e+01 -9.002032953409413452e+00 -4.085541286498987290e+00 -6.495152847187102729e+00 1.765764783406545035e+01 1.191243601127726848e+01 2.533535152684411873e+00 2.023813913906323947e+01 -4.136397893501598588e+00 3.726946415358036546e+01 5.435328404920457501e+01 9.949576578219248901e+00 1.008795911085048225e+01 3.808380905534195193e+01 2.275145875561972986e+01 1.571333684080468140e+00 1.245464178646994924e+01 1.636478262445466925e+01 -3.378989663392395926e+01 1.570703609651542010e+01 1.311670780488171850e+01 4.248129231400758954e+01 2.441588646587928579e+01 1.224755580586111670e+01 -5.282456854521006662e+00 3.353715354941836324e+01 2.644551782625755365e+01 3.472371431979372858e+01 2.264939155195378717e+01 1.524461720363103012e+01 2.269863663071388871e+01 3.070794319741571243e+01 2.314565814842827862e+01 8.965618588287156854e+00 2.702851698990497553e+01 1.332717837764487889e+01 -1.126338167742530594e+01 1.141036069424958832e+01 -5.160075193485583078e+00 9.688544018333708152e+00 5.171477224318174137e+00 2.988144212816393974e+01 1.312892712233481873e+01 -6.805776017811351331e-01 5.958302927457384435e+00 1.020735179552578131e+01 -1.920060782296719726e+00 1.453696222659228354e+01 4.227262184828614267e+01 1.128811996818525287e+01 2.757945912265534361e+01 2.170679860574244557e+01 4.517107169994522664e+00 1.533834449947890199e+01 -2.063517894230794347e+00 2.922190891401594115e+01 -1.166009683989592371e+00 4.214260569261236355e+01 5.989301946124167131e+01 3.102761411723919238e+01 2.960819842963626058e+01 2.984497355852296696e+00 1.863846526998277398e+01 2.745174230938706827e+01 1.152558795775288125e+01 -6.365862569188525111e-01 -2.212347582196436591e+01 6.628447383003231330e+00 3.426686389424791201e+01 4.912010986963915826e+01 2.134421949242668148e+01 2.598344355644496773e+01 6.734491232715194542e+01 2.618999504532561318e+01 -1.617300420271466699e+00 3.048785941963942037e+01 -2.070358236142075370e+00 3.386962620449959616e+01 4.999580620801084052e+01 5.687867090321550734e+01 2.602970295624085750e+01 1.129361042456870834e+01 4.797377884556296124e+01 3.710765406748657114e+01 -2.127003874630914382e+01 5.606477948978082537e+01 3.274168435252020970e+01 2.261334644167147445e+01 7.102881858914036783e+00 2.998524922672583770e+01 4.199483040196974315e+01 4.806419891185987581e+01 -1.005235521806611665e+01 2.861849923782802918e+01 2.890415708171690312e+01 -3.116811349587867319e+00 3.385052776654762141e+01 2.363729782268003632e+01 2.261224881430508304e+01 4.233746993682556337e+01 2.010218441061217476e+01 2.558654127155429236e+01 2.496761289251387339e+01 3.526637470560166854e+00 -1.827860939094866666e+01 2.598023617173344846e+00 1.853848692493029304e+01 1.054749843467642378e+01 4.326859097217015204e+01 -3.239368869406391127e+01 3.024673281859118035e+01 3.724079231298838977e+01 -1.768296175672366743e+01 -1.132742446495038635e-01 1.099152133273750565e+01 2.157943848075928273e+01 2.586304674179319463e+01 1.503720484646124689e+01 3.903400760688434445e+01 3.113513558950414151e+01 2.563334056671078187e+01 -2.585573643782793951e+01 1.530681347795688652e+01 3.129118262078145563e+01 2.653405279424035967e+01 4.639931649658611690e+01 1.628732946440583973e+01 2.177210640565610689e+01 -1.483412388008697036e+01 2.856742422541160664e+01 1.928953532056289433e+01 -2.088025979029496781e+01 4.890434448028589287e+00 -1.999126243764474342e+00 3.605426566252684495e+01 5.093364116948955456e+01 4.702377433545770202e+01 1.199446393938127464e+01 3.776602860182003241e+01 1.095064802992613773e+00 2.017332127079586712e+01 5.218485848460505139e+01 -2.505073879145358173e+00 9.359109047837392836e+00 3.809550049380688108e+01 8.810364258091235357e+00 8.992319146756161174e+00 2.754685937059424106e+00 4.793465305670196841e+01 2.077543083735115914e+01 2.209061259142764655e+01 -5.660085306116378945e+00 5.508254873570374599e+01 5.487874423170432436e+01 1.114956270985048725e+01 1.221367111657869664e+01 2.643952717218928328e+01 3.582953927321581489e+01 4.015446315506037145e+00 4.410848509360153713e+01 2.537573264326172762e+01 -3.021824137533435817e+00 3.308935579912264302e+01 3.064343325530586171e+01 1.756432757186422577e+01 5.480824506580633937e+01 2.972593352901453656e-03 2.386318421682737068e+01 4.786957568271643737e+01 1.269213017280588396e+01 5.245741001715893503e+01 2.360399564169432907e+01 7.039266220024530618e+00 2.473113625215078670e+01 2.514248995473625570e+01 2.583234619948066069e+01 3.279574578835315180e+01 1.879464537792597056e+01 3.564940884136576216e+01 4.321421737117126582e+01 9.069106613427003083e+00 8.975558446214117581e+00 5.063192108031107352e+01 7.932757402706339178e+01 7.204440163863008451e-01 1.621181787294626586e+00 5.965359508075152917e+01 -2.513831707687930184e+00 -5.267096540946040406e+00 3.499694645169357354e+00 9.717904948843903767e+00 9.235863787852993667e+00 2.566409530759887758e+01 1.993332900171510147e+01 3.031136445678257019e+00 3.569486318056272012e+01 5.103107011342772381e+01 -5.912744585787154783e+00 3.303528120443894522e+01 2.567487654790138407e+01 -3.487028882139025399e+01 6.932288912861753083e+00 1.842862308377540614e+01 2.928982646917055277e+01 3.588576503956034713e+01 2.148094944198233591e+01 3.756784153989543285e+01 -1.361550331550689741e+01 4.314337104248632926e+01 -1.207491853570780371e+01 1.139807950789464952e+00 2.486380701310613617e+01 -4.398538727882158383e+00 4.618077652664464949e+01 1.272757642767081876e+01 -1.108002843395497194e+01 4.135269944428576849e+01 -2.266662601250081011e+01 -1.089349891908757861e+01 2.149987697391996466e+00 4.411064367261462849e+01 3.347843647273722212e+01 1.114818594416786190e+01 6.845428330478991796e+00 1.853750454789526358e+01 7.977075859752114084e+00 2.058476437575478712e+01 2.636540119835722606e+01 1.216513041486989799e+01 1.633839862331116777e+01 9.583647607775390043e+00 5.243551073612625402e+01 7.117450740933129794e+00 5.152945741246393041e+00 6.561907155190536400e+01 5.512585346884897319e+01 3.722985272350149977e+00 -1.554031479988049469e+01 3.829631087505552500e+01 8.552774235300093508e-01 2.234165041506792093e+01 6.926744024791561927e+00 -1.647851546838316583e+00 5.174418439422024818e+01 2.099782552461371665e+01 1.077142206584399453e+01 2.636279264001674605e+01 9.544838839491713856e+00 -3.078619570189674093e+01 1.103792957683657683e+01 3.344743528346618433e+01 7.998465710986493171e+00 9.940623270929853206e+00 4.435792266031275233e+01 -3.457128349332726280e+00 2.421519048427163412e+01 -9.540088819818038246e+00 3.836821484941302884e+01 5.635768772611979216e+01 2.882379287328821604e+01 2.237803677979961492e+01 3.343034734824670551e+01 2.989663553559160647e+01 5.126809392766104168e+01 2.058967126740571807e-01 4.229516749798717257e+01 1.248588056934883284e+01 5.741502013260693538e+00 3.034922230014611699e+01 3.286142068958243101e+01 3.917781349659846057e+01 5.554903242248468587e+01 -9.023639346334219269e+00 -5.899756552766080908e+00 2.338361624654925564e+01 -2.398426091028197860e+01 4.441166934596506621e+01 2.121426596833037337e+01 4.027676085811241791e+01 3.067709661599117865e+01 1.432505585517033708e+01 -1.375494488670026438e+00 -9.093571078293550158e+00 3.684838797998872906e+01 1.989924266970180255e+01 1.953633553641285658e+01 -1.152726117262364269e+01 1.946062013964114268e+00 7.452398007343450104e+01 1.859999307590831563e+01 3.003961386494535812e+00 -1.173190593473790067e+00 3.568921142768332722e+00 6.891870847416043944e-01 2.433056158876346586e+01 4.789078090734206761e+00 1.799119578179246304e+01 4.887288700305754929e+01 9.464062278358159830e+00 3.519249869066017311e+01 -3.818800796439171474e+00 -1.121524731040254075e+00 2.688824941599588314e+01 4.422706384414681224e+01 4.797699451126804604e+01 1.268631505923492853e+01 6.548775639511428714e+00 5.311665561258992341e+01 -2.659600728584230467e+00 3.166037692053560093e+01 -9.037914359812930343e+00 -2.532286952462415197e+00 1.175038537090128621e+00 4.753681923139389909e+01 -2.695915694843667865e+01 2.918118120576381003e+01 6.407545729235273768e+00 1.033876062035063104e+00 1.309358823523266757e+01 -8.298789965357082465e+00 -2.266302771779430714e+01 3.992565172297993570e+01 4.127048388537404122e+01 5.376669685000313592e+01 3.417746215374542373e+01 2.862570890069923735e+01 1.299109371483256936e+01 4.376785152838957060e+01 2.571966611938290015e+01 -5.836646762766883967e+01 -4.288069650660405685e+00 2.786076115031534073e+01 -3.636050923126675549e+00 2.544963119055639567e+01 1.388504683749513724e+01 -1.951015088284321664e+01 2.947079818716878208e+01 2.206185390522027223e+00 4.007772834850030108e+01 2.017789252627190422e+01 2.200198964151442027e+01 5.697791523826474958e+01 3.986699143385005328e+01 1.006613816794813232e+01 5.328303398084098319e+01 1.545269954046710481e+01 1.210126211570383425e+01 7.013390290496884916e+01 3.658136230864815985e+01 1.508183770407875279e+01 6.571163896900274359e+00 7.602281426447294876e+00 4.749050257751712678e+01 2.409184428105372078e+01 2.362172972695589479e+01 2.818339518030998292e+01 -7.209948915157911031e+00 3.483822337194921914e+01 3.382115667296674388e+01 3.274901574908717805e+01 3.517953546915432383e+01 5.406917865590269656e+01 3.121460639429692563e+01 8.205687048278756279e+00 2.340898758674955005e+01 5.227030583241892003e+01 -7.458270071727380213e+00 5.170772029506746748e+01 4.722951887350404121e+01 -2.328594791386393936e+01 5.464043640576261396e+01 2.895973455204906344e+01 4.278067894824920359e+01 2.937954755487315595e+01 -5.779590897779296910e+00 3.336103761139534640e+01 3.476247565915505788e+01 2.742920176777614216e+01 4.708630130556612059e+00 -3.432405185434871386e-01 3.472713100398144803e+01 -8.705677449172082305e-01 -7.115576613532638817e+00 1.831149188636748093e+01 4.763001309762753266e+01 3.640627822016455895e+01 4.563001925633734857e+01 7.460317318884373883e+00 -1.939305528594284400e+00 5.102498980471975187e+01 2.063776319712996354e+01 -3.328236608828498255e+00 -2.421050874513774787e+01 5.210688941556104936e+01 3.151425597029044923e+01 -2.206070279867524420e+01 2.336772464848262487e+01 1.293586496775434469e+01 1.995467659433799312e+01 1.935718609866555795e+01 3.176356850997958503e+01 6.517812644802951638e+01 3.748309388105919027e+01 1.997779984541965348e+01 5.401036742111993050e+01 -1.305735229477241433e+01 3.407178065995154981e+01 2.083842680495326860e+01 2.756341501693669116e+01 1.690461940636070892e+01 1.756488285196970978e+00 1.491219254474554035e+01 2.956234115691934505e+01 1.518429743564241363e+01 1.097755375079823992e+01 1.939526248486264492e+01 1.131608786053947568e+01 5.354519677941784295e+01 5.845503520974222766e+01 4.878823504965875202e+01 5.620675467966259475e+01 -1.292945669527666297e+01 1.991807762096768997e+01 4.997735165106146837e+01 -1.284289712788012672e+01 1.174077667850194651e+01 2.310923689587660590e+01 4.469762222753495706e+01 -7.153262748203912391e-01 2.308603576696704707e+01 8.000231253477902982e+00 7.576612222997139767e+00 1.576596831403667842e+01 4.960758510044643543e+01 2.592466457091144960e+01 1.877902944920133521e+01 1.683370372464189302e+01 5.114841477750370302e+01 1.374570501289315949e+01 3.479688655536867259e+01 3.586082685717334329e+01 1.662313664000728508e+01 1.622339235075981545e+00 4.931709517092554051e+01 3.880639968634727666e+01 -5.915740665826349165e+00 2.113910330758161749e+01 8.186640380718731791e+00 1.704125333631090911e+01 -2.412834977077895182e+00 2.713309044350675325e+00 4.758970029602649987e+01 3.093084608092970100e+01 -2.801908330738664521e+00 4.516924701169346434e+01 -1.122866114867685816e+01 2.963915486347424277e+01 1.482624021649314017e+01 5.974711630584805810e+00 3.059773501166561971e+01 3.135865750981524869e+01 3.270975303607894347e+01 2.361021361894170312e+01 -4.275292701235128945e+00 2.470728949962154530e+01 -5.879359551674003370e+00 3.052450717885607645e+01 1.348970649778832431e+01 2.114993828903733686e+01 -2.908900029241046958e+00 -1.242156572895839750e-01 -6.273930861546088700e+00 -1.335182652966593153e+01 1.665750592091841398e+01 1.149932161253237339e+01 -1.775814307215051713e+01 4.409466919758738612e+01 4.907111212574142201e+01 2.788616371835025021e+01 1.339396848909224680e+01 1.795428207249229757e+01 1.183046005439531889e+01 1.191859263545768854e+01 3.527962797153032959e+00 1.913485439654239784e+01 3.343390932186008513e+01 6.941590185244298539e+01 2.172936167951794317e+01 1.187306274695182928e+01 1.013909908176426988e+01 4.201668587675037259e+01 -2.274190053086489360e+00 7.476142956110612303e+00 1.455291948515546174e+01 3.015366413093439490e+01 3.848634032163281660e+01 2.595673149530620449e+01 5.859475316705843539e+00 5.043834583646546577e+01 -2.767829700854047559e+00 2.329350006641521276e+01 1.500970927971124169e+01 3.579336909167607672e+01 1.891153773809629968e+01 5.244603175606531664e+01 -7.025014763681026508e+00 8.476863899038642458e+00 4.410020376246953333e+01 6.446556459803748140e+00 7.091762028136261442e-01 6.615498849468529841e+01 2.627872127853367346e+01 3.674471677569511030e+01 3.034079006006786727e+01 4.434234739709622630e+01 2.241256283970578878e+01 -1.129523430053247779e+01 -2.498135943592715336e+01 4.207475567137942818e+01 1.084114623946705436e+01 -1.276410228401709723e+01 -1.534666659417196044e+01 3.856161194565971329e+01 3.217169251752062564e+01 5.076205191620596224e+01 -4.011968519360213037e+00 1.865366143040287694e+00 3.515889995306866922e+01 1.995882454950323392e+01 -3.883562188872073051e+01 1.274427821175061126e+01 3.560294515722632980e+01 4.810657888004668337e+01 3.042002885579396576e+01 2.212199221685485284e+01 1.963676286487293154e+01 -7.961888261967509095e+00 1.207371166681414287e+01 -8.861841748799598406e+00 -6.422660022840519289e+00 1.780892994069984425e+01 1.448661721298034877e+01 -1.048911862098626413e+00 5.087974491009764222e+01 4.602608373172145662e+01 3.885832712764281638e+01 5.875871076931347403e+01 2.278303087795875470e+01 7.322738045486881120e+00 2.494784796448336195e+01 1.439087544645706807e+01 4.375003250555575107e+01 1.614143749299676500e+01 1.825888923121559770e+01 2.657340028019530287e+00 2.340664500926942004e+00 2.177854119588683357e+00 3.185740696200753774e+01 4.369617170971554287e+01 -2.456484723452769714e+01 -2.920740570842649042e+00 3.828284390615243638e+01 3.677222044124960121e+01 1.561670061865057590e+01 2.312014767327983389e+00 2.328130389521100341e+01 4.518610290269672447e+01 1.832389352044786079e+01 1.007102855035197386e+01 1.329031627485992217e+01 -3.759238340143149504e-01 4.530596408589079971e+00 2.956179737693947374e+01 1.567664474860889889e+01 3.639607037062958739e+01 4.395272456059610988e+01 -1.234165672047414830e+01 3.272012900532095614e+01 -2.366415105231890337e+01 3.897076297426617941e+01 1.608453568727651728e+01 3.645960303837802030e+01 -4.436279764500443257e+00 2.182623754665647553e+01 2.638743925766461729e+01 9.690702922481362336e-01 3.633126864369624087e+01 3.465479073500907958e+01 2.169039113111116990e+01 -1.902994399847436124e+00 3.069299965203472169e+01 3.902414043980578384e+01 9.423463391692161295e+00 9.054895881011546521e+00 1.172387896613637537e+01 4.985089512125975730e+00 9.061676478292989501e+00 1.148061038336539674e+01 3.977674417739410018e+01 1.248600267163125110e+01 2.308476400464770961e+01 8.399565768721744519e+01 3.883176930236457736e+01 2.742670702232915048e+01 2.995513361639928718e+01 -1.594220329513056145e+00 2.281459684530918963e+01 -1.954887883404749616e+00 5.443939455271861405e+00 1.166274785693152438e+01 -1.389933854313629524e+01 -6.154194801991216934e+00 3.713909886597861743e+01 4.344285379234278111e+01 4.010654845932104706e+01 3.890727592953996350e+01 -1.845030613466589386e+01 2.506522369017484664e+01 4.591521260875899912e+01 6.031052246284494345e+01 2.287612372695370766e+01 4.601673968894970557e+01 -2.783899698170036352e+00 1.690362375010730034e+01 3.369797154808155426e+01 6.105710329847804374e+00 -1.448697164228060430e+01 5.623083705663512788e+00 3.335705530709633848e+01 8.028243400042295974e+00 1.818189424742885052e+01 6.457525621312612429e+01 8.745566538210878704e+00 -1.057522164520203134e+01 2.345376216439451511e+01 1.349155822767876600e+00 3.857188288052896041e+00 -3.009971110858042209e+01 7.682924095792614816e-01 6.347732200499242694e+00 8.639789479161086305e+00 -2.754416156661204340e+01 6.750867368728855844e+00 -5.459124655150501937e+00 4.673259422067467739e+01 2.076278923897575268e+01 2.291036854450493987e+00 -1.300348231720970027e+01 2.878672684065949383e+01 3.140029286645831164e+01 3.129674066265523891e+01 8.060918106892223101e-02 2.364128192230349157e+01 -3.349565501916931254e+00 2.154989548608416783e+01 -2.156537670795080075e+01 3.141154982870233781e+01 -8.958984538570051726e-01 1.306800701752055716e+01 9.147152507280566169e+00 1.523969990142412811e+01 3.806860194654880303e+01 2.416711667564419841e+01 2.785371771133639385e+01 -1.090297325767590664e+01 1.906775668051925976e+01 2.026732976048476687e+01 6.279966205186272532e+01 2.099753017515272546e+01 1.912525341795704392e+01 4.134641010749440682e+00 2.190979282188829913e+01 1.205253842852530255e+01 3.044814886377837837e+01 2.645793440133692442e+01 1.113149048237970007e+00 3.960273742287192533e+00 2.580752805568034347e+01 3.870152845243104878e+01 4.270051388869987363e+01 1.175574634314922129e+01 5.034549046106553050e+01 2.049494725344912283e+01 2.987425706818551419e+01 3.102116107318561333e+01 2.883000683233122174e+01 1.342310776915324766e+01 3.538280454340711856e+01 5.254320361532825245e+01 4.204958052581233829e+01 1.571339057402741979e+01 1.366628698042985945e+01 2.196393069759342609e+01 2.052323382460229340e+01 1.590098269864219382e+01 -3.441343683465902803e-01 -7.116837458878879197e+00 5.550594725245097294e+01 2.641685909315300762e+01 3.131935781386200546e+01 1.287273691393443009e+01 1.026100745212686860e+01 9.077149985218708750e+00 3.385585525871881885e+01 1.198381167330965802e+01 4.093431506777269391e+01 7.062264705276754739e+01 3.167739673022191482e+01 6.259634345225203589e+01 2.951048740115905389e+01 1.451859645790136533e+01 1.320810090107972634e+01 2.359334128620074722e+01 3.642499148971804601e+01 4.525946171660494954e+00 2.230259617110177839e+00 -2.202725158626495539e+00 5.594615106594156373e+01 2.237944813245843534e+01 4.093639621314565602e+00 4.798575015262582610e+01 4.047535542158660959e+00 4.692738199169206581e+01 3.958512538517938850e+01 3.245005693384980106e+01 8.191790815448966256e+00 3.197134634624170690e+00 3.408681247809891346e+01 2.431420881372796572e+01 4.582622082212002113e+01 -3.919051193210309592e+00 3.014429091073757760e+01 3.295657795438235382e+01 4.746310556186046803e+00 4.330331186271755683e+01 4.438035980964546212e+01 3.294296792366760229e+01 1.990132066519992904e+01 5.381432864916150471e+00 2.598091415704148943e+01 3.358723441843454793e+01 4.267713607097072526e+01 -1.725368151227585400e+01 2.867721583541179697e+01 9.716003757101784544e+00 3.939840276170822619e+01 2.828149883990232993e+01 2.278313272473107531e+01 2.521553037019298316e+01 1.953550997975827386e+01 1.861866352503547040e+00 2.485052766815879011e+01 4.150682200186418669e+01 2.393031542937823630e+01 -4.202912125990762249e+00 -2.307780669282762531e+01 3.795950198777338613e+01 3.178894147634280998e+01 3.727004008675615410e+01 3.538133099318026353e+01 -7.453210110003595901e+00 2.716770812807109436e+01 -4.568440079466842718e+00 2.583867532053064053e+01 2.987385319730050171e+01 2.533980459065746871e+01 8.991430484148345670e+00 3.928364472144414776e+01 1.373268404030902445e+01 1.418012850083581355e+01 2.279715139859078832e+01 2.152628489042436399e+01 7.165711631893658229e+00 2.627314529650337960e+01 -7.415658903026541182e+00 3.226590312117342307e+01 3.432878599215219850e+01 5.501252754729902250e+01 1.958955305355404164e+01 -1.405151976203990127e+00 1.040042332625172072e+01 3.279087421196802410e+01 4.849359217032065317e+01 3.409585942806027248e+01 5.749452251792799018e+01 2.771491369421405793e+01 2.924597657435575115e+01 1.185739668662670177e+01 2.904869490977925395e+01 1.911218988599252100e+01 1.189115691921531415e+01 3.096167131764693181e+01 4.565829335448728443e+01 -9.832782228413693204e+00 4.832638477893834761e+01 1.873598339153318548e+01 1.502043892418029714e+01 1.004744877397551761e+01 3.091185753685825333e+01 1.665156857384886990e+01 2.275229382730616834e+01 2.111619015971356816e+01 3.163188172065124704e+01 4.082732440655499317e+01 1.998514159510420640e+01 3.428056741812503105e+01 4.732738183710260671e+01 9.111606756622343539e+00 7.378533462477275862e+01 1.073543682497920138e+01 -7.673687567571198187e+00 -7.432496191923248396e+00 4.900613054545677727e+01 7.302878145333507653e+00 4.092899362263064944e+01 7.153982720158361985e+01 2.615833783215997599e+01 6.673967867280100563e+01 2.023704225971108528e+01 3.494731852049650200e+01 4.008861859474534839e+01 -2.050785639668270477e+01 3.711859484513975360e+01 5.441969068940933596e+01 9.126536003422469179e+00 1.668710762409966009e+01 -1.009566901466680378e+01 3.219863264597155705e+01 5.378037692878907450e+01 3.303718465281067296e+01 2.721147249395314205e+01 3.316249332527794280e+01 1.332985097689522469e+01 -2.382678051303374289e+00 7.387928802012894813e+00 1.774919034128152973e+01 2.726039134421106880e+01 7.030630480446983022e+00 2.930958050643432600e+01 5.394450377640136196e+01 1.786800846597490988e+01 1.702898116084520552e+01 1.622535721907492601e+01 3.682681286154186751e+01 1.769577203674857202e+01 4.085207993659647485e+01 5.723454087483381869e+01 4.405560370599293663e+01 1.729703277766482472e+01 1.824309609419775668e+01 8.922222835573441202e+00 -3.388911769756348225e+00 2.355428239758777664e+01 3.540553148957894791e+01 7.834306829095003089e+00 2.113801479684870444e+01 1.685226523607360960e+01 -1.443127238735393014e+01 -6.442201934136249974e+00 2.666351872829949343e+01 3.367856827654102148e+01 3.146688649401321314e+01 2.839996481250859972e+01 5.502657558578621888e+01 -4.442552627249822805e-01 3.282445661836576534e+01 5.397132988098991291e+01 1.349729877322299920e+01 3.457836716101334673e+01 3.467338875779401519e+01 2.062311883656828115e+01 2.087178556751937819e+01 1.848973794451529784e+01 -1.674461014221894217e+01 4.887777195363251792e+01 3.190727915105082957e+01 5.248509282203899318e+01 4.315177097169151921e+01 8.439974795263102791e+00 1.396381057131975822e+01 2.728925044018703971e+01 9.582298419816250856e+00 4.326340468297764374e+01 1.722670264457465450e+01 -7.501272989803129398e+00 2.706313564274806183e+01 1.913982514561573112e+01 9.158489803916303629e+01 1.342621615461413853e+01 2.304424441925387157e+01 -8.578377721461025729e+00 6.369926979244671372e+01 9.045097414822254933e+00 4.696787960580968146e+00 3.631245764310320112e+01 4.249033232006281580e+00 5.902351684388285236e+01 1.166881594825533774e+01 4.120821652318338835e+01 5.848314800851066586e+00 1.414218797458752164e+01 9.733862829064362288e+00 4.921954206977336810e+01 3.516569167783444527e+01 2.736520788889701095e+01 3.884775633773310233e+01 1.032333156555430875e+01 4.870139796241107888e+01 2.258014867037734419e+01 3.054479457591156688e+01 1.937820570654276509e+01 9.508438653995426648e+00 1.066910037063690808e+01 1.106825416477876622e+01 1.638053881396575306e+01 4.072737920612878071e+01 1.708768146352752382e+01 6.031886702674967893e+01 3.904319928564738973e+01 6.438189845309606696e+00 1.867471980587531988e+01 1.686574284346639629e+01 9.855773286107972098e+00 2.298821999120668380e+01 9.189333191425841818e+00 3.096765506179109195e+01 3.579486881722642266e+01 3.398117623449448388e+01 1.896590059837073028e+01 1.312745112270714287e+01 1.380930131775557612e+01 4.010321596131925048e+01 4.389799960969452286e+01 7.010617070577836785e+01 1.404080616793141223e+00 5.213432949651308235e+01 -4.920136916161126805e+00 3.984646048509725347e+01 6.343424062604218250e+01 1.243258941414620544e+01 1.932612364603227917e+01 4.623232982705599881e+01 2.568554082194326327e+01 2.416865309040250054e+01 5.148608633655101841e+01 5.818104069328136063e+01 4.298276906192429436e+01 3.326247206264086032e+01 2.004352178668931472e+01 2.698712547509171600e+01 3.020732290102294826e+00 3.236973716441222848e+01 1.712179685253446948e+01 1.299780636510241472e+01 1.825061666801051530e+01 5.087915357279118211e+01 2.814713410433839158e+01 3.252411076006931978e+01 4.265879656716097656e+01 -1.018137523192991978e+01 2.681098189963987011e+01 4.628955379616170518e+01 2.769559890394082302e+01 -1.987957734282250755e+01 -3.997425326213660313e+00 3.780462973557965256e+01 1.732200463182594063e+01 2.323977006544140878e+01 1.946232232345685986e+01 2.731363109355350005e+01 -1.044442945572171766e+01 3.011435070913376677e+01 2.287333632578278397e+01 4.945425208361413638e+01 4.983232773260437121e+00 3.556306017700301680e+01 3.447690874182203657e+01 2.459625499394840986e+01 1.811636952389415711e+01 1.621317969753734545e+01 8.649417184394428659e+01 5.079592360343829327e+00 4.844080482649630426e+00 3.210776670712716907e+01 6.722167281931128446e-01 3.508276143343803710e+01 2.912896525643626333e+01 4.027818475059051906e+01 8.000553709174610617e+00 8.936298926885694272e+00 2.818264947150731459e+01 -2.614606307027827814e+00 3.262545927370199905e+01 8.029681750191727474e+00 9.495516809115915891e-01 1.359868025638643374e+01 -1.372798073950547959e+01 3.711087863022839883e+01 2.711568207141660380e+01 4.341417147759904083e+01 1.149825550211869540e+01 -1.884700985005079321e+00 1.501019268885087143e+01 -8.478783988303510100e+00 1.700869074867836872e+01 2.782720601580660968e+01 3.472749788820814842e+01 -2.306888427388417706e-01 1.843235643929794065e+01 3.959133075176391969e+01 5.141109328583722515e+01 3.755488632797624149e+01 3.702886557133826084e+00 -3.218622087169901724e-01 2.823485276854787784e+01 8.471961910555771524e+00 1.960163683544713820e+01 5.508919526741152595e+01 3.465914280670547498e+01 5.067481965145375078e-01 -1.402769693535580764e+01 4.080648646512776700e+00 3.210609052751601133e+00 -7.622240612547329874e+00 3.061793786828503983e+01 -3.559396821080925832e+01 4.303176480110896485e+00 5.076368103950017030e+01 3.475301439065891884e+01 5.707363925678179406e+00 1.351285365249136383e+01 5.091408932583135538e+01 2.070908241545443218e+01 1.935783866576130663e+01 3.382224616439739151e+01 3.272431682262041619e+01 6.328844159744024012e+01 3.925247244097612498e+00 2.071030241216019263e+01 3.637860138248704089e+01 1.048481716751447657e+01 5.862195208354197007e+01 3.412792976218042451e+00 2.604788797270422052e+01 5.137902831551103588e+01 5.237549729051056424e+00 4.840231685251686855e+01 -6.058932090324909758e+00 4.490964341448641761e+01 3.482398916547847989e+01 1.774291832146552750e+01 4.420159808748953623e+01 1.138923476250746702e+01 4.519048093667599630e+01 2.322294098966917275e+01 4.830593514769994812e+01 1.803157509326446828e+01 3.668619533650444708e+01 1.252673259045793763e+01 3.735568361395989712e+01 3.102547745222135944e+01 4.937447653765597266e+01 6.184433126563578575e+00 -7.014323417177048547e+00 2.313744135853256978e+01 3.252059955220941845e+01 1.784444530020441633e+01 1.120711104747914888e+01 1.232049246908667328e+01 4.788730606495921904e+01 3.725287028159274172e+01 7.277456974205833262e+00 1.468800051603411028e+01 7.460691999491587012e+00 1.158187392631897961e+00 7.617234135081666579e+01 2.743260990419826229e+01 5.211959652260113529e+01 2.894205007427101961e+01 3.216385469311449441e+01 2.722126942348158707e+01 1.024414986222974555e+01 9.920844897675555885e+00 -2.779692778983029022e+00 7.839189905234147204e+01 4.271476702508883250e+01 2.666917524420020769e+01 -1.486473657445295160e+01 4.732859519629037948e+01 5.082409901128377427e+00 6.348746480321722885e+01 3.494845767886234711e+01 3.108966269294391083e+01 4.629452733289294031e+01 2.097859326862792528e+01 5.616973145616145047e+01 2.244187997826113801e+01 4.999632069216964680e+01 3.345945159669898317e+01 6.445807096574500861e+01 5.101020386680474417e+01 1.529913212930164690e+00 3.385275523328460423e+01 3.995961622860403395e+01 4.990037024217132000e+01 2.338695967180280988e+01 4.211853850796352106e+01 6.742419542282913625e+00 1.392630499952268153e+01 3.930740434801048622e+01 4.388409739613692295e+01 -7.560596462278409646e+00 2.908963886266528220e+01 3.344502473958072386e+01 6.220696999486454359e+01 5.281712213519514165e+01 4.424619302814583222e+01 4.252221822181584798e+01 3.427722660522684350e+01 1.133331353236463279e+01 3.081594184594935371e+01 1.776920684894858127e+01 1.226007416309250431e+01 2.674564904503991158e+01 9.028726259038009516e+00 2.411539572346198668e+01 4.442738286358324018e+01 3.082423107422924602e+01 -1.170234572126456740e+01 4.942392187088570665e+01 2.098605663852365666e+01 -2.650180813331803886e+00 8.577807398701679631e+00 -9.740043728916752741e+00 4.417102431896649506e+01 4.967211558877971100e+01 5.969228012385936921e+01 2.141631592704590048e+01 3.256521633307484365e+01 2.651658285501391532e+01 4.113338822118272020e+01 5.551065310933689290e+01 4.960098672494198979e+01 1.884715945670780002e+01 6.288887246184754076e+01 2.205180739866129613e+01 -4.741769884089298337e+00 8.590374396913841082e+00 9.588151573640307790e-01 2.299684988937825736e+01 3.910534067745622622e+01 -8.422962455487752464e+00 3.654853368885061116e+01 1.954705921543569858e+01 4.736182428108728715e+01 2.655673211223614771e+01 6.057908310308543065e+01 3.261352202329681660e+01 1.768100416728994517e+01 1.074101446020371142e+01 2.331781940227589089e+01 2.860677650721857646e+01 4.663317834107878035e+00 2.026663345907833147e+01 2.417067914427448372e+01 2.855536615164109193e+01 1.002225657271932491e+01 -1.195153240662894412e+01 4.146773364099917103e+01 2.011584524856469613e+01 2.762002619607566345e+01 4.059315005957534339e+01 1.470176186746810210e+01 3.421587437667071896e+01 1.590949760534497592e+01 2.912204761476032999e+01 3.063695199545382764e+01 3.599426714117263515e+01 3.287243786111662303e+01 9.019093338426605655e+00 3.201366510177592062e+01 4.577605046094507202e+01 5.485767115198924415e+01 1.049200114252304239e+01 2.568929238449109675e+01 3.838523872268329740e+01 -5.332757401541591946e+00 4.346607389834895230e+01 3.132422451788779583e+01 2.230284984546010207e+01 4.893229003124378096e+01 3.377945209415432259e+01 2.879904133798780919e+01 1.886991729319348465e+01 4.493882556226345315e+01 2.310583455621036464e+01 3.657037897916032421e+01 3.091002804264953241e+01 5.647990373237936268e+01 4.050129718897325404e+01 1.550309972343382858e+00 2.145525563061835683e+01 6.470031857538219811e+01 3.847983428141080253e+01 3.281629643657013418e+01 4.597261131479037033e+01 4.356989344608766856e+01 -1.861003141183625420e+00 1.957001805415543316e+01 1.485795648600975483e+01 3.724810925395590289e+01 1.213880792314475698e+01 1.865573531522665363e+01 -1.628104076452919458e+01 2.562192793610314112e+01 3.488589711830383067e+01 6.056928461961260268e+01 4.622919600881360225e+01 4.817753275144507796e+01 3.320717853231108307e+01 1.724956130201665161e+01 6.731484136992753520e+01 2.006927958766531361e+01 2.065286727429963776e+01 6.489157580779408363e+01 4.515313631703742203e+01 4.118036610000608988e+01 3.641968106538652705e+01 -2.643094523973255505e+00 2.112801005975730817e+01 2.214981104128092326e+01 3.328207957711060772e+01 1.868293631850088587e+01 3.494483484988186461e+01 2.624632857115531692e+01 6.760963710668160331e+01 3.273972832193319960e+01 1.643995792069805617e+01 -8.153953907084130037e+00 3.548577830226808949e+00 4.371072335359857419e+01 1.039963537287744266e+01 5.088791600009803062e+01 3.930997323725880221e+01 1.589332775126248443e+01 2.824098957251842279e+01 4.432013988379205216e+01 1.980857492715214718e+01 4.765407846602475850e+00 1.756391741064784284e+01 8.865114228656635476e+01 3.549591788040161333e+01 5.591024770870382099e+01 -4.656372730484630296e+00 2.649860677943459208e+01 2.690660603988887800e+01 1.384261588137385779e+01 -4.539620079057253399e+00 2.472131364068257398e+01 2.892859972213317832e+01 2.772154487344213791e+01 7.133280130234572880e+01 1.986877931238117512e+01 7.289620066236605567e+01 3.894549606703679245e+01 3.716800512639377985e+01 -1.639030711300559062e+01 4.721185474697426798e+01 3.438207059742961036e+01 3.592425751712149662e+01 2.676465848385908686e+01 4.655588160706361833e+01 7.838762945354888245e+01 3.740315493914531686e+01 3.530278972374678403e+01 -1.516217867461069169e+01 2.281862993912870508e+01 1.871552136977194536e+01 2.862843298569555017e+01 2.411092930841233795e+01 2.287134859901046013e+01 1.235146577527772749e+01 1.392374017651572693e+01 4.676944984486691226e+01 4.136954055074158276e+01 -1.097444118504170874e+01 2.067951790394323908e+01 4.726867051621165672e+01 4.922551009224610397e+01 3.948428867173316803e+01 2.930148559821127563e+01 1.441562531834359362e+01 1.644665791471500782e+01 -2.464521624990980708e-01 3.444587579074671879e+01 -5.927982677395029931e+00 3.633061342573441976e+01 3.384582188187914653e+01 1.941156822204178667e+01 5.069881962092560457e+01 4.952635072022588503e+01 1.189891446928141150e+01 2.217113548319953509e+01 2.885476191959730130e+01 3.617633936275080941e+01 4.840702350700278345e+01 2.235216198552557287e+01 2.828435817621529225e+01 5.721535350282807286e+01 1.200529217636984214e+01 -3.899056752402343951e-01 6.177936914897220966e+00 4.515292739212456752e+01 2.146950721571190002e+01 1.634283290486046525e+01 5.149187856096547478e+01 4.230757908609111695e+01 6.924145320978125540e+01 3.038558627301886617e+01 2.354398132730496584e+01 1.219919674648890684e+01 4.179184712050403760e+01 -3.522509442337585561e+00 -1.282454296449706632e+01 5.013549661418738168e+01 2.904037379016511267e+01 3.189999283837931188e+01 1.161652843140344871e+01 5.089291341354484643e+01 4.506241699521689270e+01 6.127884923263563621e+01 2.294915118630109063e+01 2.833173754511360798e+01 2.377711089146332313e+01 3.289486829931473011e+01 2.487359092036447805e+01 2.546513784918397150e+01 2.038425673046844366e+01 4.200399088417923110e+01 1.240725298676465904e+01 1.513986978996471500e+01 -7.884534125035760788e+00 -1.420625217752289871e+01 2.430681640260932852e+01 3.638994323207539594e+01 2.389165331517773438e+01 3.935293171788228506e+01 4.592437736642537516e+01 2.637155288083439331e+01 4.683468354141793810e+01 6.845394512122153685e+01 7.481286369869593500e+00 2.290376634280742252e+01 2.081200859914308410e+01 3.744244406202589204e+01 4.657257768653605012e+01 6.721767567001860400e+00 4.851638590378023252e+01 3.140361938567601996e+01 1.969297353351175772e+01 1.150674572121262429e+01 1.495374888926741619e+01 5.795858637349069475e+00 2.098238239696512686e+00 4.889010542958136796e+01 3.967382698473335978e+01 1.021582202166162467e+01 2.888590066202843865e+00 9.198549050017991391e+00 2.221020123915564071e+01 -7.033533718963567161e+00 2.382571921526810410e+00 2.043349869374387850e+01 4.638066432227878977e+01 2.316345878611031495e+01 7.883493404449665398e+00 2.674894304787938637e+01 4.422564400218435310e+01 2.303096245911925166e+01 3.065306517115513785e+01 3.934473570723690727e+01 3.345212758490515625e+01 4.974125632325820590e+01 7.729323579274759659e+00 4.488351207219000116e+01 3.634797870813461618e+00 5.172764757342870112e+00 1.461177081106287723e+01 3.322274566004798402e+01 4.635331530630915609e+01 -6.091913791555830571e+00 3.033794709971871839e+01 3.171230766663632039e+01 2.087259119387687178e+01 4.423540591538687039e+01 4.216745436755355314e+01 5.401771818694229665e+01 3.144197245107669403e+01 -7.104963168718105848e-01 3.117609577413228550e+01 3.700548092792573573e+00 4.759803148900135739e+01 5.376432317790285254e+01 3.414089120272373634e+01 5.819539886340714929e+01 5.783855619054175179e+01 -1.369247858826967246e+01 3.631352154965888701e+01 3.615204896214223140e+01 1.885244702664249772e+01 4.861471333595054034e+01 4.959556160418815551e+01 1.625965875167296915e+01 -1.783001062571090500e+01 3.212047658048139454e+01 3.304736545848120954e+01 2.315079623112805507e+01 3.344352019054791469e+01 8.414463675355943195e-02 3.898684204598658454e+01 7.767578903268404389e+00 3.620868901155975550e+01 3.686205251608516420e+01 2.926833854672522506e+01 2.430546368091543741e+01 1.375088092449895605e+01 -2.571388892043320240e+01 1.148901102671882590e+01 3.978042000888859064e+01 7.274790832092835835e+00 4.751128479606638422e+01 3.003507635616583116e+01 6.830928081346425529e+01 5.788285280935961197e+01 5.149722473882753349e+01 6.015597313294327364e+01 5.355029934182815055e+01 3.757614634924989616e+01 2.809885225644409701e+01 5.480338702191551192e+01 4.272926519984205029e+00 4.008042139066294851e+01 4.838611347235133309e+01 4.190897034965642121e+01 3.871716555062594978e+01 1.989473388712574575e+01 5.214788254705578652e+01 8.018738530491395977e+01 4.969255888843529334e+01 1.920548610995054872e+01 1.886838505616840322e+01 1.685818561973888663e+01 3.906491736540710491e+01 -1.048275296029321701e+01 1.845959313247278288e+01 5.867441510790103365e+01 5.366579898718701003e+01 4.375450598930557078e+01 4.937312418104267664e+01 1.953175068073745635e+01 2.778402200685471257e+01 2.729557086040612646e+01 1.821347989632811704e+01 1.358070543374666705e+01 9.035264261735063140e-01 2.877003523047924460e+01 -2.431754828884992170e-01 4.073233302452084814e+01 1.721833222763874183e+00 5.694977801555695152e+01 2.136835175773704520e+01 3.356750248914890022e+01 2.547468530569364376e+01 6.719396248462970789e+00 4.108362722147553825e+01 3.529573967710064863e+01 1.589976131435109075e+00 2.619783077471471344e+01 1.732914207964462605e+01 2.949956890977606960e+01 3.596586211594128457e+01 6.298756194128725383e+01 8.520831483081366287e+01 3.049048154455591941e+01 -4.916991650868197894e+00 3.962614870337167616e+01 3.041972066202955105e+01 2.278410754322856135e+01 4.885129085866366694e+01 2.465787609323145801e+01 -2.100514216399431433e+01 1.969555042186586746e+01 4.794913731906110144e+01 -3.021180336078137074e+00 1.043074318540472056e+01 2.010696240132856971e+01 -1.283992111151875548e+01 -3.167241433112526039e+00 6.241456986445925281e+01 2.043060485574185847e+01 4.602585469969167065e+01 2.333699745941364156e+01 3.289977843801462143e+01 4.870176403493729822e+01 -1.023026123312276070e+01 1.290535728757767764e+01 2.175181245187793166e+01 5.715499662295054861e+01 -3.499989192569898044e+00 3.698100448803003815e+01 4.714649834868824030e+01 -6.578747626133404580e+00 5.018982322588018263e+01 3.734976527863251050e+01 2.966915118584528699e+01 -5.846610816581802261e+00 4.608312634074322034e+01 6.663429473371917311e+01 3.970632942362432516e+01 3.219114403117836787e+01 4.470060892436860911e+01 4.977993967865585745e+01 -8.224736912184019033e+00 7.071358219117344390e+01 3.550017631136800134e+01 4.130854442465087573e+01 3.349836750506209171e+01 3.851306256524257066e+01 5.040074842788715159e+01 5.642066795400396728e+01 -2.559563067816092286e+01 4.396401215417266428e+01 4.879524481106933820e-01 2.342151008679630309e+01 3.556422195227816729e+01 -9.825900841682873033e-01 3.631228733181755786e+01 1.180413773225339469e+01 3.292743631234745294e+01 4.079688703673766526e+01 3.267023177516711030e+01 4.418568658727873100e+01 5.073262659897874727e+01 3.563234714561386340e+01 7.100218824023750130e+01 4.141885347681260043e-01 4.937649525064063027e+01 1.379591132494048367e+01 3.497957657338827175e+01 2.042756765925276952e+01 5.224421984188136747e+01 3.869829147495194377e+01 3.394264313957167900e+01 5.056197908937856056e+01 3.270310272621331649e+01 4.021702471265754042e+01 4.492894215227871513e+01 1.825156674292067294e+01 1.315042772521185199e+01 2.229065901445911102e+00 8.677416149751575603e+00 4.696520050322826023e+01 1.431187043939938519e+01 4.076904645366218460e+01 2.124434450277231434e+01 2.845705378994502155e+01 3.592363291956513649e+01 6.351440662475916099e+01 5.923827320345132108e+01 5.849088161400698738e+01 1.232842573096814931e+01 8.193408072445549806e+00 3.499469192841486631e+01 4.362889937083879488e+01 -1.312519116085124438e+01 -1.712718870096544777e+00 2.891316560652083112e+01 1.370594480400120752e+01 -2.564117191121592754e+00 3.167404629744952160e+01 4.486589762309484541e+01 3.079116205444058707e+01 4.259784691604322404e+01 7.076312084984296291e+01 2.191676642903840388e+01 3.124813237910014507e+01 4.745716781103399029e+01 3.104018206022189119e+01 3.374585507810741092e+01 7.927211324447031870e+01 3.234662372910912609e+01 4.633106406636641594e+01 3.505520895389049940e+01 5.810665994141565704e+01 2.825344822855582905e+01 6.232199136547411911e+01 5.420475816177810913e+01 4.701475103803527844e+01 2.945970588122644429e+01 5.125351695153396747e+01 6.885910200584901020e+01 6.447378708125046387e+01 4.772019324658476336e+01 4.741798726841221168e+01 2.179537215721070353e+01 4.924081231704284534e+01 5.403668569870281857e+01 2.732378767902183725e+01 2.826230324376597380e+01 5.679415081785211328e+01 3.081062767773847355e+01 7.421816539095870269e+01 2.684623658901418963e+01 5.191226123880395704e+01 1.827943423489866603e+01 3.124525776197125992e+01 2.435055932507550125e+01 3.045160413793997378e+01 1.991317772307017009e+01 4.751075597005864637e+01 3.364939053878305231e+01 4.223340205268937098e+01 7.507029202322443950e+01 3.814090168994999175e+01 2.757760207437629418e+01 4.357075934590499600e+01 2.565567301828592761e+01 2.511549629924405380e+01 5.249739143328088886e+01 2.158377642221412884e+01 -1.214949390873431456e+00 6.269880590217849381e+00 6.631597479633184378e+01 4.760471112923737991e+01 1.653996912427196975e+01 2.204073564244522387e+01 4.260432858326766592e+01 1.798301882082599690e+01 8.906739762121883786e+00 6.027275252566504093e+01 1.167232106677201386e+01 2.015260801511501043e+01 5.026122379685563146e+01 6.057082474877594080e+01 9.580067337531071203e+00 6.018438895451552639e+01 4.854907013416758588e+01 5.180958245906836623e+01 1.140411733045876375e+01 6.294618751806062562e+01 3.036833941599609688e+01 8.037477073713080244e+01 4.104229063395978017e+01 3.812330618606655719e+01 1.578396688203429754e+01 4.456300076120346887e+01 4.769091737557079114e+01 5.256781885648751995e+01 1.272510396212810591e+01 3.537220241215523231e+01 2.381107915351754656e+01 1.318150314490727126e+01 4.958756719302901672e+01 2.010927719178692641e+01 2.290143398492545757e+01 2.879216321893151687e+01 3.891025242135706463e+01 6.733438599011596182e+01 3.824504925894230922e+01 8.231063716597812885e+00 3.792264266275165596e+01 3.682296865517434981e+01 1.348760218719253956e+01 1.302228235679565493e+01 4.724651852757190795e+01 2.020945976986411097e+01 4.092741581535028672e+01 2.138825115612587879e+01 2.189734920113834704e+01 1.113931469855950240e+01 4.856462932763356832e+01 4.002797670145481845e+01 1.434165028648518181e+01 7.650523541393295268e+00 7.274864622096132827e+00 1.965541440044640709e+00 2.598709873278749427e+01 3.750144328968399066e+01 4.293689209145924224e+01 3.590302307809302818e+01 3.100874784113651472e+01 4.070237249185943540e+01 2.582883129527613164e+01 3.477079871707928049e+01 1.975339187268754415e+01 2.707899192840813285e+01 5.540495112371560538e+01 5.021555180643520799e+01 3.915415254141853296e+01 3.572685178611128265e+01 4.372779762687492422e+01 -6.423498655594304552e+00 6.883454499971752227e+01 3.729856145754489916e+01 2.714214313514657206e+01 3.112235593286607127e+01 3.984048008064870317e+01 1.603670608274222076e+01 5.224713078671684485e+01 1.957599536857386724e+01 -6.116783985938989865e+00 3.171804177780270706e+01 1.417818215294145645e+01 3.232397368283636752e+01 5.535991867158564617e+01 2.481746943557968521e+01 1.079710343362888736e+01 -1.253035496190457065e+00 3.089316598321633833e+01 5.746761310927740851e+01 5.832370370657085346e+01 3.379403631041996192e+01 3.817371325161257545e+01 5.119837518412596467e+01 8.372966579721868641e+00 5.293845606612477184e+01 1.882115046013154824e+01 6.702829430224639395e+01 6.909590286756655075e+01 3.784542392630704200e+01 9.076783829555729710e+00 3.477984228587109072e+01 6.226194542358484796e+01 8.216308678582612046e+00 4.150961176877204650e+01 -1.694311178316768007e+01 1.582680814162595517e+01 6.950860787457209256e+01 2.962498676579318158e+01 4.781028483457858869e+01 1.925412984627971014e+01 4.412731833154646566e+00 2.311105248351601915e+01 5.709855572156652670e+01 -8.126665508019696560e+00 -2.652580328771529494e+00 4.604364266010077955e+01 3.616743309355899783e+01 3.758440729559559657e+01 3.615257114974224351e+01 1.615598383728980991e+01 4.507514352509583233e+01 1.578958332199957049e+01 6.534061413652030126e+01 3.706876457041730077e+01 3.221607975643846800e+01 1.258616453843318972e+01 6.702917137490922528e+01 2.173043929612893876e+01 5.410813316913534265e+01 5.818241789030403055e+01 5.286700611977848752e+01 6.138043748531745081e+01 3.040215882161460570e+01 5.596808760178856801e+01 6.459474248061064827e+01 1.124502907672644092e+01 2.697670271773478490e+01 4.874878166279110303e+01 2.445506110656451426e+01 6.584879671164168258e+01 3.914837404273558974e+01 5.550417736232817845e+01 5.209003559075895140e+01 1.828914092633704058e+01 1.523417269345782188e+01 3.494580462568789869e+01 4.751423496396319734e+01 3.188296147205197784e+01 4.063308006901349501e+01 2.090643831321838420e+01 4.328522376547578432e+01 1.173710042169797241e+01 2.611373902970770544e+01 4.203052170094662898e+01 5.138643828778799616e+01 4.481710623291836981e+01 2.805617854579121229e+01 1.555267775002572428e+01 3.196137512737202258e+01 -4.856031073566433598e-01 5.705998862751150114e+01 4.498866183332338409e+01 4.741884939118200748e+01 4.432691053197815734e+01 4.849786685546876086e+00 1.681549284147607537e+01 2.734057771938348225e+01 4.876406371421159491e+01 4.610635636548238381e+01 3.422232012570488280e+01 5.791851729605285470e+01 1.563054409368153230e+01 6.605878831746321111e+01 5.343359849207342194e+01 9.916498732422398987e+00 3.116888844089558575e+01 -4.585647968060962754e+00 1.967646420957889930e+01 9.594463955416157930e+00 2.664306096545220726e+01 4.555783598687018809e+01 1.170200099507519020e+01 5.040048300504475520e+01 -7.548673030626155800e+00 5.812851479327321869e+01 3.736138399483602512e+01 1.699700203311134317e+01 4.169341569550564230e+01 5.735339468428732346e+01 4.426835878816940095e+01 6.006055773713539736e+01 2.597361626845217231e+01 6.462176959734544823e+01 4.748529831869043250e+01 1.481420960422558331e+01 3.743376769216794742e+01 3.300198745766221009e+01 1.426761247148804834e+01 4.118058364726256571e+01 -3.816057561850825675e+00 5.159359150102127956e+01 2.738929510499882980e+00 3.267656820790065098e+01 4.777303332788017798e+01 2.252508426426871324e+00 1.958815660013213034e+01 4.319316711959908872e+01 2.582038462047530913e+01 2.391712273368444031e+01 1.942972970667425159e+01 1.781535951158290487e+01 3.896428494118759289e+01 8.839793339771601666e+01 3.490793852162455124e+01 5.476769750025558636e+01 2.586194837457810536e+01 5.747653097699542002e+01 2.887768697548718322e+01 4.950346489009469764e+01 3.777570948871116485e+01 2.582768622917239654e+01 1.589467599427332090e+01 6.213054441273391859e+01 -9.760027514891479683e+00 7.054805547824692269e+01 6.089179699576423133e+01 4.427356221959978910e+01 5.653655028198662791e+01 4.799723782941354244e+01 2.725200370788263982e+01 2.483659039748851427e+01 2.293757830375895779e+01 3.198513478790154352e+01 5.318710814355476657e+01 7.175810323147092618e+01 2.217144348275750687e+01 1.834772358590686281e+01 1.758483451844845646e+01 3.101904658245949875e+01 2.409177180702970134e+01 3.364973147837940814e+01 4.785444625926650986e+01 2.432722390190759398e+01 2.185352971456654103e+01 8.324945633066134576e+01 6.654835606482033938e+01 3.355068022528051586e+01 4.453812032424210088e+01 3.367092080979352886e+01 6.467543972036585842e+01 1.250233319327488246e+01 2.646062787020301954e+01 3.486748741607005542e+01 5.414152193643435851e+01 4.849133415165913874e+01 2.328193942353083301e+01 4.200966087974114060e+01 3.657092270749980401e+01 -1.322771529859133643e+01 4.552029555631055757e+01 3.002970265329896193e+01 4.207455711641764395e+01 5.302034796443876274e+01 3.752005623010025914e+01 2.422278905256071724e+01 3.020167557217542864e+01 3.386061110335706559e+01 5.517453293662583746e+01 4.313368344803632937e+01 4.635331724959146982e+01 4.870756343777514985e+01 5.657360689681199517e+01 6.180087316928870678e+01 5.271841686538999028e+01 5.382536012695152294e+01 2.292920423582505052e+01 4.520113236331128093e+01 3.310962404968512374e+01 5.271646450472855605e+01 4.612986030967236672e+01 1.872334745338111617e+01 5.966565884789630303e+01 3.012799917182762144e+01 4.933756115477251569e+01 8.029133299672135138e+01 5.148617882037982696e+01 8.113426754989163214e+00 3.669488547165513381e+01 1.716240832450196052e+01 4.678742175377961843e+01 4.479627172219849740e+01 2.950849831210329910e+01 4.930126825806625135e+01 -6.180911300003741005e+00 2.424032694182877989e+01 4.806217818846752010e+01 2.038503803717732410e+01 1.771208004104726896e+01 1.595072293649156592e+01 3.090218964016443337e+01 5.598657813502280334e+01 1.737270315648255803e+01 5.032063301912914000e+01 -3.386387995957744312e+00 7.028269970594753602e+01 1.989871990693267989e+01 6.605367286307712504e+01 1.578181436455826159e+01 4.678188024321912053e+01 3.347263157568535519e+01 -4.688038655674604982e+00 5.204561580784542230e+01 5.692889895514703369e+00 3.924660013973000616e+01 3.917512633136052358e+01 9.768263957305938661e+00 2.163176250384087140e+01 3.512701220066522012e+01 3.455262496409922335e+01 -8.296004081906138694e-02 2.565997534961098125e+01 1.799071914272296269e+01 6.155161956689278213e+01 3.747718057161097960e+01 4.295290622244528578e+01 1.735232450913476043e+01 3.595819779572944697e+01 3.598708039680509074e+01 4.345028544347633925e+01 5.708495192810580932e+01 5.826724260145749668e+01 7.473849601317903080e+01 3.769764498541307773e+01 3.210484100261053442e+01 -6.125276545118130134e-01 1.346442553537778153e+01 1.994687176841835807e+01 2.800875842912914493e+01 3.020010910459300391e+01 -7.225148138374168028e+00 2.769902833569353717e+01 3.596914272191356332e+01 2.015885663239312464e+01 9.936462323237240213e+00 1.069750740242367471e+01 3.332414740610963122e+01 4.620584265798166612e-01 3.524746097365582642e+01 1.551191636013827768e+01 5.122939732166005200e+01 2.893627325129080674e+01 1.718005876504899732e+01 4.264750998286636019e+01 6.494339022815181295e+01 2.477424468700545646e+01 3.087435586294434842e+01 3.657694986510296786e+01 3.125037914831922947e+01 3.016048754664341658e+01 2.079067946918777565e+01 4.816195967162767744e+01 6.849100748544825024e+01 -9.838089307507388526e+00 7.997269615430415257e+00 7.089946683555769624e+00 1.881242835014733572e+01 4.551544036114086111e+01 4.385005406477925760e+01 3.602460099695644402e+01 1.263753363352782344e+01 2.536443206283360752e+01 2.426679231752373767e+01 3.684817561789505191e+01 4.479735768378023408e+01 -1.288259093771513619e+01 4.048602962554871709e+01 4.812676884327052562e+01 4.071816191088972658e+01 1.847555505980143664e+01 6.470585670170677872e+01 3.314313059349867530e+01 3.012150689469193310e+01 4.153182837215275924e+01 7.352366296167375026e+01 2.225065126444299324e+01 1.006716512289183107e+01 2.369109369929227782e+01 1.025545752026706126e+01 6.792152336168250315e+00 5.897834910346139026e+01 4.091313963463984038e+01 5.109091522010932351e+01 4.037980395349008944e+01 1.780211429646434595e+01 1.038861669635723572e+01 2.634283777062766063e+00 3.873740911991652069e+01 4.591958885400907064e+01 7.256988695472570328e+01 4.053005092973432966e+01 4.183133950211456664e+01 1.637922529920586179e+00 1.453255541667855866e+01 7.964960387730748437e+01 1.521783164214479278e+01 5.199840050370190170e+01 -1.424493076733103436e+00 1.109697617835749384e+01 5.691391979448857086e+01 1.710540071764863157e+01 3.490765744006114346e+01 -3.383467424325175887e+00 1.374181319140170388e+01 1.192443130533519247e+00 7.596661726004629145e+01 2.688466802467893757e+01 2.275818879076991408e+01 5.300772829047984658e+01 1.240563698894552047e+01 3.754441155719717926e+01 1.819160550757577255e+01 3.352246229518615905e+01 3.531147204132509643e+01 2.102060952823409679e+01 3.120070185879604097e+01 7.596689121280212120e+00 2.759887443950036001e+01 1.882296577413426419e+01 3.885292863137649277e+01 4.009346871808504176e+01 2.803369258939098074e+01 4.346156940509098376e+01 1.865211608164709389e+01 3.332734742752728607e+01 4.278135787416164248e+01 1.861410928537313580e+01 2.978919646898516405e+01 5.858829997486935071e+01 3.611812262863636391e+01 5.027308347140640876e+01 1.722944205228171910e+01 4.744612103170928208e+01 4.980549515781516590e+01 -1.596556061952975192e+01 5.922773894538295281e+01 5.615952093770091125e+01 4.153621860785252551e+01 3.315567151064391282e+01 1.756693272239957793e+01 -1.731146973730001704e-01 2.208843273821113584e+01 3.795107659067493699e+01 5.600552931091173292e+01 2.799871617393589673e+01 7.460218635928170272e+01 -1.717856236401639869e+00 1.604993601012941085e+01 7.529932243327751351e+00 8.300925246069658314e+00 3.931716327455671012e-01 3.678779893106138132e+01 1.192670155422990064e+01 3.767013590926021749e+01 4.062114144602509924e+01 3.502994209919336299e+01 2.803710291514231656e+01 6.709609815992494930e+01 6.197381738428958897e+01 1.001217311246226238e+01 8.553666656733724949e+00 1.646746239031567072e+01 1.867544589259664889e+01 2.168272841006151808e+01 5.359729127124443693e+01 6.226686242763838663e+01 6.061559195197245842e+00 2.953987766830647033e+01 2.999431636206456986e+01 3.383129053847651591e+01 1.980308938550718878e+01 -5.926017686054432687e+00 6.686011175230045467e+01 2.227766783835010145e+01 4.932866484129271356e+01 5.716425244706573494e+01 4.108025075315022256e+00 3.451195485205340674e+01 2.956151762983742515e+01 -4.311618803884861961e+00 1.978864333935691278e+01 2.064364379901966373e+01 2.239610501231768325e+01 5.747872632750440403e+01 8.313910197144832637e+01 -6.200467581836222486e+00 6.598068356298458070e+01 3.525577830067896201e+01 1.896205332012093692e+01 2.691038376557454015e+01 2.500400584360589207e+01 5.848267956976601312e+01 -3.951167063991066897e+01 4.424024261264092672e+01 1.272485107625486123e+01 6.613690061413051069e+01 2.560797945721721369e+00 4.773179863742920759e+01 1.282053380989018265e+01 1.684169543932140201e+01 2.189617079999342408e+01 5.554788945289577384e+01 6.414207692221195600e+01 1.018750228534328173e+01 2.535438884177877839e+01 5.029763653345630559e+01 5.896257166419278661e+01 3.580753164972652769e+01 2.094512744506432966e+01 2.695657082278800942e+01 6.970758740830589772e+01 6.400998672516902133e-01 2.339280763445701083e+01 -1.769045222642932202e+01 2.235044784195065048e+01 3.714840524776313657e+00 2.731616117074818462e+01 2.969168693502712486e+01 1.841318876211073885e+01 3.612792180397054409e+01 6.256519424221033177e+01 5.801935051443983582e+01 4.095474569073765991e+01 4.184353284561161956e+01 4.257721101277032716e+01 2.114641988583870713e+01 3.979300123645138854e+01 5.040694921472798029e+01 8.528470751417817297e+00 3.745803718805547078e+01 2.422412894462156885e+01 1.884481332615576932e+01 1.393946559118126949e+01 3.755503221397702163e+01 5.596994246456306854e+01 1.696558545294949738e+01 5.653803278680985755e+01 4.077034377443766999e+01 2.591059706185208356e+01 6.290745246431576021e+01 2.035605175948752432e+01 5.125229942121976734e+01 7.454328868972044830e+00 1.673590255753842371e+01 3.229873266574484347e+01 3.881258739373024724e+01 3.931369853129032776e+01 2.828044682798326548e+01 1.355328511490187537e+01 3.078633702473581479e+01 2.590609157554840181e+01 9.105643482615811024e+00 1.412024262187716239e+01 3.881704683121023436e+01 4.341668462157688424e+01 2.563896452799336245e+01 2.934694501219191665e+01 4.129514977349262494e+01 3.102482449939973819e+01 5.818565520508227706e+01 3.830585854690158953e+01 3.477566198837121902e+01 1.084511248837566555e+01 4.932548687070847393e+01 2.824398783174570582e+01 4.750107809262458147e+01 5.189700462575861195e+01 1.927493561259244359e+01 2.911612384378287288e+01 4.349675726172665691e+01 5.813845946709000145e+01 2.972079068190444318e+01 5.752318246354154496e+01 5.213751807003772853e+01 3.152386515176122828e+01 2.531397234423750930e+01 3.880484306324778032e+01 4.959470265797202870e+01 3.955472147362217328e+01 2.641845201200101556e+01 3.674962852010982317e+01 2.388009621362460422e+01 3.999092745286640138e+01 3.779271612140826875e+01 4.693698119949164749e+01 4.221978107221595167e+01 -3.194018651233069050e+00 9.647966033816784659e+01 4.619251600220642473e+01 2.690839366882427441e+01 3.176806672414135591e+01 4.898594124562689700e+01 4.062354149991488583e+01 4.076065351177106777e+01 2.185408444447634935e+00 3.581259428375640397e+01 2.294049244726351588e+01 -1.074974526935708319e+01 2.475868989083471305e+01 6.544269371785351730e+00 3.271535764329762941e+01 7.626307187456309755e+00 5.857020614778543077e+00 1.368200885102073627e+01 1.204487446996858147e+01 5.046201774280730490e+01 2.240607339687100463e+01 2.180833822334768257e+01 1.626939265244367760e+01 1.245713893936815708e+01 3.619203242490460326e+01 2.032655629327556923e+01 3.141008343694185001e+01 3.511704472642233288e+00 4.012987082263213523e+01 6.918737651819493806e+01 4.083886639950155484e+01 3.758394269425690482e+01 1.190865997504651475e+01 4.765029989210989925e+01 4.566773337826536050e+01 3.336528051068233225e+01 6.856645861835632516e+00 4.144105572677419502e+01 2.508940147891716776e+01 3.003498614108158193e+01 3.462826626541419728e+01 4.139617923037357983e+00 3.154062227022535936e+01 4.425807916977682765e+01 7.808451987235063285e-01 2.638739850278793497e+01 5.924791007008421673e+01 5.873295200433965846e+01 5.097662971016548994e+01 5.096887078334209065e+01 2.640748459447666363e+01 7.285763246152338013e+01 2.749662339289916702e+01 -3.051743766947097214e+01 5.368603340069044094e+01 1.037423659357490102e+01 4.793457773986662573e+01 2.060643029082415012e+01 1.927913780897006646e+01 7.196473975583171523e+01 5.343966242250581899e+01 7.134887056735715305e+01 7.684941405833440342e+01 2.680131885479677223e+01 -2.702498551874941590e+00 4.558455038265988435e+01 6.523590943815055709e+01 2.948652525897490762e+01 3.608534865372668321e+01 3.457427350283514045e+01 4.004900647722396201e+01 4.141993334708250707e+00 3.774470344272623379e+01 5.045930484263246285e+01 4.837279962295902180e+01 3.055882763227602794e+01 5.227425928269671829e+01 3.406489114221930237e+01 2.606741621608137294e+01 5.238973076333343215e+01 2.428662264584185948e+01 2.131829671263549386e+01 2.120670784953087562e+01 5.647935901832116201e+01 4.682221989321970312e+01 6.572830555925177975e+01 3.264935613239826040e+01 7.562497203783932775e+01 9.680922187642330812e+01 5.713590767207228538e+01 1.676396224702949667e+01 2.690717578489597273e+01 9.428537795442551328e+00 2.785655869108460081e+01 4.673703805391885879e+01 4.240913731918773522e+01 4.893528704843876653e+01 4.683151678084588809e+01 4.565656416520999272e+01 2.513905136952648434e+01 4.288834360265532553e+01 3.460269556651439871e+01 4.124217292387798039e+01 4.787359619115589737e+01 3.131064136043166712e+01 5.599302690996359644e+01 4.687778695071746426e+01 2.372900013257197127e+00 3.903108561155818279e+01 7.493356376635101412e+01 1.010851677740774335e+01 3.228449862589628339e+01 3.636281331350680546e+01 4.752061896942913677e+01 1.079861453848164121e+00 5.468399973745071918e+01 3.751958856524070995e+01 -9.890266955002161353e+00 4.576614844584941011e+01 5.817314593096038067e+01 4.197083503130885163e+01 4.411256039753442337e+01 6.243018999851921080e+01 2.451758908951579485e+01 5.050441918182835366e+01 4.588074260348502520e+01 4.176855705139083597e+01 5.402522934840853708e+01 7.661538707061950504e+01 4.971623085038857681e+01 1.060242881014363903e+01 2.758144837516482539e+01 6.167209326998774088e+01 3.790861828613413564e+01 3.735871042937299080e+01 4.837152356550551247e+01 2.717427361117852058e+01 6.399737214657645978e+01 1.900815100949110814e+01 5.144396298566995540e+01 5.089074995401716706e+01 2.675153391561424243e+01 5.737868632010552972e+01 2.507905013020552332e+01 4.915894283273020449e+01 4.799609822641362911e+01 5.698106436776107131e+01 2.527778446927350586e+01 1.956144296265278726e+01 3.433560792700001940e+01 8.733209378983040949e+00 6.340871666655617389e+01 6.183742709470224952e+01 4.255732532375121480e+01 3.230235581429201375e+01 1.976442621564188329e+01 3.116717001400438036e+01 5.609923928742696120e+01 3.361034665104153163e+01 4.193719788587507935e+01 3.042691357157184839e+01 5.102738164447017510e+01 7.877471176626454508e+01 2.000831002961755800e+01 3.884912341801151570e+01 2.686324419579667833e+01 4.706535775689185641e+01 7.434091805890010107e+01 4.101285796307386278e+01 4.847183037525282145e+01 3.815421253125962409e+01 4.701174041937166237e+01 3.792992801912704692e+01 4.956787889069366315e+01 4.212696729143215180e+01 3.946103826307208351e+01 3.0615086
[truncated: 39,947,599 more chars]
