# Supplementary material for: Bayesian inference of kinetic schemes for ion channels by Kalman filtering
Source: eLife. 2022 May 4;11:e62714. doi: 10.7554/eLife.62714 (PMC9342998; doi:10.7554/eLife.62714)
Supplement: Figure 11—source data 2. [file elife-62714-fig11-data2.zip › current0.001.txt]

4.000000000000000222e-01 4.000000000000000222e-01 4.099999999999999756e-01 4.199999999999999845e-01 4.199999999999999845e-01 4.299999999999999933e-01 4.400000000000000022e-01 4.400000000000000022e-01 4.500000000000000111e-01 4.500000000000000111e-01 4.600000000000000200e-01 4.699999999999999734e-01 4.799999999999999822e-01 4.799999999999999822e-01 4.899999999999999911e-01 5.000000000000000000e-01 5.000000000000000000e-01 5.100000000000000089e-01 5.200000000000000178e-01 5.300000000000000266e-01 5.400000000000000355e-01 5.500000000000000444e-01 5.500000000000000444e-01 5.600000000000000533e-01 5.699999999999999512e-01 5.799999999999999600e-01 5.899999999999999689e-01 5.999999999999999778e-01 6.099999999999999867e-01 6.199999999999999956e-01 6.300000000000000044e-01 6.400000000000000133e-01 6.500000000000000222e-01 6.600000000000000311e-01 6.700000000000000400e-01 6.800000000000000488e-01 6.899999999999999467e-01 6.999999999999999556e-01 7.099999999999999645e-01 7.199999999999999734e-01 7.299999999999999822e-01 7.399999999999999911e-01 7.500000000000000000e-01 7.600000000000000089e-01 7.800000000000000266e-01 7.900000000000000355e-01 8.000000000000000444e-01 8.000000000000000444e-01 8.100000000000000533e-01 8.199999999999999512e-01 8.299999999999999600e-01 8.399999999999999689e-01 8.499999999999999778e-01 8.599999999999999867e-01 8.699999999999999956e-01 8.800000000000000044e-01 8.900000000000000133e-01 9.000000000000000222e-01 9.100000000000000311e-01 9.100000000000000311e-01 9.200000000000000400e-01 9.300000000000000488e-01 9.399999999999999467e-01 9.499999999999999556e-01 9.599999999999999645e-01 9.599999999999999645e-01 9.699999999999999734e-01 9.799999999999999822e-01 9.899999999999999911e-01 9.899999999999999911e-01 1.000000000000000000e+00 1.010000000000000009e+00 1.010000000000000009e+00 1.020000000000000018e+00 1.030000000000000027e+00 1.030000000000000027e+00 1.040000000000000036e+00 1.050000000000000044e+00 1.050000000000000044e+00 1.060000000000000053e+00 1.070000000000000062e+00 1.070000000000000062e+00 1.080000000000000071e+00 1.080000000000000071e+00 1.090000000000000080e+00 1.100000000000000089e+00 1.100000000000000089e+00 1.110000000000000098e+00 1.110000000000000098e+00 1.120000000000000107e+00 1.120000000000000107e+00 1.120000000000000107e+00 1.129999999999999893e+00 1.129999999999999893e+00 1.139999999999999902e+00 1.139999999999999902e+00 1.139999999999999902e+00 1.149999999999999911e+00 1.149999999999999911e+00 1.149999999999999911e+00 1.159999999999999920e+00 1.159999999999999920e+00 1.159999999999999920e+00 1.159999999999999920e+00 1.169999999999999929e+00 1.169999999999999929e+00 1.169999999999999929e+00 1.169999999999999929e+00 1.169999999999999929e+00 1.169999999999999929e+00 1.179999999999999938e+00 1.179999999999999938e+00 1.179999999999999938e+00 1.179999999999999938e+00 1.179999999999999938e+00 1.179999999999999938e+00 1.189999999999999947e+00 1.189999999999999947e+00 1.189999999999999947e+00 1.189999999999999947e+00 1.189999999999999947e+00 1.189999999999999947e+00 1.189999999999999947e+00 1.199999999999999956e+00 1.199999999999999956e+00 1.199999999999999956e+00 1.199999999999999956e+00 1.199999999999999956e+00 1.199999999999999956e+00 1.199999999999999956e+00 1.209999999999999964e+00 1.209999999999999964e+00 1.209999999999999964e+00 1.209999999999999964e+00 1.209999999999999964e+00 1.209999999999999964e+00 1.219999999999999973e+00 1.219999999999999973e+00 1.219999999999999973e+00 1.219999999999999973e+00 1.219999999999999973e+00 1.219999999999999973e+00 1.219999999999999973e+00 1.229999999999999982e+00 1.229999999999999982e+00 1.229999999999999982e+00 1.229999999999999982e+00 1.229999999999999982e+00 1.229999999999999982e+00 1.229999999999999982e+00 1.229999999999999982e+00 1.229999999999999982e+00 1.229999999999999982e+00 1.229999999999999982e+00 1.229999999999999982e+00 1.229999999999999982e+00 1.229999999999999982e+00 1.229999999999999982e+00 1.229999999999999982e+00 1.229999999999999982e+00 1.229999999999999982e+00 1.229999999999999982e+00 1.229999999999999982e+00 1.219999999999999973e+00 1.219999999999999973e+00 1.219999999999999973e+00 1.219999999999999973e+00 1.209999999999999964e+00 1.209999999999999964e+00 1.199999999999999956e+00 1.199999999999999956e+00 1.199999999999999956e+00 1.189999999999999947e+00 1.189999999999999947e+00 1.179999999999999938e+00 1.169999999999999929e+00 1.169999999999999929e+00 1.159999999999999920e+00 1.159999999999999920e+00 1.149999999999999911e+00 1.139999999999999902e+00 1.129999999999999893e+00 1.129999999999999893e+00 1.120000000000000107e+00 1.110000000000000098e+00 1.100000000000000089e+00 1.090000000000000080e+00 1.080000000000000071e+00 1.070000000000000062e+00 1.060000000000000053e+00 1.050000000000000044e+00 1.040000000000000036e+00 1.020000000000000018e+00 1.010000000000000009e+00 1.000000000000000000e+00 9.799999999999999822e-01 9.699999999999999734e-01 9.499999999999999556e-01 9.399999999999999467e-01 9.200000000000000400e-01 9.100000000000000311e-01 8.900000000000000133e-01 8.699999999999999956e-01 8.499999999999999778e-01 8.299999999999999600e-01 8.199999999999999512e-01 8.000000000000000444e-01 7.800000000000000266e-01 7.600000000000000089e-01 7.299999999999999822e-01 7.099999999999999645e-01 6.899999999999999467e-01 6.700000000000000400e-01 6.500000000000000222e-01 6.300000000000000044e-01 5.999999999999999778e-01 5.799999999999999600e-01 5.600000000000000533e-01 5.400000000000000355e-01 5.100000000000000089e-01 4.899999999999999911e-01 4.699999999999999734e-01 4.500000000000000111e-01 4.199999999999999845e-01 4.000000000000000222e-01 3.800000000000000044e-01 3.599999999999999867e-01 3.300000000000000155e-01 3.099999999999999978e-01 2.899999999999999800e-01 2.700000000000000178e-01 2.399999999999999911e-01 2.200000000000000011e-01 2.000000000000000111e-01 1.799999999999999933e-01 1.600000000000000033e-01 1.400000000000000133e-01 1.100000000000000006e-01 8.999999999999999667e-02 7.000000000000000666e-02 5.000000000000000278e-02 2.999999999999999889e-02 1.000000000000000021e-02 -1.000000000000000021e-02 -2.999999999999999889e-02 -5.000000000000000278e-02 -7.000000000000000666e-02 -8.999999999999999667e-02 -1.000000000000000056e-01 -1.199999999999999956e-01 -1.400000000000000133e-01 -1.600000000000000033e-01 -1.700000000000000122e-01 -1.900000000000000022e-01 -2.099999999999999922e-01 -2.200000000000000011e-01 -2.399999999999999911e-01 -2.500000000000000000e-01 -2.600000000000000089e-01 -2.800000000000000266e-01 -2.899999999999999800e-01 -2.999999999999999889e-01 -3.099999999999999978e-01 -3.200000000000000067e-01 -3.300000000000000155e-01 -3.400000000000000244e-01 -3.499999999999999778e-01 -3.599999999999999867e-01 -3.599999999999999867e-01 -3.699999999999999956e-01 -3.800000000000000044e-01 -3.800000000000000044e-01 -3.900000000000000133e-01 -3.900000000000000133e-01 -3.900000000000000133e-01 -4.000000000000000222e-01 -4.000000000000000222e-01 -4.000000000000000222e-01 -4.000000000000000222e-01 -4.099999999999999756e-01 -4.099999999999999756e-01 -4.099999999999999756e-01 -4.099999999999999756e-01 -4.099999999999999756e-01 -4.099999999999999756e-01 -4.000000000000000222e-01 -4.000000000000000222e-01 -4.000000000000000222e-01 -4.000000000000000222e-01 -4.000000000000000222e-01 -3.900000000000000133e-01 -3.900000000000000133e-01 -3.900000000000000133e-01 -3.800000000000000044e-01 -3.800000000000000044e-01 -3.699999999999999956e-01 -3.699999999999999956e-01 -3.599999999999999867e-01 -3.599999999999999867e-01 -3.499999999999999778e-01 -3.499999999999999778e-01 -3.400000000000000244e-01 -3.300000000000000155e-01 -3.300000000000000155e-01 -3.200000000000000067e-01 -3.099999999999999978e-01 -3.099999999999999978e-01 -2.999999999999999889e-01 -2.899999999999999800e-01 -2.800000000000000266e-01 -2.700000000000000178e-01 -2.600000000000000089e-01 -2.500000000000000000e-01 -2.399999999999999911e-01 -2.300000000000000100e-01 -2.200000000000000011e-01 -2.099999999999999922e-01 -2.000000000000000111e-01 -1.900000000000000022e-01 -1.799999999999999933e-01 -1.700000000000000122e-01 -1.499999999999999944e-01 -1.400000000000000133e-01 -1.300000000000000044e-01 -1.199999999999999956e-01 -1.000000000000000056e-01 -8.999999999999999667e-02 -8.000000000000000167e-02 -5.999999999999999778e-02 -5.000000000000000278e-02 -4.000000000000000083e-02 -2.000000000000000042e-02 -1.000000000000000021e-02 1.000000000000000021e-02 2.000000000000000042e-02 4.000000000000000083e-02 5.000000000000000278e-02 7.000000000000000666e-02 8.000000000000000167e-02 1.000000000000000056e-01 1.100000000000000006e-01 1.300000000000000044e-01 1.400000000000000133e-01 1.600000000000000033e-01 1.700000000000000122e-01 1.900000000000000022e-01 2.000000000000000111e-01 2.200000000000000011e-01 2.300000000000000100e-01 2.500000000000000000e-01 2.600000000000000089e-01 2.800000000000000266e-01 2.899999999999999800e-01 3.099999999999999978e-01 3.200000000000000067e-01 3.300000000000000155e-01 3.499999999999999778e-01 3.599999999999999867e-01 3.699999999999999956e-01 3.800000000000000044e-01 3.900000000000000133e-01 4.099999999999999756e-01 4.199999999999999845e-01 4.299999999999999933e-01 4.400000000000000022e-01 4.500000000000000111e-01 4.500000000000000111e-01 4.600000000000000200e-01 4.699999999999999734e-01 4.799999999999999822e-01 4.799999999999999822e-01 4.899999999999999911e-01 5.000000000000000000e-01 5.000000000000000000e-01 5.100000000000000089e-01 5.100000000000000089e-01 5.200000000000000178e-01 5.200000000000000178e-01 5.200000000000000178e-01 5.300000000000000266e-01 5.300000000000000266e-01 5.300000000000000266e-01 5.300000000000000266e-01 5.400000000000000355e-01 5.400000000000000355e-01 5.400000000000000355e-01 5.400000000000000355e-01 5.400000000000000355e-01 5.400000000000000355e-01 5.400000000000000355e-01 5.400000000000000355e-01 5.400000000000000355e-01 5.400000000000000355e-01 5.400000000000000355e-01 5.400000000000000355e-01 5.400000000000000355e-01 5.400000000000000355e-01 5.400000000000000355e-01 5.400000000000000355e-01 5.400000000000000355e-01 5.400000000000000355e-01 5.400000000000000355e-01 5.400000000000000355e-01 5.400000000000000355e-01 5.400000000000000355e-01 5.400000000000000355e-01 5.400000000000000355e-01 5.400000000000000355e-01 5.400000000000000355e-01 5.300000000000000266e-01 5.300000000000000266e-01 5.300000000000000266e-01 5.300000000000000266e-01 5.300000000000000266e-01 5.300000000000000266e-01 5.300000000000000266e-01 5.300000000000000266e-01 5.300000000000000266e-01 5.200000000000000178e-01 5.200000000000000178e-01 5.200000000000000178e-01 5.200000000000000178e-01 5.200000000000000178e-01 5.100000000000000089e-01 5.100000000000000089e-01 5.100000000000000089e-01 5.000000000000000000e-01 5.000000000000000000e-01 5.000000000000000000e-01 4.899999999999999911e-01 4.899999999999999911e-01 4.899999999999999911e-01 4.799999999999999822e-01 4.799999999999999822e-01 4.699999999999999734e-01 4.699999999999999734e-01 4.600000000000000200e-01 4.600000000000000200e-01 4.500000000000000111e-01 4.400000000000000022e-01 4.400000000000000022e-01 4.299999999999999933e-01 4.299999999999999933e-01 4.199999999999999845e-01 4.199999999999999845e-01 4.099999999999999756e-01 4.000000000000000222e-01 4.000000000000000222e-01 3.900000000000000133e-01 3.800000000000000044e-01 3.800000000000000044e-01 3.699999999999999956e-01 3.599999999999999867e-01 3.599999999999999867e-01 3.499999999999999778e-01 3.400000000000000244e-01 3.400000000000000244e-01 3.300000000000000155e-01 3.200000000000000067e-01 3.200000000000000067e-01 3.099999999999999978e-01 2.999999999999999889e-01 2.999999999999999889e-01 2.899999999999999800e-01 2.899999999999999800e-01 2.800000000000000266e-01 2.700000000000000178e-01 2.700000000000000178e-01 2.600000000000000089e-01 2.600000000000000089e-01 2.500000000000000000e-01 2.500000000000000000e-01 2.399999999999999911e-01 2.399999999999999911e-01 2.300000000000000100e-01 2.200000000000000011e-01 2.200000000000000011e-01 2.099999999999999922e-01 2.099999999999999922e-01 2.000000000000000111e-01 2.000000000000000111e-01 2.000000000000000111e-01 1.900000000000000022e-01 1.900000000000000022e-01 1.900000000000000022e-01 1.799999999999999933e-01 1.799999999999999933e-01 1.799999999999999933e-01 1.700000000000000122e-01 1.700000000000000122e-01 1.700000000000000122e-01 1.700000000000000122e-01 1.700000000000000122e-01 1.700000000000000122e-01 1.700000000000000122e-01 1.700000000000000122e-01 1.600000000000000033e-01 1.600000000000000033e-01 1.700000000000000122e-01 1.700000000000000122e-01 1.700000000000000122e-01 1.700000000000000122e-01 1.700000000000000122e-01 1.700000000000000122e-01 1.700000000000000122e-01 1.700000000000000122e-01 1.799999999999999933e-01 1.799999999999999933e-01 1.799999999999999933e-01 1.900000000000000022e-01 1.900000000000000022e-01 1.900000000000000022e-01 2.000000000000000111e-01 2.000000000000000111e-01 2.099999999999999922e-01 2.099999999999999922e-01 2.200000000000000011e-01 2.200000000000000011e-01 2.300000000000000100e-01 2.300000000000000100e-01 2.399999999999999911e-01 2.399999999999999911e-01 2.500000000000000000e-01 2.600000000000000089e-01 2.600000000000000089e-01 2.700000000000000178e-01 2.800000000000000266e-01 2.800000000000000266e-01 2.899999999999999800e-01 2.999999999999999889e-01 2.999999999999999889e-01 3.099999999999999978e-01 3.099999999999999978e-01 3.200000000000000067e-01 3.300000000000000155e-01 3.300000000000000155e-01 3.400000000000000244e-01 3.499999999999999778e-01 3.599999999999999867e-01 3.599999999999999867e-01 3.699999999999999956e-01 3.800000000000000044e-01 3.800000000000000044e-01 3.900000000000000133e-01 4.000000000000000222e-01 4.099999999999999756e-01 4.099999999999999756e-01 4.199999999999999845e-01 4.299999999999999933e-01 4.400000000000000022e-01 4.500000000000000111e-01 4.600000000000000200e-01 4.600000000000000200e-01 4.699999999999999734e-01 4.799999999999999822e-01 4.899999999999999911e-01 5.000000000000000000e-01 5.100000000000000089e-01 5.200000000000000178e-01 5.300000000000000266e-01 5.500000000000000444e-01 5.600000000000000533e-01 5.699999999999999512e-01 5.799999999999999600e-01 5.899999999999999689e-01 6.099999999999999867e-01 6.199999999999999956e-01 6.300000000000000044e-01 6.400000000000000133e-01 6.600000000000000311e-01 6.700000000000000400e-01 6.800000000000000488e-01 6.999999999999999556e-01 7.099999999999999645e-01 7.199999999999999734e-01 7.399999999999999911e-01 7.500000000000000000e-01 7.700000000000000178e-01 7.800000000000000266e-01 7.900000000000000355e-01 8.000000000000000444e-01 8.199999999999999512e-01 8.299999999999999600e-01 8.399999999999999689e-01 8.499999999999999778e-01 8.699999999999999956e-01 8.800000000000000044e-01 8.900000000000000133e-01 9.000000000000000222e-01 9.100000000000000311e-01 9.200000000000000400e-01 9.300000000000000488e-01 9.399999999999999467e-01 9.499999999999999556e-01 9.599999999999999645e-01 9.699999999999999734e-01 9.799999999999999822e-01 9.899999999999999911e-01 9.899999999999999911e-01 1.000000000000000000e+00 1.010000000000000009e+00 1.010000000000000009e+00 1.020000000000000018e+00 1.020000000000000018e+00 1.030000000000000027e+00 1.030000000000000027e+00 1.040000000000000036e+00 1.040000000000000036e+00 1.040000000000000036e+00 1.050000000000000044e+00 1.050000000000000044e+00 1.050000000000000044e+00 1.050000000000000044e+00 1.050000000000000044e+00 1.050000000000000044e+00 1.050000000000000044e+00 1.050000000000000044e+00 1.050000000000000044e+00 1.050000000000000044e+00 1.050000000000000044e+00 1.050000000000000044e+00 1.040000000000000036e+00 1.040000000000000036e+00 1.040000000000000036e+00 1.030000000000000027e+00 1.030000000000000027e+00 1.030000000000000027e+00 1.020000000000000018e+00 1.020000000000000018e+00 1.010000000000000009e+00 1.010000000000000009e+00 1.000000000000000000e+00 1.000000000000000000e+00 9.899999999999999911e-01 9.899999999999999911e-01 9.799999999999999822e-01 9.699999999999999734e-01 9.599999999999999645e-01 9.599999999999999645e-01 9.499999999999999556e-01 9.399999999999999467e-01 9.300000000000000488e-01 9.200000000000000400e-01 9.100000000000000311e-01 9.000000000000000222e-01 8.900000000000000133e-01 8.800000000000000044e-01 8.699999999999999956e-01 8.599999999999999867e-01 8.499999999999999778e-01 8.399999999999999689e-01 8.299999999999999600e-01 8.199999999999999512e-01 8.100000000000000533e-01 7.900000000000000355e-01 7.800000000000000266e-01 7.700000000000000178e-01 7.600000000000000089e-01 7.399999999999999911e-01 7.299999999999999822e-01 7.199999999999999734e-01 7.099999999999999645e-01 6.899999999999999467e-01 6.800000000000000488e-01 6.700000000000000400e-01 6.500000000000000222e-01 6.400000000000000133e-01 6.300000000000000044e-01 6.099999999999999867e-01 5.999999999999999778e-01 5.899999999999999689e-01 5.699999999999999512e-01 5.600000000000000533e-01 5.500000000000000444e-01 5.400000000000000355e-01 5.200000000000000178e-01 5.100000000000000089e-01 5.000000000000000000e-01 4.899999999999999911e-01 4.799999999999999822e-01 4.699999999999999734e-01 4.600000000000000200e-01 4.500000000000000111e-01 4.400000000000000022e-01 4.299999999999999933e-01 4.299999999999999933e-01 4.199999999999999845e-01 4.099999999999999756e-01 4.099999999999999756e-01 4.000000000000000222e-01 4.000000000000000222e-01 3.900000000000000133e-01 3.900000000000000133e-01 3.900000000000000133e-01 3.800000000000000044e-01 3.800000000000000044e-01 3.800000000000000044e-01 3.800000000000000044e-01 3.800000000000000044e-01 3.800000000000000044e-01 3.900000000000000133e-01 3.900000000000000133e-01 3.900000000000000133e-01 3.900000000000000133e-01 4.000000000000000222e-01 4.000000000000000222e-01 4.099999999999999756e-01 4.099999999999999756e-01 4.199999999999999845e-01 4.199999999999999845e-01 4.299999999999999933e-01 4.400000000000000022e-01 4.400000000000000022e-01 4.500000000000000111e-01 4.600000000000000200e-01 4.699999999999999734e-01 4.699999999999999734e-01 4.799999999999999822e-01 4.899999999999999911e-01 5.000000000000000000e-01 5.100000000000000089e-01 5.200000000000000178e-01 5.300000000000000266e-01 5.400000000000000355e-01 5.500000000000000444e-01 5.600000000000000533e-01 5.699999999999999512e-01 5.799999999999999600e-01 5.899999999999999689e-01 5.999999999999999778e-01 6.099999999999999867e-01 6.199999999999999956e-01 6.300000000000000044e-01 6.500000000000000222e-01 6.600000000000000311e-01 6.700000000000000400e-01 6.800000000000000488e-01 6.999999999999999556e-01 7.099999999999999645e-01 7.199999999999999734e-01 7.399999999999999911e-01 7.500000000000000000e-01 7.600000000000000089e-01 7.800000000000000266e-01 7.900000000000000355e-01 8.100000000000000533e-01 8.199999999999999512e-01 8.399999999999999689e-01 8.499999999999999778e-01 8.699999999999999956e-01 8.900000000000000133e-01 9.000000000000000222e-01 9.200000000000000400e-01 9.399999999999999467e-01 9.499999999999999556e-01 9.699999999999999734e-01 9.899999999999999911e-01 1.000000000000000000e+00 1.020000000000000018e+00 1.040000000000000036e+00 1.050000000000000044e+00 1.070000000000000062e+00 1.090000000000000080e+00 1.110000000000000098e+00 1.120000000000000107e+00 1.139999999999999902e+00 1.159999999999999920e+00 1.179999999999999938e+00 1.189999999999999947e+00 1.209999999999999964e+00 1.229999999999999982e+00 1.250000000000000000e+00 1.260000000000000009e+00 1.280000000000000027e+00 1.300000000000000044e+00 1.310000000000000053e+00 1.330000000000000071e+00 1.350000000000000089e+00 1.360000000000000098e+00 1.379999999999999893e+00 1.389999999999999902e+00 1.409999999999999920e+00 1.419999999999999929e+00 1.429999999999999938e+00 1.449999999999999956e+00 1.459999999999999964e+00 1.469999999999999973e+00 1.479999999999999982e+00 1.489999999999999991e+00 1.500000000000000000e+00 1.510000000000000009e+00 1.520000000000000018e+00 1.530000000000000027e+00 1.530000000000000027e+00 1.540000000000000036e+00 1.540000000000000036e+00 1.550000000000000044e+00 1.550000000000000044e+00 1.560000000000000053e+00 1.560000000000000053e+00 1.560000000000000053e+00 1.560000000000000053e+00 1.560000000000000053e+00 1.560000000000000053e+00 1.560000000000000053e+00 1.560000000000000053e+00 1.550000000000000044e+00 1.550000000000000044e+00 1.550000000000000044e+00 1.540000000000000036e+00 1.530000000000000027e+00 1.530000000000000027e+00 1.520000000000000018e+00 1.510000000000000009e+00 1.500000000000000000e+00 1.489999999999999991e+00 1.479999999999999982e+00 1.459999999999999964e+00 1.449999999999999956e+00 1.429999999999999938e+00 1.419999999999999929e+00 1.399999999999999911e+00 1.379999999999999893e+00 1.370000000000000107e+00 1.350000000000000089e+00 1.330000000000000071e+00 1.300000000000000044e+00 1.280000000000000027e+00 1.260000000000000009e+00 1.239999999999999991e+00 1.209999999999999964e+00 1.189999999999999947e+00 1.159999999999999920e+00 1.129999999999999893e+00 1.110000000000000098e+00 1.080000000000000071e+00 1.050000000000000044e+00 1.030000000000000027e+00 1.000000000000000000e+00 9.699999999999999734e-01 9.399999999999999467e-01 9.100000000000000311e-01 8.800000000000000044e-01 8.599999999999999867e-01 8.299999999999999600e-01 8.000000000000000444e-01 7.700000000000000178e-01 7.500000000000000000e-01 7.199999999999999734e-01 6.899999999999999467e-01 6.700000000000000400e-01 6.400000000000000133e-01 6.099999999999999867e-01 5.899999999999999689e-01 5.600000000000000533e-01 5.400000000000000355e-01 5.100000000000000089e-01 4.899999999999999911e-01 4.699999999999999734e-01 4.400000000000000022e-01 4.199999999999999845e-01 4.000000000000000222e-01 3.800000000000000044e-01 3.599999999999999867e-01 3.400000000000000244e-01 3.200000000000000067e-01 2.999999999999999889e-01 2.800000000000000266e-01 2.600000000000000089e-01 2.399999999999999911e-01 2.200000000000000011e-01 2.099999999999999922e-01 1.900000000000000022e-01 1.799999999999999933e-01 1.600000000000000033e-01 1.499999999999999944e-01 1.300000000000000044e-01 1.199999999999999956e-01 1.100000000000000006e-01 1.000000000000000056e-01 8.000000000000000167e-02 7.000000000000000666e-02 5.999999999999999778e-02 5.000000000000000278e-02 4.000000000000000083e-02 4.000000000000000083e-02 2.999999999999999889e-02 2.000000000000000042e-02 1.000000000000000021e-02 0.000000000000000000e+00 -0.000000000000000000e+00 -1.000000000000000021e-02 -1.000000000000000021e-02 -2.000000000000000042e-02 -2.000000000000000042e-02 -2.999999999999999889e-02 -2.999999999999999889e-02 -4.000000000000000083e-02 -4.000000000000000083e-02 -4.000000000000000083e-02 -5.000000000000000278e-02 -5.000000000000000278e-02 -5.000000000000000278e-02 -5.999999999999999778e-02 -5.999999999999999778e-02 -5.999999999999999778e-02 -5.999999999999999778e-02 -5.999999999999999778e-02 -7.000000000000000666e-02 -7.000000000000000666e-02 -7.000000000000000666e-02 -7.000000000000000666e-02 -7.000000000000000666e-02 -7.000000000000000666e-02 -7.000000000000000666e-02 -7.000000000000000666e-02 -7.000000000000000666e-02 -7.000000000000000666e-02 -7.000000000000000666e-02 -7.000000000000000666e-02 -7.000000000000000666e-02 -7.000000000000000666e-02 -7.000000000000000666e-02 -7.000000000000000666e-02 -7.000000000000000666e-02 -7.000000000000000666e-02 -7.000000000000000666e-02 -7.000000000000000666e-02 -7.000000000000000666e-02 -7.000000000000000666e-02 -7.000000000000000666e-02 -7.000000000000000666e-02 -7.000000000000000666e-02 -7.000000000000000666e-02 -7.000000000000000666e-02 -7.000000000000000666e-02 -7.000000000000000666e-02 -7.000000000000000666e-02 -7.000000000000000666e-02 -7.000000000000000666e-02 -7.000000000000000666e-02 -7.000000000000000666e-02 -7.000000000000000666e-02 -7.000000000000000666e-02 -7.000000000000000666e-02 -7.000000000000000666e-02 -7.000000000000000666e-02 -7.000000000000000666e-02 -7.000000000000000666e-02 -7.000000000000000666e-02 -7.000000000000000666e-02 -7.000000000000000666e-02 -7.000000000000000666e-02 -7.000000000000000666e-02 -7.000000000000000666e-02 -7.000000000000000666e-02 -7.000000000000000666e-02 -7.000000000000000666e-02 -7.000000000000000666e-02 -7.000000000000000666e-02 -7.000000000000000666e-02 -7.000000000000000666e-02 -7.000000000000000666e-02 -7.000000000000000666e-02 -7.000000000000000666e-02 -7.000000000000000666e-02 -8.000000000000000167e-02 -8.000000000000000167e-02 -8.000000000000000167e-02 -8.000000000000000167e-02 -8.000000000000000167e-02 -8.999999999999999667e-02 -8.999999999999999667e-02 -8.999999999999999667e-02 -1.000000000000000056e-01 -1.000000000000000056e-01 -1.000000000000000056e-01 -1.000000000000000056e-01 -1.100000000000000006e-01 -1.100000000000000006e-01 -1.100000000000000006e-01 -1.100000000000000006e-01 -1.100000000000000006e-01 -1.199999999999999956e-01 -1.199999999999999956e-01 -1.199999999999999956e-01 -1.199999999999999956e-01 -1.199999999999999956e-01 -1.199999999999999956e-01 -1.199999999999999956e-01 -1.199999999999999956e-01 -1.199999999999999956e-01 -1.199999999999999956e-01 -1.100000000000000006e-01 -1.100000000000000006e-01 -1.100000000000000006e-01 -1.100000000000000006e-01 -1.000000000000000056e-01 -1.000000000000000056e-01 -8.999999999999999667e-02 -8.999999999999999667e-02 -8.000000000000000167e-02 -7.000000000000000666e-02 -5.999999999999999778e-02 -5.000000000000000278e-02 -4.000000000000000083e-02 -2.999999999999999889e-02 -2.000000000000000042e-02 -1.000000000000000021e-02 0.000000000000000000e+00 1.000000000000000021e-02 2.999999999999999889e-02 4.000000000000000083e-02 5.999999999999999778e-02 7.000000000000000666e-02 8.999999999999999667e-02 1.100000000000000006e-01 1.199999999999999956e-01 1.400000000000000133e-01 1.600000000000000033e-01 1.799999999999999933e-01 2.000000000000000111e-01 2.200000000000000011e-01 2.399999999999999911e-01 2.700000000000000178e-01 2.899999999999999800e-01 3.099999999999999978e-01 3.400000000000000244e-01 3.599999999999999867e-01 3.900000000000000133e-01 4.199999999999999845e-01 4.400000000000000022e-01 4.699999999999999734e-01 5.000000000000000000e-01 5.300000000000000266e-01 5.600000000000000533e-01 5.899999999999999689e-01 6.199999999999999956e-01 6.500000000000000222e-01 6.899999999999999467e-01 7.199999999999999734e-01 7.500000000000000000e-01 7.900000000000000355e-01 8.199999999999999512e-01 8.599999999999999867e-01 8.900000000000000133e-01 9.300000000000000488e-01 9.699999999999999734e-01 1.000000000000000000e+00 1.040000000000000036e+00 1.080000000000000071e+00 1.120000000000000107e+00 1.159999999999999920e+00 1.189999999999999947e+00 1.229999999999999982e+00 1.270000000000000018e+00 1.310000000000000053e+00 1.350000000000000089e+00 1.389999999999999902e+00 1.439999999999999947e+00 1.479999999999999982e+00 1.520000000000000018e+00 1.560000000000000053e+00 1.600000000000000089e+00 1.649999999999999911e+00 1.689999999999999947e+00 1.729999999999999982e+00 1.780000000000000027e+00 1.820000000000000062e+00 1.860000000000000098e+00 1.909999999999999920e+00 1.949999999999999956e+00 2.000000000000000000e+00 2.040000000000000036e+00 2.089999999999999858e+00 2.140000000000000124e+00 2.180000000000000160e+00 2.229999999999999982e+00 2.279999999999999805e+00 2.319999999999999840e+00 2.370000000000000107e+00 2.419999999999999929e+00 2.459999999999999964e+00 2.509999999999999787e+00 2.560000000000000053e+00 2.609999999999999876e+00 2.660000000000000142e+00 2.700000000000000178e+00 2.750000000000000000e+00 2.799999999999999822e+00 2.850000000000000089e+00 2.899999999999999911e+00 2.950000000000000178e+00 3.000000000000000000e+00 3.040000000000000036e+00 3.089999999999999858e+00 3.140000000000000124e+00 3.189999999999999947e+00 3.240000000000000213e+00 3.290000000000000036e+00 3.339999999999999858e+00 3.390000000000000124e+00 3.439999999999999947e+00 3.490000000000000213e+00 3.540000000000000036e+00 3.589999999999999858e+00 3.640000000000000124e+00 3.689999999999999947e+00 3.740000000000000213e+00 3.790000000000000036e+00 3.839999999999999858e+00 3.879999999999999893e+00 3.930000000000000160e+00 3.979999999999999982e+00 4.030000000000000249e+00 4.080000000000000071e+00 4.129999999999999893e+00 4.179999999999999716e+00 4.230000000000000426e+00 4.280000000000000249e+00 4.330000000000000071e+00 4.379999999999999893e+00 4.429999999999999716e+00 4.480000000000000426e+00 4.530000000000000249e+00 4.570000000000000284e+00 4.620000000000000107e+00 4.669999999999999929e+00 4.719999999999999751e+00 4.759999999999999787e+00 4.809999999999999609e+00 4.860000000000000320e+00 4.900000000000000355e+00 4.950000000000000178e+00 5.000000000000000000e+00 5.040000000000000036e+00 5.089999999999999858e+00 5.129999999999999893e+00 5.179999999999999716e+00 5.219999999999999751e+00 5.269999999999999574e+00 5.309999999999999609e+00 5.349999999999999645e+00 5.400000000000000355e+00 5.440000000000000391e+00 5.480000000000000426e+00 5.530000000000000249e+00 5.570000000000000284e+00 5.610000000000000320e+00 5.660000000000000142e+00 5.700000000000000178e+00 5.740000000000000213e+00 5.790000000000000036e+00 5.830000000000000071e+00 5.879999999999999893e+00 5.919999999999999929e+00 5.969999999999999751e+00 6.009999999999999787e+00 6.059999999999999609e+00 6.099999999999999645e+00 6.150000000000000355e+00 6.190000000000000391e+00 6.240000000000000213e+00 6.290000000000000036e+00 6.330000000000000071e+00 6.379999999999999893e+00 6.429999999999999716e+00 6.480000000000000426e+00 6.530000000000000249e+00 6.580000000000000071e+00 6.629999999999999893e+00 6.679999999999999716e+00 6.730000000000000426e+00 6.780000000000000249e+00 6.830000000000000071e+00 6.889999999999999680e+00 6.940000000000000391e+00 7.000000000000000000e+00 7.049999999999999822e+00 7.110000000000000320e+00 7.160000000000000142e+00 7.219999999999999751e+00 7.280000000000000249e+00 7.330000000000000071e+00 7.389999999999999680e+00 7.450000000000000178e+00 7.509999999999999787e+00 7.570000000000000284e+00 7.629999999999999893e+00 7.690000000000000391e+00 7.750000000000000000e+00 7.809999999999999609e+00 7.870000000000000107e+00 7.940000000000000391e+00 8.000000000000000000e+00 8.060000000000000497e+00 8.119999999999999218e+00 8.179999999999999716e+00 8.250000000000000000e+00 8.310000000000000497e+00 8.369999999999999218e+00 8.439999999999999503e+00 8.500000000000000000e+00 8.560000000000000497e+00 8.630000000000000782e+00 8.689999999999999503e+00 8.750000000000000000e+00 8.820000000000000284e+00 8.880000000000000782e+00 8.939999999999999503e+00 9.009999999999999787e+00 9.070000000000000284e+00 9.140000000000000568e+00 9.199999999999999289e+00 9.269999999999999574e+00 9.339999999999999858e+00 9.400000000000000355e+00 9.470000000000000639e+00 9.539999999999999147e+00 9.609999999999999432e+00 9.669999999999999929e+00 9.740000000000000213e+00 9.810000000000000497e+00 9.880000000000000782e+00 9.949999999999999289e+00 1.002999999999999936e+01 1.009999999999999964e+01 1.016999999999999993e+01 1.024000000000000021e+01 1.032000000000000028e+01 1.039000000000000057e+01 1.047000000000000064e+01 1.053999999999999915e+01 1.061999999999999922e+01 1.069999999999999929e+01 1.076999999999999957e+01 1.084999999999999964e+01 1.092999999999999972e+01 1.100999999999999979e+01 1.108999999999999986e+01 1.116999999999999993e+01 1.125000000000000000e+01 1.133000000000000007e+01 1.141999999999999993e+01 1.150000000000000000e+01 1.158000000000000007e+01 1.166999999999999993e+01 1.175000000000000000e+01 1.183000000000000007e+01 1.191999999999999993e+01 1.200999999999999979e+01 1.208999999999999986e+01 1.217999999999999972e+01 1.226999999999999957e+01 1.234999999999999964e+01 1.243999999999999950e+01 1.252999999999999936e+01 1.261999999999999922e+01 1.271000000000000085e+01 1.280000000000000071e+01 1.289000000000000057e+01 1.298000000000000043e+01 1.307000000000000028e+01 1.316000000000000014e+01 1.325999999999999979e+01 1.334999999999999964e+01 1.343999999999999950e+01 1.352999999999999936e+01 1.363000000000000078e+01 1.372000000000000064e+01 1.381000000000000050e+01 1.391000000000000014e+01 1.400000000000000000e+01 1.408999999999999986e+01 1.418999999999999950e+01 1.427999999999999936e+01 1.438000000000000078e+01 1.447000000000000064e+01 1.457000000000000028e+01 1.466000000000000014e+01 1.475000000000000000e+01 1.484999999999999964e+01 1.493999999999999950e+01 1.503999999999999915e+01 1.513000000000000078e+01 1.523000000000000043e+01 1.532000000000000028e+01 1.541000000000000014e+01 1.550999999999999979e+01 1.559999999999999964e+01 1.568999999999999950e+01 1.578999999999999915e+01 1.588000000000000078e+01 1.597000000000000064e+01 1.605999999999999872e+01 1.614999999999999858e+01 1.623999999999999844e+01 1.632999999999999829e+01 1.642000000000000171e+01 1.651000000000000156e+01 1.660000000000000142e+01 1.669000000000000128e+01 1.678000000000000114e+01 1.685999999999999943e+01 1.694999999999999929e+01 1.703999999999999915e+01 1.712000000000000099e+01 1.721000000000000085e+01 1.728999999999999915e+01 1.737000000000000099e+01 1.746000000000000085e+01 1.753999999999999915e+01 1.762000000000000099e+01 1.769999999999999929e+01 1.778000000000000114e+01 1.785999999999999943e+01 1.794000000000000128e+01 1.801999999999999957e+01 1.808999999999999986e+01 1.817000000000000171e+01 1.823999999999999844e+01 1.832000000000000028e+01 1.839000000000000057e+01 1.846999999999999886e+01 1.853999999999999915e+01 1.860999999999999943e+01 1.869000000000000128e+01 1.876000000000000156e+01 1.882999999999999829e+01 1.889999999999999858e+01 1.896999999999999886e+01 1.903999999999999915e+01 1.910000000000000142e+01 1.917000000000000171e+01 1.923999999999999844e+01 1.930000000000000071e+01 1.937000000000000099e+01 1.942999999999999972e+01 1.950000000000000000e+01 1.955999999999999872e+01 1.962000000000000099e+01 1.967999999999999972e+01 1.973999999999999844e+01 1.980000000000000071e+01 1.985999999999999943e+01 1.992000000000000171e+01 1.996999999999999886e+01 2.003000000000000114e+01 2.007999999999999829e+01 2.012999999999999901e+01 2.017999999999999972e+01 2.023000000000000043e+01 2.028000000000000114e+01 2.032999999999999829e+01 2.037000000000000099e+01 2.042000000000000171e+01 2.046000000000000085e+01 2.050000000000000000e+01 2.053999999999999915e+01 2.057999999999999829e+01 2.060999999999999943e+01 2.064999999999999858e+01 2.067999999999999972e+01 2.071000000000000085e+01 2.073999999999999844e+01 2.076999999999999957e+01 2.080000000000000071e+01 2.082999999999999829e+01 2.085000000000000142e+01 2.087000000000000099e+01 2.089999999999999858e+01 2.092000000000000171e+01 2.094000000000000128e+01 2.096000000000000085e+01 2.098000000000000043e+01 2.100000000000000000e+01 2.101999999999999957e+01 2.103000000000000114e+01 2.105000000000000071e+01 2.107000000000000028e+01 2.107999999999999829e+01 2.110000000000000142e+01 2.112000000000000099e+01 2.112999999999999901e+01 2.114999999999999858e+01 2.116000000000000014e+01 2.117999999999999972e+01 2.119999999999999929e+01 2.121000000000000085e+01 2.123000000000000043e+01 2.123999999999999844e+01 2.126000000000000156e+01 2.128000000000000114e+01 2.128999999999999915e+01 2.130999999999999872e+01 2.132999999999999829e+01 2.135000000000000142e+01 2.135999999999999943e+01 2.137999999999999901e+01 2.139999999999999858e+01 2.142000000000000171e+01 2.144000000000000128e+01 2.146000000000000085e+01 2.148000000000000043e+01 2.151000000000000156e+01 2.153000000000000114e+01 2.155000000000000071e+01 2.157000000000000028e+01 2.158999999999999986e+01 2.162000000000000099e+01 2.164000000000000057e+01 2.166000000000000014e+01 2.167999999999999972e+01 2.171000000000000085e+01 2.173000000000000043e+01 2.175000000000000000e+01 2.178000000000000114e+01 2.180000000000000071e+01 2.182999999999999829e+01 2.185000000000000142e+01 2.187000000000000099e+01 2.189999999999999858e+01 2.192000000000000171e+01 2.194999999999999929e+01 2.196999999999999886e+01 2.198999999999999844e+01 2.201999999999999957e+01 2.203999999999999915e+01 2.207000000000000028e+01 2.208999999999999986e+01 2.210999999999999943e+01 2.214000000000000057e+01 2.216000000000000014e+01 2.217999999999999972e+01 2.221000000000000085e+01 2.223000000000000043e+01 2.226000000000000156e+01 2.228000000000000114e+01 2.230000000000000071e+01 2.232999999999999829e+01 2.235000000000000142e+01 2.237999999999999901e+01 2.239999999999999858e+01 2.242000000000000171e+01 2.244999999999999929e+01 2.246999999999999886e+01 2.248999999999999844e+01 2.251999999999999957e+01 2.253999999999999915e+01 2.257000000000000028e+01 2.258999999999999986e+01 2.260999999999999943e+01 2.264000000000000057e+01 2.266000000000000014e+01 2.267999999999999972e+01 2.269999999999999929e+01 2.273000000000000043e+01 2.275000000000000000e+01 2.276999999999999957e+01 2.278999999999999915e+01 2.282000000000000028e+01 2.283999999999999986e+01 2.285999999999999943e+01 2.289000000000000057e+01 2.291000000000000014e+01 2.292999999999999972e+01 2.296000000000000085e+01 2.298000000000000043e+01 2.300000000000000000e+01 2.303000000000000114e+01 2.305000000000000071e+01 2.307999999999999829e+01 2.310000000000000142e+01 2.312999999999999901e+01 2.316000000000000014e+01 2.317999999999999972e+01 2.321000000000000085e+01 2.323999999999999844e+01 2.326999999999999957e+01 2.330000000000000071e+01 2.332999999999999829e+01 2.335999999999999943e+01 2.339000000000000057e+01 2.342999999999999972e+01 2.346000000000000085e+01 2.350000000000000000e+01 2.353000000000000114e+01 2.357000000000000028e+01 2.360999999999999943e+01 2.364999999999999858e+01 2.369000000000000128e+01 2.373000000000000043e+01 2.378000000000000114e+01 2.382000000000000028e+01 2.387000000000000099e+01 2.392000000000000171e+01 2.396999999999999886e+01 2.401999999999999957e+01 2.407000000000000028e+01 2.412000000000000099e+01 2.417000000000000171e+01 2.423000000000000043e+01 2.428999999999999915e+01 2.433999999999999986e+01 2.439999999999999858e+01 2.446000000000000085e+01 2.453000000000000114e+01 2.458999999999999986e+01 2.464999999999999858e+01 2.471999999999999886e+01 2.478999999999999915e+01 2.485000000000000142e+01 2.492000000000000171e+01 2.498999999999999844e+01 2.505999999999999872e+01 2.514000000000000057e+01 2.521000000000000085e+01 2.528000000000000114e+01 2.535999999999999943e+01 2.542999999999999972e+01 2.551000000000000156e+01 2.558999999999999986e+01 2.567000000000000171e+01 2.575000000000000000e+01 2.582999999999999829e+01 2.591000000000000014e+01 2.598999999999999844e+01 2.607000000000000028e+01 2.616000000000000014e+01 2.623999999999999844e+01 2.632000000000000028e+01 2.641000000000000014e+01 2.648999999999999844e+01 2.657999999999999829e+01 2.666000000000000014e+01 2.675000000000000000e+01 2.682999999999999829e+01 2.692000000000000171e+01 2.701000000000000156e+01 2.708999999999999986e+01 2.717999999999999972e+01 2.726999999999999957e+01 2.735000000000000142e+01 2.744000000000000128e+01 2.753000000000000114e+01 2.760999999999999943e+01 2.769999999999999929e+01 2.778000000000000114e+01 2.787000000000000099e+01 2.794999999999999929e+01 2.803999999999999915e+01 2.812000000000000099e+01 2.821000000000000085e+01 2.828999999999999915e+01 2.837000000000000099e+01 2.846000000000000085e+01 2.853999999999999915e+01 2.862000000000000099e+01 2.869999999999999929e+01 2.878000000000000114e+01 2.885999999999999943e+01 2.894000000000000128e+01 2.901999999999999957e+01 2.910000000000000142e+01 2.917999999999999972e+01 2.926000000000000156e+01 2.932999999999999829e+01 2.941000000000000014e+01 2.948000000000000043e+01 2.955999999999999872e+01 2.962999999999999901e+01 2.971000000000000085e+01 2.978000000000000114e+01 2.985000000000000142e+01 2.992000000000000171e+01 2.998999999999999844e+01 3.005999999999999872e+01 3.012000000000000099e+01 3.019000000000000128e+01 3.026000000000000156e+01 3.032000000000000028e+01 3.039000000000000057e+01 3.044999999999999929e+01 3.051000000000000156e+01 3.057000000000000028e+01 3.062999999999999901e+01 3.069000000000000128e+01 3.075000000000000000e+01 3.080999999999999872e+01 3.087000000000000099e+01 3.092999999999999972e+01 3.098000000000000043e+01 3.103999999999999915e+01 3.108999999999999986e+01 3.114999999999999858e+01 3.119999999999999929e+01 3.126000000000000156e+01 3.130999999999999872e+01 3.135999999999999943e+01 3.141000000000000014e+01 3.146999999999999886e+01 3.151999999999999957e+01 3.157000000000000028e+01 3.162000000000000099e+01 3.167000000000000171e+01 3.171999999999999886e+01 3.176999999999999957e+01 3.182000000000000028e+01 3.187000000000000099e+01 3.192000000000000171e+01 3.196999999999999886e+01 3.200999999999999801e+01 3.206000000000000227e+01 3.210999999999999943e+01 3.215999999999999659e+01 3.220000000000000284e+01 3.225000000000000000e+01 3.229999999999999716e+01 3.234000000000000341e+01 3.239000000000000057e+01 3.242999999999999972e+01 3.247999999999999687e+01 3.253000000000000114e+01 3.257000000000000028e+01 3.261999999999999744e+01 3.265999999999999659e+01 3.271000000000000085e+01 3.275000000000000000e+01 3.279999999999999716e+01 3.284000000000000341e+01 3.289000000000000057e+01 3.292999999999999972e+01 3.297999999999999687e+01 3.303000000000000114e+01 3.307000000000000028e+01 3.311999999999999744e+01 3.317000000000000171e+01 3.321000000000000085e+01 3.325999999999999801e+01 3.331000000000000227e+01 3.335999999999999943e+01 3.340999999999999659e+01 3.345000000000000284e+01 3.350000000000000000e+01 3.354999999999999716e+01 3.360000000000000142e+01 3.364999999999999858e+01 3.370000000000000284e+01 3.375000000000000000e+01 3.379999999999999716e+01 3.385999999999999943e+01 3.390999999999999659e+01 3.396000000000000085e+01 3.400999999999999801e+01 3.407000000000000028e+01 3.411999999999999744e+01 3.417999999999999972e+01 3.422999999999999687e+01 3.428999999999999915e+01 3.434000000000000341e+01 3.439999999999999858e+01 3.446000000000000085e+01 3.452000000000000313e+01 3.457999999999999829e+01 3.463000000000000256e+01 3.468999999999999773e+01 3.475000000000000000e+01 3.481000000000000227e+01 3.486999999999999744e+01 3.493999999999999773e+01 3.500000000000000000e+01 3.506000000000000227e+01 3.511999999999999744e+01 3.518999999999999773e+01 3.525000000000000000e+01 3.531000000000000227e+01 3.538000000000000256e+01 3.543999999999999773e+01 3.550000000000000000e+01 3.557000000000000028e+01 3.563000000000000256e+01 3.570000000000000284e+01 3.575999999999999801e+01 3.582999999999999829e+01 3.589000000000000057e+01 3.596000000000000085e+01 3.602000000000000313e+01 3.609000000000000341e+01 3.614999999999999858e+01 3.621999999999999886e+01 3.628999999999999915e+01 3.635000000000000142e+01 3.642000000000000171e+01 3.647999999999999687e+01 3.654999999999999716e+01 3.660999999999999943e+01 3.667999999999999972e+01 3.674000000000000199e+01 3.681000000000000227e+01 3.686999999999999744e+01 3.693999999999999773e+01 3.700000000000000000e+01 3.707000000000000028e+01 3.713000000000000256e+01 3.720000000000000284e+01 3.725999999999999801e+01 3.732999999999999829e+01 3.739000000000000057e+01 3.745000000000000284e+01 3.752000000000000313e+01 3.757999999999999829e+01 3.764000000000000057e+01 3.771000000000000085e+01 3.777000000000000313e+01 3.782999999999999829e+01 3.789000000000000057e+01 3.795000000000000284e+01 3.800999999999999801e+01 3.807000000000000028e+01 3.813000000000000256e+01 3.818999999999999773e+01 3.825000000000000000e+01 3.829999999999999716e+01 3.835999999999999943e+01 3.842000000000000171e+01 3.846999999999999886e+01 3.853000000000000114e+01 3.857999999999999829e+01 3.864000000000000057e+01 3.868999999999999773e+01 3.875000000000000000e+01 3.879999999999999716e+01 3.885000000000000142e+01 3.890999999999999659e+01 3.896000000000000085e+01 3.900999999999999801e+01 3.906000000000000227e+01 3.911999999999999744e+01 3.917000000000000171e+01 3.921999999999999886e+01 3.927000000000000313e+01 3.932000000000000028e+01 3.938000000000000256e+01 3.942999999999999972e+01 3.947999999999999687e+01 3.953000000000000114e+01 3.957999999999999829e+01 3.963000000000000256e+01 3.968999999999999773e+01 3.974000000000000199e+01 3.978999999999999915e+01 3.984000000000000341e+01 3.989000000000000057e+01 3.993999999999999773e+01 3.999000000000000199e+01 4.004999999999999716e+01 4.010000000000000142e+01 4.014999999999999858e+01 4.020000000000000284e+01 4.025000000000000000e+01 4.029999999999999716e+01 4.035000000000000142e+01 4.040999999999999659e+01 4.046000000000000085e+01 4.050999999999999801e+01 4.056000000000000227e+01 4.060999999999999943e+01 4.065999999999999659e+01 4.071000000000000085e+01 4.075999999999999801e+01 4.081000000000000227e+01 4.086999999999999744e+01 4.092000000000000171e+01 4.096999999999999886e+01 4.102000000000000313e+01 4.107000000000000028e+01 4.111999999999999744e+01 4.117000000000000171e+01 4.121999999999999886e+01 4.127000000000000313e+01 4.132000000000000028e+01 4.136999999999999744e+01 4.142000000000000171e+01 4.146999999999999886e+01 4.152000000000000313e+01 4.157000000000000028e+01 4.161999999999999744e+01 4.167000000000000171e+01 4.171999999999999886e+01 4.175999999999999801e+01 4.181000000000000227e+01 4.185999999999999943e+01 4.190999999999999659e+01 4.196000000000000085e+01 4.200999999999999801e+01 4.204999999999999716e+01 4.210000000000000142e+01 4.214999999999999858e+01 4.220000000000000284e+01 4.224000000000000199e+01 4.228999999999999915e+01 4.232999999999999829e+01 4.238000000000000256e+01 4.242999999999999972e+01 4.246999999999999886e+01 4.252000000000000313e+01 4.256000000000000227e+01 4.260999999999999943e+01 4.264999999999999858e+01 4.270000000000000284e+01 4.274000000000000199e+01 4.278999999999999915e+01 4.282999999999999829e+01 4.286999999999999744e+01 4.292000000000000171e+01 4.296000000000000085e+01 4.300000000000000000e+01 4.304999999999999716e+01 4.309000000000000341e+01 4.313000000000000256e+01 4.317000000000000171e+01 4.321000000000000085e+01 4.325999999999999801e+01 4.329999999999999716e+01 4.334000000000000341e+01 4.338000000000000256e+01 4.342000000000000171e+01 4.346000000000000085e+01 4.350000000000000000e+01 4.353999999999999915e+01 4.357999999999999829e+01 4.363000000000000256e+01 4.367000000000000171e+01 4.371000000000000085e+01 4.375000000000000000e+01 4.378999999999999915e+01 4.382999999999999829e+01 4.386999999999999744e+01 4.390999999999999659e+01 4.395000000000000284e+01 4.399000000000000199e+01 4.403000000000000114e+01 4.407000000000000028e+01 4.410999999999999943e+01 4.414999999999999858e+01 4.420000000000000284e+01 4.424000000000000199e+01 4.428000000000000114e+01 4.432000000000000028e+01 4.435999999999999943e+01 4.439999999999999858e+01 4.443999999999999773e+01 4.449000000000000199e+01 4.453000000000000114e+01 4.457000000000000028e+01 4.460999999999999943e+01 4.465999999999999659e+01 4.470000000000000284e+01 4.474000000000000199e+01 4.478000000000000114e+01 4.482999999999999829e+01 4.486999999999999744e+01 4.490999999999999659e+01 4.495000000000000284e+01 4.500000000000000000e+01 4.503999999999999915e+01 4.507999999999999829e+01 4.511999999999999744e+01 4.515999999999999659e+01 4.521000000000000085e+01 4.525000000000000000e+01 4.528999999999999915e+01 4.532999999999999829e+01 4.536999999999999744e+01 4.540999999999999659e+01 4.545000000000000284e+01 4.549000000000000199e+01 4.553000000000000114e+01 4.557000000000000028e+01 4.560999999999999943e+01 4.564999999999999858e+01 4.568999999999999773e+01 4.572999999999999687e+01 4.577000000000000313e+01 4.581000000000000227e+01 4.585000000000000142e+01 4.589000000000000057e+01 4.592999999999999972e+01 4.596999999999999886e+01 4.600000000000000000e+01 4.603999999999999915e+01 4.607999999999999829e+01 4.611999999999999744e+01 4.615999999999999659e+01 4.620000000000000284e+01 4.624000000000000199e+01 4.628000000000000114e+01 4.631000000000000227e+01 4.635000000000000142e+01 4.639000000000000057e+01 4.642999999999999972e+01 4.646999999999999886e+01 4.650999999999999801e+01 4.654999999999999716e+01 4.659000000000000341e+01 4.663000000000000256e+01 4.667000000000000171e+01 4.671000000000000085e+01 4.675000000000000000e+01 4.678999999999999915e+01 4.682999999999999829e+01 4.686999999999999744e+01 4.690999999999999659e+01 4.695000000000000284e+01 4.699000000000000199e+01 4.703000000000000114e+01 4.707000000000000028e+01 4.710999999999999943e+01 4.714999999999999858e+01 4.718999999999999773e+01 4.722999999999999687e+01 4.727000000000000313e+01 4.731000000000000227e+01 4.735000000000000142e+01 4.739000000000000057e+01 4.742999999999999972e+01 4.746999999999999886e+01 4.750999999999999801e+01 4.753999999999999915e+01 4.757999999999999829e+01 4.761999999999999744e+01 4.765999999999999659e+01 4.770000000000000284e+01 4.774000000000000199e+01 4.777000000000000313e+01 4.781000000000000227e+01 4.785000000000000142e+01 4.789000000000000057e+01 4.792000000000000171e+01 4.796000000000000085e+01 4.800000000000000000e+01 4.803000000000000114e+01 4.807000000000000028e+01 4.810000000000000142e+01 4.814000000000000057e+01 4.817000000000000171e+01 4.821000000000000085e+01 4.824000000000000199e+01 4.828000000000000114e+01 4.831000000000000227e+01 4.834000000000000341e+01 4.836999999999999744e+01 4.839999999999999858e+01 4.843999999999999773e+01 4.846999999999999886e+01 4.850000000000000000e+01 4.852000000000000313e+01 4.854999999999999716e+01 4.857999999999999829e+01 4.860999999999999943e+01 4.863000000000000256e+01 4.865999999999999659e+01 4.867999999999999972e+01 4.870000000000000284e+01 4.871999999999999886e+01 4.875000000000000000e+01 4.875999999999999801e+01 4.878000000000000114e+01 4.879999999999999716e+01 4.882000000000000028e+01 4.882999999999999829e+01 4.885000000000000142e+01 4.885999999999999943e+01 4.886999999999999744e+01 4.888000000000000256e+01 4.889000000000000057e+01 4.889999999999999858e+01 4.890999999999999659e+01 4.890999999999999659e+01 4.892000000000000171e+01 4.892999999999999972e+01 4.892999999999999972e+01 4.892999999999999972e+01 4.892999999999999972e+01 4.893999999999999773e+01 4.893999999999999773e+01 4.893999999999999773e+01 4.892999999999999972e+01 4.892999999999999972e+01 4.892999999999999972e+01 4.892999999999999972e+01 4.892000000000000171e+01 4.892000000000000171e+01 4.890999999999999659e+01 4.889999999999999858e+01 4.889999999999999858e+01 4.889000000000000057e+01 4.888000000000000256e+01 4.886999999999999744e+01 4.886999999999999744e+01 4.885999999999999943e+01 4.885000000000000142e+01 4.884000000000000341e+01 4.882999999999999829e+01 4.882000000000000028e+01 4.881000000000000227e+01 4.878999999999999915e+01 4.878000000000000114e+01 4.877000000000000313e+01 4.875999999999999801e+01 4.875000000000000000e+01 4.874000000000000199e+01 4.871999999999999886e+01 4.871000000000000085e+01 4.870000000000000284e+01 4.868999999999999773e+01 4.867999999999999972e+01 4.865999999999999659e+01 4.864999999999999858e+01 4.864000000000000057e+01 4.863000000000000256e+01 4.860999999999999943e+01 4.860000000000000142e+01 4.859000000000000341e+01 4.857999999999999829e+01 4.857000000000000028e+01 4.856000000000000227e+01 4.854999999999999716e+01 4.853000000000000114e+01 4.852000000000000313e+01 4.850999999999999801e+01 4.850000000000000000e+01 4.849000000000000199e+01 4.847999999999999687e+01 4.846999999999999886e+01 4.846000000000000085e+01 4.845000000000000284e+01 4.843999999999999773e+01 4.842999999999999972e+01 4.842000000000000171e+01 4.840999999999999659e+01 4.839999999999999858e+01 4.839000000000000057e+01 4.838000000000000256e+01 4.836999999999999744e+01 4.835999999999999943e+01 4.835000000000000142e+01 4.834000000000000341e+01 4.832999999999999829e+01 4.832000000000000028e+01 4.831000000000000227e+01 4.829999999999999716e+01 4.828999999999999915e+01 4.828000000000000114e+01 4.827000000000000313e+01 4.825999999999999801e+01 4.825000000000000000e+01 4.824000000000000199e+01 4.824000000000000199e+01 4.822999999999999687e+01 4.821999999999999886e+01 4.821000000000000085e+01 4.820000000000000284e+01 4.818999999999999773e+01 4.817999999999999972e+01 4.817000000000000171e+01 4.817000000000000171e+01 4.815999999999999659e+01 4.814999999999999858e+01 4.814000000000000057e+01 4.814000000000000057e+01 4.813000000000000256e+01 4.811999999999999744e+01 4.811999999999999744e+01 4.810999999999999943e+01 4.810999999999999943e+01 4.810000000000000142e+01 4.810000000000000142e+01 4.809000000000000341e+01 4.809000000000000341e+01 4.807999999999999829e+01 4.807999999999999829e+01 4.807999999999999829e+01 4.807000000000000028e+01 4.807000000000000028e+01 4.807000000000000028e+01 4.807000000000000028e+01 4.806000000000000227e+01 4.806000000000000227e+01 4.806000000000000227e+01 4.806000000000000227e+01 4.806000000000000227e+01 4.806000000000000227e+01 4.806000000000000227e+01 4.806000000000000227e+01 4.806000000000000227e+01 4.806000000000000227e+01 4.806000000000000227e+01 4.806000000000000227e+01 4.807000000000000028e+01 4.807000000000000028e+01 4.807000000000000028e+01 4.807999999999999829e+01 4.807999999999999829e+01 4.809000000000000341e+01 4.809000000000000341e+01 4.810000000000000142e+01 4.810999999999999943e+01 4.811999999999999744e+01 4.811999999999999744e+01 4.813000000000000256e+01 4.814000000000000057e+01 4.814999999999999858e+01 4.815999999999999659e+01 4.817000000000000171e+01 4.818999999999999773e+01 4.820000000000000284e+01 4.821000000000000085e+01 4.822999999999999687e+01 4.824000000000000199e+01 4.825000000000000000e+01 4.827000000000000313e+01 4.828999999999999915e+01 4.829999999999999716e+01 4.832000000000000028e+01 4.834000000000000341e+01 4.835999999999999943e+01 4.838000000000000256e+01 4.839999999999999858e+01 4.842000000000000171e+01 4.845000000000000284e+01 4.846999999999999886e+01 4.849000000000000199e+01 4.852000000000000313e+01 4.854999999999999716e+01 4.857000000000000028e+01 4.860000000000000142e+01 4.863000000000000256e+01 4.865999999999999659e+01 4.868999999999999773e+01 4.871999999999999886e+01 4.875000000000000000e+01 4.878999999999999915e+01 4.882000000000000028e+01 4.885000000000000142e+01 4.889000000000000057e+01 4.892999999999999972e+01 4.896999999999999886e+01 4.900000000000000000e+01 4.903999999999999915e+01 4.907999999999999829e+01 4.913000000000000256e+01 4.917000000000000171e+01 4.921000000000000085e+01 4.925000000000000000e+01 4.929999999999999716e+01 4.934000000000000341e+01 4.939000000000000057e+01 4.943999999999999773e+01 4.949000000000000199e+01 4.953000000000000114e+01 4.957999999999999829e+01 4.963000000000000256e+01 4.967999999999999972e+01 4.972999999999999687e+01 4.978000000000000114e+01 4.982999999999999829e+01 4.989000000000000057e+01 4.993999999999999773e+01 4.999000000000000199e+01 5.003999999999999915e+01 5.010000000000000142e+01 5.014999999999999858e+01 5.020000000000000284e+01 5.025000000000000000e+01 5.031000000000000227e+01 5.035999999999999943e+01 5.042000000000000171e+01 5.046999999999999886e+01 5.052000000000000313e+01 5.057999999999999829e+01 5.063000000000000256e+01 5.068999999999999773e+01 5.074000000000000199e+01 5.078999999999999915e+01 5.085000000000000142e+01 5.089999999999999858e+01 5.095000000000000284e+01 5.100999999999999801e+01 5.106000000000000227e+01 5.110999999999999943e+01 5.117000000000000171e+01 5.121999999999999886e+01 5.127000000000000313e+01 5.132000000000000028e+01 5.138000000000000256e+01 5.142999999999999972e+01 5.147999999999999687e+01 5.153000000000000114e+01 5.157999999999999829e+01 5.163000000000000256e+01 5.167999999999999972e+01 5.172999999999999687e+01 5.178000000000000114e+01 5.182999999999999829e+01 5.186999999999999744e+01 5.192000000000000171e+01 5.196999999999999886e+01 5.200999999999999801e+01 5.206000000000000227e+01 5.210999999999999943e+01 5.214999999999999858e+01 5.220000000000000284e+01 5.224000000000000199e+01 5.228000000000000114e+01 5.232000000000000028e+01 5.236999999999999744e+01 5.240999999999999659e+01 5.245000000000000284e+01 5.249000000000000199e+01 5.252000000000000313e+01 5.256000000000000227e+01 5.260000000000000142e+01 5.263000000000000256e+01 5.267000000000000171e+01 5.270000000000000284e+01 5.274000000000000199e+01 5.277000000000000313e+01 5.279999999999999716e+01 5.282999999999999829e+01 5.285999999999999943e+01 5.289000000000000057e+01 5.292000000000000171e+01 5.295000000000000284e+01 5.297999999999999687e+01 5.300000000000000000e+01 5.303000000000000114e+01 5.304999999999999716e+01 5.307999999999999829e+01 5.310000000000000142e+01 5.311999999999999744e+01 5.314999999999999858e+01 5.317000000000000171e+01 5.318999999999999773e+01 5.321000000000000085e+01 5.321999999999999886e+01 5.324000000000000199e+01 5.325999999999999801e+01 5.327000000000000313e+01 5.328999999999999915e+01 5.329999999999999716e+01 5.332000000000000028e+01 5.332999999999999829e+01 5.334000000000000341e+01 5.335000000000000142e+01 5.335999999999999943e+01 5.336999999999999744e+01 5.338000000000000256e+01 5.339000000000000057e+01 5.339999999999999858e+01 5.339999999999999858e+01 5.340999999999999659e+01 5.340999999999999659e+01 5.340999999999999659e+01 5.342000000000000171e+01 5.342000000000000171e+01 5.342000000000000171e+01 5.342000000000000171e+01 5.342000000000000171e+01 5.342000000000000171e+01 5.340999999999999659e+01 5.340999999999999659e+01 5.340999999999999659e+01 5.339999999999999858e+01 5.339999999999999858e+01 5.339000000000000057e+01 5.338000000000000256e+01 5.338000000000000256e+01 5.336999999999999744e+01 5.335999999999999943e+01 5.335000000000000142e+01 5.334000000000000341e+01 5.332999999999999829e+01 5.332000000000000028e+01 5.329999999999999716e+01 5.328999999999999915e+01 5.328000000000000114e+01 5.325999999999999801e+01 5.325000000000000000e+01 5.322999999999999687e+01 5.321999999999999886e+01 5.320000000000000284e+01 5.317999999999999972e+01 5.317000000000000171e+01 5.314999999999999858e+01 5.313000000000000256e+01 5.310999999999999943e+01 5.309000000000000341e+01 5.307000000000000028e+01 5.304999999999999716e+01 5.303000000000000114e+01 5.300999999999999801e+01 5.299000000000000199e+01 5.296999999999999886e+01 5.295000000000000284e+01 5.292999999999999972e+01 5.290999999999999659e+01 5.289000000000000057e+01 5.286999999999999744e+01 5.285000000000000142e+01 5.282999999999999829e+01 5.279999999999999716e+01 5.278000000000000114e+01 5.275999999999999801e+01 5.274000000000000199e+01 5.271999999999999886e+01 5.270000000000000284e+01 5.267000000000000171e+01 5.264999999999999858e+01 5.263000000000000256e+01 5.260999999999999943e+01 5.259000000000000341e+01 5.257000000000000028e+01 5.254999999999999716e+01 5.253000000000000114e+01 5.250999999999999801e+01 5.249000000000000199e+01 5.246999999999999886e+01 5.245000000000000284e+01 5.242999999999999972e+01 5.240999999999999659e+01 5.239000000000000057e+01 5.238000000000000256e+01 5.235999999999999943e+01 5.234000000000000341e+01 5.232999999999999829e+01 5.231000000000000227e+01 5.228999999999999915e+01 5.228000000000000114e+01 5.225999999999999801e+01 5.225000000000000000e+01 5.222999999999999687e+01 5.221999999999999886e+01 5.221000000000000085e+01 5.218999999999999773e+01 5.217999999999999972e+01 5.217000000000000171e+01 5.215999999999999659e+01 5.214999999999999858e+01 5.214000000000000057e+01 5.213000000000000256e+01 5.211999999999999744e+01 5.210999999999999943e+01 5.210000000000000142e+01 5.210000000000000142e+01 5.209000000000000341e+01 5.209000000000000341e+01 5.207999999999999829e+01 5.207999999999999829e+01 5.207999999999999829e+01 5.207000000000000028e+01 5.207000000000000028e+01 5.207000000000000028e+01 5.207000000000000028e+01 5.207000000000000028e+01 5.207999999999999829e+01 5.207999999999999829e+01 5.207999999999999829e+01 5.209000000000000341e+01 5.209000000000000341e+01 5.210000000000000142e+01 5.210999999999999943e+01 5.210999999999999943e+01 5.211999999999999744e+01 5.213000000000000256e+01 5.214000000000000057e+01 5.214999999999999858e+01 5.215999999999999659e+01 5.217999999999999972e+01 5.218999999999999773e+01 5.220000000000000284e+01 5.221000000000000085e+01 5.222999999999999687e+01 5.224000000000000199e+01 5.225999999999999801e+01 5.227000000000000313e+01 5.228999999999999915e+01 5.231000000000000227e+01 5.232000000000000028e+01 5.234000000000000341e+01 5.235999999999999943e+01 5.236999999999999744e+01 5.239000000000000057e+01 5.240999999999999659e+01 5.242999999999999972e+01 5.245000000000000284e+01 5.246000000000000085e+01 5.247999999999999687e+01 5.250000000000000000e+01 5.252000000000000313e+01 5.253999999999999915e+01 5.254999999999999716e+01 5.257000000000000028e+01 5.259000000000000341e+01 5.260999999999999943e+01 5.261999999999999744e+01 5.264000000000000057e+01 5.264999999999999858e+01 5.267000000000000171e+01 5.268999999999999773e+01 5.270000000000000284e+01 5.271000000000000085e+01 5.272999999999999687e+01 5.274000000000000199e+01 5.275000000000000000e+01 5.275999999999999801e+01 5.278000000000000114e+01 5.278999999999999915e+01 5.279999999999999716e+01 5.281000000000000227e+01 5.281000000000000227e+01 5.282000000000000028e+01 5.282999999999999829e+01 5.282999999999999829e+01 5.284000000000000341e+01 5.284000000000000341e+01 5.285000000000000142e+01 5.285000000000000142e+01 5.285000000000000142e+01 5.285999999999999943e+01 5.285999999999999943e+01 5.285999999999999943e+01 5.285999999999999943e+01 5.285000000000000142e+01 5.285000000000000142e+01 5.285000000000000142e+01 5.285000000000000142e+01 5.284000000000000341e+01 5.282999999999999829e+01 5.282999999999999829e+01 5.282000000000000028e+01 5.281000000000000227e+01 5.279999999999999716e+01 5.278999999999999915e+01 5.278000000000000114e+01 5.277000000000000313e+01 5.275000000000000000e+01 5.274000000000000199e+01 5.272999999999999687e+01 5.271000000000000085e+01 5.268999999999999773e+01 5.267000000000000171e+01 5.265999999999999659e+01 5.264000000000000057e+01 5.261999999999999744e+01 5.259000000000000341e+01 5.257000000000000028e+01 5.254999999999999716e+01 5.253000000000000114e+01 5.250000000000000000e+01 5.247999999999999687e+01 5.245000000000000284e+01 5.242999999999999972e+01 5.239999999999999858e+01 5.236999999999999744e+01 5.235000000000000142e+01 5.232000000000000028e+01 5.228999999999999915e+01 5.227000000000000313e+01 5.224000000000000199e+01 5.221000000000000085e+01 5.217999999999999972e+01 5.214999999999999858e+01 5.211999999999999744e+01 5.210000000000000142e+01 5.207000000000000028e+01 5.203999999999999915e+01 5.200999999999999801e+01 5.197999999999999687e+01 5.195000000000000284e+01 5.192000000000000171e+01 5.189000000000000057e+01 5.185999999999999943e+01 5.182999999999999829e+01 5.181000000000000227e+01 5.178000000000000114e+01 5.175000000000000000e+01 5.171999999999999886e+01 5.168999999999999773e+01 5.167000000000000171e+01 5.164000000000000057e+01 5.160999999999999943e+01 5.159000000000000341e+01 5.156000000000000227e+01 5.153000000000000114e+01 5.150999999999999801e+01 5.147999999999999687e+01 5.146000000000000085e+01 5.143999999999999773e+01 5.140999999999999659e+01 5.139000000000000057e+01 5.136999999999999744e+01 5.135000000000000142e+01 5.132999999999999829e+01 5.131000000000000227e+01 5.128999999999999915e+01 5.127000000000000313e+01 5.125000000000000000e+01 5.122999999999999687e+01 5.121000000000000085e+01 5.118999999999999773e+01 5.117000000000000171e+01 5.115999999999999659e+01 5.114000000000000057e+01 5.111999999999999744e+01 5.110999999999999943e+01 5.109000000000000341e+01 5.107999999999999829e+01 5.106000000000000227e+01 5.103999999999999915e+01 5.103000000000000114e+01 5.100999999999999801e+01 5.100000000000000000e+01 5.099000000000000199e+01 5.096999999999999886e+01 5.096000000000000085e+01 5.093999999999999773e+01 5.092999999999999972e+01 5.092000000000000171e+01 5.089999999999999858e+01 5.089000000000000057e+01 5.086999999999999744e+01 5.085999999999999943e+01 5.085000000000000142e+01 5.082999999999999829e+01 5.082000000000000028e+01 5.079999999999999716e+01 5.078000000000000114e+01 5.077000000000000313e+01 5.075000000000000000e+01 5.074000000000000199e+01 5.071999999999999886e+01 5.070000000000000284e+01 5.067999999999999972e+01 5.065999999999999659e+01 5.064000000000000057e+01 5.061999999999999744e+01 5.060000000000000142e+01 5.057999999999999829e+01 5.056000000000000227e+01 5.053000000000000114e+01 5.050999999999999801e+01 5.047999999999999687e+01 5.046000000000000085e+01 5.042999999999999972e+01 5.039999999999999858e+01 5.038000000000000256e+01 5.035000000000000142e+01 5.032000000000000028e+01 5.028999999999999915e+01 5.025999999999999801e+01 5.021999999999999886e+01 5.018999999999999773e+01 5.015999999999999659e+01 5.011999999999999744e+01 5.007999999999999829e+01 5.004999999999999716e+01 5.000999999999999801e+01 4.996999999999999886e+01 4.993999999999999773e+01 4.989999999999999858e+01 4.985999999999999943e+01 4.982000000000000028e+01 4.978000000000000114e+01 4.974000000000000199e+01 4.968999999999999773e+01 4.964999999999999858e+01 4.960999999999999943e+01 4.957000000000000028e+01 4.953000000000000114e+01 4.947999999999999687e+01 4.943999999999999773e+01 4.939999999999999858e+01 4.935000000000000142e+01 4.931000000000000227e+01 4.927000000000000313e+01 4.921999999999999886e+01 4.917999999999999972e+01 4.914000000000000057e+01 4.910000000000000142e+01 4.904999999999999716e+01 4.900999999999999801e+01 4.896999999999999886e+01 4.892999999999999972e+01 4.888000000000000256e+01 4.884000000000000341e+01 4.879999999999999716e+01 4.875999999999999801e+01 4.871999999999999886e+01 4.867999999999999972e+01 4.864000000000000057e+01 4.860000000000000142e+01 4.856000000000000227e+01 4.852000000000000313e+01 4.847999999999999687e+01 4.843999999999999773e+01 4.839999999999999858e+01 4.836999999999999744e+01 4.832999999999999829e+01 4.828999999999999915e+01 4.825999999999999801e+01 4.821999999999999886e+01 4.818999999999999773e+01 4.814999999999999858e+01 4.811999999999999744e+01 4.807999999999999829e+01 4.804999999999999716e+01 4.802000000000000313e+01 4.799000000000000199e+01 4.796000000000000085e+01 4.792000000000000171e+01 4.789000000000000057e+01 4.786999999999999744e+01 4.784000000000000341e+01 4.781000000000000227e+01 4.778000000000000114e+01 4.775999999999999801e+01 4.772999999999999687e+01 4.770000000000000284e+01 4.767999999999999972e+01 4.765999999999999659e+01 4.763000000000000256e+01 4.760999999999999943e+01 4.759000000000000341e+01 4.757000000000000028e+01 4.754999999999999716e+01 4.753000000000000114e+01 4.750999999999999801e+01 4.749000000000000199e+01 4.747999999999999687e+01 4.746000000000000085e+01 4.743999999999999773e+01 4.742999999999999972e+01 4.740999999999999659e+01 4.739999999999999858e+01 4.738000000000000256e+01 4.736999999999999744e+01 4.735000000000000142e+01 4.734000000000000341e+01 4.732999999999999829e+01 4.732000000000000028e+01 4.731000000000000227e+01 4.728999999999999915e+01 4.728000000000000114e+01 4.727000000000000313e+01 4.725999999999999801e+01 4.725000000000000000e+01 4.724000000000000199e+01 4.724000000000000199e+01 4.722999999999999687e+01 4.721999999999999886e+01 4.721000000000000085e+01 4.720000000000000284e+01 4.720000000000000284e+01 4.718999999999999773e+01 4.717999999999999972e+01 4.717999999999999972e+01 4.717000000000000171e+01 4.717000000000000171e+01 4.715999999999999659e+01 4.715999999999999659e+01 4.714999999999999858e+01 4.714999999999999858e+01 4.714999999999999858e+01 4.714999999999999858e+01 4.714000000000000057e+01 4.714000000000000057e+01 4.714000000000000057e+01 4.714000000000000057e+01 4.714000000000000057e+01 4.714000000000000057e+01 4.714999999999999858e+01 4.714999999999999858e+01 4.714999999999999858e+01 4.715999999999999659e+01 4.715999999999999659e+01 4.717000000000000171e+01 4.717000000000000171e+01 4.717999999999999972e+01 4.717999999999999972e+01 4.718999999999999773e+01 4.720000000000000284e+01 4.721000000000000085e+01 4.721999999999999886e+01 4.722999999999999687e+01 4.724000000000000199e+01 4.725999999999999801e+01 4.727000000000000313e+01 4.728000000000000114e+01 4.729999999999999716e+01 4.732000000000000028e+01 4.732999999999999829e+01 4.735000000000000142e+01 4.736999999999999744e+01 4.739000000000000057e+01 4.742000000000000171e+01 4.743999999999999773e+01 4.746000000000000085e+01 4.749000000000000199e+01 4.750999999999999801e+01 4.753999999999999915e+01 4.757000000000000028e+01 4.759000000000000341e+01 4.761999999999999744e+01 4.764999999999999858e+01 4.768999999999999773e+01 4.771999999999999886e+01 4.775000000000000000e+01 4.778000000000000114e+01 4.782000000000000028e+01 4.785000000000000142e+01 4.789000000000000057e+01 4.792999999999999972e+01 4.796999999999999886e+01 4.800999999999999801e+01 4.804999999999999716e+01 4.809000000000000341e+01 4.813000000000000256e+01 4.817000000000000171e+01 4.821000000000000085e+01 4.825999999999999801e+01 4.829999999999999716e+01 4.835000000000000142e+01 4.839999999999999858e+01 4.843999999999999773e+01 4.849000000000000199e+01 4.853999999999999915e+01 4.859000000000000341e+01 4.864000000000000057e+01 4.867999999999999972e+01 4.872999999999999687e+01 4.878000000000000114e+01 4.884000000000000341e+01 4.889000000000000057e+01 4.893999999999999773e+01 4.899000000000000199e+01 4.903999999999999915e+01 4.909000000000000341e+01 4.914000000000000057e+01 4.920000000000000284e+01 4.925000000000000000e+01 4.929999999999999716e+01 4.935000000000000142e+01 4.939999999999999858e+01 4.945000000000000284e+01 4.950000000000000000e+01 4.954999999999999716e+01 4.960999999999999943e+01 4.965999999999999659e+01 4.971000000000000085e+01 4.975000000000000000e+01 4.979999999999999716e+01 4.985000000000000142e+01 4.989999999999999858e+01 4.995000000000000284e+01 5.000000000000000000e+01 5.003999999999999915e+01 5.009000000000000341e+01 5.014000000000000057e+01 5.017999999999999972e+01 5.022999999999999687e+01 5.027000000000000313e+01 5.031000000000000227e+01 5.035999999999999943e+01 5.039999999999999858e+01 5.043999999999999773e+01 5.047999999999999687e+01 5.052000000000000313e+01 5.056000000000000227e+01 5.060000000000000142e+01 5.064000000000000057e+01 5.067000000000000171e+01 5.071000000000000085e+01 5.074000000000000199e+01 5.078000000000000114e+01 5.081000000000000227e+01 5.084000000000000341e+01 5.088000000000000256e+01 5.090999999999999659e+01 5.093999999999999773e+01 5.096999999999999886e+01 5.100000000000000000e+01 5.103000000000000114e+01 5.106000000000000227e+01 5.109000000000000341e+01 5.111999999999999744e+01 5.114999999999999858e+01 5.117000000000000171e+01 5.120000000000000284e+01 5.122999999999999687e+01 5.125999999999999801e+01 5.128000000000000114e+01 5.131000000000000227e+01 5.134000000000000341e+01 5.135999999999999943e+01 5.139000000000000057e+01 5.142000000000000171e+01 5.143999999999999773e+01 5.146999999999999886e+01 5.149000000000000199e+01 5.152000000000000313e+01 5.154999999999999716e+01 5.157000000000000028e+01 5.160000000000000142e+01 5.163000000000000256e+01 5.164999999999999858e+01 5.167999999999999972e+01 5.171000000000000085e+01 5.174000000000000199e+01 5.177000000000000313e+01 5.178999999999999915e+01 5.182000000000000028e+01 5.185000000000000142e+01 5.188000000000000256e+01 5.190999999999999659e+01 5.195000000000000284e+01 5.197999999999999687e+01 5.200999999999999801e+01 5.203999999999999915e+01 5.207999999999999829e+01 5.210999999999999943e+01 5.214000000000000057e+01 5.217999999999999972e+01 5.221000000000000085e+01 5.225000000000000000e+01 5.228999999999999915e+01 5.232000000000000028e+01 5.235999999999999943e+01 5.239999999999999858e+01 5.243999999999999773e+01 5.247999999999999687e+01 5.252000000000000313e+01 5.256000000000000227e+01 5.260999999999999943e+01 5.264999999999999858e+01 5.268999999999999773e+01 5.274000000000000199e+01 5.278000000000000114e+01 5.282000000000000028e+01 5.286999999999999744e+01 5.292000000000000171e+01 5.296000000000000085e+01 5.300999999999999801e+01 5.306000000000000227e+01 5.310000000000000142e+01 5.314999999999999858e+01 5.320000000000000284e+01 5.325000000000000000e+01 5.328999999999999915e+01 5.334000000000000341e+01 5.339000000000000057e+01 5.343999999999999773e+01 5.349000000000000199e+01 5.353999999999999915e+01 5.359000000000000341e+01 5.364000000000000057e+01 5.368999999999999773e+01 5.374000000000000199e+01 5.378999999999999915e+01 5.384000000000000341e+01 5.389000000000000057e+01 5.393999999999999773e+01 5.399000000000000199e+01 5.403999999999999915e+01 5.409000000000000341e+01 5.414000000000000057e+01 5.418999999999999773e+01 5.424000000000000199e+01 5.428999999999999915e+01 5.434000000000000341e+01 5.439000000000000057e+01 5.443999999999999773e+01 5.449000000000000199e+01 5.453999999999999915e+01 5.459000000000000341e+01 5.464000000000000057e+01 5.468999999999999773e+01 5.474000000000000199e+01 5.478999999999999915e+01 5.484000000000000341e+01 5.489000000000000057e+01 5.493999999999999773e+01 5.499000000000000199e+01 5.503999999999999915e+01 5.509000000000000341e+01 5.514000000000000057e+01 5.518999999999999773e+01 5.524000000000000199e+01 5.528999999999999915e+01 5.534000000000000341e+01 5.539000000000000057e+01 5.543999999999999773e+01 5.549000000000000199e+01 5.553999999999999915e+01 5.557999999999999829e+01 5.563000000000000256e+01 5.567999999999999972e+01 5.571999999999999886e+01 5.577000000000000313e+01 5.582000000000000028e+01 5.585999999999999943e+01 5.589999999999999858e+01 5.595000000000000284e+01 5.599000000000000199e+01 5.603000000000000114e+01 5.607000000000000028e+01 5.610999999999999943e+01 5.614999999999999858e+01 5.618999999999999773e+01 5.621999999999999886e+01 5.625999999999999801e+01 5.628999999999999915e+01 5.632999999999999829e+01 5.635999999999999943e+01 5.639000000000000057e+01 5.642999999999999972e+01 5.646000000000000085e+01 5.649000000000000199e+01 5.650999999999999801e+01 5.653999999999999915e+01 5.657000000000000028e+01 5.659000000000000341e+01 5.661999999999999744e+01 5.664000000000000057e+01 5.667000000000000171e+01 5.668999999999999773e+01 5.671000000000000085e+01 5.672999999999999687e+01 5.675000000000000000e+01 5.677000000000000313e+01 5.678999999999999915e+01 5.679999999999999716e+01 5.682000000000000028e+01 5.684000000000000341e+01 5.685000000000000142e+01 5.686999999999999744e+01 5.688000000000000256e+01 5.689000000000000057e+01 5.690999999999999659e+01 5.692000000000000171e+01 5.692999999999999972e+01 5.693999999999999773e+01 5.695000000000000284e+01 5.696000000000000085e+01 5.696999999999999886e+01 5.697999999999999687e+01 5.697999999999999687e+01 5.699000000000000199e+01 5.700000000000000000e+01 5.700000000000000000e+01 5.700000000000000000e+01 5.700999999999999801e+01 5.700999999999999801e+01 5.700999999999999801e+01 5.700999999999999801e+01 5.700999999999999801e+01 5.700999999999999801e+01 5.700999999999999801e+01 5.700999999999999801e+01 5.700000000000000000e+01 5.700000000000000000e+01 5.699000000000000199e+01 5.699000000000000199e+01 5.697999999999999687e+01 5.696999999999999886e+01 5.696000000000000085e+01 5.695000000000000284e+01 5.693999999999999773e+01 5.692999999999999972e+01 5.692000000000000171e+01 5.690999999999999659e+01 5.689999999999999858e+01 5.688000000000000256e+01 5.686999999999999744e+01 5.685999999999999943e+01 5.684000000000000341e+01 5.682999999999999829e+01 5.681000000000000227e+01 5.679999999999999716e+01 5.678000000000000114e+01 5.677000000000000313e+01 5.675000000000000000e+01 5.672999999999999687e+01 5.671999999999999886e+01 5.670000000000000284e+01 5.668999999999999773e+01 5.667000000000000171e+01 5.664999999999999858e+01 5.664000000000000057e+01 5.661999999999999744e+01 5.660000000000000142e+01 5.659000000000000341e+01 5.657000000000000028e+01 5.654999999999999716e+01 5.653999999999999915e+01 5.652000000000000313e+01 5.650999999999999801e+01 5.649000000000000199e+01 5.647999999999999687e+01 5.646000000000000085e+01 5.645000000000000284e+01 5.642999999999999972e+01 5.642000000000000171e+01 5.639999999999999858e+01 5.639000000000000057e+01 5.636999999999999744e+01 5.635999999999999943e+01 5.635000000000000142e+01 5.632999999999999829e+01 5.632000000000000028e+01 5.631000000000000227e+01 5.628999999999999915e+01 5.628000000000000114e+01 5.627000000000000313e+01 5.625000000000000000e+01 5.624000000000000199e+01 5.622999999999999687e+01 5.621999999999999886e+01 5.621000000000000085e+01 5.620000000000000284e+01 5.617999999999999972e+01 5.617000000000000171e+01 5.615999999999999659e+01 5.614999999999999858e+01 5.614000000000000057e+01 5.613000000000000256e+01 5.611999999999999744e+01 5.610999999999999943e+01 5.610000000000000142e+01 5.609000000000000341e+01 5.607999999999999829e+01 5.607000000000000028e+01 5.606000000000000227e+01 5.606000000000000227e+01 5.604999999999999716e+01 5.603999999999999915e+01 5.603000000000000114e+01 5.603000000000000114e+01 5.602000000000000313e+01 5.602000000000000313e+01 5.600999999999999801e+01 5.600999999999999801e+01 5.600000000000000000e+01 5.600000000000000000e+01 5.599000000000000199e+01 5.599000000000000199e+01 5.599000000000000199e+01 5.597999999999999687e+01 5.597999999999999687e+01 5.597999999999999687e+01 5.597999999999999687e+01 5.597999999999999687e+01 5.597999999999999687e+01 5.596999999999999886e+01 5.596999999999999886e+01 5.596999999999999886e+01 5.596999999999999886e+01 5.596999999999999886e+01 5.596999999999999886e+01 5.596999999999999886e+01 5.596999999999999886e+01 5.596999999999999886e+01 5.596999999999999886e+01 5.596999999999999886e+01 5.596999999999999886e+01 5.596999999999999886e+01 5.596999999999999886e+01 5.596999999999999886e+01 5.596999999999999886e+01 5.596999999999999886e+01 5.596999999999999886e+01 5.596999999999999886e+01 5.596999999999999886e+01 5.596999999999999886e+01 5.596999999999999886e+01 5.596999999999999886e+01 5.596999999999999886e+01 5.596999999999999886e+01 5.596999999999999886e+01 5.596999999999999886e+01 5.596999999999999886e+01 5.596000000000000085e+01 5.596000000000000085e+01 5.596000000000000085e+01 5.596000000000000085e+01 5.595000000000000284e+01 5.595000000000000284e+01 5.595000000000000284e+01 5.593999999999999773e+01 5.593999999999999773e+01 5.592999999999999972e+01 5.592999999999999972e+01 5.592000000000000171e+01 5.592000000000000171e+01 5.590999999999999659e+01 5.590999999999999659e+01 5.589999999999999858e+01 5.589999999999999858e+01 5.589000000000000057e+01 5.588000000000000256e+01 5.588000000000000256e+01 5.586999999999999744e+01 5.585999999999999943e+01 5.585000000000000142e+01 5.585000000000000142e+01 5.584000000000000341e+01 5.582999999999999829e+01 5.582000000000000028e+01 5.581000000000000227e+01 5.579999999999999716e+01 5.578999999999999915e+01 5.578000000000000114e+01 5.578000000000000114e+01 5.577000000000000313e+01 5.575999999999999801e+01 5.575000000000000000e+01 5.574000000000000199e+01 5.572999999999999687e+01 5.571999999999999886e+01 5.571000000000000085e+01 5.570000000000000284e+01 5.568999999999999773e+01 5.568999999999999773e+01 5.567999999999999972e+01 5.567000000000000171e+01 5.565999999999999659e+01 5.565999999999999659e+01 5.564999999999999858e+01 5.564999999999999858e+01 5.564000000000000057e+01 5.563000000000000256e+01 5.563000000000000256e+01 5.563000000000000256e+01 5.561999999999999744e+01 5.561999999999999744e+01 5.561999999999999744e+01 5.561999999999999744e+01 5.560999999999999943e+01 5.560999999999999943e+01 5.560999999999999943e+01 5.560999999999999943e+01 5.560999999999999943e+01 5.560999999999999943e+01 5.561999999999999744e+01 5.561999999999999744e+01 5.561999999999999744e+01 5.561999999999999744e+01 5.563000000000000256e+01 5.563000000000000256e+01 5.563000000000000256e+01 5.564000000000000057e+01 5.564000000000000057e+01 5.564999999999999858e+01 5.564999999999999858e+01 5.565999999999999659e+01 5.565999999999999659e+01 5.567000000000000171e+01 5.567999999999999972e+01 5.567999999999999972e+01 5.568999999999999773e+01 5.570000000000000284e+01 5.571000000000000085e+01 5.571000000000000085e+01 5.571999999999999886e+01 5.572999999999999687e+01 5.574000000000000199e+01 5.575000000000000000e+01 5.575999999999999801e+01 5.577000000000000313e+01 5.578000000000000114e+01 5.578999999999999915e+01 5.581000000000000227e+01 5.582000000000000028e+01 5.582999999999999829e+01 5.584000000000000341e+01 5.585000000000000142e+01 5.585999999999999943e+01 5.586999999999999744e+01 5.589000000000000057e+01 5.589999999999999858e+01 5.590999999999999659e+01 5.592000000000000171e+01 5.592999999999999972e+01 5.593999999999999773e+01 5.596000000000000085e+01 5.596999999999999886e+01 5.597999999999999687e+01 5.599000000000000199e+01 5.600999999999999801e+01 5.602000000000000313e+01 5.603000000000000114e+01 5.604999999999999716e+01 5.606000000000000227e+01 5.607000000000000028e+01 5.609000000000000341e+01 5.610000000000000142e+01 5.611999999999999744e+01 5.613000000000000256e+01 5.614999999999999858e+01 5.615999999999999659e+01 5.617999999999999972e+01 5.618999999999999773e+01 5.621000000000000085e+01 5.621999999999999886e+01 5.624000000000000199e+01 5.625999999999999801e+01 5.627000000000000313e+01 5.628999999999999915e+01 5.631000000000000227e+01 5.632999999999999829e+01 5.634000000000000341e+01 5.635999999999999943e+01 5.638000000000000256e+01 5.639999999999999858e+01 5.642000000000000171e+01 5.643999999999999773e+01 5.646000000000000085e+01 5.649000000000000199e+01 5.650999999999999801e+01 5.653000000000000114e+01 5.654999999999999716e+01 5.657000000000000028e+01 5.660000000000000142e+01 5.661999999999999744e+01 5.664000000000000057e+01 5.667000000000000171e+01 5.668999999999999773e+01 5.671999999999999886e+01 5.674000000000000199e+01 5.677000000000000313e+01 5.678999999999999915e+01 5.682000000000000028e+01 5.684000000000000341e+01 5.686999999999999744e+01 5.689999999999999858e+01 5.692000000000000171e+01 5.695000000000000284e+01 5.697999999999999687e+01 5.700000000000000000e+01 5.703000000000000114e+01 5.706000000000000227e+01 5.707999999999999829e+01 5.710999999999999943e+01 5.714000000000000057e+01 5.717000000000000171e+01 5.720000000000000284e+01 5.722999999999999687e+01 5.725000000000000000e+01 5.728000000000000114e+01 5.731000000000000227e+01 5.734000000000000341e+01 5.736999999999999744e+01 5.739999999999999858e+01 5.742999999999999972e+01 5.746000000000000085e+01 5.749000000000000199e+01 5.753000000000000114e+01 5.756000000000000227e+01 5.759000000000000341e+01 5.761999999999999744e+01 5.765999999999999659e+01 5.768999999999999773e+01 5.771999999999999886e+01 5.775999999999999801e+01 5.778999999999999915e+01 5.782999999999999829e+01 5.785999999999999943e+01 5.789999999999999858e+01 5.792999999999999972e+01 5.796999999999999886e+01 5.800999999999999801e+01 5.804999999999999716e+01 5.809000000000000341e+01 5.811999999999999744e+01 5.815999999999999659e+01 5.820000000000000284e+01 5.824000000000000199e+01 5.828000000000000114e+01 5.832999999999999829e+01 5.836999999999999744e+01 5.840999999999999659e+01 5.845000000000000284e+01 5.850000000000000000e+01 5.853999999999999915e+01 5.857999999999999829e+01 5.863000000000000256e+01 5.867000000000000171e+01 5.871999999999999886e+01 5.877000000000000313e+01 5.881000000000000227e+01 5.885999999999999943e+01 5.890999999999999659e+01 5.896000000000000085e+01 5.900999999999999801e+01 5.906000000000000227e+01 5.910999999999999943e+01 5.915999999999999659e+01 5.921000000000000085e+01 5.925999999999999801e+01 5.931000000000000227e+01 5.935999999999999943e+01 5.942000000000000171e+01 5.946999999999999886e+01 5.953000000000000114e+01 5.957999999999999829e+01 5.964000000000000057e+01 5.970000000000000284e+01 5.975000000000000000e+01 5.981000000000000227e+01 5.986999999999999744e+01 5.992999999999999972e+01 5.999000000000000199e+01 6.004999999999999716e+01 6.010999999999999943e+01 6.017999999999999972e+01 6.024000000000000199e+01 6.029999999999999716e+01 6.036999999999999744e+01 6.042999999999999972e+01 6.050000000000000000e+01 6.056000000000000227e+01 6.063000000000000256e+01 6.070000000000000284e+01 6.075999999999999801e+01 6.082999999999999829e+01 6.089999999999999858e+01 6.096999999999999886e+01 6.103999999999999915e+01 6.110999999999999943e+01 6.117999999999999972e+01 6.125999999999999801e+01 6.132999999999999829e+01 6.139999999999999858e+01 6.147999999999999687e+01 6.154999999999999716e+01 6.163000000000000256e+01 6.171000000000000085e+01 6.178000000000000114e+01 6.185999999999999943e+01 6.193999999999999773e+01 6.202000000000000313e+01 6.210000000000000142e+01 6.217000000000000171e+01 6.225000000000000000e+01 6.232999999999999829e+01 6.240999999999999659e+01 6.249000000000000199e+01 6.257999999999999829e+01 6.265999999999999659e+01 6.274000000000000199e+01 6.282000000000000028e+01 6.289999999999999858e+01 6.297999999999999687e+01 6.306000000000000227e+01 6.314000000000000057e+01 6.321999999999999886e+01 6.328999999999999915e+01 6.336999999999999744e+01 6.345000000000000284e+01 6.353000000000000114e+01 6.360999999999999943e+01 6.367999999999999972e+01 6.375999999999999801e+01 6.384000000000000341e+01 6.390999999999999659e+01 6.397999999999999687e+01 6.406000000000000227e+01 6.412999999999999545e+01 6.420000000000000284e+01 6.428000000000000114e+01 6.434999999999999432e+01 6.442000000000000171e+01 6.448999999999999488e+01 6.456000000000000227e+01 6.462999999999999545e+01 6.468999999999999773e+01 6.476000000000000512e+01 6.482999999999999829e+01 6.490000000000000568e+01 6.495999999999999375e+01 6.503000000000000114e+01 6.509000000000000341e+01 6.515000000000000568e+01 6.521999999999999886e+01 6.528000000000000114e+01 6.534000000000000341e+01 6.540999999999999659e+01 6.546999999999999886e+01 6.553000000000000114e+01 6.559000000000000341e+01 6.565000000000000568e+01 6.570999999999999375e+01 6.576999999999999602e+01 6.582999999999999829e+01 6.589000000000000057e+01 6.595000000000000284e+01 6.601000000000000512e+01 6.606000000000000227e+01 6.612000000000000455e+01 6.618000000000000682e+01 6.623999999999999488e+01 6.629999999999999716e+01 6.635999999999999943e+01 6.640999999999999659e+01 6.646999999999999886e+01 6.653000000000000114e+01 6.659000000000000341e+01 6.664000000000000057e+01 6.670000000000000284e+01 6.676000000000000512e+01 6.681000000000000227e+01 6.687000000000000455e+01 6.693000000000000682e+01 6.698000000000000398e+01 6.704000000000000625e+01 6.709000000000000341e+01 6.715000000000000568e+01 6.720000000000000284e+01 6.726000000000000512e+01 6.731000000000000227e+01 6.737000000000000455e+01 6.742000000000000171e+01 6.746999999999999886e+01 6.753000000000000114e+01 6.757999999999999829e+01 6.762999999999999545e+01 6.768000000000000682e+01 6.773000000000000398e+01 6.778000000000000114e+01 6.782999999999999829e+01 6.787999999999999545e+01 6.793000000000000682e+01 6.798000000000000398e+01 6.803000000000000114e+01 6.806999999999999318e+01 6.812000000000000455e+01 6.817000000000000171e+01 6.821999999999999886e+01 6.826000000000000512e+01 6.831000000000000227e+01 6.834999999999999432e+01 6.840000000000000568e+01 6.843999999999999773e+01 6.848999999999999488e+01 6.853000000000000114e+01 6.857999999999999829e+01 6.862000000000000455e+01 6.865999999999999659e+01 6.870999999999999375e+01 6.875000000000000000e+01 6.879999999999999716e+01 6.884000000000000341e+01 6.887999999999999545e+01 6.892000000000000171e+01 6.896999999999999886e+01 6.901000000000000512e+01 6.904999999999999716e+01 6.909000000000000341e+01 6.912999999999999545e+01 6.918000000000000682e+01 6.921999999999999886e+01 6.926000000000000512e+01 6.929999999999999716e+01 6.934000000000000341e+01 6.937999999999999545e+01 6.942000000000000171e+01 6.945000000000000284e+01 6.948999999999999488e+01 6.953000000000000114e+01 6.956999999999999318e+01 6.959999999999999432e+01 6.964000000000000057e+01 6.967000000000000171e+01 6.970999999999999375e+01 6.973999999999999488e+01 6.978000000000000114e+01 6.981000000000000227e+01 6.984000000000000341e+01 6.987000000000000455e+01 6.990000000000000568e+01 6.993000000000000682e+01 6.995999999999999375e+01 6.998999999999999488e+01 7.001999999999999602e+01 7.004999999999999716e+01 7.006999999999999318e+01 7.009999999999999432e+01 7.012000000000000455e+01 7.015000000000000568e+01 7.017000000000000171e+01 7.020000000000000284e+01 7.021999999999999886e+01 7.023999999999999488e+01 7.026000000000000512e+01 7.029000000000000625e+01 7.031000000000000227e+01 7.032999999999999829e+01 7.034999999999999432e+01 7.037000000000000455e+01 7.039000000000000057e+01 7.040000000000000568e+01 7.042000000000000171e+01 7.043999999999999773e+01 7.045999999999999375e+01 7.046999999999999886e+01 7.048999999999999488e+01 7.051000000000000512e+01 7.051999999999999602e+01 7.054000000000000625e+01 7.054999999999999716e+01 7.056999999999999318e+01 7.057999999999999829e+01 7.059000000000000341e+01 7.060999999999999943e+01 7.062000000000000455e+01 7.062999999999999545e+01 7.064000000000000057e+01 7.065000000000000568e+01 7.065999999999999659e+01 7.067000000000000171e+01 7.068000000000000682e+01 7.068999999999999773e+01 7.070000000000000284e+01 7.070999999999999375e+01 7.071999999999999886e+01 7.071999999999999886e+01 7.073000000000000398e+01 7.073999999999999488e+01 7.073999999999999488e+01 7.075000000000000000e+01 7.076000000000000512e+01 7.076000000000000512e+01 7.076999999999999602e+01 7.076999999999999602e+01 7.078000000000000114e+01 7.078000000000000114e+01 7.078000000000000114e+01 7.079000000000000625e+01 7.079000000000000625e+01 7.079000000000000625e+01 7.079999999999999716e+01 7.079999999999999716e+01 7.079999999999999716e+01 7.079999999999999716e+01 7.079999999999999716e+01 7.079999999999999716e+01 7.079999999999999716e+01 7.079999999999999716e+01 7.079999999999999716e+01 7.079999999999999716e+01 7.079999999999999716e+01 7.079999999999999716e+01 7.079999999999999716e+01 7.079999999999999716e+01 7.079999999999999716e+01 7.079000000000000625e+01 7.079000000000000625e+01 7.079000000000000625e+01 7.078000000000000114e+01 7.078000000000000114e+01 7.078000000000000114e+01 7.076999999999999602e+01 7.076999999999999602e+01 7.076000000000000512e+01 7.076000000000000512e+01 7.075000000000000000e+01 7.075000000000000000e+01 7.073999999999999488e+01 7.073000000000000398e+01 7.071999999999999886e+01 7.071999999999999886e+01 7.070999999999999375e+01 7.070000000000000284e+01 7.068999999999999773e+01 7.068000000000000682e+01 7.067000000000000171e+01 7.065999999999999659e+01 7.065000000000000568e+01 7.062999999999999545e+01 7.062000000000000455e+01 7.060999999999999943e+01 7.059999999999999432e+01 7.057999999999999829e+01 7.056999999999999318e+01 7.054999999999999716e+01 7.054000000000000625e+01 7.051999999999999602e+01 7.050000000000000000e+01 7.048999999999999488e+01 7.046999999999999886e+01 7.045000000000000284e+01 7.043000000000000682e+01 7.040999999999999659e+01 7.039000000000000057e+01 7.037000000000000455e+01 7.034999999999999432e+01 7.032999999999999829e+01 7.031000000000000227e+01 7.029000000000000625e+01 7.026999999999999602e+01 7.025000000000000000e+01 7.023000000000000398e+01 7.020999999999999375e+01 7.018999999999999773e+01 7.017000000000000171e+01 7.014000000000000057e+01 7.012000000000000455e+01 7.009999999999999432e+01 7.007999999999999829e+01 7.006000000000000227e+01 7.004000000000000625e+01 7.001999999999999602e+01 6.998999999999999488e+01 6.996999999999999886e+01 6.995000000000000284e+01 6.993000000000000682e+01 6.990999999999999659e+01 6.989000000000000057e+01 6.987000000000000455e+01 6.984999999999999432e+01 6.982999999999999829e+01 6.981000000000000227e+01 6.979000000000000625e+01 6.976999999999999602e+01 6.975000000000000000e+01 6.973999999999999488e+01 6.971999999999999886e+01 6.970000000000000284e+01 6.968000000000000682e+01 6.965999999999999659e+01 6.965000000000000568e+01 6.962999999999999545e+01 6.960999999999999943e+01 6.959999999999999432e+01 6.957999999999999829e+01 6.956000000000000227e+01 6.954999999999999716e+01 6.953000000000000114e+01 6.951000000000000512e+01 6.950000000000000000e+01 6.948000000000000398e+01 6.945999999999999375e+01 6.945000000000000284e+01 6.943000000000000682e+01 6.942000000000000171e+01 6.940000000000000568e+01 6.937999999999999545e+01 6.937000000000000455e+01 6.934999999999999432e+01 6.932999999999999829e+01 6.931999999999999318e+01 6.929999999999999716e+01 6.929000000000000625e+01 6.926999999999999602e+01 6.926000000000000512e+01 6.923999999999999488e+01 6.923000000000000398e+01 6.920999999999999375e+01 6.920000000000000284e+01 6.918000000000000682e+01 6.917000000000000171e+01 6.915000000000000568e+01 6.914000000000000057e+01 6.912999999999999545e+01 6.912000000000000455e+01 6.909999999999999432e+01 6.909000000000000341e+01 6.907999999999999829e+01 6.906999999999999318e+01 6.904999999999999716e+01 6.904000000000000625e+01 6.903000000000000114e+01 6.901999999999999602e+01 6.901000000000000512e+01 6.900000000000000000e+01 6.898999999999999488e+01 6.898000000000000398e+01 6.896999999999999886e+01 6.895999999999999375e+01 6.895000000000000284e+01 6.893999999999999773e+01 6.893000000000000682e+01 6.893000000000000682e+01 6.892000000000000171e+01 6.890999999999999659e+01 6.890000000000000568e+01 6.889000000000000057e+01 6.887999999999999545e+01 6.887000000000000455e+01 6.885999999999999943e+01 6.884999999999999432e+01 6.884000000000000341e+01 6.882999999999999829e+01 6.882999999999999829e+01 6.881999999999999318e+01 6.881000000000000227e+01 6.879999999999999716e+01 6.879000000000000625e+01 6.879000000000000625e+01 6.878000000000000114e+01 6.878000000000000114e+01 6.876999999999999602e+01 6.876999999999999602e+01 6.876000000000000512e+01 6.876000000000000512e+01 6.876000000000000512e+01 6.876000000000000512e+01 6.875000000000000000e+01 6.875000000000000000e+01 6.875000000000000000e+01 6.876000000000000512e+01 6.876000000000000512e+01 6.876000000000000512e+01 6.876000000000000512e+01 6.876999999999999602e+01 6.876999999999999602e+01 6.878000000000000114e+01 6.879000000000000625e+01 6.879999999999999716e+01 6.879999999999999716e+01 6.881000000000000227e+01 6.881999999999999318e+01 6.884000000000000341e+01 6.884999999999999432e+01 6.885999999999999943e+01 6.887999999999999545e+01 6.889000000000000057e+01 6.890999999999999659e+01 6.892000000000000171e+01 6.893999999999999773e+01 6.895999999999999375e+01 6.898000000000000398e+01 6.900000000000000000e+01 6.901999999999999602e+01 6.904999999999999716e+01 6.906999999999999318e+01 6.909000000000000341e+01 6.912000000000000455e+01 6.915000000000000568e+01 6.917000000000000171e+01 6.920000000000000284e+01 6.923000000000000398e+01 6.926000000000000512e+01 6.929000000000000625e+01 6.932999999999999829e+01 6.935999999999999943e+01 6.939000000000000057e+01 6.943000000000000682e+01 6.945999999999999375e+01 6.950000000000000000e+01 6.953000000000000114e+01 6.956999999999999318e+01 6.960999999999999943e+01 6.965000000000000568e+01 6.968999999999999773e+01 6.973000000000000398e+01 6.976999999999999602e+01 6.981000000000000227e+01 6.984999999999999432e+01 6.990000000000000568e+01 6.993999999999999773e+01 6.998000000000000398e+01 7.003000000000000114e+01 7.007999999999999829e+01 7.012000000000000455e+01 7.017000000000000171e+01 7.021999999999999886e+01 7.026999999999999602e+01 7.031999999999999318e+01 7.037000000000000455e+01 7.042000000000000171e+01 7.046999999999999886e+01 7.051999999999999602e+01 7.056999999999999318e+01 7.062999999999999545e+01 7.068000000000000682e+01 7.073999999999999488e+01 7.079000000000000625e+01 7.084999999999999432e+01 7.090999999999999659e+01 7.095999999999999375e+01 7.101999999999999602e+01 7.107999999999999829e+01 7.114000000000000057e+01 7.120000000000000284e+01 7.126000000000000512e+01 7.131999999999999318e+01 7.137999999999999545e+01 7.143999999999999773e+01 7.150000000000000000e+01 7.156000000000000227e+01 7.162999999999999545e+01 7.168999999999999773e+01 7.175000000000000000e+01 7.181999999999999318e+01 7.187999999999999545e+01 7.195000000000000284e+01 7.201000000000000512e+01 7.207999999999999829e+01 7.215000000000000568e+01 7.220999999999999375e+01 7.228000000000000114e+01 7.234999999999999432e+01 7.242000000000000171e+01 7.248999999999999488e+01 7.256000000000000227e+01 7.262999999999999545e+01 7.270000000000000284e+01 7.276999999999999602e+01 7.284000000000000341e+01 7.290999999999999659e+01 7.298000000000000398e+01 7.304999999999999716e+01 7.312999999999999545e+01 7.320000000000000284e+01 7.326999999999999602e+01 7.334000000000000341e+01 7.342000000000000171e+01 7.348999999999999488e+01 7.356000000000000227e+01 7.362999999999999545e+01 7.370999999999999375e+01 7.378000000000000114e+01 7.384999999999999432e+01 7.392000000000000171e+01 7.398999999999999488e+01 7.406000000000000227e+01 7.412999999999999545e+01 7.420000000000000284e+01 7.426999999999999602e+01 7.434000000000000341e+01 7.440999999999999659e+01 7.446999999999999886e+01 7.454000000000000625e+01 7.460999999999999943e+01 7.467000000000000171e+01 7.473000000000000398e+01 7.479999999999999716e+01 7.485999999999999943e+01 7.492000000000000171e+01 7.498000000000000398e+01 7.503000000000000114e+01 7.509000000000000341e+01 7.515000000000000568e+01 7.520000000000000284e+01 7.525000000000000000e+01 7.529999999999999716e+01 7.534999999999999432e+01 7.540000000000000568e+01 7.545000000000000284e+01 7.550000000000000000e+01 7.554000000000000625e+01 7.557999999999999829e+01 7.562999999999999545e+01 7.567000000000000171e+01 7.570000000000000284e+01 7.573999999999999488e+01 7.578000000000000114e+01 7.581000000000000227e+01 7.584000000000000341e+01 7.587000000000000455e+01 7.590000000000000568e+01 7.593000000000000682e+01 7.595999999999999375e+01 7.598000000000000398e+01 7.600000000000000000e+01 7.603000000000000114e+01 7.604999999999999716e+01 7.606999999999999318e+01 7.607999999999999829e+01 7.609999999999999432e+01 7.610999999999999943e+01 7.612999999999999545e+01 7.614000000000000057e+01 7.615000000000000568e+01 7.615999999999999659e+01 7.615999999999999659e+01 7.617000000000000171e+01 7.617000000000000171e+01 7.618000000000000682e+01 7.618000000000000682e+01 7.618000000000000682e+01 7.618000000000000682e+01 7.618000000000000682e+01 7.617000000000000171e+01 7.617000000000000171e+01 7.617000000000000171e+01 7.615999999999999659e+01 7.615000000000000568e+01 7.614000000000000057e+01 7.612999999999999545e+01 7.612000000000000455e+01 7.610999999999999943e+01 7.609999999999999432e+01 7.607999999999999829e+01 7.606999999999999318e+01 7.604999999999999716e+01 7.603000000000000114e+01 7.601999999999999602e+01 7.600000000000000000e+01 7.598000000000000398e+01 7.595000000000000284e+01 7.593000000000000682e+01 7.590999999999999659e+01 7.587999999999999545e+01 7.585999999999999943e+01 7.582999999999999829e+01 7.581000000000000227e+01 7.578000000000000114e+01 7.575000000000000000e+01 7.571999999999999886e+01 7.568999999999999773e+01 7.565999999999999659e+01 7.562999999999999545e+01 7.559999999999999432e+01 7.556999999999999318e+01 7.554000000000000625e+01 7.550000000000000000e+01 7.546999999999999886e+01 7.543999999999999773e+01 7.540000000000000568e+01 7.537000000000000455e+01 7.532999999999999829e+01 7.529999999999999716e+01 7.526000000000000512e+01 7.523000000000000398e+01 7.518999999999999773e+01 7.515000000000000568e+01 7.512000000000000455e+01 7.507999999999999829e+01 7.504999999999999716e+01 7.501000000000000512e+01 7.496999999999999886e+01 7.493999999999999773e+01 7.490000000000000568e+01 7.487000000000000455e+01 7.482999999999999829e+01 7.479999999999999716e+01 7.476000000000000512e+01 7.473000000000000398e+01 7.468999999999999773e+01 7.465999999999999659e+01 7.462000000000000455e+01 7.459000000000000341e+01 7.456000000000000227e+01 7.451999999999999602e+01 7.448999999999999488e+01 7.445999999999999375e+01 7.443000000000000682e+01 7.440000000000000568e+01 7.435999999999999943e+01 7.432999999999999829e+01 7.429999999999999716e+01 7.426999999999999602e+01 7.423999999999999488e+01 7.421999999999999886e+01 7.418999999999999773e+01 7.415999999999999659e+01 7.412999999999999545e+01 7.409999999999999432e+01 7.407999999999999829e+01 7.404999999999999716e+01 7.401999999999999602e+01 7.400000000000000000e+01 7.396999999999999886e+01 7.395000000000000284e+01 7.392000000000000171e+01 7.390000000000000568e+01 7.387999999999999545e+01 7.384999999999999432e+01 7.382999999999999829e+01 7.381000000000000227e+01 7.379000000000000625e+01 7.376000000000000512e+01 7.373999999999999488e+01 7.371999999999999886e+01 7.370000000000000284e+01 7.368000000000000682e+01 7.365999999999999659e+01 7.364000000000000057e+01 7.362999999999999545e+01 7.360999999999999943e+01 7.359000000000000341e+01 7.356999999999999318e+01 7.356000000000000227e+01 7.354000000000000625e+01 7.353000000000000114e+01 7.351000000000000512e+01 7.350000000000000000e+01 7.348000000000000398e+01 7.346999999999999886e+01 7.345999999999999375e+01 7.345000000000000284e+01 7.343999999999999773e+01 7.343000000000000682e+01 7.342000000000000171e+01 7.340999999999999659e+01 7.340000000000000568e+01 7.339000000000000057e+01 7.339000000000000057e+01 7.337999999999999545e+01 7.337999999999999545e+01 7.337000000000000455e+01 7.335999999999999943e+01 7.335999999999999943e+01 7.335999999999999943e+01 7.334999999999999432e+01 7.334999999999999432e+01 7.334999999999999432e+01 7.334000000000000341e+01 7.334000000000000341e+01 7.334000000000000341e+01 7.334000000000000341e+01 7.334000000000000341e+01 7.334000000000000341e+01 7.332999999999999829e+01 7.332999999999999829e+01 7.332999999999999829e+01 7.332999999999999829e+01 7.332999999999999829e+01 7.332999999999999829e+01 7.332999999999999829e+01 7.332999999999999829e+01 7.332999999999999829e+01 7.332999999999999829e+01 7.332999999999999829e+01 7.332999999999999829e+01 7.332999999999999829e+01 7.332999999999999829e+01 7.332999999999999829e+01 7.332999999999999829e+01 7.332999999999999829e+01 7.332999999999999829e+01 7.332999999999999829e+01 7.332999999999999829e+01 7.332999999999999829e+01 7.332999999999999829e+01 7.332999999999999829e+01 7.332999999999999829e+01 7.332999999999999829e+01 7.332999999999999829e+01 7.332999999999999829e+01 7.332999999999999829e+01 7.332999999999999829e+01 7.332999999999999829e+01 7.332999999999999829e+01 7.332999999999999829e+01 7.332999999999999829e+01 7.332999999999999829e+01 7.332999999999999829e+01 7.334000000000000341e+01 7.334000000000000341e+01 7.334000000000000341e+01 7.334999999999999432e+01 7.334999999999999432e+01 7.335999999999999943e+01 7.335999999999999943e+01 7.337000000000000455e+01 7.337999999999999545e+01 7.337999999999999545e+01 7.339000000000000057e+01 7.340000000000000568e+01 7.340999999999999659e+01 7.342000000000000171e+01 7.343000000000000682e+01 7.345000000000000284e+01 7.345999999999999375e+01 7.346999999999999886e+01 7.348999999999999488e+01 7.351000000000000512e+01 7.351999999999999602e+01 7.354000000000000625e+01 7.356000000000000227e+01 7.357999999999999829e+01 7.359999999999999432e+01 7.362000000000000455e+01 7.364000000000000057e+01 7.365999999999999659e+01 7.368999999999999773e+01 7.370999999999999375e+01 7.373999999999999488e+01 7.376000000000000512e+01 7.379000000000000625e+01 7.381999999999999318e+01 7.384000000000000341e+01 7.387000000000000455e+01 7.390000000000000568e+01 7.393000000000000682e+01 7.395999999999999375e+01 7.398999999999999488e+01 7.403000000000000114e+01 7.406000000000000227e+01 7.409000000000000341e+01 7.412000000000000455e+01 7.415999999999999659e+01 7.418999999999999773e+01 7.421999999999999886e+01 7.426000000000000512e+01 7.429000000000000625e+01 7.432999999999999829e+01 7.435999999999999943e+01 7.439000000000000057e+01 7.443000000000000682e+01 7.445999999999999375e+01 7.450000000000000000e+01 7.453000000000000114e+01 7.456999999999999318e+01 7.459999999999999432e+01 7.462999999999999545e+01 7.467000000000000171e+01 7.470000000000000284e+01 7.473000000000000398e+01 7.476999999999999602e+01 7.479999999999999716e+01 7.482999999999999829e+01 7.487000000000000455e+01 7.490000000000000568e+01 7.493000000000000682e+01 7.495999999999999375e+01 7.498999999999999488e+01 7.503000000000000114e+01 7.506000000000000227e+01 7.509000000000000341e+01 7.512000000000000455e+01 7.515000000000000568e+01 7.518000000000000682e+01 7.520999999999999375e+01 7.523000000000000398e+01 7.526000000000000512e+01 7.529000000000000625e+01 7.531999999999999318e+01 7.534000000000000341e+01 7.537000000000000455e+01 7.540000000000000568e+01 7.542000000000000171e+01 7.545000000000000284e+01 7.546999999999999886e+01 7.550000000000000000e+01 7.551999999999999602e+01 7.554000000000000625e+01 7.556000000000000227e+01 7.559000000000000341e+01 7.560999999999999943e+01 7.562999999999999545e+01 7.564000000000000057e+01 7.565999999999999659e+01 7.568000000000000682e+01 7.570000000000000284e+01 7.570999999999999375e+01 7.573000000000000398e+01 7.573999999999999488e+01 7.576000000000000512e+01 7.576999999999999602e+01 7.578000000000000114e+01 7.579000000000000625e+01 7.579999999999999716e+01 7.581000000000000227e+01 7.581999999999999318e+01 7.581999999999999318e+01 7.582999999999999829e+01 7.582999999999999829e+01 7.584000000000000341e+01 7.584000000000000341e+01 7.584000000000000341e+01 7.584000000000000341e+01 7.584000000000000341e+01 7.584000000000000341e+01 7.584000000000000341e+01 7.584000000000000341e+01 7.582999999999999829e+01 7.582999999999999829e+01 7.581999999999999318e+01 7.581999999999999318e+01 7.581000000000000227e+01 7.579999999999999716e+01 7.579000000000000625e+01 7.578000000000000114e+01 7.576999999999999602e+01 7.576000000000000512e+01 7.573999999999999488e+01 7.573000000000000398e+01 7.571999999999999886e+01 7.570000000000000284e+01 7.568999999999999773e+01 7.567000000000000171e+01 7.565000000000000568e+01 7.564000000000000057e+01 7.562000000000000455e+01 7.559999999999999432e+01 7.557999999999999829e+01 7.556000000000000227e+01 7.554000000000000625e+01 7.551999999999999602e+01 7.550000000000000000e+01 7.548000000000000398e+01 7.545999999999999375e+01 7.543999999999999773e+01 7.542000000000000171e+01 7.540000000000000568e+01 7.537999999999999545e+01 7.537000000000000455e+01 7.534999999999999432e+01 7.532999999999999829e+01 7.531000000000000227e+01 7.529000000000000625e+01 7.526999999999999602e+01 7.525000000000000000e+01 7.523999999999999488e+01 7.521999999999999886e+01 7.520000000000000284e+01 7.518999999999999773e+01 7.518000000000000682e+01 7.515999999999999659e+01 7.515000000000000568e+01 7.514000000000000057e+01 7.512000000000000455e+01 7.510999999999999943e+01 7.509999999999999432e+01 7.509999999999999432e+01 7.509000000000000341e+01 7.507999999999999829e+01 7.506999999999999318e+01 7.506999999999999318e+01 7.506999999999999318e+01 7.506000000000000227e+01 7.506000000000000227e+01 7.506000000000000227e+01 7.506000000000000227e+01 7.506000000000000227e+01 7.506000000000000227e+01 7.506999999999999318e+01 7.506999999999999318e+01 7.507999999999999829e+01 7.509000000000000341e+01 7.509000000000000341e+01 7.509999999999999432e+01 7.510999999999999943e+01 7.512999999999999545e+01 7.514000000000000057e+01 7.515000000000000568e+01 7.517000000000000171e+01 7.518000000000000682e+01 7.520000000000000284e+01 7.521999999999999886e+01 7.523999999999999488e+01 7.526000000000000512e+01 7.528000000000000114e+01 7.529999999999999716e+01 7.531999999999999318e+01 7.534999999999999432e+01 7.537000000000000455e+01 7.539000000000000057e+01 7.542000000000000171e+01 7.543999999999999773e+01 7.546999999999999886e+01 7.548999999999999488e+01 7.551999999999999602e+01 7.554999999999999716e+01 7.556999999999999318e+01 7.559999999999999432e+01 7.562999999999999545e+01 7.565999999999999659e+01 7.568000000000000682e+01 7.570999999999999375e+01 7.573999999999999488e+01 7.576000000000000512e+01 7.579000000000000625e+01 7.581999999999999318e+01 7.584999999999999432e+01 7.587000000000000455e+01 7.590000000000000568e+01 7.592000000000000171e+01 7.595000000000000284e+01 7.598000000000000398e+01 7.600000000000000000e+01 7.601999999999999602e+01 7.604999999999999716e+01 7.606999999999999318e+01 7.609000000000000341e+01 7.610999999999999943e+01 7.612999999999999545e+01 7.615000000000000568e+01 7.617000000000000171e+01 7.618999999999999773e+01 7.620999999999999375e+01 7.621999999999999886e+01 7.623999999999999488e+01 7.625000000000000000e+01 7.626999999999999602e+01 7.628000000000000114e+01 7.629999999999999716e+01 7.631000000000000227e+01 7.631999999999999318e+01 7.632999999999999829e+01 7.634000000000000341e+01 7.634999999999999432e+01 7.635999999999999943e+01 7.637000000000000455e+01 7.637999999999999545e+01 7.639000000000000057e+01 7.639000000000000057e+01 7.640000000000000568e+01 7.640999999999999659e+01 7.640999999999999659e+01 7.642000000000000171e+01 7.642000000000000171e+01 7.643000000000000682e+01 7.643000000000000682e+01 7.643000000000000682e+01 7.643999999999999773e+01 7.643999999999999773e+01 7.643999999999999773e+01 7.645000000000000284e+01 7.645000000000000284e+01 7.645000000000000284e+01 7.645000000000000284e+01 7.645999999999999375e+01 7.645999999999999375e+01 7.645999999999999375e+01 7.645999999999999375e+01 7.645999999999999375e+01 7.646999999999999886e+01 7.646999999999999886e+01 7.646999999999999886e+01 7.646999999999999886e+01 7.646999999999999886e+01 7.646999999999999886e+01 7.648000000000000398e+01 7.648000000000000398e+01 7.648000000000000398e+01 7.648000000000000398e+01 7.648000000000000398e+01 7.648999999999999488e+01 7.648999999999999488e+01 7.648999999999999488e+01 7.648999999999999488e+01 7.648999999999999488e+01 7.650000000000000000e+01 7.650000000000000000e+01 7.650000000000000000e+01 7.650000000000000000e+01 7.650000000000000000e+01 7.650000000000000000e+01 7.650000000000000000e+01 7.650000000000000000e+01 7.651000000000000512e+01 7.651000000000000512e+01 7.651000000000000512e+01 7.651000000000000512e+01 7.651000000000000512e+01 7.651000000000000512e+01 7.651000000000000512e+01 7.651000000000000512e+01 7.651000000000000512e+01 7.651000000000000512e+01 7.651000000000000512e+01 7.651000000000000512e+01 7.651000000000000512e+01 7.651000000000000512e+01 7.651000000000000512e+01 7.651000000000000512e+01 7.651000000000000512e+01 7.651000000000000512e+01 7.651000000000000512e+01 7.651000000000000512e+01 7.651000000000000512e+01 7.651999999999999602e+01 7.651999999999999602e+01 7.651999999999999602e+01 7.651999999999999602e+01 7.653000000000000114e+01 7.653000000000000114e+01 7.654000000000000625e+01 7.654000000000000625e+01 7.654999999999999716e+01 7.656000000000000227e+01 7.656000000000000227e+01 7.656999999999999318e+01 7.657999999999999829e+01 7.659000000000000341e+01 7.659999999999999432e+01 7.660999999999999943e+01 7.662000000000000455e+01 7.662999999999999545e+01 7.665000000000000568e+01 7.665999999999999659e+01 7.668000000000000682e+01 7.668999999999999773e+01 7.670999999999999375e+01 7.671999999999999886e+01 7.673999999999999488e+01 7.676000000000000512e+01 7.678000000000000114e+01 7.679999999999999716e+01 7.681999999999999318e+01 7.684000000000000341e+01 7.685999999999999943e+01 7.687999999999999545e+01 7.690999999999999659e+01 7.693000000000000682e+01 7.695999999999999375e+01 7.698000000000000398e+01 7.701000000000000512e+01 7.703000000000000114e+01 7.706000000000000227e+01 7.709000000000000341e+01 7.712000000000000455e+01 7.715000000000000568e+01 7.718000000000000682e+01 7.720999999999999375e+01 7.723999999999999488e+01 7.726999999999999602e+01 7.729999999999999716e+01 7.732999999999999829e+01 7.737000000000000455e+01 7.740000000000000568e+01 7.743000000000000682e+01 7.746999999999999886e+01 7.750000000000000000e+01 7.754000000000000625e+01 7.756999999999999318e+01 7.760999999999999943e+01 7.764000000000000057e+01 7.768000000000000682e+01 7.770999999999999375e+01 7.775000000000000000e+01 7.779000000000000625e+01 7.782999999999999829e+01 7.785999999999999943e+01 7.790000000000000568e+01 7.793999999999999773e+01 7.798000000000000398e+01 7.801999999999999602e+01 7.806000000000000227e+01 7.809999999999999432e+01 7.814000000000000057e+01 7.818000000000000682e+01 7.820999999999999375e+01 7.825000000000000000e+01 7.829000000000000625e+01 7.832999999999999829e+01 7.837000000000000455e+01 7.840999999999999659e+01 7.845000000000000284e+01 7.848999999999999488e+01 7.853000000000000114e+01 7.856999999999999318e+01 7.860999999999999943e+01 7.865000000000000568e+01 7.868999999999999773e+01 7.871999999999999886e+01 7.876000000000000512e+01 7.879999999999999716e+01 7.884000000000000341e+01 7.887999999999999545e+01 7.890999999999999659e+01 7.895000000000000284e+01 7.898999999999999488e+01 7.903000000000000114e+01 7.906000000000000227e+01 7.909999999999999432e+01 7.912999999999999545e+01 7.917000000000000171e+01 7.920999999999999375e+01 7.923999999999999488e+01 7.926999999999999602e+01 7.931000000000000227e+01 7.934000000000000341e+01 7.937999999999999545e+01 7.940999999999999659e+01 7.943999999999999773e+01 7.946999999999999886e+01 7.950000000000000000e+01 7.953000000000000114e+01 7.956000000000000227e+01 7.959000000000000341e+01 7.962000000000000455e+01 7.965000000000000568e+01 7.968000000000000682e+01 7.970999999999999375e+01 7.973000000000000398e+01 7.976000000000000512e+01 7.978000000000000114e+01 7.981000000000000227e+01 7.982999999999999829e+01 7.984999999999999432e+01 7.987999999999999545e+01 7.990000000000000568e+01 7.992000000000000171e+01 7.993999999999999773e+01 7.995999999999999375e+01 7.998000000000000398e+01 8.000000000000000000e+01 8.001999999999999602e+01 8.004000000000000625e+01 8.006000000000000227e+01 8.007999999999999829e+01 8.009999999999999432e+01 8.012000000000000455e+01 8.014000000000000057e+01 8.015000000000000568e+01 8.017000000000000171e+01 8.018999999999999773e+01 8.020000000000000284e+01 8.021999999999999886e+01 8.023999999999999488e+01 8.025000000000000000e+01 8.026999999999999602e+01 8.028000000000000114e+01 8.029999999999999716e+01 8.031000000000000227e+01 8.032999999999999829e+01 8.034000000000000341e+01 8.034999999999999432e+01 8.035999999999999943e+01 8.037999999999999545e+01 8.039000000000000057e+01 8.040000000000000568e+01 8.040999999999999659e+01 8.042000000000000171e+01 8.043000000000000682e+01 8.043999999999999773e+01 8.045000000000000284e+01 8.045000000000000284e+01 8.045999999999999375e+01 8.046999999999999886e+01 8.048000000000000398e+01 8.048000000000000398e+01 8.048999999999999488e+01 8.048999999999999488e+01 8.050000000000000000e+01 8.050000000000000000e+01 8.050000000000000000e+01 8.051000000000000512e+01 8.051000000000000512e+01 8.051000000000000512e+01 8.051000000000000512e+01 8.051999999999999602e+01 8.051999999999999602e+01 8.051999999999999602e+01 8.051999999999999602e+01 8.051999999999999602e+01 8.051999999999999602e+01 8.051999999999999602e+01 8.051999999999999602e+01 8.051999999999999602e+01 8.051999999999999602e+01 8.051999999999999602e+01 8.051999999999999602e+01 8.053000000000000114e+01 8.053000000000000114e+01 8.053000000000000114e+01 8.053000000000000114e+01 8.053000000000000114e+01 8.053000000000000114e+01 8.053000000000000114e+01 8.054000000000000625e+01 8.054000000000000625e+01 8.054000000000000625e+01 8.054000000000000625e+01 8.054999999999999716e+01 8.054999999999999716e+01 8.056000000000000227e+01 8.056000000000000227e+01 8.056999999999999318e+01 8.056999999999999318e+01 8.057999999999999829e+01 8.059000000000000341e+01 8.059000000000000341e+01 8.059999999999999432e+01 8.060999999999999943e+01 8.062000000000000455e+01 8.062999999999999545e+01 8.064000000000000057e+01 8.065000000000000568e+01 8.065999999999999659e+01 8.067000000000000171e+01 8.068000000000000682e+01 8.068999999999999773e+01 8.070000000000000284e+01 8.070999999999999375e+01 8.071999999999999886e+01 8.073000000000000398e+01 8.073999999999999488e+01 8.075000000000000000e+01 8.076000000000000512e+01 8.076999999999999602e+01 8.079000000000000625e+01 8.079999999999999716e+01 8.081000000000000227e+01 8.081999999999999318e+01 8.082999999999999829e+01 8.084000000000000341e+01 8.085999999999999943e+01 8.087000000000000455e+01 8.087999999999999545e+01 8.089000000000000057e+01 8.090000000000000568e+01 8.092000000000000171e+01 8.093000000000000682e+01 8.093999999999999773e+01 8.095000000000000284e+01 8.096999999999999886e+01 8.098000000000000398e+01 8.098999999999999488e+01 8.101000000000000512e+01 8.101999999999999602e+01 8.104000000000000625e+01 8.104999999999999716e+01 8.106000000000000227e+01 8.107999999999999829e+01 8.109000000000000341e+01 8.110999999999999943e+01 8.112000000000000455e+01 8.112999999999999545e+01 8.115000000000000568e+01 8.115999999999999659e+01 8.118000000000000682e+01 8.118999999999999773e+01 8.120000000000000284e+01 8.121999999999999886e+01 8.123000000000000398e+01 8.125000000000000000e+01 8.126000000000000512e+01 8.126999999999999602e+01 8.129000000000000625e+01 8.129999999999999716e+01 8.131000000000000227e+01 8.131999999999999318e+01 8.134000000000000341e+01 8.134999999999999432e+01 8.135999999999999943e+01 8.137000000000000455e+01 8.137999999999999545e+01 8.139000000000000057e+01 8.140000000000000568e+01 8.140000000000000568e+01 8.140999999999999659e+01 8.142000000000000171e+01 8.143000000000000682e+01 8.143000000000000682e+01 8.143999999999999773e+01 8.143999999999999773e+01 8.145000000000000284e+01 8.145000000000000284e+01 8.145999999999999375e+01 8.145999999999999375e+01 8.145999999999999375e+01 8.145999999999999375e+01 8.146999999999999886e+01 8.146999999999999886e+01 8.146999999999999886e+01 8.146999999999999886e+01 8.146999999999999886e+01 8.146999999999999886e+01 8.145999999999999375e+01 8.145999999999999375e+01 8.145999999999999375e+01 8.145999999999999375e+01 8.145000000000000284e+01 8.145000000000000284e+01 8.143999999999999773e+01 8.143999999999999773e+01 8.143000000000000682e+01 8.142000000000000171e+01 8.142000000000000171e+01 8.140999999999999659e+01 8.140000000000000568e+01 8.139000000000000057e+01 8.137999999999999545e+01 8.137000000000000455e+01 8.135999999999999943e+01 8.134999999999999432e+01 8.134000000000000341e+01 8.132999999999999829e+01 8.131999999999999318e+01 8.131000000000000227e+01 8.129000000000000625e+01 8.128000000000000114e+01 8.126999999999999602e+01 8.126000000000000512e+01 8.123999999999999488e+01 8.123000000000000398e+01 8.121999999999999886e+01 8.120000000000000284e+01 8.118999999999999773e+01 8.117000000000000171e+01 8.115999999999999659e+01 8.114000000000000057e+01 8.112999999999999545e+01 8.110999999999999943e+01 8.109999999999999432e+01 8.107999999999999829e+01 8.106000000000000227e+01 8.104000000000000625e+01 8.101999999999999602e+01 8.101000000000000512e+01 8.098999999999999488e+01 8.096999999999999886e+01 8.095000000000000284e+01 8.093000000000000682e+01 8.090999999999999659e+01 8.089000000000000057e+01 8.087000000000000455e+01 8.084999999999999432e+01 8.082999999999999829e+01 8.081000000000000227e+01 8.079000000000000625e+01 8.076999999999999602e+01 8.075000000000000000e+01 8.073000000000000398e+01 8.071999999999999886e+01 8.070000000000000284e+01 8.068000000000000682e+01 8.065999999999999659e+01 8.064000000000000057e+01 8.062000000000000455e+01 8.060999999999999943e+01 8.059000000000000341e+01 8.056999999999999318e+01 8.056000000000000227e+01 8.054000000000000625e+01 8.053000000000000114e+01 8.051999999999999602e+01 8.050000000000000000e+01 8.048999999999999488e+01 8.048000000000000398e+01 8.046999999999999886e+01 8.045999999999999375e+01 8.045000000000000284e+01 8.043999999999999773e+01 8.043999999999999773e+01 8.043000000000000682e+01 8.043000000000000682e+01 8.042000000000000171e+01 8.042000000000000171e+01 8.042000000000000171e+01 8.042000000000000171e+01 8.042000000000000171e+01 8.042000000000000171e+01 8.042000000000000171e+01 8.042000000000000171e+01 8.043000000000000682e+01 8.043000000000000682e+01 8.043000000000000682e+01 8.043999999999999773e+01 8.043999999999999773e+01 8.045000000000000284e+01 8.045999999999999375e+01 8.046999999999999886e+01 8.048000000000000398e+01 8.048000000000000398e+01 8.048999999999999488e+01 8.051000000000000512e+01 8.051999999999999602e+01 8.053000000000000114e+01 8.054000000000000625e+01 8.054999999999999716e+01 8.056999999999999318e+01 8.057999999999999829e+01 8.059999999999999432e+01 8.060999999999999943e+01 8.062999999999999545e+01 8.064000000000000057e+01 8.065999999999999659e+01 8.068000000000000682e+01 8.070000000000000284e+01 8.071999999999999886e+01 8.073000000000000398e+01 8.075000000000000000e+01 8.078000000000000114e+01 8.079999999999999716e+01 8.081999999999999318e+01 8.084000000000000341e+01 8.085999999999999943e+01 8.089000000000000057e+01 8.090999999999999659e+01 8.093999999999999773e+01 8.095999999999999375e+01 8.098999999999999488e+01 8.101000000000000512e+01 8.104000000000000625e+01 8.106999999999999318e+01 8.109000000000000341e+01 8.112000000000000455e+01 8.115000000000000568e+01 8.118000000000000682e+01 8.120999999999999375e+01 8.123000000000000398e+01 8.126000000000000512e+01 8.129000000000000625e+01 8.131999999999999318e+01 8.134999999999999432e+01 8.137999999999999545e+01 8.140999999999999659e+01 8.143999999999999773e+01 8.145999999999999375e+01 8.148999999999999488e+01 8.151999999999999602e+01 8.154999999999999716e+01 8.157999999999999829e+01 8.160999999999999943e+01 8.164000000000000057e+01 8.165999999999999659e+01 8.168999999999999773e+01 8.171999999999999886e+01 8.175000000000000000e+01 8.176999999999999602e+01 8.179999999999999716e+01 8.182999999999999829e+01 8.185999999999999943e+01 8.187999999999999545e+01 8.190999999999999659e+01 8.193000000000000682e+01 8.195999999999999375e+01 8.198000000000000398e+01 8.201000000000000512e+01 8.203000000000000114e+01 8.204999999999999716e+01 8.206999999999999318e+01 8.209999999999999432e+01 8.212000000000000455e+01 8.214000000000000057e+01 8.215999999999999659e+01 8.218000000000000682e+01 8.218999999999999773e+01 8.220999999999999375e+01 8.223000000000000398e+01 8.225000000000000000e+01 8.226000000000000512e+01 8.228000000000000114e+01 8.229000000000000625e+01 8.231000000000000227e+01 8.231999999999999318e+01 8.232999999999999829e+01 8.234000000000000341e+01 8.235999999999999943e+01 8.237000000000000455e+01 8.237999999999999545e+01 8.239000000000000057e+01 8.240000000000000568e+01 8.240999999999999659e+01 8.240999999999999659e+01 8.242000000000000171e+01 8.243000000000000682e+01 8.243999999999999773e+01 8.243999999999999773e+01 8.245000000000000284e+01 8.245999999999999375e+01 8.245999999999999375e+01 8.246999999999999886e+01 8.246999999999999886e+01 8.248000000000000398e+01 8.248999999999999488e+01 8.248999999999999488e+01 8.250000000000000000e+01 8.250000000000000000e+01 8.251000000000000512e+01 8.251000000000000512e+01 8.251999999999999602e+01 8.251999999999999602e+01 8.253000000000000114e+01 8.254000000000000625e+01 8.254000000000000625e+01 8.254999999999999716e+01 8.254999999999999716e+01 8.256000000000000227e+01 8.256999999999999318e+01 8.256999999999999318e+01 8.257999999999999829e+01 8.257999999999999829e+01 8.259000000000000341e+01 8.259999999999999432e+01 8.260999999999999943e+01 8.260999999999999943e+01 8.262000000000000455e+01 8.262999999999999545e+01 8.262999999999999545e+01 8.264000000000000057e+01 8.265000000000000568e+01 8.265999999999999659e+01 8.267000000000000171e+01 8.268000000000000682e+01 8.268999999999999773e+01 8.270000000000000284e+01 8.270999999999999375e+01 8.271999999999999886e+01 8.273000000000000398e+01 8.273999999999999488e+01 8.275000000000000000e+01 8.276000000000000512e+01 8.276999999999999602e+01 8.278000000000000114e+01 8.279000000000000625e+01 8.279999999999999716e+01 8.281999999999999318e+01 8.282999999999999829e+01 8.284000000000000341e+01 8.284999999999999432e+01 8.287000000000000455e+01 8.287999999999999545e+01 8.289000000000000057e+01 8.290999999999999659e+01 8.292000000000000171e+01 8.293000000000000682e+01 8.295000000000000284e+01 8.295999999999999375e+01 8.298000000000000398e+01 8.298999999999999488e+01 8.301000000000000512e+01 8.301999999999999602e+01 8.304000000000000625e+01 8.304999999999999716e+01 8.306999999999999318e+01 8.309000000000000341e+01 8.309999999999999432e+01 8.312000000000000455e+01 8.314000000000000057e+01 8.315000000000000568e+01 8.317000000000000171e+01 8.318999999999999773e+01 8.320999999999999375e+01 8.321999999999999886e+01 8.323999999999999488e+01 8.326000000000000512e+01 8.328000000000000114e+01 8.329999999999999716e+01 8.331000000000000227e+01 8.332999999999999829e+01 8.334999999999999432e+01 8.337000000000000455e+01 8.339000000000000057e+01 8.340000000000000568e+01 8.342000000000000171e+01 8.343999999999999773e+01 8.345999999999999375e+01 8.348000000000000398e+01 8.350000000000000000e+01 8.351000000000000512e+01 8.353000000000000114e+01 8.354999999999999716e+01 8.356999999999999318e+01 8.359000000000000341e+01 8.359999999999999432e+01 8.362000000000000455e+01 8.364000000000000057e+01 8.365000000000000568e+01 8.367000000000000171e+01 8.368999999999999773e+01 8.370000000000000284e+01 8.371999999999999886e+01 8.373000000000000398e+01 8.375000000000000000e+01 8.376000000000000512e+01 8.378000000000000114e+01 8.379000000000000625e+01 8.379999999999999716e+01 8.381000000000000227e+01 8.382999999999999829e+01 8.384000000000000341e+01 8.384999999999999432e+01 8.385999999999999943e+01 8.387000000000000455e+01 8.387999999999999545e+01 8.389000000000000057e+01 8.390000000000000568e+01 8.390000000000000568e+01 8.390999999999999659e+01 8.392000000000000171e+01 8.393000000000000682e+01 8.393000000000000682e+01 8.393999999999999773e+01 8.393999999999999773e+01 8.395000000000000284e+01 8.395000000000000284e+01 8.395999999999999375e+01 8.395999999999999375e+01 8.395999999999999375e+01 8.396999999999999886e+01 8.396999999999999886e+01 8.396999999999999886e+01 8.396999999999999886e+01 8.396999999999999886e+01 8.398000000000000398e+01 8.398000000000000398e+01 8.398000000000000398e+01 8.398000000000000398e+01 8.398000000000000398e+01 8.398000000000000398e+01 8.398000000000000398e+01 8.398000000000000398e+01 8.398000000000000398e+01 8.398000000000000398e+01 8.398999999999999488e+01 8.398999999999999488e+01 8.398999999999999488e+01 8.398999999999999488e+01 8.398999999999999488e+01 8.398999999999999488e+01 8.398999999999999488e+01 8.398999999999999488e+01 8.398999999999999488e+01 8.398999999999999488e+01 8.398000000000000398e+01 8.398000000000000398e+01 8.398000000000000398e+01 8.398000000000000398e+01 8.396999999999999886e+01 8.396999999999999886e+01 8.396999999999999886e+01 8.395999999999999375e+01 8.395000000000000284e+01 8.395000000000000284e+01 8.393999999999999773e+01 8.393000000000000682e+01 8.392000000000000171e+01 8.390999999999999659e+01 8.390000000000000568e+01 8.389000000000000057e+01 8.387000000000000455e+01 8.385999999999999943e+01 8.384000000000000341e+01 8.382999999999999829e+01 8.381000000000000227e+01 8.379000000000000625e+01 8.376999999999999602e+01 8.373999999999999488e+01 8.371999999999999886e+01 8.368999999999999773e+01 8.367000000000000171e+01 8.364000000000000057e+01 8.360999999999999943e+01 8.357999999999999829e+01 8.354999999999999716e+01 8.351000000000000512e+01 8.348000000000000398e+01 8.343999999999999773e+01 8.340999999999999659e+01 8.337000000000000455e+01 8.332999999999999829e+01 8.329000000000000625e+01 8.325000000000000000e+01 8.320000000000000284e+01 8.315999999999999659e+01 8.310999999999999943e+01 8.306999999999999318e+01 8.301999999999999602e+01 8.296999999999999886e+01 8.292000000000000171e+01 8.287000000000000455e+01 8.281999999999999318e+01 8.276999999999999602e+01 8.271999999999999886e+01 8.267000000000000171e+01 8.260999999999999943e+01 8.256000000000000227e+01 8.250000000000000000e+01 8.245000000000000284e+01 8.239000000000000057e+01 8.232999999999999829e+01 8.228000000000000114e+01 8.221999999999999886e+01 8.215999999999999659e+01 8.209999999999999432e+01 8.204000000000000625e+01 8.198000000000000398e+01 8.192000000000000171e+01 8.185999999999999943e+01 8.179999999999999716e+01 8.173999999999999488e+01 8.168000000000000682e+01 8.162000000000000455e+01 8.156000000000000227e+01 8.150000000000000000e+01 8.143999999999999773e+01 8.137999999999999545e+01 8.131999999999999318e+01 8.125000000000000000e+01 8.118999999999999773e+01 8.112999999999999545e+01 8.106999999999999318e+01 8.101000000000000512e+01 8.095000000000000284e+01 8.089000000000000057e+01 8.082999999999999829e+01 8.076999999999999602e+01 8.070999999999999375e+01 8.065000000000000568e+01 8.059000000000000341e+01 8.053000000000000114e+01 8.046999999999999886e+01 8.040999999999999659e+01 8.034999999999999432e+01 8.029999999999999716e+01 8.023999999999999488e+01 8.018000000000000682e+01 8.012999999999999545e+01 8.006999999999999318e+01 8.001999999999999602e+01 7.996999999999999886e+01 7.990999999999999659e+01 7.985999999999999943e+01 7.981000000000000227e+01 7.976000000000000512e+01 7.970999999999999375e+01 7.965999999999999659e+01 7.960999999999999943e+01 7.956000000000000227e+01 7.951000000000000512e+01 7.946999999999999886e+01 7.942000000000000171e+01 7.937999999999999545e+01 7.932999999999999829e+01 7.929000000000000625e+01 7.925000000000000000e+01 7.920999999999999375e+01 7.917000000000000171e+01 7.912999999999999545e+01 7.909999999999999432e+01 7.906000000000000227e+01 7.903000000000000114e+01 7.898999999999999488e+01 7.895999999999999375e+01 7.893000000000000682e+01 7.890000000000000568e+01 7.887999999999999545e+01 7.884999999999999432e+01 7.881999999999999318e+01 7.879999999999999716e+01 7.878000000000000114e+01 7.876000000000000512e+01 7.873999999999999488e+01 7.871999999999999886e+01 7.870000000000000284e+01 7.868999999999999773e+01 7.868000000000000682e+01 7.865999999999999659e+01 7.865000000000000568e+01 7.864000000000000057e+01 7.862999999999999545e+01 7.862999999999999545e+01 7.862000000000000455e+01 7.862000000000000455e+01 7.860999999999999943e+01 7.860999999999999943e+01 7.860999999999999943e+01 7.860999999999999943e+01 7.860999999999999943e+01 7.862000000000000455e+01 7.862000000000000455e+01 7.862999999999999545e+01 7.862999999999999545e+01 7.864000000000000057e+01 7.865000000000000568e+01 7.865999999999999659e+01 7.867000000000000171e+01 7.868999999999999773e+01 7.870000000000000284e+01 7.871999999999999886e+01 7.873000000000000398e+01 7.875000000000000000e+01 7.876999999999999602e+01 7.879000000000000625e+01 7.881000000000000227e+01 7.882999999999999829e+01 7.884999999999999432e+01 7.887999999999999545e+01 7.890000000000000568e+01 7.892000000000000171e+01 7.895000000000000284e+01 7.898000000000000398e+01 7.900000000000000000e+01 7.903000000000000114e+01 7.906000000000000227e+01 7.907999999999999829e+01 7.910999999999999943e+01 7.914000000000000057e+01 7.917000000000000171e+01 7.920000000000000284e+01 7.923000000000000398e+01 7.926000000000000512e+01 7.929000000000000625e+01 7.931999999999999318e+01 7.935999999999999943e+01 7.939000000000000057e+01 7.942000000000000171e+01 7.945000000000000284e+01 7.948000000000000398e+01 7.951000000000000512e+01 7.954999999999999716e+01 7.957999999999999829e+01 7.960999999999999943e+01 7.964000000000000057e+01 7.968000000000000682e+01 7.970999999999999375e+01 7.973999999999999488e+01 7.976999999999999602e+01 7.981000000000000227e+01 7.984000000000000341e+01 7.987000000000000455e+01 7.990000000000000568e+01 7.993000000000000682e+01 7.996999999999999886e+01 8.000000000000000000e+01 8.003000000000000114e+01 8.006000000000000227e+01 8.009000000000000341e+01 8.012000000000000455e+01 8.015000000000000568e+01 8.018000000000000682e+01 8.020999999999999375e+01 8.023999999999999488e+01 8.026999999999999602e+01 8.029999999999999716e+01 8.032999999999999829e+01 8.034999999999999432e+01 8.037999999999999545e+01 8.040999999999999659e+01 8.043000000000000682e+01 8.045999999999999375e+01 8.048000000000000398e+01 8.050000000000000000e+01 8.051999999999999602e+01 8.054000000000000625e+01 8.056000000000000227e+01 8.057999999999999829e+01 8.059999999999999432e+01 8.062000000000000455e+01 8.062999999999999545e+01 8.065000000000000568e+01 8.065999999999999659e+01 8.068000000000000682e+01 8.068999999999999773e+01 8.070000000000000284e+01 8.070999999999999375e+01 8.071999999999999886e+01 8.073000000000000398e+01 8.073999999999999488e+01 8.075000000000000000e+01 8.076000000000000512e+01 8.076999999999999602e+01 8.078000000000000114e+01 8.078000000000000114e+01 8.079000000000000625e+01 8.079000000000000625e+01 8.079999999999999716e+01 8.079999999999999716e+01 8.081000000000000227e+01 8.081000000000000227e+01 8.081000000000000227e+01 8.081999999999999318e+01 8.081999999999999318e+01 8.081999999999999318e+01 8.081999999999999318e+01 8.081999999999999318e+01 8.081999999999999318e+01 8.081999999999999318e+01 8.081999999999999318e+01 8.081999999999999318e+01 8.081999999999999318e+01 8.081999999999999318e+01 8.081999999999999318e+01 8.081999999999999318e+01 8.081999999999999318e+01 8.081000000000000227e+01 8.081000000000000227e+01 8.081000000000000227e+01 8.081000000000000227e+01 8.079999999999999716e+01 8.079999999999999716e+01 8.079999999999999716e+01 8.079000000000000625e+01 8.079000000000000625e+01 8.079000000000000625e+01 8.078000000000000114e+01 8.078000000000000114e+01 8.078000000000000114e+01 8.076999999999999602e+01 8.076999999999999602e+01 8.076000000000000512e+01 8.076000000000000512e+01 8.076000000000000512e+01 8.075000000000000000e+01 8.075000000000000000e+01 8.075000000000000000e+01 8.073999999999999488e+01 8.073999999999999488e+01 8.073000000000000398e+01 8.073000000000000398e+01 8.073000000000000398e+01 8.071999999999999886e+01 8.071999999999999886e+01 8.070999999999999375e+01 8.070999999999999375e+01 8.070000000000000284e+01 8.070000000000000284e+01 8.068999999999999773e+01 8.068999999999999773e+01 8.068000000000000682e+01 8.068000000000000682e+01 8.067000000000000171e+01 8.067000000000000171e+01 8.065999999999999659e+01 8.065999999999999659e+01 8.065000000000000568e+01 8.064000000000000057e+01 8.064000000000000057e+01 8.062999999999999545e+01 8.062999999999999545e+01 8.062000000000000455e+01 8.060999999999999943e+01 8.060999999999999943e+01 8.059999999999999432e+01 8.059000000000000341e+01 8.059000000000000341e+01 8.057999999999999829e+01 8.056999999999999318e+01 8.056999999999999318e+01 8.056000000000000227e+01 8.054999999999999716e+01 8.054999999999999716e+01 8.054000000000000625e+01 8.053000000000000114e+01 8.053000000000000114e+01 8.051999999999999602e+01 8.051999999999999602e+01 8.051000000000000512e+01 8.051000000000000512e+01 8.050000000000000000e+01 8.050000000000000000e+01 8.048999999999999488e+01 8.048999999999999488e+01 8.048999999999999488e+01 8.048000000000000398e+01 8.048000000000000398e+01 8.048000000000000398e+01 8.048000000000000398e+01 8.048000000000000398e+01 8.048000000000000398e+01 8.048000000000000398e+01 8.048000000000000398e+01 8.048000000000000398e+01 8.048999999999999488e+01 8.048999999999999488e+01 8.048999999999999488e+01 8.050000000000000000e+01 8.050000000000000000e+01 8.051000000000000512e+01 8.051999999999999602e+01 8.051999999999999602e+01 8.053000000000000114e+01 8.054000000000000625e+01 8.054999999999999716e+01 8.056000000000000227e+01 8.056999999999999318e+01 8.057999999999999829e+01 8.059000000000000341e+01 8.060999999999999943e+01 8.062000000000000455e+01 8.062999999999999545e+01 8.065000000000000568e+01 8.065999999999999659e+01 8.068000000000000682e+01 8.070000000000000284e+01 8.070999999999999375e+01 8.073000000000000398e+01 8.075000000000000000e+01 8.076000000000000512e+01 8.078000000000000114e+01 8.079999999999999716e+01 8.081999999999999318e+01 8.084000000000000341e+01 8.084999999999999432e+01 8.087000000000000455e+01 8.089000000000000057e+01 8.090999999999999659e+01 8.093000000000000682e+01 8.095000000000000284e+01 8.096999999999999886e+01 8.100000000000000000e+01 8.101999999999999602e+01 8.104000000000000625e+01 8.106000000000000227e+01 8.107999999999999829e+01 8.110999999999999943e+01 8.112999999999999545e+01 8.115000000000000568e+01 8.118000000000000682e+01 8.120000000000000284e+01 8.121999999999999886e+01 8.125000000000000000e+01 8.126999999999999602e+01 8.129999999999999716e+01 8.131999999999999318e+01 8.134999999999999432e+01 8.137000000000000455e+01 8.140000000000000568e+01 8.142000000000000171e+01 8.145000000000000284e+01 8.146999999999999886e+01 8.150000000000000000e+01 8.153000000000000114e+01 8.154999999999999716e+01 8.157999999999999829e+01 8.160999999999999943e+01 8.162999999999999545e+01 8.165999999999999659e+01 8.168999999999999773e+01 8.170999999999999375e+01 8.173999999999999488e+01 8.176999999999999602e+01 8.179000000000000625e+01 8.181999999999999318e+01 8.184999999999999432e+01 8.187999999999999545e+01 8.190000000000000568e+01 8.193000000000000682e+01 8.195999999999999375e+01 8.198000000000000398e+01 8.201000000000000512e+01 8.204000000000000625e+01 8.206000000000000227e+01 8.209000000000000341e+01 8.210999999999999943e+01 8.214000000000000057e+01 8.217000000000000171e+01 8.218999999999999773e+01 8.221999999999999886e+01 8.223999999999999488e+01 8.226999999999999602e+01 8.229999999999999716e+01 8.231999999999999318e+01 8.234999999999999432e+01 8.237000000000000455e+01 8.240000000000000568e+01 8.243000000000000682e+01 8.245000000000000284e+01 8.248000000000000398e+01 8.251000000000000512e+01 8.253000000000000114e+01 8.256000000000000227e+01 8.259000000000000341e+01 8.260999999999999943e+01 8.264000000000000057e+01 8.267000000000000171e+01 8.270000000000000284e+01 8.271999999999999886e+01 8.275000000000000000e+01 8.278000000000000114e+01 8.281000000000000227e+01 8.284000000000000341e+01 8.287000000000000455e+01 8.290000000000000568e+01 8.293000000000000682e+01 8.295999999999999375e+01 8.298999999999999488e+01 8.303000000000000114e+01 8.306000000000000227e+01 8.309000000000000341e+01 8.312999999999999545e+01 8.315999999999999659e+01 8.320000000000000284e+01 8.323000000000000398e+01 8.326999999999999602e+01 8.331000000000000227e+01 8.334999999999999432e+01 8.337999999999999545e+01 8.342000000000000171e+01 8.345999999999999375e+01 8.350000000000000000e+01 8.354000000000000625e+01 8.359000000000000341e+01 8.362999999999999545e+01 8.367000000000000171e+01 8.370999999999999375e+01 8.376000000000000512e+01 8.379999999999999716e+01 8.384999999999999432e+01 8.389000000000000057e+01 8.393999999999999773e+01 8.398999999999999488e+01 8.404000000000000625e+01 8.407999999999999829e+01 8.412999999999999545e+01 8.418000000000000682e+01 8.423000000000000398e+01 8.428000000000000114e+01 8.432999999999999829e+01 8.437999999999999545e+01 8.443000000000000682e+01 8.448999999999999488e+01 8.454000000000000625e+01 8.459000000000000341e+01 8.465000000000000568e+01 8.470000000000000284e+01 8.475000000000000000e+01 8.481000000000000227e+01 8.485999999999999943e+01 8.492000000000000171e+01 8.496999999999999886e+01 8.503000000000000114e+01 8.507999999999999829e+01 8.514000000000000057e+01 8.518999999999999773e+01 8.525000000000000000e+01 8.529999999999999716e+01 8.535999999999999943e+01 8.540999999999999659e+01 8.546999999999999886e+01 8.551999999999999602e+01 8.556999999999999318e+01 8.562999999999999545e+01 8.568000000000000682e+01 8.573000000000000398e+01 8.579000000000000625e+01 8.584000000000000341e+01 8.589000000000000057e+01 8.593999999999999773e+01 8.598999999999999488e+01 8.604999999999999716e+01 8.609999999999999432e+01 8.614000000000000057e+01 8.618999999999999773e+01 8.623999999999999488e+01 8.629000000000000625e+01 8.632999999999999829e+01 8.637999999999999545e+01 8.643000000000000682e+01 8.646999999999999886e+01 8.651000000000000512e+01 8.656000000000000227e+01 8.659999999999999432e+01 8.664000000000000057e+01 8.668000000000000682e+01 8.671999999999999886e+01 8.676000000000000512e+01 8.679999999999999716e+01 8.684000000000000341e+01 8.687999999999999545e+01 8.690999999999999659e+01 8.695000000000000284e+01 8.698000000000000398e+01 8.701999999999999602e+01 8.704999999999999716e+01 8.709000000000000341e+01 8.712000000000000455e+01 8.715000000000000568e+01 8.718999999999999773e+01 8.721999999999999886e+01 8.725000000000000000e+01 8.728000000000000114e+01 8.731999999999999318e+01 8.734999999999999432e+01 8.737999999999999545e+01 8.740999999999999659e+01 8.743999999999999773e+01 8.746999999999999886e+01 8.750000000000000000e+01 8.753000000000000114e+01 8.756000000000000227e+01 8.759000000000000341e+01 8.762000000000000455e+01 8.765000000000000568e+01 8.768000000000000682e+01 8.770999999999999375e+01 8.773999999999999488e+01 8.776999999999999602e+01 8.779999999999999716e+01 8.782999999999999829e+01 8.785999999999999943e+01 8.789000000000000057e+01 8.792000000000000171e+01 8.795000000000000284e+01 8.798000000000000398e+01 8.801000000000000512e+01 8.804000000000000625e+01 8.806999999999999318e+01 8.809999999999999432e+01 8.812000000000000455e+01 8.815000000000000568e+01 8.818000000000000682e+01 8.820999999999999375e+01 8.823999999999999488e+01 8.826999999999999602e+01 8.829999999999999716e+01 8.832999999999999829e+01 8.835999999999999943e+01 8.839000000000000057e+01 8.840999999999999659e+01 8.843999999999999773e+01 8.846999999999999886e+01 8.850000000000000000e+01 8.853000000000000114e+01 8.856000000000000227e+01 8.857999999999999829e+01 8.860999999999999943e+01 8.864000000000000057e+01 8.867000000000000171e+01 8.868999999999999773e+01 8.871999999999999886e+01 8.875000000000000000e+01 8.876999999999999602e+01 8.879999999999999716e+01 8.881999999999999318e+01 8.884999999999999432e+01 8.887000000000000455e+01 8.890000000000000568e+01 8.892000000000000171e+01 8.893999999999999773e+01 8.895999999999999375e+01 8.898999999999999488e+01 8.901000000000000512e+01 8.903000000000000114e+01 8.904999999999999716e+01 8.906999999999999318e+01 8.909000000000000341e+01 8.909999999999999432e+01 8.912000000000000455e+01 8.914000000000000057e+01 8.915999999999999659e+01 8.917000000000000171e+01 8.918999999999999773e+01 8.920000000000000284e+01 8.921999999999999886e+01 8.923000000000000398e+01 8.923999999999999488e+01 8.926000000000000512e+01 8.926999999999999602e+01 8.928000000000000114e+01 8.929000000000000625e+01 8.931000000000000227e+01 8.931999999999999318e+01 8.932999999999999829e+01 8.934000000000000341e+01 8.934999999999999432e+01 8.935999999999999943e+01 8.937000000000000455e+01 8.937999999999999545e+01 8.939000000000000057e+01 8.940000000000000568e+01 8.940000000000000568e+01 8.940999999999999659e+01 8.942000000000000171e+01 8.943000000000000682e+01 8.943999999999999773e+01 8.943999999999999773e+01 8.945000000000000284e+01 8.945999999999999375e+01 8.946999999999999886e+01 8.948000000000000398e+01 8.948000000000000398e+01 8.948999999999999488e+01 8.950000000000000000e+01 8.951000000000000512e+01 8.951999999999999602e+01 8.953000000000000114e+01 8.954000000000000625e+01 8.954999999999999716e+01 8.956000000000000227e+01 8.957999999999999829e+01 8.959000000000000341e+01 8.959999999999999432e+01 8.962000000000000455e+01 8.962999999999999545e+01 8.965000000000000568e+01 8.967000000000000171e+01 8.968000000000000682e+01 8.970000000000000284e+01 8.971999999999999886e+01 8.973999999999999488e+01 8.976000000000000512e+01 8.978000000000000114e+01 8.981000000000000227e+01 8.982999999999999829e+01 8.985999999999999943e+01 8.987999999999999545e+01 8.990999999999999659e+01 8.993999999999999773e+01 8.996999999999999886e+01 9.000000000000000000e+01 9.003000000000000114e+01 9.006000000000000227e+01 9.009000000000000341e+01 9.012999999999999545e+01 9.015999999999999659e+01 9.018999999999999773e+01 9.023000000000000398e+01 9.026000000000000512e+01 9.029999999999999716e+01 9.034000000000000341e+01 9.037000000000000455e+01 9.040999999999999659e+01 9.045000000000000284e+01 9.048999999999999488e+01 9.053000000000000114e+01 9.056000000000000227e+01 9.059999999999999432e+01 9.064000000000000057e+01 9.068000000000000682e+01 9.071999999999999886e+01 9.076000000000000512e+01 9.079999999999999716e+01 9.084999999999999432e+01 9.089000000000000057e+01 9.093000000000000682e+01 9.096999999999999886e+01 9.101000000000000512e+01 9.104999999999999716e+01 9.109999999999999432e+01 9.114000000000000057e+01 9.118000000000000682e+01 9.121999999999999886e+01 9.126999999999999602e+01 9.131000000000000227e+01 9.134999999999999432e+01 9.139000000000000057e+01 9.143000000000000682e+01 9.148000000000000398e+01 9.151999999999999602e+01 9.156000000000000227e+01 9.159999999999999432e+01 9.164000000000000057e+01 9.168999999999999773e+01 9.173000000000000398e+01 9.176999999999999602e+01 9.181000000000000227e+01 9.184999999999999432e+01 9.190000000000000568e+01 9.193999999999999773e+01 9.198000000000000398e+01 9.201999999999999602e+01 9.206999999999999318e+01 9.210999999999999943e+01 9.215000000000000568e+01 9.218999999999999773e+01 9.223999999999999488e+01 9.228000000000000114e+01 9.231999999999999318e+01 9.237000000000000455e+01 9.240999999999999659e+01 9.245000000000000284e+01 9.248999999999999488e+01 9.254000000000000625e+01 9.257999999999999829e+01 9.262000000000000455e+01 9.267000000000000171e+01 9.270999999999999375e+01 9.275000000000000000e+01 9.279999999999999716e+01 9.284000000000000341e+01 9.287999999999999545e+01 9.292000000000000171e+01 9.295999999999999375e+01 9.301000000000000512e+01 9.304999999999999716e+01 9.309000000000000341e+01 9.312999999999999545e+01 9.317000000000000171e+01 9.320999999999999375e+01 9.325000000000000000e+01 9.329000000000000625e+01 9.332999999999999829e+01 9.335999999999999943e+01 9.340000000000000568e+01 9.343999999999999773e+01 9.348000000000000398e+01 9.351000000000000512e+01 9.354999999999999716e+01 9.357999999999999829e+01 9.362000000000000455e+01 9.365000000000000568e+01 9.368999999999999773e+01 9.371999999999999886e+01 9.375000000000000000e+01 9.378000000000000114e+01 9.381000000000000227e+01 9.384000000000000341e+01 9.387000000000000455e+01 9.390000000000000568e+01 9.393000000000000682e+01 9.395999999999999375e+01 9.398000000000000398e+01 9.400000000000000000e+01 9.403000000000000114e+01 9.404999999999999716e+01 9.406999999999999318e+01 9.407999999999999829e+01 9.409999999999999432e+01 9.412000000000000455e+01 9.412999999999999545e+01 9.414000000000000057e+01 9.415000000000000568e+01 9.415999999999999659e+01 9.417000000000000171e+01 9.417000000000000171e+01 9.417000000000000171e+01 9.417000000000000171e+01 9.417000000000000171e+01 9.417000000000000171e+01 9.415999999999999659e+01 9.415999999999999659e+01 9.415000000000000568e+01 9.412999999999999545e+01 9.412000000000000455e+01 9.409999999999999432e+01 9.409000000000000341e+01 9.406999999999999318e+01 9.404000000000000625e+01 9.401999999999999602e+01 9.398999999999999488e+01 9.395999999999999375e+01 9.393000000000000682e+01 9.390000000000000568e+01 9.387000000000000455e+01 9.382999999999999829e+01 9.379000000000000625e+01 9.375000000000000000e+01 9.370000000000000284e+01 9.365999999999999659e+01 9.360999999999999943e+01 9.356000000000000227e+01 9.351000000000000512e+01 9.345000000000000284e+01 9.339000000000000057e+01 9.334000000000000341e+01 9.326999999999999602e+01 9.320999999999999375e+01 9.315000000000000568e+01 9.307999999999999829e+01 9.301000000000000512e+01 9.293999999999999773e+01 9.285999999999999943e+01 9.278000000000000114e+01 9.270999999999999375e+01 9.262999999999999545e+01 9.254000000000000625e+01 9.245999999999999375e+01 9.237000000000000455e+01 9.228000000000000114e+01 9.218999999999999773e+01 9.209000000000000341e+01 9.200000000000000000e+01 9.190000000000000568e+01 9.179999999999999716e+01 9.170000000000000284e+01 9.159000000000000341e+01 9.148999999999999488e+01 9.137999999999999545e+01 9.126999999999999602e+01 9.115999999999999659e+01 9.104999999999999716e+01 9.093000000000000682e+01 9.081999999999999318e+01 9.070000000000000284e+01 9.057999999999999829e+01 9.045999999999999375e+01 9.032999999999999829e+01 9.020999999999999375e+01 9.007999999999999829e+01 8.995999999999999375e+01 8.982999999999999829e+01 8.970000000000000284e+01 8.956999999999999318e+01 8.943999999999999773e+01 8.931000000000000227e+01 8.917000000000000171e+01 8.904000000000000625e+01 8.890000000000000568e+01 8.876000000000000512e+01 8.862000000000000455e+01 8.848000000000000398e+01 8.834000000000000341e+01 8.820000000000000284e+01 8.806000000000000227e+01 8.792000000000000171e+01 8.776999999999999602e+01 8.762999999999999545e+01 8.748000000000000398e+01 8.734000000000000341e+01 8.718999999999999773e+01 8.704000000000000625e+01 8.689000000000000057e+01 8.675000000000000000e+01 8.659999999999999432e+01 8.645000000000000284e+01 8.629999999999999716e+01 8.615000000000000568e+01 8.600000000000000000e+01 8.584999999999999432e+01 8.570000000000000284e+01 8.554999999999999716e+01 8.540000000000000568e+01 8.525000000000000000e+01 8.509999999999999432e+01 8.495000000000000284e+01 8.479999999999999716e+01 8.465000000000000568e+01 8.450000000000000000e+01 8.435999999999999943e+01 8.420999999999999375e+01 8.406000000000000227e+01 8.390999999999999659e+01 8.376000000000000512e+01 8.362000000000000455e+01 8.346999999999999886e+01 8.332999999999999829e+01 8.318000000000000682e+01 8.304000000000000625e+01 8.289000000000000057e+01 8.275000000000000000e+01 8.260999999999999943e+01 8.246999999999999886e+01 8.232999999999999829e+01 8.218999999999999773e+01 8.206000000000000227e+01 8.192000000000000171e+01 8.178000000000000114e+01 8.165000000000000568e+01 8.151999999999999602e+01 8.139000000000000057e+01 8.126000000000000512e+01 8.112999999999999545e+01 8.100000000000000000e+01 8.087000000000000455e+01 8.075000000000000000e+01 8.062999999999999545e+01 8.050000000000000000e+01 8.037999999999999545e+01 8.026999999999999602e+01 8.015000000000000568e+01 8.003000000000000114e+01 7.992000000000000171e+01 7.979999999999999716e+01 7.968999999999999773e+01 7.957999999999999829e+01 7.946999999999999886e+01 7.935999999999999943e+01 7.926000000000000512e+01 7.915000000000000568e+01 7.904999999999999716e+01 7.893999999999999773e+01 7.884000000000000341e+01 7.873999999999999488e+01 7.864000000000000057e+01 7.854000000000000625e+01 7.845000000000000284e+01 7.834999999999999432e+01 7.825000000000000000e+01 7.815999999999999659e+01 7.806999999999999318e+01 7.796999999999999886e+01 7.787999999999999545e+01 7.779000000000000625e+01 7.770000000000000284e+01 7.760999999999999943e+01 7.751999999999999602e+01 7.743000000000000682e+01 7.734000000000000341e+01 7.725000000000000000e+01 7.717000000000000171e+01 7.707999999999999829e+01 7.698999999999999488e+01 7.690999999999999659e+01 7.681999999999999318e+01 7.673999999999999488e+01 7.665000000000000568e+01 7.656999999999999318e+01 7.648999999999999488e+01 7.640000000000000568e+01 7.631999999999999318e+01 7.623999999999999488e+01 7.615000000000000568e+01 7.606999999999999318e+01 7.598999999999999488e+01 7.590999999999999659e+01 7.582999999999999829e+01 7.575000000000000000e+01 7.567000000000000171e+01 7.559000000000000341e+01 7.551000000000000512e+01 7.543000000000000682e+01 7.534999999999999432e+01 7.526999999999999602e+01 7.518999999999999773e+01 7.512000000000000455e+01 7.504000000000000625e+01 7.495999999999999375e+01 7.489000000000000057e+01 7.481000000000000227e+01 7.473999999999999488e+01 7.467000000000000171e+01 7.459000000000000341e+01 7.451999999999999602e+01 7.445000000000000284e+01 7.437999999999999545e+01 7.431000000000000227e+01 7.423999999999999488e+01 7.417000000000000171e+01 7.409999999999999432e+01 7.403000000000000114e+01 7.395999999999999375e+01 7.389000000000000057e+01 7.382999999999999829e+01 7.376000000000000512e+01 7.368999999999999773e+01 7.362000000000000455e+01 7.356000000000000227e+01 7.348999999999999488e+01 7.343000000000000682e+01 7.335999999999999943e+01 7.329999999999999716e+01 7.323000000000000398e+01 7.315999999999999659e+01 7.309999999999999432e+01 7.304000000000000625e+01 7.296999999999999886e+01 7.290999999999999659e+01 7.284000000000000341e+01 7.278000000000000114e+01 7.270999999999999375e+01 7.265000000000000568e+01 7.257999999999999829e+01 7.251999999999999602e+01 7.245000000000000284e+01 7.239000000000000057e+01 7.231999999999999318e+01 7.226000000000000512e+01 7.218999999999999773e+01 7.212000000000000455e+01 7.206000000000000227e+01 7.198999999999999488e+01 7.193000000000000682e+01 7.185999999999999943e+01 7.179999999999999716e+01 7.173000000000000398e+01 7.165999999999999659e+01 7.159999999999999432e+01 7.153000000000000114e+01 7.145999999999999375e+01 7.140000000000000568e+01 7.132999999999999829e+01 7.126000000000000512e+01 7.118999999999999773e+01 7.112000000000000455e+01 7.104999999999999716e+01 7.098999999999999488e+01 7.092000000000000171e+01 7.084999999999999432e+01 7.078000000000000114e+01 7.070999999999999375e+01 7.064000000000000057e+01 7.056999999999999318e+01 7.050000000000000000e+01 7.042000000000000171e+01 7.034999999999999432e+01 7.028000000000000114e+01 7.020999999999999375e+01 7.014000000000000057e+01 7.006999999999999318e+01 7.000000000000000000e+01 6.993000000000000682e+01 6.985999999999999943e+01 6.978000000000000114e+01 6.970999999999999375e+01 6.964000000000000057e+01 6.956999999999999318e+01 6.950000000000000000e+01 6.943000000000000682e+01 6.935999999999999943e+01 6.929000000000000625e+01 6.921999999999999886e+01 6.915000000000000568e+01 6.907999999999999829e+01 6.901000000000000512e+01 6.893999999999999773e+01 6.887000000000000455e+01 6.879999999999999716e+01 6.873999999999999488e+01 6.867000000000000171e+01 6.859999999999999432e+01 6.853000000000000114e+01 6.846999999999999886e+01 6.840000000000000568e+01 6.834000000000000341e+01 6.826999999999999602e+01 6.820000000000000284e+01 6.814000000000000057e+01 6.806999999999999318e+01 6.801000000000000512e+01 6.795000000000000284e+01 6.787999999999999545e+01 6.781999999999999318e+01 6.776000000000000512e+01 6.770000000000000284e+01 6.764000000000000057e+01 6.757999999999999829e+01 6.751999999999999602e+01 6.745999999999999375e+01 6.740000000000000568e+01 6.734000000000000341e+01 6.728000000000000114e+01 6.721999999999999886e+01 6.717000000000000171e+01 6.710999999999999943e+01 6.706000000000000227e+01 6.700000000000000000e+01 6.695000000000000284e+01 6.689000000000000057e+01 6.684000000000000341e+01 6.679000000000000625e+01 6.673999999999999488e+01 6.668000000000000682e+01 6.662999999999999545e+01 6.657999999999999829e+01 6.653000000000000114e+01 6.648000000000000398e+01 6.643000000000000682e+01 6.637999999999999545e+01 6.632999999999999829e+01 6.629000000000000625e+01 6.623999999999999488e+01 6.618999999999999773e+01 6.614000000000000057e+01 6.609999999999999432e+01 6.604999999999999716e+01 6.600000000000000000e+01 6.595999999999999375e+01 6.590999999999999659e+01 6.585999999999999943e+01 6.581999999999999318e+01 6.576999999999999602e+01 6.573000000000000398e+01 6.568000000000000682e+01 6.564000000000000057e+01 6.559000000000000341e+01 6.554999999999999716e+01 6.550000000000000000e+01 6.545999999999999375e+01 6.540999999999999659e+01 6.537000000000000455e+01 6.531999999999999318e+01 6.528000000000000114e+01 6.523000000000000398e+01 6.518999999999999773e+01 6.515000000000000568e+01 6.509999999999999432e+01 6.506000000000000227e+01 6.501000000000000512e+01 6.496999999999999886e+01 6.493000000000000682e+01 6.487999999999999545e+01 6.484000000000000341e+01 6.479999999999999716e+01 6.476000000000000512e+01 6.470999999999999375e+01 6.467000000000000171e+01 6.462999999999999545e+01 6.459000000000000341e+01 6.454999999999999716e+01 6.451000000000000512e+01 6.446999999999999886e+01 6.442000000000000171e+01 6.437999999999999545e+01 6.434000000000000341e+01 6.429999999999999716e+01 6.426000000000000512e+01 6.421999999999999886e+01 6.418000000000000682e+01 6.414000000000000057e+01 6.410999999999999943e+01 6.406999999999999318e+01 6.403000000000000114e+01 6.399000000000000199e+01 6.395000000000000284e+01 6.390999999999999659e+01 6.386999999999999744e+01 6.382999999999999829e+01 6.379999999999999716e+01 6.375999999999999801e+01 6.371999999999999886e+01 6.367999999999999972e+01 6.364000000000000057e+01 6.360999999999999943e+01 6.357000000000000028e+01 6.353000000000000114e+01 6.349000000000000199e+01 6.345000000000000284e+01 6.342000000000000171e+01 6.338000000000000256e+01 6.334000000000000341e+01 6.329999999999999716e+01 6.327000000000000313e+01 6.322999999999999687e+01 6.318999999999999773e+01 6.314999999999999858e+01 6.310999999999999943e+01 6.307000000000000028e+01 6.303000000000000114e+01 6.300000000000000000e+01 6.296000000000000085e+01 6.292000000000000171e+01 6.288000000000000256e+01 6.284000000000000341e+01 6.279999999999999716e+01 6.275999999999999801e+01 6.271999999999999886e+01 6.267999999999999972e+01 6.264000000000000057e+01 6.260000000000000142e+01 6.256000000000000227e+01 6.252000000000000313e+01 6.247999999999999687e+01 6.243999999999999773e+01 6.239999999999999858e+01 6.235999999999999943e+01 6.232000000000000028e+01 6.228000000000000114e+01 6.224000000000000199e+01 6.220000000000000284e+01 6.215999999999999659e+01 6.211999999999999744e+01 6.207999999999999829e+01 6.203999999999999915e+01 6.200000000000000000e+01 6.196000000000000085e+01 6.192000000000000171e+01 6.188000000000000256e+01 6.184000000000000341e+01 6.179999999999999716e+01 6.175000000000000000e+01 6.171000000000000085e+01 6.167000000000000171e+01 6.163000000000000256e+01 6.159000000000000341e+01 6.154999999999999716e+01 6.150999999999999801e+01 6.146999999999999886e+01 6.142999999999999972e+01 6.139000000000000057e+01 6.135000000000000142e+01 6.131000000000000227e+01 6.127000000000000313e+01 6.122999999999999687e+01 6.118999999999999773e+01 6.114999999999999858e+01 6.110999999999999943e+01 6.107000000000000028e+01 6.103999999999999915e+01 6.100000000000000000e+01 6.096000000000000085e+01 6.092000000000000171e+01 6.088000000000000256e+01 6.084000000000000341e+01 6.081000000000000227e+01 6.077000000000000313e+01 6.072999999999999687e+01 6.068999999999999773e+01 6.064999999999999858e+01 6.060999999999999943e+01 6.057999999999999829e+01 6.053999999999999915e+01 6.050000000000000000e+01 6.046000000000000085e+01 6.042000000000000171e+01 6.038000000000000256e+01 6.034000000000000341e+01 6.029999999999999716e+01 6.025999999999999801e+01 6.021999999999999886e+01 6.017999999999999972e+01 6.014000000000000057e+01 6.010000000000000142e+01 6.006000000000000227e+01 6.002000000000000313e+01 5.997999999999999687e+01 5.993999999999999773e+01 5.989000000000000057e+01 5.985000000000000142e+01 5.981000000000000227e+01 5.975999999999999801e+01 5.971999999999999886e+01 5.967999999999999972e+01 5.963000000000000256e+01 5.959000000000000341e+01 5.953999999999999915e+01 5.949000000000000199e+01 5.945000000000000284e+01 5.939999999999999858e+01 5.935000000000000142e+01 5.929999999999999716e+01 5.925000000000000000e+01 5.921000000000000085e+01 5.915999999999999659e+01 5.910000000000000142e+01 5.904999999999999716e+01 5.900000000000000000e+01 5.895000000000000284e+01 5.889999999999999858e+01 5.884000000000000341e+01 5.878999999999999915e+01 5.874000000000000199e+01 5.867999999999999972e+01 5.863000000000000256e+01 5.857000000000000028e+01 5.852000000000000313e+01 5.846000000000000085e+01 5.839999999999999858e+01 5.835000000000000142e+01 5.828999999999999915e+01 5.824000000000000199e+01 5.817999999999999972e+01 5.811999999999999744e+01 5.806000000000000227e+01 5.800999999999999801e+01 5.795000000000000284e+01 5.789000000000000057e+01 5.782999999999999829e+01 5.777000000000000313e+01 5.771999999999999886e+01 5.765999999999999659e+01 5.760000000000000142e+01 5.753999999999999915e+01 5.747999999999999687e+01 5.742000000000000171e+01 5.735999999999999943e+01 5.729999999999999716e+01 5.724000000000000199e+01 5.717999999999999972e+01 5.713000000000000256e+01 5.707000000000000028e+01 5.700999999999999801e+01 5.695000000000000284e+01 5.689000000000000057e+01 5.682999999999999829e+01 5.677000000000000313e+01 5.671000000000000085e+01 5.664999999999999858e+01 5.659000000000000341e+01 5.653999999999999915e+01 5.647999999999999687e+01 5.642000000000000171e+01 5.635999999999999943e+01 5.631000000000000227e+01 5.625000000000000000e+01 5.618999999999999773e+01 5.614000000000000057e+01 5.607999999999999829e+01 5.603000000000000114e+01 5.596999999999999886e+01 5.592000000000000171e+01 5.585999999999999943e+01 5.581000000000000227e+01 5.575999999999999801e+01 5.570000000000000284e+01 5.564999999999999858e+01 5.560000000000000142e+01 5.553999999999999915e+01 5.549000000000000199e+01 5.543999999999999773e+01 5.539000000000000057e+01 5.532999999999999829e+01 5.528000000000000114e+01 5.522999999999999687e+01 5.517999999999999972e+01 5.513000000000000256e+01 5.507999999999999829e+01 5.502000000000000313e+01 5.496999999999999886e+01 5.492000000000000171e+01 5.486999999999999744e+01 5.482000000000000028e+01 5.477000000000000313e+01 5.471999999999999886e+01 5.467999999999999972e+01 5.463000000000000256e+01 5.457999999999999829e+01 5.453000000000000114e+01 5.447999999999999687e+01 5.443999999999999773e+01 5.439000000000000057e+01 5.434000000000000341e+01 5.429999999999999716e+01 5.425999999999999801e+01 5.421000000000000085e+01 5.417000000000000171e+01 5.413000000000000256e+01 5.407999999999999829e+01 5.403999999999999915e+01 5.400000000000000000e+01 5.396000000000000085e+01 5.392000000000000171e+01 5.388000000000000256e+01 5.384000000000000341e+01 5.379999999999999716e+01 5.375999999999999801e+01 5.371999999999999886e+01 5.367999999999999972e+01 5.364999999999999858e+01 5.360999999999999943e+01 5.357000000000000028e+01 5.353000000000000114e+01 5.350000000000000000e+01 5.346000000000000085e+01 5.342999999999999972e+01 5.339000000000000057e+01 5.335000000000000142e+01 5.332000000000000028e+01 5.328000000000000114e+01 5.325000000000000000e+01 5.321000000000000085e+01 5.317999999999999972e+01 5.314000000000000057e+01 5.310999999999999943e+01 5.307999999999999829e+01 5.303999999999999915e+01 5.300999999999999801e+01 5.296999999999999886e+01 5.293999999999999773e+01 5.290999999999999659e+01 5.286999999999999744e+01 5.284000000000000341e+01 5.281000000000000227e+01 5.277000000000000313e+01 5.274000000000000199e+01 5.271000000000000085e+01 5.267000000000000171e+01 5.264000000000000057e+01 5.260999999999999943e+01 5.257000000000000028e+01 5.253999999999999915e+01 5.250999999999999801e+01 5.247999999999999687e+01 5.243999999999999773e+01 5.240999999999999659e+01 5.238000000000000256e+01 5.235000000000000142e+01 5.232000000000000028e+01 5.228000000000000114e+01 5.225000000000000000e+01 5.221999999999999886e+01 5.218999999999999773e+01 5.215999999999999659e+01 5.213000000000000256e+01 5.210000000000000142e+01 5.207000000000000028e+01 5.203999999999999915e+01 5.200999999999999801e+01 5.197999999999999687e+01 5.195000000000000284e+01 5.192000000000000171e+01 5.189000000000000057e+01 5.185999999999999943e+01 5.182999999999999829e+01 5.179999999999999716e+01 5.177000000000000313e+01 5.174000000000000199e+01 5.171000000000000085e+01 5.167999999999999972e+01 5.164999999999999858e+01 5.161999999999999744e+01 5.159000000000000341e+01 5.156000000000000227e+01 5.153000000000000114e+01 5.149000000000000199e+01 5.146000000000000085e+01 5.142999999999999972e+01 5.139999999999999858e+01 5.135999999999999943e+01 5.132999999999999829e+01 5.128999999999999915e+01 5.125999999999999801e+01 5.121999999999999886e+01 5.118999999999999773e+01 5.114999999999999858e+01 5.110999999999999943e+01 5.107999999999999829e+01 5.103999999999999915e+01 5.100000000000000000e+01 5.096000000000000085e+01 5.092000000000000171e+01 5.088000000000000256e+01 5.084000000000000341e+01 5.079999999999999716e+01 5.075000000000000000e+01 5.071000000000000085e+01 5.067000000000000171e+01 5.061999999999999744e+01 5.057999999999999829e+01 5.053000000000000114e+01 5.047999999999999687e+01 5.043999999999999773e+01 5.039000000000000057e+01 5.034000000000000341e+01 5.028999999999999915e+01 5.024000000000000199e+01 5.018999999999999773e+01 5.014000000000000057e+01 5.009000000000000341e+01 5.003999999999999915e+01 4.997999999999999687e+01 4.992999999999999972e+01 4.988000000000000256e+01 4.982000000000000028e+01 4.975999999999999801e+01 4.971000000000000085e+01 4.964999999999999858e+01 4.959000000000000341e+01 4.953000000000000114e+01 4.947999999999999687e+01 4.942000000000000171e+01 4.935999999999999943e+01 4.929999999999999716e+01 4.922999999999999687e+01 4.917000000000000171e+01 4.910999999999999943e+01 4.904999999999999716e+01 4.899000000000000199e+01 4.892000000000000171e+01 4.885999999999999943e+01 4.878999999999999915e+01 4.872999999999999687e+01 4.865999999999999659e+01 4.860000000000000142e+01 4.853000000000000114e+01 4.846999999999999886e+01 4.839999999999999858e+01 4.834000000000000341e+01 4.827000000000000313e+01 4.820000000000000284e+01 4.814000000000000057e+01 4.807000000000000028e+01 4.800000000000000000e+01 4.792999999999999972e+01 4.786999999999999744e+01 4.779999999999999716e+01 4.772999999999999687e+01 4.765999999999999659e+01 4.759000000000000341e+01 4.752000000000000313e+01 4.745000000000000284e+01 4.738000000000000256e+01 4.729999999999999716e+01 4.722999999999999687e+01 4.715999999999999659e+01 4.709000000000000341e+01 4.700999999999999801e+01 4.693999999999999773e+01 4.686999999999999744e+01 4.678999999999999915e+01 4.671999999999999886e+01 4.664000000000000057e+01 4.657000000000000028e+01 4.649000000000000199e+01 4.640999999999999659e+01 4.634000000000000341e+01 4.625999999999999801e+01 4.617999999999999972e+01 4.610999999999999943e+01 4.603000000000000114e+01 4.595000000000000284e+01 4.586999999999999744e+01 4.579999999999999716e+01 4.571999999999999886e+01 4.564000000000000057e+01 4.556000000000000227e+01 4.547999999999999687e+01 4.540999999999999659e+01 4.532999999999999829e+01 4.525000000000000000e+01 4.517000000000000171e+01 4.510000000000000142e+01 4.502000000000000313e+01 4.493999999999999773e+01 4.486999999999999744e+01 4.478999999999999915e+01 4.471999999999999886e+01 4.464000000000000057e+01 4.456000000000000227e+01 4.449000000000000199e+01 4.440999999999999659e+01 4.434000000000000341e+01 4.427000000000000313e+01 4.418999999999999773e+01 4.411999999999999744e+01 4.404999999999999716e+01 4.396999999999999886e+01 4.389999999999999858e+01 4.382999999999999829e+01 4.375999999999999801e+01 4.368999999999999773e+01 4.361999999999999744e+01 4.353999999999999915e+01 4.346999999999999886e+01 4.339999999999999858e+01 4.332999999999999829e+01 4.325999999999999801e+01 4.318999999999999773e+01 4.311999999999999744e+01 4.304999999999999716e+01 4.297999999999999687e+01 4.290999999999999659e+01 4.284000000000000341e+01 4.277000000000000313e+01 4.270000000000000284e+01 4.263000000000000256e+01 4.256000000000000227e+01 4.249000000000000199e+01 4.242000000000000171e+01 4.235000000000000142e+01 4.227000000000000313e+01 4.220000000000000284e+01 4.213000000000000256e+01 4.206000000000000227e+01 4.197999999999999687e+01 4.190999999999999659e+01 4.184000000000000341e+01 4.175999999999999801e+01 4.168999999999999773e+01 4.161999999999999744e+01 4.153999999999999915e+01 4.146999999999999886e+01 4.139000000000000057e+01 4.132000000000000028e+01 4.124000000000000199e+01 4.115999999999999659e+01 4.109000000000000341e+01 4.100999999999999801e+01 4.092999999999999972e+01 4.085000000000000142e+01 4.078000000000000114e+01 4.070000000000000284e+01 4.061999999999999744e+01 4.053999999999999915e+01 4.046000000000000085e+01 4.038000000000000256e+01 4.029999999999999716e+01 4.021999999999999886e+01 4.014000000000000057e+01 4.006000000000000227e+01 3.996999999999999886e+01 3.989000000000000057e+01 3.981000000000000227e+01 3.972999999999999687e+01 3.964000000000000057e+01 3.956000000000000227e+01 3.947999999999999687e+01 3.939000000000000057e+01 3.931000000000000227e+01 3.922999999999999687e+01 3.914000000000000057e+01 3.906000000000000227e+01 3.896999999999999886e+01 3.888000000000000256e+01 3.879999999999999716e+01 3.871000000000000085e+01 3.863000000000000256e+01 3.853999999999999915e+01 3.845000000000000284e+01 3.836999999999999744e+01 3.828000000000000114e+01 3.818999999999999773e+01 3.810000000000000142e+01 3.802000000000000313e+01 3.792999999999999972e+01 3.784000000000000341e+01 3.775999999999999801e+01 3.767000000000000171e+01 3.759000000000000341e+01 3.750000000000000000e+01 3.740999999999999659e+01 3.732999999999999829e+01 3.724000000000000199e+01 3.715999999999999659e+01 3.707000000000000028e+01 3.699000000000000199e+01 3.689999999999999858e+01 3.682000000000000028e+01 3.674000000000000199e+01 3.664999999999999858e+01 3.657000000000000028e+01 3.649000000000000199e+01 3.640999999999999659e+01 3.632999999999999829e+01 3.625000000000000000e+01 3.617000000000000171e+01 3.609000000000000341e+01 3.600999999999999801e+01 3.592999999999999972e+01 3.585000000000000142e+01 3.577000000000000313e+01 3.568999999999999773e+01 3.561999999999999744e+01 3.553999999999999915e+01 3.546999999999999886e+01 3.539000000000000057e+01 3.532000000000000028e+01 3.524000000000000199e+01 3.517000000000000171e+01 3.510000000000000142e+01 3.502000000000000313e+01 3.495000000000000284e+01 3.488000000000000256e+01 3.481000000000000227e+01 3.474000000000000199e+01 3.467000000000000171e+01 3.460000000000000142e+01 3.453999999999999915e+01 3.446999999999999886e+01 3.439999999999999858e+01 3.434000000000000341e+01 3.427000000000000313e+01 3.420000000000000284e+01 3.414000000000000057e+01 3.407999999999999829e+01 3.400999999999999801e+01 3.395000000000000284e+01 3.389000000000000057e+01 3.382999999999999829e+01 3.377000000000000313e+01 3.371000000000000085e+01 3.364999999999999858e+01 3.359000000000000341e+01 3.353000000000000114e+01 3.347999999999999687e+01 3.342000000000000171e+01 3.335999999999999943e+01 3.331000000000000227e+01 3.325000000000000000e+01 3.320000000000000284e+01 3.314999999999999858e+01 3.309000000000000341e+01 3.303999999999999915e+01 3.299000000000000199e+01 3.293999999999999773e+01 3.289000000000000057e+01 3.284000000000000341e+01 3.278999999999999915e+01 3.274000000000000199e+01 3.268999999999999773e+01 3.264000000000000057e+01 3.260000000000000142e+01 3.254999999999999716e+01 3.250000000000000000e+01 3.246000000000000085e+01 3.240999999999999659e+01 3.236999999999999744e+01 3.232999999999999829e+01 3.228000000000000114e+01 3.224000000000000199e+01 3.220000000000000284e+01 3.214999999999999858e+01 3.210999999999999943e+01 3.207000000000000028e+01 3.203000000000000114e+01 3.198999999999999844e+01 3.194999999999999929e+01 3.191000000000000014e+01 3.187000000000000099e+01 3.183999999999999986e+01 3.180000000000000071e+01 3.176000000000000156e+01 3.171999999999999886e+01 3.169000000000000128e+01 3.164999999999999858e+01 3.160999999999999943e+01 3.157999999999999829e+01 3.153999999999999915e+01 3.151000000000000156e+01 3.146999999999999886e+01 3.144000000000000128e+01 3.139999999999999858e+01 3.137000000000000099e+01 3.133999999999999986e+01 3.130000000000000071e+01 3.126999999999999957e+01 3.123999999999999844e+01 3.121000000000000085e+01 3.117999999999999972e+01 3.114999999999999858e+01 3.112000000000000099e+01 3.108999999999999986e+01 3.105999999999999872e+01 3.103000000000000114e+01 3.100000000000000000e+01 3.096999999999999886e+01 3.094000000000000128e+01 3.092000000000000171e+01 3.089000000000000057e+01 3.085999999999999943e+01 3.083999999999999986e+01 3.080999999999999872e+01 3.078999999999999915e+01 3.076999999999999957e+01 3.073999999999999844e+01 3.071999999999999886e+01 3.069999999999999929e+01 3.067999999999999972e+01 3.064999999999999858e+01 3.062999999999999901e+01 3.060999999999999943e+01 3.058999999999999986e+01 3.057000000000000028e+01 3.055000000000000071e+01 3.053000000000000114e+01 3.051000000000000156e+01 3.048999999999999844e+01 3.046999999999999886e+01 3.046000000000000085e+01 3.044000000000000128e+01 3.042000000000000171e+01 3.039999999999999858e+01 3.037999999999999901e+01 3.035999999999999943e+01 3.033999999999999986e+01 3.032999999999999829e+01 3.030999999999999872e+01 3.028999999999999915e+01 3.026999999999999957e+01 3.025000000000000000e+01 3.023000000000000043e+01 3.021000000000000085e+01 3.019999999999999929e+01 3.017999999999999972e+01 3.016000000000000014e+01 3.014000000000000057e+01 3.012000000000000099e+01 3.008999999999999986e+01 3.007000000000000028e+01 3.005000000000000071e+01 3.003000000000000114e+01 3.001000000000000156e+01 2.998000000000000043e+01 2.996000000000000085e+01 2.994000000000000128e+01 2.991000000000000014e+01 2.989000000000000057e+01 2.985999999999999943e+01 2.983999999999999986e+01 2.980999999999999872e+01 2.978000000000000114e+01 2.975000000000000000e+01 2.973000000000000043e+01 2.969999999999999929e+01 2.967000000000000171e+01 2.964000000000000057e+01 2.960999999999999943e+01 2.957999999999999829e+01 2.953999999999999915e+01 2.951000000000000156e+01 2.948000000000000043e+01 2.944999999999999929e+01 2.941000000000000014e+01 2.937999999999999901e+01 2.935000000000000142e+01 2.930999999999999872e+01 2.928000000000000114e+01 2.923999999999999844e+01 2.921000000000000085e+01 2.917000000000000171e+01 2.914000000000000057e+01 2.910000000000000142e+01 2.907000000000000028e+01 2.903000000000000114e+01 2.900000000000000000e+01 2.896000000000000085e+01 2.892000000000000171e+01 2.889000000000000057e+01 2.885000000000000142e+01 2.880999999999999872e+01 2.878000000000000114e+01 2.873999999999999844e+01 2.871000000000000085e+01 2.867000000000000171e+01 2.862999999999999901e+01 2.860000000000000142e+01 2.855999999999999872e+01 2.853000000000000114e+01 2.848999999999999844e+01 2.846000000000000085e+01 2.842000000000000171e+01 2.839000000000000057e+01 2.835000000000000142e+01 2.832000000000000028e+01 2.828000000000000114e+01 2.825000000000000000e+01 2.821999999999999886e+01 2.817999999999999972e+01 2.814999999999999858e+01 2.812000000000000099e+01 2.808999999999999986e+01 2.805000000000000071e+01 2.801999999999999957e+01 2.798999999999999844e+01 2.796000000000000085e+01 2.792999999999999972e+01 2.789000000000000057e+01 2.785999999999999943e+01 2.782999999999999829e+01 2.780000000000000071e+01 2.776999999999999957e+01 2.773999999999999844e+01 2.769999999999999929e+01 2.767000000000000171e+01 2.764000000000000057e+01 2.760999999999999943e+01 2.757999999999999829e+01 2.753999999999999915e+01 2.751000000000000156e+01 2.748000000000000043e+01 2.744999999999999929e+01 2.742000000000000171e+01 2.737999999999999901e+01 2.735000000000000142e+01 2.732000000000000028e+01 2.728999999999999915e+01 2.726000000000000156e+01 2.723000000000000043e+01 2.719000000000000128e+01 2.716000000000000014e+01 2.712999999999999901e+01 2.710000000000000142e+01 2.707000000000000028e+01 2.703999999999999915e+01 2.701000000000000156e+01 2.698000000000000043e+01 2.694999999999999929e+01 2.692000000000000171e+01 2.689000000000000057e+01 2.685999999999999943e+01 2.683999999999999986e+01 2.680999999999999872e+01 2.678000000000000114e+01 2.675000000000000000e+01 2.673000000000000043e+01 2.669999999999999929e+01 2.667000000000000171e+01 2.664999999999999858e+01 2.662000000000000099e+01 2.660000000000000142e+01 2.657000000000000028e+01 2.655000000000000071e+01 2.651999999999999957e+01 2.650000000000000000e+01 2.648000000000000043e+01 2.644999999999999929e+01 2.642999999999999972e+01 2.641000000000000014e+01 2.637999999999999901e+01 2.635999999999999943e+01 2.633999999999999986e+01 2.630999999999999872e+01 2.628999999999999915e+01 2.626999999999999957e+01 2.625000000000000000e+01 2.623000000000000043e+01 2.619999999999999929e+01 2.617999999999999972e+01 2.616000000000000014e+01 2.614000000000000057e+01 2.612000000000000099e+01 2.610000000000000142e+01 2.607000000000000028e+01 2.605000000000000071e+01 2.603000000000000114e+01 2.601000000000000156e+01 2.598999999999999844e+01 2.596000000000000085e+01 2.594000000000000128e+01 2.592000000000000171e+01 2.589999999999999858e+01 2.587999999999999901e+01 2.585000000000000142e+01 2.582999999999999829e+01 2.580999999999999872e+01 2.578000000000000114e+01 2.576000000000000156e+01 2.573999999999999844e+01 2.571000000000000085e+01 2.569000000000000128e+01 2.566000000000000014e+01 2.564000000000000057e+01 2.560999999999999943e+01 2.558999999999999986e+01 2.555999999999999872e+01 2.553000000000000114e+01 2.551000000000000156e+01 2.548000000000000043e+01 2.544999999999999929e+01 2.542000000000000171e+01 2.539000000000000057e+01 2.535999999999999943e+01 2.532999999999999829e+01 2.530000000000000071e+01 2.526000000000000156e+01 2.523000000000000043e+01 2.519999999999999929e+01 2.516000000000000014e+01 2.512999999999999901e+01 2.508999999999999986e+01 2.505000000000000071e+01 2.501999999999999957e+01 2.498000000000000043e+01 2.494000000000000128e+01 2.489999999999999858e+01 2.485999999999999943e+01 2.482000000000000028e+01 2.478000000000000114e+01 2.473999999999999844e+01 2.469999999999999929e+01 2.464999999999999858e+01 2.460999999999999943e+01 2.457000000000000028e+01 2.451999999999999957e+01 2.448000000000000043e+01 2.444000000000000128e+01 2.439000000000000057e+01 2.435000000000000142e+01 2.430999999999999872e+01 2.426000000000000156e+01 2.421999999999999886e+01 2.417000000000000171e+01 2.412999999999999901e+01 2.407999999999999829e+01 2.403999999999999915e+01 2.398999999999999844e+01 2.394999999999999929e+01 2.391000000000000014e+01 2.385999999999999943e+01 2.382000000000000028e+01 2.376999999999999957e+01 2.373000000000000043e+01 2.369000000000000128e+01 2.364000000000000057e+01 2.360000000000000142e+01 2.355999999999999872e+01 2.351000000000000156e+01 2.346999999999999886e+01 2.342999999999999972e+01 2.339000000000000057e+01 2.333999999999999986e+01 2.330000000000000071e+01 2.326000000000000156e+01 2.321999999999999886e+01 2.317999999999999972e+01 2.314000000000000057e+01 2.310000000000000142e+01 2.305000000000000071e+01 2.301000000000000156e+01 2.296999999999999886e+01 2.292999999999999972e+01 2.289000000000000057e+01 2.285000000000000142e+01 2.280999999999999872e+01 2.276999999999999957e+01 2.273000000000000043e+01 2.269000000000000128e+01 2.264999999999999858e+01 2.260999999999999943e+01 2.257999999999999829e+01 2.253999999999999915e+01 2.250000000000000000e+01 2.246000000000000085e+01 2.242000000000000171e+01 2.237999999999999901e+01 2.233999999999999986e+01 2.230999999999999872e+01 2.226999999999999957e+01 2.223000000000000043e+01 2.219000000000000128e+01 2.216000000000000014e+01 2.212000000000000099e+01 2.207999999999999829e+01 2.205000000000000071e+01 2.201000000000000156e+01 2.196999999999999886e+01 2.194000000000000128e+01 2.189999999999999858e+01 2.187000000000000099e+01 2.183999999999999986e+01 2.180000000000000071e+01 2.176999999999999957e+01 2.173999999999999844e+01 2.169999999999999929e+01 2.167000000000000171e+01 2.164000000000000057e+01 2.160999999999999943e+01 2.157999999999999829e+01 2.155000000000000071e+01 2.151999999999999957e+01 2.148999999999999844e+01 2.146000000000000085e+01 2.144000000000000128e+01 2.141000000000000014e+01 2.137999999999999901e+01 2.135000000000000142e+01 2.132999999999999829e+01 2.130000000000000071e+01 2.126999999999999957e+01 2.125000000000000000e+01 2.121999999999999886e+01 2.119000000000000128e+01 2.117000000000000171e+01 2.114000000000000057e+01 2.112000000000000099e+01 2.108999999999999986e+01 2.107000000000000028e+01 2.103999999999999915e+01 2.101999999999999957e+01 2.100000000000000000e+01 2.096999999999999886e+01 2.094999999999999929e+01 2.092000000000000171e+01 2.089999999999999858e+01 2.087999999999999901e+01 2.085999999999999943e+01 2.082999999999999829e+01 2.080999999999999872e+01 2.078999999999999915e+01 2.076999999999999957e+01 2.075000000000000000e+01 2.073000000000000043e+01 2.069999999999999929e+01 2.067999999999999972e+01 2.066000000000000014e+01 2.064000000000000057e+01 2.062000000000000099e+01 2.060000000000000142e+01 2.057999999999999829e+01 2.055999999999999872e+01 2.053999999999999915e+01 2.051999999999999957e+01 2.050000000000000000e+01 2.048000000000000043e+01 2.046000000000000085e+01 2.044000000000000128e+01 2.042000000000000171e+01 2.039999999999999858e+01 2.037999999999999901e+01 2.035999999999999943e+01 2.033999999999999986e+01 2.032000000000000028e+01 2.030000000000000071e+01 2.028000000000000114e+01 2.026000000000000156e+01 2.023999999999999844e+01 2.021999999999999886e+01 2.019999999999999929e+01 2.017999999999999972e+01 2.016000000000000014e+01 2.014000000000000057e+01 2.012000000000000099e+01 2.008999999999999986e+01 2.007000000000000028e+01 2.005000000000000071e+01 2.003000000000000114e+01 2.001000000000000156e+01 1.998999999999999844e+01 1.996000000000000085e+01 1.994000000000000128e+01 1.992000000000000171e+01 1.989000000000000057e+01 1.987000000000000099e+01 1.985000000000000142e+01 1.982000000000000028e+01 1.980000000000000071e+01 1.978000000000000114e+01 1.975000000000000000e+01 1.973000000000000043e+01 1.971000000000000085e+01 1.967999999999999972e+01 1.966000000000000014e+01 1.962999999999999901e+01 1.960999999999999943e+01 1.958999999999999986e+01 1.955999999999999872e+01 1.953999999999999915e+01 1.951000000000000156e+01 1.948999999999999844e+01 1.946000000000000085e+01 1.944000000000000128e+01 1.941000000000000014e+01 1.939000000000000057e+01 1.935999999999999943e+01 1.933999999999999986e+01 1.930999999999999872e+01 1.928999999999999915e+01 1.926000000000000156e+01 1.923999999999999844e+01 1.921000000000000085e+01 1.917999999999999972e+01 1.916000000000000014e+01 1.912999999999999901e+01 1.910999999999999943e+01 1.907999999999999829e+01 1.905000000000000071e+01 1.901999999999999957e+01 1.900000000000000000e+01 1.896999999999999886e+01 1.894000000000000128e+01 1.891000000000000014e+01 1.889000000000000057e+01 1.885999999999999943e+01 1.882999999999999829e+01 1.880000000000000071e+01 1.876999999999999957e+01 1.873999999999999844e+01 1.871999999999999886e+01 1.869000000000000128e+01 1.866000000000000014e+01 1.862999999999999901e+01 1.860000000000000142e+01 1.857000000000000028e+01 1.853999999999999915e+01 1.851000000000000156e+01 1.848000000000000043e+01 1.844999999999999929e+01 1.842000000000000171e+01 1.839000000000000057e+01 1.835999999999999943e+01 1.833999999999999986e+01 1.830999999999999872e+01 1.828000000000000114e+01 1.825000000000000000e+01 1.821999999999999886e+01 1.819000000000000128e+01 1.816000000000000014e+01 1.814000000000000057e+01 1.810999999999999943e+01 1.807999999999999829e+01 1.805999999999999872e+01 1.803000000000000114e+01 1.800000000000000000e+01 1.798000000000000043e+01 1.794999999999999929e+01 1.792999999999999972e+01 1.789999999999999858e+01 1.787999999999999901e+01 1.785999999999999943e+01 1.782999999999999829e+01 1.780999999999999872e+01 1.778999999999999915e+01 1.776999999999999957e+01 1.775000000000000000e+01 1.773000000000000043e+01 1.771000000000000085e+01 1.769000000000000128e+01 1.767000000000000171e+01 1.766000000000000014e+01 1.764000000000000057e+01 1.762000000000000099e+01 1.760999999999999943e+01 1.758999999999999986e+01 1.757999999999999829e+01 1.757000000000000028e+01 1.755999999999999872e+01 1.753999999999999915e+01 1.753000000000000114e+01 1.751999999999999957e+01 1.751999999999999957e+01 1.751000000000000156e+01 1.750000000000000000e+01 1.748999999999999844e+01 1.748999999999999844e+01 1.748000000000000043e+01 1.748000000000000043e+01 1.748000000000000043e+01 1.746999999999999886e+01 1.746999999999999886e+01 1.746999999999999886e+01 1.746999999999999886e+01 1.746999999999999886e+01 1.746999999999999886e+01 1.746999999999999886e+01 1.746999999999999886e+01 1.746999999999999886e+01 1.748000000000000043e+01 1.748000000000000043e+01 1.748000000000000043e+01 1.748999999999999844e+01 1.748999999999999844e+01 1.750000000000000000e+01 1.750000000000000000e+01 1.751000000000000156e+01 1.751000000000000156e+01 1.751999999999999957e+01 1.751999999999999957e+01 1.753000000000000114e+01 1.753000000000000114e+01 1.753999999999999915e+01 1.753999999999999915e+01 1.755000000000000071e+01 1.755000000000000071e+01 1.755999999999999872e+01 1.755999999999999872e+01 1.757000000000000028e+01 1.757000000000000028e+01 1.757000000000000028e+01 1.757999999999999829e+01 1.757999999999999829e+01 1.758999999999999986e+01 1.758999999999999986e+01 1.758999999999999986e+01 1.758999999999999986e+01 1.760000000000000142e+01 1.760000000000000142e+01 1.760000000000000142e+01 1.760000000000000142e+01 1.760000000000000142e+01 1.760000000000000142e+01 1.760000000000000142e+01 1.760000000000000142e+01 1.760000000000000142e+01 1.760000000000000142e+01 1.760000000000000142e+01 1.760000000000000142e+01 1.760000000000000142e+01 1.758999999999999986e+01 1.758999999999999986e+01 1.758999999999999986e+01 1.757999999999999829e+01 1.757999999999999829e+01 1.757999999999999829e+01 1.757000000000000028e+01 1.757000000000000028e+01 1.755999999999999872e+01 1.755999999999999872e+01 1.755000000000000071e+01 1.755000000000000071e+01 1.753999999999999915e+01 1.753999999999999915e+01 1.753000000000000114e+01 1.751999999999999957e+01 1.751999999999999957e+01 1.751000000000000156e+01 1.750000000000000000e+01 1.750000000000000000e+01 1.748999999999999844e+01 1.748000000000000043e+01 1.746999999999999886e+01 1.746000000000000085e+01 1.746000000000000085e+01 1.744999999999999929e+01 1.744000000000000128e+01 1.742999999999999972e+01 1.742000000000000171e+01 1.741000000000000014e+01 1.739999999999999858e+01 1.739999999999999858e+01 1.739000000000000057e+01 1.737999999999999901e+01 1.737000000000000099e+01 1.735999999999999943e+01 1.735000000000000142e+01 1.735000000000000142e+01 1.733999999999999986e+01 1.732999999999999829e+01 1.732000000000000028e+01 1.732000000000000028e+01 1.730999999999999872e+01 1.730000000000000071e+01 1.728999999999999915e+01 1.728999999999999915e+01 1.728000000000000114e+01 1.726999999999999957e+01 1.726999999999999957e+01 1.726000000000000156e+01 1.726000000000000156e+01 1.725000000000000000e+01 1.725000000000000000e+01 1.723999999999999844e+01 1.723999999999999844e+01 1.723000000000000043e+01 1.723000000000000043e+01 1.721999999999999886e+01 1.721999999999999886e+01 1.721000000000000085e+01 1.721000000000000085e+01 1.721000000000000085e+01 1.719999999999999929e+01 1.719999999999999929e+01 1.719000000000000128e+01 1.719000000000000128e+01 1.719000000000000128e+01 1.717999999999999972e+01 1.717999999999999972e+01 1.717000000000000171e+01 1.717000000000000171e+01 1.716000000000000014e+01 1.716000000000000014e+01 1.714999999999999858e+01 1.714999999999999858e+01 1.714000000000000057e+01 1.714000000000000057e+01 1.712999999999999901e+01 1.712999999999999901e+01 1.712000000000000099e+01 1.712000000000000099e+01 1.710999999999999943e+01 1.710000000000000142e+01 1.710000000000000142e+01 1.708999999999999986e+01 1.707999999999999829e+01 1.707000000000000028e+01 1.707000000000000028e+01 1.705999999999999872e+01 1.705000000000000071e+01 1.703999999999999915e+01 1.703999999999999915e+01 1.703000000000000114e+01 1.701999999999999957e+01 1.701000000000000156e+01 1.700000000000000000e+01 1.698999999999999844e+01 1.698999999999999844e+01 1.698000000000000043e+01 1.696999999999999886e+01 1.696000000000000085e+01 1.694999999999999929e+01 1.694000000000000128e+01 1.692999999999999972e+01 1.692999999999999972e+01 1.692000000000000171e+01 1.691000000000000014e+01 1.689999999999999858e+01 1.689000000000000057e+01 1.689000000000000057e+01 1.687999999999999901e+01 1.687000000000000099e+01 1.685999999999999943e+01 1.685999999999999943e+01 1.685000000000000142e+01 1.683999999999999986e+01 1.682999999999999829e+01 1.682999999999999829e+01 1.682000000000000028e+01 1.680999999999999872e+01 1.680999999999999872e+01 1.680000000000000071e+01 1.678999999999999915e+01 1.678999999999999915e+01 1.678000000000000114e+01 1.676999999999999957e+01 1.676000000000000156e+01 1.676000000000000156e+01 1.675000000000000000e+01 1.673999999999999844e+01 1.673000000000000043e+01 1.671999999999999886e+01 1.671999999999999886e+01 1.671000000000000085e+01 1.669999999999999929e+01 1.669000000000000128e+01 1.667999999999999972e+01 1.667000000000000171e+01 1.666000000000000014e+01 1.664999999999999858e+01 1.664000000000000057e+01 1.662999999999999901e+01 1.662000000000000099e+01 1.660999999999999943e+01 1.660000000000000142e+01 1.658999999999999986e+01 1.657999999999999829e+01 1.657000000000000028e+01 1.655999999999999872e+01 1.655000000000000071e+01 1.653999999999999915e+01 1.651999999999999957e+01 1.651000000000000156e+01 1.650000000000000000e+01 1.648999999999999844e+01 1.648000000000000043e+01 1.646000000000000085e+01 1.644999999999999929e+01 1.644000000000000128e+01 1.642000000000000171e+01 1.641000000000000014e+01 1.639999999999999858e+01 1.637999999999999901e+01 1.637000000000000099e+01 1.635999999999999943e+01 1.633999999999999986e+01 1.632999999999999829e+01 1.632000000000000028e+01 1.630000000000000071e+01 1.628999999999999915e+01 1.626999999999999957e+01 1.626000000000000156e+01 1.623999999999999844e+01 1.623000000000000043e+01 1.621999999999999886e+01 1.619999999999999929e+01 1.619000000000000128e+01 1.617000000000000171e+01 1.616000000000000014e+01 1.614000000000000057e+01 1.612999999999999901e+01 1.610999999999999943e+01 1.610000000000000142e+01 1.607999999999999829e+01 1.607000000000000028e+01 1.605999999999999872e+01 1.603999999999999915e+01 1.603000000000000114e+01 1.601000000000000156e+01 1.600000000000000000e+01 1.599000000000000021e+01 1.597000000000000064e+01 1.596000000000000085e+01 1.594999999999999929e+01 1.592999999999999972e+01 1.591999999999999993e+01 1.591000000000000014e+01 1.590000000000000036e+01 1.588000000000000078e+01 1.586999999999999922e+01 1.585999999999999943e+01 1.584999999999999964e+01 1.583999999999999986e+01 1.582000000000000028e+01 1.581000000000000050e+01 1.580000000000000071e+01 1.578999999999999915e+01 1.577999999999999936e+01 1.576999999999999957e+01 1.575999999999999979e+01 1.575000000000000000e+01 1.574000000000000021e+01 1.573000000000000043e+01 1.572000000000000064e+01 1.571000000000000085e+01 1.571000000000000085e+01 1.569999999999999929e+01 1.568999999999999950e+01 1.567999999999999972e+01 1.566999999999999993e+01 1.566999999999999993e+01 1.566000000000000014e+01 1.565000000000000036e+01 1.565000000000000036e+01 1.564000000000000057e+01 1.563000000000000078e+01 1.563000000000000078e+01 1.561999999999999922e+01 1.561999999999999922e+01 1.560999999999999943e+01 1.559999999999999964e+01 1.559999999999999964e+01 1.558999999999999986e+01 1.558000000000000007e+01 1.558000000000000007e+01 1.557000000000000028e+01 1.556000000000000050e+01 1.556000000000000050e+01 1.555000000000000071e+01 1.553999999999999915e+01 1.553999999999999915e+01 1.552999999999999936e+01 1.551999999999999957e+01 1.551999999999999957e+01 1.550999999999999979e+01 1.550000000000000000e+01 1.550000000000000000e+01 1.549000000000000021e+01 1.548000000000000043e+01 1.547000000000000064e+01 1.546000000000000085e+01 1.546000000000000085e+01 1.544999999999999929e+01 1.543999999999999950e+01 1.542999999999999972e+01 1.541999999999999993e+01 1.541999999999999993e+01 1.541000000000000014e+01 1.540000000000000036e+01 1.539000000000000057e+01 1.538000000000000078e+01 1.536999999999999922e+01 1.536999999999999922e+01 1.535999999999999943e+01 1.534999999999999964e+01 1.533999999999999986e+01 1.533000000000000007e+01 1.533000000000000007e+01 1.532000000000000028e+01 1.531000000000000050e+01 1.531000000000000050e+01 1.530000000000000071e+01 1.528999999999999915e+01 1.527999999999999936e+01 1.527999999999999936e+01 1.526999999999999957e+01 1.525999999999999979e+01 1.525999999999999979e+01 1.525000000000000000e+01 1.524000000000000021e+01 1.524000000000000021e+01 1.523000000000000043e+01 1.522000000000000064e+01 1.522000000000000064e+01 1.521000000000000085e+01 1.519999999999999929e+01 1.519999999999999929e+01 1.518999999999999950e+01 1.517999999999999972e+01 1.517999999999999972e+01 1.516999999999999993e+01 1.516000000000000014e+01 1.515000000000000036e+01 1.514000000000000057e+01 1.514000000000000057e+01 1.513000000000000078e+01 1.511999999999999922e+01 1.510999999999999943e+01 1.509999999999999964e+01 1.508999999999999986e+01 1.508999999999999986e+01 1.508000000000000007e+01 1.507000000000000028e+01 1.506000000000000050e+01 1.505000000000000071e+01 1.503999999999999915e+01 1.502999999999999936e+01 1.501999999999999957e+01 1.500999999999999979e+01 1.500000000000000000e+01 1.499000000000000021e+01 1.498000000000000043e+01 1.496000000000000085e+01 1.494999999999999929e+01 1.493999999999999950e+01 1.492999999999999972e+01 1.491000000000000014e+01 1.490000000000000036e+01 1.488000000000000078e+01 1.486999999999999922e+01 1.484999999999999964e+01 1.483999999999999986e+01 1.482000000000000028e+01 1.480000000000000071e+01 1.478999999999999915e+01 1.476999999999999957e+01 1.475000000000000000e+01 1.473000000000000043e+01 1.471000000000000085e+01 1.469999999999999929e+01 1.467999999999999972e+01 1.466000000000000014e+01 1.464000000000000057e+01 1.461999999999999922e+01 1.459999999999999964e+01 1.458000000000000007e+01 1.456000000000000050e+01 1.453999999999999915e+01 1.451999999999999957e+01 1.450000000000000000e+01 1.447000000000000064e+01 1.444999999999999929e+01 1.442999999999999972e+01 1.441000000000000014e+01 1.439000000000000057e+01 1.436999999999999922e+01 1.435999999999999943e+01 1.433999999999999986e+01 1.432000000000000028e+01 1.430000000000000071e+01 1.427999999999999936e+01 1.425999999999999979e+01 1.424000000000000021e+01 1.423000000000000043e+01 1.421000000000000085e+01 1.418999999999999950e+01 1.416999999999999993e+01 1.416000000000000014e+01 1.414000000000000057e+01 1.413000000000000078e+01 1.410999999999999943e+01 1.408999999999999986e+01 1.408000000000000007e+01 1.406000000000000050e+01 1.405000000000000071e+01 1.402999999999999936e+01 1.401999999999999957e+01 1.400000000000000000e+01 1.399000000000000021e+01 1.398000000000000043e+01 1.396000000000000085e+01 1.394999999999999929e+01 1.392999999999999972e+01 1.391999999999999993e+01 1.391000000000000014e+01 1.390000000000000036e+01 1.388000000000000078e+01 1.386999999999999922e+01 1.385999999999999943e+01 1.383999999999999986e+01 1.383000000000000007e+01 1.382000000000000028e+01 1.380000000000000071e+01 1.378999999999999915e+01 1.377999999999999936e+01 1.375999999999999979e+01 1.375000000000000000e+01 1.373000000000000043e+01 1.372000000000000064e+01 1.371000000000000085e+01 1.368999999999999950e+01 1.367999999999999972e+01 1.366000000000000014e+01 1.364000000000000057e+01 1.363000000000000078e+01 1.360999999999999943e+01 1.359999999999999964e+01 1.358000000000000007e+01 1.356000000000000050e+01 1.355000000000000071e+01 1.352999999999999936e+01 1.350999999999999979e+01 1.350000000000000000e+01 1.348000000000000043e+01 1.346000000000000085e+01 1.344999999999999929e+01 1.342999999999999972e+01 1.341000000000000014e+01 1.339000000000000057e+01 1.338000000000000078e+01 1.335999999999999943e+01 1.333999999999999986e+01 1.333000000000000007e+01 1.331000000000000050e+01 1.328999999999999915e+01 1.326999999999999957e+01 1.325999999999999979e+01 1.324000000000000021e+01 1.322000000000000064e+01 1.319999999999999929e+01 1.318999999999999950e+01 1.316999999999999993e+01 1.315000000000000036e+01 1.314000000000000057e+01 1.311999999999999922e+01 1.309999999999999964e+01 1.308000000000000007e+01 1.307000000000000028e+01 1.305000000000000071e+01 1.302999999999999936e+01 1.301999999999999957e+01 1.300000000000000000e+01 1.299000000000000021e+01 1.297000000000000064e+01 1.294999999999999929e+01 1.293999999999999950e+01 1.291999999999999993e+01 1.290000000000000036e+01 1.289000000000000057e+01 1.286999999999999922e+01 1.285999999999999943e+01 1.283999999999999986e+01 1.283000000000000007e+01 1.281000000000000050e+01 1.278999999999999915e+01 1.277999999999999936e+01 1.275999999999999979e+01 1.275000000000000000e+01 1.273000000000000043e+01 1.272000000000000064e+01 1.269999999999999929e+01 1.267999999999999972e+01 1.266999999999999993e+01 1.265000000000000036e+01 1.264000000000000057e+01 1.261999999999999922e+01 1.259999999999999964e+01 1.258999999999999986e+01 1.257000000000000028e+01 1.256000000000000050e+01 1.253999999999999915e+01 1.251999999999999957e+01 1.250999999999999979e+01 1.249000000000000021e+01 1.248000000000000043e+01 1.246000000000000085e+01 1.243999999999999950e+01 1.242999999999999972e+01 1.241000000000000014e+01 1.240000000000000036e+01 1.238000000000000078e+01 1.236999999999999922e+01 1.234999999999999964e+01 1.233999999999999986e+01 1.232000000000000028e+01 1.231000000000000050e+01 1.228999999999999915e+01 1.227999999999999936e+01 1.226999999999999957e+01 1.225000000000000000e+01 1.224000000000000021e+01 1.223000000000000043e+01 1.222000000000000064e+01 1.221000000000000085e+01 1.218999999999999950e+01 1.217999999999999972e+01 1.216999999999999993e+01 1.216000000000000014e+01 1.215000000000000036e+01 1.214000000000000057e+01 1.213000000000000078e+01 1.211999999999999922e+01 1.211999999999999922e+01 1.210999999999999943e+01 1.209999999999999964e+01 1.208999999999999986e+01 1.208000000000000007e+01 1.207000000000000028e+01 1.206000000000000050e+01 1.205000000000000071e+01 1.203999999999999915e+01 1.202999999999999936e+01 1.201999999999999957e+01 1.200999999999999979e+01 1.200000000000000000e+01 1.199000000000000021e+01 1.198000000000000043e+01 1.197000000000000064e+01 1.196000000000000085e+01 1.194999999999999929e+01 1.193999999999999950e+01 1.192999999999999972e+01 1.191000000000000014e+01 1.190000000000000036e+01 1.189000000000000057e+01 1.188000000000000078e+01 1.186999999999999922e+01 1.184999999999999964e+01 1.183999999999999986e+01 1.183000000000000007e+01 1.181000000000000050e+01 1.180000000000000071e+01 1.177999999999999936e+01 1.176999999999999957e+01 1.175000000000000000e+01 1.174000000000000021e+01 1.172000000000000064e+01 1.169999999999999929e+01 1.168999999999999950e+01 1.166999999999999993e+01 1.165000000000000036e+01 1.164000000000000057e+01 1.161999999999999922e+01 1.159999999999999964e+01 1.158000000000000007e+01 1.156000000000000050e+01 1.155000000000000071e+01 1.152999999999999936e+01 1.150999999999999979e+01 1.149000000000000021e+01 1.147000000000000064e+01 1.144999999999999929e+01 1.142999999999999972e+01 1.141000000000000014e+01 1.139000000000000057e+01 1.136999999999999922e+01 1.134999999999999964e+01 1.133999999999999986e+01 1.132000000000000028e+01 1.130000000000000071e+01 1.127999999999999936e+01 1.125999999999999979e+01 1.124000000000000021e+01 1.122000000000000064e+01 1.119999999999999929e+01 1.117999999999999972e+01 1.116000000000000014e+01 1.114000000000000057e+01 1.111999999999999922e+01 1.110999999999999943e+01 1.108999999999999986e+01 1.107000000000000028e+01 1.105000000000000071e+01 1.102999999999999936e+01 1.100999999999999979e+01 1.099000000000000021e+01 1.097000000000000064e+01 1.094999999999999929e+01 1.093999999999999950e+01 1.091999999999999993e+01 1.090000000000000036e+01 1.088000000000000078e+01 1.085999999999999943e+01 1.084999999999999964e+01 1.083000000000000007e+01 1.081000000000000050e+01 1.078999999999999915e+01 1.077999999999999936e+01 1.075999999999999979e+01 1.074000000000000021e+01 1.073000000000000043e+01 1.071000000000000085e+01 1.068999999999999950e+01 1.067999999999999972e+01 1.066000000000000014e+01 1.064000000000000057e+01 1.063000000000000078e+01 1.060999999999999943e+01 1.059999999999999964e+01 1.058000000000000007e+01 1.056000000000000050e+01 1.055000000000000071e+01 1.052999999999999936e+01 1.051999999999999957e+01 1.050000000000000000e+01 1.049000000000000021e+01 1.047000000000000064e+01 1.044999999999999929e+01 1.043999999999999950e+01 1.041999999999999993e+01 1.041000000000000014e+01 1.039000000000000057e+01 1.038000000000000078e+01 1.035999999999999943e+01 1.034999999999999964e+01 1.033000000000000007e+01 1.032000000000000028e+01 1.031000000000000050e+01 1.028999999999999915e+01 1.027999999999999936e+01 1.025999999999999979e+01 1.025000000000000000e+01 1.024000000000000021e+01 1.022000000000000064e+01 1.021000000000000085e+01 1.019999999999999929e+01 1.017999999999999972e+01 1.016999999999999993e+01 1.016000000000000014e+01 1.015000000000000036e+01 1.014000000000000057e+01 1.011999999999999922e+01 1.010999999999999943e+01 1.009999999999999964e+01 1.008999999999999986e+01 1.008000000000000007e+01 1.007000000000000028e+01 1.006000000000000050e+01 1.005000000000000071e+01 1.003999999999999915e+01 1.002999999999999936e+01 1.002999999999999936e+01 1.001999999999999957e+01 1.000999999999999979e+01 1.000999999999999979e+01 1.000000000000000000e+01 9.990000000000000213e+00 9.990000000000000213e+00 9.990000000000000213e+00 9.980000000000000426e+00 9.980000000000000426e+00 9.970000000000000639e+00 9.970000000000000639e+00 9.970000000000000639e+00 9.970000000000000639e+00 9.970000000000000639e+00 9.970000000000000639e+00 9.970000000000000639e+00 9.970000000000000639e+00 9.970000000000000639e+00 9.970000000000000639e+00 9.970000000000000639e+00 9.970000000000000639e+00 9.980000000000000426e+00 9.980000000000000426e+00 9.980000000000000426e+00 9.990000000000000213e+00 9.990000000000000213e+00 9.990000000000000213e+00 1.000000000000000000e+01 1.000000000000000000e+01 1.000999999999999979e+01 1.001999999999999957e+01 1.001999999999999957e+01 1.002999999999999936e+01 1.002999999999999936e+01 1.003999999999999915e+01 1.005000000000000071e+01 1.005000000000000071e+01 1.006000000000000050e+01 1.007000000000000028e+01 1.008000000000000007e+01 1.008000000000000007e+01 1.008999999999999986e+01 1.009999999999999964e+01 1.010999999999999943e+01 1.011999999999999922e+01 1.011999999999999922e+01 1.013000000000000078e+01 1.014000000000000057e+01 1.015000000000000036e+01 1.016000000000000014e+01 1.016999999999999993e+01 1.016999999999999993e+01 1.017999999999999972e+01 1.018999999999999950e+01 1.019999999999999929e+01 1.021000000000000085e+01 1.022000000000000064e+01 1.023000000000000043e+01 1.023000000000000043e+01 1.024000000000000021e+01 1.025000000000000000e+01 1.025999999999999979e+01 1.026999999999999957e+01 1.027999999999999936e+01 1.027999999999999936e+01 1.028999999999999915e+01 1.030000000000000071e+01 1.031000000000000050e+01 1.031000000000000050e+01 1.032000000000000028e+01 1.033000000000000007e+01 1.033999999999999986e+01 1.033999999999999986e+01 1.034999999999999964e+01 1.034999999999999964e+01 1.035999999999999943e+01 1.036999999999999922e+01 1.036999999999999922e+01 1.036999999999999922e+01 1.038000000000000078e+01 1.038000000000000078e+01 1.039000000000000057e+01 1.039000000000000057e+01 1.039000000000000057e+01 1.040000000000000036e+01 1.040000000000000036e+01 1.040000000000000036e+01 1.040000000000000036e+01 1.041000000000000014e+01 1.041000000000000014e+01 1.041000000000000014e+01 1.041000000000000014e+01 1.041000000000000014e+01 1.041000000000000014e+01 1.041000000000000014e+01 1.041000000000000014e+01 1.040000000000000036e+01 1.040000000000000036e+01 1.040000000000000036e+01 1.040000000000000036e+01 1.039000000000000057e+01 1.039000000000000057e+01 1.039000000000000057e+01 1.038000000000000078e+01 1.038000000000000078e+01 1.036999999999999922e+01 1.035999999999999943e+01 1.035999999999999943e+01 1.034999999999999964e+01 1.033999999999999986e+01 1.033000000000000007e+01 1.033000000000000007e+01 1.032000000000000028e+01 1.031000000000000050e+01 1.030000000000000071e+01 1.028999999999999915e+01 1.027999999999999936e+01 1.026999999999999957e+01 1.025999999999999979e+01 1.024000000000000021e+01 1.023000000000000043e+01 1.022000000000000064e+01 1.021000000000000085e+01 1.019999999999999929e+01 1.017999999999999972e+01 1.016999999999999993e+01 1.016000000000000014e+01 1.014000000000000057e+01 1.013000000000000078e+01 1.011999999999999922e+01 1.009999999999999964e+01 1.008999999999999986e+01 1.008000000000000007e+01 1.006000000000000050e+01 1.005000000000000071e+01 1.003999999999999915e+01 1.001999999999999957e+01 1.000999999999999979e+01 1.000000000000000000e+01 9.980000000000000426e+00 9.970000000000000639e+00 9.960000000000000853e+00 9.939999999999999503e+00 9.929999999999999716e+00 9.919999999999999929e+00 9.910000000000000142e+00 9.890000000000000568e+00 9.880000000000000782e+00 9.869999999999999218e+00 9.859999999999999432e+00 9.849999999999999645e+00 9.839999999999999858e+00 9.830000000000000071e+00 9.820000000000000284e+00 9.810000000000000497e+00 9.800000000000000711e+00 9.789999999999999147e+00 9.779999999999999361e+00 9.769999999999999574e+00 9.759999999999999787e+00 9.750000000000000000e+00 9.740000000000000213e+00 9.730000000000000426e+00 9.720000000000000639e+00 9.710000000000000853e+00 9.710000000000000853e+00 9.699999999999999289e+00 9.689999999999999503e+00 9.679999999999999716e+00 9.669999999999999929e+00 9.669999999999999929e+00 9.660000000000000142e+00 9.650000000000000355e+00 9.650000000000000355e+00 9.640000000000000568e+00 9.640000000000000568e+00 9.630000000000000782e+00 9.630000000000000782e+00 9.619999999999999218e+00 9.619999999999999218e+00 9.619999999999999218e+00 9.609999999999999432e+00 9.609999999999999432e+00 9.609999999999999432e+00 9.609999999999999432e+00 9.609999999999999432e+00 9.609999999999999432e+00 9.609999999999999432e+00 9.609999999999999432e+00 9.609999999999999432e+00 9.609999999999999432e+00 9.609999999999999432e+00 9.609999999999999432e+00 9.609999999999999432e+00 9.609999999999999432e+00 9.609999999999999432e+00 9.619999999999999218e+00 9.619999999999999218e+00 9.619999999999999218e+00 9.630000000000000782e+00 9.630000000000000782e+00 9.630000000000000782e+00 9.640000000000000568e+00 9.640000000000000568e+00 9.650000000000000355e+00 9.650000000000000355e+00 9.660000000000000142e+00 9.660000000000000142e+00 9.669999999999999929e+00 9.669999999999999929e+00 9.679999999999999716e+00 9.679999999999999716e+00 9.689999999999999503e+00 9.699999999999999289e+00 9.699999999999999289e+00 9.710000000000000853e+00 9.710000000000000853e+00 9.720000000000000639e+00 9.730000000000000426e+00 9.730000000000000426e+00 9.740000000000000213e+00 9.740000000000000213e+00 9.750000000000000000e+00 9.759999999999999787e+00 9.759999999999999787e+00 9.769999999999999574e+00 9.779999999999999361e+00 9.789999999999999147e+00 9.789999999999999147e+00 9.800000000000000711e+00 9.810000000000000497e+00 9.810000000000000497e+00 9.820000000000000284e+00 9.830000000000000071e+00 9.839999999999999858e+00 9.839999999999999858e+00 9.849999999999999645e+00 9.859999999999999432e+00 9.859999999999999432e+00 9.869999999999999218e+00 9.880000000000000782e+00 9.880000000000000782e+00 9.890000000000000568e+00 9.890000000000000568e+00 9.900000000000000355e+00 9.910000000000000142e+00 9.910000000000000142e+00 9.919999999999999929e+00 9.919999999999999929e+00 9.929999999999999716e+00 9.929999999999999716e+00 9.939999999999999503e+00 9.939999999999999503e+00 9.949999999999999289e+00 9.949999999999999289e+00 9.949999999999999289e+00 9.960000000000000853e+00 9.960000000000000853e+00 9.960000000000000853e+00 9.960000000000000853e+00 9.960000000000000853e+00 9.960000000000000853e+00 9.960000000000000853e+00 9.960000000000000853e+00 9.960000000000000853e+00 9.960000000000000853e+00 9.960000000000000853e+00 9.949999999999999289e+00 9.949999999999999289e+00 9.949999999999999289e+00 9.939999999999999503e+00 9.939999999999999503e+00 9.929999999999999716e+00 9.929999999999999716e+00 9.919999999999999929e+00 9.910000000000000142e+00 9.910000000000000142e+00 9.900000000000000355e+00 9.890000000000000568e+00 9.890000000000000568e+00 9.880000000000000782e+00 9.869999999999999218e+00 9.859999999999999432e+00 9.849999999999999645e+00 9.839999999999999858e+00 9.839999999999999858e+00 9.830000000000000071e+00 9.820000000000000284e+00 9.810000000000000497e+00 9.800000000000000711e+00 9.789999999999999147e+00 9.779999999999999361e+00 9.769999999999999574e+00 9.759999999999999787e+00 9.750000000000000000e+00 9.740000000000000213e+00 9.730000000000000426e+00 9.720000000000000639e+00 9.710000000000000853e+00 9.699999999999999289e+00 9.689999999999999503e+00 9.679999999999999716e+00 9.669999999999999929e+00 9.660000000000000142e+00 9.650000000000000355e+00 9.630000000000000782e+00 9.619999999999999218e+00 9.609999999999999432e+00 9.599999999999999645e+00 9.589999999999999858e+00 9.580000000000000071e+00 9.560000000000000497e+00 9.550000000000000711e+00 9.539999999999999147e+00 9.529999999999999361e+00 9.509999999999999787e+00 9.500000000000000000e+00 9.490000000000000213e+00 9.470000000000000639e+00 9.460000000000000853e+00 9.449999999999999289e+00 9.429999999999999716e+00 9.419999999999999929e+00 9.410000000000000142e+00 9.390000000000000568e+00 9.380000000000000782e+00 9.369999999999999218e+00 9.359999999999999432e+00 9.339999999999999858e+00 9.330000000000000071e+00 9.320000000000000284e+00 9.310000000000000497e+00 9.289999999999999147e+00 9.279999999999999361e+00 9.269999999999999574e+00 9.259999999999999787e+00 9.240000000000000213e+00 9.230000000000000426e+00 9.220000000000000639e+00 9.210000000000000853e+00 9.199999999999999289e+00 9.189999999999999503e+00 9.179999999999999716e+00 9.160000000000000142e+00 9.150000000000000355e+00 9.140000000000000568e+00 9.130000000000000782e+00 9.119999999999999218e+00 9.109999999999999432e+00 9.099999999999999645e+00 9.089999999999999858e+00 9.089999999999999858e+00 9.080000000000000071e+00 9.070000000000000284e+00 9.060000000000000497e+00 9.050000000000000711e+00 9.039999999999999147e+00 9.039999999999999147e+00 9.029999999999999361e+00 9.019999999999999574e+00 9.009999999999999787e+00 9.009999999999999787e+00 9.000000000000000000e+00 8.990000000000000213e+00 8.990000000000000213e+00 8.980000000000000426e+00 8.980000000000000426e+00 8.970000000000000639e+00 8.970000000000000639e+00 8.960000000000000853e+00 8.949999999999999289e+00 8.949999999999999289e+00 8.939999999999999503e+00 8.939999999999999503e+00 8.929999999999999716e+00 8.929999999999999716e+00 8.919999999999999929e+00 8.919999999999999929e+00 8.910000000000000142e+00 8.910000000000000142e+00 8.900000000000000355e+00 8.900000000000000355e+00 8.890000000000000568e+00 8.890000000000000568e+00 8.890000000000000568e+00 8.880000000000000782e+00 8.880000000000000782e+00 8.869999999999999218e+00 8.869999999999999218e+00 8.859999999999999432e+00 8.859999999999999432e+00 8.849999999999999645e+00 8.849999999999999645e+00 8.839999999999999858e+00 8.830000000000000071e+00 8.830000000000000071e+00 8.820000000000000284e+00 8.820000000000000284e+00 8.810000000000000497e+00 8.810000000000000497e+00 8.800000000000000711e+00 8.789999999999999147e+00 8.789999999999999147e+00 8.779999999999999361e+00 8.769999999999999574e+00 8.759999999999999787e+00 8.750000000000000000e+00 8.750000000000000000e+00 8.740000000000000213e+00 8.730000000000000426e+00 8.720000000000000639e+00 8.710000000000000853e+00 8.689999999999999503e+00 8.679999999999999716e+00 8.669999999999999929e+00 8.660000000000000142e+00 8.650000000000000355e+00 8.640000000000000568e+00 8.619999999999999218e+00 8.609999999999999432e+00 8.599999999999999645e+00 8.580000000000000071e+00 8.570000000000000284e+00 8.560000000000000497e+00 8.539999999999999147e+00 8.529999999999999361e+00 8.509999999999999787e+00 8.500000000000000000e+00 8.480000000000000426e+00 8.470000000000000639e+00 8.449999999999999289e+00 8.429999999999999716e+00 8.419999999999999929e+00 8.400000000000000355e+00 8.380000000000000782e+00 8.369999999999999218e+00 8.349999999999999645e+00 8.330000000000000071e+00 8.310000000000000497e+00 8.289999999999999147e+00 8.269999999999999574e+00 8.250000000000000000e+00 8.230000000000000426e+00 8.210000000000000853e+00 8.189999999999999503e+00 8.169999999999999929e+00 8.150000000000000355e+00 8.119999999999999218e+00 8.099999999999999645e+00 8.080000000000000071e+00 8.060000000000000497e+00 8.029999999999999361e+00 8.009999999999999787e+00 7.980000000000000426e+00 7.959999999999999964e+00 7.929999999999999716e+00 7.910000000000000142e+00 7.879999999999999893e+00 7.849999999999999645e+00 7.830000000000000071e+00 7.799999999999999822e+00 7.769999999999999574e+00 7.750000000000000000e+00 7.719999999999999751e+00 7.690000000000000391e+00 7.660000000000000142e+00 7.629999999999999893e+00 7.610000000000000320e+00 7.580000000000000071e+00 7.549999999999999822e+00 7.519999999999999574e+00 7.490000000000000213e+00 7.459999999999999964e+00 7.429999999999999716e+00 7.410000000000000142e+00 7.379999999999999893e+00 7.349999999999999645e+00 7.320000000000000284e+00 7.290000000000000036e+00 7.259999999999999787e+00 7.240000000000000213e+00 7.209999999999999964e+00 7.179999999999999716e+00 7.150000000000000355e+00 7.129999999999999893e+00 7.099999999999999645e+00 7.070000000000000284e+00 7.049999999999999822e+00 7.019999999999999574e+00 7.000000000000000000e+00 6.969999999999999751e+00 6.950000000000000178e+00 6.919999999999999929e+00 6.900000000000000355e+00 6.870000000000000107e+00 6.849999999999999645e+00 6.820000000000000284e+00 6.799999999999999822e+00 6.780000000000000249e+00 6.750000000000000000e+00 6.730000000000000426e+00 6.709999999999999964e+00 6.690000000000000391e+00 6.660000000000000142e+00 6.639999999999999680e+00 6.620000000000000107e+00 6.599999999999999645e+00 6.580000000000000071e+00 6.559999999999999609e+00 6.540000000000000036e+00 6.519999999999999574e+00 6.500000000000000000e+00 6.490000000000000213e+00 6.469999999999999751e+00 6.450000000000000178e+00 6.429999999999999716e+00 6.419999999999999929e+00 6.400000000000000355e+00 6.389999999999999680e+00 6.370000000000000107e+00 6.360000000000000320e+00 6.349999999999999645e+00 6.330000000000000071e+00 6.320000000000000284e+00 6.309999999999999609e+00 6.299999999999999822e+00 6.280000000000000249e+00 6.269999999999999574e+00 6.259999999999999787e+00 6.250000000000000000e+00 6.240000000000000213e+00 6.240000000000000213e+00 6.230000000000000426e+00 6.219999999999999751e+00 6.209999999999999964e+00 6.200000000000000178e+00 6.200000000000000178e+00 6.190000000000000391e+00 6.179999999999999716e+00 6.179999999999999716e+00 6.169999999999999929e+00 6.169999999999999929e+00 6.160000000000000142e+00 6.160000000000000142e+00 6.150000000000000355e+00 6.150000000000000355e+00 6.150000000000000355e+00 6.139999999999999680e+00 6.139999999999999680e+00 6.139999999999999680e+00 6.139999999999999680e+00 6.129999999999999893e+00 6.129999999999999893e+00 6.129999999999999893e+00 6.129999999999999893e+00 6.129999999999999893e+00 6.120000000000000107e+00 6.120000000000000107e+00 6.120000000000000107e+00 6.120000000000000107e+00 6.120000000000000107e+00 6.120000000000000107e+00 6.110000000000000320e+00 6.110000000000000320e+00 6.110000000000000320e+00 6.110000000000000320e+00 6.099999999999999645e+00 6.099999999999999645e+00 6.099999999999999645e+00 6.089999999999999858e+00 6.089999999999999858e+00 6.080000000000000071e+00 6.080000000000000071e+00 6.070000000000000284e+00 6.059999999999999609e+00 6.059999999999999609e+00 6.049999999999999822e+00 6.040000000000000036e+00 6.030000000000000249e+00 6.019999999999999574e+00 6.009999999999999787e+00 6.000000000000000000e+00 5.990000000000000213e+00 5.980000000000000426e+00 5.959999999999999964e+00 5.950000000000000178e+00 5.940000000000000391e+00 5.919999999999999929e+00 5.910000000000000142e+00 5.889999999999999680e+00 5.870000000000000107e+00 5.860000000000000320e+00 5.839999999999999858e+00 5.820000000000000284e+00 5.799999999999999822e+00 5.780000000000000249e+00 5.759999999999999787e+00 5.730000000000000426e+00 5.709999999999999964e+00 5.690000000000000391e+00 5.660000000000000142e+00 5.639999999999999680e+00 5.610000000000000320e+00 5.589999999999999858e+00 5.559999999999999609e+00 5.530000000000000249e+00 5.500000000000000000e+00 5.469999999999999751e+00 5.440000000000000391e+00 5.410000000000000142e+00 5.379999999999999893e+00 5.349999999999999645e+00 5.320000000000000284e+00 5.290000000000000036e+00 5.250000000000000000e+00 5.219999999999999751e+00 5.190000000000000391e+00 5.150000000000000355e+00 5.120000000000000107e+00 5.089999999999999858e+00 5.049999999999999822e+00 5.019999999999999574e+00 4.980000000000000426e+00 4.950000000000000178e+00 4.910000000000000142e+00 4.879999999999999893e+00 4.839999999999999858e+00 4.809999999999999609e+00 4.780000000000000249e+00 4.740000000000000213e+00 4.709999999999999964e+00 4.669999999999999929e+00 4.639999999999999680e+00 4.610000000000000320e+00 4.580000000000000071e+00 4.540000000000000036e+00 4.509999999999999787e+00 4.480000000000000426e+00 4.450000000000000178e+00 4.419999999999999929e+00 4.389999999999999680e+00 4.360000000000000320e+00 4.330000000000000071e+00 4.309999999999999609e+00 4.280000000000000249e+00 4.250000000000000000e+00 4.230000000000000426e+00 4.200000000000000178e+00 4.179999999999999716e+00 4.160000000000000142e+00 4.129999999999999893e+00 4.110000000000000320e+00 4.089999999999999858e+00 4.070000000000000284e+00 4.049999999999999822e+00 4.030000000000000249e+00 4.019999999999999574e+00 4.000000000000000000e+00 3.979999999999999982e+00 3.970000000000000195e+00 3.950000000000000178e+00 3.939999999999999947e+00 3.930000000000000160e+00 3.919999999999999929e+00 3.899999999999999911e+00 3.890000000000000124e+00 3.879999999999999893e+00 3.870000000000000107e+00 3.870000000000000107e+00 3.859999999999999876e+00 3.850000000000000089e+00 3.839999999999999858e+00 3.839999999999999858e+00 3.830000000000000071e+00 3.830000000000000071e+00 3.819999999999999840e+00 3.819999999999999840e+00 3.810000000000000053e+00 3.810000000000000053e+00 3.810000000000000053e+00 3.799999999999999822e+00 3.799999999999999822e+00 3.799999999999999822e+00 3.799999999999999822e+00 3.799999999999999822e+00 3.799999999999999822e+00 3.799999999999999822e+00 3.799999999999999822e+00 3.799999999999999822e+00 3.799999999999999822e+00 3.799999999999999822e+00 3.810000000000000053e+00 3.810000000000000053e+00 3.810000000000000053e+00 3.810000000000000053e+00 3.810000000000000053e+00 3.819999999999999840e+00 3.819999999999999840e+00 3.819999999999999840e+00 3.830000000000000071e+00 3.830000000000000071e+00 3.830000000000000071e+00 3.839999999999999858e+00 3.839999999999999858e+00 3.839999999999999858e+00 3.850000000000000089e+00 3.850000000000000089e+00 3.850000000000000089e+00 3.859999999999999876e+00 3.859999999999999876e+00 3.859999999999999876e+00 3.859999999999999876e+00 3.859999999999999876e+00 3.870000000000000107e+00 3.870000000000000107e+00 3.870000000000000107e+00 3.870000000000000107e+00 3.870000000000000107e+00 3.870000000000000107e+00 3.870000000000000107e+00 3.870000000000000107e+00 3.870000000000000107e+00 3.870000000000000107e+00 3.870000000000000107e+00 3.870000000000000107e+00 3.870000000000000107e+00 3.870000000000000107e+00 3.859999999999999876e+00 3.859999999999999876e+00 3.859999999999999876e+00 3.859999999999999876e+00 3.850000000000000089e+00 3.850000000000000089e+00 3.850000000000000089e+00 3.839999999999999858e+00 3.839999999999999858e+00 3.839999999999999858e+00 3.830000000000000071e+00 3.830000000000000071e+00 3.830000000000000071e+00 3.819999999999999840e+00 3.819999999999999840e+00 3.810000000000000053e+00 3.810000000000000053e+00 3.810000000000000053e+00 3.799999999999999822e+00 3.799999999999999822e+00 3.790000000000000036e+00 3.790000000000000036e+00 3.790000000000000036e+00 3.779999999999999805e+00 3.779999999999999805e+00 3.779999999999999805e+00 3.770000000000000018e+00 3.770000000000000018e+00 3.759999999999999787e+00 3.759999999999999787e+00 3.759999999999999787e+00 3.750000000000000000e+00 3.750000000000000000e+00 3.750000000000000000e+00 3.750000000000000000e+00 3.740000000000000213e+00 3.740000000000000213e+00 3.740000000000000213e+00 3.740000000000000213e+00 3.729999999999999982e+00 3.729999999999999982e+00 3.729999999999999982e+00 3.729999999999999982e+00 3.729999999999999982e+00 3.729999999999999982e+00 3.729999999999999982e+00 3.720000000000000195e+00 3.729999999999999982e+00 3.729999999999999982e+00 3.729999999999999982e+00 3.729999999999999982e+00 3.729999999999999982e+00 3.729999999999999982e+00 3.729999999999999982e+00 3.740000000000000213e+00 3.740000000000000213e+00 3.740000000000000213e+00 3.750000000000000000e+00 3.750000000000000000e+00 3.759999999999999787e+00 3.759999999999999787e+00 3.770000000000000018e+00 3.770000000000000018e+00 3.779999999999999805e+00 3.790000000000000036e+00 3.790000000000000036e+00 3.799999999999999822e+00 3.810000000000000053e+00 3.819999999999999840e+00 3.819999999999999840e+00 3.830000000000000071e+00 3.839999999999999858e+00 3.850000000000000089e+00 3.859999999999999876e+00 3.870000000000000107e+00 3.879999999999999893e+00 3.890000000000000124e+00 3.899999999999999911e+00 3.910000000000000142e+00 3.910000000000000142e+00 3.919999999999999929e+00 3.930000000000000160e+00 3.939999999999999947e+00 3.950000000000000178e+00 3.959999999999999964e+00 3.970000000000000195e+00 3.979999999999999982e+00 3.990000000000000213e+00 4.000000000000000000e+00 4.009999999999999787e+00 4.019999999999999574e+00 4.030000000000000249e+00 4.040000000000000036e+00 4.049999999999999822e+00 4.059999999999999609e+00 4.070000000000000284e+00 4.070000000000000284e+00 4.080000000000000071e+00 4.089999999999999858e+00 4.099999999999999645e+00 4.099999999999999645e+00 4.110000000000000320e+00 4.120000000000000107e+00 4.120000000000000107e+00 4.129999999999999893e+00 4.129999999999999893e+00 4.139999999999999680e+00 4.139999999999999680e+00 4.139999999999999680e+00 4.150000000000000355e+00 4.150000000000000355e+00 4.150000000000000355e+00 4.150000000000000355e+00 4.160000000000000142e+00 4.160000000000000142e+00 4.160000000000000142e+00 4.160000000000000142e+00 4.160000000000000142e+00 4.160000000000000142e+00 4.150000000000000355e+00 4.150000000000000355e+00 4.150000000000000355e+00 4.150000000000000355e+00 4.150000000000000355e+00 4.139999999999999680e+00 4.139999999999999680e+00 4.129999999999999893e+00 4.129999999999999893e+00 4.120000000000000107e+00 4.120000000000000107e+00 4.110000000000000320e+00 4.099999999999999645e+00 4.099999999999999645e+00 4.089999999999999858e+00 4.080000000000000071e+00 4.070000000000000284e+00 4.070000000000000284e+00 4.059999999999999609e+00 4.049999999999999822e+00 4.040000000000000036e+00 4.030000000000000249e+00 4.019999999999999574e+00 4.000000000000000000e+00 3.990000000000000213e+00 3.979999999999999982e+00 3.970000000000000195e+00 3.959999999999999964e+00 3.939999999999999947e+00 3.930000000000000160e+00 3.919999999999999929e+00 3.910000000000000142e+00 3.890000000000000124e+00 3.879999999999999893e+00 3.870000000000000107e+00 3.850000000000000089e+00 3.839999999999999858e+00 3.830000000000000071e+00 3.810000000000000053e+00 3.799999999999999822e+00 3.790000000000000036e+00 3.779999999999999805e+00 3.759999999999999787e+00 3.750000000000000000e+00 3.740000000000000213e+00 3.720000000000000195e+00 3.709999999999999964e+00 3.689999999999999947e+00 3.680000000000000160e+00 3.669999999999999929e+00 3.649999999999999911e+00 3.640000000000000124e+00 3.620000000000000107e+00 3.609999999999999876e+00 3.600000000000000089e+00 3.580000000000000071e+00 3.569999999999999840e+00 3.549999999999999822e+00 3.540000000000000036e+00 3.520000000000000018e+00 3.509999999999999787e+00 3.490000000000000213e+00 3.479999999999999982e+00 3.459999999999999964e+00 3.450000000000000178e+00 3.430000000000000160e+00 3.419999999999999929e+00 3.410000000000000142e+00 3.390000000000000124e+00 3.379999999999999893e+00 3.359999999999999876e+00 3.350000000000000089e+00 3.330000000000000071e+00 3.319999999999999840e+00 3.310000000000000053e+00 3.299999999999999822e+00 3.279999999999999805e+00 3.270000000000000018e+00 3.259999999999999787e+00 3.250000000000000000e+00 3.240000000000000213e+00 3.229999999999999982e+00 3.220000000000000195e+00 3.209999999999999964e+00 3.200000000000000178e+00 3.189999999999999947e+00 3.189999999999999947e+00 3.180000000000000160e+00 3.180000000000000160e+00 3.169999999999999929e+00 3.169999999999999929e+00 3.160000000000000142e+00 3.160000000000000142e+00 3.160000000000000142e+00 3.160000000000000142e+00 3.149999999999999911e+00 3.149999999999999911e+00 3.149999999999999911e+00 3.149999999999999911e+00 3.149999999999999911e+00 3.149999999999999911e+00 3.160000000000000142e+00 3.160000000000000142e+00 3.160000000000000142e+00 3.160000000000000142e+00 3.160000000000000142e+00 3.169999999999999929e+00 3.169999999999999929e+00 3.169999999999999929e+00 3.169999999999999929e+00 3.180000000000000160e+00 3.180000000000000160e+00 3.180000000000000160e+00 3.180000000000000160e+00 3.180000000000000160e+00 3.180000000000000160e+00 3.189999999999999947e+00 3.189999999999999947e+00 3.189999999999999947e+00 3.189999999999999947e+00 3.189999999999999947e+00 3.189999999999999947e+00 3.189999999999999947e+00 3.189999999999999947e+00 3.180000000000000160e+00 3.180000000000000160e+00 3.180000000000000160e+00 3.180000000000000160e+00 3.180000000000000160e+00 3.169999999999999929e+00 3.169999999999999929e+00 3.169999999999999929e+00 3.169999999999999929e+00 3.160000000000000142e+00 3.160000000000000142e+00 3.149999999999999911e+00 3.149999999999999911e+00 3.149999999999999911e+00 3.140000000000000124e+00 3.140000000000000124e+00 3.140000000000000124e+00 3.129999999999999893e+00 3.129999999999999893e+00 3.120000000000000107e+00 3.120000000000000107e+00 3.109999999999999876e+00 3.109999999999999876e+00 3.109999999999999876e+00 3.100000000000000089e+00 3.100000000000000089e+00 3.100000000000000089e+00 3.089999999999999858e+00 3.089999999999999858e+00 3.089999999999999858e+00 3.089999999999999858e+00 3.080000000000000071e+00 3.080000000000000071e+00 3.080000000000000071e+00 3.080000000000000071e+00 3.080000000000000071e+00 3.080000000000000071e+00 3.080000000000000071e+00 3.080000000000000071e+00 3.080000000000000071e+00 3.080000000000000071e+00 3.080000000000000071e+00 3.089999999999999858e+00 3.089999999999999858e+00 3.089999999999999858e+00 3.089999999999999858e+00 3.100000000000000089e+00 3.100000000000000089e+00 3.100000000000000089e+00 3.109999999999999876e+00 3.109999999999999876e+00 3.109999999999999876e+00 3.120000000000000107e+00 3.120000000000000107e+00 3.129999999999999893e+00 3.129999999999999893e+00 3.129999999999999893e+00 3.140000000000000124e+00 3.140000000000000124e+00 3.149999999999999911e+00 3.149999999999999911e+00 3.160000000000000142e+00 3.160000000000000142e+00 3.169999999999999929e+00 3.169999999999999929e+00 3.180000000000000160e+00 3.180000000000000160e+00 3.189999999999999947e+00 3.189999999999999947e+00 3.200000000000000178e+00 3.209999999999999964e+00 3.209999999999999964e+00 3.220000000000000195e+00 3.229999999999999982e+00 3.229999999999999982e+00 3.240000000000000213e+00 3.250000000000000000e+00 3.259999999999999787e+00 3.270000000000000018e+00 3.270000000000000018e+00 3.279999999999999805e+00 3.290000000000000036e+00 3.299999999999999822e+00 3.310000000000000053e+00 3.319999999999999840e+00 3.330000000000000071e+00 3.339999999999999858e+00 3.350000000000000089e+00 3.359999999999999876e+00 3.370000000000000107e+00 3.379999999999999893e+00 3.390000000000000124e+00 3.399999999999999911e+00 3.410000000000000142e+00 3.419999999999999929e+00 3.439999999999999947e+00 3.450000000000000178e+00 3.459999999999999964e+00 3.470000000000000195e+00 3.479999999999999982e+00 3.490000000000000213e+00 3.500000000000000000e+00 3.509999999999999787e+00 3.529999999999999805e+00 3.540000000000000036e+00 3.549999999999999822e+00 3.560000000000000053e+00 3.569999999999999840e+00 3.580000000000000071e+00 3.600000000000000089e+00 3.609999999999999876e+00 3.620000000000000107e+00 3.629999999999999893e+00 3.640000000000000124e+00 3.649999999999999911e+00 3.669999999999999929e+00 3.680000000000000160e+00 3.689999999999999947e+00 3.700000000000000178e+00 3.709999999999999964e+00 3.720000000000000195e+00 3.729999999999999982e+00 3.740000000000000213e+00 3.750000000000000000e+00 3.759999999999999787e+00 3.770000000000000018e+00 3.779999999999999805e+00 3.790000000000000036e+00 3.799999999999999822e+00 3.810000000000000053e+00 3.819999999999999840e+00 3.830000000000000071e+00 3.830000000000000071e+00 3.839999999999999858e+00 3.850000000000000089e+00 3.850000000000000089e+00 3.859999999999999876e+00 3.859999999999999876e+00 3.870000000000000107e+00 3.870000000000000107e+00 3.879999999999999893e+00 3.879999999999999893e+00 3.879999999999999893e+00 3.890000000000000124e+00 3.890000000000000124e+00 3.890000000000000124e+00 3.890000000000000124e+00 3.890000000000000124e+00 3.890000000000000124e+00 3.890000000000000124e+00 3.890000000000000124e+00 3.890000000000000124e+00 3.890000000000000124e+00 3.890000000000000124e+00 3.890000000000000124e+00 3.890000000000000124e+00 3.879999999999999893e+00 3.879999999999999893e+00 3.879999999999999893e+00 3.879999999999999893e+00 3.870000000000000107e+00 3.870000000000000107e+00 3.859999999999999876e+00 3.859999999999999876e+00 3.850000000000000089e+00 3.850000000000000089e+00 3.839999999999999858e+00 3.839999999999999858e+00 3.830000000000000071e+00 3.830000000000000071e+00 3.819999999999999840e+00 3.819999999999999840e+00 3.810000000000000053e+00 3.810000000000000053e+00 3.799999999999999822e+00 3.790000000000000036e+00 3.790000000000000036e+00 3.779999999999999805e+00 3.779999999999999805e+00 3.770000000000000018e+00 3.759999999999999787e+00 3.759999999999999787e+00 3.750000000000000000e+00 3.750000000000000000e+00 3.740000000000000213e+00 3.740000000000000213e+00 3.729999999999999982e+00 3.729999999999999982e+00 3.720000000000000195e+00 3.720000000000000195e+00 3.709999999999999964e+00 3.709999999999999964e+00 3.700000000000000178e+00 3.700000000000000178e+00 3.689999999999999947e+00 3.689999999999999947e+00 3.689999999999999947e+00 3.680000000000000160e+00 3.680000000000000160e+00 3.680000000000000160e+00 3.680000000000000160e+00 3.669999999999999929e+00 3.669999999999999929e+00 3.669999999999999929e+00 3.669999999999999929e+00 3.669999999999999929e+00 3.669999999999999929e+00 3.669999999999999929e+00 3.669999999999999929e+00 3.669999999999999929e+00 3.680000000000000160e+00 3.680000000000000160e+00 3.680000000000000160e+00 3.680000000000000160e+00 3.689999999999999947e+00 3.689999999999999947e+00 3.700000000000000178e+00 3.700000000000000178e+00 3.709999999999999964e+00 3.709999999999999964e+00 3.720000000000000195e+00 3.729999999999999982e+00 3.729999999999999982e+00 3.740000000000000213e+00 3.740000000000000213e+00 3.750000000000000000e+00 3.759999999999999787e+00 3.770000000000000018e+00 3.770000000000000018e+00 3.779999999999999805e+00 3.790000000000000036e+00 3.790000000000000036e+00 3.799999999999999822e+00 3.810000000000000053e+00 3.819999999999999840e+00 3.819999999999999840e+00 3.830000000000000071e+00 3.839999999999999858e+00 3.850000000000000089e+00 3.850000000000000089e+00 3.859999999999999876e+00 3.870000000000000107e+00 3.879999999999999893e+00 3.879999999999999893e+00 3.890000000000000124e+00 3.899999999999999911e+00 3.899999999999999911e+00 3.910000000000000142e+00 3.919999999999999929e+00 3.919999999999999929e+00 3.930000000000000160e+00 3.939999999999999947e+00 3.939999999999999947e+00 3.950000000000000178e+00 3.950000000000000178e+00 3.959999999999999964e+00 3.959999999999999964e+00 3.970000000000000195e+00 3.979999999999999982e+00 3.979999999999999982e+00 3.990000000000000213e+00 3.990000000000000213e+00 3.990000000000000213e+00 4.000000000000000000e+00 4.000000000000000000e+00 4.009999999999999787e+00 4.009999999999999787e+00 4.009999999999999787e+00 4.019999999999999574e+00 4.019999999999999574e+00 4.019999999999999574e+00 4.030000000000000249e+00 4.030000000000000249e+00 4.030000000000000249e+00 4.030000000000000249e+00 4.030000000000000249e+00 4.030000000000000249e+00 4.040000000000000036e+00 4.040000000000000036e+00 4.040000000000000036e+00 4.040000000000000036e+00 4.040000000000000036e+00 4.040000000000000036e+00 4.040000000000000036e+00 4.040000000000000036e+00 4.040000000000000036e+00 4.040000000000000036e+00 4.030000000000000249e+00 4.030000000000000249e+00 4.030000000000000249e+00 4.030000000000000249e+00 4.030000000000000249e+00 4.019999999999999574e+00 4.019999999999999574e+00 4.019999999999999574e+00 4.019999999999999574e+00 4.009999999999999787e+00 4.009999999999999787e+00 4.000000000000000000e+00 4.000000000000000000e+00 4.000000000000000000e+00 3.990000000000000213e+00 3.990000000000000213e+00 3.979999999999999982e+00 3.979999999999999982e+00 3.970000000000000195e+00 3.959999999999999964e+00 3.959999999999999964e+00 3.950000000000000178e+00 3.939999999999999947e+00 3.930000000000000160e+00 3.919999999999999929e+00 3.910000000000000142e+00 3.899999999999999911e+00 3.890000000000000124e+00 3.879999999999999893e+00 3.870000000000000107e+00 3.859999999999999876e+00 3.850000000000000089e+00 3.830000000000000071e+00 3.819999999999999840e+00 3.810000000000000053e+00 3.790000000000000036e+00 3.779999999999999805e+00 3.759999999999999787e+00 3.740000000000000213e+00 3.729999999999999982e+00 3.709999999999999964e+00 3.689999999999999947e+00 3.669999999999999929e+00 3.649999999999999911e+00 3.629999999999999893e+00 3.609999999999999876e+00 3.589999999999999858e+00 3.569999999999999840e+00 3.549999999999999822e+00 3.520000000000000018e+00 3.500000000000000000e+00 3.470000000000000195e+00 3.450000000000000178e+00 3.419999999999999929e+00 3.399999999999999911e+00 3.370000000000000107e+00 3.339999999999999858e+00 3.319999999999999840e+00 3.290000000000000036e+00 3.259999999999999787e+00 3.229999999999999982e+00 3.209999999999999964e+00 3.180000000000000160e+00 3.149999999999999911e+00 3.120000000000000107e+00 3.089999999999999858e+00 3.069999999999999840e+00 3.040000000000000036e+00 3.009999999999999787e+00 2.979999999999999982e+00 2.959999999999999964e+00 2.930000000000000160e+00 2.899999999999999911e+00 2.879999999999999893e+00 2.850000000000000089e+00 2.830000000000000071e+00 2.799999999999999822e+00 2.779999999999999805e+00 2.750000000000000000e+00 2.729999999999999982e+00 2.709999999999999964e+00 2.680000000000000160e+00 2.660000000000000142e+00 2.640000000000000124e+00 2.620000000000000107e+00 2.600000000000000089e+00 2.580000000000000071e+00 2.560000000000000053e+00 2.540000000000000036e+00 2.520000000000000018e+00 2.509999999999999787e+00 2.490000000000000213e+00 2.479999999999999982e+00 2.459999999999999964e+00 2.450000000000000178e+00 2.430000000000000160e+00 2.419999999999999929e+00 2.399999999999999911e+00 2.390000000000000124e+00 2.379999999999999893e+00 2.370000000000000107e+00 2.359999999999999876e+00 2.350000000000000089e+00 2.339999999999999858e+00 2.330000000000000071e+00 2.330000000000000071e+00 2.319999999999999840e+00 2.310000000000000053e+00 2.310000000000000053e+00 2.299999999999999822e+00 2.299999999999999822e+00 2.299999999999999822e+00 2.290000000000000036e+00 2.290000000000000036e+00 2.290000000000000036e+00 2.290000000000000036e+00 2.290000000000000036e+00 2.290000000000000036e+00 2.290000000000000036e+00 2.290000000000000036e+00 2.290000000000000036e+00 2.299999999999999822e+00 2.299999999999999822e+00 2.299999999999999822e+00 2.310000000000000053e+00 2.310000000000000053e+00 2.310000000000000053e+00 2.319999999999999840e+00 2.319999999999999840e+00 2.330000000000000071e+00 2.339999999999999858e+00 2.339999999999999858e+00 2.350000000000000089e+00 2.350000000000000089e+00 2.359999999999999876e+00 2.370000000000000107e+00 2.370000000000000107e+00 2.379999999999999893e+00 2.390000000000000124e+00 2.390000000000000124e+00 2.399999999999999911e+00 2.399999999999999911e+00 2.410000000000000142e+00 2.419999999999999929e+00 2.419999999999999929e+00 2.430000000000000160e+00 2.439999999999999947e+00 2.439999999999999947e+00 2.450000000000000178e+00 2.450000000000000178e+00 2.459999999999999964e+00 2.459999999999999964e+00 2.470000000000000195e+00 2.470000000000000195e+00 2.479999999999999982e+00 2.490000000000000213e+00 2.490000000000000213e+00 2.500000000000000000e+00 2.500000000000000000e+00 2.500000000000000000e+00 2.509999999999999787e+00 2.509999999999999787e+00 2.520000000000000018e+00 2.520000000000000018e+00 2.529999999999999805e+00 2.529999999999999805e+00 2.540000000000000036e+00 2.540000000000000036e+00 2.549999999999999822e+00 2.549999999999999822e+00 2.560000000000000053e+00 2.560000000000000053e+00 2.569999999999999840e+00 2.569999999999999840e+00 2.580000000000000071e+00 2.580000000000000071e+00 2.589999999999999858e+00 2.589999999999999858e+00 2.600000000000000089e+00 2.609999999999999876e+00 2.609999999999999876e+00 2.620000000000000107e+00 2.620000000000000107e+00 2.629999999999999893e+00 2.629999999999999893e+00 2.640000000000000124e+00 2.640000000000000124e+00 2.649999999999999911e+00 2.649999999999999911e+00 2.660000000000000142e+00 2.660000000000000142e+00 2.669999999999999929e+00 2.669999999999999929e+00 2.680000000000000160e+00 2.680000000000000160e+00 2.680000000000000160e+00 2.689999999999999947e+00 2.689999999999999947e+00 2.700000000000000178e+00 2.700000000000000178e+00 2.700000000000000178e+00 2.700000000000000178e+00 2.709999999999999964e+00 2.709999999999999964e+00 2.709999999999999964e+00 2.709999999999999964e+00 2.709999999999999964e+00 2.720000000000000195e+00 2.720000000000000195e+00 2.720000000000000195e+00 2.720000000000000195e+00 2.720000000000000195e+00 2.720000000000000195e+00 2.720000000000000195e+00 2.720000000000000195e+00 2.720000000000000195e+00 2.720000000000000195e+00 2.720000000000000195e+00 2.720000000000000195e+00 2.720000000000000195e+00 2.720000000000000195e+00 2.720000000000000195e+00 2.709999999999999964e+00 2.709999999999999964e+00 2.709999999999999964e+00 2.709999999999999964e+00 2.709999999999999964e+00 2.709999999999999964e+00 2.709999999999999964e+00 2.709999999999999964e+00 2.709999999999999964e+00 2.709999999999999964e+00 2.720000000000000195e+00 2.720000000000000195e+00 2.720000000000000195e+00 2.720000000000000195e+00 2.720000000000000195e+00 2.720000000000000195e+00 2.720000000000000195e+00 2.729999999999999982e+00 2.729999999999999982e+00 2.729999999999999982e+00 2.729999999999999982e+00 2.740000000000000213e+00 2.740000000000000213e+00 2.740000000000000213e+00 2.740000000000000213e+00 2.750000000000000000e+00 2.750000000000000000e+00 2.750000000000000000e+00 2.750000000000000000e+00 2.759999999999999787e+00 2.759999999999999787e+00 2.759999999999999787e+00 2.770000000000000018e+00 2.770000000000000018e+00 2.770000000000000018e+00 2.770000000000000018e+00 2.779999999999999805e+00 2.779999999999999805e+00 2.779999999999999805e+00 2.790000000000000036e+00 2.790000000000000036e+00 2.790000000000000036e+00 2.790000000000000036e+00 2.799999999999999822e+00 2.799999999999999822e+00 2.799999999999999822e+00 2.799999999999999822e+00 2.799999999999999822e+00 2.810000000000000053e+00 2.810000000000000053e+00 2.810000000000000053e+00 2.810000000000000053e+00 2.810000000000000053e+00 2.810000000000000053e+00 2.810000000000000053e+00 2.810000000000000053e+00 2.810000000000000053e+00 2.810000000000000053e+00 2.810000000000000053e+00 2.799999999999999822e+00 2.799999999999999822e+00 2.799999999999999822e+00 2.799999999999999822e+00 2.799999999999999822e+00 2.790000000000000036e+00 2.790000000000000036e+00 2.790000000000000036e+00 2.790000000000000036e+00 2.779999999999999805e+00 2.779999999999999805e+00 2.779999999999999805e+00 2.770000000000000018e+00 2.770000000000000018e+00 2.770000000000000018e+00 2.759999999999999787e+00 2.759999999999999787e+00 2.750000000000000000e+00 2.750000000000000000e+00 2.750000000000000000e+00 2.740000000000000213e+00 2.740000000000000213e+00 2.729999999999999982e+00 2.729999999999999982e+00 2.729999999999999982e+00 2.720000000000000195e+00 2.720000000000000195e+00 2.720000000000000195e+00 2.709999999999999964e+00 2.709999999999999964e+00 2.709999999999999964e+00 2.700000000000000178e+00 2.700000000000000178e+00 2.700000000000000178e+00 2.689999999999999947e+00 2.689999999999999947e+00 2.689999999999999947e+00 2.689999999999999947e+00 2.689999999999999947e+00 2.680000000000000160e+00 2.680000000000000160e+00 2.680000000000000160e+00 2.680000000000000160e+00 2.680000000000000160e+00 2.680000000000000160e+00 2.680000000000000160e+00 2.680000000000000160e+00 2.680000000000000160e+00 2.680000000000000160e+00 2.680000000000000160e+00 2.680000000000000160e+00 2.680000000000000160e+00 2.669999999999999929e+00 2.669999999999999929e+00 2.669999999999999929e+00 2.669999999999999929e+00 2.669999999999999929e+00 2.669999999999999929e+00 2.669999999999999929e+00 2.669999999999999929e+00 2.669999999999999929e+00 2.669999999999999929e+00 2.669999999999999929e+00 2.669999999999999929e+00 2.660000000000000142e+00 2.660000000000000142e+00 2.660000000000000142e+00 2.660000000000000142e+00 2.649999999999999911e+00 2.649999999999999911e+00 2.640000000000000124e+00 2.640000000000000124e+00 2.629999999999999893e+00 2.629999999999999893e+00 2.620000000000000107e+00 2.620000000000000107e+00 2.609999999999999876e+00 2.600000000000000089e+00 2.600000000000000089e+00 2.589999999999999858e+00 2.580000000000000071e+00 2.580000000000000071e+00 2.569999999999999840e+00 2.560000000000000053e+00 2.549999999999999822e+00 2.540000000000000036e+00 2.529999999999999805e+00 2.520000000000000018e+00 2.520000000000000018e+00 2.509999999999999787e+00 2.500000000000000000e+00 2.490000000000000213e+00 2.479999999999999982e+00 2.459999999999999964e+00 2.450000000000000178e+00 2.439999999999999947e+00 2.430000000000000160e+00 2.419999999999999929e+00 2.410000000000000142e+00 2.399999999999999911e+00 2.390000000000000124e+00 2.379999999999999893e+00 2.370000000000000107e+00 2.350000000000000089e+00 2.339999999999999858e+00 2.330000000000000071e+00 2.319999999999999840e+00 2.310000000000000053e+00 2.299999999999999822e+00 2.290000000000000036e+00 2.279999999999999805e+00 2.270000000000000018e+00 2.250000000000000000e+00 2.240000000000000213e+00 2.229999999999999982e+00 2.220000000000000195e+00 2.209999999999999964e+00 2.200000000000000178e+00 2.189999999999999947e+00 2.180000000000000160e+00 2.169999999999999929e+00 2.160000000000000142e+00 2.149999999999999911e+00 2.140000000000000124e+00 2.129999999999999893e+00 2.120000000000000107e+00 2.109999999999999876e+00 2.100000000000000089e+00 2.089999999999999858e+00 2.080000000000000071e+00 2.069999999999999840e+00 2.060000000000000053e+00 2.049999999999999822e+00 2.040000000000000036e+00 2.029999999999999805e+00 2.020000000000000018e+00 2.009999999999999787e+00 2.000000000000000000e+00 1.989999999999999991e+00 1.989999999999999991e+00 1.979999999999999982e+00 1.969999999999999973e+00 1.959999999999999964e+00 1.959999999999999964e+00 1.949999999999999956e+00 1.939999999999999947e+00 1.929999999999999938e+00 1.929999999999999938e+00 1.919999999999999929e+00 1.909999999999999920e+00 1.909999999999999920e+00 1.899999999999999911e+00 1.899999999999999911e+00 1.889999999999999902e+00 1.879999999999999893e+00 1.879999999999999893e+00 1.870000000000000107e+00 1.870000000000000107e+00 1.860000000000000098e+00 1.860000000000000098e+00 1.860000000000000098e+00 1.850000000000000089e+00 1.850000000000000089e+00 1.840000000000000080e+00 1.840000000000000080e+00 1.840000000000000080e+00 1.830000000000000071e+00 1.830000000000000071e+00 1.830000000000000071e+00 1.820000000000000062e+00 1.820000000000000062e+00 1.820000000000000062e+00 1.810000000000000053e+00 1.810000000000000053e+00 1.810000000000000053e+00 1.810000000000000053e+00 1.800000000000000044e+00 1.800000000000000044e+00 1.800000000000000044e+00 1.800000000000000044e+00 1.790000000000000036e+00 1.790000000000000036e+00 1.790000000000000036e+00 1.790000000000000036e+00 1.790000000000000036e+00 1.790000000000000036e+00 1.790000000000000036e+00 1.790000000000000036e+00 1.790000000000000036e+00 1.790000000000000036e+00 1.790000000000000036e+00 1.790000000000000036e+00 1.790000000000000036e+00 1.790000000000000036e+00 1.790000000000000036e+00 1.790000000000000036e+00 1.790000000000000036e+00 1.790000000000000036e+00 1.790000000000000036e+00 1.790000000000000036e+00 1.790000000000000036e+00 1.790000000000000036e+00 1.790000000000000036e+00 1.800000000000000044e+00 1.800000000000000044e+00 1.800000000000000044e+00 1.800000000000000044e+00 1.800000000000000044e+00 1.800000000000000044e+00 1.800000000000000044e+00 1.800000000000000044e+00 1.800000000000000044e+00 1.800000000000000044e+00 1.800000000000000044e+00 1.800000000000000044e+00 1.800000000000000044e+00 1.810000000000000053e+00 1.810000000000000053e+00 1.810000000000000053e+00 1.810000000000000053e+00 1.810000000000000053e+00 1.810000000000000053e+00 1.810000000000000053e+00 1.810000000000000053e+00 1.810000000000000053e+00 1.810000000000000053e+00 1.810000000000000053e+00 1.810000000000000053e+00 1.810000000000000053e+00 1.810000000000000053e+00 1.800000000000000044e+00 1.800000000000000044e+00 1.800000000000000044e+00 1.800000000000000044e+00 1.800000000000000044e+00 1.800000000000000044e+00 1.800000000000000044e+00 1.790000000000000036e+00 1.790000000000000036e+00 1.790000000000000036e+00 1.780000000000000027e+00 1.780000000000000027e+00 1.780000000000000027e+00 1.770000000000000018e+00 1.770000000000000018e+00 1.760000000000000009e+00 1.760000000000000009e+00 1.750000000000000000e+00 1.750000000000000000e+00 1.739999999999999991e+00 1.739999999999999991e+00 1.729999999999999982e+00 1.729999999999999982e+00 1.719999999999999973e+00 1.709999999999999964e+00 1.709999999999999964e+00 1.699999999999999956e+00 1.689999999999999947e+00 1.679999999999999938e+00 1.679999999999999938e+00 1.669999999999999929e+00 1.659999999999999920e+00 1.659999999999999920e+00 1.649999999999999911e+00 1.639999999999999902e+00 1.629999999999999893e+00 1.629999999999999893e+00 1.620000000000000107e+00 1.610000000000000098e+00 1.610000000000000098e+00 1.600000000000000089e+00 1.600000000000000089e+00 1.590000000000000080e+00 1.590000000000000080e+00 1.580000000000000071e+00 1.580000000000000071e+00 1.570000000000000062e+00 1.570000000000000062e+00 1.570000000000000062e+00 1.560000000000000053e+00 1.560000000000000053e+00 1.560000000000000053e+00 1.560000000000000053e+00 1.550000000000000044e+00 1.550000000000000044e+00 1.550000000000000044e+00 1.550000000000000044e+00 1.550000000000000044e+00 1.550000000000000044e+00 1.550000000000000044e+00 1.550000000000000044e+00 1.550000000000000044e+00 1.560000000000000053e+00 1.560000000000000053e+00 1.560000000000000053e+00 1.560000000000000053e+00 1.570000000000000062e+00 1.570000000000000062e+00 1.570000000000000062e+00 1.580000000000000071e+00 1.580000000000000071e+00 1.590000000000000080e+00 1.590000000000000080e+00 1.590000000000000080e+00 1.600000000000000089e+00 1.600000000000000089e+00 1.610000000000000098e+00 1.610000000000000098e+00 1.620000000000000107e+00 1.620000000000000107e+00 1.629999999999999893e+00 1.639999999999999902e+00 1.639999999999999902e+00 1.649999999999999911e+00 1.649999999999999911e+00 1.659999999999999920e+00 1.659999999999999920e+00 1.659999999999999920e+00 1.669999999999999929e+00 1.669999999999999929e+00 1.679999999999999938e+00 1.679999999999999938e+00 1.689999999999999947e+00 1.689999999999999947e+00 1.699999999999999956e+00 1.699999999999999956e+00 1.699999999999999956e+00 1.709999999999999964e+00 1.709999999999999964e+00 1.709999999999999964e+00 1.719999999999999973e+00 1.719999999999999973e+00 1.719999999999999973e+00 1.729999999999999982e+00 1.729999999999999982e+00 1.729999999999999982e+00 1.739999999999999991e+00 1.739999999999999991e+00 1.739999999999999991e+00 1.750000000000000000e+00 1.750000000000000000e+00 1.750000000000000000e+00 1.760000000000000009e+00 1.760000000000000009e+00 1.760000000000000009e+00 1.770000000000000018e+00 1.770000000000000018e+00 1.780000000000000027e+00 1.780000000000000027e+00 1.790000000000000036e+00 1.790000000000000036e+00 1.800000000000000044e+00 1.800000000000000044e+00 1.810000000000000053e+00 1.810000000000000053e+00 1.820000000000000062e+00 1.820000000000000062e+00 1.830000000000000071e+00 1.840000000000000080e+00 1.840000000000000080e+00 1.850000000000000089e+00 1.860000000000000098e+00 1.870000000000000107e+00 1.879999999999999893e+00 1.879999999999999893e+00 1.889999999999999902e+00 1.899999999999999911e+00 1.909999999999999920e+00 1.919999999999999929e+00 1.929999999999999938e+00 1.939999999999999947e+00 1.949999999999999956e+00 1.959999999999999964e+00 1.969999999999999973e+00 1.979999999999999982e+00 1.989999999999999991e+00 2.000000000000000000e+00 2.009999999999999787e+00 2.020000000000000018e+00 2.029999999999999805e+00 2.040000000000000036e+00 2.049999999999999822e+00 2.060000000000000053e+00 2.069999999999999840e+00 2.089999999999999858e+00 2.100000000000000089e+00 2.109999999999999876e+00 2.120000000000000107e+00 2.129999999999999893e+00 2.140000000000000124e+00 2.149999999999999911e+00 2.160000000000000142e+00 2.169999999999999929e+00 2.180000000000000160e+00 2.189999999999999947e+00 2.200000000000000178e+00 2.200000000000000178e+00 2.209999999999999964e+00 2.220000000000000195e+00 2.229999999999999982e+00 2.240000000000000213e+00 2.240000000000000213e+00 2.250000000000000000e+00 2.259999999999999787e+00 2.270000000000000018e+00 2.270000000000000018e+00 2.279999999999999805e+00 2.290000000000000036e+00 2.290000000000000036e+00 2.299999999999999822e+00 2.299999999999999822e+00 2.310000000000000053e+00 2.319999999999999840e+00 2.319999999999999840e+00 2.319999999999999840e+00 2.330000000000000071e+00 2.330000000000000071e+00 2.339999999999999858e+00 2.339999999999999858e+00 2.350000000000000089e+00 2.350000000000000089e+00 2.350000000000000089e+00 2.359999999999999876e+00 2.359999999999999876e+00 2.359999999999999876e+00 2.359999999999999876e+00 2.370000000000000107e+00 2.370000000000000107e+00 2.370000000000000107e+00 2.370000000000000107e+00 2.370000000000000107e+00 2.370000000000000107e+00 2.370000000000000107e+00 2.370000000000000107e+00 2.370000000000000107e+00 2.370000000000000107e+00 2.370000000000000107e+00 2.370000000000000107e+00 2.370000000000000107e+00 2.370000000000000107e+00 2.370000000000000107e+00 2.359999999999999876e+00 2.359999999999999876e+00 2.359999999999999876e+00 2.350000000000000089e+00 2.350000000000000089e+00 2.339999999999999858e+00 2.339999999999999858e+00 2.330000000000000071e+00 2.330000000000000071e+00 2.319999999999999840e+00 2.310000000000000053e+00 2.310000000000000053e+00 2.299999999999999822e+00 2.290000000000000036e+00 2.279999999999999805e+00 2.270000000000000018e+00 2.259999999999999787e+00 2.250000000000000000e+00 2.240000000000000213e+00 2.229999999999999982e+00 2.220000000000000195e+00 2.209999999999999964e+00 2.200000000000000178e+00 2.189999999999999947e+00 2.180000000000000160e+00 2.169999999999999929e+00 2.160000000000000142e+00 2.149999999999999911e+00 2.129999999999999893e+00 2.120000000000000107e+00 2.109999999999999876e+00 2.100000000000000089e+00 2.089999999999999858e+00 2.080000000000000071e+00 2.069999999999999840e+00 2.049999999999999822e+00 2.040000000000000036e+00 2.029999999999999805e+00 2.020000000000000018e+00 2.009999999999999787e+00 2.000000000000000000e+00 1.989999999999999991e+00 1.979999999999999982e+00 1.959999999999999964e+00 1.949999999999999956e+00 1.939999999999999947e+00 1.929999999999999938e+00 1.919999999999999929e+00 1.909999999999999920e+00 1.899999999999999911e+00 1.889999999999999902e+00 1.879999999999999893e+00 1.870000000000000107e+00 1.860000000000000098e+00 1.850000000000000089e+00 1.840000000000000080e+00 1.830000000000000071e+00 1.820000000000000062e+00 1.820000000000000062e+00 1.810000000000000053e+00 1.800000000000000044e+00 1.790000000000000036e+00 1.790000000000000036e+00 1.780000000000000027e+00 1.770000000000000018e+00 1.760000000000000009e+00 1.760000000000000009e+00 1.750000000000000000e+00 1.750000000000000000e+00 1.739999999999999991e+00 1.739999999999999991e+00 1.729999999999999982e+00 1.719999999999999973e+00 1.719999999999999973e+00 1.709999999999999964e+00 1.709999999999999964e+00 1.699999999999999956e+00 1.699999999999999956e+00 1.689999999999999947e+00 1.689999999999999947e+00 1.679999999999999938e+00 1.679999999999999938e+00 1.669999999999999929e+00 1.669999999999999929e+00 1.659999999999999920e+00 1.659999999999999920e+00 1.649999999999999911e+00 1.649999999999999911e+00 1.639999999999999902e+00 1.629999999999999893e+00 1.629999999999999893e+00 1.620000000000000107e+00 1.610000000000000098e+00 1.600000000000000089e+00 1.590000000000000080e+00 1.590000000000000080e+00 1.580000000000000071e+00 1.570000000000000062e+00 1.560000000000000053e+00 1.550000000000000044e+00 1.530000000000000027e+00 1.520000000000000018e+00 1.510000000000000009e+00 1.500000000000000000e+00 1.489999999999999991e+00 1.479999999999999982e+00 1.459999999999999964e+00 1.449999999999999956e+00 1.439999999999999947e+00 1.419999999999999929e+00 1.409999999999999920e+00 1.399999999999999911e+00 1.379999999999999893e+00 1.370000000000000107e+00 1.350000000000000089e+00 1.340000000000000080e+00 1.330000000000000071e+00 1.310000000000000053e+00 1.300000000000000044e+00 1.280000000000000027e+00 1.270000000000000018e+00 1.250000000000000000e+00 1.239999999999999991e+00 1.229999999999999982e+00 1.209999999999999964e+00 1.199999999999999956e+00 1.179999999999999938e+00 1.169999999999999929e+00 1.149999999999999911e+00 1.139999999999999902e+00 1.129999999999999893e+00 1.110000000000000098e+00 1.100000000000000089e+00 1.090000000000000080e+00 1.080000000000000071e+00 1.060000000000000053e+00 1.050000000000000044e+00 1.040000000000000036e+00 1.030000000000000027e+00 1.020000000000000018e+00 1.010000000000000009e+00 1.000000000000000000e+00 9.899999999999999911e-01 9.799999999999999822e-01 9.699999999999999734e-01 9.599999999999999645e-01 9.499999999999999556e-01 9.499999999999999556e-01 9.399999999999999467e-01 9.300000000000000488e-01 9.200000000000000400e-01 9.200000000000000400e-01 9.100000000000000311e-01 9.000000000000000222e-01 9.000000000000000222e-01 8.900000000000000133e-01 8.800000000000000044e-01 8.800000000000000044e-01 8.699999999999999956e-01 8.599999999999999867e-01 8.599999999999999867e-01 8.499999999999999778e-01 8.499999999999999778e-01 8.399999999999999689e-01 8.399999999999999689e-01 8.299999999999999600e-01 8.299999999999999600e-01 8.199999999999999512e-01 8.199999999999999512e-01 8.100000000000000533e-01 8.100000000000000533e-01 8.000000000000000444e-01 8.000000000000000444e-01 7.900000000000000355e-01 7.900000000000000355e-01 7.900000000000000355e-01 7.800000000000000266e-01 7.800000000000000266e-01 7.800000000000000266e-01 7.700000000000000178e-01 7.700000000000000178e-01 7.700000000000000178e-01 7.700000000000000178e-01 7.600000000000000089e-01 7.600000000000000089e-01 7.600000000000000089e-01 7.600000000000000089e-01 7.600000000000000089e-01 7.600000000000000089e-01 7.500000000000000000e-01 7.500000000000000000e-01 7.500000000000000000e-01 7.500000000000000000e-01 7.500000000000000000e-01 7.500000000000000000e-01 7.500000000000000000e-01 7.500000000000000000e-01 7.500000000000000000e-01 7.500000000000000000e-01 7.500000000000000000e-01 7.500000000000000000e-01 7.600000000000000089e-01 7.600000000000000089e-01 7.600000000000000089e-01 7.600000000000000089e-01 7.600000000000000089e-01 7.600000000000000089e-01 7.700000000000000178e-01 7.700000000000000178e-01 7.700000000000000178e-01 7.700000000000000178e-01 7.800000000000000266e-01 7.800000000000000266e-01 7.800000000000000266e-01 7.900000000000000355e-01 7.900000000000000355e-01 8.000000000000000444e-01 8.000000000000000444e-01 8.000000000000000444e-01 8.100000000000000533e-01 8.100000000000000533e-01 8.199999999999999512e-01 8.199999999999999512e-01 8.299999999999999600e-01 8.299999999999999600e-01 8.399999999999999689e-01 8.499999999999999778e-01 8.499999999999999778e-01 8.599999999999999867e-01 8.599999999999999867e-01 8.699999999999999956e-01 8.800000000000000044e-01 8.800000000000000044e-01 8.900000000000000133e-01 9.000000000000000222e-01 9.100000000000000311e-01 9.100000000000000311e-01 9.200000000000000400e-01 9.300000000000000488e-01 9.399999999999999467e-01 9.499999999999999556e-01 9.599999999999999645e-01 9.599999999999999645e-01 9.699999999999999734e-01 9.799999999999999822e-01 9.899999999999999911e-01 1.000000000000000000e+00 1.010000000000000009e+00 1.020000000000000018e+00 1.030000000000000027e+00 1.040000000000000036e+00 1.040000000000000036e+00 1.050000000000000044e+00 1.060000000000000053e+00 1.070000000000000062e+00 1.080000000000000071e+00 1.090000000000000080e+00 1.090000000000000080e+00 1.100000000000000089e+00 1.110000000000000098e+00 1.120000000000000107e+00 1.120000000000000107e+00 1.129999999999999893e+00 1.129999999999999893e+00 1.139999999999999902e+00 1.149999999999999911e+00 1.149999999999999911e+00 1.149999999999999911e+00 1.159999999999999920e+00 1.159999999999999920e+00 1.159999999999999920e+00 1.169999999999999929e+00 1.169999999999999929e+00 1.169999999999999929e+00 1.169999999999999929e+00 1.169999999999999929e+00 1.169999999999999929e+00 1.169999999999999929e+00 1.179999999999999938e+00 1.179999999999999938e+00 1.179999999999999938e+00 1.179999999999999938e+00 1.179999999999999938e+00 1.169999999999999929e+00 1.169999999999999929e+00 1.169999999999999929e+00 1.169999999999999929e+00 1.169999999999999929e+00 1.169999999999999929e+00 1.169999999999999929e+00 1.159999999999999920e+00 1.159999999999999920e+00 1.159999999999999920e+00 1.149999999999999911e+00 1.149999999999999911e+00 1.149999999999999911e+00 1.139999999999999902e+00 1.139999999999999902e+00 1.139999999999999902e+00 1.129999999999999893e+00 1.129999999999999893e+00 1.120000000000000107e+00 1.120000000000000107e+00 1.110000000000000098e+00 1.110000000000000098e+00 1.110000000000000098e+00 1.100000000000000089e+00 1.100000000000000089e+00 1.090000000000000080e+00 1.090000000000000080e+00 1.080000000000000071e+00 1.080000000000000071e+00 1.070000000000000062e+00 1.070000000000000062e+00 1.060000000000000053e+00 1.060000000000000053e+00 1.050000000000000044e+00 1.050000000000000044e+00 1.040000000000000036e+00 1.040000000000000036e+00 1.040000000000000036e+00 1.030000000000000027e+00 1.030000000000000027e+00 1.020000000000000018e+00 1.020000000000000018e+00 1.020000000000000018e+00 1.010000000000000009e+00 1.010000000000000009e+00 1.010000000000000009e+00 1.000000000000000000e+00 1.000000000000000000e+00 9.899999999999999911e-01 9.899999999999999911e-01 9.899999999999999911e-01 9.799999999999999822e-01 9.799999999999999822e-01 9.699999999999999734e-01 9.699999999999999734e-01 9.699999999999999734e-01 9.599999999999999645e-01 9.599999999999999645e-01 9.499999999999999556e-01 9.499999999999999556e-01 9.399999999999999467e-01 9.399999999999999467e-01 9.399999999999999467e-01 9.300000000000000488e-01 9.300000000000000488e-01 9.200000000000000400e-01 9.200000000000000400e-01 9.100000000000000311e-01 9.100000000000000311e-01 9.000000000000000222e-01 9.000000000000000222e-01 8.900000000000000133e-01 8.900000000000000133e-01 8.900000000000000133e-01 8.800000000000000044e-01 8.800000000000000044e-01 8.699999999999999956e-01 8.699999999999999956e-01 8.599999999999999867e-01 8.599999999999999867e-01 8.499999999999999778e-01 8.499999999999999778e-01 8.499999999999999778e-01 8.399999999999999689e-01 8.399999999999999689e-01 8.399999999999999689e-01 8.299999999999999600e-01 8.299999999999999600e-01 8.299999999999999600e-01 8.199999999999999512e-01 8.199999999999999512e-01 8.199999999999999512e-01 8.100000000000000533e-01 8.100000000000000533e-01 8.100000000000000533e-01 8.000000000000000444e-01 8.000000000000000444e-01 8.000000000000000444e-01 8.000000000000000444e-01 7.900000000000000355e-01 7.900000000000000355e-01 7.900000000000000355e-01 7.900000000000000355e-01 7.800000000000000266e-01 7.800000000000000266e-01 7.800000000000000266e-01 7.700000000000000178e-01 7.700000000000000178e-01 7.700000000000000178e-01 7.700000000000000178e-01 7.600000000000000089e-01 7.600000000000000089e-01 7.600000000000000089e-01 7.500000000000000000e-01 7.500000000000000000e-01 7.500000000000000000e-01 7.399999999999999911e-01 7.399999999999999911e-01 7.399999999999999911e-01 7.299999999999999822e-01 7.299999999999999822e-01 7.299999999999999822e-01 7.199999999999999734e-01 7.199999999999999734e-01 7.199999999999999734e-01 7.099999999999999645e-01 7.099999999999999645e-01 6.999999999999999556e-01 6.999999999999999556e-01 6.899999999999999467e-01 6.899999999999999467e-01 6.800000000000000488e-01 6.800000000000000488e-01 6.700000000000000400e-01 6.700000000000000400e-01 6.600000000000000311e-01 6.600000000000000311e-01 6.500000000000000222e-01 6.500000000000000222e-01 6.400000000000000133e-01 6.400000000000000133e-01 6.300000000000000044e-01 6.199999999999999956e-01 6.199999999999999956e-01 6.099999999999999867e-01 5.999999999999999778e-01 5.999999999999999778e-01 5.899999999999999689e-01 5.799999999999999600e-01 5.799999999999999600e-01 5.699999999999999512e-01 5.600000000000000533e-01 5.500000000000000444e-01 5.500000000000000444e-01 5.400000000000000355e-01 5.300000000000000266e-01 5.200000000000000178e-01 5.200000000000000178e-01 5.100000000000000089e-01 5.000000000000000000e-01 4.899999999999999911e-01 4.899999999999999911e-01 4.799999999999999822e-01 4.699999999999999734e-01 4.600000000000000200e-01 4.600000000000000200e-01 4.500000000000000111e-01 4.400000000000000022e-01 4.400000000000000022e-01 4.299999999999999933e-01 4.199999999999999845e-01 4.199999999999999845e-01 4.099999999999999756e-01 4.099999999999999756e-01 4.000000000000000222e-01 4.000000000000000222e-01 3.900000000000000133e-01 3.900000000000000133e-01 3.900000000000000133e-01 3.800000000000000044e-01 3.800000000000000044e-01 3.800000000000000044e-01 3.699999999999999956e-01 3.699999999999999956e-01 3.699999999999999956e-01 3.699999999999999956e-01 3.699999999999999956e-01 3.699999999999999956e-01 3.699999999999999956e-01 3.699999999999999956e-01 3.699999999999999956e-01 3.699999999999999956e-01 3.800000000000000044e-01 3.800000000000000044e-01 3.800000000000000044e-01 3.900000000000000133e-01 3.900000000000000133e-01 4.000000000000000222e-01 4.000000000000000222e-01 4.099999999999999756e-01 4.099999999999999756e-01 4.199999999999999845e-01 4.299999999999999933e-01 4.400000000000000022e-01 4.500000000000000111e-01 4.600000000000000200e-01 4.699999999999999734e-01 4.799999999999999822e-01 4.899999999999999911e-01 5.000000000000000000e-01 5.100000000000000089e-01 5.200000000000000178e-01 5.400000000000000355e-01 5.500000000000000444e-01 5.600000000000000533e-01 5.799999999999999600e-01 5.899999999999999689e-01 6.099999999999999867e-01 6.199999999999999956e-01 6.400000000000000133e-01 6.500000000000000222e-01 6.700000000000000400e-01 6.899999999999999467e-01 6.999999999999999556e-01 7.199999999999999734e-01 7.399999999999999911e-01 7.600000000000000089e-01 7.700000000000000178e-01 7.900000000000000355e-01 8.100000000000000533e-01 8.299999999999999600e-01 8.499999999999999778e-01 8.699999999999999956e-01 8.900000000000000133e-01 9.100000000000000311e-01 9.300000000000000488e-01 9.499999999999999556e-01 9.799999999999999822e-01 1.000000000000000000e+00 1.020000000000000018e+00 1.040000000000000036e+00 1.060000000000000053e+00 1.080000000000000071e+00 1.100000000000000089e+00 1.120000000000000107e+00 1.139999999999999902e+00 1.169999999999999929e+00 1.189999999999999947e+00 1.209999999999999964e+00 1.229999999999999982e+00 1.250000000000000000e+00 1.270000000000000018e+00 1.290000000000000036e+00 1.310000000000000053e+00 1.330000000000000071e+00 1.350000000000000089e+00 1.360000000000000098e+00 1.379999999999999893e+00 1.399999999999999911e+00 1.419999999999999929e+00 1.429999999999999938e+00 1.449999999999999956e+00 1.469999999999999973e+00 1.479999999999999982e+00 1.489999999999999991e+00 1.510000000000000009e+00 1.520000000000000018e+00 1.530000000000000027e+00 1.550000000000000044e+00 1.560000000000000053e+00 1.570000000000000062e+00 1.580000000000000071e+00 1.590000000000000080e+00 1.590000000000000080e+00 1.600000000000000089e+00 1.610000000000000098e+00 1.620000000000000107e+00 1.620000000000000107e+00 1.629999999999999893e+00 1.629999999999999893e+00 1.629999999999999893e+00 1.639999999999999902e+00 1.639999999999999902e+00 1.639999999999999902e+00 1.639999999999999902e+00 1.639999999999999902e+00 1.649999999999999911e+00 1.639999999999999902e+00 1.639999999999999902e+00 1.639999999999999902e+00 1.639999999999999902e+00 1.639999999999999902e+00 1.639999999999999902e+00 1.629999999999999893e+00 1.629999999999999893e+00 1.629999999999999893e+00 1.620000000000000107e+00 1.620000000000000107e+00 1.610000000000000098e+00 1.610000000000000098e+00 1.600000000000000089e+00 1.590000000000000080e+00 1.590000000000000080e+00 1.580000000000000071e+00 1.570000000000000062e+00 1.560000000000000053e+00 1.560000000000000053e+00 1.550000000000000044e+00 1.540000000000000036e+00 1.530000000000000027e+00 1.520000000000000018e+00 1.510000000000000009e+00 1.500000000000000000e+00 1.489999999999999991e+00 1.479999999999999982e+00 1.469999999999999973e+00 1.459999999999999964e+00 1.449999999999999956e+00 1.439999999999999947e+00 1.429999999999999938e+00 1.409999999999999920e+00 1.399999999999999911e+00 1.389999999999999902e+00 1.379999999999999893e+00 1.370000000000000107e+00 1.350000000000000089e+00 1.340000000000000080e+00 1.330000000000000071e+00 1.320000000000000062e+00 1.300000000000000044e+00 1.290000000000000036e+00 1.280000000000000027e+00 1.260000000000000009e+00 1.250000000000000000e+00 1.239999999999999991e+00 1.219999999999999973e+00 1.209999999999999964e+00 1.199999999999999956e+00 1.179999999999999938e+00 1.169999999999999929e+00 1.159999999999999920e+00 1.139999999999999902e+00 1.129999999999999893e+00 1.120000000000000107e+00 1.100000000000000089e+00 1.090000000000000080e+00 1.080000000000000071e+00 1.060000000000000053e+00 1.050000000000000044e+00 1.040000000000000036e+00 1.020000000000000018e+00 1.010000000000000009e+00 1.000000000000000000e+00 9.799999999999999822e-01 9.699999999999999734e-01 9.499999999999999556e-01 9.399999999999999467e-01 9.200000000000000400e-01 9.100000000000000311e-01 8.900000000000000133e-01 8.800000000000000044e-01 8.599999999999999867e-01 8.499999999999999778e-01 8.299999999999999600e-01 8.199999999999999512e-01 8.000000000000000444e-01 7.800000000000000266e-01 7.700000000000000178e-01 7.500000000000000000e-01 7.299999999999999822e-01 7.199999999999999734e-01 6.999999999999999556e-01 6.800000000000000488e-01 6.600000000000000311e-01 6.400000000000000133e-01 6.300000000000000044e-01 6.099999999999999867e-01 5.899999999999999689e-01 5.699999999999999512e-01 5.500000000000000444e-01 5.300000000000000266e-01 5.100000000000000089e-01 4.899999999999999911e-01 4.699999999999999734e-01 4.500000000000000111e-01 4.299999999999999933e-01 4.099999999999999756e-01 3.900000000000000133e-01 3.699999999999999956e-01 3.499999999999999778e-01 3.300000000000000155e-01 3.099999999999999978e-01 2.899999999999999800e-01 2.700000000000000178e-01 2.399999999999999911e-01 2.200000000000000011e-01 2.000000000000000111e-01 1.799999999999999933e-01 1.600000000000000033e-01 1.400000000000000133e-01 1.199999999999999956e-01 1.000000000000000056e-01 8.000000000000000167e-02 5.999999999999999778e-02 4.000000000000000083e-02 2.000000000000000042e-02 0.000000000000000000e+00 -1.000000000000000021e-02 -2.999999999999999889e-02 -5.000000000000000278e-02 -7.000000000000000666e-02 -8.999999999999999667e-02 -1.000000000000000056e-01 -1.199999999999999956e-01 -1.400000000000000133e-01 -1.499999999999999944e-01 -1.700000000000000122e-01 -1.799999999999999933e-01 -2.000000000000000111e-01 -2.099999999999999922e-01 -2.300000000000000100e-01 -2.399999999999999911e-01 -2.500000000000000000e-01 -2.600000000000000089e-01 -2.700000000000000178e-01 -2.800000000000000266e-01 -2.899999999999999800e-01 -2.999999999999999889e-01 -3.099999999999999978e-01 -3.200000000000000067e-01 -3.300000000000000155e-01 -3.400000000000000244e-01 -3.499999999999999778e-01 -3.499999999999999778e-01 -3.599999999999999867e-01 -3.699999999999999956e-01 -3.699999999999999956e-01 -3.800000000000000044e-01 -3.800000000000000044e-01 -3.900000000000000133e-01 -3.900000000000000133e-01 -4.000000000000000222e-01 -4.000000000000000222e-01 -4.000000000000000222e-01 -4.099999999999999756e-01 -4.099999999999999756e-01 -4.099999999999999756e-01 -4.099999999999999756e-01 -4.099999999999999756e-01 -4.099999999999999756e-01 -4.199999999999999845e-01 -4.199999999999999845e-01 -4.199999999999999845e-01 -4.199999999999999845e-01 -4.199999999999999845e-01 -4.199999999999999845e-01 -4.199999999999999845e-01 -4.099999999999999756e-01 -4.099999999999999756e-01 -4.099999999999999756e-01 -4.099999999999999756e-01 -4.099999999999999756e-01 -4.099999999999999756e-01 -4.000000000000000222e-01 -4.000000000000000222e-01 -4.000000000000000222e-01 -3.900000000000000133e-01 -3.900000000000000133e-01 -3.900000000000000133e-01 -3.800000000000000044e-01 -3.800000000000000044e-01 -3.800000000000000044e-01 -3.699999999999999956e-01 -3.699999999999999956e-01 -3.599999999999999867e-01 -3.599999999999999867e-01 -3.499999999999999778e-01 -3.400000000000000244e-01 -3.400000000000000244e-01 -3.300000000000000155e-01 -3.300000000000000155e-01 -3.200000000000000067e-01 -3.200000000000000067e-01 -3.099999999999999978e-01 -2.999999999999999889e-01 -2.999999999999999889e-01 -2.899999999999999800e-01 -2.899999999999999800e-01 -2.800000000000000266e-01 -2.700000000000000178e-01 -2.700000000000000178e-01 -2.600000000000000089e-01 -2.600000000000000089e-01 -2.500000000000000000e-01 -2.399999999999999911e-01 -2.399999999999999911e-01 -2.300000000000000100e-01 -2.300000000000000100e-01 -2.200000000000000011e-01 -2.200000000000000011e-01 -2.099999999999999922e-01 -2.099999999999999922e-01 -2.099999999999999922e-01 -2.000000000000000111e-01 -2.000000000000000111e-01 -1.900000000000000022e-01 -1.900000000000000022e-01 -1.900000000000000022e-01 -1.799999999999999933e-01 -1.799999999999999933e-01 -1.700000000000000122e-01 -1.700000000000000122e-01 -1.700000000000000122e-01 -1.600000000000000033e-01 -1.600000000000000033e-01 -1.499999999999999944e-01 -1.499999999999999944e-01 -1.499999999999999944e-01 -1.400000000000000133e-01 -1.400000000000000133e-01 -1.300000000000000044e-01 -1.300000000000000044e-01 -1.199999999999999956e-01 -1.199999999999999956e-01 -1.100000000000000006e-01 -1.100000000000000006e-01 -1.000000000000000056e-01 -1.000000000000000056e-01 -8.999999999999999667e-02 -8.000000000000000167e-02 -8.000000000000000167e-02 -7.000000000000000666e-02 -7.000000000000000666e-02 -5.999999999999999778e-02 -5.000000000000000278e-02 -5.000000000000000278e-02 -4.000000000000000083e-02 -2.999999999999999889e-02 -2.999999999999999889e-02 -2.000000000000000042e-02 -1.000000000000000021e-02 -0.000000000000000000e+00 0.000000000000000000e+00 1.000000000000000021e-02 2.000000000000000042e-02 2.999999999999999889e-02 4.000000000000000083e-02 5.000000000000000278e-02 5.000000000000000278e-02 5.999999999999999778e-02 7.000000000000000666e-02 8.000000000000000167e-02 8.999999999999999667e-02 1.000000000000000056e-01 1.100000000000000006e-01 1.199999999999999956e-01 1.300000000000000044e-01 1.400000000000000133e-01 1.499999999999999944e-01 1.600000000000000033e-01 1.700000000000000122e-01 1.799999999999999933e-01 1.900000000000000022e-01 2.000000000000000111e-01 2.099999999999999922e-01 2.200000000000000011e-01 2.300000000000000100e-01 2.399999999999999911e-01 2.500000000000000000e-01 2.600000000000000089e-01 2.800000000000000266e-01 2.899999999999999800e-01 2.999999999999999889e-01 3.099999999999999978e-01 3.200000000000000067e-01 3.300000000000000155e-01 3.400000000000000244e-01 3.499999999999999778e-01 3.599999999999999867e-01 3.699999999999999956e-01 3.800000000000000044e-01 3.900000000000000133e-01 4.099999999999999756e-01 4.199999999999999845e-01 4.299999999999999933e-01 4.400000000000000022e-01 4.500000000000000111e-01 4.600000000000000200e-01 4.699999999999999734e-01 4.799999999999999822e-01 4.899999999999999911e-01 5.100000000000000089e-01 5.200000000000000178e-01 5.300000000000000266e-01 5.400000000000000355e-01 5.500000000000000444e-01 5.600000000000000533e-01 5.699999999999999512e-01 5.799999999999999600e-01 5.999999999999999778e-01 6.099999999999999867e-01 6.199999999999999956e-01 6.300000000000000044e-01 6.400000000000000133e-01 6.500000000000000222e-01 6.600000000000000311e-01 6.600000000000000311e-01 6.700000000000000400e-01 6.800000000000000488e-01 6.899999999999999467e-01 6.999999999999999556e-01 6.999999999999999556e-01 7.099999999999999645e-01 7.099999999999999645e-01 7.199999999999999734e-01 7.199999999999999734e-01 7.299999999999999822e-01 7.299999999999999822e-01 7.299999999999999822e-01 7.299999999999999822e-01 7.399999999999999911e-01 7.399999999999999911e-01 7.399999999999999911e-01 7.299999999999999822e-01 7.299999999999999822e-01 7.299999999999999822e-01 7.299999999999999822e-01 7.299999999999999822e-01 7.199999999999999734e-01 7.199999999999999734e-01 7.099999999999999645e-01 7.099999999999999645e-01 6.999999999999999556e-01 6.899999999999999467e-01 6.899999999999999467e-01 6.800000000000000488e-01 6.700000000000000400e-01 6.600000000000000311e-01 6.500000000000000222e-01 6.400000000000000133e-01 6.300000000000000044e-01 6.199999999999999956e-01 6.099999999999999867e-01 5.999999999999999778e-01 5.899999999999999689e-01 5.799999999999999600e-01 5.600000000000000533e-01 5.500000000000000444e-01 5.400000000000000355e-01 5.300000000000000266e-01 5.100000000000000089e-01 5.000000000000000000e-01 4.899999999999999911e-01 4.699999999999999734e-01 4.600000000000000200e-01 4.400000000000000022e-01 4.299999999999999933e-01 4.199999999999999845e-01 4.000000000000000222e-01 3.900000000000000133e-01 3.699999999999999956e-01 3.599999999999999867e-01 3.499999999999999778e-01 3.300000000000000155e-01 3.200000000000000067e-01 3.099999999999999978e-01 2.899999999999999800e-01 2.800000000000000266e-01 2.700000000000000178e-01 2.500000000000000000e-01 2.399999999999999911e-01 2.300000000000000100e-01 2.200000000000000011e-01 2.099999999999999922e-01 1.900000000000000022e-01 1.799999999999999933e-01 1.700000000000000122e-01 1.600000000000000033e-01 1.499999999999999944e-01 1.400000000000000133e-01 1.300000000000000044e-01 1.199999999999999956e-01 1.199999999999999956e-01 1.100000000000000006e-01 1.000000000000000056e-01 8.999999999999999667e-02 8.000000000000000167e-02 8.000000000000000167e-02 7.000000000000000666e-02 7.000000000000000666e-02 5.999999999999999778e-02 5.999999999999999778e-02 5.000000000000000278e-02 5.000000000000000278e-02 4.000000000000000083e-02 4.000000000000000083e-02 4.000000000000000083e-02 4.000000000000000083e-02 4.000000000000000083e-02 4.000000000000000083e-02 2.999999999999999889e-02 2.999999999999999889e-02 2.999999999999999889e-02 2.999999999999999889e-02 2.999999999999999889e-02 4.000000000000000083e-02 4.000000000000000083e-02 4.000000000000000083e-02 4.000000000000000083e-02 4.000000000000000083e-02 4.000000000000000083e-02 4.000000000000000083e-02 5.000000000000000278e-02 5.000000000000000278e-02 5.000000000000000278e-02 5.000000000000000278e-02 5.999999999999999778e-02 5.999999999999999778e-02 5.999999999999999778e-02 5.999999999999999778e-02 7.000000000000000666e-02 7.000000000000000666e-02 7.000000000000000666e-02 8.000000000000000167e-02 8.000000000000000167e-02 8.000000000000000167e-02 8.999999999999999667e-02 8.999999999999999667e-02 1.000000000000000056e-01 1.000000000000000056e-01 1.000000000000000056e-01 1.100000000000000006e-01 1.100000000000000006e-01 1.199999999999999956e-01 1.199999999999999956e-01 1.300000000000000044e-01 1.300000000000000044e-01 1.300000000000000044e-01 1.400000000000000133e-01 1.400000000000000133e-01 1.499999999999999944e-01 1.499999999999999944e-01 1.600000000000000033e-01 1.600000000000000033e-01 1.700000000000000122e-01 1.700000000000000122e-01 1.799999999999999933e-01 1.799999999999999933e-01 1.900000000000000022e-01 1.900000000000000022e-01 1.900000000000000022e-01 2.000000000000000111e-01 2.000000000000000111e-01 2.099999999999999922e-01 2.099999999999999922e-01 2.200000000000000011e-01 2.200000000000000011e-01 2.300000000000000100e-01 2.300000000000000100e-01 2.399999999999999911e-01 2.399999999999999911e-01 2.500000000000000000e-01 2.500000000000000000e-01 2.600000000000000089e-01 2.600000000000000089e-01 2.700000000000000178e-01 2.700000000000000178e-01 2.800000000000000266e-01 2.899999999999999800e-01 2.899999999999999800e-01 2.999999999999999889e-01 2.999999999999999889e-01 3.099999999999999978e-01 3.099999999999999978e-01 3.200000000000000067e-01 3.300000000000000155e-01 3.300000000000000155e-01 3.400000000000000244e-01 3.400000000000000244e-01 3.499999999999999778e-01 3.599999999999999867e-01 3.599999999999999867e-01 3.699999999999999956e-01 3.699999999999999956e-01 3.800000000000000044e-01 3.800000000000000044e-01 3.900000000000000133e-01 4.000000000000000222e-01 4.000000000000000222e-01 4.099999999999999756e-01 4.099999999999999756e-01 4.199999999999999845e-01 4.199999999999999845e-01 4.199999999999999845e-01 4.299999999999999933e-01 4.299999999999999933e-01 4.299999999999999933e-01 4.400000000000000022e-01 4.400000000000000022e-01 4.400000000000000022e-01 4.500000000000000111e-01 4.500000000000000111e-01 4.500000000000000111e-01 4.500000000000000111e-01 4.500000000000000111e-01 4.500000000000000111e-01 4.500000000000000111e-01 4.600000000000000200e-01 4.600000000000000200e-01 4.600000000000000200e-01 4.600000000000000200e-01 4.600000000000000200e-01 4.600000000000000200e-01 4.500000000000000111e-01 4.500000000000000111e-01 4.500000000000000111e-01 4.500000000000000111e-01 4.500000000000000111e-01 4.500000000000000111e-01 4.400000000000000022e-01 4.400000000000000022e-01 4.400000000000000022e-01 4.299999999999999933e-01 4.299999999999999933e-01 4.299999999999999933e-01 4.199999999999999845e-01 4.199999999999999845e-01 4.099999999999999756e-01 4.000000000000000222e-01 4.000000000000000222e-01 3.900000000000000133e-01 3.800000000000000044e-01 3.699999999999999956e-01 3.699999999999999956e-01 3.599999999999999867e-01 3.499999999999999778e-01 3.400000000000000244e-01 3.300000000000000155e-01 3.200000000000000067e-01 3.099999999999999978e-01 2.999999999999999889e-01 2.899999999999999800e-01 2.800000000000000266e-01 2.700000000000000178e-01 2.600000000000000089e-01 2.399999999999999911e-01 2.300000000000000100e-01 2.200000000000000011e-01 2.099999999999999922e-01 2.000000000000000111e-01 1.900000000000000022e-01 1.799999999999999933e-01 1.700000000000000122e-01 1.600000000000000033e-01 1.499999999999999944e-01 1.400000000000000133e-01 1.300000000000000044e-01 1.199999999999999956e-01 1.100000000000000006e-01 1.000000000000000056e-01 8.999999999999999667e-02 8.000000000000000167e-02 7.000000000000000666e-02 5.999999999999999778e-02 5.000000000000000278e-02 4.000000000000000083e-02 4.000000000000000083e-02 2.999999999999999889e-02 2.000000000000000042e-02 1.000000000000000021e-02 1.000000000000000021e-02 0.000000000000000000e+00 -1.000000000000000021e-02 -1.000000000000000021e-02 -2.000000000000000042e-02 -2.000000000000000042e-02 -2.999999999999999889e-02 -4.000000000000000083e-02 -4.000000000000000083e-02 -5.000000000000000278e-02 -5.000000000000000278e-02 -5.999999999999999778e-02 -5.999999999999999778e-02 -5.999999999999999778e-02 -7.000000000000000666e-02 -7.000000000000000666e-02 -8.000000000000000167e-02 -8.000000000000000167e-02 -8.000000000000000167e-02 -8.999999999999999667e-02 -8.999999999999999667e-02 -8.999999999999999667e-02 -1.000000000000000056e-01 -1.000000000000000056e-01 -1.000000000000000056e-01 -1.000000000000000056e-01 -1.100000000000000006e-01 -1.100000000000000006e-01 -1.100000000000000006e-01 -1.100000000000000006e-01 -1.100000000000000006e-01 -1.100000000000000006e-01 -1.100000000000000006e-01 -1.199999999999999956e-01 -1.199999999999999956e-01 -1.199999999999999956e-01 -1.199999999999999956e-01 -1.199999999999999956e-01 -1.199999999999999956e-01 -1.199999999999999956e-01 -1.199999999999999956e-01 -1.199999999999999956e-01 -1.199999999999999956e-01 -1.199999999999999956e-01 -1.199999999999999956e-01 -1.199999999999999956e-01 -1.199999999999999956e-01 -1.199999999999999956e-01 -1.199999999999999956e-01 -1.199999999999999956e-01 -1.199999999999999956e-01 -1.199999999999999956e-01 -1.199999999999999956e-01 -1.199999999999999956e-01 -1.199999999999999956e-01 -1.199999999999999956e-01 -1.199999999999999956e-01 -1.100000000000000006e-01 -1.100000000000000006e-01 -1.100000000000000006e-01 -1.100000000000000006e-01 -1.100000000000000006e-01 -1.100000000000000006e-01 -1.100000000000000006e-01 -1.000000000000000056e-01 -1.000000000000000056e-01 -1.000000000000000056e-01 -1.000000000000000056e-01 -8.999999999999999667e-02 -8.999999999999999667e-02 -8.999999999999999667e-02 -8.000000000000000167e-02 -8.000000000000000167e-02 -8.000000000000000167e-02 -7.000000000000000666e-02 -7.000000000000000666e-02 -5.999999999999999778e-02 -5.999999999999999778e-02 -5.000000000000000278e-02 -4.000000000000000083e-02 -4.000000000000000083e-02 -2.999999999999999889e-02 -2.000000000000000042e-02 -2.000000000000000042e-02 -1.000000000000000021e-02 -0.000000000000000000e+00 0.000000000000000000e+00 1.000000000000000021e-02 2.000000000000000042e-02 2.000000000000000042e-02 2.999999999999999889e-02 4.000000000000000083e-02 5.000000000000000278e-02 5.000000000000000278e-02 5.999999999999999778e-02 7.000000000000000666e-02 8.000000000000000167e-02 8.000000000000000167e-02 8.999999999999999667e-02 1.000000000000000056e-01 1.000000000000000056e-01 1.100000000000000006e-01 1.199999999999999956e-01 1.300000000000000044e-01 1.300000000000000044e-01 1.400000000000000133e-01 1.499999999999999944e-01 1.499999999999999944e-01 1.600000000000000033e-01 1.700000000000000122e-01 1.799999999999999933e-01 1.799999999999999933e-01 1.900000000000000022e-01 2.000000000000000111e-01 2.000000000000000111e-01 2.099999999999999922e-01 2.200000000000000011e-01 2.200000000000000011e-01 2.300000000000000100e-01 2.399999999999999911e-01 2.399999999999999911e-01 2.500000000000000000e-01 2.600000000000000089e-01 2.600000000000000089e-01 2.700000000000000178e-01 2.800000000000000266e-01 2.800000000000000266e-01 2.899999999999999800e-01 2.999999999999999889e-01 2.999999999999999889e-01 3.099999999999999978e-01 3.099999999999999978e-01 3.200000000000000067e-01 3.300000000000000155e-01 3.300000000000000155e-01 3.400000000000000244e-01 3.400000000000000244e-01 3.499999999999999778e-01 3.499999999999999778e-01 3.599999999999999867e-01 3.599999999999999867e-01 3.699999999999999956e-01 3.699999999999999956e-01 3.800000000000000044e-01 3.800000000000000044e-01 3.900000000000000133e-01 3.900000000000000133e-01 3.900000000000000133e-01 4.000000000000000222e-01 4.000000000000000222e-01 4.099999999999999756e-01 4.099999999999999756e-01 4.199999999999999845e-01 4.199999999999999845e-01 4.299999999999999933e-01 4.299999999999999933e-01 4.400000000000000022e-01 4.400000000000000022e-01 4.400000000000000022e-01 4.500000000000000111e-01 4.500000000000000111e-01 4.600000000000000200e-01 4.600000000000000200e-01 4.699999999999999734e-01 4.699999999999999734e-01 4.799999999999999822e-01 4.799999999999999822e-01 4.899999999999999911e-01 5.000000000000000000e-01 5.000000000000000000e-01 5.100000000000000089e-01 5.100000000000000089e-01 5.200000000000000178e-01 5.200000000000000178e-01 5.300000000000000266e-01 5.300000000000000266e-01 5.300000000000000266e-01 5.400000000000000355e-01 5.400000000000000355e-01 5.500000000000000444e-01 5.500000000000000444e-01 5.600000000000000533e-01 5.600000000000000533e-01 5.600000000000000533e-01 5.699999999999999512e-01 5.699999999999999512e-01 5.699999999999999512e-01 5.799999999999999600e-01 5.799999999999999600e-01 5.799999999999999600e-01 5.799999999999999600e-01 5.799999999999999600e-01 5.899999999999999689e-01 5.899999999999999689e-01 5.899999999999999689e-01 5.899999999999999689e-01 5.799999999999999600e-01 5.799999999999999600e-01 5.799999999999999600e-01 5.799999999999999600e-01 5.799999999999999600e-01 5.699999999999999512e-01 5.699999999999999512e-01 5.699999999999999512e-01 5.600000000000000533e-01 5.600000000000000533e-01 5.600000000000000533e-01 5.500000000000000444e-01 5.500000000000000444e-01 5.400000000000000355e-01 5.300000000000000266e-01 5.300000000000000266e-01 5.200000000000000178e-01 5.200000000000000178e-01 5.100000000000000089e-01 5.000000000000000000e-01 5.000000000000000000e-01 4.899999999999999911e-01 4.799999999999999822e-01 4.799999999999999822e-01 4.699999999999999734e-01 4.600000000000000200e-01 4.600000000000000200e-01 4.500000000000000111e-01 4.400000000000000022e-01 4.400000000000000022e-01 4.299999999999999933e-01 4.199999999999999845e-01 4.199999999999999845e-01 4.099999999999999756e-01 4.099999999999999756e-01 4.000000000000000222e-01 3.900000000000000133e-01 3.900000000000000133e-01 3.800000000000000044e-01 3.800000000000000044e-01 3.699999999999999956e-01 3.699999999999999956e-01 3.599999999999999867e-01 3.499999999999999778e-01 3.499999999999999778e-01 3.400000000000000244e-01 3.400000000000000244e-01 3.300000000000000155e-01 3.300000000000000155e-01 3.200000000000000067e-01 3.200000000000000067e-01 3.099999999999999978e-01 2.999999999999999889e-01 2.999999999999999889e-01 2.899999999999999800e-01 2.800000000000000266e-01 2.800000000000000266e-01 2.700000000000000178e-01 2.700000000000000178e-01 2.600000000000000089e-01 2.500000000000000000e-01 2.500000000000000000e-01 2.399999999999999911e-01 2.300000000000000100e-01 2.300000000000000100e-01 2.200000000000000011e-01 2.099999999999999922e-01 2.099999999999999922e-01 2.000000000000000111e-01 2.000000000000000111e-01 1.900000000000000022e-01 1.799999999999999933e-01 1.799999999999999933e-01 1.700000000000000122e-01 1.700000000000000122e-01 1.600000000000000033e-01 1.499999999999999944e-01 1.499999999999999944e-01 1.400000000000000133e-01 1.400000000000000133e-01 1.300000000000000044e-01 1.300000000000000044e-01 1.300000000000000044e-01 1.199999999999999956e-01 1.199999999999999956e-01 1.100000000000000006e-01 1.100000000000000006e-01 1.100000000000000006e-01 1.100000000000000006e-01 1.000000000000000056e-01 1.000000000000000056e-01 1.000000000000000056e-01 1.000000000000000056e-01 8.999999999999999667e-02 8.999999999999999667e-02 8.999999999999999667e-02 8.999999999999999667e-02 8.999999999999999667e-02 8.000000000000000167e-02 8.000000000000000167e-02 8.000000000000000167e-02 8.000000000000000167e-02 8.000000000000000167e-02 8.000000000000000167e-02 7.000000000000000666e-02 7.000000000000000666e-02 7.000000000000000666e-02 7.000000000000000666e-02 7.000000000000000666e-02 5.999999999999999778e-02 5.999999999999999778e-02 5.999999999999999778e-02 5.999999999999999778e-02 5.999999999999999778e-02 5.000000000000000278e-02 5.000000000000000278e-02 5.000000000000000278e-02 5.000000000000000278e-02 4.000000000000000083e-02 4.000000000000000083e-02 4.000000000000000083e-02 4.000000000000000083e-02 2.999999999999999889e-02 2.999999999999999889e-02 2.999999999999999889e-02 2.999999999999999889e-02 2.000000000000000042e-02 2.000000000000000042e-02 2.000000000000000042e-02 2.000000000000000042e-02 2.000000000000000042e-02 1.000000000000000021e-02 1.000000000000000021e-02 1.000000000000000021e-02 1.000000000000000021e-02 1.000000000000000021e-02 1.000000000000000021e-02 1.000000000000000021e-02 1.000000000000000021e-02 1.000000000000000021e-02 1.000000000000000021e-02 1.000000000000000021e-02 1.000000000000000021e-02 1.000000000000000021e-02 1.000000000000000021e-02 1.000000000000000021e-02 2.000000000000000042e-02 2.000000000000000042e-02 2.000000000000000042e-02 2.000000000000000042e-02 2.999999999999999889e-02 2.999999999999999889e-02 2.999999999999999889e-02 4.000000000000000083e-02 4.000000000000000083e-02 4.000000000000000083e-02 5.000000000000000278e-02 5.000000000000000278e-02 5.999999999999999778e-02 5.999999999999999778e-02 7.000000000000000666e-02 7.000000000000000666e-02 8.000000000000000167e-02 8.000000000000000167e-02 8.999999999999999667e-02 8.999999999999999667e-02 1.000000000000000056e-01 1.000000000000000056e-01 1.100000000000000006e-01 1.100000000000000006e-01 1.199999999999999956e-01 1.199999999999999956e-01 1.300000000000000044e-01 1.300000000000000044e-01 1.400000000000000133e-01 1.400000000000000133e-01 1.499999999999999944e-01 1.499999999999999944e-01 1.600000000000000033e-01 1.600000000000000033e-01 1.600000000000000033e-01 1.700000000000000122e-01 1.700000000000000122e-01 1.799999999999999933e-01 1.799999999999999933e-01 1.799999999999999933e-01 1.900000000000000022e-01 1.900000000000000022e-01 1.900000000000000022e-01 1.900000000000000022e-01 1.900000000000000022e-01 1.900000000000000022e-01 1.900000000000000022e-01 1.900000000000000022e-01 1.900000000000000022e-01 1.900000000000000022e-01 1.799999999999999933e-01 1.799999999999999933e-01 1.799999999999999933e-01 1.700000000000000122e-01 1.700000000000000122e-01 1.600000000000000033e-01 1.600000000000000033e-01 1.499999999999999944e-01 1.400000000000000133e-01 1.300000000000000044e-01 1.199999999999999956e-01 1.100000000000000006e-01 1.000000000000000056e-01 8.999999999999999667e-02 8.000000000000000167e-02 7.000000000000000666e-02 5.000000000000000278e-02 4.000000000000000083e-02 2.999999999999999889e-02 1.000000000000000021e-02 -1.000000000000000021e-02 -2.000000000000000042e-02 -4.000000000000000083e-02 -5.999999999999999778e-02 -7.000000000000000666e-02 -8.999999999999999667e-02 -1.100000000000000006e-01 -1.300000000000000044e-01 -1.499999999999999944e-01 -1.700000000000000122e-01 -1.900000000000000022e-01 -2.099999999999999922e-01 -2.300000000000000100e-01 -2.500000000000000000e-01 -2.700000000000000178e-01 -2.899999999999999800e-01 -3.099999999999999978e-01 -3.300000000000000155e-01 -3.499999999999999778e-01 -3.699999999999999956e-01 -3.900000000000000133e-01 -4.099999999999999756e-01 -4.199999999999999845e-01 -4.400000000000000022e-01 -4.600000000000000200e-01 -4.799999999999999822e-01 -5.000000000000000000e-01 -5.200000000000000178e-01 -5.400000000000000355e-01 -5.600000000000000533e-01 -5.799999999999999600e-01 -5.899999999999999689e-01 -6.099999999999999867e-01 -6.300000000000000044e-01 -6.500000000000000222e-01 -6.600000000000000311e-01 -6.800000000000000488e-01 -6.899999999999999467e-01 -7.099999999999999645e-01 -7.199999999999999734e-01 -7.399999999999999911e-01 -7.500000000000000000e-01 -7.700000000000000178e-01 -7.800000000000000266e-01 -7.900000000000000355e-01 -8.100000000000000533e-01 -8.199999999999999512e-01 -8.299999999999999600e-01 -8.399999999999999689e-01 -8.499999999999999778e-01 -8.599999999999999867e-01 -8.699999999999999956e-01 -8.699999999999999956e-01 -8.800000000000000044e-01 -8.900000000000000133e-01 -8.900000000000000133e-01 -9.000000000000000222e-01 -9.000000000000000222e-01 -9.100000000000000311e-01 -9.100000000000000311e-01 -9.100000000000000311e-01 -9.100000000000000311e-01 -9.100000000000000311e-01 -9.100000000000000311e-01 -9.100000000000000311e-01 -9.100000000000000311e-01 -9.100000000000000311e-01 -9.100000000000000311e-01 -9.100000000000000311e-01 -9.000000000000000222e-01 -9.000000000000000222e-01 -8.900000000000000133e-01 -8.900000000000000133e-01 -8.800000000000000044e-01 -8.699999999999999956e-01 -8.599999999999999867e-01 -8.499999999999999778e-01 -8.399999999999999689e-01 -8.299999999999999600e-01 -8.199999999999999512e-01 -8.100000000000000533e-01 -8.000000000000000444e-01 -7.800000000000000266e-01 -7.700000000000000178e-01 -7.500000000000000000e-01 -7.399999999999999911e-01 -7.199999999999999734e-01 -7.099999999999999645e-01 -6.899999999999999467e-01 -6.700000000000000400e-01 -6.500000000000000222e-01 -6.300000000000000044e-01 -6.099999999999999867e-01 -5.899999999999999689e-01 -5.699999999999999512e-01 -5.500000000000000444e-01 -5.300000000000000266e-01 -5.100000000000000089e-01 -4.799999999999999822e-01 -4.600000000000000200e-01 -4.400000000000000022e-01 -4.199999999999999845e-01 -3.900000000000000133e-01 -3.699999999999999956e-01 -3.499999999999999778e-01 -3.300000000000000155e-01 -2.999999999999999889e-01 -2.800000000000000266e-01 -2.500000000000000000e-01 -2.300000000000000100e-01 -2.099999999999999922e-01 -1.799999999999999933e-01 -1.600000000000000033e-01 -1.300000000000000044e-01 -1.100000000000000006e-01 -8.000000000000000167e-02 -5.999999999999999778e-02 -4.000000000000000083e-02 -1.000000000000000021e-02 1.000000000000000021e-02 4.000000000000000083e-02 5.999999999999999778e-02 8.000000000000000167e-02 1.100000000000000006e-01 1.300000000000000044e-01 1.499999999999999944e-01 1.799999999999999933e-01 2.000000000000000111e-01 2.200000000000000011e-01 2.399999999999999911e-01 2.700000000000000178e-01 2.899999999999999800e-01 3.099999999999999978e-01 3.300000000000000155e-01 3.499999999999999778e-01 3.699999999999999956e-01 3.900000000000000133e-01 4.099999999999999756e-01 4.299999999999999933e-01 4.500000000000000111e-01 4.699999999999999734e-01 4.899999999999999911e-01 5.100000000000000089e-01 5.200000000000000178e-01 5.400000000000000355e-01 5.600000000000000533e-01 5.699999999999999512e-01 5.899999999999999689e-01 6.099999999999999867e-01 6.199999999999999956e-01 6.400000000000000133e-01 6.500000000000000222e-01 6.700000000000000400e-01 6.800000000000000488e-01 6.899999999999999467e-01 7.099999999999999645e-01 7.199999999999999734e-01 7.299999999999999822e-01 7.500000000000000000e-01 7.600000000000000089e-01 7.700000000000000178e-01 7.900000000000000355e-01 8.000000000000000444e-01 8.100000000000000533e-01 8.199999999999999512e-01 8.399999999999999689e-01 8.499999999999999778e-01 8.599999999999999867e-01 8.699999999999999956e-01 8.800000000000000044e-01 9.000000000000000222e-01 9.100000000000000311e-01 9.200000000000000400e-01 9.300000000000000488e-01 9.399999999999999467e-01 9.599999999999999645e-01 9.699999999999999734e-01 9.799999999999999822e-01 9.899999999999999911e-01 1.000000000000000000e+00 1.020000000000000018e+00 1.030000000000000027e+00 1.040000000000000036e+00 1.050000000000000044e+00 1.060000000000000053e+00 1.070000000000000062e+00 1.090000000000000080e+00 1.100000000000000089e+00 1.110000000000000098e+00 1.120000000000000107e+00 1.129999999999999893e+00 1.139999999999999902e+00 1.149999999999999911e+00 1.159999999999999920e+00 1.169999999999999929e+00 1.179999999999999938e+00 1.189999999999999947e+00 1.199999999999999956e+00 1.209999999999999964e+00 1.219999999999999973e+00 1.229999999999999982e+00 1.239999999999999991e+00 1.250000000000000000e+00 1.260000000000000009e+00 1.270000000000000018e+00 1.270000000000000018e+00 1.280000000000000027e+00 1.290000000000000036e+00 1.300000000000000044e+00 1.310000000000000053e+00 1.310000000000000053e+00 1.320000000000000062e+00 1.330000000000000071e+00 1.330000000000000071e+00 1.340000000000000080e+00 1.350000000000000089e+00 1.350000000000000089e+00 1.360000000000000098e+00 1.360000000000000098e+00 1.370000000000000107e+00 1.379999999999999893e+00 1.379999999999999893e+00 1.389999999999999902e+00 1.389999999999999902e+00 1.389999999999999902e+00 1.399999999999999911e+00 1.399999999999999911e+00 1.409999999999999920e+00 1.409999999999999920e+00 1.409999999999999920e+00 1.409999999999999920e+00 1.419999999999999929e+00 1.419999999999999929e+00 1.419999999999999929e+00 1.419999999999999929e+00 1.419999999999999929e+00 1.419999999999999929e+00 1.419999999999999929e+00 1.419999999999999929e+00 1.419999999999999929e+00 1.419999999999999929e+00 1.419999999999999929e+00 1.419999999999999929e+00 1.419999999999999929e+00 1.419999999999999929e+00 1.409999999999999920e+00 1.409999999999999920e+00 1.409999999999999920e+00 1.399999999999999911e+00 1.399999999999999911e+00 1.399999999999999911e+00 1.389999999999999902e+00 1.389999999999999902e+00 1.379999999999999893e+00 1.379999999999999893e+00 1.370000000000000107e+00 1.370000000000000107e+00 1.360000000000000098e+00 1.350000000000000089e+00 1.350000000000000089e+00 1.340000000000000080e+00 1.330000000000000071e+00 1.320000000000000062e+00 1.310000000000000053e+00 1.310000000000000053e+00 1.300000000000000044e+00 1.290000000000000036e+00 1.280000000000000027e+00 1.270000000000000018e+00 1.270000000000000018e+00 1.260000000000000009e+00 1.250000000000000000e+00 1.239999999999999991e+00 1.229999999999999982e+00 1.229999999999999982e+00 1.219999999999999973e+00 1.209999999999999964e+00 1.199999999999999956e+00 1.189999999999999947e+00 1.189999999999999947e+00 1.179999999999999938e+00 1.169999999999999929e+00 1.169999999999999929e+00 1.159999999999999920e+00 1.149999999999999911e+00 1.149999999999999911e+00 1.139999999999999902e+00 1.129999999999999893e+00 1.129999999999999893e+00 1.120000000000000107e+00 1.120000000000000107e+00 1.110000000000000098e+00 1.100000000000000089e+00 1.100000000000000089e+00 1.090000000000000080e+00 1.090000000000000080e+00 1.080000000000000071e+00 1.080000000000000071e+00 1.080000000000000071e+00 1.070000000000000062e+00 1.070000000000000062e+00 1.060000000000000053e+00 1.060000000000000053e+00 1.050000000000000044e+00 1.050000000000000044e+00 1.040000000000000036e+00 1.040000000000000036e+00 1.040000000000000036e+00 1.030000000000000027e+00 1.030000000000000027e+00 1.020000000000000018e+00 1.020000000000000018e+00 1.010000000000000009e+00 1.010000000000000009e+00 1.000000000000000000e+00 1.000000000000000000e+00 9.899999999999999911e-01 9.799999999999999822e-01 9.799999999999999822e-01 9.699999999999999734e-01 9.699999999999999734e-01 9.599999999999999645e-01 9.499999999999999556e-01 9.499999999999999556e-01 9.399999999999999467e-01 9.399999999999999467e-01 9.300000000000000488e-01 9.200000000000000400e-01 9.200000000000000400e-01 9.100000000000000311e-01 9.000000000000000222e-01 9.000000000000000222e-01 8.900000000000000133e-01 8.800000000000000044e-01 8.800000000000000044e-01 8.699999999999999956e-01 8.699999999999999956e-01 8.599999999999999867e-01 8.499999999999999778e-01 8.499999999999999778e-01 8.399999999999999689e-01 8.299999999999999600e-01 8.299999999999999600e-01 8.199999999999999512e-01 8.100000000000000533e-01 8.100000000000000533e-01 8.000000000000000444e-01 8.000000000000000444e-01 7.900000000000000355e-01 7.900000000000000355e-01 7.800000000000000266e-01 7.700000000000000178e-01 7.700000000000000178e-01 7.700000000000000178e-01 7.600000000000000089e-01 7.600000000000000089e-01 7.500000000000000000e-01 7.500000000000000000e-01 7.500000000000000000e-01 7.500000000000000000e-01 7.399999999999999911e-01 7.399999999999999911e-01 7.399999999999999911e-01 7.399999999999999911e-01 7.399999999999999911e-01 7.399999999999999911e-01 7.399999999999999911e-01 7.399999999999999911e-01 7.399999999999999911e-01 7.399999999999999911e-01 7.399999999999999911e-01 7.399999999999999911e-01 7.500000000000000000e-01 7.500000000000000000e-01 7.500000000000000000e-01 7.600000000000000089e-01 7.600000000000000089e-01 7.700000000000000178e-01 7.700000000000000178e-01 7.800000000000000266e-01 7.800000000000000266e-01 7.900000000000000355e-01 7.900000000000000355e-01 8.000000000000000444e-01 8.100000000000000533e-01 8.199999999999999512e-01 8.199999999999999512e-01 8.299999999999999600e-01 8.399999999999999689e-01 8.499999999999999778e-01 8.599999999999999867e-01 8.699999999999999956e-01 8.800000000000000044e-01 8.800000000000000044e-01 8.900000000000000133e-01 9.000000000000000222e-01 9.100000000000000311e-01 9.200000000000000400e-01 9.300000000000000488e-01 9.399999999999999467e-01 9.499999999999999556e-01 9.599999999999999645e-01 9.699999999999999734e-01 9.799999999999999822e-01 9.899999999999999911e-01 1.000000000000000000e+00 1.010000000000000009e+00 1.020000000000000018e+00 1.030000000000000027e+00 1.040000000000000036e+00 1.050000000000000044e+00 1.060000000000000053e+00 1.070000000000000062e+00 1.080000000000000071e+00 1.090000000000000080e+00 1.100000000000000089e+00 1.110000000000000098e+00 1.120000000000000107e+00 1.129999999999999893e+00 1.139999999999999902e+00 1.139999999999999902e+00 1.149999999999999911e+00 1.159999999999999920e+00 1.169999999999999929e+00 1.179999999999999938e+00 1.189999999999999947e+00 1.199999999999999956e+00 1.209999999999999964e+00 1.219999999999999973e+00 1.229999999999999982e+00 1.239999999999999991e+00 1.250000000000000000e+00 1.260000000000000009e+00 1.270000000000000018e+00 1.270000000000000018e+00 1.280000000000000027e+00 1.290000000000000036e+00 1.300000000000000044e+00 1.310000000000000053e+00 1.320000000000000062e+00 1.330000000000000071e+00 1.340000000000000080e+00 1.340000000000000080e+00 1.350000000000000089e+00 1.360000000000000098e+00 1.370000000000000107e+00 1.370000000000000107e+00 1.379999999999999893e+00 1.389999999999999902e+00 1.389999999999999902e+00 1.399999999999999911e+00 1.399999999999999911e+00 1.409999999999999920e+00 1.409999999999999920e+00 1.409999999999999920e+00 1.419999999999999929e+00 1.419999999999999929e+00 1.419999999999999929e+00 1.419999999999999929e+00 1.419999999999999929e+00 1.419999999999999929e+00 1.419999999999999929e+00 1.419999999999999929e+00 1.419999999999999929e+00 1.409999999999999920e+00 1.409999999999999920e+00 1.409999999999999920e+00 1.399999999999999911e+00 1.399999999999999911e+00 1.389999999999999902e+00 1.379999999999999893e+00 1.379999999999999893e+00 1.370000000000000107e+00 1.360000000000000098e+00 1.350000000000000089e+00 1.340000000000000080e+00 1.330000000000000071e+00 1.320000000000000062e+00 1.310000000000000053e+00 1.300000000000000044e+00 1.280000000000000027e+00 1.270000000000000018e+00 1.260000000000000009e+00 1.239999999999999991e+00 1.229999999999999982e+00 1.219999999999999973e+00 1.199999999999999956e+00 1.189999999999999947e+00 1.169999999999999929e+00 1.149999999999999911e+00 1.139999999999999902e+00 1.120000000000000107e+00 1.100000000000000089e+00 1.090000000000000080e+00 1.070000000000000062e+00 1.050000000000000044e+00 1.030000000000000027e+00 1.020000000000000018e+00 1.000000000000000000e+00 9.799999999999999822e-01 9.599999999999999645e-01 9.399999999999999467e-01 9.200000000000000400e-01 9.100000000000000311e-01 8.900000000000000133e-01 8.699999999999999956e-01 8.499999999999999778e-01 8.299999999999999600e-01 8.100000000000000533e-01 8.000000000000000444e-01 7.800000000000000266e-01 7.600000000000000089e-01 7.399999999999999911e-01 7.299999999999999822e-01 7.099999999999999645e-01 6.899999999999999467e-01 6.700000000000000400e-01 6.600000000000000311e-01 6.400000000000000133e-01 6.199999999999999956e-01 6.099999999999999867e-01 5.899999999999999689e-01 5.799999999999999600e-01 5.600000000000000533e-01 5.500000000000000444e-01 5.300000000000000266e-01 5.200000000000000178e-01 5.100000000000000089e-01 4.899999999999999911e-01 4.799999999999999822e-01 4.699999999999999734e-01 4.600000000000000200e-01 4.500000000000000111e-01 4.400000000000000022e-01 4.299999999999999933e-01 4.199999999999999845e-01 4.099999999999999756e-01 4.000000000000000222e-01 3.900000000000000133e-01 3.800000000000000044e-01 3.800000000000000044e-01 3.699999999999999956e-01 3.699999999999999956e-01 3.599999999999999867e-01 3.599999999999999867e-01 3.499999999999999778e-01 3.499999999999999778e-01 3.499999999999999778e-01 3.400000000000000244e-01 3.400000000000000244e-01 3.400000000000000244e-01 3.400000000000000244e-01 3.400000000000000244e-01 3.400000000000000244e-01 3.400000000000000244e-01 3.400000000000000244e-01 3.400000000000000244e-01 3.400000000000000244e-01 3.499999999999999778e-01 3.499999999999999778e-01 3.499999999999999778e-01 3.499999999999999778e-01 3.499999999999999778e-01 3.499999999999999778e-01 3.599999999999999867e-01 3.599999999999999867e-01 3.599999999999999867e-01 3.599999999999999867e-01 3.599999999999999867e-01 3.599999999999999867e-01 3.599999999999999867e-01 3.599999999999999867e-01 3.599999999999999867e-01 3.599999999999999867e-01 3.599999999999999867e-01 3.599999999999999867e-01 3.599999999999999867e-01 3.599999999999999867e-01 3.599999999999999867e-01 3.499999999999999778e-01 3.499999999999999778e-01 3.499999999999999778e-01 3.400000000000000244e-01 3.400000000000000244e-01 3.300000000000000155e-01 3.300000000000000155e-01 3.200000000000000067e-01 3.099999999999999978e-01 3.099999999999999978e-01 2.999999999999999889e-01 2.899999999999999800e-01 2.800000000000000266e-01 2.700000000000000178e-01 2.600000000000000089e-01 2.500000000000000000e-01 2.399999999999999911e-01 2.200000000000000011e-01 2.099999999999999922e-01 2.000000000000000111e-01 1.799999999999999933e-01 1.700000000000000122e-01 1.600000000000000033e-01 1.400000000000000133e-01 1.300000000000000044e-01 1.100000000000000006e-01 1.000000000000000056e-01 8.000000000000000167e-02 7.000000000000000666e-02 5.000000000000000278e-02 4.000000000000000083e-02 2.000000000000000042e-02 1.000000000000000021e-02 -1.000000000000000021e-02 -2.999999999999999889e-02 -4.000000000000000083e-02 -5.999999999999999778e-02 -7.000000000000000666e-02 -8.999999999999999667e-02 -1.000000000000000056e-01 -1.100000000000000006e-01 -1.300000000000000044e-01 -1.400000000000000133e-01 -1.499999999999999944e-01 -1.700000000000000122e-01 -1.799999999999999933e-01 -1.900000000000000022e-01 -2.099999999999999922e-01 -2.200000000000000011e-01 -2.300000000000000100e-01 -2.399999999999999911e-01 -2.500000000000000000e-01 -2.600000000000000089e-01 -2.700000000000000178e-01 -2.800000000000000266e-01 -2.899999999999999800e-01 -2.999999999999999889e-01 -3.099999999999999978e-01 -3.200000000000000067e-01 -3.300000000000000155e-01 -3.300000000000000155e-01 -3.400000000000000244e-01 -3.499999999999999778e-01 -3.499999999999999778e-01 -3.599999999999999867e-01 -3.599999999999999867e-01 -3.699999999999999956e-01 -3.699999999999999956e-01 -3.800000000000000044e-01 -3.800000000000000044e-01 -3.900000000000000133e-01 -3.900000000000000133e-01 -3.900000000000000133e-01 -4.000000000000000222e-01 -4.000000000000000222e-01 -4.000000000000000222e-01 -4.099999999999999756e-01 -4.099999999999999756e-01 -4.099999999999999756e-01 -4.099999999999999756e-01 -4.199999999999999845e-01 -4.199999999999999845e-01 -4.199999999999999845e-01 -4.199999999999999845e-01 -4.299999999999999933e-01 -4.299999999999999933e-01 -4.299999999999999933e-01 -4.299999999999999933e-01 -4.299999999999999933e-01 -4.299999999999999933e-01 -4.400000000000000022e-01 -4.400000000000000022e-01 -4.400000000000000022e-01 -4.400000000000000022e-01 -4.400000000000000022e-01 -4.500000000000000111e-01 -4.500000000000000111e-01 -4.500000000000000111e-01 -4.500000000000000111e-01 -4.500000000000000111e-01 -4.500000000000000111e-01 -4.600000000000000200e-01 -4.600000000000000200e-01 -4.600000000000000200e-01 -4.600000000000000200e-01 -4.600000000000000200e-01 -4.699999999999999734e-01 -4.699999999999999734e-01 -4.699999999999999734e-01 -4.699999999999999734e-01 -4.699999999999999734e-01 -4.699999999999999734e-01 -4.699999999999999734e-01 -4.799999999999999822e-01 -4.799999999999999822e-01 -4.799999999999999822e-01 -4.799999999999999822e-01 -4.799999999999999822e-01 -4.799999999999999822e-01 -4.799999999999999822e-01 -4.799999999999999822e-01 -4.699999999999999734e-01 -4.699999999999999734e-01 -4.699999999999999734e-01 -4.699999999999999734e-01 -4.699999999999999734e-01 -4.699999999999999734e-01 -4.600000000000000200e-01 -4.600000000000000200e-01 -4.600000000000000200e-01 -4.500000000000000111e-01 -4.500000000000000111e-01 -4.400000000000000022e-01 -4.400000000000000022e-01 -4.299999999999999933e-01 -4.299999999999999933e-01 -4.199999999999999845e-01 -4.099999999999999756e-01 -4.099999999999999756e-01 -4.000000000000000222e-01 -3.900000000000000133e-01 -3.800000000000000044e-01 -3.800000000000000044e-01 -3.699999999999999956e-01 -3.599999999999999867e-01 -3.499999999999999778e-01 -3.400000000000000244e-01 -3.300000000000000155e-01 -3.300000000000000155e-01 -3.200000000000000067e-01 -3.099999999999999978e-01 -2.999999999999999889e-01 -2.899999999999999800e-01 -2.800000000000000266e-01 -2.800000000000000266e-01 -2.700000000000000178e-01 -2.600000000000000089e-01 -2.500000000000000000e-01 -2.500000000000000000e-01 -2.399999999999999911e-01 -2.300000000000000100e-01 -2.300000000000000100e-01 -2.200000000000000011e-01 -2.099999999999999922e-01 -2.099999999999999922e-01 -2.000000000000000111e-01 -1.900000000000000022e-01 -1.900000000000000022e-01 -1.799999999999999933e-01 -1.799999999999999933e-01 -1.700000000000000122e-01 -1.700000000000000122e-01 -1.600000000000000033e-01 -1.499999999999999944e-01 -1.499999999999999944e-01 -1.400000000000000133e-01 -1.400000000000000133e-01 -1.300000000000000044e-01 -1.300000000000000044e-01 -1.199999999999999956e-01 -1.199999999999999956e-01 -1.199999999999999956e-01 -1.100000000000000006e-01 -1.100000000000000006e-01 -1.000000000000000056e-01 -1.000000000000000056e-01 -1.000000000000000056e-01 -8.999999999999999667e-02 -8.999999999999999667e-02 -8.999999999999999667e-02 -8.999999999999999667e-02 -8.999999999999999667e-02 -8.000000000000000167e-02 -8.000000000000000167e-02 -8.000000000000000167e-02 -8.000000000000000167e-02 -8.000000000000000167e-02 -8.000000000000000167e-02 -8.000000000000000167e-02 -8.000000000000000167e-02 -8.000000000000000167e-02 -8.999999999999999667e-02 -8.999999999999999667e-02 -8.999999999999999667e-02 -8.999999999999999667e-02 -8.999999999999999667e-02 -1.000000000000000056e-01 -1.000000000000000056e-01 -1.000000000000000056e-01 -1.000000000000000056e-01 -1.100000000000000006e-01 -1.100000000000000006e-01 -1.100000000000000006e-01 -1.100000000000000006e-01 -1.199999999999999956e-01 -1.199999999999999956e-01 -1.199999999999999956e-01 -1.300000000000000044e-01 -1.300000000000000044e-01 -1.300000000000000044e-01 -1.400000000000000133e-01 -1.400000000000000133e-01 -1.400000000000000133e-01 -1.400000000000000133e-01 -1.499999999999999944e-01 -1.499999999999999944e-01 -1.499999999999999944e-01 -1.499999999999999944e-01 -1.499999999999999944e-01 -1.499999999999999944e-01 -1.600000000000000033e-01 -1.600000000000000033e-01 -1.600000000000000033e-01 -1.600000000000000033e-01 -1.600000000000000033e-01 -1.600000000000000033e-01 -1.600000000000000033e-01 -1.600000000000000033e-01 -1.600000000000000033e-01 -1.600000000000000033e-01 -1.600000000000000033e-01 -1.600000000000000033e-01 -1.600000000000000033e-01 -1.600000000000000033e-01 -1.600000000000000033e-01 -1.600000000000000033e-01 -1.600000000000000033e-01 -1.600000000000000033e-01 -1.499999999999999944e-01 -1.499999999999999944e-01 -1.499999999999999944e-01 -1.499999999999999944e-01 -1.499999999999999944e-01 -1.499999999999999944e-01 -1.499999999999999944e-01 -1.499999999999999944e-01 -1.499999999999999944e-01 -1.499999999999999944e-01 -1.499999999999999944e-01 -1.499999999999999944e-01 -1.499999999999999944e-01 -1.499999999999999944e-01 -1.499999999999999944e-01 -1.400000000000000133e-01 -1.400000000000000133e-01 -1.400000000000000133e-01 -1.400000000000000133e-01 -1.400000000000000133e-01 -1.400000000000000133e-01 -1.400000000000000133e-01 -1.400000000000000133e-01 -1.400000000000000133e-01 -1.400000000000000133e-01 -1.400000000000000133e-01 -1.400000000000000133e-01 -1.400000000000000133e-01 -1.400000000000000133e-01 -1.400000000000000133e-01 -1.300000000000000044e-01 -1.300000000000000044e-01 -1.300000000000000044e-01 -1.300000000000000044e-01 -1.300000000000000044e-01 -1.300000000000000044e-01 -1.300000000000000044e-01 -1.199999999999999956e-01 -1.199999999999999956e-01 -1.199999999999999956e-01 -1.100000000000000006e-01 -1.100000000000000006e-01 -1.100000000000000006e-01 -1.000000000000000056e-01 -1.000000000000000056e-01 -1.000000000000000056e-01 -8.999999999999999667e-02 -8.999999999999999667e-02 -8.000000000000000167e-02 -8.000000000000000167e-02 -7.000000000000000666e-02 -7.000000000000000666e-02 -5.999999999999999778e-02 -5.999999999999999778e-02 -5.000000000000000278e-02 -4.000000000000000083e-02 -4.000000000000000083e-02 -2.999999999999999889e-02 -2.000000000000000042e-02 -2.000000000000000042e-02 -1.000000000000000021e-02 -0.000000000000000000e+00 1.000000000000000021e-02 2.000000000000000042e-02 2.000000000000000042e-02 2.999999999999999889e-02 4.000000000000000083e-02 5.000000000000000278e-02 5.999999999999999778e-02 7.000000000000000666e-02 8.000000000000000167e-02 8.999999999999999667e-02 1.000000000000000056e-01 1.100000000000000006e-01 1.199999999999999956e-01 1.300000000000000044e-01 1.400000000000000133e-01 1.499999999999999944e-01 1.600000000000000033e-01 1.700000000000000122e-01 1.799999999999999933e-01 1.900000000000000022e-01 2.000000000000000111e-01 2.099999999999999922e-01 2.200000000000000011e-01 2.200000000000000011e-01 2.300000000000000100e-01 2.399999999999999911e-01 2.500000000000000000e-01 2.600000000000000089e-01 2.700000000000000178e-01 2.700000000000000178e-01 2.800000000000000266e-01 2.899999999999999800e-01 2.999999999999999889e-01 2.999999999999999889e-01 3.099999999999999978e-01 3.200000000000000067e-01 3.200000000000000067e-01 3.300000000000000155e-01 3.300000000000000155e-01 3.400000000000000244e-01 3.400000000000000244e-01 3.499999999999999778e-01 3.499999999999999778e-01 3.499999999999999778e-01 3.599999999999999867e-01 3.599999999999999867e-01 3.599999999999999867e-01 3.599999999999999867e-01 3.699999999999999956e-01 3.699999999999999956e-01 3.699999999999999956e-01 3.699999999999999956e-01 3.699999999999999956e-01 3.699999999999999956e-01 3.599999999999999867e-01 3.599999999999999867e-01 3.599999999999999867e-01 3.599999999999999867e-01 3.599999999999999867e-01 3.499999999999999778e-01 3.499999999999999778e-01 3.499999999999999778e-01 3.400000000000000244e-01 3.400000000000000244e-01 3.300000000000000155e-01 3.300000000000000155e-01 3.200000000000000067e-01 3.200000000000000067e-01 3.099999999999999978e-01 3.099999999999999978e-01 2.999999999999999889e-01 2.999999999999999889e-01 2.899999999999999800e-01 2.899999999999999800e-01 2.800000000000000266e-01 2.700000000000000178e-01 2.700000000000000178e-01 2.600000000000000089e-01 2.600000000000000089e-01 2.500000000000000000e-01 2.399999999999999911e-01 2.399999999999999911e-01 2.300000000000000100e-01 2.300000000000000100e-01 2.200000000000000011e-01 2.200000000000000011e-01 2.200000000000000011e-01 2.099999999999999922e-01 2.099999999999999922e-01 2.099999999999999922e-01 2.000000000000000111e-01 2.000000000000000111e-01 2.000000000000000111e-01 2.000000000000000111e-01 2.000000000000000111e-01 2.000000000000000111e-01 2.000000000000000111e-01 2.000000000000000111e-01 2.000000000000000111e-01 2.000000000000000111e-01 2.000000000000000111e-01 2.000000000000000111e-01 2.099999999999999922e-01 2.099999999999999922e-01 2.099999999999999922e-01 2.200000000000000011e-01 2.200000000000000011e-01 2.300000000000000100e-01 2.300000000000000100e-01 2.399999999999999911e-01 2.500000000000000000e-01 2.500000000000000000e-01 2.600000000000000089e-01 2.700000000000000178e-01 2.800000000000000266e-01 2.800000000000000266e-01 2.899999999999999800e-01 2.999999999999999889e-01 3.099999999999999978e-01 3.200000000000000067e-01 3.300000000000000155e-01 3.400000000000000244e-01 3.499999999999999778e-01 3.599999999999999867e-01 3.699999999999999956e-01 3.800000000000000044e-01 3.900000000000000133e-01 4.000000000000000222e-01 4.099999999999999756e-01 4.199999999999999845e-01 4.299999999999999933e-01 4.400000000000000022e-01 4.500000000000000111e-01 4.600000000000000200e-01 4.699999999999999734e-01 4.799999999999999822e-01 4.899999999999999911e-01 5.000000000000000000e-01 5.100000000000000089e-01 5.200000000000000178e-01 5.300000000000000266e-01 5.400000000000000355e-01 5.400000000000000355e-01 5.500000000000000444e-01 5.600000000000000533e-01 5.600000000000000533e-01 5.699999999999999512e-01 5.799999999999999600e-01 5.799999999999999600e-01 5.899999999999999689e-01 5.899999999999999689e-01 5.899999999999999689e-01 5.999999999999999778e-01 5.999999999999999778e-01 5.999999999999999778e-01 5.999999999999999778e-01 6.099999999999999867e-01 6.099999999999999867e-01 6.099999999999999867e-01 6.099999999999999867e-01 6.099999999999999867e-01 6.099999999999999867e-01 6.099999999999999867e-01 6.099999999999999867e-01 5.999999999999999778e-01 5.999999999999999778e-01 5.999999999999999778e-01 5.899999999999999689e-01 5.899999999999999689e-01 5.899999999999999689e-01 5.799999999999999600e-01 5.799999999999999600e-01 5.699999999999999512e-01 5.699999999999999512e-01 5.600000000000000533e-01 5.600000000000000533e-01 5.500000000000000444e-01 5.400000000000000355e-01 5.400000000000000355e-01 5.300000000000000266e-01 5.200000000000000178e-01 5.200000000000000178e-01 5.100000000000000089e-01 5.000000000000000000e-01 4.899999999999999911e-01 4.899999999999999911e-01 4.799999999999999822e-01 4.699999999999999734e-01 4.600000000000000200e-01 4.500000000000000111e-01 4.500000000000000111e-01 4.400000000000000022e-01 4.299999999999999933e-01 4.199999999999999845e-01 4.099999999999999756e-01 4.099999999999999756e-01 4.000000000000000222e-01 3.900000000000000133e-01 3.800000000000000044e-01 3.800000000000000044e-01 3.699999999999999956e-01 3.599999999999999867e-01 3.599999999999999867e-01 3.499999999999999778e-01 3.499999999999999778e-01 3.400000000000000244e-01 3.400000000000000244e-01 3.300000000000000155e-01 3.300000000000000155e-01 3.200000000000000067e-01 3.200000000000000067e-01 3.200000000000000067e-01 3.099999999999999978e-01 3.099999999999999978e-01 3.099999999999999978e-01 2.999999999999999889e-01 2.999999999999999889e-01 2.999999999999999889e-01 2.899999999999999800e-01 2.899999999999999800e-01 2.899999999999999800e-01 2.899999999999999800e-01 2.800000000000000266e-01 2.800000000000000266e-01 2.800000000000000266e-01 2.800000000000000266e-01 2.700000000000000178e-01 2.700000000000000178e-01 2.700000000000000178e-01 2.700000000000000178e-01 2.600000000000000089e-01 2.600000000000000089e-01 2.600000000000000089e-01 2.500000000000000000e-01 2.500000000000000000e-01 2.399999999999999911e-01 2.399999999999999911e-01 2.399999999999999911e-01 2.300000000000000100e-01 2.300000000000000100e-01 2.200000000000000011e-01 2.200000000000000011e-01 2.099999999999999922e-01 2.099999999999999922e-01 2.000000000000000111e-01 2.000000000000000111e-01 1.900000000000000022e-01 1.900000000000000022e-01 1.799999999999999933e-01 1.700000000000000122e-01 1.700000000000000122e-01 1.600000000000000033e-01 1.600000000000000033e-01 1.499999999999999944e-01 1.499999999999999944e-01 1.400000000000000133e-01 1.400000000000000133e-01 1.300000000000000044e-01 1.300000000000000044e-01 1.199999999999999956e-01 1.199999999999999956e-01 1.199999999999999956e-01 1.100000000000000006e-01 1.100000000000000006e-01 1.000000000000000056e-01 1.000000000000000056e-01 1.000000000000000056e-01 8.999999999999999667e-02 8.999999999999999667e-02 8.999999999999999667e-02 8.999999999999999667e-02 8.000000000000000167e-02 8.000000000000000167e-02 8.000000000000000167e-02 8.000000000000000167e-02 8.000000000000000167e-02 8.000000000000000167e-02 7.000000000000000666e-02 7.000000000000000666e-02 7.000000000000000666e-02 7.000000000000000666e-02 8.000000000000000167e-02 8.000000000000000167e-02 8.000000000000000167e-02 8.000000000000000167e-02 8.000000000000000167e-02 8.000000000000000167e-02 8.999999999999999667e-02 8.999999999999999667e-02 8.999999999999999667e-02 1.000000000000000056e-01 1.000000000000000056e-01 1.100000000000000006e-01 1.100000000000000006e-01 1.199999999999999956e-01 1.199999999999999956e-01 1.300000000000000044e-01 1.300000000000000044e-01 1.400000000000000133e-01 1.499999999999999944e-01 1.600000000000000033e-01 1.600000000000000033e-01 1.700000000000000122e-01 1.799999999999999933e-01 1.900000000000000022e-01 2.000000000000000111e-01 2.099999999999999922e-01 2.200000000000000011e-01 2.300000000000000100e-01 2.399999999999999911e-01 2.500000000000000000e-01 2.600000000000000089e-01 2.800000000000000266e-01 2.899999999999999800e-01 2.999999999999999889e-01 3.099999999999999978e-01 3.200000000000000067e-01 3.400000000000000244e-01 3.499999999999999778e-01 3.599999999999999867e-01 3.699999999999999956e-01 3.900000000000000133e-01 4.000000000000000222e-01 4.099999999999999756e-01 4.199999999999999845e-01 4.400000000000000022e-01 4.500000000000000111e-01 4.600000000000000200e-01 4.799999999999999822e-01 4.899999999999999911e-01 5.000000000000000000e-01 5.100000000000000089e-01 5.300000000000000266e-01 5.400000000000000355e-01 5.500000000000000444e-01 5.600000000000000533e-01 5.699999999999999512e-01 5.799999999999999600e-01 5.899999999999999689e-01 5.999999999999999778e-01 6.099999999999999867e-01 6.199999999999999956e-01 6.300000000000000044e-01 6.400000000000000133e-01 6.500000000000000222e-01 6.600000000000000311e-01 6.700000000000000400e-01 6.800000000000000488e-01 6.899999999999999467e-01 6.899999999999999467e-01 6.999999999999999556e-01 7.099999999999999645e-01 7.099999999999999645e-01 7.199999999999999734e-01 7.199999999999999734e-01 7.299999999999999822e-01 7.299999999999999822e-01 7.399999999999999911e-01 7.399999999999999911e-01 7.399999999999999911e-01 7.500000000000000000e-01 7.500000000000000000e-01 7.500000000000000000e-01 7.500000000000000000e-01 7.500000000000000000e-01 7.600000000000000089e-01 7.600000000000000089e-01 7.600000000000000089e-01 7.600000000000000089e-01 7.600000000000000089e-01 7.600000000000000089e-01 7.500000000000000000e-01 7.500000000000000000e-01 7.500000000000000000e-01 7.500000000000000000e-01 7.500000000000000000e-01 7.500000000000000000e-01 7.399999999999999911e-01 7.399999999999999911e-01 7.399999999999999911e-01 7.399999999999999911e-01 7.399999999999999911e-01 7.299999999999999822e-01 7.299999999999999822e-01 7.299999999999999822e-01 7.199999999999999734e-01 7.199999999999999734e-01 7.199999999999999734e-01 7.099999999999999645e-01 7.099999999999999645e-01 6.999999999999999556e-01 6.999999999999999556e-01 6.899999999999999467e-01 6.899999999999999467e-01 6.800000000000000488e-01 6.800000000000000488e-01 6.700000000000000400e-01 6.700000000000000400e-01 6.600000000000000311e-01 6.500000000000000222e-01 6.500000000000000222e-01 6.400000000000000133e-01 6.300000000000000044e-01 6.300000000000000044e-01 6.199999999999999956e-01 6.099999999999999867e-01 5.999999999999999778e-01 5.999999999999999778e-01 5.899999999999999689e-01 5.799999999999999600e-01 5.699999999999999512e-01 5.600000000000000533e-01 5.500000000000000444e-01 5.400000000000000355e-01 5.300000000000000266e-01 5.200000000000000178e-01 5.100000000000000089e-01 5.000000000000000000e-01 4.899999999999999911e-01 4.799999999999999822e-01 4.699999999999999734e-01 4.600000000000000200e-01 4.500000000000000111e-01 4.400000000000000022e-01 4.299999999999999933e-01 4.099999999999999756e-01 4.000000000000000222e-01 3.900000000000000133e-01 3.800000000000000044e-01 3.699999999999999956e-01 3.599999999999999867e-01 3.499999999999999778e-01 3.400000000000000244e-01 3.300000000000000155e-01 3.200000000000000067e-01 3.099999999999999978e-01 2.999999999999999889e-01 2.899999999999999800e-01 2.800000000000000266e-01 2.700000000000000178e-01 2.600000000000000089e-01 2.600000000000000089e-01 2.500000000000000000e-01 2.399999999999999911e-01 2.300000000000000100e-01 2.200000000000000011e-01 2.099999999999999922e-01 2.000000000000000111e-01 1.900000000000000022e-01 1.799999999999999933e-01 1.700000000000000122e-01 1.600000000000000033e-01 1.499999999999999944e-01 1.400000000000000133e-01 1.300000000000000044e-01 1.199999999999999956e-01 1.100000000000000006e-01 1.000000000000000056e-01 8.999999999999999667e-02 7.000000000000000666e-02 5.999999999999999778e-02 5.000000000000000278e-02 4.000000000000000083e-02 2.999999999999999889e-02 2.000000000000000042e-02 0.000000000000000000e+00 -1.000000000000000021e-02 -2.000000000000000042e-02 -2.999999999999999889e-02 -4.000000000000000083e-02 -5.999999999999999778e-02 -7.000000000000000666e-02 -8.000000000000000167e-02 -8.999999999999999667e-02 -1.100000000000000006e-01 -1.199999999999999956e-01 -1.300000000000000044e-01 -1.499999999999999944e-01 -1.600000000000000033e-01 -1.700000000000000122e-01 -1.900000000000000022e-01 -2.000000000000000111e-01 -2.099999999999999922e-01 -2.300000000000000100e-01 -2.399999999999999911e-01 -2.500000000000000000e-01 -2.700000000000000178e-01 -2.800000000000000266e-01 -2.899999999999999800e-01 -3.099999999999999978e-01 -3.200000000000000067e-01 -3.300000000000000155e-01 -3.499999999999999778e-01 -3.599999999999999867e-01 -3.699999999999999956e-01 -3.800000000000000044e-01 -4.000000000000000222e-01 -4.099999999999999756e-01 -4.199999999999999845e-01 -4.299999999999999933e-01 -4.500000000000000111e-01 -4.600000000000000200e-01 -4.699999999999999734e-01 -4.799999999999999822e-01 -4.899999999999999911e-01 -5.000000000000000000e-01 -5.100000000000000089e-01 -5.200000000000000178e-01 -5.300000000000000266e-01 -5.400000000000000355e-01 -5.500000000000000444e-01 -5.600000000000000533e-01 -5.600000000000000533e-01 -5.699999999999999512e-01 -5.799999999999999600e-01 -5.899999999999999689e-01 -5.899999999999999689e-01 -5.999999999999999778e-01 -5.999999999999999778e-01 -6.099999999999999867e-01 -6.099999999999999867e-01 -6.199999999999999956e-01 -6.199999999999999956e-01 -6.199999999999999956e-01 -6.300000000000000044e-01 -6.300000000000000044e-01 -6.300000000000000044e-01 -6.300000000000000044e-01 -6.300000000000000044e-01 -6.300000000000000044e-01 -6.300000000000000044e-01 -6.300000000000000044e-01 -6.300000000000000044e-01 -6.199999999999999956e-01 -6.199999999999999956e-01 -6.199999999999999956e-01 -6.099999999999999867e-01 -6.099999999999999867e-01 -5.999999999999999778e-01 -5.999999999999999778e-01 -5.899999999999999689e-01 -5.799999999999999600e-01 -5.699999999999999512e-01 -5.600000000000000533e-01 -5.500000000000000444e-01 -5.400000000000000355e-01 -5.300000000000000266e-01 -5.200000000000000178e-01 -5.100000000000000089e-01 -4.899999999999999911e-01 -4.799999999999999822e-01 -4.600000000000000200e-01 -4.500000000000000111e-01 -4.299999999999999933e-01 -4.199999999999999845e-01 -4.000000000000000222e-01 -3.800000000000000044e-01 -3.599999999999999867e-01 -3.400000000000000244e-01 -3.200000000000000067e-01 -2.999999999999999889e-01 -2.800000000000000266e-01 -2.600000000000000089e-01 -2.399999999999999911e-01 -2.200000000000000011e-01 -2.000000000000000111e-01 -1.700000000000000122e-01 -1.499999999999999944e-01 -1.300000000000000044e-01 -1.000000000000000056e-01 -8.000000000000000167e-02 -5.999999999999999778e-02 -2.999999999999999889e-02 -1.000000000000000021e-02 2.000000000000000042e-02 4.000000000000000083e-02 5.999999999999999778e-02 8.999999999999999667e-02 1.100000000000000006e-01 1.400000000000000133e-01 1.600000000000000033e-01 1.900000000000000022e-01 2.099999999999999922e-01 2.399999999999999911e-01 2.600000000000000089e-01 2.899999999999999800e-01 3.099999999999999978e-01 3.400000000000000244e-01 3.599999999999999867e-01 3.900000000000000133e-01 4.099999999999999756e-01 4.400000000000000022e-01 4.600000000000000200e-01 4.899999999999999911e-01 5.100000000000000089e-01 5.300000000000000266e-01 5.500000000000000444e-01 5.799999999999999600e-01 5.999999999999999778e-01 6.199999999999999956e-01 6.400000000000000133e-01 6.600000000000000311e-01 6.800000000000000488e-01 6.899999999999999467e-01 7.099999999999999645e-01 7.299999999999999822e-01 7.399999999999999911e-01 7.600000000000000089e-01 7.700000000000000178e-01 7.800000000000000266e-01 8.000000000000000444e-01 8.100000000000000533e-01 8.199999999999999512e-01 8.199999999999999512e-01 8.299999999999999600e-01 8.399999999999999689e-01 8.499999999999999778e-01 8.499999999999999778e-01 8.599999999999999867e-01 8.599999999999999867e-01 8.599999999999999867e-01 8.599999999999999867e-01 8.599999999999999867e-01 8.599999999999999867e-01 8.599999999999999867e-01 8.599999999999999867e-01 8.599999999999999867e-01 8.599999999999999867e-01 8.499999999999999778e-01 8.499999999999999778e-01 8.399999999999999689e-01 8.399999999999999689e-01 8.299999999999999600e-01 8.199999999999999512e-01 8.199999999999999512e-01 8.100000000000000533e-01 8.000000000000000444e-01 7.900000000000000355e-01 7.800000000000000266e-01 7.700000000000000178e-01 7.600000000000000089e-01 7.500000000000000000e-01 7.399999999999999911e-01 7.299999999999999822e-01 7.199999999999999734e-01 6.999999999999999556e-01 6.899999999999999467e-01 6.800000000000000488e-01 6.700000000000000400e-01 6.600000000000000311e-01 6.500000000000000222e-01 6.300000000000000044e-01 6.199999999999999956e-01 6.099999999999999867e-01 5.999999999999999778e-01 5.899999999999999689e-01 5.699999999999999512e-01 5.600000000000000533e-01 5.500000000000000444e-01 5.400000000000000355e-01 5.300000000000000266e-01 5.200000000000000178e-01 5.000000000000000000e-01 4.899999999999999911e-01 4.799999999999999822e-01 4.699999999999999734e-01 4.600000000000000200e-01 4.500000000000000111e-01 4.400000000000000022e-01 4.199999999999999845e-01 4.099999999999999756e-01 4.000000000000000222e-01 3.900000000000000133e-01 3.800000000000000044e-01 3.699999999999999956e-01 3.599999999999999867e-01 3.499999999999999778e-01 3.400000000000000244e-01 3.300000000000000155e-01 3.200000000000000067e-01 3.099999999999999978e-01 2.999999999999999889e-01 2.899999999999999800e-01 2.800000000000000266e-01 2.700000000000000178e-01 2.600000000000000089e-01 2.600000000000000089e-01 2.500000000000000000e-01 2.399999999999999911e-01 2.300000000000000100e-01 2.200000000000000011e-01 2.200000000000000011e-01 2.099999999999999922e-01 2.000000000000000111e-01 2.000000000000000111e-01 1.900000000000000022e-01 1.900000000000000022e-01 1.799999999999999933e-01 1.700000000000000122e-01 1.700000000000000122e-01 1.600000000000000033e-01 1.600000000000000033e-01 1.499999999999999944e-01 1.499999999999999944e-01 1.400000000000000133e-01 1.400000000000000133e-01 1.300000000000000044e-01 1.300000000000000044e-01 1.199999999999999956e-01 1.199999999999999956e-01 1.100000000000000006e-01 1.000000000000000056e-01 1.000000000000000056e-01 8.999999999999999667e-02 8.999999999999999667e-02 8.000000000000000167e-02 8.000000000000000167e-02 7.000000000000000666e-02 5.999999999999999778e-02 5.999999999999999778e-02 5.000000000000000278e-02 5.000000000000000278e-02 4.000000000000000083e-02 4.000000000000000083e-02 2.999999999999999889e-02 2.999999999999999889e-02 2.000000000000000042e-02 1.000000000000000021e-02 1.000000000000000021e-02 1.000000000000000021e-02 0.000000000000000000e+00 -0.000000000000000000e+00 -1.000000000000000021e-02 -1.000000000000000021e-02 -2.000000000000000042e-02 -2.000000000000000042e-02 -2.000000000000000042e-02 -2.999999999999999889e-02 -2.999999999999999889e-02 -2.999999999999999889e-02 -4.000000000000000083e-02 -4.000000000000000083e-02 -4.000000000000000083e-02 -5.000000000000000278e-02 -5.000000000000000278e-02 -5.000000000000000278e-02 -5.000000000000000278e-02 -5.000000000000000278e-02 -5.999999999999999778e-02 -5.999999999999999778e-02 -5.999999999999999778e-02 -5.999999999999999778e-02 -5.999999999999999778e-02 -7.000000000000000666e-02 -7.000000000000000666e-02 -7.000000000000000666e-02 -7.000000000000000666e-02 -7.000000000000000666e-02 -7.000000000000000666e-02 -7.000000000000000666e-02 -7.000000000000000666e-02 -8.000000000000000167e-02 -8.000000000000000167e-02 -8.000000000000000167e-02 -8.000000000000000167e-02 -8.000000000000000167e-02 -8.000000000000000167e-02 -8.000000000000000167e-02 -8.000000000000000167e-02 -8.000000000000000167e-02 -8.000000000000000167e-02 -8.000000000000000167e-02 -8.000000000000000167e-02 -7.000000000000000666e-02 -7.000000000000000666e-02 -7.000000000000000666e-02 -7.000000000000000666e-02 -7.000000000000000666e-02 -7.000000000000000666e-02 -7.000000000000000666e-02 -7.000000000000000666e-02 -5.999999999999999778e-02 -5.999999999999999778e-02 -5.999999999999999778e-02 -5.999999999999999778e-02 -5.000000000000000278e-02 -5.000000000000000278e-02 -5.000000000000000278e-02 -5.000000000000000278e-02 -4.000000000000000083e-02 -4.000000000000000083e-02 -4.000000000000000083e-02 -4.000000000000000083e-02 -2.999999999999999889e-02 -2.999999999999999889e-02 -2.999999999999999889e-02 -2.000000000000000042e-02 -2.000000000000000042e-02 -2.000000000000000042e-02 -2.000000000000000042e-02 -1.000000000000000021e-02 -1.000000000000000021e-02 -1.000000000000000021e-02 -0.000000000000000000e+00 0.000000000000000000e+00 0.000000000000000000e+00 1.000000000000000021e-02 1.000000000000000021e-02 1.000000000000000021e-02 2.000000000000000042e-02 2.000000000000000042e-02 2.999999999999999889e-02 2.999999999999999889e-02 2.999999999999999889e-02 4.000000000000000083e-02 4.000000000000000083e-02 5.000000000000000278e-02 5.000000000000000278e-02 5.999999999999999778e-02 5.999999999999999778e-02 5.999999999999999778e-02 7.000000000000000666e-02 7.000000000000000666e-02 8.000000000000000167e-02 8.000000000000000167e-02 8.000000000000000167e-02 8.999999999999999667e-02 8.999999999999999667e-02 1.000000000000000056e-01 1.000000000000000056e-01 1.000000000000000056e-01 1.100000000000000006e-01 1.100000000000000006e-01 1.100000000000000006e-01 1.199999999999999956e-01 1.199999999999999956e-01 1.199999999999999956e-01 1.300000000000000044e-01 1.300000000000000044e-01 1.300000000000000044e-01 1.300000000000000044e-01 1.400000000000000133e-01 1.400000000000000133e-01 1.400000000000000133e-01 1.400000000000000133e-01 1.499999999999999944e-01 1.499999999999999944e-01 1.499999999999999944e-01 1.499999999999999944e-01 1.600000000000000033e-01 1.600000000000000033e-01 1.600000000000000033e-01 1.600000000000000033e-01 1.600000000000000033e-01 1.700000000000000122e-01 1.700000000000000122e-01 1.700000000000000122e-01 1.700000000000000122e-01 1.700000000000000122e-01 1.700000000000000122e-01 1.700000000000000122e-01 1.799999999999999933e-01 1.799999999999999933e-01 1.799999999999999933e-01 1.799999999999999933e-01 1.799999999999999933e-01 1.799999999999999933e-01 1.799999999999999933e-01 1.799999999999999933e-01 1.799999999999999933e-01 1.799999999999999933e-01 1.799999999999999933e-01 1.799999999999999933e-01 1.799999999999999933e-01 1.799999999999999933e-01 1.799999999999999933e-01 1.799999999999999933e-01 1.799999999999999933e-01 1.799999999999999933e-01 1.799999999999999933e-01 1.799999999999999933e-01 1.799999999999999933e-01 1.799999999999999933e-01 1.900000000000000022e-01 1.900000000000000022e-01 1.900000000000000022e-01 1.900000000000000022e-01 1.900000000000000022e-01 2.000000000000000111e-01 2.000000000000000111e-01 2.000000000000000111e-01 2.099999999999999922e-01 2.099999999999999922e-01 2.200000000000000011e-01 2.200000000000000011e-01 2.200000000000000011e-01 2.300000000000000100e-01 2.300000000000000100e-01 2.399999999999999911e-01 2.399999999999999911e-01 2.399999999999999911e-01 2.500000000000000000e-01 2.500000000000000000e-01 2.600000000000000089e-01 2.600000000000000089e-01 2.700000000000000178e-01 2.700000000000000178e-01 2.700000000000000178e-01 2.800000000000000266e-01 2.800000000000000266e-01 2.800000000000000266e-01 2.899999999999999800e-01 2.899999999999999800e-01 2.899999999999999800e-01 2.899999999999999800e-01 2.999999999999999889e-01 2.999999999999999889e-01 2.999999999999999889e-01 2.999999999999999889e-01 2.999999999999999889e-01 2.999999999999999889e-01 2.999999999999999889e-01 2.999999999999999889e-01 2.999999999999999889e-01 2.999999999999999889e-01 2.999999999999999889e-01 2.999999999999999889e-01 2.899999999999999800e-01 2.899999999999999800e-01 2.899999999999999800e-01 2.899999999999999800e-01 2.800000000000000266e-01 2.800000000000000266e-01 2.700000000000000178e-01 2.700000000000000178e-01 2.600000000000000089e-01 2.600000000000000089e-01 2.500000000000000000e-01 2.500000000000000000e-01 2.399999999999999911e-01 2.300000000000000100e-01 2.200000000000000011e-01 2.200000000000000011e-01 2.099999999999999922e-01 2.000000000000000111e-01 1.900000000000000022e-01 1.799999999999999933e-01 1.700000000000000122e-01 1.600000000000000033e-01 1.499999999999999944e-01 1.400000000000000133e-01 1.199999999999999956e-01 1.100000000000000006e-01 1.000000000000000056e-01 8.999999999999999667e-02 7.000000000000000666e-02 5.999999999999999778e-02 4.000000000000000083e-02 2.999999999999999889e-02 1.000000000000000021e-02 -0.000000000000000000e+00 -2.000000000000000042e-02 -2.999999999999999889e-02 -5.000000000000000278e-02 -5.999999999999999778e-02 -8.000000000000000167e-02 -8.999999999999999667e-02 -1.100000000000000006e-01 -1.199999999999999956e-01 -1.400000000000000133e-01 -1.499999999999999944e-01 -1.700000000000000122e-01 -1.799999999999999933e-01 -2.000000000000000111e-01 -2.200000000000000011e-01 -2.300000000000000100e-01 -2.399999999999999911e-01 -2.600000000000000089e-01 -2.700000000000000178e-01 -2.899999999999999800e-01 -2.999999999999999889e-01 -3.099999999999999978e-01 -3.300000000000000155e-01 -3.400000000000000244e-01 -3.499999999999999778e-01 -3.599999999999999867e-01 -3.699999999999999956e-01 -3.800000000000000044e-01 -3.900000000000000133e-01 -4.000000000000000222e-01 -4.099999999999999756e-01 -4.199999999999999845e-01 -4.199999999999999845e-01 -4.299999999999999933e-01 -4.400000000000000022e-01 -4.400000000000000022e-01 -4.500000000000000111e-01 -4.500000000000000111e-01 -4.600000000000000200e-01 -4.600000000000000200e-01 -4.699999999999999734e-01 -4.699999999999999734e-01 -4.699999999999999734e-01 -4.699999999999999734e-01 -4.799999999999999822e-01 -4.799999999999999822e-01 -4.799999999999999822e-01 -4.799999999999999822e-01 -4.799999999999999822e-01 -4.799999999999999822e-01 -4.799999999999999822e-01 -4.799999999999999822e-01 -4.799999999999999822e-01 -4.799999999999999822e-01 -4.799999999999999822e-01 -4.799999999999999822e-01 -4.799999999999999822e-01 -4.799999999999999822e-01 -4.799999999999999822e-01 -4.799999999999999822e-01 -4.799999999999999822e-01 -4.699999999999999734e-01 -4.699999999999999734e-01 -4.699999999999999734e-01 -4.699999999999999734e-01 -4.699999999999999734e-01 -4.600000000000000200e-01 -4.600000000000000200e-01 -4.600000000000000200e-01 -4.500000000000000111e-01 -4.500000000000000111e-01 -4.500000000000000111e-01 -4.400000000000000022e-01 -4.400000000000000022e-01 -4.299999999999999933e-01 -4.299999999999999933e-01 -4.199999999999999845e-01 -4.199999999999999845e-01 -4.099999999999999756e-01 -4.099999999999999756e-01 -4.000000000000000222e-01 -4.000000000000000222e-01 -3.900000000000000133e-01 -3.800000000000000044e-01 -3.800000000000000044e-01 -3.699999999999999956e-01 -3.699999999999999956e-01 -3.599999999999999867e-01 -3.499999999999999778e-01 -3.499999999999999778e-01 -3.400000000000000244e-01 -3.300000000000000155e-01 -3.300000000000000155e-01 -3.200000000000000067e-01 -3.200000000000000067e-01 -3.099999999999999978e-01 -3.099999999999999978e-01 -2.999999999999999889e-01 -2.999999999999999889e-01 -2.899999999999999800e-01 -2.899999999999999800e-01 -2.800000000000000266e-01 -2.800000000000000266e-01 -2.800000000000000266e-01 -2.700000000000000178e-01 -2.700000000000000178e-01 -2.700000000000000178e-01 -2.600000000000000089e-01 -2.600000000000000089e-01 -2.600000000000000089e-01 -2.600000000000000089e-01 -2.600000000000000089e-01 -2.600000000000000089e-01 -2.600000000000000089e-01 -2.600000000000000089e-01 -2.600000000000000089e-01 -2.600000000000000089e-01 -2.600000000000000089e-01 -2.600000000000000089e-01 -2.600000000000000089e-01 -2.700000000000000178e-01 -2.700000000000000178e-01 -2.700000000000000178e-01 -2.700000000000000178e-01 -2.800000000000000266e-01 -2.800000000000000266e-01 -2.800000000000000266e-01 -2.899999999999999800e-01 -2.899999999999999800e-01 -2.999999999999999889e-01 -2.999999999999999889e-01 -3.099999999999999978e-01 -3.099999999999999978e-01 -3.099999999999999978e-01 -3.200000000000000067e-01 -3.200000000000000067e-01 -3.300000000000000155e-01 -3.300000000000000155e-01 -3.400000000000000244e-01 -3.400000000000000244e-01 -3.400000000000000244e-01 -3.499999999999999778e-01 -3.499999999999999778e-01 -3.599999999999999867e-01 -3.599999999999999867e-01 -3.599999999999999867e-01 -3.699999999999999956e-01 -3.699999999999999956e-01 -3.699999999999999956e-01 -3.800000000000000044e-01 -3.800000000000000044e-01 -3.800000000000000044e-01 -3.900000000000000133e-01 -3.900000000000000133e-01 -3.900000000000000133e-01 -3.900000000000000133e-01 -4.000000000000000222e-01 -4.000000000000000222e-01 -4.000000000000000222e-01 -4.000000000000000222e-01 -4.099999999999999756e-01 -4.099999999999999756e-01 -4.099999999999999756e-01 -4.099999999999999756e-01 -4.099999999999999756e-01 -4.099999999999999756e-01 -4.199999999999999845e-01 -4.199999999999999845e-01 -4.199999999999999845e-01 -4.199999999999999845e-01 -4.199999999999999845e-01 -4.199999999999999845e-01 -4.199999999999999845e-01 -4.199999999999999845e-01 -4.199999999999999845e-01 -4.199999999999999845e-01 -4.199999999999999845e-01 -4.199999999999999845e-01 -4.299999999999999933e-01 -4.299999999999999933e-01 -4.299999999999999933e-01 -4.299999999999999933e-01 -4.299999999999999933e-01 -4.299999999999999933e-01 -4.299999999999999933e-01 -4.299999999999999933e-01 -4.299999999999999933e-01 -4.299999999999999933e-01 -4.400000000000000022e-01 -4.400000000000000022e-01 -4.400000000000000022e-01 -4.400000000000000022e-01 -4.400000000000000022e-01 -4.500000000000000111e-01 -4.500000000000000111e-01 -4.500000000000000111e-01 -4.600000000000000200e-01 -4.600000000000000200e-01 -4.600000000000000200e-01 -4.699999999999999734e-01 -4.699999999999999734e-01 -4.799999999999999822e-01 -4.799999999999999822e-01 -4.799999999999999822e-01 -4.899999999999999911e-01 -4.899999999999999911e-01 -5.000000000000000000e-01 -5.000000000000000000e-01 -5.000000000000000000e-01 -5.100000000000000089e-01 -5.100000000000000089e-01 -5.100000000000000089e-01 -5.200000000000000178e-01 -5.200000000000000178e-01 -5.300000000000000266e-01 -5.300000000000000266e-01 -5.300000000000000266e-01 -5.400000000000000355e-01 -5.400000000000000355e-01 -5.500000000000000444e-01 -5.500000000000000444e-01 -5.500000000000000444e-01 -5.600000000000000533e-01 -5.600000000000000533e-01 -5.699999999999999512e-01 -5.699999999999999512e-01 -5.699999999999999512e-01 -5.799999999999999600e-01 -5.799999999999999600e-01 -5.899999999999999689e-01 -5.899999999999999689e-01 -5.999999999999999778e-01 -5.999999999999999778e-01 -5.999999999999999778e-01 -6.099999999999999867e-01 -6.099999999999999867e-01 -6.199999999999999956e-01 -6.199999999999999956e-01 -6.300000000000000044e-01 -6.300000000000000044e-01 -6.400000000000000133e-01 -6.400000000000000133e-01 -6.500000000000000222e-01 -6.500000000000000222e-01 -6.600000000000000311e-01 -6.600000000000000311e-01 -6.700000000000000400e-01 -6.700000000000000400e-01 -6.800000000000000488e-01 -6.800000000000000488e-01 -6.899999999999999467e-01 -6.899999999999999467e-01 -6.999999999999999556e-01 -6.999999999999999556e-01 -7.099999999999999645e-01 -7.099999999999999645e-01 -7.199999999999999734e-01 -7.199999999999999734e-01 -7.199999999999999734e-01 -7.299999999999999822e-01 -7.299999999999999822e-01 -7.399999999999999911e-01 -7.399999999999999911e-01 -7.399999999999999911e-01 -7.399999999999999911e-01 -7.500000000000000000e-01 -7.500000000000000000e-01 -7.500000000000000000e-01 -7.500000000000000000e-01 -7.600000000000000089e-01 -7.600000000000000089e-01 -7.600000000000000089e-01 -7.600000000000000089e-01 -7.600000000000000089e-01 -7.600000000000000089e-01 -7.600000000000000089e-01 -7.600000000000000089e-01 -7.600000000000000089e-01 -7.600000000000000089e-01 -7.600000000000000089e-01 -7.600000000000000089e-01 -7.600000000000000089e-01 -7.600000000000000089e-01 -7.600000000000000089e-01 -7.600000000000000089e-01 -7.500000000000000000e-01 -7.500000000000000000e-01 -7.500000000000000000e-01 -7.500000000000000000e-01 -7.500000000000000000e-01 -7.399999999999999911e-01 -7.399999999999999911e-01 -7.399999999999999911e-01 -7.299999999999999822e-01 -7.299999999999999822e-01 -7.199999999999999734e-01 -7.199999999999999734e-01 -7.099999999999999645e-01 -7.099999999999999645e-01 -6.999999999999999556e-01 -6.999999999999999556e-01 -6.899999999999999467e-01 -6.899999999999999467e-01 -6.800000000000000488e-01 -6.800000000000000488e-01 -6.700000000000000400e-01 -6.600000000000000311e-01 -6.600000000000000311e-01 -6.500000000000000222e-01 -6.400000000000000133e-01 -6.400000000000000133e-01 -6.300000000000000044e-01 -6.199999999999999956e-01 -6.099999999999999867e-01 -6.099999999999999867e-01 -5.999999999999999778e-01 -5.899999999999999689e-01 -5.799999999999999600e-01 -5.699999999999999512e-01 -5.600000000000000533e-01 -5.500000000000000444e-01 -5.400000000000000355e-01 -5.300000000000000266e-01 -5.200000000000000178e-01 -5.100000000000000089e-01 -5.000000000000000000e-01 -4.799999999999999822e-01 -4.699999999999999734e-01 -4.600000000000000200e-01 -4.500000000000000111e-01 -4.299999999999999933e-01 -4.199999999999999845e-01 -4.000000000000000222e-01 -3.900000000000000133e-01 -3.800000000000000044e-01 -3.599999999999999867e-01 -3.499999999999999778e-01 -3.300000000000000155e-01 -3.200000000000000067e-01 -2.999999999999999889e-01 -2.800000000000000266e-01 -2.700000000000000178e-01 -2.500000000000000000e-01 -2.399999999999999911e-01 -2.200000000000000011e-01 -2.099999999999999922e-01 -1.900000000000000022e-01 -1.799999999999999933e-01 -1.600000000000000033e-01 -1.499999999999999944e-01 -1.400000000000000133e-01 -1.199999999999999956e-01 -1.100000000000000006e-01 -8.999999999999999667e-02 -8.000000000000000167e-02 -7.000000000000000666e-02 -5.000000000000000278e-02 -4.000000000000000083e-02 -2.999999999999999889e-02 -1.000000000000000021e-02 -0.000000000000000000e+00 1.000000000000000021e-02 2.000000000000000042e-02 2.999999999999999889e-02 4.000000000000000083e-02 5.000000000000000278e-02 5.999999999999999778e-02 7.000000000000000666e-02 8.000000000000000167e-02 8.999999999999999667e-02 1.000000000000000056e-01 1.100000000000000006e-01 1.199999999999999956e-01 1.199999999999999956e-01 1.300000000000000044e-01 1.400000000000000133e-01 1.400000000000000133e-01 1.499999999999999944e-01 1.499999999999999944e-01 1.600000000000000033e-01 1.600000000000000033e-01 1.700000000000000122e-01 1.700000000000000122e-01 1.700000000000000122e-01 1.799999999999999933e-01 1.799999999999999933e-01 1.799999999999999933e-01 1.799999999999999933e-01 1.900000000000000022e-01 1.900000000000000022e-01 1.900000000000000022e-01 1.900000000000000022e-01 1.900000000000000022e-01 1.900000000000000022e-01 1.900000000000000022e-01 1.799999999999999933e-01 1.799999999999999933e-01 1.799999999999999933e-01 1.799999999999999933e-01 1.799999999999999933e-01 1.700000000000000122e-01 1.700000000000000122e-01 1.700000000000000122e-01 1.600000000000000033e-01 1.600000000000000033e-01 1.600000000000000033e-01 1.499999999999999944e-01 1.499999999999999944e-01 1.400000000000000133e-01 1.400000000000000133e-01 1.300000000000000044e-01 1.300000000000000044e-01 1.199999999999999956e-01 1.199999999999999956e-01 1.100000000000000006e-01 1.100000000000000006e-01 1.000000000000000056e-01 8.999999999999999667e-02 8.999999999999999667e-02 8.000000000000000167e-02 7.000000000000000666e-02 5.999999999999999778e-02 5.999999999999999778e-02 5.000000000000000278e-02 4.000000000000000083e-02 2.999999999999999889e-02 2.000000000000000042e-02 1.000000000000000021e-02 -0.000000000000000000e+00 -1.000000000000000021e-02 -2.000000000000000042e-02 -2.999999999999999889e-02 -5.000000000000000278e-02 -5.999999999999999778e-02 -7.000000000000000666e-02 -8.999999999999999667e-02 -1.000000000000000056e-01 -1.199999999999999956e-01 -1.300000000000000044e-01 -1.499999999999999944e-01 -1.600000000000000033e-01 -1.799999999999999933e-01 -2.000000000000000111e-01 -2.099999999999999922e-01 -2.300000000000000100e-01 -2.500000000000000000e-01 -2.700000000000000178e-01 -2.899999999999999800e-01 -3.099999999999999978e-01 -3.300000000000000155e-01 -3.499999999999999778e-01 -3.699999999999999956e-01 -4.000000000000000222e-01 -4.199999999999999845e-01 -4.400000000000000022e-01 -4.600000000000000200e-01 -4.899999999999999911e-01 -5.100000000000000089e-01 -5.300000000000000266e-01 -5.600000000000000533e-01 -5.799999999999999600e-01 -5.999999999999999778e-01 -6.300000000000000044e-01 -6.500000000000000222e-01 -6.800000000000000488e-01 -6.999999999999999556e-01 -7.199999999999999734e-01 -7.500000000000000000e-01 -7.700000000000000178e-01 -7.900000000000000355e-01 -8.100000000000000533e-01 -8.399999999999999689e-01 -8.599999999999999867e-01 -8.800000000000000044e-01 -9.000000000000000222e-01 -9.200000000000000400e-01 -9.399999999999999467e-01 -9.499999999999999556e-01 -9.699999999999999734e-01 -9.899999999999999911e-01 -1.010000000000000009e+00 -1.020000000000000018e+00 -1.040000000000000036e+00 -1.050000000000000044e+00 -1.060000000000000053e+00 -1.080000000000000071e+00 -1.090000000000000080e+00 -1.100000000000000089e+00 -1.110000000000000098e+00 -1.120000000000000107e+00 -1.129999999999999893e+00 -1.139999999999999902e+00 -1.139999999999999902e+00 -1.149999999999999911e+00 -1.159999999999999920e+00 -1.159999999999999920e+00 -1.159999999999999920e+00 -1.169999999999999929e+00 -1.169999999999999929e+00 -1.169999999999999929e+00 -1.169999999999999929e+00 -1.169999999999999929e+00 -1.169999999999999929e+00 -1.169999999999999929e+00 -1.169999999999999929e+00 -1.169999999999999929e+00 -1.169999999999999929e+00 -1.169999999999999929e+00 -1.159999999999999920e+00 -1.159999999999999920e+00 -1.149999999999999911e+00 -1.149999999999999911e+00 -1.139999999999999902e+00 -1.129999999999999893e+00 -1.129999999999999893e+00 -1.120000000000000107e+00 -1.110000000000000098e+00 -1.110000000000000098e+00 -1.100000000000000089e+00 -1.090000000000000080e+00 -1.080000000000000071e+00 -1.070000000000000062e+00 -1.060000000000000053e+00 -1.050000000000000044e+00 -1.040000000000000036e+00 -1.030000000000000027e+00 -1.020000000000000018e+00 -1.020000000000000018e+00 -1.010000000000000009e+00 -1.000000000000000000e+00 -9.899999999999999911e-01 -9.799999999999999822e-01 -9.699999999999999734e-01 -9.599999999999999645e-01 -9.499999999999999556e-01 -9.399999999999999467e-01 -9.300000000000000488e-01 -9.300000000000000488e-01 -9.200000000000000400e-01 -9.100000000000000311e-01 -9.000000000000000222e-01 -9.000000000000000222e-01 -8.900000000000000133e-01 -8.800000000000000044e-01 -8.699999999999999956e-01 -8.699999999999999956e-01 -8.599999999999999867e-01 -8.499999999999999778e-01 -8.399999999999999689e-01 -8.399999999999999689e-01 -8.299999999999999600e-01 -8.199999999999999512e-01 -8.199999999999999512e-01 -8.100000000000000533e-01 -8.000000000000000444e-01 -8.000000000000000444e-01 -7.900000000000000355e-01 -7.900000000000000355e-01 -7.800000000000000266e-01 -7.700000000000000178e-01 -7.700000000000000178e-01 -7.600000000000000089e-01 -7.500000000000000000e-01 -7.500000000000000000e-01 -7.399999999999999911e-01 -7.399999999999999911e-01 -7.299999999999999822e-01 -7.299999999999999822e-01 -7.199999999999999734e-01 -7.199999999999999734e-01 -7.099999999999999645e-01 -7.099999999999999645e-01 -6.999999999999999556e-01 -6.999999999999999556e-01 -6.999999999999999556e-01 -6.899999999999999467e-01 -6.899999999999999467e-01 -6.800000000000000488e-01 -6.800000000000000488e-01 -6.800000000000000488e-01 -6.700000000000000400e-01 -6.700000000000000400e-01 -6.700000000000000400e-01 -6.700000000000000400e-01 -6.600000000000000311e-01 -6.600000000000000311e-01 -6.600000000000000311e-01 -6.500000000000000222e-01 -6.500000000000000222e-01 -6.500000000000000222e-01 -6.500000000000000222e-01 -6.400000000000000133e-01 -6.400000000000000133e-01 -6.400000000000000133e-01 -6.400000000000000133e-01 -6.300000000000000044e-01 -6.300000000000000044e-01 -6.300000000000000044e-01 -6.300000000000000044e-01 -6.300000000000000044e-01 -6.300000000000000044e-01 -6.199999999999999956e-01 -6.199999999999999956e-01 -6.199999999999999956e-01 -6.199999999999999956e-01 -6.199999999999999956e-01 -6.199999999999999956e-01 -6.199999999999999956e-01 -6.199999999999999956e-01 -6.199999999999999956e-01 -6.099999999999999867e-01 -6.099999999999999867e-01 -6.099999999999999867e-01 -6.099999999999999867e-01 -6.099999999999999867e-01 -6.099999999999999867e-01 -6.099999999999999867e-01 -6.099999999999999867e-01 -6.099999999999999867e-01 -6.099999999999999867e-01 -6.099999999999999867e-01 -6.099999999999999867e-01 -6.099999999999999867e-01 -6.099999999999999867e-01 -6.099999999999999867e-01 -5.999999999999999778e-01 -5.999999999999999778e-01 -5.999999999999999778e-01 -5.999999999999999778e-01 -5.999999999999999778e-01 -5.999999999999999778e-01 -5.999999999999999778e-01 -5.999999999999999778e-01 -5.999999999999999778e-01 -5.899999999999999689e-01 -5.899999999999999689e-01 -5.899999999999999689e-01 -5.899999999999999689e-01 -5.899999999999999689e-01 -5.899999999999999689e-01 -5.899999999999999689e-01 -5.899999999999999689e-01 -5.899999999999999689e-01 -5.899999999999999689e-01 -5.799999999999999600e-01 -5.799999999999999600e-01 -5.799999999999999600e-01 -5.799999999999999600e-01 -5.799999999999999600e-01 -5.799999999999999600e-01 -5.799999999999999600e-01 -5.699999999999999512e-01 -5.699999999999999512e-01 -5.699999999999999512e-01 -5.699999999999999512e-01 -5.699999999999999512e-01 -5.600000000000000533e-01 -5.600000000000000533e-01 -5.600000000000000533e-01 -5.600000000000000533e-01 -5.500000000000000444e-01 -5.500000000000000444e-01 -5.500000000000000444e-01 -5.400000000000000355e-01 -5.400000000000000355e-01 -5.300000000000000266e-01 -5.300000000000000266e-01 -5.300000000000000266e-01 -5.200000000000000178e-01 -5.200000000000000178e-01 -5.100000000000000089e-01 -5.100000000000000089e-01 -5.100000000000000089e-01 -5.000000000000000000e-01 -5.000000000000000000e-01 -4.899999999999999911e-01 -4.899999999999999911e-01 -4.899999999999999911e-01 -4.799999999999999822e-01 -4.799999999999999822e-01 -4.699999999999999734e-01 -4.699999999999999734e-01 -4.699999999999999734e-01 -4.699999999999999734e-01 -4.600000000000000200e-01 -4.600000000000000200e-01 -4.600000000000000200e-01 -4.500000000000000111e-01 -4.500000000000000111e-01 -4.500000000000000111e-01 -4.500000000000000111e-01 -4.500000000000000111e-01 -4.400000000000000022e-01 -4.400000000000000022e-01 -4.400000000000000022e-01 -4.400000000000000022e-01 -4.400000000000000022e-01 -4.400000000000000022e-01 -4.400000000000000022e-01 -4.400000000000000022e-01 -4.299999999999999933e-01 -4.299999999999999933e-01 -4.299999999999999933e-01 -4.299999999999999933e-01 -4.299999999999999933e-01 -4.299999999999999933e-01 -4.299999999999999933e-01 -4.299999999999999933e-01 -4.299999999999999933e-01 -4.199999999999999845e-01 -4.199999999999999845e-01 -4.199999999999999845e-01 -4.199999999999999845e-01 -4.199999999999999845e-01 -4.199999999999999845e-01 -4.199999999999999845e-01 -4.199999999999999845e-01 -4.199999999999999845e-01 -4.099999999999999756e-01 -4.099999999999999756e-01 -4.099999999999999756e-01 -4.099999999999999756e-01 -4.099999999999999756e-01 -4.099999999999999756e-01 -4.099999999999999756e-01 -4.099999999999999756e-01 -4.099999999999999756e-01 -4.099999999999999756e-01 -4.099999999999999756e-01 -4.099999999999999756e-01 -4.099999999999999756e-01 -4.099999999999999756e-01 -4.099999999999999756e-01 -4.099999999999999756e-01 -4.099999999999999756e-01 -4.099999999999999756e-01 -4.099999999999999756e-01 -4.099999999999999756e-01 -4.099999999999999756e-01 -4.199999999999999845e-01 -4.199999999999999845e-01 -4.199999999999999845e-01 -4.199999999999999845e-01 -4.199999999999999845e-01 -4.299999999999999933e-01 -4.299999999999999933e-01 -4.299999999999999933e-01 -4.299999999999999933e-01 -4.400000000000000022e-01 -4.400000000000000022e-01 -4.500000000000000111e-01 -4.500000000000000111e-01 -4.600000000000000200e-01 -4.600000000000000200e-01 -4.600000000000000200e-01 -4.699999999999999734e-01 -4.799999999999999822e-01 -4.799999999999999822e-01 -4.899999999999999911e-01 -4.899999999999999911e-01 -5.000000000000000000e-01 -5.100000000000000089e-01 -5.100000000000000089e-01 -5.200000000000000178e-01 -5.300000000000000266e-01 -5.300000000000000266e-01 -5.400000000000000355e-01 -5.500000000000000444e-01 -5.600000000000000533e-01 -5.600000000000000533e-01 -5.699999999999999512e-01 -5.799999999999999600e-01 -5.899999999999999689e-01 -5.899999999999999689e-01 -5.999999999999999778e-01 -6.099999999999999867e-01 -6.199999999999999956e-01 -6.300000000000000044e-01 -6.400000000000000133e-01 -6.500000000000000222e-01 -6.500000000000000222e-01 -6.600000000000000311e-01 -6.700000000000000400e-01 -6.800000000000000488e-01 -6.899999999999999467e-01 -6.999999999999999556e-01 -7.099999999999999645e-01 -7.099999999999999645e-01 -7.199999999999999734e-01 -7.299999999999999822e-01 -7.399999999999999911e-01 -7.500000000000000000e-01 -7.600000000000000089e-01 -7.600000000000000089e-01 -7.700000000000000178e-01 -7.800000000000000266e-01 -7.800000000000000266e-01 -7.900000000000000355e-01 -8.000000000000000444e-01 -8.000000000000000444e-01 -8.100000000000000533e-01 -8.100000000000000533e-01 -8.199999999999999512e-01 -8.199999999999999512e-01 -8.199999999999999512e-01 -8.299999999999999600e-01 -8.299999999999999600e-01 -8.299999999999999600e-01 -8.399999999999999689e-01 -8.399999999999999689e-01 -8.399999999999999689e-01 -8.399999999999999689e-01 -8.399999999999999689e-01 -8.499999999999999778e-01 -8.499999999999999778e-01 -8.499999999999999778e-01 -8.499999999999999778e-01 -8.499999999999999778e-01 -8.499999999999999778e-01 -8.499999999999999778e-01 -8.499999999999999778e-01 -8.499999999999999778e-01 -8.499999999999999778e-01 -8.499999999999999778e-01 -8.499999999999999778e-01 -8.499999999999999778e-01 -8.399999999999999689e-01 -8.399999999999999689e-01 -8.399999999999999689e-01 -8.399999999999999689e-01 -8.299999999999999600e-01 -8.299999999999999600e-01 -8.199999999999999512e-01 -8.199999999999999512e-01 -8.199999999999999512e-01 -8.100000000000000533e-01 -8.100000000000000533e-01 -8.000000000000000444e-01 -8.000000000000000444e-01 -7.900000000000000355e-01 -7.900000000000000355e-01 -7.800000000000000266e-01 -7.800000000000000266e-01 -7.700000000000000178e-01 -7.700000000000000178e-01 -7.600000000000000089e-01 -7.600000000000000089e-01 -7.500000000000000000e-01 -7.500000000000000000e-01 -7.399999999999999911e-01 -7.399999999999999911e-01 -7.399999999999999911e-01 -7.299999999999999822e-01 -7.299999999999999822e-01 -7.299999999999999822e-01 -7.199999999999999734e-01 -7.199999999999999734e-01 -7.199999999999999734e-01 -7.099999999999999645e-01 -7.099999999999999645e-01 -7.099999999999999645e-01 -7.099999999999999645e-01 -6.999999999999999556e-01 -6.999999999999999556e-01 -6.999999999999999556e-01 -6.999999999999999556e-01 -6.999999999999999556e-01 -6.899999999999999467e-01 -6.899999999999999467e-01 -6.899999999999999467e-01 -6.899999999999999467e-01 -6.899999999999999467e-01 -6.899999999999999467e-01 -6.899999999999999467e-01 -6.899999999999999467e-01 -6.899999999999999467e-01 -6.800000000000000488e-01 -6.800000000000000488e-01 -6.800000000000000488e-01 -6.800000000000000488e-01 -6.800000000000000488e-01 -6.800000000000000488e-01 -6.800000000000000488e-01 -6.800000000000000488e-01 -6.800000000000000488e-01 -6.800000000000000488e-01 -6.700000000000000400e-01 -6.700000000000000400e-01 -6.700000000000000400e-01 -6.700000000000000400e-01 -6.700000000000000400e-01 -6.700000000000000400e-01 -6.600000000000000311e-01 -6.600000000000000311e-01 -6.600000000000000311e-01 -6.600000000000000311e-01 -6.500000000000000222e-01 -6.500000000000000222e-01 -6.500000000000000222e-01 -6.500000000000000222e-01 -6.400000000000000133e-01 -6.400000000000000133e-01 -6.400000000000000133e-01 -6.300000000000000044e-01 -6.300000000000000044e-01 -6.300000000000000044e-01 -6.300000000000000044e-01 -6.199999999999999956e-01 -6.199999999999999956e-01 -6.199999999999999956e-01 -6.099999999999999867e-01 -6.099999999999999867e-01 -6.099999999999999867e-01 -6.099999999999999867e-01 -5.999999999999999778e-01 -5.999999999999999778e-01 -5.999999999999999778e-01 -5.999999999999999778e-01 -5.999999999999999778e-01 -5.899999999999999689e-01 -5.899999999999999689e-01 -5.899999999999999689e-01 -5.899999999999999689e-01 -5.899999999999999689e-01 -5.799999999999999600e-01 -5.799999999999999600e-01 -5.799999999999999600e-01 -5.799999999999999600e-01 -5.699999999999999512e-01 -5.699999999999999512e-01 -5.699999999999999512e-01 -5.699999999999999512e-01 -5.600000000000000533e-01 -5.600000000000000533e-01 -5.600000000000000533e-01 -5.500000000000000444e-01 -5.500000000000000444e-01 -5.400000000000000355e-01 -5.400000000000000355e-01 -5.300000000000000266e-01 -5.300000000000000266e-01 -5.200000000000000178e-01 -5.200000000000000178e-01 -5.100000000000000089e-01 -5.100000000000000089e-01 -5.000000000000000000e-01 -5.000000000000000000e-01 -4.899999999999999911e-01 -4.799999999999999822e-01 -4.799999999999999822e-01 -4.699999999999999734e-01 -4.600000000000000200e-01 -4.600000000000000200e-01 -4.500000000000000111e-01 -4.400000000000000022e-01 -4.400000000000000022e-01 -4.299999999999999933e-01 -4.199999999999999845e-01 -4.199999999999999845e-01 -4.099999999999999756e-01 -4.000000000000000222e-01 -4.000000000000000222e-01 -3.900000000000000133e-01 -3.800000000000000044e-01 -3.699999999999999956e-01 -3.699999999999999956e-01 -3.599999999999999867e-01 -3.499999999999999778e-01 -3.400000000000000244e-01 -3.400000000000000244e-01 -3.300000000000000155e-01 -3.200000000000000067e-01 -3.099999999999999978e-01 -3.099999999999999978e-01 -2.999999999999999889e-01 -2.899999999999999800e-01 -2.800000000000000266e-01 -2.800000000000000266e-01 -2.700000000000000178e-01 -2.600000000000000089e-01 -2.500000000000000000e-01 -2.500000000000000000e-01 -2.399999999999999911e-01 -2.300000000000000100e-01 -2.300000000000000100e-01 -2.200000000000000011e-01 -2.099999999999999922e-01 -2.099999999999999922e-01 -2.000000000000000111e-01 -1.900000000000000022e-01 -1.900000000000000022e-01 -1.799999999999999933e-01 -1.700000000000000122e-01 -1.700000000000000122e-01 -1.600000000000000033e-01 -1.600000000000000033e-01 -1.499999999999999944e-01 -1.400000000000000133e-01 -1.400000000000000133e-01 -1.300000000000000044e-01 -1.300000000000000044e-01 -1.199999999999999956e-01 -1.100000000000000006e-01 -1.100000000000000006e-01 -1.000000000000000056e-01 -1.000000000000000056e-01 -8.999999999999999667e-02 -8.999999999999999667e-02 -8.000000000000000167e-02 -8.000000000000000167e-02 -7.000000000000000666e-02 -7.000000000000000666e-02 -5.999999999999999778e-02 -5.999999999999999778e-02 -5.000000000000000278e-02 -5.000000000000000278e-02 -4.000000000000000083e-02 -4.000000000000000083e-02 -2.999999999999999889e-02 -2.000000000000000042e-02 -2.000000000000000042e-02 -1.000000000000000021e-02 -1.000000000000000021e-02 -0.000000000000000000e+00 0.000000000000000000e+00 1.000000000000000021e-02 2.000000000000000042e-02 2.000000000000000042e-02 2.999999999999999889e-02 4.000000000000000083e-02 4.000000000000000083e-02 5.000000000000000278e-02 5.999999999999999778e-02 7.000000000000000666e-02 8.000000000000000167e-02 8.000000000000000167e-02 8.999999999999999667e-02 1.000000000000000056e-01 1.100000000000000006e-01 1.199999999999999956e-01 1.300000000000000044e-01 1.400000000000000133e-01 1.499999999999999944e-01 1.600000000000000033e-01 1.700000000000000122e-01 1.799999999999999933e-01 1.900000000000000022e-01 2.000000000000000111e-01 2.200000000000000011e-01 2.300000000000000100e-01 2.399999999999999911e-01 2.500000000000000000e-01 2.600000000000000089e-01 2.700000000000000178e-01 2.800000000000000266e-01 2.999999999999999889e-01 3.099999999999999978e-01 3.200000000000000067e-01 3.300000000000000155e-01 3.400000000000000244e-01 3.499999999999999778e-01 3.599999999999999867e-01 3.699999999999999956e-01 3.800000000000000044e-01 3.900000000000000133e-01 4.000000000000000222e-01 4.099999999999999756e-01 4.199999999999999845e-01 4.299999999999999933e-01 4.400000000000000022e-01 4.500000000000000111e-01 4.600000000000000200e-01 4.699999999999999734e-01 4.799999999999999822e-01 4.899999999999999911e-01 5.000000000000000000e-01 5.100000000000000089e-01 5.200000000000000178e-01 5.300000000000000266e-01 5.400000000000000355e-01 5.500000000000000444e-01 5.600000000000000533e-01 5.600000000000000533e-01 5.699999999999999512e-01 5.799999999999999600e-01 5.899999999999999689e-01 5.999999999999999778e-01 6.099999999999999867e-01 6.199999999999999956e-01 6.199999999999999956e-01 6.300000000000000044e-01 6.400000000000000133e-01 6.400000000000000133e-01 6.500000000000000222e-01 6.600000000000000311e-01 6.600000000000000311e-01 6.700000000000000400e-01 6.700000000000000400e-01 6.800000000000000488e-01 6.800000000000000488e-01 6.800000000000000488e-01 6.800000000000000488e-01 6.899999999999999467e-01 6.899999999999999467e-01 6.899999999999999467e-01 6.899999999999999467e-01 6.899999999999999467e-01 6.899999999999999467e-01 6.800000000000000488e-01 6.800000000000000488e-01 6.800000000000000488e-01 6.800000000000000488e-01 6.700000000000000400e-01 6.700000000000000400e-01 6.600000000000000311e-01 6.500000000000000222e-01 6.500000000000000222e-01 6.400000000000000133e-01 6.300000000000000044e-01 6.300000000000000044e-01 6.199999999999999956e-01 6.099999999999999867e-01 5.999999999999999778e-01 5.899999999999999689e-01 5.799999999999999600e-01 5.699999999999999512e-01 5.600000000000000533e-01 5.500000000000000444e-01 5.400000000000000355e-01 5.300000000000000266e-01 5.200000000000000178e-01 5.100000000000000089e-01 4.899999999999999911e-01 4.799999999999999822e-01 4.699999999999999734e-01 4.600000000000000200e-01 4.500000000000000111e-01 4.400000000000000022e-01 4.299999999999999933e-01 4.199999999999999845e-01 4.099999999999999756e-01 4.000000000000000222e-01 3.900000000000000133e-01 3.800000000000000044e-01 3.800000000000000044e-01 3.699999999999999956e-01 3.599999999999999867e-01 3.499999999999999778e-01 3.499999999999999778e-01 3.400000000000000244e-01 3.300000000000000155e-01 3.300000000000000155e-01 3.200000000000000067e-01 3.200000000000000067e-01 3.099999999999999978e-01 3.099999999999999978e-01 3.099999999999999978e-01 2.999999999999999889e-01 2.999999999999999889e-01 2.999999999999999889e-01 2.999999999999999889e-01 2.999999999999999889e-01 2.999999999999999889e-01 2.999999999999999889e-01 2.999999999999999889e-01 2.999999999999999889e-01 2.999999999999999889e-01 2.999999999999999889e-01 2.999999999999999889e-01 2.999999999999999889e-01 3.099999999999999978e-01 3.099999999999999978e-01 3.099999999999999978e-01 3.200000000000000067e-01 3.200000000000000067e-01 3.200000000000000067e-01 3.300000000000000155e-01 3.300000000000000155e-01 3.400000000000000244e-01 3.400000000000000244e-01 3.499999999999999778e-01 3.499999999999999778e-01 3.599999999999999867e-01 3.699999999999999956e-01 3.699999999999999956e-01 3.800000000000000044e-01 3.900000000000000133e-01 3.900000000000000133e-01 4.000000000000000222e-01 4.099999999999999756e-01 4.199999999999999845e-01 4.199999999999999845e-01 4.299999999999999933e-01 4.400000000000000022e-01 4.500000000000000111e-01 4.600000000000000200e-01 4.699999999999999734e-01 4.799999999999999822e-01 4.799999999999999822e-01 4.899999999999999911e-01 5.000000000000000000e-01 5.100000000000000089e-01 5.200000000000000178e-01 5.300000000000000266e-01 5.400000000000000355e-01 5.500000000000000444e-01 5.600000000000000533e-01 5.699999999999999512e-01 5.799999999999999600e-01 5.899999999999999689e-01 5.999999999999999778e-01 6.199999999999999956e-01 6.300000000000000044e-01 6.400000000000000133e-01 6.500000000000000222e-01 6.600000000000000311e-01 6.700000000000000400e-01 6.800000000000000488e-01 6.899999999999999467e-01 6.999999999999999556e-01 7.099999999999999645e-01 7.199999999999999734e-01 7.299999999999999822e-01 7.399999999999999911e-01 7.500000000000000000e-01 7.600000000000000089e-01 7.700000000000000178e-01 7.800000000000000266e-01 7.900000000000000355e-01 7.900000000000000355e-01 8.000000000000000444e-01 8.100000000000000533e-01 8.199999999999999512e-01 8.299999999999999600e-01 8.399999999999999689e-01 8.499999999999999778e-01 8.599999999999999867e-01 8.699999999999999956e-01 8.800000000000000044e-01 8.900000000000000133e-01 9.000000000000000222e-01 9.100000000000000311e-01 9.200000000000000400e-01 9.300000000000000488e-01 9.399999999999999467e-01 9.499999999999999556e-01 9.599999999999999645e-01 9.699999999999999734e-01 9.799999999999999822e-01 9.899999999999999911e-01 1.000000000000000000e+00 1.010000000000000009e+00 1.020000000000000018e+00 1.030000000000000027e+00 1.040000000000000036e+00 1.050000000000000044e+00 1.060000000000000053e+00 1.070000000000000062e+00 1.080000000000000071e+00 1.090000000000000080e+00 1.100000000000000089e+00 1.110000000000000098e+00 1.120000000000000107e+00 1.120000000000000107e+00 1.129999999999999893e+00 1.139999999999999902e+00 1.149999999999999911e+00 1.159999999999999920e+00 1.169999999999999929e+00 1.169999999999999929e+00 1.179999999999999938e+00 1.189999999999999947e+00 1.189999999999999947e+00 1.199999999999999956e+00 1.199999999999999956e+00 1.209999999999999964e+00 1.209999999999999964e+00 1.209999999999999964e+00 1.219999999999999973e+00 1.219999999999999973e+00 1.219999999999999973e+00 1.219999999999999973e+00 1.219999999999999973e+00 1.229999999999999982e+00 1.219999999999999973e+00 1.219999999999999973e+00 1.219999999999999973e+00 1.219999999999999973e+00 1.219999999999999973e+00 1.209999999999999964e+00 1.209999999999999964e+00 1.199999999999999956e+00 1.199999999999999956e+00 1.189999999999999947e+00 1.179999999999999938e+00 1.169999999999999929e+00 1.169999999999999929e+00 1.159999999999999920e+00 1.149999999999999911e+00 1.139999999999999902e+00 1.129999999999999893e+00 1.110000000000000098e+00 1.100000000000000089e+00 1.090000000000000080e+00 1.080000000000000071e+00 1.060000000000000053e+00 1.050000000000000044e+00 1.030000000000000027e+00 1.020000000000000018e+00 1.000000000000000000e+00 9.899999999999999911e-01 9.699999999999999734e-01 9.599999999999999645e-01 9.399999999999999467e-01 9.200000000000000400e-01 9.000000000000000222e-01 8.900000000000000133e-01 8.699999999999999956e-01 8.499999999999999778e-01 8.299999999999999600e-01 8.100000000000000533e-01 7.900000000000000355e-01 7.700000000000000178e-01 7.500000000000000000e-01 7.299999999999999822e-01 7.099999999999999645e-01 6.899999999999999467e-01 6.700000000000000400e-01 6.500000000000000222e-01 6.300000000000000044e-01 6.099999999999999867e-01 5.899999999999999689e-01 5.600000000000000533e-01 5.400000000000000355e-01 5.200000000000000178e-01 5.000000000000000000e-01 4.799999999999999822e-01 4.600000000000000200e-01 4.299999999999999933e-01 4.099999999999999756e-01 3.900000000000000133e-01 3.699999999999999956e-01 3.499999999999999778e-01 3.300000000000000155e-01 2.999999999999999889e-01 2.800000000000000266e-01 2.600000000000000089e-01 2.399999999999999911e-01 2.200000000000000011e-01 1.900000000000000022e-01 1.700000000000000122e-01 1.499999999999999944e-01 1.300000000000000044e-01 1.100000000000000006e-01 8.999999999999999667e-02 5.999999999999999778e-02 4.000000000000000083e-02 2.000000000000000042e-02 -0.000000000000000000e+00 -2.000000000000000042e-02 -4.000000000000000083e-02 -5.999999999999999778e-02 -8.999999999999999667e-02 -1.100000000000000006e-01 -1.300000000000000044e-01 -1.499999999999999944e-01 -1.700000000000000122e-01 -1.799999999999999933e-01 -2.000000000000000111e-01 -2.200000000000000011e-01 -2.399999999999999911e-01 -2.600000000000000089e-01 -2.800000000000000266e-01 -2.899999999999999800e-01 -3.099999999999999978e-01 -3.200000000000000067e-01 -3.400000000000000244e-01 -3.499999999999999778e-01 -3.699999999999999956e-01 -3.800000000000000044e-01 -4.000000000000000222e-01 -4.099999999999999756e-01 -4.199999999999999845e-01 -4.299999999999999933e-01 -4.400000000000000022e-01 -4.500000000000000111e-01 -4.600000000000000200e-01 -4.699999999999999734e-01 -4.799999999999999822e-01 -4.899999999999999911e-01 -5.000000000000000000e-01 -5.000000000000000000e-01 -5.100000000000000089e-01 -5.200000000000000178e-01 -5.200000000000000178e-01 -5.300000000000000266e-01 -5.300000000000000266e-01 -5.400000000000000355e-01 -5.400000000000000355e-01 -5.500000000000000444e-01 -5.500000000000000444e-01 -5.500000000000000444e-01 -5.600000000000000533e-01 -5.600000000000000533e-01 -5.600000000000000533e-01 -5.699999999999999512e-01 -5.699999999999999512e-01 -5.699999999999999512e-01 -5.699999999999999512e-01 -5.799999999999999600e-01 -5.799999999999999600e-01 -5.799999999999999600e-01 -5.899999999999999689e-01 -5.899999999999999689e-01 -5.899999999999999689e-01 -5.999999999999999778e-01 -5.999999999999999778e-01 -5.999999999999999778e-01 -6.099999999999999867e-01 -6.099999999999999867e-01 -6.099999999999999867e-01 -6.199999999999999956e-01 -6.199999999999999956e-01 -6.199999999999999956e-01 -6.300000000000000044e-01 -6.300000000000000044e-01 -6.400000000000000133e-01 -6.400000000000000133e-01 -6.500000000000000222e-01 -6.500000000000000222e-01 -6.500000000000000222e-01 -6.600000000000000311e-01 -6.600000000000000311e-01 -6.700000000000000400e-01 -6.700000000000000400e-01 -6.800000000000000488e-01 -6.800000000000000488e-01 -6.899999999999999467e-01 -6.899999999999999467e-01 -6.999999999999999556e-01 -6.999999999999999556e-01 -7.099999999999999645e-01 -7.099999999999999645e-01 -7.199999999999999734e-01 -7.199999999999999734e-01 -7.299999999999999822e-01 -7.299999999999999822e-01 -7.299999999999999822e-01 -7.399999999999999911e-01 -7.399999999999999911e-01 -7.399999999999999911e-01 -7.500000000000000000e-01 -7.500000000000000000e-01 -7.500000000000000000e-01 -7.500000000000000000e-01 -7.600000000000000089e-01 -7.600000000000000089e-01 -7.600000000000000089e-01 -7.600000000000000089e-01 -7.600000000000000089e-01 -7.600000000000000089e-01 -7.600000000000000089e-01 -7.600000000000000089e-01 -7.600000000000000089e-01 -7.600000000000000089e-01 -7.600000000000000089e-01 -7.600000000000000089e-01 -7.600000000000000089e-01 -7.600000000000000089e-01 -7.600000000000000089e-01 -7.500000000000000000e-01 -7.500000000000000000e-01 -7.500000000000000000e-01 -7.399999999999999911e-01 -7.399999999999999911e-01 -7.399999999999999911e-01 -7.299999999999999822e-01 -7.299999999999999822e-01 -7.199999999999999734e-01 -7.199999999999999734e-01 -7.099999999999999645e-01 -6.999999999999999556e-01 -6.899999999999999467e-01 -6.899999999999999467e-01 -6.800000000000000488e-01 -6.700000000000000400e-01 -6.600000000000000311e-01 -6.500000000000000222e-01 -6.400000000000000133e-01 -6.300000000000000044e-01 -6.199999999999999956e-01 -6.099999999999999867e-01 -5.999999999999999778e-01 -5.799999999999999600e-01 -5.699999999999999512e-01 -5.600000000000000533e-01 -5.400000000000000355e-01 -5.300000000000000266e-01 -5.100000000000000089e-01 -5.000000000000000000e-01 -4.799999999999999822e-01 -4.699999999999999734e-01 -4.500000000000000111e-01 -4.299999999999999933e-01 -4.199999999999999845e-01 -4.000000000000000222e-01 -3.800000000000000044e-01 -3.599999999999999867e-01 -3.400000000000000244e-01 -3.200000000000000067e-01 -3.099999999999999978e-01 -2.899999999999999800e-01 -2.700000000000000178e-01 -2.500000000000000000e-01 -2.300000000000000100e-01 -2.099999999999999922e-01 -1.900000000000000022e-01 -1.700000000000000122e-01 -1.499999999999999944e-01 -1.300000000000000044e-01 -1.100000000000000006e-01 -8.999999999999999667e-02 -7.000000000000000666e-02 -5.000000000000000278e-02 -2.999999999999999889e-02 -1.000000000000000021e-02 1.000000000000000021e-02 2.999999999999999889e-02 5.000000000000000278e-02 7.000000000000000666e-02 8.000000000000000167e-02 1.000000000000000056e-01 1.199999999999999956e-01 1.400000000000000133e-01 1.499999999999999944e-01 1.700000000000000122e-01 1.900000000000000022e-01 2.000000000000000111e-01 2.200000000000000011e-01 2.300000000000000100e-01 2.399999999999999911e-01 2.600000000000000089e-01 2.700000000000000178e-01 2.800000000000000266e-01 2.999999999999999889e-01 3.099999999999999978e-01 3.200000000000000067e-01 3.300000000000000155e-01 3.300000000000000155e-01 3.400000000000000244e-01 3.499999999999999778e-01 3.599999999999999867e-01 3.599999999999999867e-01 3.699999999999999956e-01 3.699999999999999956e-01 3.699999999999999956e-01 3.800000000000000044e-01 3.800000000000000044e-01 3.800000000000000044e-01 3.800000000000000044e-01 3.800000000000000044e-01 3.800000000000000044e-01 3.800000000000000044e-01 3.800000000000000044e-01 3.699999999999999956e-01 3.699999999999999956e-01 3.699999999999999956e-01 3.599999999999999867e-01 3.599999999999999867e-01 3.599999999999999867e-01 3.499999999999999778e-01 3.499999999999999778e-01 3.400000000000000244e-01 3.300000000000000155e-01 3.300000000000000155e-01 3.200000000000000067e-01 3.099999999999999978e-01 3.099999999999999978e-01 2.999999999999999889e-01 2.899999999999999800e-01 2.800000000000000266e-01 2.800000000000000266e-01 2.700000000000000178e-01 2.600000000000000089e-01 2.500000000000000000e-01 2.399999999999999911e-01 2.399999999999999911e-01 2.300000000000000100e-01 2.200000000000000011e-01 2.099999999999999922e-01 2.000000000000000111e-01 1.900000000000000022e-01 1.900000000000000022e-01 1.799999999999999933e-01 1.700000000000000122e-01 1.600000000000000033e-01 1.499999999999999944e-01 1.400000000000000133e-01 1.300000000000000044e-01 1.300000000000000044e-01 1.199999999999999956e-01 1.100000000000000006e-01 1.000000000000000056e-01 8.999999999999999667e-02 8.000000000000000167e-02 7.000000000000000666e-02 7.000000000000000666e-02 5.999999999999999778e-02 5.000000000000000278e-02 4.000000000000000083e-02 2.999999999999999889e-02 2.000000000000000042e-02 1.000000000000000021e-02 1.000000000000000021e-02 -0.000000000000000000e+00 -1.000000000000000021e-02 -2.000000000000000042e-02 -2.999999999999999889e-02 -4.000000000000000083e-02 -4.000000000000000083e-02 -5.000000000000000278e-02 -5.999999999999999778e-02 -7.000000000000000666e-02 -8.000000000000000167e-02 -8.999999999999999667e-02 -8.999999999999999667e-02 -1.000000000000000056e-01 -1.100000000000000006e-01 -1.199999999999999956e-01 -1.199999999999999956e-01 -1.300000000000000044e-01 -1.400000000000000133e-01 -1.499999999999999944e-01 -1.499999999999999944e-01 -1.600000000000000033e-01 -1.700000000000000122e-01 -1.700000000000000122e-01 -1.799999999999999933e-01 -1.799999999999999933e-01 -1.900000000000000022e-01 -2.000000000000000111e-01 -2.000000000000000111e-01 -2.099999999999999922e-01 -2.099999999999999922e-01 -2.200000000000000011e-01 -2.200000000000000011e-01 -2.300000000000000100e-01 -2.300000000000000100e-01 -2.399999999999999911e-01
[truncated: 3,387,144 more chars]
