# Supplementary material for: Bayesian inference of kinetic schemes for ion channels by Kalman filtering
Source: eLife. 2022 May 4;11:e62714. doi: 10.7554/eLife.62714 (PMC9342998; doi:10.7554/eLife.62714)
Supplement: Figure 11—source data 2. [file elife-62714-fig11-data2.zip › current_full.txt]

1.138010771064930360e+01 2.224821323856420818e+01 7.423528310602460323e+00 -2.764641245197360764e+00 1.025997640523703902e+00 1.800525972217652182e+01 2.000511684238039933e+00 -1.404490341673408693e+01 -3.562133332079825720e+01 -5.270031794279370629e+00 8.027329932277275759e+00 -1.521589181743145325e+01 -1.852386788606449386e+01 -8.758715022491547764e-01 -9.764980371428990225e+00 -2.920447754482083269e+01 6.303895368756528006e-01 2.277114147349511342e+01 -1.305323820644633415e+01 -4.081474832927150231e+01 1.299684896571328707e+01 2.624550779103023146e+01 2.733933444535479040e+01 9.526851441468313197e+00 1.220372244629194469e+01 1.522859194758215473e+01 4.641411235024760629e+01 6.000669168009658883e+00 2.650119821792257468e+01 -1.236117206899120902e+01 1.675000084994729121e+01 1.370497064827946865e+01 1.038933416567165224e+01 -2.375462217626660077e+01 -4.276645796159563417e+00 1.228170482812247677e+01 1.951071769188177996e+01 -6.040718335799909688e+00 -1.989716281471953563e+00 -2.403336575364187766e+00 2.244996580356293681e+00 2.931274042439037331e+00 -6.006667675047399513e+00 2.240854831036940276e+00 3.598316905714911229e+01 -5.973573368521989835e+00 2.394595294835955812e+01 -3.592247490461343062e+01 -1.563872305935847962e+01 -4.078420984014268669e+01 6.507167041704613908e+00 -2.490941810322986427e+01 -2.502747759432623198e+01 -2.140032031426054360e+01 2.380647054585125133e+01 2.116176282285159971e+01 7.285269847521018249e+00 -2.346162925957099787e+01 -1.564524760560477290e+01 6.145501569114292018e+00 2.193270556921547509e+01 -3.889890496485551807e+01 1.725548399109787212e+01 2.977605275817563957e+00 -1.753524915015992747e+01 -7.195278753152115847e+00 -9.002737030913090521e+00 1.875744175612321740e+01 3.488060274677066275e+01 2.457660960293006980e+01 -3.715634374810155549e+01 -3.609407414273245962e+01 1.878760174332411381e+01 1.389423007725696024e+01 4.282107953973315517e+01 2.950727431497500053e+00 -2.126972611209438924e+01 -2.648213500833719181e+01 2.908251994787687522e+01 4.129345531107449924e-02 -1.768823216817872179e+01 1.669118821151333165e+01 3.057670690261083735e+01 1.821981592308947384e+01 1.117388258975480930e+01 2.243427938164565560e+01 4.203176421215851377e+01 4.112375647503790788e+01 3.396727600065674579e+01 -1.714552174068708723e+01 3.618512577637054761e+01 3.660137851268914666e+00 -1.531584801969137288e+01 -1.789841306642823149e+00 9.293200307547756722e+00 -2.724333268939199115e+01 -1.701174169311888917e+01 -3.197639018556913371e+01 2.233777021572990051e+01 8.421644892239344315e+00 -1.638604410182064441e+01 -1.758494634874315921e+01 -3.788616756795772478e+00 2.093565859487157610e+01 4.777969124681447077e-01 -2.884849649415978945e+01 1.417926041174984952e+01 -6.957333239472747621e+00 1.729597863161206917e+01 2.353201637294624504e+01 5.378741278313191820e+00 -9.563797382511777911e+00 2.786245003368816864e+00 -1.032385213308070249e+01 -8.623599050960423895e+00 -1.290246034551025289e+01 -2.858807519036134437e+01 2.475442962699049509e+00 -2.608064884254276627e+00 1.113810119717116187e+01 -1.158589886926352008e+01 -2.476418692763347806e+01 -2.196836423196239507e-01 3.238966927075588131e+01 4.470984952996784223e+00 -1.151213200340630571e+01 -1.217975442610912751e+01 2.995943379233825610e+01 7.684520789251063633e+00 -3.011078072563552865e+01 9.376204092618914743e+00 -5.381911170615174544e-01 2.042435978587067602e+00 1.573099714679584160e+01 -2.891054990329392638e+01 -5.011265639769312941e+00 7.386969210951297882e+00 -1.664663608064452127e+00 -5.664046705383291247e+00 -5.156570960340156162e+00 2.896620942371060892e+01 2.024199563361869902e+00 -2.933823541731440798e+01 2.356128143021838639e+01 1.916753814964908997e+01 -1.886518447410055188e+01 -2.215708781399037619e+01 3.018601893996893892e+01 2.953933584396819967e+00 2.458320059019382242e+01 -7.564102386342172579e+00 1.489360730067194005e+01 3.617854733478995666e+00 -7.229270906148247633e+00 -1.337284501756937161e+01 2.607935369077419852e-01 1.816267178805140858e+01 7.835205260678701933e+00 1.560367777441941151e+01 -3.144782167902464209e+01 1.225668656380801202e+01 4.856458152192596245e+00 -3.458848728562538000e+00 1.310786126227922921e+01 -1.962058122577460395e+01 2.196239968635984496e+01 -9.008628458340041334e+00 1.072231872441437472e+00 1.760712045452460472e+01 -2.010313053760486213e+01 -7.558329300213633140e-01 4.445194882500248923e+01 4.325726137119829118e-01 9.251088280668544606e-01 -7.386387132402766120e+00 1.570648439069965541e+01 -9.474957159431924847e-01 -1.124646676537404844e+01 6.086244949667714010e+00 9.860388836734680140e+00 -9.573686663993706603e+00 -1.616002337348651707e+01 2.495296960784290619e+01 1.994917028966624928e+00 1.323586757955738946e+01 2.199408123853683250e+01 -2.651106914525747982e+01 -3.942561293877462703e+01 -1.263787734139274832e+01 5.524346246441731445e+00 -2.625156867936206950e+01 -4.865222479765422747e+01 1.222423245406920778e+01 1.720590342071889012e+01 -6.280533058000587232e+01 2.921799123520749575e+01 1.437609676311544149e+01 7.206391627539982636e+00 -1.694261863450331518e+01 -4.211537880500912934e+00 -5.138353112306790038e+00 1.337811493985445921e+01 6.285650164940358309e+01 -5.386325097502253634e+00 3.114221978948309655e+01 -7.241273231004521804e+00 1.507471748190582517e+01 -2.370160418334130981e+01 2.358478143107898717e+01 3.861370882567442209e+00 4.347209955403697479e-01 -7.131963846389318462e+00 -3.298486834213284169e+01 -1.161411226504707273e+01 1.719070713685464113e+01 -2.390921688040706172e+01 -1.849819639788769621e+01 -7.354316223258808627e+00 -9.337672329437324281e-01 6.537553731138125102e+00 -5.375084723946200738e-01 2.932319229625999313e+01 7.712765553295666265e+00 1.379975857901680314e+01 -1.708314503464749379e+01 2.655553693508061386e+01 1.218522732434007771e+01 -8.452663519702932504e+00 8.124520925646118386e+00 -1.150114027734794675e+01 1.232896494972241008e+01 -2.206857577556643335e+01 -2.840304137979761379e+01 -3.920275885271910710e+01 3.661571384012705721e+01 -2.391601691468567381e+00 1.572104619479383070e+00 -5.300256969114080619e+00 1.777464547444618148e+01 -1.358074961578994611e+01 1.254876046931429556e+01 -1.420244226102452245e+01 -2.902234152127052713e+00 5.002038814342907536e+00 8.760200730581807704e+00 2.992398265679588221e+01 2.839913807542128410e+01 -6.667916631147861928e+00 -3.914940882876345896e+00 7.163419020143095839e-01 -9.010514993277375595e+00 6.183044246754563211e+00 -2.597597552239493268e+01 2.328932234152838276e+01 -4.037244488671850817e+00 2.669490368809860925e+01 1.899226703110048931e+01 4.241947687825022228e+01 1.065123964113682753e+01 -4.287505442361571539e+01 1.721000626340995865e+01 -5.536122602978450402e+01 4.542641841746495857e+01 -3.772748880453040243e+01 -6.851964105749330791e+00 2.570998300288730221e+01 -1.216274156882353097e+01 2.064134878887645641e+01 1.128390606694342074e-01 -3.276186783013306325e+01 2.184479914344277063e+01 -3.040057860657942257e+01 -1.322516260868494609e+00 3.088464026436147236e+01 5.427604449789599883e+00 -1.351865436524517960e+01 -4.287210605556827758e+00 -4.188560557779372889e-02 -5.707483711726260012e+00 1.589270780477668454e-01 1.788078996159534739e+01 -2.358528339111412109e+01 1.056334904817718012e+01 1.435459643994422763e+01 3.248916137896809175e+01 -1.331832507758453943e+01 6.364295109437396292e+00 5.308207606839527415e+00 1.549085356251885059e+01 -2.519512120633837782e+00 -3.066213175534423385e+01 9.525394418262173701e+00 -1.530314376968220458e+01 9.891301086913980356e+00 1.433021472637264715e+01 5.533766961573185483e+00 -2.681217125779830468e+01 -3.038472961450690590e+01 -2.026969926653077536e+01 6.812470514230067664e+00 -8.623440599097692782e+00 -2.763965832470493567e+01 -2.256579209609184744e+01 -2.549033074670387577e+01 3.103112522038619758e+01 -9.041333248510570186e+00 6.415770528592104061e-01 2.180843224703769678e+01 -1.979973408827738268e+01 -1.807902778511901731e+00 -2.668337521773462484e+01 -1.890257729418684818e+01 -1.452759726023325149e+00 -2.711464998894829037e+01 -5.158544676527457851e-01 1.792520128012946046e+01 2.015124101870612350e+01 1.204144500287261010e+01 -7.565377149560934544e-01 1.194839939157094122e+01 -1.797344303583737357e+01 -4.863809942587565160e+00 5.461885439064728232e+00 5.107929468058920008e+00 3.216861880253076578e+01 -3.388797017550648150e+01 3.324904293376339304e+00 -3.723210235125997247e+00 -8.775432628978896421e-01 8.650514292050539567e+00 1.369703042625653211e+01 -1.560349069633710783e+01 7.548753604694041996e+00 1.307625788813475864e+01 3.200956317315023725e+00 -1.850827137687975110e+01 1.467664582044002586e+01 -4.105703502942007077e+01 3.023348546129624026e+01 2.682604154623559722e+01 4.053650574637254422e+00 3.135042190240083926e+01 -6.572632164342229188e+00 -3.838626801560789659e+01 2.692136341026437663e+01 -1.705561285508523284e+01 1.608525611804308753e+01 -1.680226687319608914e+01 -2.025830889120932454e+01 1.870125841703035974e+01 -7.752501758126890685e+00 -1.380042359797534957e+01 2.576149599119358058e+01 -2.723889970939414695e+01 4.841870008409173209e+01 2.114507515371191460e+01 -2.519188464807317729e+01 3.967488181008069148e+01 2.926713997254921296e+01 2.631438926341636630e+01 -4.459201805008886765e+01 8.463589067691664525e+00 2.156304933706751115e+01 2.129336088878133992e+01 -2.742281692404159799e+01 3.113724956482269324e+00 6.968268420192164081e-01 -5.699080622497991300e+00 -2.002714903601896168e+01 -2.791372420435325097e+01 1.046989294378751723e+01 -4.579730087000524641e+00 1.941173325064905697e+01 5.422364165681172921e+01 -4.855704426918887862e+01 -3.175124189030587729e+01 2.994395011100764492e+01 1.086516638914802435e+01 -1.032767681902622670e+01 2.481039553058872116e+01 1.191819046358812884e+01 4.258269803138068710e+01 -2.231780974330048295e+01 4.399615452256086634e+00 -1.855541609058155217e+01 -9.233141257426179749e+00 -1.428444268414157392e+01 4.690051656546776826e+01 -1.944491298442272154e+01 6.201164304099343383e+00 1.560869582652745002e+01 -6.536795181195540039e+00 -4.074889369559212327e+00 2.132434498812548540e+01 -3.945105556495072108e+00 3.568418328770891712e+00 7.526167817615224465e+00 1.204762188768233599e+01 -5.236625990459330637e+00 -3.277721315256172119e+01 -3.124818928267162121e+01 1.671270103000054075e+00 2.780365455529243857e+00 2.782963788914861958e+00 1.497695083001232597e+01 2.265263373913181866e+01 5.062281763622146258e+01 2.125040926950440223e+01 -1.356664932301449156e+01 7.023564991627411658e+00 -3.324646256380887177e+00 2.760877010618570893e+01 2.318443212019223409e+01 -6.373987970129425307e+00 -4.533732236337976929e+01 -5.993197203795036287e+00 -1.586535985361178236e+00 2.123639752307939332e+01 -8.023406478147329324e+00 -1.413784528529669338e+01 1.260730527252620803e+01 -2.751986545250374760e+01 1.596646816687492709e+01 2.406069266587471134e+01 3.339819647309002448e+01 -3.668852449992083820e+01 4.541976522384985948e+00 3.375494057414193350e+01 -1.112579331280410422e+01 -1.723209190538944569e+01 1.314443458228690531e+01 3.664965373423636663e+01 2.355343899239160521e+01 -2.324979456481660023e+01 -2.279147920708039621e+01 -1.549337368382713720e+01 1.001421885290021763e+01 3.890179288352723641e-01 -4.639195744214287487e+00 -1.327528655595907026e+01 -3.416386094931346928e+00 -3.508736832668233774e+01 -1.868200818054317836e+01 -5.537120709526979212e+00 -7.744826167856930788e+00 -3.342345264591114073e+01 -1.363338043187772897e+01 2.512094587297003301e+01 2.304469760100180054e+01 1.940277828663374038e+01 4.703589382518987350e+01 4.908029878027649673e+00 -2.729427401024992861e+01 3.843575685787682517e+01 -2.400711955664846187e+01 -9.886248575305351949e-01 2.901413439707173580e+01 1.615066284652611017e+01 -1.826402573925208728e+01 -2.277659472620907977e+01 -2.363888334986058126e+01 -3.887273006596148406e+01 -1.826397572868413022e+01 3.039173044753420783e+01 3.144125394591430922e+00 -2.413551085030930210e+01 -1.155793855786829555e-01 -2.983365224133132187e+01 2.588155113322112655e+01 -2.121644275696344550e+01 1.708262406273026102e+01 3.245417222384940459e+01 7.832740649800401300e+00 -1.903738602028517590e+01 -1.179328425015755499e+01 -6.028901988701647952e+00 1.478145685365843454e+00 -2.648852396988198521e+00 -1.007916065063144018e+01 -2.188921796922081775e+00 -2.613231452490088458e+01 2.388524488702416448e+01 1.205707478094248941e+01 -2.497101819769865116e+01 9.072799034234192206e+00 1.067448448950822026e+01 -4.522143022707277638e+00 2.027109529837552060e+01 -7.308123184491311264e+00 3.586809470776918829e+01 -1.431517417770530720e+01 2.094609036902547672e+01 3.938177260550558856e+01 -3.678155531965264124e+00 -1.911429224346158762e+01 -1.596942055775315783e+00 7.957036100096834375e+00 3.627102020075176902e+00 -9.178185541972399414e-03 -1.731559852430177671e+01 1.192698939017867232e+01 -1.682061956512378487e+01 3.794216072295280640e+01 2.003419326143493606e+01 -1.412878598212452541e+00 9.345964508086323619e+00 4.466511552731312840e+00 -6.955120084545205472e+00 -1.507529579061124103e+01 2.547757058196872393e+01 1.122231585105130058e+01 -1.566404468446999942e+01 4.010874032039425607e+00 -1.572683695601334009e+01 1.716929797220601017e+00 8.087387620346410344e+00 2.377176859045118817e+01 -1.784998932116717185e+01 1.736016366493992180e+01 1.383520698664336734e+01 1.045505639855337776e+01 1.102123466775971394e+00 -2.190967968725102111e+01 -7.273127599745851768e+00 1.558900337038139483e+01 -3.001499641500478077e+01 -5.595842316140314798e-01 1.802561092965019895e+01 1.084909878882039891e+01 -1.597058724325522050e+01 -2.829712221312354359e+01 -5.882860117393824417e+00 7.988157363949600409e+00 -1.105280999577112944e+01 -2.718858788238679125e+01 -4.468650429465781571e+01 1.157417146319753343e+01 8.395891927553325473e+00 2.263458201817711313e+01 2.203384184977789673e+01 1.205361220845398584e+01 1.012810575926877910e+01 -6.363927604874169974e-01 2.514356700321888383e+01 -1.740817181003028580e+01 -7.282994624418675400e+00 1.816777002419456277e+00 -2.782422664667235068e+01 -2.693479525543616049e+01 4.886481441513238266e+00 -1.193074658348688866e+00 1.071523687600357322e+00 2.369041287022270836e+01 -4.279422822347078714e+00 1.912947827698456749e+01 5.839917350048123623e+00 3.720330956183153859e+01 1.105693993928582586e+01 -1.749782667697457228e+01 -5.601745118379797717e+00 1.492214147097213406e+01 -4.366286436909453172e+00 2.087769537934478059e+00 1.912010726824637885e+01 -5.448743496005144493e+01 -1.697006076581916290e+01 -4.575038067883261306e+01 4.155389884833070369e+01 -2.001493540684987948e+01 -3.234563670098439303e+01 1.918122933499444116e+01 1.190749931372191206e+01 -1.735207280700192811e+01 1.786974202314806348e+01 1.495743090654358198e+01 -5.881789905025477383e-01 2.048213345377877559e+01 2.556180592756479086e+01 2.124303685312777645e+01 1.038974232926551888e+00 9.576759802635612218e+00 -3.689803511081460385e+01 -7.271136825274522764e+00 -8.319512906961305632e+00 -1.114642490118454177e+01 2.278581973623005297e+01 5.124155802427305950e+00 9.178279735572502318e+00 2.280359838227499125e+01 -5.164253819648866539e+01 -1.619231429970159297e+01 -3.263483181019420698e+01 1.584233852744391591e+01 -2.816694379614935073e+01 -1.313365006864185602e+01 1.970314038311603611e+01 -3.761329345684511338e+01 1.926896180376568779e+01 5.794417307111055848e+00 9.030458406861024967e-01 1.814264197904861220e+01 2.925486445263425495e+01 5.901254586310553663e-01 1.012164914122592840e+01 -5.285812721632478173e+00 5.042780440647156581e+00 5.673646425445114971e+01 -2.375232479073128644e+01 -1.215888732214411760e+01 -6.054295499704406502e+00 1.523690657486289624e+00 -9.918114139697909337e+00 -1.659958557284196701e+01 -4.158869978986191596e-01 6.443001368351490399e+00 -2.715889285320938740e+01 -3.009551137673338062e+01 1.675518600194707330e+00 -3.457566402472955502e+01 -1.639800143177259528e+01 -2.908252498500844752e+01 1.863650834372804965e+01 3.555081120552574525e+00 2.345869491336423351e+01 -3.574806894337265106e+01 1.086634193029812501e+01 -1.799034497171917835e+01 -1.314551326942265952e+01 -1.453160569132365865e+01 -1.984565806846956804e+01 4.187680506329267871e+01 1.037248718147045601e+01 1.931013993255813332e+01 -3.162780782096811905e+01 -3.308332422363347547e+01 2.127078270204274446e+01 -2.278862019446816589e+01 8.246932926882534431e+00 5.062950610613244251e+00 1.105631145915900682e+01 -2.987766284041043008e+01 -1.439801868013708130e+01 1.441409024488686974e+01 7.433088058090949524e+00 1.783772673445609191e+00 -1.728240838237000077e+01 -2.525728771470042044e+00 3.126593926449066174e+01 1.647560937295308747e+01 -1.893631957620910100e+01 8.047395007906064990e+00 2.087869746983081853e+01 -1.828837221998198359e+01 -5.199921164489484937e-02 -2.063430086340424907e+01 -2.947792540346374945e+00 -4.789844223907595122e+00 -5.684408335587532335e+00 2.160964021067766438e+01 -3.378424517458274323e+00 1.003272121096981984e+01 -1.610002352838709072e+00 3.279157736421623071e+01 1.454055526700956591e+01 -4.391445870933043949e+00 -3.241972771347317206e+01 8.868316825028841777e+00 -4.241888515195028297e+00 -1.760467512153856973e+01 -5.118851855523076644e-01 -1.811071519615243020e+01 2.570618287891396392e+01 -3.220078963931337768e+01 3.625207228727305608e+00 -1.721339944052638060e+01 -5.141611863172617092e+00 -1.446994272933802073e+01 -7.958327668359507001e+00 8.857912299724674199e+00 -1.797107735612665635e+01 4.741497650309948853e+00 -4.657757036997261402e+00 1.693068410587126493e+01 -8.952076390689041929e+00 3.425493629169786658e+01 3.207293431092033131e+01 2.991351268819176124e+00 2.656550513984234385e+01 5.623492757711565204e+00 6.541485404611596444e+00 1.162165908519891744e+01 -2.426756976940164634e+01 -1.914892210874558032e+01 6.692576627164132042e+00 3.150093588917505372e+01 2.508503513390114037e+01 1.989126048667115398e+01 1.442452882044737983e+01 -3.314991632881640271e+01 1.308103532552648218e+01 1.676902091280800988e+01 4.902288042496966369e+00 -3.113362949932829693e+00 -2.211321371476258690e+01 1.127190757300523671e+01 -1.086903535229118489e+01 -2.638895602469156110e+00 3.819089370289998442e+01 1.922819013710468639e+01 -1.064373080674524452e+01 -1.463430502895501562e+01 -1.082888700089860734e+01 3.079092327501449589e+01 -1.072756813654561103e+00 1.175045287859942889e+01 -1.150197608142404171e+01 -6.953578670282420049e+00 -3.639133631271913316e+01 -1.358519881482725289e+01 2.783996500245196515e+00 1.616151320157904792e+01 4.303193271072209392e+00 -1.069799470434677247e+01 -1.581895693509870782e+01 -7.687478116149729424e+00 2.302195514699993950e+01 6.975517382966134328e-01 1.166254780332612739e+01 1.397270621730662121e+01 -4.100135310272138156e+01 3.216847546182504658e+01 4.136097930402856093e+01 1.889469258952425346e+00 -9.338902767094154456e+00 1.465255084182218326e+01 -5.764471382413862699e+00 3.400697046987140038e+00 3.737775553249456806e+01 -1.838678535203383291e+01 1.360475162359798773e+01 9.827417037272789813e+00 1.412478335766432735e+01 -3.217496204351894651e+00 5.076122176171913303e+00 -4.883693406686981042e+00 -3.104274318593368776e+01 -1.089574945764758240e+01 -1.899929887156820740e+01 -4.426885589905255358e+01 1.717393079787841170e+00 1.319755827638733514e+01 3.778083969200618242e+01 -1.450413526952513799e+01 -1.794326435830740962e+01 1.290045999347464800e+01 1.133946298800476526e+01 -8.876282169604426286e+00 -2.900821816693422406e+01 3.010648896896999815e+01 3.895296086097756927e+01 -1.542519723424728717e+01 -2.650037690966199122e+01 -5.605964050567759038e+00 5.503433548758388305e+00 2.958118718082616283e+00 -1.950696515959302246e+01 -1.906490134543926374e+01 5.535184099905311461e-01 4.534407706929062698e+01 -2.702114084914004266e+01 3.656196538846259614e+01 3.299061084679228628e+01 2.121156508037929456e+01 4.723114940610229695e+01 -5.637653801067066262e+00 1.265088393501861930e+01 3.629781900411807527e+01 1.901312456679738361e+01 4.847170914317914026e+01 -1.405093483624611217e+01 -1.231224314350870586e+01 2.345774021045156843e+01 -1.349307798942359149e+01 1.168653611098875444e+01 -2.173296702673608749e+01 -6.379595669084652698e+00 8.668406046468685844e+00 -7.009403257383506336e+00 -4.729494524449702197e+00 3.660892269153887923e+01 1.598348833813782122e+01 -1.606926155244733323e+01 -1.325627689436716317e+01 -6.012282051379866488e+01 1.873268461921836447e+01 3.668791358728535457e+00 1.841418957049658545e+01 -1.165218104763567553e+01 6.142409630572911894e+00 9.908927856039575488e+00 1.730428581088942153e+01 -1.760965819025231482e+01 2.653690431349788881e+01 -1.919381768086986995e+01 -1.375678172344563421e+01 -7.064427046683908529e+00 1.263226689224624666e+00 9.896823046237226862e+00 4.644026134141868489e+00 -1.702367469733331617e+01 -1.185721689385820099e+01 -2.851856158285714482e+00 1.140684379867196348e-02 -1.112865038246120264e+01 1.826508353549387564e+01 7.850428659447140411e+00 1.580453489907211306e+01 7.515763392487668781e+00 8.609901362818991544e+00 3.620527891024216416e+01 1.423165166040554652e+01 -4.963642410752645340e+00 -2.791219431560636011e+00 1.853233329697423315e+01 1.225885439265566923e+01 5.314704592588026522e+00 -1.231437054223814798e+01 9.597994403744722902e+00 -1.395148583145412680e+01 -1.803986624669665062e+01 5.928509954581946317e+01 -2.125398232651896180e+01 2.319475293420449447e+01 1.178510662234428175e+01 7.335042280030259931e+00 1.085424596603800751e+01 2.701887348368068231e+01 4.988507896324658297e+00 -5.413429810573652468e+00 -5.217723550164583557e-01 -8.006190550374927994e+00 -1.247574249171077199e+01 2.095052478032870980e+01 -3.690410669892319362e+01 -2.582951716658530827e+01 -1.403202124693263286e+01 1.811867908507723257e+01 -9.087109259680794082e+00 -4.262872721955448974e+00 -4.892243130761655578e+01 1.050450131948859056e-01 2.486708281728122927e+01 -3.024889158693855506e+01 -1.249284441667132928e+00 8.969320859559244852e+00 -2.315239332515470849e+01 -1.988615542650132628e+00 1.789982931738735061e+01 1.393429206174971924e+01 -8.636200770989871600e+00 -1.693876931866674340e+01 3.039746194870749818e+00 -9.123424616552902933e+00 7.028261634393669688e+00 1.351498122158478310e+01 -1.292242015323835957e+01 1.745318623138275527e+01 -2.251969598670599026e+01 -1.658881506661552407e+01 -2.187077513434634213e+01 -1.298952535034759492e+01 2.689571586761068289e+01 1.759074970666277693e+01 3.304125064297053171e+01 -8.058166721084473849e+00 2.235622810311028275e+00 4.215678780635596468e+01 2.461714913661888104e+01 1.118644407463444068e+01 -1.317010527612806392e+01 8.587970043460735781e+00 -1.968100719433447310e+01 -2.031727958762427022e+01 4.209598263669150242e+00 -4.664655016987161673e+00 2.689269795358111992e+01 7.642169275571503384e+00 -3.190257437351986880e+01 3.474231701264693495e+00 2.657234358331968416e+00 -5.119889498166702246e+00 1.202625233806636551e+01 -7.743206836720127662e+00 1.827550263512658901e+01 -1.968592484872431925e+01 3.780017235944254139e+01 1.583716575397630777e+01 2.790044421660283547e+01 2.754547191218902213e+01 -2.207560610505874710e+00 4.127319923580868988e+01 -4.964991566434845183e+00 4.735024067061480224e+01 -2.008501016173148024e+00 -2.999172485860253445e+01 3.814591855206341364e+01 -1.336294491036083087e+01 1.249610493940199341e+01 -9.743413554284878764e-01 3.320674345566401087e+01 1.677683803203074575e+01 -2.918856048444334661e+01 -1.747318020315276854e+01 -4.690449427697686247e+01 5.423385393678521460e+00 -1.291440578366481517e+01 -4.407911974281847733e+01 -4.360808549773337717e+01 1.905178523476058672e+01 -9.169459428468634599e+00 5.211771351948311803e+01 4.799817862299352100e+01 4.015018196532000871e-01 -2.976171752728437170e+01 3.854865354569381708e+01 2.177798504598852158e+00 -3.711051558696506270e+00 -5.138164769051630998e+01 -2.712038178091012952e+01 1.201817766779316088e+01 -3.008358766290483999e+01 -2.144561860508632378e+01 -1.194388249258895485e+01 -2.902012450630002860e+01 -4.132114233681312498e+01 -1.303928678448336420e+01 1.029332770821718412e+01 -1.613247206020211877e+01 -7.722331763163323259e+00 1.450505104896487474e+01 7.214381867294772377e+00 1.142048465192623929e+01 1.250489149504152131e+01 1.720401411803967662e+01 -9.103153198794837309e+00 1.309588676639261706e+01 2.319133447018170457e+01 -2.215900403945143093e+00 1.477441148609675281e+01 1.854682765777365683e-01 3.602805546201842901e+01 -3.120158301399927225e+01 3.246950164713128117e+01 1.877468735032599412e+01 4.265053614271309135e-01 7.086763375211983629e+00 -2.888086460455951254e+01 -3.446559983440862851e+01 1.835500323813366563e+01 2.473394345368366221e+00 9.548636239625849953e+00 1.566497014699775647e+01 1.983707171124445834e+00 -3.997067551542897235e+01 -1.661359586376362074e+01 3.634286318881434052e+00 -6.406354149259914976e+00 -1.116679524994363248e+01 5.181281556596783133e+00 -1.550977535146986064e+01 1.289117853910399702e+01 -3.002932575207781341e+01 3.240138485165105209e+01 4.606220975966667908e+01 3.651287079935699609e+01 8.441088311062483029e+00 -4.131707526340748160e+01 2.304082532590426613e+00 1.223715871860104265e+01 7.510642705542036168e+00 4.421016846859163185e-01 -1.543671163800504509e+01 -7.006755910479601113e+00 -2.141930393062040139e+01 3.845573589579154739e+00 8.423839496350588263e+00 -1.400110460041245375e+01 2.630112631007582635e+01 5.153118333417141628e+01 -2.254290413337253440e+01 -2.803006398050125370e+01 -2.468036670220183737e+01 6.879373254746409039e+00 2.687429472666808294e+01 3.667410273869111847e+01 2.442751932686343608e+01 -6.787291962273544144e+00 -7.982587300690052956e+00 2.394909110629394888e+01 1.110772432054845638e+01 4.457217813042441179e+01 -6.934520004145606720e+01 -1.111625662801955183e+00 3.159194345948321825e+00 -4.032740111332408617e+01 5.524581570001898712e+01 -9.742141168006938301e+00 1.985301880638473548e+01 -8.608654190772318415e+00 2.634524649720061262e+01 3.012020614376604044e+01 1.409046038264099643e+01 5.293563413586151967e+01 -2.685915330881849528e+01 -1.580315353678360424e+01 5.705005362944170599e+00 -3.421303526109194593e+01 1.883467765081942247e+01 1.214047125090537804e+01 -1.667735089410362193e+01 6.062564680026456543e+00 -4.898630675750005103e+00 -4.992019047839733759e+01 1.263644463171289090e+01 -1.970289288846063869e+01 -1.192094326683655048e+01 -2.540955788188230002e+01 -2.725808086098499006e-01 -1.434842260927997515e+01 2.215815853733896645e+01 1.815651760445250673e+01 -8.134004059937007369e+00 4.031292571687018267e+00 -1.801715052280979390e-01 8.279684539785206354e+00 -1.813383893857648843e+01 -1.961744292802361045e+01 1.079669545186286550e+00 -9.495845349165662697e+00 -2.554075546885949954e+00 3.683680260845263632e+01 1.666794368392455761e+00 2.890042839930221064e+01 -1.042710290814716245e+01 1.607995659004114941e+01 -1.181624487946176849e+01 -1.830994829881750263e+01 -8.996321100527946868e+00 -2.425725689513711458e+01 2.166766062250533054e+01 1.157583337360221343e+01 1.490370184380762808e+01 3.090332936469506819e+01 -1.385005812867601094e+01 1.279820176925682418e+01 -1.135372991573631296e+01 1.128147646588756325e+00 -3.970319117746624471e+01 -8.727343733395400704e+00 1.805434221673225537e+01 2.244746740159495157e+00 4.371538005264607563e+01 -1.714045570451096268e+01 -2.664996908481986004e+00 2.018977389631740138e+01 1.551494481348353993e+01 2.250785929737537217e+01 -7.907682442342837348e+00 4.460045520556538179e+01 -1.024355974379225032e+01 3.013537670304388794e+00 1.454584414566158301e+01 -2.332746051007072996e+00 4.815783668136273121e+01 3.086644984859897578e-01 3.782093473993771227e+01 -4.063706107397558043e+01 6.662784544768969397e+01 -9.713887189754675688e+00 1.452666822670128433e+01 -1.603714597401441466e+01 3.250081450504899827e+00 -2.175776453542689381e+01 -3.915471226456971987e+00 1.493260046343152325e+01 -3.326020367911074693e+00 -3.460113983689981154e+01 -2.443486807784942627e+01 1.019676254949979999e+01 -2.543581091282480333e+00 1.331935106590662832e+00 1.668380836882571217e+01 3.246617914949980133e+01 6.874041671182908431e+00 8.518831282500146429e+00 5.857672218923407392e+00 2.215104239608322345e+01 -3.050957651490946887e+01 2.667853270279043176e+00 1.034760996317916337e+01 2.640086145986917643e+01 1.203733678408947583e+01 1.974415700970156351e+01 5.892807364282424132e+00 1.501810476547314144e+00 4.712667900489037609e-01 -5.921200209893649813e+00 1.593084804676687938e+01 1.162475118412177366e+01 -2.371067944252312287e+01 3.009933497381334888e+01 2.378555818623663498e+01 2.868363500250035170e+00 -1.918178978776683152e+01 1.685390582113909730e+01 9.225008832605595899e+00 -1.706085061883938181e+01 -1.082765506457027449e+01 4.248043167094184724e+00 4.405911766133614460e-01 -4.525718379175784634e+01 -1.261150231525728671e+01 -1.246460698227541641e+01 -1.147362785028552068e+01 2.213390162263824479e+01 5.489777105125053680e+00 3.128253279411735477e+01 -4.210666745371105435e+01 2.961737166411369770e+01 4.694412049163351419e+00 -7.518578618272461433e+00 2.206617815400285920e+01 9.543924751675795903e+00 -1.702651403168247413e+01 -1.637345284781833499e+01 5.119784835925745625e+01 8.123163671912200456e+00 3.698501510320834029e+01 5.966727143755475637e+00 6.656355431271140155e+00 1.018788443448434400e+01 -1.351887759108846687e+01 7.821916197987355268e+00 -2.555158708611421758e+01 2.818857251110962192e+00 -2.403727794287892294e+01 -1.173581150137319895e+01 3.986185186488474308e+00 1.457138404985215807e+01 -2.512972485721709948e+00 1.658011074925390105e+01 -1.841272613976191153e+01 -2.098539074982860342e+01 -5.128344493658213432e-01 1.980984382965953827e+01 -3.038797099898336995e+01 1.564989061832802442e+01 -1.830263728272553436e+01 1.939089369582336531e+01 1.191837364007569988e+01 3.710992785264899840e+00 -1.399656203511922392e+01 -2.593983206941997821e+01 3.730556719921639797e+01 1.155686207795399945e+01 1.011170001764294568e+01 1.891306051081739525e+01 -9.252711416224157048e+00 -1.347352252426103902e+01 1.908253010232202129e+01 -3.945523201133193680e+01 3.392970664346016463e+01 3.507881740931210857e+01 -5.775451336086837273e+01 -4.601403027580290850e-01 3.006340774517695635e+01 -1.781810958351320551e+01 2.103881634390815236e+01 -4.196433661429373529e+01 -1.595540219382551639e+00 -2.146359134543873637e+01 1.673592809085540623e+01 2.343411144891421216e+01 2.717231184060563720e+01 -5.159101357894668283e+00 6.026637542153515170e+01 -2.677198391238373176e+01 -3.092234376201851376e+00 2.697305624982440264e+01 3.044840871319262732e+01 1.217286740621947061e+01 -8.877082410814292501e+00 4.820237556554551883e-02 8.065777709667152351e+00 -9.102059726551742003e+00 -2.359108855314705266e+01 1.693047725024590733e+01 3.631314450129770677e+01 1.443379964227179357e+01 -7.802316777278290871e+00 1.842773541551765426e+00 3.673835957327482760e+01 -2.101018136662585434e+01 -4.950758687051994400e+01 -2.451828465394275369e+01 -1.817164181519477850e+01 -8.800930079906098769e+00 -1.606601500430878104e+01 9.979873891547711651e+00 -8.437799164029987864e+00 -3.633114589643729175e+01 -3.869121033760826123e+01 -2.305775112260466386e+01 -1.371572106594068252e+01 -9.467226644898968146e+00 6.052408756757962749e+00 2.294102383900212772e+01 1.220289546239356859e+01 2.742173920062302273e+01 -4.365532128710774007e-01 -1.665550312111167486e+01 -1.048403670649402386e+01 -5.425752451973262502e+00 -2.720284102548798799e+01 -9.548449867320861983e+00 3.871716785723398058e+00 -2.994466061360516185e-01 3.426943587647541367e+00 1.976684506277871733e+01 -2.448920055341748281e+00 2.055332440566202568e+00 9.209137152920783720e+00 3.242762958935925699e+00 -1.556322891230999161e+01 -2.019179705126716584e+01 1.498202470906005068e+01 9.104866011510575063e+00 -6.377011780176654554e+01 2.327164174970361543e+01 2.345606161077628204e+00 -7.421797773806787291e+00 1.269874673616784300e+01 2.062899267702680817e+01 -1.391919378913702765e+01 2.145140490408538625e+01 1.438785465807284325e+01 3.388668102507563162e+01 -2.639982577029029187e+01 1.921136232820848377e+01 3.060582922679386897e+01 -4.173181909191528760e+00 -1.313673519505416110e+01 9.755966242109487041e+00 2.046319663222931240e+00 -1.527338338237103699e+01 -4.235150978850347414e+00 3.225994806923224711e+00 5.722250968963592754e+00 -1.126414484970560537e+01 -4.481148934110152027e+00 3.123548489388194405e+00 3.830788982548456012e+00 8.871609146899904985e+00 1.555184643202819395e+01 -3.130913439643463470e+00 1.403508121023165955e+01 1.840547866471775507e+01 1.251352145660536763e+01 1.388042178355899203e+01 -1.755259427063808608e-01 -1.148766450913187676e+01 2.676464351724009205e+01 1.922142163263940162e+00 1.344085462549722365e+01 -2.321554127043799909e+01 7.261582196632242692e+00 8.557600438217585648e+00 6.234670442050333605e+00 1.341060798388209818e+01 -1.953671292434998819e+01 2.272628386237479248e+01 2.614948137383809268e+01 -2.453666083265568787e+01 -1.150144987356775772e+01 -2.052477155877859971e+01 -4.564072971350593200e+00 8.081238477456295755e+00 2.012606412630314878e+01 4.452215547888669533e+01 -7.564875724599831486e+00 1.163658194750469121e+01 1.327208287599349035e+01 -2.097285322651598705e+01 -1.580192703361626627e+01 -4.148456914317235622e+00 -6.135280961504105957e-01 -3.296717129988417838e+01 -2.881201309866835558e+01 -2.823371095494568994e+00 -6.580521323692694047e-01 -3.588961749369310894e+00 1.152662158077611743e+00 1.363164151724691564e+01 1.119897629484511725e+01 -1.547480290690695526e+01 8.098833553099391125e+00 -1.396551810672544569e+01 -9.118741188692245814e+00 -1.581955751326769466e+01 3.370268813477311221e-01 -4.616274665499804364e+00 -1.282472012085026414e+01 1.972898072263598834e+01 1.213465181799413095e+01 2.597074074704450286e+00 -8.835800154453609778e+00 3.353391672987579675e+00 6.803228702859149379e+00 -6.190743710372248643e+01 5.436728525845190063e+01 -1.982992223855354297e+01 -3.459371322285973882e+00 -2.619201306899031323e+01 1.151025773381148021e+01 -2.966856684977376446e+01 2.861679501705773276e+01 4.216135300315185930e+01 4.912899383234293538e+00 -7.709743357147606169e+00 -1.777271577608339115e+01 1.718470942422018766e+01 -1.067402517669923867e+01 8.742193216457838645e+00 -2.199754979056894655e+01 1.099461880163710381e+00 -1.780182266158908533e+01 1.414026861602150476e+01 -3.370444427728835990e+01 3.986450148401145199e+00 -1.230389285699482826e+01 4.628523921123359486e+01 -2.279880287935134930e+01 1.897099027327111997e+01 -5.396410515761536075e+00 1.564139120676442296e+01 2.503503978226609306e+00 2.722027158909422440e+01 -8.487107000220991182e+00 -1.728228807601755079e+01 -9.700119810591607106e+00 -3.241380613832271251e+01 -4.818894849674337344e+00 -1.204156456218651172e+01 8.014642864716876147e+00 5.416128005079036356e+00 1.332028061840488320e+01 2.364316679088746653e+00 -4.634582142571128216e+00 1.816558835775457936e+01 -2.745302107672858227e+01 -1.911264025416634382e+01 -2.926364313652554472e+01 -5.878154454539866514e+00 -1.513281996940215635e+01 -1.016277318195682078e+01 3.508436356983547455e+01 3.584827284146492321e-01 -9.380640795512901420e+00 -2.431291561376167110e+01 -1.922725329826496932e+01 3.609646470137974905e+00 -1.049684107293691326e+01 2.045680935997870620e+01 1.136852817039019969e+00 1.217240388796527029e+01 4.224069522556726852e+00 3.089561607185273573e+01 -3.412473589697938081e+01 8.829594268408097690e+00 1.871145947784255270e+01 2.254403028964482658e+01 1.640471762145157086e+01 1.208850566380846869e+00 -2.102242465296546925e+01 4.155827514887585039e+01 5.692351109617479210e+01 2.330163969550052983e+01 -1.219318462041426088e+01 -1.888451760163205506e+01 2.277930782190725267e+01 2.225661930358720397e+01 -2.241430048464529534e+01 1.642509267912467408e+01 2.790427538171707766e+01 -3.663708005893065334e+00 -1.410504452007307741e+01 1.363329523959175837e+01 2.673104281233752744e+01 -1.927753991184864191e+01 5.723827472048830245e+00 -2.580232525077405192e+00 9.913613230449612956e+00 -2.072904214668966105e+01 -1.209632897948214669e+01 -1.546676530524146642e+01 -1.305599720386579499e+01 2.610021436588787491e+00 -1.334039228933215426e+01 6.125103711946156437e+00 -7.947521779906434602e+00 3.475860864132905448e+01 2.157074840736369481e+01 1.045426346941735574e+01 -1.797850775375825805e+01 3.954653874727548413e+01 -1.456978059531029857e+01 2.979483271545661083e+01 -1.990359944239536816e+01 -2.627976943158962086e+01 -7.488364262831458618e+00 -6.097859661481653148e+00 1.601496855806220765e+01 -1.811203901973326325e+01 1.984663828382485917e+01 -2.432608518486696880e+01 1.752887723559889466e+01 1.170670329759661499e+01 2.859972954551987812e+01 2.049387232813348447e+01 -1.582264255125440666e+00 1.000303413669731256e+01 -3.576480031953811256e+00 -1.750229891944719540e+01 1.598983761082546984e+01 1.323504945255717935e+01 1.655595415924834413e+01 -3.122208072828975389e+01 -4.013599408145290681e+01 -5.723559605965434116e+00 4.742218070692053367e+00 -2.520769168855642306e+01 4.436244706869218568e+00 2.275014623851796358e+01 4.777211534091486911e+00 -1.914645259217608952e+01 -3.069378478863882620e+01 2.489130040935700094e+01 -1.289032197852439410e+01 -4.560103222920496080e+00 3.831576718180882324e+01 5.685826290043230813e+00 8.902883705581489338e+00 1.455289526858761207e+01 -3.211218750663966404e+01 -9.672033733555911894e+00 5.541011745945395361e+00 2.804330472459589529e+01 -3.576515198415933838e+01 5.030319127259099687e+00 -2.884854367864100055e+01 1.173627407101329467e+01 4.702535010449402364e+00 2.643230552667507283e+01 3.406668604740451656e+01 -7.520912496454487339e+00 1.622765523751106542e+01 1.095167686583288891e+01 4.226088954465470948e+00 9.629690151207681126e+00 -1.346290404684283892e+01 3.394525394165207643e+01 -1.227772312488193052e+01 3.201351310895299207e+01 -1.985298073087158599e+01 3.312096459969372297e+00 -2.736167166686568919e+01 -4.279710479957019231e+01 -2.732510670653317320e+01 -7.626880496646981200e+00 -3.931303236094330078e+00 5.298407257783146918e+01 3.960205591820855631e+00 2.790995576906287301e+00 -7.981510113477617629e+00 9.215070214774758739e+00 -2.715763975913563755e+01 1.657128154570631295e+01 1.265766361524338279e+01 -4.979457773934403697e+00 5.555626367153914558e+00 -3.393028917364374841e+00 1.483049770332213413e+01 -5.832779332343990042e+00 -7.946737322187952479e+00 -1.232471688381308272e+00 4.844625993553521859e-01 1.220648462497589470e+01 -8.019006187874884617e+00 1.183059849517616868e+01 1.499080950080255370e+01 2.817956734521152384e+01 -4.434409996090141526e+00 1.087961806898860750e+01 -8.853255354787258113e+00 -1.812508596357176671e+01 1.229357224253483594e+00 1.779562177128983436e+01 1.909316020179485873e+00 1.880936394904679432e+01 -2.155219339149774260e+00 2.539299193044630698e+01 3.439466909546240458e+00 1.353766550150916714e+01 -2.252245560853362250e+01 -1.602126664844576709e+01 -1.770708158067020577e+01 1.269571962950323751e+01 1.002984407162454694e+01 -2.935728348097105922e+01 -1.120197857333939240e+01 2.217163913543899412e+01 1.906936975972289972e+01 9.491009713939440928e+00 -1.557499253346282408e+01 -2.886264198088458244e+00 -1.556857131825498897e+01 -4.355362864400803002e-01 -4.487368575083841904e+00 -1.106399587251966210e+01 -1.033891130604486186e+01 1.141022681740223810e+00 1.005382512629314995e+01 -1.646950707327132779e+00 -5.766188931680636953e-01 -1.655308650452557373e+01 2.072708466895849710e+01 -4.092712477626312406e-01 5.373588627127363182e+00 5.348092513222921340e+00 6.343820151878173164e+00 9.812359903670941463e+00 2.384637526290780940e+01 -2.337526472292601909e+01 -2.913115052502896418e+01 1.435621633620436199e+01 3.880917244323774895e+01 1.481136365716350589e+01 1.669221300530432117e+01 -4.392988287443186368e-01 5.251528483077569476e+00 -1.506890570910037930e+01 -4.813811029720482537e+01 8.201293459293426125e-01 1.409667665372432488e+01 2.373834789546934443e-01 -4.120046635512049704e+01 -2.203323150564296284e+00 -3.414780291073894603e+01 1.856579027193285603e+00 5.512046586733995923e+01 3.353091302549734820e+01 3.886314646738786127e+00 -1.513336398941629568e+01 2.085251867632733180e+00 -3.771877795832649838e+01 1.597414289643135810e+01 8.590170957348940206e+00 -8.549487224816100905e+00 -3.470352023563080479e+01 -1.572872132548340751e+01 1.001225135627985097e+01 1.277983049976782759e+01 2.838528960014373936e+01 2.354896820780095013e+01 -3.265866579417234306e+01 1.822641574860385560e+01 3.745296882488192036e+00 3.197645085784695596e+01 4.619389213884331014e+01 -1.575178561071904326e+01 -1.406253549067399788e+01 -9.862087397699880853e+00 -8.225932504241295629e-01 3.187232435754344451e+01 1.748729937163272297e+01 4.198089244736652681e+00 8.378940149366485457e+00 2.719083276703943852e+01 2.634915667830599162e+01 1.620223598234478501e+01 1.166714711181118069e+01 3.090425178894111724e+01 3.937764407270771816e+00 1.829205718269170688e+01 -1.238891483630670720e+01 1.236630166894427507e+00 -1.116911519496408367e+01 3.289201946859116532e+01 -2.275113909668215229e+01 -2.837973462853848616e+01 2.027074995379646971e+00 1.335524950221689089e+01 1.989284655629701959e+01 8.415883730158279619e+00 -5.542467345912440635e+01 -2.387228188009578389e+01 3.305308947814241449e+00 7.672048817342376203e+00 -7.234440140314540635e+00 -2.630688059773365595e+01 -3.343091416801314275e-01 1.037712108307410119e+00 -5.172428413944425429e+00 6.617668331539977800e+00 -5.066749202008747233e+00 -1.460014049611840115e+01 -1.930053100341826777e+01 2.695696280920468091e+00 3.136763964023945306e+01 2.371402176859864852e+01 1.398749010264713633e+01 2.647978266895391286e+01 9.489950618845972130e+00 -2.095537768409264423e+00 -1.019563798941650035e+01 -4.146133794726013377e+01 9.131051120580535141e+00 -8.585518337888704110e+00 -1.328416412547696623e+01 3.163108182367600563e+01 -2.684897169718628795e+00 -2.988732428830826460e-01 -1.721006373539801260e+01 -1.066839719403042253e+01 -1.290868198588149163e+01 -2.210138592694122295e+01 2.181327662505413656e+01 9.673214319979846820e+00 3.300197125396432085e+01 -1.177275630384738925e+00 2.243897920915820876e+01 -1.600819686990011448e+01 3.077100949416901265e+00 -1.132525995111132566e+01 9.779822600463589310e+00 -9.889140819585387376e+00 3.912596158869737906e+01 -3.122241725422821190e+01 -1.573992394776086812e+01 5.518074700391823129e+00 -6.537227031451950054e+00 1.830835523254914321e+01 3.818106867636562640e+01 6.841350371828197297e+01 -2.054121042825088139e+01 1.224350266176042368e+01 -9.766128747344311023e+00 4.053910016305594155e+01 5.022458611707603993e+00 -3.554139746502991137e+00 1.357672949492514647e+01 1.154121177130180875e+01 4.083259383708488066e+00 -2.357059589765342622e+01 3.791091691178743162e+01 -4.059085195612561137e+01 -8.089846071059568544e+00 1.559921634046952654e+01 7.220411139997931826e+00 2.953206642081003253e+00 -8.486967090519243584e+00 -3.061129774775388057e+01 1.869656013156015817e+01 2.672115124756272309e+01 -4.073221373168506432e+01 -4.833329115979526414e+00 1.691420677293197627e+01 1.611968955721923180e+01 -2.699494504887585933e+01 -1.671756414584030237e+00 -2.549015721722076933e+01 -1.153865241903823247e+01 -6.378132476692213171e-01 3.784881648451192859e+01 -3.118817408462958518e+00 -2.335423180415425293e+01 1.165473017783589960e+01 -3.620618880928317651e+01 -3.708017948207035897e+00 -2.396453027513319256e+01 -3.673087743609069200e+00 3.068286517685587356e+01 -5.329273535316833943e+01 -5.958628840187910392e+00 1.085848915417390970e+01 2.148417622355301759e+01 -1.956727396968773647e+01 2.367262812695620866e+01 1.587395121802808973e+01 -8.611642898792258194e+00 -9.331804248896588661e+00 2.250729701347546907e+01 -8.420919008327318878e+00 -2.804487715868060249e+01 4.785094454238242312e-01 3.507107192419175590e+01 -1.570048221765350505e+01 1.372477506062326569e+01 -1.695402614869174229e+01 1.031528609148013143e+00 3.934063690207967312e+01 1.264484925771544255e+01 1.141801082431007863e+00 1.763265914620953367e+01 -1.660018552742164033e+01 3.511023144354332715e+00 -1.837030381040838023e+01 1.094980977921583332e+01 1.672592507756670566e+00 1.587190832209931290e+00 5.268214849211495299e+00 1.198590977102828603e+01 -3.919853900125569623e+01 -1.824912009490388698e+01 -1.155075029232965278e+01 8.502842455292299206e+00 4.331526702442695154e+01 1.216777067729093886e+00 -3.521676096021897795e+00 -2.639394418637376205e+01 2.291248887849338445e+01 -2.052881236294432910e+01 8.500026952888681819e+00 4.162276082990835135e+01 6.686670401447329937e+00 -2.699302642877050928e+01 5.722430929790021992e+00 -3.045636382908178064e+01 1.655252003155031559e+01 -1.091556316798511439e+01 1.534446127066534515e+01 -1.676419203895222410e+01 -1.531795581864547628e+01 3.091483705356185663e+00 -5.920664144026832609e+00 4.955031769577700751e-01 -1.761761539878832750e+01 1.395101676420855341e+01 -1.400261373436078927e+00 9.256205522395804408e+00 2.800107811266994062e+01 7.130196755993468472e+00 7.587905556597559276e+00 1.853435838605455288e+01 -2.469975089796912471e+01 -1.505197534253369618e+01 -2.216201732251624890e+01 3.713477840582354084e+00 3.453794452845436069e+01 -1.489776404885308558e+01 -5.154675901822656670e+00 -3.679284096990276254e+01 -4.392836087860316496e+01 3.109529653053515474e+01 -4.108852498038892520e+01 -4.948142665745892010e+00 3.214385831895553824e+00 1.861988129019479743e+01 -4.661838417598141149e+01 1.053119044436370721e+01 6.609918160278704136e+01 2.625302040360886213e+00 -2.484694757383102970e-01 2.353246420754762624e+01 -1.765307322158882641e+01 -8.371245295048638013e+00 3.744363240496071654e+01 -5.085815251818376126e+00 -5.230078618469429230e+00 2.043056316093795033e+01 7.810589532838880800e+00 1.847295346329331522e+01 1.464746240649566644e+01 -4.058670049448837247e+00 -2.843449945492404041e+01 3.019742098712569245e+01 -1.267803644323816137e+01 -2.025270586243107829e+01 -1.941963636155173312e+00 8.118609211854861840e+00 -2.794685129409993252e+00 -1.779464597827296757e+01 -1.307193380862045018e+01 -8.421290362286516284e+00 8.137258609147425048e+00 -8.077298804509277730e+00 -3.127013334706494874e+01 3.565473999130085225e+00 -1.951823089451936255e+01 8.106903496811222354e+00 1.275199379044612868e+01 -1.674706114230721710e+01 1.284206017443404590e+01 -1.327823481585073040e+01 5.893369850993140346e+01 2.529866054002906850e+01 -3.997350061467389537e+01 2.431763168653062479e+01 -2.292700000478301803e+01 3.444846399492345768e+01 1.064969368757640567e+01 1.794466480457478852e+01 -8.558120684968093528e+00 -7.827156160794292994e+00 -1.494086256005034485e+01 -2.344703037032893533e+01 -5.691721192544362040e+00 1.934388438970150759e+01 4.209115293928699941e+01 1.120101799833756395e+01 2.662387633362808970e+01 2.747303027673972764e+01 1.860436439211963133e+01 2.105203607627453266e+01 4.692871585263582723e+00 1.976243911914163220e+01 -2.943375277332666684e+01 -7.622320192498360791e-01 3.778757135745568974e+01 4.652821061824682580e+00 3.727650432532950475e+00 4.185290299905331857e+00 -2.185160644462751733e+01 -9.035039152111473015e+00 -2.193046523904448009e+01 -1.285519483335301771e+01 2.139657098509358235e+01 2.793326826190966727e+01 5.316409760222654768e+00 -5.386765250769532720e+00 1.313954340419806854e+01 -1.121061773468723644e+01 -1.216800901851894601e+00 -3.338873700118063681e+01 -2.040267170094451998e+01 3.707168445177313743e+01 4.202242901630103233e+01 -2.898086977917193252e+01 -2.281454745578322729e+00 -1.501285578763096140e+01 -5.046831337763117631e+01 -1.570654388161038817e+01 -1.932345998704736445e+01 2.609910119280301188e+01 -5.422413101318296569e+00 2.656957565677714328e+01 -1.018284101032758926e+01 1.253241294980221809e+01 1.903560140351769903e+01 -1.818619667563728370e+01 1.006050028201643354e+00 -2.217292954255083259e+01 2.349577313904283926e+00 -2.681786605309227056e+01 7.620589358368519139e-01 3.396378234080997061e+01 1.627765321407553500e+01 3.852388485819707498e+00 -1.066848727246496153e+01 -1.542178303069607281e+01 2.296427131180515602e+01 -8.827030609081225165e+00 9.642816738294397894e+00 -1.156648516676139771e+01 -4.224966322160604904e+01 1.162211713694191317e+01 -2.604234239788769401e+01 1.967637972262659218e+01 -4.797268995735493924e+00 3.043193709416987414e+00 3.693856663232030257e+01 2.694748975949627123e+01 3.022664517994724687e+00 3.282546996000211692e+01 4.296118076969003496e+00 -4.856946988369517726e+01 5.710938752195017898e+00 -2.337360128055674835e+01 -1.279361335405198830e+01 -4.712558796541034489e+00 4.658348485350954249e+00 -2.081760068973671807e+01 1.653892232522758121e+01 3.870291052974619816e+01 1.149215359851041640e+01 -1.241936488189784349e+01 -1.070471129826747969e+01 7.718920603081848242e+00 -2.438975354381955540e+01 5.201227663488877440e+00 3.450609325219623713e+01 2.236810771834413814e+01 -1.791914769815187469e+01 -1.664352301136528922e+01 -2.465895342596891915e+00 -3.594392409914028264e+01 -1.198581032039708383e+01 1.381960804675383692e+01 -9.102203452162351383e+00 3.985564943640465430e+01 1.137795688728097510e+01 -2.585309672803634840e+01 -1.110105532594349675e+01 -1.027107687386219759e+01 -8.127201839736347688e-01 3.855221366260086047e+00 4.930397330815913470e+00 1.462006793732008703e+00 2.569090719857696214e+00 -7.443129708755638063e+00 -1.389036575564124121e+01 7.771195768413900140e+00 1.333125029939907691e+01 -2.455564868782971644e+01 2.716810648709921949e+01 3.110310154460358945e+01 2.580680438196775484e+01 -4.904291896329161737e+00 -2.866520572023780034e+01 -1.729177140360096487e+01 -3.667562478557990602e+01 -3.237409504452586351e+00 3.958947092527644429e+00 -2.492698250120545822e+01 -6.010743690114863647e+00 -2.451028456252152665e+01 5.677168938243002394e+00 -1.141127180507884376e+01 4.977971820831217364e+00 -1.027955609246645352e+01 -3.059458187120762318e+01 2.031991321165879327e+01 1.776260273289884850e+01 -7.249916293582393756e+00 1.583750366103188689e+01 1.798101786619362841e+01 1.404538950070433057e+00 -1.719311530540902311e+01 2.226484665572488453e+01 -1.016337701394931337e+01 4.395255120396570447e+01 3.857729049086500717e-01 -5.929679748079189849e+00 1.422422061778284608e+01 -4.336217189712974829e+01 -1.981943123722786382e+01 -1.457955081294444888e+01 -2.680536287927464656e+01 2.319026082808646194e+01 -3.393020283634609613e-02 4.026198493758617936e+00 4.456962579642932809e+01 1.381360568514459430e+01 2.213324194879957219e+01 -2.456006588248229594e+00 1.302479926268587107e+01 3.187103623557479892e+01 -1.918208298468066531e+01 -2.722964116966874570e+01 1.058617047791321930e+01 -3.497035720507933831e+01 1.458438287010566725e+01 6.403047827296374450e+00 1.021905067171048564e+00 4.421286787040852317e+01 -8.325833383298711254e+00 3.877951373290552795e+01 4.216449945766237306e+01 -1.267236156547787829e+01 9.834573785705622573e-01 1.717224219717525457e+01 2.850962314725602553e+01 7.866561789332802590e+00 1.457227393933111159e+01 4.578661175403864547e+01 1.448971505985788788e+01 2.357845970983732542e+01 7.098601511009794862e+00 4.906434455100128211e-01 1.883312989645541791e+01 2.405049358166057694e+00 2.185224554334099167e+01 1.122354507305246329e+01 1.005990749305067045e+00 1.078703696686027413e+01 1.358137138449209580e+01 1.037150036250330132e+01 5.206684039282274412e+00 4.218508889680691709e+00 -2.771290551932914781e+01 -1.659905858916324561e+01 -1.280624189239058097e+01 -1.094966575270763975e+01 -2.748574182763401552e+01 2.480487563022064634e+01 -8.522041715619705471e+00 -1.087232329559486388e+01 -1.995044298908598890e+01 2.446042958396617806e+01 1.226914283458714294e+01 2.078033601014789866e+01 1.684503246771228646e+01 1.650411384363782119e+01 1.983449134530736302e+01 -9.527229584134868645e-01 -1.016193217826023343e+01 2.867468498626343898e+00 5.796068427031908499e+00 -3.851051081652866515e+01 -1.967805126815210318e-02 1.292503511596037269e+00 -2.735954673629423439e+01 2.179688860647857940e+00 2.067857076125731552e+01 2.139439602454190492e+01 6.653765240275383519e+00 -1.459246145611961865e+01 -5.792436116182358319e+00 9.771539483509066315e+00 -1.878889137939459175e+01 6.246657145439931114e-01 2.071132157262217444e+00 3.607223275035826404e+00 7.159557980302084346e+00 -4.314734639825512375e+01 3.795032126381764925e+01 -4.414064238300087484e-02 3.094286151768091742e+01 -9.319540548940537406e+00 -5.808218134825801293e+00 9.978053581278574669e+00 1.028881616572366431e+00 1.603114567160293547e+01 1.011497199982829187e+01 6.429019110685635141e+00 8.299280619936954650e+00 -1.272268992296152978e+00 2.142940124104290689e+01 -1.861642929146289926e+00 -2.164943538878556595e+01 -3.020368722229965641e+01 -3.573999020752418154e+00 -9.427952539506891938e+00 2.904243673822676186e+01 -3.117893417863312422e+00 -8.385161904119764031e+00 2.993609424392041252e+00 9.770003243840042373e+00 1.324409957138858118e+01 -2.667345735027093934e+00 -3.921465599276308556e+00 1.742658132036723728e+01 1.608880576235060644e+01 -2.149406672278338348e+01 -1.836118205067582210e+01 5.321207023647771095e+00 -2.832556105865764451e+00 -2.682085798537582022e+01 -3.259455367377412038e+00 1.753394727554360344e+01 4.732352027734694389e+01 -4.744116457228473394e+01 6.079868779556964142e+00 3.186071478508207022e+01 2.496658889229351530e+01 -6.658337752535063103e+00 -2.263872512603710252e+00 1.388174660526651172e+00 -2.403115093418880122e+01 2.453802483225338094e+01 -1.104608526246677869e+01 1.696787558751830005e+01 -4.197965657084515634e+00 -7.902343120855547909e+00 -2.462968289802768496e+01 2.761735077253041482e+01 2.905206427565565352e+00 7.796057345646344672e+00 3.743139804109779334e+01 -1.855257462566599358e+01 2.397462382124942337e+00 -2.478431791521492755e+01 2.575304948874058653e+01 -1.362255378604955158e+00 -1.068794431240501552e+01 -2.415056277026695231e+00 -1.208659478967751788e+01 -3.011844797697904497e+01 1.917516937299659574e+01 9.776677411768670112e+00 -1.162199006260598821e+01 -2.396343004698444901e+01 -6.237708398830081880e-01 -3.295049778677920216e+01 -1.886277467898462845e+01 -3.148893767362108687e+00 1.138203257793262368e+00 1.738777783029788537e+01 -2.956464812865368330e+01 -3.359389836587985290e+00 2.433571790335647478e+01 2.419245059843772339e+01 -1.012776242480458322e+01 -1.603894852134244786e+01 -3.020662802201905528e+00 6.824693378295460633e+00 1.963204528698764051e+01 7.296211026007568989e+00 -1.336171896762083477e+01 1.934899180128645924e+01 -7.062191805869149519e+00 2.005460975626781917e+01 -3.467336081320866015e+01 -6.962769866440821076e+00 -3.325544881065409797e+00 -4.710108989441855520e+00 -1.628726858251872400e+01 -5.126401444264151230e+00 -9.195878790798328595e-02 4.862797849611355971e+00 2.266767282234688352e+01 -1.191936695663017964e+01 -3.465942266888705348e+01 1.761207309624511907e+01 -5.074263942499466218e+00 2.682543299510211554e+01 -1.104857467516282776e+00 -3.625657411708617417e+01 2.783562673196630399e+01 -1.253821082963457556e+01 1.456012886350487179e+01 3.724846798735008235e+01 3.162727005117788792e+01 -7.499770818697158781e+00 -1.153639729279838377e+01 2.232881359013497491e+00 -1.498571366812926975e+01 -1.617978970157007979e+01 1.864285492641892006e+01 -2.175949555782331046e+01 2.830550536963638919e+01 -2.151891610499610863e+01 -6.410200470358305758e+00 1.487669239694114509e+01 -5.405696529691239149e+00 -1.099939828571690015e+01 5.750928510252059311e+00 4.289214300515945411e+01 2.882615584441936818e+01 3.046695286387997825e+01 1.197609892705574275e+01 -1.677682416824068312e+01 4.904114575698378609e+00 1.622221391664142365e+00 -1.359616069927741222e+01 2.527529261821104356e+01 -2.896141519504041639e+00 1.568112427648245699e+01 -5.013582887795707543e-02 1.965249719571855280e+01 1.341311175357184027e+01 8.303525421078129298e+00 1.574590595428605688e+01 2.941977248207634688e+01 -5.388064486109628959e+00 2.001437891549679193e+01 2.737590673606703717e+01 2.043556910491234646e+01 -3.628379894647829929e+01 3.629835772619253476e+01 -3.137297818993692644e+01 -8.890511084662810148e+00 -6.376990378025219286e+00 2.650154505515675751e+01 1.203006257622756703e+00 1.896436392317069064e+01 -1.511751329645153952e+01 6.511225071967502442e-01 3.580624426618310263e+00 -6.944276993430619882e+00 6.550633283081502833e-01 5.820321596363391414e+00 -3.157079181650905753e+01 -2.856829724471010579e+00 -2.664786527647449788e+01 -1.502226180152232615e+01 -1.807414880423925041e+01 1.706844362305805518e+01 2.089820895726398220e+01 -3.054604670831660940e+01 -2.611367970118089943e+01 9.283625277641974094e+00 -4.834948623509609078e+00 -1.822548078089041468e+01 7.422114449955063975e+00 -1.412891203708838006e+01 -1.740230518094737988e+01 -3.497017724235549796e+00 -2.139195358510404077e+01 -4.902438774238229713e-01 1.428345722281108010e+01 -1.003736188600492341e+01 -1.228028946748566774e+00 2.671717087323049356e+01 8.958795940928833801e+00 -1.405466301438872279e+01 2.649819879597152550e+01 -1.085175368034225052e+01 -5.791619187329225760e+00 5.811230076209333362e+01 3.359360494328323288e+00 1.557565144687901260e+01 1.955842168676851855e+01 -2.087063432040643818e+00 -8.017527734049457067e+00 3.240024354565211695e+01 2.483868876324191532e+01 1.085155243709798256e+01 1.467738767674968159e+01 4.004732668663908868e+00 -2.832644929154483737e+00 3.158925694011370666e+01 -1.557787856286010353e+01 -5.382353015462094881e+00 -4.805049222077557403e+01 2.095352575653237182e+01 -1.808557831470500332e+01 -2.216139450565846403e+01 4.060051814017242577e+01 3.063666207332866875e+00 -5.253329654827208373e+00 -2.484978618436890585e+01 -3.036674110132915771e+01 -1.587978240880451031e+00 6.095315028133539315e+00 -1.124721143201153595e+01 -1.795523962751265046e+01 4.270893531584458458e+01 9.945516637227795442e+00 1.758954668653032627e+01 1.413567421399001311e+01 -7.878995706387876830e+00 -1.692687635347167685e+01 1.651736009250018355e+01 -5.505165116440691975e+01 1.385039377711934705e+01 -4.179837512527633692e+00 2.033657616225099929e+01 3.214583398279575022e+01 2.732444076473846550e+01 -2.787450735965512738e+00 2.351418515062887593e+01 -1.264871183752663164e+01 -1.612485410016989107e+01 -1.540107566094293645e+01 4.707394065745406087e-01 -3.156405145148960756e+01 -5.437895305995590789e+00 1.646539961871741653e+01 -4.169302985753380320e+00 -9.481807844455419243e+00 8.084644823464911312e+00 1.660273072021967522e+01 -1.547884995386692442e+00 -6.204249061082939498e+00 2.677429482022084528e+01 -7.104175292057513857e+00 -6.293996334092721412e+00 2.991025914822470355e+01 -9.919744544757381988e+00 1.056849575695220267e+01 2.321669290092542415e+00 2.356131713542994532e+01 -5.227190942834818443e+00 -5.436792949128268493e-01 -8.197901289840604733e+00 -2.202653683389515749e+01 1.560609779592816793e+01 -1.557946475138139952e+01 -2.766356734550767804e+00 -1.671732939245800509e+01 -2.405989018542706503e+01 2.181091797248782171e+01 1.678717715248357223e+01 -2.830156989456450667e+00 4.266085825145039934e+01 2.674015039693787799e+01 1.725687906231893365e+01 4.478338466508470006e+00 4.362309919100959377e+01 2.524321683190161814e+00 -6.811756003878937094e+00 5.135395389761393758e+00 2.838759263052015314e+00 2.545326470608403113e+01 5.089405837023567969e+00 -3.000277836022491229e+01 6.224769250801069020e+00 -2.530261513921034933e+01 -1.236739859594823798e+01 -2.235725124852075751e+00 -6.257695884209006465e+00 5.969567802130000267e+00 -8.977985841388582244e+00 -1.703898036675028926e+00 5.510758864590746819e-01 3.123725524777651863e+00 -1.496330916566975766e+01 2.156336751897156034e+01 -3.474906069086978277e+01 2.525454086912581442e+00 -1.909943472415894661e+01 -3.901323970308508304e+00 -2.016968205346798726e+01 8.677386816072210962e+00 1.331822494670015189e+01 3.726801720520612093e+01 3.323084464599696020e+01 -1.090679279220477937e+01 2.003748854960923609e+01 -2.578397707739735267e+01 -3.214860854212909658e+01 -8.449276501045368093e+00 -7.162226992443132545e+00 -1.478420889817174455e+01 -1.182274037468482675e+01 -1.324735892077228350e+01 -2.073674858160383394e+01 -1.681554063518811404e+01 -1.352298574660302499e+01 -5.776930875061346171e+00 -9.217520736712641494e+00 -3.174440887473830486e+01 -9.675936813658669422e+00 1.950194662573249715e+01 -6.507459421877878469e+01 -1.171946088040506417e+01 3.118807416283448219e+01 -7.257554310297971156e+00 1.488709301825401177e+01 -1.283545599699425921e+01 -1.036987058458811362e+01 6.994520195460784961e+00 9.907240124417402427e+00 8.192707239885075765e+00 7.920207719712138328e+00 -1.272868659843486583e+01 -4.832128738489870123e+00 5.495930653688406942e+00 1.473043394096131209e+01 7.945896327206257936e+00 1.125933432349773256e+01 -1.683812625158861209e+01 -6.473279200949027867e+00 -2.571563915530630595e+01 5.655592802946599562e+01 -1.023895694012851365e+01 2.417728467643457435e+01 -1.919229294677552389e+01 -1.742255136817483319e+01 5.107241320107944205e+01 1.055941965668913518e+01 -8.397956513365475217e+00 -2.093040033744064132e+01 -8.408686469276003272e-01 3.725503681907126996e+00 6.249443485291052980e+00 4.187650309248237335e+00 1.577286423597445086e+01 -1.491617467112661188e+01 1.656449895243581949e+01 4.737417236511827667e+00 -1.411024382604652693e-03 1.636556189051117371e+01 8.977758428809343272e+00 -1.868948529046137708e+01 -2.398456019855788668e+01 2.409818354606149882e+01 5.452947824077567507e-01 1.427153086424443451e+01 -1.943879808202228432e+01 -1.060835256198645382e+01 1.117241474601591555e+01 4.724031181499662502e+00 -3.097835919885041278e+01 -3.621017718622917414e+01 -6.702077850373743040e+00 1.339004837404162096e+01 1.848014111915575342e+01 -1.359743855436650328e+00 -8.596286242650968745e+00 -1.695982009395519441e+01 -1.187180751258670508e+00 -2.679874579478230601e+01 1.643038126770913365e+01 3.203235817038985545e+01 3.459681738683477192e+01 1.869267826585808834e+01 1.395928076399208351e+01 1.189572541479743961e+01 1.558159805129277231e+01 -2.590811903859147591e+01 -1.241527526041513063e+01 -8.654707972778258096e+00 2.176015217475211472e+01 -1.667931816790277466e+01 -8.693894435741579274e-01 1.523695019524249261e+01 -4.286195895130235023e+00 -1.772927292317113768e+01 5.297026562460455779e+00 1.931230484655367263e+01 2.338600493864137775e+01 7.273651880108230827e+00 1.592149406515016707e+01 -2.591457909537875892e+01 1.627368186908496739e+01 -8.833313604485118375e+00 -1.506214916083503930e+01 -4.623632108784450523e+00 2.370703527762269758e+01 -1.157165378819081170e+01 -4.717533644160663187e+01 8.041419296010619888e+00 8.625810423712337638e+00 2.647822879783419836e+01 -3.187220375020064012e+01 1.729390371351623656e+01 2.126022954121424746e+01 1.582963976089119740e+01 -9.834143403772037217e+00 1.135187202078206603e+01 -8.451141161496675380e+00 -1.334002243168027668e+01 -3.255129394835259315e+00 2.566359885238955307e+00 4.995906234056721740e-01 1.135804076834146059e+01 -8.549325931339655238e-01 1.953850916375657887e+00 -6.886592641696695161e+00 3.526307833843100070e+01 -1.741542136247679196e+01 1.192464957783739621e+01 5.311067186641368565e+00 8.993638063042880049e+00 1.583460848608678262e+01 1.038878127626843195e+01 -1.093286389312475393e+01 -7.717274224830608986e+00 1.278210338495600240e+01 -2.245935240871871486e+01 -9.738291756937888621e+00 -8.985083227921640159e+00 1.078393463597551616e+01 1.804497125174223982e+01 1.448726099943251633e+01 -7.536887091939093786e+00 1.481326774798973389e+01 -1.635134010652386038e+01 5.489561120990456899e+00 -4.681370742858858591e+01 -2.261345763751341664e+01 -2.989347231743455069e+01 -1.811778730163939599e+01 -1.764424266670027830e+00 6.030601960430384878e+00 -1.889341274999516074e+01 2.324507743256957326e+01 -2.266536265051886101e+00 4.176832123775237449e+01 3.868621573962907068e+00 2.268399401687315020e+00 1.794996640141970090e+01 3.216904893567583201e+01 -2.048181981147786956e+01 -1.228058547677671442e+01 9.618279597473039511e-01 -8.920437047330111113e+00 -2.467636383103207010e+01 1.948027716279508326e+01 1.273835314133140173e+01 1.288192923614736074e+01 -6.003470638942709492e+00 2.140884311760869352e+01 2.192406051585706450e+01 2.588545054801855705e-01 4.260277453613840137e+00 -1.452219721811446718e+01 3.467637018173613228e+01 1.449858005365051161e+00 -1.308858568802427946e+01 -1.007096643192397600e+01 -2.848758722484448924e+01 -2.824312632255447042e+00 1.133688034971627090e+01 -1.148767482163938070e+01 -1.536549341503912203e+00 -8.593765483868251565e+00 1.160828889398634445e+01 4.330204987383023507e+00 -7.188340665341264923e+00 1.462102114697554711e+01 -4.625024676145948632e+01 -3.426267743518151576e+01 -4.060061137812471799e+01 -9.644418248930723081e+00 7.865684144387720345e+00 1.861674282969671879e+01 -1.417516962882382003e+01 7.752153572474901111e+00 3.708975997202186292e+00 -2.118074664027634668e+01 -1.113283554095292516e+01 -2.226644690882302768e+00 -4.736246028334245750e+01 3.094743566959741798e+01 1.945812275248112755e+01 -1.310833487698422672e+01 -8.408306511835615282e+00 1.082254397046845673e+00 2.997510499703574638e+01 -1.362621019231058028e+01 -4.350435262653632451e-01 -3.643359520296191079e+01 -3.924590695467693990e+01 -3.177903714161427828e+01 -2.467357803599879773e+00 -1.351740225444305565e+01 1.924523114045493344e+01 2.634592172627820972e+00 9.227564895192001515e+00 -1.371447594563315420e+01 -8.874832459524416350e+00 2.834874500515056539e+01 -3.260957698417958284e+01 -3.753783104768255896e+01 7.764866764929422516e+00 1.625279060028528022e+01 -2.919678464701374487e+00 2.770690720995212519e+00 -4.900553218768532560e+00 3.172774738250338089e+01 -5.896479677973141520e+01 -1.090386349281876122e+01 6.050132842700738145e+00 -1.523348761936974682e+01 -1.883256931150429381e+01 9.472943092079450622e+00 -5.947089599619150846e+00 7.802903266867454724e-01 3.664842388305587839e+00 2.224666611336188282e+01 6.817100146784625281e+00 1.809334210528080789e+01 -1.860498248323467774e-01 -2.279104747633846983e+01 7.384254539594659050e+00 1.114222561752554697e+01 1.096116721357693535e+01 6.288859090220132231e+00 2.733106155539699955e+01 -4.300649179059966087e+01 3.227396331404517582e+01 1.251314317317865310e+01 -1.137839005136358139e+01 5.948362903003953761e+00 4.145039670556384337e+00 1.095655064649738275e+00 5.693874281467721943e+01 4.850208400152971056e-01 2.707358833127824127e+01 6.526333679730763393e+00 -3.783047643254850811e+01 -4.379107344936557844e+00 -9.768004565173850295e+00 3.667866752635688243e+01 -1.729212735588797045e+01 5.840842414049070896e+00 -2.624093226851869520e+00 8.257618681422891627e-02 -5.913011569576317683e+00 -9.271686722483570620e+00 2.776187153934378671e+01 -2.293805198114930999e+00 5.985427698331879931e+00 -7.892978310988177704e+00 -2.320136718636419104e+01 3.873364789546641873e+00 -3.912518019585767171e+00 1.831765780839047864e+01 -4.111476908872445790e+01 1.639069855534467735e+01 1.007430499818883618e+01 -2.150850239781782491e+01 -7.091019340591219411e+00 1.173726217293482144e+01 -2.016884060612781226e+01 1.202699928968703702e+01 -5.101696015955178076e+00 -3.465025460248584466e+01 1.087745599334465352e+00 2.347716978101556862e+01 -6.427636472466749851e+00 2.124832286785584223e+00 1.677129903208035699e+01 1.089098912239508543e+01 2.636288793679732123e+01 -1.096683499485854085e+00 -3.027488808291531441e+00 4.184592699243022196e+01 2.048055420103436575e+01 -1.376850963428241093e+00 1.678878460697131558e+01 -7.488174740163442422e-01 2.115979967899136449e-01 -6.807421400745548468e+00 -5.079206140336093966e+00 1.018909331031344578e+01 8.315425194604081360e-01 -2.828481931650541270e+01 3.169720247951530467e+01 2.823713882324430102e+00 5.849402978109324636e+00 2.870165722150775878e+01 -2.082801588479857458e+01 1.496650156922770236e+01 4.415349145825437915e+01 -2.478140201553555855e+01 -3.322049466530623274e+00 7.984063996216317349e+00 -1.534812357134191174e+01 -2.363927278817021715e+01 2.355357760376330489e+01 7.010807130853729419e+00 4.593442264810931874e+00 3.432845814684232977e+01 -3.605887118047966311e+01 -2.784330338183970355e+01 -1.785313341535495013e+01 -2.160730036315287705e+01 2.283049461620600340e+01 1.554965945354845047e+01 -1.761286153833274426e+01 1.949736030863388692e+01 -1.248224527499237801e+01 -3.995634991122017254e+01 2.495371923427846639e+00 2.077830231086349144e+01 -1.721271197673199893e+01 -1.533525631343601425e+01 -3.902603700128273623e+00 -3.565853370125453381e+01 1.419556565769521583e+01 4.152988232888736420e+00 2.690235671713057641e+01 8.985117922909777732e+00 -1.166803580327295720e+01 -1.127515998263023000e+01 -2.696934059290734709e+01 3.554698089592377386e+01 9.041078892394214250e+00 -1.718127983431054773e+01 7.087963370188974821e+00 -6.150140415822321849e+00 1.075192265380523260e+01 -1.297145200502764695e+01 3.121102173460145934e+01 4.875075928684222681e+00 -8.167473327418589335e+00 1.100236077594004591e+01 1.130820268446181665e+01 1.642956365647390271e+01 1.383228994882244756e+01 -3.203556921261571944e+01 2.306903675171161794e+00 3.476533469078458438e+01 1.906056455660590032e+01 9.745055834985805632e+00 -4.323534308606190812e+00 -5.123484673155575209e+00 -2.273224208607246410e+01 -1.407530861960290736e+01 2.851192159892173450e+01 1.704783088386159662e+00 -2.623658777915283480e+01 4.829702894640048783e+01 1.523613468326052711e+01 -1.095580864010938349e+01 2.562352056394466615e+01 -1.920589802066241703e+01 1.649117290168836902e+01 1.115528605724676581e+01 7.215058561696952033e+00 -1.947791550121321436e+01 -4.934964780692566677e+01 -1.993878329436519081e+01 1.361557871279248921e+01 2.200342848040121879e+01 3.621950105063659997e+00 -2.303407621850058096e+00 -6.136140724515595224e-01 -8.644667534587599178e+00 -5.029825591070115820e+01 -4.072222451394874376e+00 -1.427954629486988480e+01 5.546617433756879656e+00 1.299096407170651268e+01 -2.947793547510947221e+01 -2.342139432627078932e+01 9.419994170752097773e+00 2.205438568838325253e+01 -1.710887718841006233e+01 1.405902451421532717e+01 3.720995585756737167e+00 -4.378240301223721431e+00 2.548500168860896764e+01 -2.573520326118306301e+01 -7.670894624928619621e+00 -6.201016641843479782e+00 1.629193171605716373e+01 -2.265684832653086644e+01 -1.917938926939610411e+01 5.128720557813457148e+00 8.956567110733015369e+00 1.415957153352986886e+01 1.552880568392949101e+01 -3.966589607149479946e+00 -9.692036317428083692e+00 -3.426847682540520523e+00 4.012848374348279634e+01 2.463800936263931707e+00 -2.080595159337896405e+01 -2.776860214659055615e+01 -1.887679798971877076e+01 4.826359869958043447e+00 -4.611441212190339201e+01 1.286225141139222039e+00 -4.197804901937416844e+00 5.658865559579954407e+00 4.504901344100431970e+00 -1.950652860245261877e+01 1.232184406233614027e+01 -2.481336967500590163e+01 -4.597138472470194692e-01 1.072695519320027557e+01 6.793461564658349883e-02 -4.260461681268477463e+01 -8.595649051540060981e+00 -1.369015743355848258e+01 -6.063292016345079638e+00 -6.893965623169973078e+00 2.072244997858364002e+01 2.032863745133266775e+01 8.618887861181736554e+00 -1.200225964550227092e-01 -3.591559720586136706e+00 -4.626195786940780152e+01 8.204332356784780345e+00 -5.130306155528391088e+00 1.175105244373306945e+01 -8.436164324118832880e+00 -3.235013296547131745e+01 -1.548807678008081901e+01 -1.826760226826267086e+01 -5.863915193439436457e+00 -2.023213595854306135e+01 -3.581050312348315146e+01 -3.672797295598149159e+00 -1.693892568813681976e+01 4.400593771843564639e+01 2.578989264780479629e-01 -2.976192549675909049e+01 -3.739888026469904503e+01 -2.971640412069176951e-01 -1.752326565936544966e+01 1.703803877476862283e+01 2.947389047596011835e+00 -2.092869243849672500e+01 -8.511352717913382548e+00 8.361849115922087350e+00 -1.617426835117818840e+01 6.126485319725043510e-01 -3.941351159087574274e+00 1.022365821824953613e+01 2.024199259077976265e+01 3.629815566380957925e+00 8.960644045467070384e+00 1.435701570770751623e+01 1.779693539931110280e+01 2.125638925782309840e+00 1.128649686183338652e+01 7.971391555162282927e+00 2.541441970570250319e+01 -5.106018654054977191e+01 -1.496877264574662858e+00 9.512530081999736709e+00 9.195129141858393140e+00 1.452608519856681824e+01 1.307904708052927845e+01 -1.643030653726371071e+01 -7.778397149653084597e-01 1.408661347907942485e+01 -3.683048206392155777e+01 -6.073767989217336627e+00 -5.561154805817568381e+00 -9.222118996723722262e+00 -4.593170144732709126e+00 -2.096647776899395055e+01 -2.902527058645469449e+00 1.064736282684545898e+01 1.983004586866444097e+00 2.987584424358624702e+01 1.429383808054181770e+01 -2.046137450033153726e+01 -1.248502209328109558e+01 -1.007734637439216741e+01 -2.107721392227050572e+00 1.289154447823464889e+00 -3.355297401068260399e+01 -2.766524876851813808e+00 -1.707773639810025657e+01 4.429324562784518804e+00 -3.334871127843110905e+00 -9.251298895074576478e+00 1.683247795131929792e+00 1.058058617186692274e+01 -1.510619101909319184e+01 -1.161532094949965810e+01 -3.143063747034773669e+01 -9.186311919000020865e+00 1.600088636095901684e+00 -2.234865215075555156e+01 7.125941774793108863e+00 -1.586317605979066414e+01 2.400911413062630473e+01 -2.574314373063730699e+01 1.313488137717112814e+00 1.100130596244823522e+01 -9.248822863585278498e+00 3.424624192306526993e+01 -1.267399873261151200e+01 -1.559264963086919487e+01 3.530033178195839128e+01 1.039562621587826641e+01 5.078801877074465843e+00 -1.180036890487670576e+01 1.776691079342101887e+01 -1.691949764514443189e+01 1.542391812822500263e+01 -3.312439483485968594e+01 3.911777200341346372e+01 9.195427309690845874e+00 -4.050000695240054682e+01 7.820697788915652815e+00 1.032803760086973988e+01 -4.174497614947240720e+01 1.192877521543433161e+01 -2.460143323772864576e+01 -1.870586507612590665e+01 -1.009647652515677763e+01 1.573562738138853945e+01 8.613522092736393132e-01 4.129017224133058939e+00 3.050216976622927945e+01 -1.049239830430931875e+01 -1.058723937238052670e+01 -2.466355118255517453e+01 4.784848473269857294e+00 1.816649860813416950e+00 -1.170983691281559658e+01 1.342657546380012512e+01 -2.997248817724203818e+00 -1.282986499561242777e+00 3.871530921223963695e+00 -2.617951460329051905e+00 -3.904534387618965496e+01 6.868358256005524964e+00 -3.190291925044038379e+01 7.418297089774683606e+00 -9.434034142040545134e+00 -1.287319847452334187e+01 -4.861019422373673393e+01 7.261747271758970612e+00 6.099324806027685009e-01 -3.168642548148469373e+01 1.116556677708972423e+01 1.148723476100153462e+01 2.930661797301045368e+00 -1.634304714516830792e+00 -8.822405231650666479e+00 6.416803560718756572e+00 2.603820198792915619e+01 7.574566315911770431e+00 1.973923774276955001e+01 -1.975569662034149943e+01 -1.390405840975597052e+01 1.151865957671429186e+00 4.265133766704959584e+00 2.986089659519128503e+01 -3.344992990148137579e+01 -9.262289582912190511e+00 -2.956926987659633710e+01 8.545427021995402939e+00 -1.289599795664164716e+01 -2.403680784353006317e+01 1.080538878931517788e+00 -1.692910501572767457e-01 6.313490417243662556e+00 2.325007117342966723e+01 -3.196898059059197195e+01 8.995501792343825187e+00 -2.076981170453554171e+01 2.037423942082879336e+01 4.487700531823377720e-02 1.705036433258641893e+01 7.922633153757177027e+00 -1.817397444952506325e+00 -3.185009222557928865e+01 -2.173563065798111982e+00 2.046872356480454513e+01 -7.833370313036720489e+00 2.478847281718882911e+01 -7.715540087906893163e+00 6.862475385446974663e+00 8.989250065406849899e+00 1.068197809441602253e+01 2.261299668720592493e+01 -4.951429853300045814e+00 -1.688742022657730502e+01 4.569844972606289701e+01 2.038042094351873246e+01 -2.868818415670537547e+01 2.216439014474282487e+01 -7.788659606253867551e+00 -3.819501349578967364e+01 -7.512013002346162871e+00 -5.096094223478107921e+01 -3.070075561705803424e-01 -1.453397523002211855e+01 2.187398373196263623e+00 -7.199974982053656269e+00 3.763774536492708211e+00 5.552826064833684683e+00 -2.555711839010029607e+01 -3.072194804780364663e+00 1.596943892390458153e+01 1.526368551067467827e+01 7.964209122922851769e+00 -7.751561088528257093e-01 1.790902528748252109e+01 1.234747048099140798e+01 -2.120704450989445888e+01 -1.085988992471939341e+01 1.443863077618395785e+01 -1.777524589897489449e+01 3.416953918401191714e+01 -2.478197689706705731e+01 3.834226691434630574e+00 6.662033709106020218e+00 -8.226041390351891636e+00 6.740299265367869275e+00 1.142128657121167024e+01 9.067344385527819739e+00 3.379956976848654815e+00 2.829056843868854898e+01 -9.867472184802608126e+00 1.128281010867945078e+01 -3.256984488206004613e+01 -1.396057538694370770e+01 -5.325419507835825073e+00 -4.934115774380175345e+00 1.536099238236906528e+00 2.137330489591056537e+00 -1.899022640382407312e+00 -2.682663945831502161e+01 -1.734365008587130319e+01 1.123681635668715373e+01 -9.706418383117176418e+00 -1.119462289804323518e+01 4.002838332869999682e+00 1.384927963597925249e+01 -3.203228453990285374e+01 1.612656095599988149e+01 1.883457802187028518e-01 1.458082874854774147e+01 -2.077423301431244340e+01 3.438857150044860589e+01 -1.225308600539887038e+01 2.057434629322159125e+01 -3.649170596185586390e+01 3.581038548120718445e+01 1.162403520431797510e+01 1.445259716220956037e+01 -3.381019682535391535e+00 -1.701551882515414249e+01 -1.437220131091954833e+01 -1.001166719509874348e+01 -1.288405319221806877e+01 2.279163208151863529e+01 3.035907925133762575e+01 -6.053506427295133108e+00 -1.357085919377407190e+00 -2.275572916192680761e+00 2.673543816230475878e-01 1.181586799757105766e+01 2.842712862587244160e+01 -1.105277188955285039e+00 1.278523606417474490e+01 4.147473889810479264e+00 -1.034424252362077112e+01 -3.733899747946599490e+01 -4.338364118902447331e+00 -2.599421298432956995e+00 -4.085630326069544793e+01 9.152202597261467787e+00 -2.056972231397622508e+01 2.686662573942011889e+01 -2.107957940361341542e+01 2.405869738116414780e+01 -3.248767600024107249e+00 -1.031620985542299707e+01 -1.084960832918721430e+01 5.746213163254267009e+00 4.190644492097274565e+01 -1.370248934998073587e+01 -3.796287953310345742e+00 -1.091394307312959988e+01 -2.641476621599651509e+01 3.668068119244444603e+01 -1.222215356052771762e+00 -2.244845887387392214e+00 1.789934039890846407e+01 1.405400698394817793e-01 -2.692558672261694319e+00 -5.386352782170470199e+00 2.010318547060246885e+01 2.627894784738066924e+00 -3.977586793918034402e+01 -2.975720690171137051e+01 -6.850333964168392242e+00 -3.222088832064544217e+00 4.337551268788575776e+00 -1.198352964351207817e+01 -8.658639599271944931e+00 -3.702373229849136749e+00 1.598137715249551860e+01 -2.236506591321461457e+01 1.209595945552467100e+01 1.598630009435330379e+01 1.248620034115604582e+01 2.296479012664608277e+01 1.048423893683198393e+01 -2.037458311804875777e+01 -2.787730597387810505e+01 1.875849728585517795e+01 -1.100133763646242935e+00 7.870089622207513180e+00 -7.179473789109746207e+00 -1.488839668190932208e+01 -2.302074594732366197e-01 3.738173450544073262e+01 1.807798656620333233e+01 2.970401313155069545e+01 -9.799099700899231991e+00 1.367288383132434326e+01 1.342464644518171468e+01 7.360989856011435073e+00 6.394436645575758416e-01 -3.008281813688580719e+00 -1.026295963497032204e+01 2.124770567882267258e+01 -4.724553262910776930e+00 1.264271837885381000e+00 -3.262847659320807558e+00 2.052195561038656990e+01 -1.036470987190962312e+01 4.033108980144361766e+01 4.243076928407995041e+01 -1.738824569440035717e+01 -1.010136703854111317e+01 3.602158435839023554e+01 -5.806494883719660827e+00 7.060143699910961246e+00 1.360707076226437273e+01 -5.631290648038341118e+00 -2.149393115786027320e+00 1.402753837774672974e+01 -9.682479228947713068e+00 -3.062638453144821682e+01 -3.940122987611091077e+01 2.206705752205194493e+00 4.552434626227900516e+00 1.963353750549421850e+00 5.442512285503221747e+00 1.545869249761453545e+01 2.396906733280640367e+01 8.741298054149545749e+00 -2.330353199143809562e+01 -1.184129948147372957e+01 1.844550215037310537e+01 2.226251812762239624e+01 4.569921884607239093e+01 -1.073229811323407645e+01 -2.743169195806565241e+01 1.375356651581694933e+01 -2.219079338893835285e+01 2.912720016148353519e+00 5.037798310502033416e+00 -1.082691415798627865e+01 -2.899938714913435689e+01 7.718767440001452762e+00 7.233974797718594196e-01 2.324944625036824419e+01 4.709754939178552036e+00 1.682765320209039928e+01 -2.208519231077739420e+01 -6.243205373804814329e+00 1.878071785647327463e+00 2.072547242077493834e+01 -5.324879330367860319e+00 -3.661300391352656192e+01 1.997682559240822187e+01 2.655014522688507128e+00 -3.302874967819288798e+00 2.331584703063318997e+00 -1.427662078581080962e+00 -1.965692033537314387e+01 -1.329769072242987793e+00 1.420836031207819161e+01 -2.519903957954295493e+01 2.746123476234603800e+01 -2.394719892508144099e+01 7.201666483435159583e-01 -1.857437779838061331e+01 -3.224274615072075356e+00 -8.488226698670422454e-01 -2.524559567021125606e+00 9.393667179956894486e+00 1.294389825497093582e+00 -9.028799048412555095e+00 2.891845271083027669e+01 -1.200649943605206005e+01 -1.447974805067872595e+01 -1.307684616967777380e+01 -2.525996565596102883e+01 -1.035259427627887696e+01 4.814192162476993997e-01 -1.375353270288181307e+01 3.760351742898552452e+00 -5.110198236294016816e-01 5.426229125564052680e+00 1.694346043984273820e+01 -4.849717892121753415e+00 -1.967759770411196385e+01 3.400515766088763314e+01 -3.057471659651141493e+01 1.143777934408612573e+01 1.227998305954413460e+01 1.191189351211835756e+01 3.009746626216607623e+01 -2.752696743298866267e+01 1.498411680408059787e+01 2.287983161498300433e+01 -3.221945081401032240e+01 -1.666927465372620532e+01 3.763010005048330697e+01 2.470907622151416572e+00 1.247875539866866168e+00 -1.114857423671178438e+01 -1.927604845175600801e+01 2.840001065706546513e+01 5.423765281277773909e+00 -3.314165198062955398e+00 -1.666444593746049563e+01 -1.372461368889386080e+00 2.582903216315995287e+00 5.597801238825462766e-01 3.180074373175312630e+01 3.780901169311863708e+00 -3.082603592672909087e+01 2.302220173054157470e+01 4.622182053132299906e+00 -1.533662136918859709e+01 -2.743543922778894029e+00 3.089979004369715732e+00 -1.197557159845439934e+01 -1.698837098994985340e+01 -3.550761147877795310e+01 7.874112230535966539e+00 3.878620161401782696e+01 2.674416665538121407e+00 9.811564351586474331e+00 -2.269065764323974221e+01 2.286162564908165606e+01 4.828541851639269566e+01 -2.012690003382113346e+01 -1.826336575220277680e+01 1.657054611201068184e+01 -1.411201131588036972e+01 -3.214974138387346159e+01 -8.941928081443613507e+00 -8.260289563827104331e+00 1.000748981455737940e+01 9.834860606616813161e-02 1.619786674788385739e+01 -8.634990392648012048e+00 7.944831762886348514e+00 4.664274530852167544e+01 2.133900879065678069e+01 -4.253667276968105426e+00 -2.269886014666645746e+00 4.737637537505748675e+00 -1.724455116386759812e+01 9.267431914948565108e+00 -8.560660293798058262e+00 8.582507903611837463e+00 3.819920858385496842e+01 -1.782246128910170313e+01 -3.354559288910886750e+01 -8.795738140363638990e+00 8.573474521601491816e-01 -2.399198683604562632e+01 -3.461307480578729212e+01 1.456314697593270591e+00 -3.014310697418863683e+01 6.412625427080039131e+00 2.313865254883405242e+01 -1.211452046838945407e+01 -7.998789927546722467e+00 -2.283258360483026550e+01 1.167768860385632479e+01 -2.886678863572667808e+01 4.856111530888970407e+00 1.088439369593161565e+01 -2.593593547273001931e+01 -1.083675875103279651e+01 -1.732514686157967887e+01 -1.139455692211383031e+01 1.724039415092198269e+01 -1.590431327202065503e+01 -3.338676610322171712e+01 -2.340140811336978999e+01 1.152159571875917976e+01 -1.011903924236116836e+01 1.123487210941909176e+01 -2.172895395810117236e+01 -4.170741945369353942e+01 -4.992083744694735969e+01 2.800943089366724337e+01 1.351360075998312149e-01 -4.502818238199736101e+01 1.627110017137887255e+01 -2.194763558327446873e+01 -1.093235243881360930e+01 1.035851050600300916e+01 2.113999608432015176e+00 -3.023251889263303127e+00 3.596245061707253221e+00 -1.544178380937923478e+01 2.082821373454301650e+01 4.238536062184059539e+00 -1.306986634980409612e+01 9.213040529906482590e+00 1.725045321653468733e+01 -3.319347906886489596e+01 -1.212903310004177371e+01 -1.353991800586012140e+01 -3.161699232875439525e-02 2.032326351426188182e+01 2.017957051027766013e+01 1.692174510009906641e+01 -2.380412058349522297e+01 1.884691816567826450e+01 2.541762517504381336e+01 4.016894471864841165e+00 3.530902970098597393e+01 2.940953172543795624e+00 1.778333206533667976e+01 1.763338856626273099e+01 -1.579395495740789634e+01 2.001459368766909996e+00 2.254936654460232004e-01 1.996515609056103457e+01 -2.705687590710621393e+01 1.557037754503830129e+01 1.422809225194396987e+01 1.563248592512952406e+01 -3.901498538282822004e+00 -1.332786863385723919e+01 4.049677718153817096e+01 5.438546719520635975e+01 2.352696432495971379e+00 -1.379165655030561766e+01 2.828217714871403388e+01 1.388641221029331518e+01 7.228881713360766348e+00 -4.191484642840482877e+01 1.487569493010243704e+01 3.052775565165612193e+01 1.645722451841137524e+00 -3.438447981098425998e+01 5.737142954524932392e+00 -1.917766355015338675e+01 -3.671837867530070465e+00 6.706368304862168728e+00 -3.581719846765207649e+01 5.041734811556298546e+00 2.876413316657941266e+01 -2.277039343246081415e+01 2.616881639122077630e+01 -3.617854899469037377e+01 4.520909149472033306e+01 -6.542475039369811896e+01 -7.102548169128587219e+00 -2.830006367967682124e+01 4.464022277299364561e+01 1.311480194818613887e+00 -3.303695837555555670e+01 2.413764093731801896e+00 -1.713977755624674248e+00 2.340807937939872296e+00 -1.876139199871059660e+01 -1.814896246720507733e+01 1.671560886493449871e+01 5.984910300837534614e+00 -6.684260431835671312e+00 3.900002216473593020e+00 -4.043515605785837863e+01 -2.986924941125133870e+01 6.260016583440047855e-01 -2.793987333595819855e+00 2.752921321901556340e+01 3.407600449311714641e+01 -2.451925639317261485e+01 5.494028661592633256e+00 -2.710928028654739919e+01 1.232493719829070145e+01 -1.944953166535530897e+01 8.873986148268084406e+00 -3.790750681270501588e+01 1.750799454980649017e+01 -2.294824705969145118e+00 -3.977488971859289535e+01 3.161729309454831238e+01 -9.132421122138268288e+00 -1.431581116356140715e+00 -5.119702709404415408e+00 -1.335214609206101599e+01 -9.181266631912340159e+00 2.440793688646339277e+01 4.745857345733648813e+00 1.268070574554918828e+01 2.887538251158984082e+01 -1.927808636959887068e+01 -8.258711221424848148e+00 -5.203758386897706423e+00 -8.407464117365465839e+00 -1.067144554762568021e+01 -7.531400422844817477e+00 4.423624818450203833e+00 1.348596857073778743e+01 2.836716002942531034e+01 -1.301380108806476876e+01 -1.623900190803776766e+01 -7.064725732357070243e+00 4.008291490022791947e+01 -1.348093131289213176e+01 -7.779683311361596409e+00 -1.705827893510730942e+00 -7.370379859022779812e+00 -5.071793730174077552e+01 -1.477346591661484254e+01 7.262675552157586090e+00 7.541278365988754118e+00 -6.581513228442469554e+00 -1.944910134628805798e+00 2.357098240846680071e+01 -2.246808475055615872e+01 -7.160653533766135226e+00 2.332569015704738291e+00 2.736334956364558479e+01 1.193248484571233448e+01 2.124869641042268142e+01 2.734430184359567662e+01 2.245538475899052955e+01 3.494927506759826219e+00 2.422825950236292769e+01 8.205510169892761496e+00 1.894569751387326662e+01 -1.710058596074435044e+01 3.294811269562703160e+01 -1.644027025418024834e+01 -5.505003082687384364e+01 -3.991975431321129086e+00 1.423630449077146132e+01 -1.114696596183535071e+01 3.250570815761780530e+00 8.315763451947539409e+00 5.693393791396760051e+00 1.394562877654492716e+01 3.668197615702699466e+01 1.069175263206900262e+01 5.787671504999674710e+01 1.382292822885850825e+01 1.133298509989337077e+01 2.542025550593848138e+01 2.507028159411486357e+01 1.529953651824305538e+01 -1.866793390768459915e+01 -1.116942247932435173e+01 -4.235222753737323487e+00 1.016484733847217470e+01 -4.216340663295598645e+00 -1.391264536680271391e+01 -4.601868630519234116e-01 -1.703822479876562213e+01 -1.696554763856286030e+01 4.313680873694742068e+00 -5.546143538096412584e+00 -1.616163186377996297e+01 -2.549104945223540142e+00 -9.942751904925703488e-02 2.146850516512339624e+01 1.416883789401659399e+01 1.388017949420467012e+01 2.917791380631925691e+01 8.724971122664836543e+00 -1.252596747651532638e+01 5.277256085219880433e+00 -4.417374129355491164e+01 -5.570943604586164000e+00 2.124851364472294790e+01 1.738697411745470234e+01 -1.042336738830431031e+01 6.568126375274495388e+00 2.497506725078222800e+01 7.243446014490386720e-01 6.809674769047584064e+00 -5.528823894959656648e+00 3.044170004762006698e+01 7.104643917480318649e+00 7.119474131045555154e+00 6.302415035884585137e+01 2.848678364727443846e+00 1.479701747924595523e+01 -2.572015651643134149e+01 -1.490943559666820661e+01 6.774560181302129891e+00 4.288168619757659616e-01 9.624683982988628816e-01 -2.762077629111897892e+01 1.620855552324255910e+01 4.335117415543811248e+00 1.615950769428374656e+01 1.539166716189349859e+00 2.912242751599443125e+01 -1.567395776562262100e+01 -7.667014253192551365e+00 -3.437514368708109203e+01 -9.060651906052786586e+00 -1.772239251852518649e+01 9.266900314747745782e+00 4.125196063998551210e+00 -1.244844054906822528e+01 6.521969953874922510e+00 3.446817733337925205e+01 8.499838177462411437e+00 5.629333744368807402e+00 -3.503303167309670840e+01 3.588950799570798722e+01 -4.199812802652571975e+01 -1.204958230940583519e+01 -2.541236927281992308e+01 3.320602126098552276e+01 -1.418846294802721530e+01 -2.034286585326924168e+01 -2.834934176116098214e+01 1.103424781261801968e+01 -2.180408983202507400e+01 -2.139889993476653274e+01 1.459550774456434219e+01 -1.423309861323051884e+01 3.968247207023403433e+01 -1.768866058719396506e+01 2.746572523621197526e+00 -3.632892803838550577e+01 2.263085188270253667e+01 -3.677596844281492583e+00 -3.341351734709163424e+01 -1.522721032290092147e+01 1.827645753689937180e+01 2.353344774073157808e+01 -8.726208220378074643e+00 2.933869204166839140e+01 9.027784802457759383e+00 3.098863880257483494e+00 1.278189777756184853e+01 2.755804855992886360e+01 -3.032428682020488875e+00 -2.320100456781802123e+01 3.431446198082432897e+00 1.418468746189444962e+00 -2.965472967930664083e+01 2.030021434185244544e+01 1.196624143816561769e+01 3.263968809526994619e+01 2.244283821933576206e+01 4.406443259259954459e+01 -1.517912706318184313e+01 1.920995565850583020e+01 -4.123410111361147301e+01 3.484469838901669902e+01 -1.038508265258923302e+01 2.287061171906597679e+01 -4.912675898590375567e+01 9.254107059551841985e+00 5.983287384727317360e+00 -1.384147474335802031e+01 -5.748573041299499309e+00 1.685672367184123033e+01 2.326316276435387920e+01 2.490894698345718500e-02 2.889177997242339924e+00 -2.150624380004694913e+01 -6.190808174411037257e+00 -2.013457677418686842e+01 2.328614377913142874e+01 2.425039140693813877e+01 4.189156950460775519e+00 2.426125584461820495e+01 3.070543180430605190e+01 1.480792877593889756e+01 -4.480790670708665857e+01 5.539167782533971263e+01 -1.201339142437322316e+01 7.433875305833504399e+01 1.070333389180537331e+01 1.717504779066382881e+01 -1.907394334655931800e+01 -3.684166005981107617e+01 -1.763375863055712500e+01 -1.488687359795864973e+00 2.214918500383171818e+01 -2.647949546130179854e+01 1.052771596249064068e+01 1.681416569947748130e+01 1.233733724246343399e+01 2.801594705175597610e+00 -1.773623131622188653e+00 1.591506861872955803e+01 -3.931433231478079904e+01 2.112017651693714981e+01 -2.536322884550726187e+01 4.252501699443921979e+00 -1.236665792462060054e+01 -3.849233706630081286e+01 1.491887323837848989e+01 1.374107479063205517e+00 -4.068086714755856370e-01 6.381417998827554783e+00 -1.298740547938465717e+01 2.363793947399946305e+01 7.838950373897177748e+00 2.269909602578532670e+01 -9.502750794196964890e+00 2.772262357764036622e+01 1.028227909723595701e+01 3.631215852119783705e+00 -1.295862971926823093e+01 -2.228763100141994968e+01 3.043727625502712364e+00 1.092709173379857290e+01 -2.505302554716195473e+01 1.740605026413653178e+01 3.952276101079603876e+01 -4.486388932128449625e+01 -1.866849176475815497e+01 -2.938900442127174273e+01 -3.809296854613455707e+01 3.303162113013740520e+00 5.641474760683452772e+00 9.371210955921183583e+00 -1.417057330552018968e+01 3.274921355531303924e-01 2.737133007199029855e+00 4.257619709503455852e+01 -2.312371507360387213e+01 -2.809402934803846108e+01 1.061580978510772866e+01 -8.149007524331139507e+00 -1.985331154151061650e+00 1.016398630912272161e+01 -3.741532538782342954e+01 7.060002320469736858e+00 4.757454787048526867e+00 -2.370763204442809080e+00 -6.635988729341240955e+00 -1.184996384543914871e+01 -1.990853463274049417e+01 3.096970669719934932e+01 3.868157582839023689e+01 -2.898354601267211805e+01 1.729346994106309410e+01 -7.215332827312446184e+00 -5.433763668074350406e+00 1.109521329587787264e+01 -6.364002690446126209e+00 -5.173013550310622577e+01 1.570314633822880523e+01 1.570482199077983054e+01 -1.511277841391193988e+01 1.928026979715121314e+01 1.371683477343638158e+00 2.158844921627998659e+01 2.634093563530995752e+01 -4.606021888580390566e+01 1.492116180522732094e+01 -4.433593566265460595e+01 1.767666831911180481e+01 1.720809683359445730e+00 -1.702179582274856529e+01 2.265396307891047911e+01 1.960741101746900972e+00 -4.049253545324226877e+00 -6.633044887214063934e+00 1.724936843625559746e+01 3.713016228211019065e+00 3.458307809789183285e+00 2.373045091013587538e+01 1.428436110353691291e+01 2.776551544394826010e+01 -4.126390148059941509e+01 2.060377417991814752e+01 5.570816826371602026e+00 -1.909287389174583538e+01 1.659891977764083748e+01 -1.011479846107868852e+01 2.352239734589158715e+01 -4.455265197857356974e+00 -3.692802301928382036e+01 3.870961051476812465e+00 4.268521007744990325e-01 -7.388523262292827631e+00 2.189088960884873103e+01 1.968365798101040198e+01 1.097437067514105635e+01 1.171876773710255826e+01 -1.266412767212430168e+01 3.357873887334970497e+00 -6.044176015017732340e+01 -2.355850906229683162e+01 1.095735992335900022e+00 -5.457299714378216038e+00 -1.146977337601930103e+00 3.125322465082639312e+01 -8.740346476144843280e+00 2.487531865263850506e+01 7.630877906981186065e+00 -2.659512286709860973e+01 2.427331340434316331e+01 -2.328955659631724728e+01 1.035181850892548283e+01 2.823731323966384466e+01 2.897526970127367463e+01 -1.525524828606048722e+01 -8.626693631129970896e+00 7.621606085090826710e+00 -8.061146336101494114e+00 -1.327606366331139931e+01 -2.143759219370361180e+01 -3.455982184550174452e+01 3.589650631182671470e-01 -3.825505476014351558e+01 1.099571270236000764e+01 2.542539638771177479e+01 -1.804322444138948356e+01 -4.036673558017636054e+01 -4.015050251679450355e+01 1.767661895067988764e+00 5.265454588573720507e+00 -1.750051182791546589e+00 -6.355793564051152700e+00 2.954900267558876337e+01 3.804441635163792412e+00 2.499029285090274044e+01 2.788115294312369841e+01 2.320455526579481642e+01 7.135104484359445109e+00 -1.866816702796132077e+01 -1.116376922290258200e+01 -1.492971428883500806e+01 -1.716246976449962958e+01 3.124255564419117448e+01 7.394443680890231185e+00 5.752771465950003993e+00 2.098686537200571323e+01 -1.297906903158787628e+01 -6.878901700478762038e+00 -4.449716166583318255e+00 -3.575427338825976076e+00 -3.185039148670465181e+01 1.241238507953190862e+01 2.538813356708045887e+01 -2.217282509768308429e+01 -8.976100999117416990e+00 1.069585675738052899e+01 -8.413998089674500136e+00 -1.583664979946005502e+01 -2.924360093734447830e+01 3.651446985033857118e+01 -2.310973343572415928e+01 -7.506880271536320315e+00 -2.307867523954479338e+01 1.202950625315600597e+00 -1.515828627003234841e+00 -2.409611246553239283e+01 1.525604233857146674e+01 -1.368950718349379514e+01 4.701705870725773195e+01 -2.243506550851261139e+01 -2.794918671842585667e+01 1.512850910547799188e+01 -2.162202571268791473e+01 2.484643624930903272e+01 1.886761113130749834e+01 -6.057133579731937445e+00 5.062265253219232264e+00 -3.450398145897015922e+01 3.970790772074243691e+00 1.600013375863951026e+01 -2.432494293962174758e+00 -1.158340434611665160e+01 6.592890307983826581e+00 2.659855701392985594e+01 5.429774255786172787e+00 5.746791865160120949e+01 -1.906934901394370385e+00 1.559515463911951372e+01 -1.663412114755964311e+01 -3.588547633106028201e+00 2.497400467562419379e+01 -1.939467545912980384e+01 2.450163563812667178e+01 -2.085586508129988204e+01 -6.004424007080864101e-01 3.150399886971513652e+01 8.594746230933907327e-01 1.433211258180161352e+01 5.513701610967886246e+00 -7.063970668515827001e+00 -3.118890291917165314e+01 -2.277923453989266633e+01 7.067307186893746263e+00 -1.524197640772893081e+01 8.313666313905619276e+00 -1.018956151224872109e+01 2.856558936702207774e+01 -8.954802913042670953e-01 -3.949949923044109568e+01 5.744909531711024364e+00 -3.025675536021550727e+01 -1.826863966245985083e+01 -1.370989015965717250e+01 9.876161883820488541e+00 1.731783990037886056e+01 8.567893734641534920e+00 1.431543582210781906e+01 2.603237685030347137e+01 -7.439783355744498117e+00 3.267376778972441542e+01 -4.277330980224927082e-01 9.152000005206634148e-01 9.834492408856601031e+00 1.647359316957692599e+01 -1.926621224356690831e+01 -2.309494308949879837e+01 -9.348529014718189867e-01 -2.218658228743223937e+00 1.223540035842137108e+01 -3.327545864387376184e+01 1.430041176986044249e+01 1.668993291194129824e+01 -1.504505859773522580e+01 1.565747936214583369e+01 -2.326467981259616735e+01 -7.196790972792608265e+00 -3.838543028926590495e+01 -1.566957566440755345e+00 7.601315102828055004e+00 -2.436109827661163685e+00 1.763129776775228308e+00 -1.716012658646083722e+01 -4.371987818212683230e+00 4.252894654739986180e+01 -7.405055043310472485e+00 1.399725876676331282e+01 7.634398790789823863e+00 -3.568974694122159264e+01 -1.701062894949548010e+01 -1.843268128820928098e+01 -2.959789217720438614e+01 2.373073824082430061e+00 -3.196166921315111864e+01 -3.604229774938482933e+01 1.400288202213014976e+01 4.193215991645273277e+01 -1.957921120380168301e+00 4.745583152217502487e+00 1.241038176258763315e+01 3.958680698560626610e+01 2.953061315636065842e+01 9.262181164721399185e+00 -2.462807306216144809e+01 8.158047290019185382e+00 -2.839258372294755972e+01 -5.159198233592263705e+00 5.919155150105439134e+00 2.768257875659095202e+00 -1.316006148629321260e+01 5.876880405731843382e+01 -1.129409864976945954e+01 2.021972022374628253e+01 8.206919065264933977e+00 -9.103225364337138359e+00 -9.566430092745148883e+00 8.483072527114613237e+00 -3.563321657560449296e+01 -3.163374400653549134e-01 9.595114898706276207e+00 -2.927310293768965455e+00 -1.375873535202214981e+01 -8.570296262617063121e+00 1.109733839510834130e+01 1.441968257270113618e+01 4.908297484388508103e+00 2.714265777722537720e+01 1.021405089391766374e+01 1.763780816299080811e+01 -2.542812523648564138e+01 1.757129694007836918e+00 -6.544171684931741062e+00 -3.544580339994058704e+01 -1.045964871834901011e+01 -1.187981909791749757e+01 5.656915157757226531e+00 -7.932557172415750646e-01 -1.131046580695686821e+01 3.171492844415088186e+01 1.969480754856768812e+01 3.869737100216235604e+01 1.115783377433418444e+01 -2.236879711945441684e+01 -1.886259786473943123e+01 5.691320872625427185e+00 -4.994941790835457596e+01 -1.875974495011018561e+01 -1.062878636161754997e+01 -1.783209439750687153e+01 -2.015548247117913405e+01 -8.639671541700245427e+00 2.043326308819460202e+00 1.328990783538947795e+01 -4.132821083152514063e+00 -1.802194648594480952e+01 5.475757094942988346e+00 1.864716898726991445e+01 8.264298161154833622e+00 3.801769109103203448e+01 8.082166087327186332e+00 -4.023953932123887256e+01 4.343305209986498383e+00 -6.443796053278164848e+00 2.591955255628199595e+01 -3.028557372134004222e+00 -8.324452253892800968e+00 3.554096276747538496e+01 1.029335135552217118e+00 1.713042877179055878e+01 4.338173365199601506e+01 2.792899639713370874e+01 -3.624116484279003458e+01 1.291335322744258995e+00 -1.171531390666132388e+01 1.289695060199979260e+01 -8.769433036965279982e+00 1.532797636701517519e+01 3.885993142687691915e+01 3.844266200875109263e+01 1.027064165853070854e+01 -5.906228625581504410e+00 2.911712783059002518e+01 2.148206517503046697e+01 4.382807806283969398e+01 1.906269757896558303e+01 -1.130297456181857640e+01 4.848552690952562472e+00 7.131678695168742976e+00 4.598328734544566032e+01 -3.275276916097366708e+00 -1.986419695152060072e+01 -9.641875443620413932e+00 -3.959052756936517881e+01 1.018034021561557800e+01 2.153984330383192258e+00 -1.359360909745788426e+01 5.332644814973688696e+00 -2.002694879091736624e+01 -6.486922187647861548e+00 4.841537665112025657e+00 2.127002269625310760e+01 1.131063168892799631e+01 -3.196266708845815430e+01 2.323644389425078671e+00 1.418754926662094684e-01 -5.654111864513945207e+00 1.125063338605165331e-01 -3.880284417469206382e-01 2.115688642490990645e+01 6.101835891013970503e+00 -4.186367449005278019e+00 -8.537469235769748366e+00 -1.103496729050570613e+00 3.162409371955880033e+01 1.784871304732859087e+01 -2.457095431178279910e+01 2.215430356858465544e+01 -4.735557747021167607e+00 -1.009793691786298098e+01 -1.978219397923501077e+01 9.523947104320818369e+00 -1.102824159044192776e+01 -3.764954063662395356e+01 1.266106108849874623e+01 -5.070756996967858043e+01 1.429962700917294427e+01 -3.003623051647982933e+00 4.328922331385228262e+01 3.763997104226645973e+01 -2.762150817594793750e+00 -2.654806996471528535e+01 -1.077197035722426754e+01 -2.565975422535121098e+01 -3.835464957277643094e+01 3.135704321413252060e+01 2.042985237935099008e+01 4.025626179874506505e+01 1.156528902668078018e+01 1.757943268762306133e+01 -3.269763744003979156e+01 4.379326004601500344e+00 3.894929957344660920e+01 2.197252050023224257e+01 2.109962900090046034e+01 2.556923559969962767e+01 3.541167860807841627e+00 -1.165927470771749519e+01 -2.161323250932304063e+01 -1.173495407354331377e+01 -6.407653343825897352e+00 -1.616947546751690012e+01 -3.514521555340848380e+01 2.461892232469153896e+01 3.613529323195336485e+00 1.899447813819324438e+01 -2.840612032647825913e+01 -4.059444094769762756e+01 -1.686222126569886370e+01 -5.750917456997701294e+00 -1.470393942915462837e+01 6.361105166413753231e+00 3.185807792800370208e+01 -1.384674021975882141e+01 -1.069813545622850093e+01 -5.321427521883256517e+00 -2.662101678174448693e+01 -1.718194746753349733e+01 1.579685982764151575e+01 2.569792335651491300e+01 1.770647782671430193e+00 2.252906145346826428e+00 -2.697043032860721112e+01 3.020643772937884464e+01 -1.347932824635267091e+00 3.352989499276706908e+01 -3.136487371978885363e+01 7.299136877953500857e+00 2.592945226168582806e+01 1.418103318023695492e+00 2.368234142099388961e+01 3.349235639305935486e+00 5.667638250383302534e+01 1.278281623499509401e+01 -2.995539066097893866e+01 2.876868867600697399e+01 -1.997300605073356605e+00 -1.804438718877366554e+01 -4.154416898216852161e+01 -2.055680989547078141e+01 -4.455886992305653216e+00 1.248851566218924569e+00 -2.384530401576895642e+01 -2.518915157313062281e+01 2.008475803187230824e+01 2.115561739148120424e+01 1.672266273180225227e+01 -1.639276763051696406e+01 -2.520176831483274782e+01 -8.939361380539699198e+00 -3.900574040587802216e+01 1.035523252557508300e+01 -1.389571339650941972e+01 3.910753710815881590e+01 1.051779070975866937e+01 9.997142150653221648e+00 1.221820456507245822e+01 1.079811485320129272e+00 1.036492931146459640e+01 -3.473021688167893473e+00 -3.516687417552343042e+00 1.275484467971828295e-01 9.840820627101413365e+00 2.414953043249568410e+01 3.426375569528412601e+00 -1.898153720834202574e+01 -2.605564186860944176e+01 -1.302424468106421074e+01 1.648618164360647143e+01 3.711502029339606601e+00 -1.659377984449270649e+00 1.974960645250013158e+01 2.794981039956381608e+01 1.294084118968201302e+01 1.379804419404015192e+01 3.769481919093802702e+00 6.831269431059174835e+00 3.156108893511560609e+01 2.136560810901545437e+01 4.248467909608195470e+01 3.170194006639964357e+01 1.175668208366099643e-01 5.667117076314055701e+00 -2.199382177902955249e+01 -8.197061942637787979e+00 2.100684009526865381e+01 9.429805327590436548e+00 -7.272151253777741964e+00 2.663989771803080231e+01 6.229389324768681568e+00 -1.949333922609119796e+01 1.649989986940306608e+01 3.121840462403924477e+01 2.018304870468814016e+01 -2.437775793769030486e+01 3.968179967657087559e+01 3.439401467820512703e+00 1.807972857617027174e+01 -1.265610301578344910e+01 -8.728045379754968636e+00 1.943104067015311642e+01 3.164531184866699576e+01 2.805416681094801490e+01 -2.462516417396246382e+01 -8.033685706518854275e+00 -1.484254337639879573e+01 2.429962594234020301e+01 -5.537625429755353323e+00 -2.958751082114126163e+01 1.621545388375669416e+00 -7.188166189590146082e+00 -2.849562966684651499e+01 -1.165975674554825581e+01 -1.347003779003791379e+01 1.207225669758507891e+01 -1.513509535996777444e+01 -1.655625762130215861e+01 2.661903891638585407e+01 2.645989556500126128e+01 1.792212288527438702e+01 7.567726134652287051e+00 -1.797626138844217891e+01 2.502889743338501560e+01 1.349956009805075752e+01 -2.003575768013489977e+01 3.226527940040476494e+01 -7.976334569875053182e-01 3.690226140650145936e+01 3.482816940348627810e+01 -3.167672589274462780e+01 -1.482512063081918186e+01 -3.046417618336057487e+01 -9.173098173984266523e+00 -4.020999140038297526e+01 4.776401399212991450e+00 4.216517298837221972e+01 3.507689971459925005e+01 1.785895391407873234e+01 3.216622140809825225e+01 -3.971928217359553770e+01 -1.390669987567981636e+01 -1.557740208969904838e+00 7.923326046552721103e+00 -4.794836405507929555e+01 2.889427609511903583e+00 -5.034280283876522155e+00 1.312956385418338368e+00 1.880147943024149981e+01 -2.367060821853936847e+00 1.891743966445973513e+01 -2.172405755590271070e+01 -2.931726218006070894e+01 -1.581826398198464823e+01 -2.738761252594954243e+01 1.428075060814322406e+01 -1.806096807626224887e+01 1.381089067916808588e+01 -1.761889540504958873e+01 -2.134694821851880420e+01 2.344187375419199526e+01 -1.543940600974823241e+01 1.573192372061852851e+01 -8.952090883313200464e+00 -1.353211723353143014e+01 -2.643883618413946834e+01 -1.762430585255262194e+00 2.929517878191230906e+01 -1.330307875549098462e+00 7.149047250558807853e+00 1.235980180663463823e+00 3.018115201915192003e+01 7.370461621252340834e+00 3.999466522858893569e+01 2.346299805758209089e+01 2.159770310813021155e+01 -3.399194381759929939e+00 -3.993013157674680347e+00 -3.449099500381336725e+00 -1.808786314884384128e+00 8.622576486706577725e+00 -5.005564562423584718e+00 -1.994324955311995140e+01 -3.626266983657285436e+01 -1.043194548192375848e+01 3.851621420597960821e+01 6.009863058707574091e+00 9.158231717752931544e+00 -9.667404234197729096e+00 -4.284613440219263225e+01 2.645523523166344759e+01 2.468739221363142633e+01 1.076065201913321800e+01 5.210289322966734638e+00 -2.882024829876446148e+00 -1.720343624610885414e+01 -1.093272034893244360e+01 8.360644528108027274e+00 -1.078046922009326458e+01 -1.713007993711693899e+01 -1.561258046145197476e+01 -5.287174970135014007e+01 -2.047929125530384553e+01 -1.129112489554739440e+01 -5.766057700034869171e+00 -3.575590993034203802e+00 6.060841050526168061e+00 4.505047027970413787e+00 2.961557666955463741e+00 3.529888849498084369e+01 -2.652471767926502366e+01 7.884339779699766737e+00 -1.878937058182072661e+01 -1.031748796770840215e+01 7.746483883209622334e+00 7.989751157618342425e+00 -2.404156334822463492e+01 1.576352619767665431e+01 1.661187677375402849e+00 3.833245390378111495e+01 4.196870412787948368e+00 3.442352057397967124e-01 3.128005646515244109e+01 3.600001869461219695e+00 -2.938095056443428277e+01 -1.174082055316355522e+01 1.408161032461259410e+01 -1.913854810868389222e+01 7.303192885089496045e+00 1.721044213420946889e+01 -3.493749336176620801e+01 1.767225041477615477e+01 2.799156934025901222e+01 -3.691350554465100409e+00 1.939506083826096727e+01 -1.917112307069367816e+01 -2.378976938980318678e+01 2.999795833211317486e+01 2.678693655840133303e+00 -3.960729388532210038e+01 1.411712099883710181e+01 -1.472768444241520314e+00 2.489071107888671364e+01 -4.194968248440599901e+00 -2.404505150173145012e+01 -3.947446758751082996e+01 -5.560793163906173397e+00 -3.164610009320243833e+00 1.110264341899336316e+01 -2.071535203137742087e+01 4.062679034587077354e+01 -7.955788784838376593e+00 -1.153188716369932143e+00 3.349434347621685504e+01 -1.132307230836384448e+01 -1.551709748122026156e+01 1.629678765541522267e+01 6.201398043189790599e+00 -2.322040291764688291e+01 3.342701012394925897e+00 1.456944354515020379e+01 -2.902001076767405152e+00 1.926248380991311393e+01 3.478486261111009270e+01 1.249724907443653876e+01 -2.222112163096802107e+01 1.649836965467635963e+01 2.196070847238320134e+00 1.741700362719905115e+01 -2.360910223093119598e+01 5.152037828383918772e+00 4.095215831420464525e+01 1.780454372965254350e+01 -2.579110776180516851e+01 1.390524219584634347e+00 1.505661162195589498e+01 3.301238188612026647e+01 -3.813127622344273959e+01 1.395562659905645830e+01 1.848446806828130207e+01 -6.189013955524983679e+00 -2.790938721433339254e+01 8.505827680449209893e+00 7.617574254560906866e+00 -1.296497497352786965e+01 1.308713780010908501e+01 9.468945692932491554e+00 3.763704192934707038e+01 2.582884005687045015e+00 -1.606369668091052105e+01 -2.694346016792565734e+01 -6.409120838481621618e+00 -4.220782027035466122e+00 1.428330761171824648e+01 -1.330874357046803347e+01 -2.323200032124677961e+01 -2.303666195006805495e+01 3.488326727431338981e+01 2.793216010751713796e+01 1.738531789198144750e+01 2.609726878258255311e+01 2.666595645959032623e+01 -7.326230087359709486e+00 -7.449766382530812692e+00 -9.684878589492516454e+00 1.626762772327167994e+01 3.285672295375319685e+00 -8.561649548184703917e+00 -2.215850771180390311e+00 4.960985135549061908e+01 2.374281159652322515e+01 6.998956489875036713e-01 -3.251949012796569605e+01 1.040913689844681800e+00 1.184818294693702434e+01 6.165360311891381784e+00 2.989610325941431501e+00 2.722364179433301246e+01 2.849020983084129455e+01 -3.939410250703553995e+00 2.484264667435504492e+01 -5.989622160291388830e+00 -1.746911398152522210e+01 -7.261715725643781205e+00 4.748691682359190480e+00 1.654910990786632041e+01 -9.432982554321062807e+00 -2.653744195620148361e+01 8.864337993999521714e+00 1.110845552371490186e+01 2.098826881564093416e-01 -3.056671469543763564e+01 3.673815227166998199e+01 8.085018781527097076e+00 -2.692928954461866908e+01 -6.107211404723143389e+00 8.441766687395682034e-01 -1.422159057106475899e+01 1.026234887794326589e+01 -2.607304550695312528e+01 -2.716048608742994475e+00 4.677409487618860773e+00 -1.955638213657682911e+01 3.239814945866656615e+01 6.725486402962156385e-01 8.900642492961753360e-01 -1.896315241338633228e+01 4.378153994181560371e+00 -1.618895384663897730e+01 9.976703865999027032e-01 7.011386024977669607e+00 -8.010862217957001263e+00 -5.937532243145676603e+01 6.288186964091684317e+00 -3.049719727034476335e+01 -9.625331422318337715e+00 -1.018141129027515923e+01 -2.059536471410046587e+01 4.189088523727229507e+00 -1.427340929732564589e+01 2.121143831662994028e+00 -5.843341078593166316e+00 2.985932613684285286e+01 1.193697782301020816e+01 1.071765866110147236e+01 -1.286821813445273222e+01 -2.581537275985755642e+01 4.888929768415779620e+01 -6.535980098433222807e-01 1.694313050553538602e+01 -6.429387451601087378e+00 7.084809483936123975e+00 -9.646071166513388917e+00 -2.088572047718643176e+01 1.413993295002982542e+01 1.185295666512396906e+01 3.086675124941647752e+00 -1.363157494983590290e+01 -2.050681050799804783e+00 -1.814498866139552291e+01 6.837668874053358437e+00 4.000346459589509607e+01 -2.132654760028417584e+01 4.010452716965333764e+01 -8.869066058659559104e+00 -6.312160200051880388e+00 3.044802896567509265e+01 1.202483320175732828e+01 2.982579255049341782e+01 -1.093019402339334789e+01 -1.402988420195958774e+01 2.456480007769285834e+01 1.612542121569464371e+01 1.993066593965520994e+00 2.304740311219328674e+01 -2.180183871023418263e+01 3.851219992210145904e+01 -3.630964201734182950e+01 -1.918692616485806468e+01 -1.183887986004272364e+01 2.244265799559745744e+01 1.797338347513329282e+01 -4.347079312728099865e+01 4.780254989566218526e+00 -2.336138237827372066e+01 2.718085506856514044e+01 2.173615799151151151e+01 -2.449864579984472357e+01 -7.533064430438189518e+00 -2.805949692450956690e+01 -4.671089898205023871e+01 1.266515337504273653e+01 3.219059078448408329e+00 8.414160780978610532e+00 -1.602947054197429555e+00 7.565627575488425904e+00 1.628736381892333185e+01 -3.438475319681045050e+01 -2.786065304081830973e+01 4.316011815789926320e-01 4.053499307576916344e+00 1.292891222307606824e+01 5.293173756796277551e+00 5.902513476699171591e+00 2.572869860375408280e+01 1.901146536377241247e+01 -7.307487644472415056e+00 -2.238720908541507271e+01 -4.310022728364857336e+00 -2.187645345321754675e+01 -3.355643316468087001e+00 1.107542162239123584e+01 -5.969872763838999674e+00 -2.218666441169045456e+01 2.020565463540566853e+01 -1.128039319826304343e+01 4.181718854865035695e+00 -1.400289907753978214e-01 -1.440636748722003446e+01 -1.323959960217579734e+01 1.263815206544197167e+01 1.797131705965986015e+01 6.392656197300984999e+00 1.146502221883860528e+01 7.456270415282563846e+00 -3.165526548912047389e+01 -1.105636759253587759e-01 -3.037823145576001860e+00 -8.617933938847690101e+00 1.706836095993674007e+01 6.145139768905085731e+00 -1.421747350069355420e+01 5.501391185055965138e+00 -4.126969066665584052e+01 -4.384002556273483897e+00 4.221666991370260291e+01 1.794052007341122490e+01 -1.234623266705962230e+01 1.504791920431794239e+01 -1.202678474318494217e+01 -7.621210786788884528e-01 8.465762244556941596e+00 -2.861942337959320781e+01 -1.777135621385451003e+01 -2.037803159414315246e+01 3.314620519192435211e+01 1.225976820523114341e+01 -6.667620114218436811e+00 3.299876206178925742e+00 4.525526625923777857e+00 -1.555465354403015255e+01 -7.478096836277603465e+00 -5.338355682813724634e+00 -1.452462982024410998e+01 -8.474120354616715645e+00 6.459610619333684411e+00 -1.606554542850239464e+00 8.490650011520193274e+00 1.155216639105298881e+01 -4.278708843771266856e+01 -1.684695169804043857e+01 6.063406183867292043e+01 2.114997093979329179e+01 2.695659030401239775e+01 -1.297493297016638181e+01 -2.270024721373426146e+01 1.582432912771579758e+01 -8.136078442250789244e-01 7.804253433504579895e+00 1.906393867986944457e+01 1.482323720844573245e+01 -1.477156307155741466e+01 -7.360762360290607376e+00 -2.042499669680123198e+00 1.498883055086606220e+01 -3.418088910928153012e+01 3.953191096247135761e+01 -2.315474409537180378e+01 6.234260801268324492e+00 -9.995574697377730189e+00 -3.992768210315892929e+01 -5.646101519055866547e+00 -2.445479499351492692e+01 1.195361641789645768e+00 -3.200691407171309777e+01 3.128645614971588884e+01 2.936912303706064264e+01 -8.320063772033188698e+00 -1.905516071022690028e+01 1.050813892636388580e+01 -6.192718659781071722e+00 4.626748355654705591e+01 -3.514979729343241388e+01 -1.929783544536752871e+01 -1.662012608318035234e+01 -5.398361491970167236e+00 1.161038836388522277e+01 3.501828945610900412e+00 1.052325842915977638e+01 -2.521406607658502708e+01 -3.060042965154080008e+01 -6.424243735111677900e+00 1.195237576950942859e+01 -1.291357697909539759e+01 -1.280587703037137715e+01 -1.686768067981995500e+01 -4.252304220157106407e+00 -2.400265858018729048e+01 -7.565227772866169431e+00 -1.000253501934155764e+01 1.087955400243891368e+01 -1.042705201640804802e+01 -6.467450548055133197e+00 -2.061997251890723248e+00 -1.249589683903432835e+00 -5.764991720537724351e-01 -9.266701136136735073e+00 2.979977126029297985e+00 3.209758238976281319e+01 -3.673258937102380628e+01 -1.568461624221290940e+01 1.864465414063142390e+01 -5.460230372028622270e+00 -4.721964073793815331e+00 -3.366509016876131000e+01 9.348407236603335946e+00 2.998908778735464153e+01 6.085173129549421134e+00 3.384126013006879319e+00 -6.144415089502740734e+00 2.274190143552896615e+01 -2.075918761666719803e+01 2.887883662356691694e+00 -1.643794416473885533e+01 -1.214129682759461426e+00 -2.871738369748922182e+01 -2.178134172523570555e+01 1.957197487738146791e+01 -1.545596665259147784e+01 1.698280168113788591e+01 1.171725288566775269e+00 -1.135911014533030894e+00 -1.291824425594198544e+01 4.204692675521797263e+00 1.054926863025760397e+01 3.756130756498963663e+00 -2.296497483635281256e+01 -1.595353606356311360e+01 3.069513019452738334e+01 6.181890808669879789e+01 -8.186530050046249229e+00 1.649261345627538589e+01 -2.956606829847331852e+01 3.271750316113848811e+00 -1.059767163589810934e+01 -5.361661494331824152e+00 2.567373031437397479e+00 -2.034430016787198170e+01 3.373895061965134801e+01 1.155158051031893862e+01 1.038418904649929253e+01 3.150190568687837001e+01 -2.779404090380535308e+01 -2.520397722270118734e+01 -1.428072622025169203e+01 -1.342723006790140516e+01 -9.728233705950795951e+00 -1.375447755411096473e+01 1.030907628658283848e+01 -3.107145168833956461e+01 -2.861778338530932686e+01 -4.308180204899949217e+01 -6.923132026945872930e+00 5.504080491172796030e+01 -1.327225514579953725e+01 2.117704616180875021e+01 -4.018015521499079767e+01 -1.371267921223114428e+01 4.291131670304237389e+01 1.983589720320809846e+01 -2.494278740441483677e+01 -4.513196702453309506e+00 -7.124586894797287684e+00 -3.978074380286555822e+01 -1.459354520565241131e+01 3.486570035969062076e+01 4.691493312485896894e+01 -7.372803703955153942e+00 -1.804607731008886518e+01 1.346109024683164535e+01 3.601455464566980069e+00 2.447039102452087889e+01 -1.371689181591146500e+01 1.937245849650977902e+01 3.183286294274892825e+01 -2.050237179190553150e+01 -3.482108001425385346e+00 1.919718411452956275e+01 -2.883292208825896541e+00 -1.473687304869282144e+01 -2.006937078847395473e+00 -8.144728004517544306e+00 1.956323518430080455e+01 -1.854286930633851327e+01 1.423001465868113868e+01 -4.537082823813480381e+00 -2.759719075058712079e+01 -3.507546508426634091e+01 -3.272867957160161989e+00 -2.046585152570413868e+01 -3.117918687896203522e+00 3.205612339653289400e+00 -1.898042049738602088e+01 2.308267212535908719e+00 -7.349140792676309708e+00 6.075496585346726874e+00 -2.528000696679593773e+01 -2.384074936888178620e+00 7.148972638185318473e+00 -1.332874624680548514e+01 7.823825361504093578e+00 2.271286928862838295e+01 -2.448352344980094841e+01 1.064407678302304916e+01 -6.055763983964487451e+00 -2.111483046548528364e+01 3.456855313804203433e+01 9.831006411375453169e+00 1.911162600877927886e+01 1.426624487999142765e+01 1.535187742100975150e+01 3.459920592357710944e+01 3.505902660640006729e+01 2.644802976869061695e+01 -8.017660802875234083e+00 1.510223788449072835e+01 2.082668202981576400e+01 -1.672843500038678499e+01 1.764716175007028098e-01 1.852258215662440932e+01 2.088195869721047870e+01 8.026177808546792747e+00 3.690047979688709745e+01 -1.169529215974458580e+01 2.557605591331954287e+01 -4.252844003598753808e+00 -1.373936454196274681e+01 -3.233326527700034347e+01 1.607905653423702574e+01 2.613631991185917158e+01 2.047750796410429786e+00 -4.953213518657947390e+01 -2.770471359595564920e+01 -3.055781116647190032e+01 -1.658134879080542490e+01 -9.713156997876144061e+00 -3.030817654149877249e+00 3.163094884982022137e+01 -3.199660882171458276e+00 1.363260926433110320e+01 3.432875891782103839e+00 -1.457844094185532846e+01 5.506268439399165437e+00 4.049304013686481341e+01 -2.199574816842471137e+00 7.878166845637101012e+00 1.008916471087126254e+01 -1.719006703620040932e+00 -3.914251929653009832e+00 -1.186135501133549042e+01 -1.394281953238907334e+01 -2.007719898959424398e+01 -6.716870357969549232e+00 7.199569490924365489e+00 -2.250716764137359149e+01 -3.544744638356934274e+01 6.762194254209411781e+00 3.528439686125351216e+01 4.566992815822328744e+00 -2.381721059915943073e+01 5.351639354642885316e+00 -1.729423697377286828e+01 2.870436275600250298e+01 1.434319236608053494e+01 -2.006057911875731037e+01 1.163167786671366066e+01 1.430603910091472741e+01 -5.465786145136377172e+00 -1.208535637095416249e+01 2.314445316432062327e+01 -1.243304317270777837e+01 1.016142421812599572e+01 1.194964693424570967e+01 -2.967809014256630462e+01 5.737696476283138836e+00 2.987178045774322044e+01 6.145791300147451786e-01 1.466468042628580726e+01 1.250068379471599300e+01 3.535259084212166059e+00 -1.386063530229350249e+00 2.279539224275346143e+01 -1.963819670748985402e+01 -1.280938627744738589e+01 -9.979029575011619357e+00 -1.531788589720487259e+01 -7.033604548175704352e+00 2.335149219499820461e+01 3.501939091054117625e+01 -2.475011672629111104e+01 3.274567181272427963e+00 -2.264384486057623747e+01 3.205240113922076528e+00 -2.519317244877758455e+01 -9.563302606958520968e+00 1.485917340276605358e+01 -1.038209243398407544e+01 2.880611731434377631e+01 -1.171978772007030045e+01 -5.585184281754505875e+00 1.800285822226987409e-01 6.415617346144598443e+00 1.929636380279575647e+01 -8.751464884419608126e+00 5.145219654100503703e+01 4.177851630805402294e+01 -6.538698015736914115e+00 3.858406480734178956e+01 -1.093638849058589990e+01 6.616454449053386089e-01 4.323549566006324341e+00 2.457086595958917741e+01 3.044858259487241625e+01 8.927148112925817003e+00 3.527763716857715792e+01 -1.586665692023709617e+01 -3.923552448011341909e+01 2.257460722026345934e+01 -9.932893243867605193e+00 2.189985254970749651e+01 -7.332167690325661624e+00 6.141062380225924322e+00 1.916599057315635690e+01 1.521974457571685591e+00 -8.475423072395894764e+00 2.006199532894603266e+01 -2.541067788498847335e+01 -3.172328085166299161e+00 2.411325778937910513e+01 1.915952768679110463e+01 2.912681250802623367e+01 -1.686535197217186166e+01 6.911771667489561288e+00 1.339024191997747337e+01 -9.938127385408177972e+00 2.222111130778766608e+01 2.361412714648560396e+01 2.940166329125791123e+00 -2.169973380725112122e+01 -9.919864213604611791e+00 -3.160075798083516929e+01 1.303418415107735662e+01 5.426799434353015528e+01 1.531207710347479889e+01 1.452182402479088985e+01 1.159081752754369354e+01 -2.966375960635932074e+01 -2.104831260067359722e+01 -3.082467013216484020e+01 6.401539648806393146e+00 -9.670284868378324461e+00 6.724737034534248536e+00 -3.869022452879653429e+01 1.904169569614597179e+01 1.734468203988344337e+00 5.390112370066995062e+00 2.796072043343571423e+01 2.128834375243203070e+01 3.257120500661703666e+00 -1.452896945858555711e+01 1.933393047812051435e+01 -4.468295450277656755e+01 1.126087031376491687e+01 -1.511137934567885033e+01 -1.727292106949685380e+00 -3.980425242260437102e+01 -4.502861081097641716e+00 4.791433081973285368e+01 -4.494072575618747400e+00 -1.935408465122666755e+01 1.123537807592883198e+01 1.280206449010745828e+01 -7.063911486653836391e+01 -1.477096418988212179e+01 -1.857152268261181760e+01 -5.035558575297621076e+00 1.196675607113991902e+01 -3.433427781700275716e+01 -3.861502448007923860e+00 -1.458095821753429888e+01 4.456245977199047914e+00 2.426874130793649442e+01 -1.627081660691219867e+01 2.602074547995358955e+01 -6.966570714952257326e+00 -1.232472477454084370e+01 -2.531071089362597704e+01 -1.520909206340636999e+01 6.523692493173998130e+00 1.884595152809302476e+01 1.601469122629497122e+01 -3.793432691664794798e-01 6.875852877335862701e+00 -7.061460480143225915e+00 2.168915774231813387e+01 -4.372989981890641253e+00 1.759726134832835243e+01 -1.315619777558344339e+01 3.123053100127494819e+00 -1.891178182583825773e+01 2.213236498114184059e+01 -2.637888494572845133e+00 3.232171421703135650e+01 9.121672015089556496e+00 -1.033192651360253844e+00 1.366389054371969225e+00 -1.062522337233190228e+01 -5.173473543507323136e+00 -1.068815905433652702e+01 2.179187809912838958e+01 5.956336770094607047e+00 2.426859942213534538e+01 1.123371723858385707e+01 6.459619800422063740e+00 2.954694690245248268e+01 -1.369964223917919455e+01 -1.526141834777966544e+01 2.774004763771053206e+01 -1.758393461000749225e+00 1.383721434128952765e+00 4.368135712897729661e+01 -1.741386604003445626e+01 -3.334621608234807244e+00 -2.783948264508058301e+01 -2.415593014882698952e+01 -2.719159269614476671e+01 1.980031831281431565e+01 -2.918753506779616647e+00 -2.713983448003778776e+01 8.559203213817877298e+00 1.144063879553986496e+01 1.818210377639678299e+01 -3.920068755149694084e+01 -1.203342510110280816e+00 -2.482717528845864052e+01 -3.042253072555464399e+01 -3.885355671091625496e+00 2.433744760465799928e+01 3.955586176913531204e+01 5.157025071512158831e+00 -1.365013695799671112e+01 8.964774655337006237e+00 -6.879842778649098101e+00 8.104359055053295791e+00 -5.634459811035340771e+00 9.038260408552673653e+00 -2.719747089234861193e+01 -2.122472938653213248e+01 -2.442892119073529500e+01 -1.279146647376842516e+01 2.577502207502197962e+01 1.209371110163393226e+01 1.030832592771018952e+01 -8.471551356840135938e+00 -9.028085589350030915e+00 -3.838328599782175221e+00 -3.484415676286548802e+01 -2.849603368660874381e+00 2.487201547718219885e+00 -7.930549499693960946e+00 1.576299032065117700e+01 6.994019102444108960e+00 1.222491118986676639e+01 4.462615574916655703e+01 1.089566934731974079e+01 -2.543795788452106077e+00 2.175160396109041017e+01 -3.329282391385456563e+00 2.397915339146248925e+01 -2.520854634024344065e+01 -1.021810604396573297e+01 2.053718546354289032e+01 -1.532153364704710086e+01 1.501869478300041294e+01 -3.793944510798546332e+00 1.144332356138538032e+01 2.043247986766409596e+01 6.521925418192241475e-01 9.015503480342846876e-01 -6.035432539622069825e+00 2.249016071682676809e+01 -4.576736155145412432e+00 -2.553503263468400064e+01 2.486948771804370040e+01 1.358816112636888285e+01 -7.673070870313241088e+00 2.483238701439323393e+01 3.202563586779844762e+00 1.537954182232471467e+01 -1.553474869013963655e+01 2.776884682129949766e+01 -3.540249976694016709e+01 -8.625038069474403102e+00 -3.013625591054653885e-01 -5.698117037033004983e+00 -2.473998962750248154e+01 -1.214660448357783551e+01 8.178103777322512258e+00 1.427576685269273682e+01 1.529826510690106645e+01 9.146880644551902861e+00 -2.980043488798869333e+01 2.521444205581273135e+00 6.818348165965952390e+00 -2.183795738470017511e+01 -6.687742305761524619e+00 -1.545150094259361495e+01 -6.967744994792816726e+00 6.136857028062470576e+00 9.962703711243161564e+00 2.313794246132250265e+01 -9.776852811431025359e+00 2.832203026404956603e+01 2.933954178358541043e+01 -6.554826381580997285e+00 2.198963811608265928e+01 -2.821560886994656414e+01 2.411476198259235559e+01 3.579977293938996752e+01 -7.228184839523342120e+00 8.745417108831677888e-01 2.201557777337603738e+01 3.121757245272457904e-01 -1.331965630213764307e+01 -3.776570534215654806e+00 1.255601061857872480e+01 1.291811277512338307e+01 -2.869000888748877998e+01 -6.718841158864520935e+00 -1.058097459048786781e+01 1.540911827000127410e+01 3.635235946044171129e+01 8.404409745055266612e+00 -2.492823695015447782e+01 3.588190984002505246e+01 2.671686099930724367e+01 -2.934230779130943212e+00 1.639259066133464504e+00 5.590681702598959468e+00 4.251471370380245673e+01 1.928356443451339786e+01 -3.286141369994489736e+01 8.293430025224552082e+00 -3.010783661471637984e+01 8.085703767215028037e+00 -1.332918362322932371e+00 6.443631732202549145e+00 4.477021288318150383e+00 -2.166457950822497036e+00 2.201861068192132365e+01 4.089429891663765915e+00 -9.824787495052234476e+00 2.036522978013527307e+01 -7.142421554349863477e+00 2.709697411097474173e+01 -1.663231611263738330e+01 1.846423384599420814e+01 -3.119011024047147274e+01 -4.244211833803326073e+01 -2.375263868106356480e+00 -2.209730892390063417e+01 -3.624898034938306068e+01 -2.095899284758668379e+00 8.104439019560466306e+00 -7.346097230917035148e+00 -1.231934582777844334e+01 4.799014846311419547e+01 1.076874372351110409e+01 5.099537821104033419e+00 2.413535185728410681e+01 -2.324741248561437246e+01 -4.484855981723046447e+00 9.993539719597158921e+00 2.499401452603419926e+01 2.190304421404206181e+01 3.515169190930005350e+00 -4.956776990823598794e+01 -6.372967248801631790e+00 3.368653058439483772e+01 -5.053557754144016911e+01 2.669085684515956203e+01 3.938333941823490836e+00 -1.171407638776687676e+01 1.019583762594720255e+01 -4.006431209226909829e+01 -2.789800517642144939e+01 -1.177567494871409615e+01 7.878601952125930730e+00 -3.930753791596825586e+00 1.104076084802253455e+01 7.284969704803727630e+00 1.129539978284254786e+01 -1.228909436805055044e+01 -2.272888916182063568e+01 -1.474149032831078010e+01 1.162243565624937247e+01 -1.563999006097211364e+01 7.406327294340284695e+00 1.662107657403485561e+01 1.700500352804442272e+01 6.874457544270377696e+00 -1.810079079963920989e+01 2.007027408274297819e+00 5.265692090629131350e+00 -3.522795479202248714e+01 -1.207477102427599647e+01 -1.217760157161374757e+01 -2.061952544416261190e+01 -3.284897281280687764e+01 -7.045110299073151783e-01 -2.754226765784599351e+01 -1.649013286994330585e+01 -2.765216539098985038e+01 9.384028410554549282e+00 2.175141311317113235e+01 1.871599691675610089e+01 2.188960995303096979e+01 -1.299894404656802749e+01 2.033902347578372982e+01 1.165712099653674549e+01 -8.154617250403706219e-01 -7.477659026835529410e+00 2.486218067369583906e+01 2.532051636856926535e+01 2.947418500170087086e+01 1.901371232372685327e+01 2.073419480051645447e+00 2.066767051541753997e+00 -7.222636850330212077e+00 -2.863592551672729414e+01 1.535984535333425427e+01 -2.822083403162696413e+01 -5.942832288091606685e+00 1.434129426438348354e+01 2.495985221404458887e+00 1.070472170571891368e+01 1.792262842738856676e+01 2.694034002798751715e+00 1.571022955657783093e+01 4.367996130272433497e+00 -3.242048570358556248e+01 -2.296138265137812162e+00 -3.815943442653072992e+01 -1.296738776439171303e+01 -7.881567282176432654e-02 -2.233280254308307988e+01 1.424604463165145063e+01 6.264130009326001058e+00 1.835001197939702422e+01 -1.360011716490447320e+01 2.016509691566305307e+01 -3.177444770145440245e+01 3.294816986527003877e+01 1.294034089208925664e+01 -3.838285538817908460e+00 1.306827519175267938e+01 4.090239230160636907e+01 -5.179761126173378916e-01 -3.110807583664335851e+01 -2.351313250408754829e+00 -7.232020563150627357e-01 -2.715493420618425446e+01 -5.470885734448464888e+01 2.807347489793727835e+00 -1.757507547334371267e+01 5.882335226421759877e+00 3.541618205607512238e+01 -6.540895430868840066e+00 -4.640693754698998141e+00 -3.672693457894102398e+00 -1.906444179202548739e+01 -3.474584517111708237e+01 1.323200133816332169e+01 -4.162466865121064785e+01 -8.132427785672041054e+00 -1.706437954385538092e+01 1.546805799169992568e+01 1.213702635800876806e+01 -2.002305694127622715e+01 -3.233850115595190644e+00 1.540344762004633949e+01 7.051723318333781521e+00 2.073434163465913471e+01 2.272200117131224495e+00 -2.658218303003217287e+01 -1.779746845362485175e+01 3.771003110415909987e+01 -4.230039008650654964e+00 -3.143942750101547290e+01 -2.193116846784130303e+01 -8.618914146565085588e+00 -2.313147292660151777e+01 1.048025511434184054e+01 -2.339261712919372016e+01 1.735902635297366459e+01 2.873251095580963010e+01 1.585855381055493751e+01 -1.331384719029721175e+01 -1.830976663135757221e+01 -2.261465162347908731e+00 -1.074710633727551468e+01 5.617779915656933021e+00 2.440450313928712589e+01 -2.646256847120315925e+01 -3.889257873318456848e+00 -3.510943185665821176e+01 -1.239585692881416179e+01 1.917360900098272936e+01 -1.637411381304930202e+01 1.588915520517003799e+01 -1.344479692481088051e+01 1.593186866153289571e+01 2.976015495522378274e+01 1.919302802938818431e+01 -4.042132768688171041e+01 -2.564056015730639260e+01 2.528118374526338918e+00 2.577464977760012488e+00 1.351750652346547099e+01 -3.229011374378494992e+01 1.455192343325623483e+01 -1.150632927678627837e+01 1.597608678062561438e+01 3.670981837286129235e+01 -4.274324332328595943e+01 -6.601724436159877030e+00 -2.252065490850513996e+01 1.686355615849614153e+01 2.583097535268491640e+01 -9.079646522641711570e+00 -1.619686180397819086e+01 8.255387865330294783e-01 -2.090855046148628560e+01 -3.800091936495677203e+01 -1.428009948965201836e+00 -6.139060173503775530e+00 3.142677144435679804e+00 -8.283770248631793010e+00 -4.320659428629799947e+01 6.778195385082605995e+00 1.261534890407846632e+01 -1.068618172742936778e+01 2.514539530817418012e+01 2.903019045730612646e+01 -1.489281091130750667e+01 -9.026875560287193068e+00 -2.715429881967988024e+01 3.033151698763143855e+01 3.666678207251655408e+01 -3.070519005165093240e+00 2.257714701108501476e+00 -1.319755692164190108e+01 2.357322726638548005e+01 3.596719890702591016e+01 2.814114741314134704e+01 2.712221275057817849e+01 1.433847298231398337e+00 9.557085846582834776e+00 1.167469996333978521e+01 -1.304051881811034974e+01 3.151517010967741328e+01 -1.068206204682824279e+01 8.626667511385105458e-01 3.324048179843246231e+01 -2.475675141146283842e+00 2.436248479601197303e+01 2.165454968887115417e+00 2.127433208487257232e+01 -6.216450347618814654e+00 -1.907794897503388043e+01 -1.512189943988003726e+01 -1.766893127404384956e+01 -3.710692525574406098e+00 -9.262036472518817121e+00 -1.775167465499211872e+01 1.531824102214649130e+01 6.222397002328664328e+00 -1.171388455416785490e+01 1.965227206392569315e+01 4.246690138660960123e+00 8.085383192346593972e+00 2.708404204509616520e+01 4.020571315801540813e+00 9.472681396679380583e+00 -1.406279757248948314e+01 1.208292208522876443e+00 -7.361655167162189928e-02 -2.016707802670078209e+01 -1.110876954765921099e+01 -1.231005003082350058e+01 -1.427449271846014867e+01 2.762896764262862792e+00 -1.563365999453867516e+01 5.311779702889203314e+00 -7.403750617555710178e+00 -6.870866971597124007e+01 2.845465501487069915e+01 1.193004764780762272e+01 1.400662604910575659e+01 -2.972754375439790042e+00 7.566993563601888795e+00 6.126478984504676539e+00 -2.700475961482160159e+01 -1.436826593508757632e+01 -4.626435148310626744e+00 -1.208326141101331785e+01 5.961785394259258908e+00 -1.354456084623686385e+00 -1.715528231385181357e+01 1.799185577277619430e+01 2.270670461094672987e+01 1.357135453000102920e+01 3.104014013245429382e+01 -1.130687088717859545e+01 -1.824837310004771140e+01 4.093460952448675982e+01 -7.312580996212510343e+00 -2.141428045117397261e+01 -3.585319875215968466e+01 7.310019133263830682e+00 -4.345512999923378317e+01 -2.460695066521137875e+01 -3.899946760736634133e+01 -2.766264067733543186e+01 1.973021878841268872e+01 -1.028646311383772272e+01 1.465244756415338578e+01 -3.412171207340330170e+01 2.697138202365653470e+01 2.411667596812717917e+01 -3.914350300887204703e+00 3.051250778153749010e+00 -1.821826915806445157e+01 -8.358316855859461825e+00 -1.406520386699179426e+01 1.172621132918985509e+01 2.494399315099241932e+01 2.189233707997017220e+00 1.926022421328543288e+01 -3.282331294745696937e+01 -2.617521063181963825e+01 -2.505631192094811333e+00 2.885451660969297905e+01 -7.738524844316291507e+00 -1.224539325384203359e+01 7.315121825860488869e+00 2.186168294155973513e+01 -1.250774744634721536e+01 -2.937558958520156693e+01 -2.973847509150106205e+01 -5.520143499826108524e+00 2.817883951490598804e+01 9.479672736333742966e-01 2.728872142806569867e-01 2.364320974970464118e+00 -1.589293539731206684e+00 -4.542083203939191094e+01 -1.768151174481791088e+01 1.329518897529655774e+01 -9.961966290017008063e+00 1.708369455170394602e+01 3.161955206094004378e+00 -5.843494699933392766e+00 6.491110492748076943e+00 4.235340627628920274e+00 -7.417992510071263368e+00 -7.724091021341134677e+00 1.167270214589079380e+01 -1.753297927302702064e+00 1.100263635614221869e+01 -4.451059351454956570e+00 3.537793958552011020e+01 1.219085364171825958e+01 1.774579275947927748e+00 3.371267798453876452e+01 -4.388985071810501459e+00 -2.942718734083791077e+01 1.969908215286508613e+00 2.297986898405270750e+01 -1.172129398697977365e+01 -8.572698242799875246e+00 2.533888203476284318e+01 1.779870983535843010e+01 8.187814111370744996e+00 -1.037456731330664361e+01 2.755982235823920945e+01 4.121715555475327086e+00 8.408481866406745553e+00 -4.132193243909648928e+00 -5.392176991202831005e+00 5.051237844352924888e+00 -3.269993386150201076e+01 4.515364280060342850e+00 1.470342271285362656e+01 2.750292554740031647e+01 -6.738877641650945804e+01 4.757884319450114674e+01 3.779263877325967513e+01 -8.186176635380961741e+00 2.081575867054728235e+01 2.237952312392057763e+01 8.771361880965555358e+00 1.032867068115683473e+01 -3.784200766421203355e+01 -1.532984159300143645e+00 2.333492510187328506e+01 3.777010988969760774e+01 5.412009822150832150e+00 -1.449520410980251128e+01 8.320313768859119108e+00 5.900410573841373463e+00 -6.851019177107232849e+00 8.184492466900239904e+00 3.888877671827462734e+01 -3.223230587347259757e+01 2.273767752053460711e+01 -2.712814705496647605e+00 -2.798694041970090041e+01 6.180035387610786302e+00 -3.132850436087538881e+00 2.739136065460535896e+00 2.144699836353050060e+01 2.443732247837861493e+01 -2.372037935709797551e+01 -2.715339911578344001e+01 1.700421175108153804e+01 -3.612084066879253541e+00 3.571263586954420077e+01 -3.374171419405331562e+01 -6.219460439987771849e+01 2.990120617793433766e+01 -5.533255621018357218e+00 -1.187166104160918323e+01 -1.341699191141524850e+01 1.830438968931113664e+01 -2.284910892990014020e+01 2.935415049426854850e+01 4.621191486986852226e+01 2.266459230909244837e+01 -7.654623463416021067e+00 -1.513648951404262100e+01 8.123038766186438053e+00 -1.941747815988548709e+01 -7.082853266664703717e+00 1.323825493618959293e+01 -1.958452857544899572e+01 4.923938808834313363e+01 1.247813149774545316e+01 3.897693735363869649e+00 5.044664255813992071e+01 -9.099383493247607646e+00 -9.716655284945769466e+00 -1.694612775411357575e+01 1.125884628856881875e+01 -7.620969357802077626e-01 -6.343700521519281210e+00 1.072868929698302942e+01 2.480844439206456808e+00 -1.861751507002415151e-01 -1.572895251134405825e+01 -5.445036062216126460e+00 9.132815399839039339e-01 4.837658670768638092e-01 1.278308097946606559e+01 2.781904965982409905e+01 -1.040255310428368496e+01 2.167741948250645123e+01 -1.744417984465392735e+01 3.261539052671509786e+00 2.394328105432694898e+01 6.248743494878240767e+00 -7.634665249033226964e+00 -5.088708662212708234e+00 -6.736713023398495181e+01 3.878511707529540553e-01 -2.071453200006550333e+01 -1.740412642588853842e+01 -3.711985326115048167e+01 -4.449729083068142188e+01 1.547304193989137211e+01 -4.068411026535582664e+01 -1.940144786181032543e+01 -9.633189985932993693e+00 5.054744417910046650e+01 2.140534097368731992e+01 -2.557120141973396699e+01 -3.830069711974913105e+01 -1.710530264439015369e+01 -3.310952663181245725e+01 6.175469869753420937e+00 -2.151150237514648822e+01 9.145706163032059521e+00 -9.099376892952051321e+00 9.236074587283054527e+00 -2.280580260738229725e+01 -2.185970095647216560e+00 1.237785196640972885e+01 2.269965994779055762e+01 2.818240774379881941e+01 1.716600387805252126e+01 1.732437475692946904e+01 -1.823598479334265576e+01 6.497091860108922035e+00 1.957413040361885592e+01 1.967813880281273908e+00 2.255574132659554110e+01 1.041417895691955131e+01 6.234816345609734078e+00 -1.381703628872136669e+01 1.120461807198381798e+01 -1.486730882182373925e+01 -8.851472050278662351e+00 -2.216577665173934619e+01 -1.010952352993395742e+01 -8.692827717830756029e+00 1.120372224118650450e+01 1.862211648129213870e+01 1.574977873316773724e+01 -9.952547545123863415e+00 -3.496238370579001753e+01 -3.892138588354990958e+01 -3.298357898188817217e+01 1.622655256548209479e+01 3.968871717452493186e+01 2.325648742339244990e+01 -1.244162671266566100e+00 -4.196023283141832039e+00 -1.513332972138827337e+01 2.170022863018861159e-01 9.204435167840065546e+00 -4.357549543485044197e+00 7.155586387590515685e+00 -7.151228408056809371e+00 -1.266474740739741023e+01 -4.498794424285065041e+00 -2.483952639787726291e+00 3.386403325870527947e+00 -5.259891319058103143e+00 -3.238034975642904989e+00 2.729341855132481243e+01 2.780991223495679776e+01 -3.441271659894380885e+00 1.033345206205554945e+01 -2.594595834872043483e+00 1.897545728136245202e+01 1.311286894475231612e+01 -3.263535408608029709e+00 -1.237065751669707936e+01 -1.735662243535912097e+01 -1.169023816179863928e+01 -1.084171764834419704e+01 1.290491209167745901e-01 5.481783103478024444e+00 5.110036178345320756e+00 7.949682847405451724e+00 -1.558116901928391584e+01 -3.981757172068802930e+01 3.667364111613699862e+01 1.124921294036630215e+00 1.826498406735825952e+01 -1.977967418321461324e+01 2.728852611698917485e+01 6.340318339483986598e+00 2.786252528625286384e+00 -4.613655520650861708e-01 1.091478005219525649e+01 3.534895807428116399e+01 -1.743619042231908622e+01 -3.820474625711871397e+01 2.370025933168924936e+01 1.923591469033871704e+01 5.891488547430964173e-01 1.758652387663056516e+01 -1.159998631425574445e+01 5.401475834182834390e+00 -2.548020473689057930e+00 1.768570783476185326e+01 -9.178224426094416799e-01 1.201271934009678510e+01 -2.677694899989310073e+01 1.995210966659037055e+01 1.614549552702509416e+01 -2.004292516024669624e+01 9.754792576208533017e-01 3.380447705398430003e+01 -1.466253183302530338e+01 -4.439788659256551501e-02 -1.555480731157917873e+01 -1.980533029938687051e+01 -6.245180396072518292e-01 -2.744551477860528976e+01 1.088407298663349110e+01 1.714545987186482279e+01 1.917481787764663181e+01 2.940388998920881392e+01 -2.544132078638409666e+01 -2.102843114900494914e+00 2.106097489820699664e+01 2.300554816199319230e+00 1.483870532885646121e+01 9.593897516498881117e+00 -1.572298334212270277e+01 -4.924523152003356330e+00 9.901473762325727179e+00 -1.224285276472283712e+01 1.195217125787974943e+01 1.905602980613440423e+01 3.950193702924561023e+01 2.446571950537462570e+00 -2.361736099609980855e+01 -1.292719638719700415e+00 1.345436611203268562e+01 1.223816304649224307e+01 8.277634128325003005e+00 1.443791433120019008e+01 -1.828647942533475401e+00 -1.359111602322800749e+01 6.556253861626046842e+00 -1.671639989215549349e+01 7.198549107563192440e-01 1.723877030652645104e+01 5.792990295549948598e+00 2.073111102797642857e+01 -2.231604203702584854e+01 -2.524867325992095957e+01 4.509998563246688974e+01 1.674390057479837424e+01 1.532268948615863735e+01 1.160855085108958029e+01 2.529797515446294653e+01 3.403255347378830731e+00 4.042152830304562627e+00 1.744162062285994796e+00 2.475350731030815865e+01 -3.632339655101461062e+00 -1.499517304618127156e+01 -3.058633376907760493e+01 1.381184953694035045e+01 3.209622407315549708e+01 5.422449954774175573e+00 2.296818199165733709e+00 -1.350481653940760474e+01 8.136240174645896772e-01 4.539273798755349532e+00 9.024511618012789338e-01 1.965210367515723888e+01 -2.349042611330061092e+01 -4.459412454228954914e+01 1.409854933991022818e+01 -1.443691636813450785e+01 -2.720307519044401801e+01 -8.134146225670615848e+00 -3.757449424763483847e+01 4.709930314749033453e-01 -2.861609341420486885e+01 3.554288362249607047e+01 -1.343882173583883954e+01 -4.349491994799215888e+00 3.407969260148015422e+01 -4.559452390307483505e+00 2.286396728917959820e+01 4.699642378302402790e+01 2.295221557421806580e+01 4.786520381731039109e+00 -2.631679407852285379e+01 4.585542009359478755e+00 -2.596633205408915757e+01 2.915331889808612686e+01 -3.994555897287122015e+00 -2.784653494977133903e+01 -2.052156790284678323e+01 -3.033359782579158193e+01 -2.535888129839914384e+01 -5.268991369163415150e+00 7.836871405591710804e+00 -8.222460014752883239e+00 -1.489950337984074125e+01 -6.102970488845079977e+00 -5.303551266629545680e+00 -1.172654176263607795e+01 -2.348080955736799424e+01 -3.387239381920697667e+01 2.164758015383580148e+00 -4.883942153368321826e+00 4.847879836624144012e+00 1.035081018937800934e+01 1.097489317015746035e+00 1.926224961324416673e+00 -5.796261112458319431e+00 -1.987180301624489687e+01 -2.029447514725973534e+01 -9.806793165907258469e+00 -1.349526802138507442e+01 1.109132730694729396e+01 5.331859753804039315e+00 -5.156460121798701834e+01 -7.120221279367453526e+00 2.629462462006411982e+00 8.091024025926937924e+00 2.168322516375386400e+01 -2.408458592843831880e+01 -4.432654683675034235e+00 1.494260275134638860e+01 -3.406998240543115486e+01 -1.407060846015494704e+01 -2.502752398911375664e+01 -5.238428181967408115e+00 4.473468354656743529e+00 3.613862345020035782e+00 6.221269081342884810e+00 2.104675288777567133e+01 2.348435708451905057e+01 3.162218295904565579e+01 6.241593673705604317e+01 -2.660104711163631563e+01 -9.798842751920391336e+00 -8.602043281992447277e+00 -7.019531319075849929e+00 -4.755117834170645708e+00 -3.979709836026897207e+00 -1.843579291255116459e+01 4.145812044274641295e+01 -5.159949835677970498e+01 -1.534500626195522344e+01 6.142038848261034190e+00 -7.956018407805776960e+00 -1.304318765810630865e+01 -1.063650611712593275e+01 -1.553754838311238551e+01 1.574877540820459565e+01 3.363040675433188653e+01 4.121993266788271382e-01 1.099314307944528402e+01 1.505951245753370316e+01 -1.153521982773558996e+01 -4.064618838225560182e+01 -1.163381149201991960e+01 -7.720060337400033390e+00 2.430590263879733115e+01 -8.681285901317124853e+00 1.627394884303476630e+01 1.221299141540584898e+01 1.340772702414592565e+01 7.460749852731920484e+00 -2.310573070320317868e+01 1.058194986390184056e+01 5.892395897110301206e+00 -2.031710381075414684e+00 -1.351720963424925159e+01 -7.133273333906905656e+00 -1.619850762873588090e+00 2.374021383082701675e+01 -9.402252759622545142e+00 -2.871902785734708807e+00 2.285706843778108777e+01 2.512276719761611332e+01 8.523087822992707174e+00 -1.940148015701670303e+01 8.611623525422611891e+00 2.162735290764970486e+01 4.293682121157866050e+01 -1.652120101415596665e+01 1.738941048358400820e+01 -5.162082010620035533e+01 -1.944887007805450807e+01 1.261606601332816879e+01 -1.573020301731407500e+01 1.491399379292171901e+01 -1.419208463116320151e-01 1.263803633935966886e+01 -3.260162913751221136e+00 2.051510342095554407e+01 -2.272602549149593898e+01 2.572606182682756781e+01 -9.759813151492021888e+00 -2.945308135173037911e+01 2.080322952932714387e+01 -3.045030060935790317e+01 1.321037257116026264e+00 1.388820020430244639e+01 8.165642616880418814e+00 1.583036969456780296e+00 -2.422881435833899388e+01 -2.276005974743396720e+00 8.360096842892112079e+00 -3.515933935403022303e+01 1.967991744046095803e+01 3.255284582889821365e+01 -9.061154592515608286e+00 -1.752023321084352858e+01 1.555479282163627630e+01 7.842229288128949038e-01 -1.641624527886523666e+01 3.123805142300348692e+01 1.516522167536832910e+01 1.818084198529661322e+01 3.930181030729972491e+01 1.459266903891889555e+01 6.184455844343544229e+00 2.699947258718164633e+01 -1.873366815543808883e+01 2.355483987671554047e+01 1.787644881029457267e+01 -7.294500794088454310e-01 -7.489412980768554995e+00 1.329526679988781979e+01 2.777080574090294718e+01 -2.632834361683440871e+00 1.859627708906373966e+00 -1.538751781643079042e+01 -2.144924251885101718e+00 3.530559370657177176e+00 2.860248379330094082e+01 5.060666015228272130e+01 -1.648924067458760856e+00 -5.455600409128610551e+00 -6.854535823393632654e+00 -3.959019732347606890e+01 -4.052953211146991919e+00 1.612869754297569358e+01 -2.281881190494212674e+01 2.838502258945531409e+01 9.866075754945038412e+00 8.806724334133514631e+00 1.201051473957722315e+01 -2.786546605857278891e+01 -9.193987404421040566e+00 1.304208613717261045e+01 1.395881358125576455e+01 -3.272206496588542279e+01 2.805366188798554106e+01 1.738714351188075469e+01 -3.767907818468122727e+00 1.619388470358670062e+01 1.622958761864303057e+01 1.407342523409479185e+01 6.723206107640110396e+00 4.224666671222303194e+01 -3.544482879332740310e+01 3.446168342327480616e+01 -7.309926922038433084e+00 -9.941541108859317077e+00 1.509253881607303605e+01 -1.024568722725719461e+01 3.957675813927099995e+00 -8.135855487888760251e+01 -1.650249231534273164e+01 -2.614986609211286250e+01 5.113075906572960960e+00 9.874003344895502465e+00 1.065561610874205201e+01 -3.332171976102309419e+00 8.970631712142381531e+00 -6.653932565805641630e+00 3.348797314495706612e+00 1.441388814561975806e+01 -2.838152973051080608e+01 1.254209295918141898e+01 3.301568376776769753e+01 6.711720668131286871e+00 1.736785360439289150e+01 -3.023772617279979613e+01 -2.263386694026567891e-01 1.452735432066820920e+01 7.196930366919570332e+00 -3.483485909000711445e+01 4.191173690366525761e+01 2.150834850335881843e+00 3.281467481866738467e+01 3.348907950544275991e+01 1.265909103039317429e+01 -5.705219282701717631e+00 6.014877960765745435e+00 -6.541805179144348781e-01 1.445999716012156044e+00 1.048080267206206351e+01 -2.083357616811123947e+01 -1.017502168670026919e+01 -2.325426479127262525e+00 1.494167795916416708e+01 -6.458259150838361815e-03 1.559515302965393424e+00 9.585425533404904996e+00 2.081014540540205360e+01 4.590980014888044991e+01 -3.619037945605580830e+01 -1.799479632216701575e+01 6.934284452185009329e+00 6.638638575309375511e+00 -7.522410000983078326e+00 -1.432684240185282620e+00 9.952858354402774665e+00 -9.875858383774048121e+00 -4.323992320891868246e+00 -3.294327252718258592e+01 5.826850133279481980e-01 -1.241599009563614864e+01 -8.927435948454187198e+00 9.918641434165813564e+00 1.684376620898815702e+01 -2.578010156183661650e+01 -2.801887468100970224e+01 1.689403611070731159e+01 2.383445023685257524e+01 1.469362648433858887e+01 7.122394883894989981e+00 -1.779959491226385637e+01 1.056461873654639128e+01 1.432340817451601467e+01 2.688144835926548071e-01 -1.688657591136407987e+01 -2.866968428389249368e+01 -1.284901919110212631e+01 2.346973079368915904e+01 1.081871464523171156e+01 2.194681678377751410e+00 2.127273047368520054e+01 -2.829567913792374867e+01 3.047248769469540619e+01 7.876840826136661811e+00 6.870548753739258885e+00 -1.883514506952528089e+00 4.800323045372051922e+01 -4.219750073308888716e+01 3.165849147786246043e+00 1.304517713305284943e+01 -7.555689539371175378e+00 -6.260634408899555581e+01 1.072255057831644365e+01 -1.935017054793482849e+00 -2.748581833532691476e+01 -8.609069962530785602e+00 4.452418745829024971e+01 -4.189525907408032168e+01 1.173074970555055607e+01 1.314589397146763616e+01 -2.152797992025345408e+01 9.249489460452002376e+00 1.796055768082526072e+01 -2.619124825197235396e+01 1.024794707308263142e+01 4.246297550108875996e+00 -9.785989231267111066e+00 1.799633945252238476e+01 1.017116161283876963e+01 4.480029450296902027e+00 9.327986534168731581e+00 6.888108329352899517e+00 8.967800668264047204e+00 -1.686029102985283501e+01 -2.329420067255433580e+01 3.992752827497270829e+01 1.398834686740999977e+01 2.519999706809937123e+00 2.433991747148943929e+01 1.888058560239497297e+01 1.862004352817176667e+01 -8.754889431397970156e+00 -2.701427947556336862e-01 -3.269215099147552905e+01 -1.802277270996245662e+01 -3.067565626661359701e+01 1.301397286373342510e+01 -3.121024909066095532e+00 -2.459930798841568489e+01 8.820171259979822764e+00 7.084798179145476382e+00 5.311305757863746813e+00 4.622602799818967156e+00 -1.175710323073377417e+01 2.282287045862024044e+01 2.548971272978112879e+01 -1.481525342660362199e+01 1.081532439841699933e+01 -2.256098323085008772e+01 -1.716156441522195308e+01 1.548367245937608416e+01 -2.637839348192705557e+01 4.143730059511340436e+00 -2.227512788026164614e+01 2.535168785809364422e+01 1.909014676096612106e+01 -3.573881421409935655e+01 -1.449843133318041488e+01 -1.172662302811866653e+01 2.608403050585121896e+00 1.091280204089638417e+01 3.174376327716226243e+01 -3.390950859999606326e+00 1.098158016506091883e+01 2.824613364202661714e+01 -1.771621881826576583e+01 -3.370677921904619012e+01 -1.441028407019681090e+01 -7.457991086292010685e+00 -4.648441789842019034e+01 4.893224061413155468e+00 -3.887248388407105182e+01 -1.607849237710037471e+01 -3.273196608344581260e-01 -2.978030816766079170e+01 3.279716263152658406e+00 9.360990539172393099e+00 -1.527476578698525778e+01 2.309673070714911347e+01 -5.700739143671516018e+00 1.017862275531319138e+00 1.861279768432308401e+01 1.163448835327899822e+01 1.628449060296135897e+01 -5.575970513068610046e+01 -7.817631606889405838e+00 -7.522690174981020661e+00 5.712913977013035272e+00 -1.673230311829357930e+01 -1.327503869107308532e+01 3.772366001202215813e+01 1.128086731402319387e+01 -2.009673097882642878e+01 2.667820781967877863e+01 -2.821695637428126702e+01 -5.919209843692984307e+00 2.656979880853506870e+01 4.900410324440291276e+01 3.599634485109756810e+01 1.004902535927334739e+01 -8.375812659851657571e+00 1.918227928644882496e+01 5.378777085185776130e+00 1.206852647259298905e+01 2.074071143817208807e+01 -9.406607514461974517e+00 1.689599918257019695e+01 2.061400525906192627e+01 3.568353084744239290e+00 -6.486951385830288075e+00 3.491831791375261229e+00 2.480542545135814692e+01 -3.006561235860602110e+01 -3.271635572087331134e+00 1.718257557643479672e+01 8.557749015165413198e+00 7.439102465253299989e-01 6.055859773689766712e+01 -8.968410740202003240e+00 5.210333176889738738e+00 4.515013782601159598e+00 2.770098686642997876e+01 1.708416410971722854e+01 -9.817269076023494634e+00 -1.324167033269471894e+01 2.370818574113403798e+00 3.031582017029872134e+01 -3.969062227238190843e+01 7.844708096240065487e+00 -1.210615298710603582e+01 -3.326367299674719558e-01 -1.166507536687530333e+01 -1.814868044863372276e+01 4.953797650418926501e+00 -2.238105546035073701e+01 -2.257662773321433036e+01 -3.696112291905561786e+00 -1.185595799248509152e+01 2.755895343473106252e+01 1.748461192694518118e+01 -4.750739632510613042e+00 -7.159294146879771503e+00 2.234238895636031685e+01 -2.174025597737698767e+00 2.471799965030419344e+01 -8.128094851111498542e+00 2.129440390558323770e+01 -1.740621218770251488e+01 -4.554868503025230608e-01 -5.298177808213949902e+00 -1.473518483372506971e+01 -4.011213831702307608e+00 4.746489767456046138e+01 -2.034796807551108699e+00 1.632592519552601829e+01 -2.751981935680634095e+01 5.867219800755852921e-01 4.328882736004374010e+01 -1.758273404245671045e+01 -1.434843977176072372e+01 7.711943691896163244e+00 1.503252032577779929e+01 1.382696894746467731e+00 -3.357552150257153301e+01 -2.591241216799950564e+01 -2.974280843086965120e+01 -5.207110231470092110e+00 7.529958649669049819e+00 2.312727936528908046e+01 3.802103262294173902e+01 -1.409678953872238516e+00 -8.409554582897065700e+00 1.737845451963632826e+01 1.103685515225561886e+01 -2.430120929202376345e+01 -1.674931292416937367e+01 4.400317157981533711e+01 1.814271879422570777e+01 -4.010819535425110161e+01 -2.688043251185494498e+01 -7.103487102803786257e+00 2.255745131646157375e+01 -2.414864770551015027e+01 1.325992968186926468e+01 4.291289597909630493e-01 1.647114439218519744e+00 -1.929199050486802136e+01 5.873462204435142553e+00 5.286864896687232473e+00 -1.432870009450603632e+01 3.145087979494150332e+01 -3.565968808088235242e+00 2.868126082777694208e+01 -1.721604922619334133e+01 -5.109319161445102786e+00 2.626031391147041560e+01 2.883665123619046966e+01 -2.258539245334584677e+01 -1.446302834291456385e+01 3.357794956887619264e+01 -2.310956992820342393e+00 -1.334251560654680802e+01 9.768390410124750289e+00 2.220329030208997878e+01 -6.152574878537683256e-01 5.605899461919888971e+00 1.194319244477631159e+01 8.374612411510099719e+00 2.103664938473539081e+01 -1.439113319201933372e+01 1.148743507520152463e+01 3.301697364537985013e+00 -1.073732401499741529e-01 4.885407989063369483e-01 1.646387494211783986e+00 2.962555669414774684e+01 -3.358338689439506908e+01 -3.321187086252897558e+01 -8.962416143568951554e+00 9.399523720524150860e+00 7.288148046058410046e+00 1.247579488847229712e+01 2.730456638522277935e+00 -1.419817983777085679e+01 1.958759349879456124e+01 5.874024444639191245e+01 1.361353988563241657e+01 -1.555486097129161038e+01 1.777122563611313666e+01 3.069111240777430893e+01 1.192331468547259021e+01 9.508757860603987977e-01 1.666888588558791540e+01 -7.370078059080351629e+00 -1.031967295623160297e+01 7.243417115382603910e+00 1.625790699577523313e+00 1.933142675394617527e+01 2.413475214264031976e+01 -3.264464186641839660e+01 6.613856550574320536e+00 -2.257843043689269635e-01 -7.799206507327220983e+00 -1.075217968831885784e+01 -4.834797029495905463e+01 -1.698140943472475328e+01 -1.352201221784918062e+01 -2.885980779977219157e+01 2.073324931029306128e+01 1.417766181939650316e+01 2.127973442215023425e+01 -4.692929683712041999e+00 1.973221317859304236e+01 -9.380612226106812557e+00 1.195055190555682856e+01 -3.662828343722686508e+00 2.838421212679505956e+01 -2.274840580149672054e+00 3.895103775911588961e+00 2.410343383103967696e+01 -2.772092640836236299e+01 -1.419660916862604161e+01 4.820292375615363056e+00 -4.561746734535049086e+01 -9.115208393669382403e+00 1.988049775233163174e+00 1.054556432742180050e+01 -2.924595183754740901e+01 -3.293336575163674240e+01 -1.665551164423338948e+00 4.308404565273125542e+00 1.020930071239505210e+01 1.081334293082150211e+01 -3.573306517636566149e+00 -8.461235298964483675e+00 -1.387477056393348285e+00 -3.781413081359151818e+01 -2.708617101424044904e+01 1.564674420920891507e+01 1.518290227493528821e+00 2.140741231176668791e+01 1.261215304432737128e+01 -3.019566235246104924e+01 2.416476004820247603e+00 -4.539956524689132777e+01 1.264455410324587703e+01 -1.637645578530653978e+01 1.370646646699479021e+01 1.258311755006824839e+01 2.953823458063678231e+01 -3.569137418976296328e+00 1.131333717521392046e+01 1.647726704478766990e+01 -1.621240417693103097e+01 1.394236627119753713e+01 -2.838914951952410703e+01 -6.850465400424238460e+00 -1.006578190877715429e+01 -2.218457929586829191e+00 -3.458545613309862432e+01 1.097097569075677015e+01 -3.396181462213024815e+01 -5.996028106189617901e+00 -4.564894998538534310e+01 1.763845873562147304e+01 6.075716745428545451e-01 1.153290449530409667e+01 -3.421218180474299153e+00 3.296967539828072891e+00 -2.412795539294761227e+01 1.178422123542168087e+01 -8.777427401888047598e+00 9.285871259585231741e+00 -1.532114479736690349e+01 1.154973286495069296e+01 6.932311074339033929e+00 7.794588530399051862e+00 2.788327725942479418e+01 9.807660487597040344e+00 3.776214459737063578e+01 1.993716395421892074e+01 2.514003435697771849e+00 -5.462620580504061962e+00 9.858487927226985192e+00 1.227529372372211824e+01 -4.234186561256582593e+01 9.027499013311302889e+00 1.653629223637113899e-01 9.816301476318557206e+00 9.718545260415401899e+00 -2.740940324095664238e+01 2.484532269618458145e+01 5.877405259014220285e+00 -1.236147664044567662e+01 -2.823051202946088578e-01 -1.090567662714930286e+01 -3.745799614525322596e+01 1.601809376300199617e+01 1.005629780056587624e-01 1.376224422846700435e+01 2.015613567022337094e+01 1.608889001923873252e+01 1.228256632314016272e+01 8.971809961411155498e+00 -5.116298272988605511e+00 -1.911495888884116923e+01 1.277635510011709563e+01 -3.461106242046870562e+01 -1.114592250407173246e+00 -1.590114492307327865e+01 5.282914897046458336e+00 -2.773138765037695297e+00 1.698076519830146935e+01 -8.727111306787954659e-01 8.821045000916015733e-01 1.472761794952049286e+01 -1.684370341646889457e+01 -1.582299378759623565e+01 -9.234875391802289002e+00 1.232244973611822836e+01 -4.116120388947322084e+01 -1.967164849492435197e+00 1.015042371152752487e+01 2.291173776421883801e+01 -1.372027672392799325e+01 -2.580871835365040923e+01 -1.692356600339543604e+01 1.128040826491668369e+01 -2.329160141095534442e+01 2.489528358013978249e+01 -2.710730882746402415e+01 1.335802944842916951e+01 2.442329648666108355e+01 3.901461301068427190e+01 2.155508381620820302e+01 -4.480383662591605543e+01 9.383111306838312515e+00 1.528999351424675091e+01 -1.430251437071205700e+01 7.789317638370686581e+00 3.401011546776233185e+00 1.038389373532073634e+01 2.993092940132028446e+01 -2.964090400896686717e+01 -3.554583387104504943e+00 9.349284859654009239e+00 1.484709167740501989e+01 1.067207564950160936e+01 3.590034941612812247e+01 -9.660808982282883761e+00 -4.299519248929790649e+01 -1.857879713771245633e+01 -2.603164931915680569e+01 -6.988181034697589666e+00 -1.848146456445249441e+00 3.153069967500359283e+01 -1.776320466342222204e+01 6.519962606580438091e+01 1.268575799925665493e+01 -2.664434994610122232e+01 -2.251191886631774963e+01 -7.174800894785241745e+00 -1.732971517648302751e+01 -1.850470185969993508e+01 -7.909573960698152995e+00 1.054172487248726853e+01 1.121079504540529825e+01 7.682551967952440108e+00 -5.192861010793473397e+00 -7.350348296770849110e+00 -1.726163412823456156e+01 2.527123243746802750e+00 -2.767006263028680024e+01 -3.809321945987031199e+01 1.364070074775073493e+01 -6.227838663692867094e+00 1.589407138205030812e+01 -2.210698796992729953e+01 -4.091961213636564842e+00 1.043144472181700877e+01 1.738369480577798853e+01 3.171631973396162962e+01 1.635467819975762538e+01 5.925301116541270119e+00 3.456589588251721068e+01 2.641174970358308283e+00 8.604543064908467542e+00 -9.487752065233451049e+00 2.238929763412556539e+01 2.707847740272768089e+00 2.110584036593368573e+00 3.348076571482683050e+01 2.292255321246363664e+01 7.473671788486443646e+00 4.590362824934900488e+01 -2.382104927664531147e+01 -1.624057865394596956e+00 -1.015747246643850243e-01 -2.500171830318126354e+01 1.720545990230152000e+01 -9.572024211643388014e+00 -2.843337671553088342e+01 2.298310478636764032e+01 -3.758479472296916590e+00 -6.024420424055056067e+00 1.708833359307615396e+01 -9.250291540054998762e+00 5.348059663522786877e+01 1.752031892160506032e+00 -1.012014193138478646e+01 1.852739935901549373e+01 -1.487708618828958107e+00 -1.811399081758571583e+01 2.095997979762933738e+01 -1.745270869407693581e+01 -1.553092644416577883e+01 -9.639426709764345347e+00 2.483891807934506346e+01 -2.444957723360801083e+01 2.224802029630939515e+01 2.071534180470373343e+01 3.234054053621589730e+01 1.643644954951878745e+01 -2.248334813048589353e+01 -2.696763882966117354e+00 3.634164310223449323e+00 -2.539259926721019056e+01 -1.184898714325677460e+01 2.481716931595205899e+00 -1.396095353823541707e+01 6.427141011024900763e+00 2.844613083061938141e+01 -4.066460894654781555e+00 -1.525073696010774427e+01 -1.203821828208193345e+01 -1.580241574386887393e+00 2.893668930075477164e+01 -2.878968435072095211e+00 -4.088945138772447585e+00 1.107853136246798265e+01 -2.802396447409004310e+01 -2.173578168940451505e+01 -1.864912395479731444e+01 2.096243088216704820e+01 -1.830799267317853207e+01 4.006332747987877241e+01 -4.927820730542076949e-02 -1.281154531081035230e+01 5.278315042694886827e+00 9.900735838545895007e+00 7.451200011298887205e+00 -3.355340058039717466e+00 1.550501501583151054e+01 -1.858707006551694008e+01 1.482205992674426831e+01 4.957631793287688993e+01 4.670669049891399416e-01 2.759653574826892708e+01 1.044100447596251691e+01 2.893251588638540284e+01 2.071273306522356528e+00 8.025900158518251004e+00 9.456289576924634233e+00 -1.829995657822130184e+01 9.366343947905114931e+00 -1.485983097153105614e+00 -3.422846993938928506e+01 -1.656057519510497045e+01 6.207346302081595013e+01 4.143811754306714334e+01 1.734858870497888716e+01 1.511545002369861113e+00 2.843290449757383342e+01 -1.420412100614837358e+00 -1.346479680316091709e+01 2.768198040411833372e+00 2.160272000670708081e+01 -1.827623126707228352e+01 1.697527962641879995e+01 -1.354928933456706375e+01 2.444435036120850668e+01 1.643573532180456098e+01 -1.463577673936727841e+01 -3.388203924845166171e+01 -1.721369325127599836e+01 -3.009910283884166660e+01 -1.574846633357573289e+01 -2.927208668813481296e+01 4.058674830269669798e+00 2.986164913426235046e+01 -1.650068386920825958e+01 2.067104170166306432e+00 -3.060496617855620372e+01 3.027983922793529459e+01 -9.361506609771296894e+00 1.895835005232668991e+01 -3.808029625152328634e+01 8.792909955680611844e+00 1.289866209521053264e+01 1.989858468922013124e+00 7.549846440375284295e+00 -4.105069941531236388e-01 6.273858797731824977e-01 -7.273157206037200950e+00 7.613186174597488254e+00 -2.780202410852546180e+01 2.259959119892841528e+01 1.298767770276414524e+01 1.850657940435245763e+01 1.849455462741733669e+01 -5.032812324745251864e+00 3.662151301473360832e+01 1.172668673040170795e+01 5.048729112035680089e+00 -3.320110267029778583e+01 1.375799865476001038e+01 3.376465225155634897e+01 -8.424530376938927034e+00 -1.285197062359240050e+01 -4.679055147933554260e+00 -4.505548817321110455e+00 7.546631135180573935e+00 -2.693011835516900021e+01 1.119772030476621438e+01 -1.269310061400934053e+01 -2.091525799938863628e+01 4.055335748028267240e+00 -1.031984595156171025e+01 2.026252254206876713e-01 -1.531963721440077109e+01 2.225431353301335946e+01 3.679081134487635740e+00 -1.363557964423253388e+01 1.645518686716393120e+01 7.322002234225712947e-01 7.722388922210804196e+00 -1.685742484300525135e+01 1.088406967065781927e+01 9.512344754105376055e+00 -3.534082954271635657e+00 -2.279758656858346111e+00 3.171043008416751263e+01 8.241241881788242907e+00 -1.377907767617736212e+01 4.344666396738645631e+01 1.313249759429808705e+01 -3.033331252183776527e+01 -1.526817291636992024e+01 2.903747047577008189e+01 1.283046007083363449e+01 -2.831131096164822392e+00 1.534982170146073699e+01 2.268797275581391215e+00 -3.681507185585331143e+01 2.046455393861243977e+01 2.351465799848085680e+01 5.778827870232763786e+01 -2.425716106790257598e+01 -1.333128441747982507e+01 4.746480891755647136e+00 4.687371044483320759e+01 -1.465754801035931543e+01 -9.984633797835298807e+00 3.457784467593599942e+01 -6.124131844778430533e+00 3.944449773681063931e+01 7.438400578148185005e+00 -5.097344593325244588e+00 1.534456893161388713e+01 -1.444764764011727820e+01 2.981955910706868451e+01 7.026444744940686604e+00 -3.110926166333247167e+01 2.865166863398236075e+01 -1.369800258035079654e+00 8.800419866307382932e-01 3.233851321100123855e+00 1.110162393467981801e+01 1.957243581659339426e+01 7.689770943358329447e-01 -3.231540159309344062e+01 3.598602278053502346e+01 -1.459210979076871695e+01 2.589353542429375210e+00 2.737584776645820739e+01 1.941101437096344995e+01 2.267951570271848993e+01 2.490260028527826464e+00 2.182047084312192098e+01 4.713037165457784994e+01 -1.448149031378118501e+01 3.728448627194828724e+00 2.277327926969835659e+01 -1.294802681684787160e+01 -1.218409868923048123e+01 -4.929680656110221548e+00 2.467696706343588886e+01 9.234606259723431299e-01 3.433096438819583374e-01 2.547401936916915854e+00 -2.215298023739477173e+01 8.092369839217354865e+00 -2.431862840201458198e+01 -4.893411917257219024e+00 2.898027653047138941e+01 3.377063893891815827e+00 -2.517916332338707708e+00 -1.778372494944094839e+01 1.431228564024125838e+01 -1.373119187969223276e+01 -2.255849396414523866e+01 2.307763877001314157e+01 2.718571235941463016e+01 -6.807777159650798993e+00 3.801798637906937017e+01 -3.835925780773065785e+00 -6.240118795014907072e+00 -2.935482757062278836e+01 -3.154338476616615949e+01 2.367925039629383832e+01 1.650024331515601972e+01 7.297357955191957402e+00 3.471782152703091207e+00 -2.133380385071707153e+01 8.940887814548958090e+00 -2.965790994244510870e+01 2.986089809324564115e+01 -2.070696108107384603e+01 3.060623675758551876e+00 2.865735830317444055e+00 1.239763242214091399e+01 2.486201652027398268e+01 2.138283428371230599e+01 2.186666483099144642e+01 1.088117786676354548e+01 3.725921897082436374e+00 -1.694545886788121436e+01 -5.973023742074982323e+00 3.073033146891652478e+01 -8.524048631494240524e+00 -1.588670241475305112e+00 -1.205303774406565154e+01 1.704951339372133745e+01 1.600909960118600850e+01 2.073136856713987619e+00 -2.306078691369185307e+01 -1.551462467658918154e+00 -6.049872305296906561e+00 4.743055356964390512e+01 -2.685502980021212238e+01 1.948342834710278471e+00 4.986747049045783697e+00 -1.702741209741947870e+01 1.262975254453273344e+01 -9.597577565319456383e+00 2.433231432898805835e+01 9.607546620762834166e+00 1.628062321994950423e+01 1.621191759846137970e+01 -9.104374025489457622e+00 -3.587081097023910559e+01 -2.862551679837257890e+00 -2.249662829180052626e+01 4.616357548775162023e+00 -9.729715222965346300e+00 2.144146239338347826e+01 -2.081393206147039621e+01 -1.194306119633342611e+01 1.355119095222687697e+01 3.413643978836286674e+00 1.062189283096792281e+01 -3.434711169145383280e+01 1.398965657884270630e+00 5.597257953818247422e+00 5.470497499318498313e+01 -3.815787757245362144e+01 -2.072000805763385500e+01 2.143275815447944765e+01 8.805471286109606055e+00 4.840368665968252770e+00 4.429754793907814303e+01 5.206850879027601309e+01 1.912616933119351614e+01 -4.706876514245563214e+01 3.134093626914339481e+01 1.229544915188603582e+01 1.307147204136955665e+01 -7.236576901872123990e+00 2.352454223802009636e+01 4.216522646682520303e+00 3.829981659590585963e+01 -3.462847801170598760e+00 -7.970944785562005030e+00 -3.290488750937372231e+01 -5.224192686096557736e+00 -1.268062690364541467e+01 3.654442030392885954e+01 -4.333511332333748189e-01 3.150375179787471502e+00 7.073288761377071410e+00 -9.817595802324468934e+00 1.195932211983416771e+01 -2.124439627658169982e+01 -3.889679263106999940e+01 -1.581219010557152771e+01 -2.766319799896430709e+01 5.883919329274948318e+00 -3.409335684425723656e+01 4.139499712107715368e+01 3.628401367636104169e+01 -3.727895074315188850e+00 1.271104044430059687e+01 -1.566419493602489865e+01 -1.292227640686912871e+00 2.777952006099271642e+01 -2.002873694986536535e+01 -3.178766198145578059e+01 -3.692041223853981080e+01 4.365458299906443074e+00 -2.636267533805334295e+01 -1.107542314150961538e+01 1.290194773085524282e+01 -2.425137126996572245e+00 1.772482766660633402e+01 2.082168343387730403e+01 -1.238164200739626253e+01 3.478444502160304808e+01 5.179466406487266283e+01 1.799235466902285863e-01 -4.090130305366265873e+00 7.417285261993975531e+00 -2.453965255063436768e+00 -6.896134515651256791e+00 -2.492055297487950938e+01 -1.479496963548660737e+01 2.055897639034603941e+01 -1.835452721916215069e+01 -1.110720804113875815e+01 2.681316347780495590e+01 -3.683329154946034123e+01 6.219317167295697502e+00 1.969113996317640414e+01 9.773734416014393744e+00 4.027865176972004235e+01 -1.868887988432605596e+01 8.464022088551550027e+00 2.485214766947693832e+00 -2.080439699529986086e+00 3.083131593468943166e+01 -5.255381191137510122e+00 4.517954041448783187e+01 9.597567291513323440e+00 -7.440241000432745011e+01 -1.539871827045390340e+01 4.397401028479648311e+00 -1.021059313387788103e+00 -4.138865939894549939e+01 -2.931053953126860989e+01 8.574309215207252421e+00 -3.258126951140046135e+00 1.793626841081186285e+01 -1.091226192107119175e+01 9.356553401269590564e-01 -3.962380800658613822e+01 -8.591428874181312736e+00 1.032874974417225822e+01 5.723742926516118601e+00 -4.586992266612133662e+00 3.042076929507949856e+01 -4.945218385777775438e+01 -1.168767675992306110e+01 -9.905271966187047639e+00 2.568870372540479252e+01 -5.675830110960280450e+01 -3.511239824466496628e+01 -9.879937004898311059e+00 -2.726919991283850919e+01 -1.065664324953442232e+01 -2.611194347174569330e+01 -1.395529755214061574e+01 -5.100597575399711259e-01 -1.289743336303088306e+01 -1.821670280060029157e+01 -1.742531178850377671e+01 5.520190271037456853e+00 -1.677526877092447677e+01 2.678266630721759611e+01 -2.201302454546699927e+00 3.936669380074134805e-01 3.965632602358316205e+01 -2.542515425279772501e+01 -1.742219832185504558e+01 -7.939202272359276336e+00 -1.560348920999077471e+01 2.432279032340909453e+01 -1.581551148517137406e+01 2.603267993132651270e+01 2.261187041506509487e+01 3.331092780814488208e+01 -1.573828811787854942e+00 7.882449821573965565e+00 2.625229242562261422e+00 -1.926204460540486219e+00 -1.190953766886771348e+01 7.262445179440345733e+00 1.132570564415983938e+01 -5.492061321401372709e+00 8.268911651723126255e+00 -3.500669189817205051e+01 3.860801808547995506e+01 -1.497841201231940289e+01 5.538658600912337704e+01 -1.346110366286803028e+01 -3.205544187771683085e+01 2.565663180599836579e+01 -2.100156498187642029e+01 6.862821754544522257e+00 3.069173638795609804e+01 4.101147709775211148e+00 8.991610606338959144e+00 4.160381948892004189e+00 1.923941742160701196e+01 -1.612334128651441034e+01 -1.172845857063408825e+00 3.034800758075098059e+01 -2.967851013825882589e+01 2.586924930779698428e+00 1.312995128255235855e+01 1.367763206028862655e+01 2.092022398558919694e+00 1.044761738129320428e+01 -1.319393819116859667e+01 -8.234029708459644326e+00 -8.108608655408988852e+01 2.480683788064032669e+01 -9.784335148490558964e+00 2.152443621314030509e+01 -1.654314276095858816e+01 -2.918423261574377392e+01 1.520525818378730420e+01 2.208309826038361567e+00 -1.177136480647994077e+01 -6.557877040563066195e+00 -2.859595192050991841e+01 1.570129157838209544e+01 2.934183207785473613e+01 1.421442093984060051e+01 -3.068621473009209666e+01 1.787029718418496671e+00 1.566544183919329924e+00 9.777342012337159716e+00 -2.089648230652805339e+01 1.253256706611338878e+01 2.776168198419546940e+01 -8.933474624276552589e+00 1.317098261294776051e+01 -2.608169489684955877e+01 1.790507236168495053e+00 -1.269328874436006949e+01 1.931519672187070569e+01 4.551375537300497598e+01 -1.399065859565451930e+01 3.929198675508074334e+00 -1.294554201347693834e+01 2.420624799920522818e+01 1.741135163739966174e+01 1.355632647136232372e+01 -1.604087986301732371e+01 -7.573875525208637605e+00 -1.164225883026551855e+01 -1.197347196177279116e+01 -1.201659561529640285e+01 7.556122242948431378e+00 -1.426061738249255839e+01 3.167764386684482236e+00 -5.218731581551522503e+00 2.371950916204794169e+01 -9.006348465675010573e+00 -5.397218459611950792e+00 1.632052116692914367e+01 -2.080363501889979649e-01 1.327914013026124351e+01 8.405606978033573762e-02 1.851418452321739139e+01 -4.235412895430747682e+01 1.358709038255001822e+01 2.561859568045465441e+00 -3.939421635312005954e+00 -6.707731083798398330e+00 7.507411663747911135e+00 -5.477787895381096561e+00 -3.220125631676213906e+00 1.324374043186277383e+01 -1.774907476943672435e+01 2.661159997237707131e+01 -1.195052618166693215e+01 2.256915145247459265e+01 3.065055842539916586e-01 -5.245806998048001546e+00 1.739467927987026430e+00 -8.209322094173646889e+00 1.573259743808430855e+01 -8.138813998641744263e+00 -1.056386600754335703e+01 2.912630084378781703e+01 1.272043802941244195e+01 -1.972740456460155656e+01 -2.124586734774652541e+00 9.387592151673279872e+00 -1.572138823485455106e+01 -4.326003874953688211e+00 9.935008053846809517e+00 -1.896330318517637181e+01 1.417486887150712072e+01 5.585503584703231184e+01 -5.375214012670712194e+00 -1.742399879889118264e+00 6.555605546037756026e-01 -3.069161050808151714e+01 -2.036114399484114301e+01 -1.680515675955983212e+01 1.431530150469455798e+01 -1.033203636528129632e+00 1.953610262819661614e+01 -2.181545532449993274e+01 -2.196278787132090216e+01 -2.693477526715997783e+01 2.344013066605532458e+01 -1.372224607108042171e+01 -1.744711645675713285e+01 -1.621161959669608876e+01 2.426006362164656238e+01 -8.775433509617919015e+00 -4.742145106990596659e+00 3.482251698522395600e+01 1.103315972921272881e+01 -7.301849415710885971e+00 2.485151501736747548e+01 -3.632701187530326337e+00 2.830597995862182970e+00 -2.451504751368417701e+01 -1.060166551368238075e+01 9.409659368889882192e-01 -1.678772045910327648e+01 -1.066843580395423707e+01 -2.450944471480710707e+00 -7.656836006461697153e+00 2.982472888364663177e+01 -1.788266446323368841e+00 2.680510501196447137e+01 -8.257951141697349451e-01 1.205060955812690615e+01 5.400831972256008306e+00 1.918695258313931262e+01 -1.659081574658815228e+00 1.767013788285844456e+01 -1.113731832454636184e+01 1.264829538156433841e+01 -7.962452292322725000e+00 -9.192957734225743138e+00 4.005228364661731888e+01 -2.928936139192816057e+01 5.810591802145648188e+00 -2.859341225499568040e+01 -2.790751493521350213e+00 -1.016410630307973406e+00 5.025486393340051983e+00 1.051507291946346712e+01 -3.195915046849755115e+01 7.058180163806485830e+00 8.762605694659571398e+00 -1.175118697645214283e+01 3.552844489129756766e+01 -3.718797390676522596e+00 -1.663221936585525285e+01 3.109693669649799119e+01 -1.252995414920345496e+01 -2.957471178374677123e+01 -1.067504562508425003e+01 1.155561710400349185e+01 4.015787052253583789e-01 -1.683498087735292303e+00 1.541960783276713087e+01 -1.695578030728592722e+01 1.824991457224524183e+01 -2.054194872247905579e+01 -3.107740142772090763e+01 -1.522851919121559483e+01 -3.288061194380675900e+00 -2.986209765982145115e+01 1.542706858341284182e+01 -3.234215727720528566e+00 -1.314838515006675479e+01 1.002242888826573086e+01 9.130945328147564766e+00 1.680852415913668807e+01 -7.565068182951396381e+00 -2.635950710070943970e+01 7.968615087250182860e+00 7.017630318938784306e+00 -9.230532426090963583e+00 -4.904036014686968592e+00 1.967452476917558002e+01 -1.430868859257119041e+01 1.381761223306898856e+01 2.275148251411124178e+01 -1.935932701255431354e+01 -1.895812824528619345e+01 1.031726063472607891e+01 -2.956752763538091955e+01 -2.832821520779795677e+01 1.735911199988559872e+01 -2.786636449056211884e+00 -2.600537910209951420e+01 2.610218275751666095e+00 4.794771315977948589e+00 2.136579058974079715e+01 -1.640878271624868390e+01 4.726729966435001984e+01 -4.823880145792966090e+00 1.865490072413590994e+00 -1.217203707710282856e+01 4.592142976817497946e+00 -1.593957167277050857e+01 -1.345873311404992556e+01 4.964616826813867512e+00 7.727216144958806154e+00 -3.500311001388085685e+01 3.983602300822362441e+00 -9.867487951518686629e+00 -1.850569814082885500e+01 9.786857442452078004e+00 -1.840325787948041381e+01 1.182834947862768260e+01 2.297863353879612713e+00 -8.318472316912101761e+00 5.834047911830974265e+00 4.799538501088682807e+01 -9.964098950094653517e+00 -2.957811683361392241e+01 3.300544296961304980e+01 2.166308354407308912e+01 9.215240016877665141e+00 4.420795980091752853e+01 3.216201240025895025e+00 2.004727133092089986e+01 3.393031751966348963e+01 2.600575627122709221e+01 7.127813810679731965e+00 -2.810028766579911519e+01 -1.314268963458602357e+01 1.780503420475263354e+01 -3.038209078808600250e+00 4.692259773676046852e-01 1.428441250240686422e+01 3.215825653659876160e+00 -5.891468707494290413e+00 -1.648022209387480341e+00 3.779464950011981905e+00 -1.217039741371918637e+01 -3.581525948267398718e+01 -1.302752675833077589e+01 1.397631333044335555e+01 2.925639901200085546e-01 3.501529930041800132e+00 -1.350072907435106373e+01 -6.074579818196998993e-01 -1.292001035675550469e+01 1.428467312870227879e+01 1.548186915458634161e+01 -4.951107135784982916e+01 6.508567965950315948e-01 8.377119293391704247e+00 -8.993697010368433276e-01 -7.197291111155974974e+00 2.443188163567167237e+01 -2.728356117201436248e+01 1.394971632836202602e+01 -5.060635690412302878e-01 -3.088529260897509587e+01 1.115587815287169704e+01 1.011511736995471011e+01 -2.883212520394249356e+00 1.101893338333378480e+01 2.415210978037567457e+01 3.182939983356760294e+01 -2.188994191242863252e+01 -1.459633126181427976e+01 1.994395922399187171e+01 3.529680195091142281e+01 3.243499691090205772e+01 3.593002043473130236e+00 5.769263945784521397e+00 6.411842448177049292e+00 -1.403449076099751736e+01 1.177728327649486317e+01 2.713684776793673947e+01 6.428158808487332898e+00 2.625088121676901309e+00 -4.371732700672882110e+00 -1.002629073057089215e+01 -5.724127678606936165e+00 1.905983546089890268e+01 -3.768624118543711177e+01 2.764170519763634459e+01 -3.561752866446739052e+00 1.071353538903045743e+00 -3.219396740904350196e+01 -3.871693482294996613e+01 -5.433624658294795751e+01 6.028933787517180676e+00 2.334869476001736643e+01 1.969773165853484542e+01 1.469018193401765515e+01 -2.937029007770947775e+00 1.355406504375388899e+01 -1.913390479998147953e+01 6.632954556005504543e+00 5.999287346192402559e+00 -2.038539892771147777e+01 -2.396285896087079692e+01 -2.869515111580994926e+01 3.676817931193987476e+01 6.935655779254499276e-01 -5.463602567356035777e+00 -2.498390992712251180e+00 -4.874372288791538210e+01 3.141587412083186237e+01 5.723639599612657669e+00 6.511420766168479979e+00 -3.432270640265769401e+01 -1.535326087048311017e+01 -3.847645531146316955e+01 3.901092647300671246e+01 2.648069181735355215e+01 -1.682948875129704902e+01 -2.081429880996379822e+01 -4.713750386095593825e+00 2.743319036750440887e+01 5.907810753239743917e+00 3.213243218796820599e+01 -6.260085462375770682e+00 -3.856233278903396666e+01 -1.855332290144973939e+01 -4.081414210812859977e+01 -9.308082751542062994e+00 -1.949304536346383232e+00 -1.551037293232264069e+01 -1.719139951703595059e+01 1.051234708230276382e+01 -1.869952668060581757e+01 -4.401758046148310122e+00 1.845344058215473027e+01 2.816774127019661478e+01 2.284082431568164040e+01 -6.007650163459578252e+00 7.717322149567772627e+00 -1.589760277039989944e+01 2.560772360115866064e+01 9.666619334854672729e+00 -1.663027004718513879e+01 4.861655726001437472e+00 7.289317960271765173e+01 4.046875632276716317e+01 -2.419351064255287653e+01 1.332171904645895211e+01 -4.632041880940005285e+01 1.656567399655128980e+01 -6.387978640770670680e+00 -1.525246274074391017e+01 -1.451902907910988105e+01 -4.105201374836228823e+00 1.001778217608723942e+01 -2.642021174214801960e+01 -1.734889920587653123e+01 1.172230266881441274e+01 -1.419087366779414872e+01 -1.258899178131004781e+01 4.889600106515382016e+00 -1.445094860130239844e+01 -1.596741737036077424e+01 7.216011586446242632e+00 -1.920321136493859626e+01 7.473779607775972167e+00 -5.460228121556786718e+00 -1.015796817994017154e+01 -9.417344228474663126e+00 1.453810159280963354e+01 -1.305745965323888136e+01 1.893579032425634878e+01 -1.683906362395026690e+01 -1.022529248184924855e+00 1.927994110946957562e+01 6.301249555930590773e+00 3.279294412727622188e+01 -4.958234123597425658e+00 6.444331731854539669e+00 1.504562446741650916e+01 1.942759762733415130e+01 2.799289502415123820e+01 3.336062022559378448e+01 4.340797767304002974e+01 4.607772701118582503e+00 -3.560036738319165295e+01 2.108560117038216930e+01 4.684683540342498453e+00 4.323144157747311311e+00 -4.387302796572003061e+00 -1.480596264431864739e+01 -2.272422972559242993e+01 3.314966389917118050e+01 2.023992025252386195e+00 2.073678148542308008e+01 2.499621696647512437e+01 8.440520343928206159e+00 2.256473050197458008e+01 -2.113543043892207507e+01 3.159758834277571093e+00 -1.067845058122328794e+01 1.619671003222613370e+00 -3.177614765802734809e+01 -5.768145883805786411e+00 1.612737123222896329e+01 -1.317803916014591081e+01 -9.429257466670840415e+00 -4.726701560769746457e+00 5.253773029397146743e+00 1.311523445526437825e+01 -4.237714735777414532e+00 6.232360069537221658e-01 -6.181970102084484608e+00 -6.026459015974853450e+00 -2.851374055604175339e+00 4.013929752362766123e+01 -2.264242159580940950e+01 1.354992141889315782e+01 4.220359400938650474e+00 1.832351896964754090e+01 -7.586984577513212757e-01 -1.760864109661561372e+01 -1.009370118903756719e+01 -1.268328008777299232e+01 -2.653200223641611899e+01 1.600413356456790481e+01 -1.793267481327212209e+01 1.936782965520965760e+01 -1.361319019309516776e+01 -1.186126498342334123e+01 4.060059113488105886e-01 1.538526567739977224e+01 -6.017159318616776886e+00 6.197732690878363648e+00 -8.873389782235779677e+00 4.002405939237021926e+01 1.269925862814089434e+01 -2.034280791646321696e+00 -9.534959380818293084e+00 -3.078693264130041296e-01 -2.259611625477387165e+01 -2.697583173089309128e+01 -1.820682503968966870e+01 3.728447897930454058e+00 9.076304603193783294e+00 3.750619249915657605e+01 2.041888394338355539e+01 -1.955051016057292301e+01 2.027906854810424520e+01 -1.325559572615865100e+01 8.138161265249234333e+00 -6.406646390276751646e+00 1.419468891488539164e+01 -1.222459897846172439e+01 -4.767937010724266678e+00 2.758790037172540011e+01 2.871894234670632073e+01 -1.300526879492023280e+00 -3.600717216194485815e+00 3.360603390389825762e+01 2.786824826147613621e+00 7.210521815331137674e+00 -2.568082674045792047e+01 2.535777680100518694e+01 -1.658931573395570780e+01 -1.917783108071067488e+01 1.947153800997635642e+01 4.692384324475742829e+00 -6.360982850142431033e+00 -2.082629373639208303e+00 -1.861760629199398309e+01 -1.486754974744301627e+01 7.792518866546364720e+00 2.466188737730764302e+00 -1.514668123918145604e+01 -9.235833972163602468e+00 -3.015179020575232016e+00 7.851186680942128238e-01 2.311955421368060115e+01 2.428724371266959281e+01 -3.759143754180116925e+00 -3.041034867629825200e+01 3.420768090105773496e+01 3.605656887505221064e+00 1.946045774556133701e+00 6.561185734542577563e+01 -1.377349263849373529e+01 -1.465871357842516787e+01 1.136514310945798689e+00 -8.322031143331980019e+00 4.069648167168497643e+00 5.180653221510098660e+00 -9.182203867114038687e+00 -4.187521154141636615e+00 -6.661750635369339868e+00 2.088957605805938300e+01 3.362506283844292199e+01 -2.086281505327526276e+01 -1.326463133553259155e+01 5.633635196357081654e+00 -7.510387900131222594e+00 -1.091216178408686055e+01 -1.924101681848383549e+01 4.533782263466573426e+01 7.114673021420628629e+00 -2.932818423869613778e+00 7.380213509870614530e+00 -2.531917744210277732e+01 1.608893367314771439e+01 -1.582676204434346090e+01 5.863546871301462460e+00 -5.624876837422000619e+01 -2.818685409442499434e+01 1.236708291858415576e+00 1.883270283904015585e+01 2.784247305973222097e+01 1.826055312255738272e+01 -3.361604054732303837e+00 -4.007869157110871328e+00 1.865797198330978901e+01 -3.548490377174169197e+01 -1.585147807237175677e+01 1.109957455080231625e+01 -4.094726354024456327e+01 -2.844785830454532771e+01 -8.526871715225654569e+00 -5.090557342015539000e+00 1.059459798529640651e+01 3.139546134355597928e+01 -2.456039442516747329e+01 4.229113505324120226e+00 -5.304487466165999976e+00 -2.361027778491466478e+01 4.654579569124694949e+00 -2.142355185852802180e+01 -3.092830642469276370e+01 -2.630656654710400133e+01 8.142667825423547612e+00 -2.065590228334587408e+01 1.673858758093498267e+01 1.256585578398003378e+01 -1.162331731524628431e+01 3.083049351931092197e+00 -1.710575362874461902e+01 4.091130679459794806e+00 9.800679731088731472e+00 -1.288463998595029203e+01 9.056397701804563383e+00 7.842546059925177282e+00 -1.269419204496584186e+01 4.491485643473298595e+00 -2.127136835123373615e+01 -2.483165770029538777e+01 2.759393107642020837e+00 -3.695423706874370851e+01 -1.577502919741124821e+01 -3.766349381140008035e+01 -1.752080170339084830e+01 2.230696523170952617e+01 -5.879328764509285321e+00 -1.263171788453527711e+01 1.595698637865269376e+01 1.798011414634477489e+01 7.138036101538840494e-01 -1.074674145983856910e+01 1.947438975346732271e+00 2.918955604213950039e+01 1.478817419572648006e+01 1.939246734911077041e+01 4.499483683226892339e+01 -2.862325651508788127e+01 -1.054166031224480804e+01 -2.759646473929020161e+01 -5.512205997243003752e-01 1.737693313380312787e+01 9.050691813730782798e+00 -1.747300634901164074e+01 -2.954474437494078032e+01 1.596200101276126659e+01 1.550295751344219930e+01 1.830286633040700606e+00 -4.327667589100740564e+00 2.671098426857167851e+01 1.023583083529247872e+01 1.894655721507345092e+01 1.193455481280538777e+01 2.801504893377826022e+01 1.639957329996254032e+01 -2.607828770220674386e+01 1.684462563782817313e+01 -2.738838901654350266e+01 2.629860799885300793e+01 -1.217280780456562894e+01 -2.669355960407132855e+01 -1.534910096508756183e+01 -4.309774018633448378e+01 -6.127955310700312630e+00 -1.754046150418144734e+01 1.345709242004302197e+01 3.679245990340403694e+01 4.413628413914056026e+00 7.360876710228877684e+00 1.230582773622949233e+01 1.575625539275819165e+01 2.661175558980501421e+01 4.372360620964003353e+00 -1.841504110629350066e+01 -1.521665503618192528e+00 -2.495482887350744505e+01 5.004239436033484090e+00 -5.212813710085187680e+00 1.451577346642483057e+01 1.168793393494672728e+01 1.497935545550587477e+01 1.243148295958976313e+01 3.167132488405231427e+01 -1.435480980519608885e+01 -1.648066896945988802e+01 3.970481366131234324e+01 -2.664597915172263853e+01 1.015326118146727730e+01 1.380815060691079843e+01 2.237477143046941563e+01 -1.249388304416923567e+01 -6.670612147470716735e+00 -1.914588493687994486e+01 3.983637077123910331e+01 -2.447007663561325685e+01 -2.241569569627471736e+01 1.903399112428078022e+00 2.021922082233094553e+00 -3.523711370617437222e+00 1.136875413116083244e+01 -1.055751710217827322e+00 -3.370469429873357736e+00 -5.389306878384386934e+00 -2.475832446176089974e+01 -1.160158559472520601e+01 -4.122084202581014978e+01 -3.197308088407579518e+01 7.903535051945520529e+00 -3.883656164645972808e+01 1.297563343585043150e+01 -5.970789142244629488e+01 7.681720975832134535e+00 -1.209642442840308796e+01 3.476022346427198872e+00 8.678791805176919283e+00 2.469467110094430495e+01 2.176031389909052294e+01 -1.396433352205838929e+01 -1.912501229915610423e+01 3.547644699943388957e+01 3.329062254726587611e+01 -2.918655200195638955e+01 -2.304882141361634496e+00 -1.112796782110327598e+01 -2.431269070706820656e+01 5.044551173453046822e+00 -9.545238658125301257e-01 -1.363464466704487066e+01 8.418306794181285468e+00 -1.795172979824591408e+01 2.696511562991768329e+01 -3.284255509222078473e+01 1.196347988028994003e+01 -1.420320830891265151e+00 -8.084422575717736592e+00 1.884210875135407548e+01 9.330416103697590557e+00 -1.321506866401497327e+01 -9.383541539943482945e-01 4.692077276622529602e+00 2.199713090923689052e+01 -9.345207036424211466e+00 -1.453005784884257068e+01 2.008013645541513270e+01 3.238547269526401706e+00 -3.058919069919026512e+01 1.865893363662292614e+01 3.090192594071021404e+01 -7.719624398894468165e+00 -9.535602825766277491e+00 7.166851249281353198e+00 5.083687940451630638e+00 -2.001061874436176424e+01 2.258717782063620838e+00 -3.614051179591426433e+01 1.630865213934105284e+01 -1.208108086599932030e+01 -3.049483982178572639e+00 3.674098005030605663e+01 -2.674952670878256811e+01 2.002972072125241709e+01 2.388316639110364292e+01 -1.450600435877625571e+01 3.305003908381502598e+00 -3.978414966635424932e+00 8.197521568583299612e+00 -5.600067110116452085e+00 2.609505094475779607e+00 8.666938464355732563e+00 -3.059993133456787717e+01 4.030971139497259514e+01 3.993173783322315984e+00 -4.825760691931257007e+00 -2.232251413721099453e+01 8.515238216667201598e+00 -2.337171976831123044e-01 9.832018507900530224e+00 -4.250694752292812240e+01 2.590424538461077564e+00 -1.336520529562405635e+01 1.914794718120265316e+01 -1.013107047649207004e+01 -3.886092924160211570e+00 -2.214069845895753019e+01 2.382609477531826059e+01 4.315162728086438193e+01 3.054796362586706593e+01 1.392016042888053207e+01 3.026122408816640430e+01 3.509324205216870496e+00 2.905711079100571581e+01 2.620795072200112941e+01 -5.874359093499724516e+00 1.149427915440875481e+01 -3.571808234631119916e+01 -1.897757018754662539e+01 4.913976423509743086e+01 -1.884807612023167378e+00 7.783600107161499970e+00 2.043637079570436299e+01 1.496221839761255978e+01 -4.982544745304001488e+00 -1.112845743065918924e+01 -1.624033197995626665e+01 -1.995910851340444125e+01 -8.822804518399932405e+00 -8.029862896624768709e-01 -7.390041254001864957e+00 -8.694434039940402315e+00 -1.712194189881968498e+01 2.970253544021054992e+01 -7.869442257755455472e+00 -2.359114864851580151e+01 -1.431205010459112792e+01 -1.213998983422960265e+01 1.374375524704636220e+01 -1.095415039940476554e+01 1.529661817602282703e+00 7.004874989054961532e+00 1.435213796740093706e+01 -1.483932612587110000e+01 -1.231579594217151019e+01 -3.870259163659611801e+01 5.980712017059067520e+00 5.018161012685631306e+01 -2.178589097954865395e+01 1.137587778322420107e+01 -1.064019553220553992e-02 -2.144810973240566021e+00 2.632398163022208593e+01 -1.372750983431527416e+01 -2.566385697068056082e+00 -3.320443137989779814e+01 -5.847431318880937923e+00 1.481265080508720544e+01 -4.824406538899963515e+00 -4.642791173260047799e+01 -2.260808194672267035e+01 -1.240503049250910550e+01 6.660198715937857727e+00 -1.471314839890857096e+00 2.529114684785888656e+01 1.506577535849675620e+01 -1.422955458285484553e+01 -4.288261874912991267e+00 1.988463981901062638e+01 7.770463913789029675e+00 1.856719834360968235e+01 7.727544712467794064e+00 2.655548136148657079e+01 -2.586906558566474956e+01 6.739006033114281813e+00 -9.126370288768184125e+00 -3.559002419075222967e+00 -4.819183938440595227e+01 -1.442891569659148843e+01 -2.361104153119901383e+01 2.238467428763088574e+00 -1.063509621644458036e+01 -1.862236283767579048e-01 -2.697358599810523838e+00 1.686523907617767160e+00 -6.773152699176590907e+00 -1.761552247381639447e+01 -2.749057402289268204e+00 5.095986626415591303e+00 1.248403923013805539e+01 5.533374683816044914e+00 -1.244149142324021184e+01 -6.641057956981022414e+00 -2.938339580397327921e+01 -2.782606573109521619e+01 1.656805179814010742e+01 5.417085179070414647e+00 9.453021885843259753e+00 -2.492868609046239214e+01 2.468871915397005878e+01 1.638260343110351069e+00 -4.674574674892525650e+00 -1.327746994103562983e+01 -3.174110351938458763e+01 2.200570551353838056e+01 -3.875590191364968629e+00 -3.312063929015769403e+00 5.004233362856878919e+00 -7.889869188170143488e+00 2.230670011596416202e+01 -1.866445566124443189e+01 2.529446720576464003e+01 -1.608776463272848734e+00 -2.301584768861418551e-01 1.393469669029127189e+01 1.358704846326086368e+01 -1.371268727942951848e+01 7.297552686561770585e+00 1.077946410681574108e+01 -4.159587667527183896e+00 -1.869056131937996668e+01 -2.327571861693770927e+01 3.652724886718495867e+01 -1.660347417561551353e+01 -2.521995505388812120e+01 -9.372483831118522346e+00 -1.410753299536415817e+01 -5.357486279393588902e+00 7.877390533489785795e+00 9.676833948846629951e+00 -1.315573108702422545e+01 -1.590616462985364876e+01 1.323643049097606195e+01 -1.362904247577077577e+01 -9.177372707407972285e+00 -2.323752321162006496e+01 2.226653321813762432e+01 1.111231611698480215e+01 -2.228040397747616197e+01 3.830835279723444131e+01 -1.771404538531243844e+01 -1.944119187659534509e+00 4.821204080365543376e+00 2.685026786400186793e+01 -5.230074106797896150e+01 5.196196755733698325e+00 1.970360546451254891e+01 5.993541030644684575e+00 -3.792871986829860731e+01 9.714408828379767158e+00 -3.052143298940464788e+01 4.692656479157215443e+01 9.054464454944895380e+00 5.568689723026119864e+00 1.272842437139373217e+01 1.684218924268835593e+01 -6.339418761030124472e+00 8.973984126389707328e+00 1.645281319687155985e+01 1.181882077939724951e+01 3.923740509162837498e+01 3.298889507020420098e+01 1.423530268022632228e+01 3.427276442431853809e+00 1.657698953842791090e+00 -3.552267105377390877e+00 9.727571722895158146e+00 7.032679460395526938e+00 2.102563393486710197e+01 5.727955004958294793e+00 1.860433836834948451e+01 3.466316802225170335e+01 1.069501341659795912e+01 2.118107760616851820e+01 -1.384423434812397247e+01 6.698932735837925811e+00 4.783236187116902016e+00 -2.431184413253900090e+01 1.140442296914318909e+01 1.456396441265057007e+01 1.871159908261823546e+01 1.663584573420155266e+01 1.580215135695697493e+00 4.009391831705382825e-01 -2.928159426183562508e-01 2.430646641480684877e+01 9.244775836303997352e+00 5.338418521254829407e+00 -1.076405251200193192e+01 -1.831594086513792519e+00 -2.931266285103960811e+01 -1.005895231636085363e+01 2.161403473342442894e+01 -6.475182929831255763e+00 5.022593211378777456e-01 -6.602531294266463568e+00 6.080292367179158219e+00 1.821778337722064212e+00 1.706893815442913909e-01 3.360028662546137213e+01 -1.492245341469973496e+01 1.366246144468083301e+01 2.211426706462439640e+01 7.813018149266158785e-01 1.312312883081968451e+01 -9.991387910780376913e+00 2.017136305641124494e+01 2.251580176191326998e+01 1.469804849939986013e+01 -3.665411285545028619e+01 -3.538007484379613032e+01 -1.464023811434706834e+00 -1.776107355712126434e+01 8.832391590634038891e-01 -7.576789024416140883e+00 -2.316484790435270114e+01 -2.141622363393731021e+01 2.573408560421986735e+01 -2.371794089021926766e+01 8.861505471162411496e+00 1.202526083737374130e+01 1.448475089639190294e+01 6.870747079725875395e+00 1.335427238864338051e+01 -1.758046450438984465e+01 -3.394840232098195631e+00 -3.762972296243868975e+00 7.377715542317337949e+00 -1.435312217218692510e+00 -1.865670876039203208e+01 2.670373316796588625e+01 -1.466598520328846789e+01 1.727227239374217405e+01 2.171374344916316090e+01 1.489634651920341213e+01 -2.416683764760600539e+01 -4.731607532848496334e+00 1.313443622301609004e+01 1.769386864330405373e+01 -3.893963964168632330e+00 2.823135750276432177e+01 2.856062617527655689e+01 -4.204043174311869357e+00 3.479390791226516733e+00 -7.270126851581480310e+00 -3.738192690420335396e+01 1.515052885847666353e+01 1.172081132338504794e+01 1.906261498971448276e+01 -1.026140603774587845e+01 1.276968840594660293e+01 -2.164060767706719091e+01 2.956027134295433001e+01 -1.259770288626060264e+01 1.161818540155593205e+01 -1.355045169327585164e+01 3.304358193463906446e+01 1.743026848660673167e+01 2.368371175906103332e+01 2.169354645315130004e+00 -2.499917915850751982e+01 2.582944469176783997e+01 -1.338555098227950069e+01 -2.339272772315898141e+00 -1.116229152005977454e+01 -2.171552897708341234e+01 6.369729611070395592e+00 -5.085385782449588987e+01 1.253755261457187586e+01 1.777668254271388903e+01 2.042722517820038419e+01 2.022980475232629516e+01 1.927116539269154316e+01 1.387822442074786977e+01 -1.691363565487490561e+01 4.745215889203324267e+00 -3.934173429371341513e+01 1.258054137390588956e+01 -2.818697304477577159e+00 -2.256783739798100186e+01 -9.010430230098165794e+00 -8.491643921373775328e+00 6.679092530287682905e+00 2.470638468783100805e+01 1.197629864671014666e+01 -4.504062525476562051e+00 7.186723474078235974e+00 2.083103757743527851e+01 1.706792481173711451e+01 -3.793655461829969600e+00 1.808709831953866143e+01 1.438528780089620795e+01 -7.409848948874348196e+00 -4.018997994838055199e+00 4.389893335026182619e+00 2.134649213349320718e+01 1.267205398709621456e+01 2.093967641725250672e+01 1.384243962274586126e+00 2.387561945702801580e+01 1.604253544650495300e+00 3.345394344244230922e+01 -2.269594047323013797e+01 -4.409743043623322478e+01 1.315908902070744091e+01 -8.536896908965115216e+00 9.133888358974802113e-01 1.478592634929591298e+01 -1.122610164824028800e+01 1.415860461059511266e+01 2.538771998468355662e+01 5.001772071475061310e+00 3.390824874765685593e+01 1.710591390668433220e+01 -2.950337443590104414e+01 3.798683312181221350e+00 -8.285480407510831924e+00 -1.758679475958293281e+01 -2.396723715188766235e+01 -3.097040971300594236e+01 -2.844238561866266224e+01 -4.596690703480421192e+00 -5.475771940475037347e+00 -1.339637567027205733e+01 4.565339574464847061e+01 5.701499874402291823e+01 1.233902228624982733e+01 1.933220141643043899e+00 -9.995419834742250487e+00 -9.502611901739284050e+00 1.589726565872050246e-01 5.983030177683385631e+00 -1.514647235732520514e+01 -8.333544291070158039e+00 2.646478830892251111e+01 -2.784012797595320610e+00 1.833061004955728635e+01 -1.739233420248259776e+01 1.775815283479997220e+01 -1.098411241735827915e+01 -5.261312156551661623e+00 -1.753763067782386642e+01 1.053929227212887554e+01 -1.775114453097932454e+01 -6.309231105223910063e+00 1.086892783528049300e+01 3.391093933554503170e+00 5.824044342151337261e+00 -2.238586903844982245e+01 -7.786819630054519159e+00 9.816120351304086000e+00 -6.939538176256028201e+00 -1.161354094719539987e+01 3.508113071150000906e+01 1.239512616741589035e+01 -2.873905712352278741e+01 -1.366382757178031682e+01 -2.055632940665431363e+01 -6.213152023882387631e+00 -1.724513374444014957e+01 3.367069489269636762e+01 4.048852823277804447e+01 1.293702954638319014e+01 -2.420798528379122683e+00 -6.941457670153456050e+00 1.135007904052626859e+00 -2.882646447098906251e+01 5.485309692628442235e+01 -2.929282576271162952e+01 1.719020562518521444e+01 -6.873976037723604771e-01 3.655860408427865593e+01 -8.058889754350395673e-01 2.280510368527142173e+00 6.409203661923768003e+00 2.078136463944039036e+01 3.523072526291645801e+01 1.375214447577422305e+01 3.047532703314254743e+00 -1.566784623930991938e+00 4.483138530577951641e+00 -2.022944327987029567e+01 1.213349189848845455e+01 5.730438451031182545e+00 8.380247427747685052e+00 2.061219712502817103e+01 -3.476609402592905074e+00 4.048812160981006159e+00 7.286289323798779805e+00 1.516837129192591682e+01 -4.502225390828477058e-01 8.643714771685326426e+00 1.116031652271188612e+01 3.978259653550126984e+01 1.324333466657197540e-02 4.731771004446339646e+01 1.037609668928399742e+01 1.673435935954493559e+01 3.719861319526209797e+01 1.596651298488065862e+01 -4.388049575735943009e+00 1.506878821408995250e+01 4.362404203221925236e+00 -2.116897861424945404e+01 3.143251032641148157e+01 2.719098044202082676e+01 -7.961810871761621833e+00 -1.428176432733957846e+01 -1.533663386128394812e+01 3.947314091508837386e+00 2.832464893641629899e+01 1.797102638119382334e+01 -7.990554157116149803e+00 1.693089635183115149e+01 -1.285287393382697152e+00 3.859877091055012954e+01 -1.250721936275247259e+01 -1.610034147961070161e+01 -5.208274659346993296e+00 8.915589080809802169e+00 -2.957012631330394470e+01 -3.010435897160108709e+01 -1.265592901124620440e+01 1.598396984710637980e+01 7.004836029190419922e+00 1.643370214910114058e+01 -4.659491711385354229e+00 1.345829233512884571e+01 4.791914138211366136e+00 3.423556275183027964e+01 -2.919268783507186527e+01 -7.151702981564575623e+00 -1.522409352029223051e+01 2.132604194072809989e+01 -8.051111404082437417e+00 2.688457361564848469e+01 -1.014669211777107272e+01 1.822683263763451933e+01 -3.305822309313098284e+00 4.143165208956449419e+01 -2.381161075838000585e+01 -2.798185296553618695e+00 -1.384369455284882733e+01 -3.266528391068864057e+00 -8.721476707049358623e+00 1.805879037664696085e+01 -1.031926304020185370e+01 -1.524002584945892913e+01 5.233185829548930457e+01 1.987799697182853720e+01 -2.755161337739814442e+01 -7.811455802910348467e+00 1.011931531104792548e+01 2.090642697596461375e+01 2.778830923842173561e+00 1.835342398780469342e+00 -3.256874160981971755e+01 -1.449444084850180303e+01 3.688413700012753083e+01 2.686616022024021078e+01 -2.046268219211448169e+01 -1.082634757651265822e+01 -2.522960412997331758e+01 -6.101538509635748397e+00 5.109472261941395033e+00 1.192789727160209168e+01 1.320752933297537801e+01 6.219617420563269050e+00 -1.904958325256110996e+01 -4.458356645987051792e+01 -7.609305918717542028e+00 1.179015878895739000e+01 -7.771278245411409102e+00 3.869657067341491796e+01 2.227399586733674397e+01 -1.654401864925359789e+01 -2.790178020107662249e+01 2.480288883409166090e+00 -4.504096921072071602e+00 -1.807971836553326028e+01 1.340145949125316527e+01 -2.255091811640212640e+01 -6.715457529243201051e+00 7.379643402317896950e+00 -1.919178394955078915e+01 -2.186643739910665118e+01 -5.439436356782120896e+00 3.470938441116884121e+01 -1.421224080586424243e+01 2.024994323758008008e+01 -4.038987181979135244e+01 3.289401426161533948e+01 -1.582573542463646277e+01 -9.631136202262053914e+00 -1.062691070205547561e+01 -2.064443988303240474e+01 -2.959983155209096051e+00 -1.637359044326147028e+01 -5.421900067115583255e+00 8.298533338622963385e+00 -1.750621648074221071e+01 1.419576070664873946e+01 8.019743329172177582e-01 2.990404573589466874e+00 1.790741701300401001e+00 -4.422098583834729091e+00 -7.053673134501651454e+00 2.152029152625637209e+01 1.415323009672288279e+01 2.629709341608748030e+00 2.494564760954179405e+01 3.723445550763011624e+01 2.775641857325568651e+01 2.458248427576534567e+01 -3.048509299873595779e+01 -9.589645078270631728e+00 3.992316227153324792e+00 6.900826860574476918e+00 -6.224556559262933497e+00 -1.939360102425333210e+01 -4.664120551100769063e+01 -1.421161566698461165e+00 -1.095665150025901013e+01 -1.549382203788112378e+01 -4.182128939915765287e+00 -2.200232132752073611e+01 2.969169599954643246e+01 -5.331602831086956940e+01 1.494940689593430960e+00 -2.686965399970299373e+01 9.360068767346517049e+00 -1.764035978056465481e+01 -3.501434023836544185e+01 -1.453715397374722507e+01 3.182415487640754748e+01 5.723701149741067695e+00 -2.110849656412273134e+01 1.502940409114574827e+01 -2.070471992162257635e+01 -3.541196523537073659e+01 7.206682694084889818e+00 -4.615173650851819076e+00 8.246873466062019986e+00 -8.492817663350527013e-01 -2.081209113332761262e+01 2.896512564795727585e+01 -1.172529454996316645e+01 3.786656840609153107e+01 -1.001517982783204808e+01 2.304753278548147044e+00 5.356064195786228943e+00 1.763397407379006054e+01 2.501944422105966126e+01 1.550184044669451922e+01 1.199723276896111024e+01 1.446986371233678526e+01 3.184080820219790908e+01 8.366398515787448531e+00 -1.607274932037435100e+00 -5.406077085260675652e+00 3.033137847765006256e+01 -1.035322248205139672e+01 4.721260281543414550e+01 1.187759730584588880e+01 5.241910826607202978e+00 2.087808834369725020e+01 1.726313712460646954e+01 -2.106629688344550289e+01 -1.743192422221561699e+01 -1.668166919017277294e+01 1.331310752040008705e+00 5.860633520204353353e+00 5.104531751820572616e+00 -3.812288024340510617e+00 -1.345751728082791132e+01 -2.346213999920559701e+01 4.814410515072002283e+01 3.531973075484408042e+01 -6.101486677654422763e+00 -3.087554772641274425e+01 -6.166205331750178598e-01 2.498828617392939933e+01 1.208830645139861915e+01 2.919032116999524007e+01 -1.395803849280878239e+01 1.618459191595391289e+01 -1.019741692646547193e+01 2.052973698247269141e+01 8.537330422499902483e+00 -1.181865771820298328e+01 -4.058028555671703508e+00 -4.881225112320462856e+00 4.787818633502166676e+01 1.046830416909834227e+01 -1.074080503660050034e+01 2.765067791672070996e+01 3.656090922491316775e+01 2.922871314046769697e+01 -1.949359836944230295e+01 -3.557225251777212094e+01 -1.143033823359273526e+01 1.442053247373337221e+01 1.762095244366079783e+01 -6.185940553381279017e+00 3.321801643298960016e+01 8.321765073238141852e+00 -5.309031302020887466e+00 2.414585048977447457e+01 1.193849100005623320e+01 -1.977858752872406711e+01 -4.617048337447506867e+01 2.796717902991094107e+01 -1.435318457028720474e+01 -8.366954417701471414e+00 2.279582026855317523e+01 -1.543615427367873671e+01 2.463491762844981281e+00 -4.528835192866245762e+01 -1.611623498772226881e+01 -3.417304264857023099e+00 -1.337996472568512019e+01 -6.715494108378276650e+00 5.082531069167885107e+00 3.047485956322181266e+01 -1.199320106294884880e+01 -9.508428638256546606e+00 8.263823641094697692e+00 -6.790691791429221524e+00 4.509125662882237151e+00 -2.211469920558590019e+01 -8.520573246313642102e+00 6.063470269725973694e+00 3.246468693747738143e+01 -1.641423559679515520e+01 3.481383107173287783e+01 -4.671707579479567585e+01 -1.601079231523738855e+01 -2.909014840679463276e+01 2.602914342336645426e+00 1.131530492745642746e+01 1.082640045772923010e+01 -6.220418194013388913e+00 9.676424517049200702e+00 6.999380384700637503e-01 1.249914653353093819e+01 1.114777010966978921e+01 -2.743124629783464030e+01 2.494931693894478641e+01 6.387144763567508932e+00 -2.548223025001637154e+01 -7.036219969191237489e+00 -1.182529062906181139e+01 -1.985472218276418133e+01 4.954313427481064736e+00 2.311275612402130974e+01 -6.179231568861290924e+01 2.502032221972811143e+01 -1.681155592339633964e+00 2.276331654795940551e+01 9.873201839625275866e+00 -4.450961538659247374e+00 1.796118166687108797e+01 4.558467469159724317e+01 -1.483662932759720610e+00 -1.073010289480342827e+01 -1.667221795648438487e+01 -1.574517232593025007e+01 2.263445926999292723e+01 2.888951790631634964e+01 -2.542199734747084605e+00 -2.743349268597836677e+00 -1.199586932875100587e+01 3.642757630156045590e+00 -1.719249990284299656e+01 -1.972991837758722511e+01 -2.119048041371368640e+01 -5.216322927831497225e+01 -1.289438310253390441e+01 -1.692191312516137192e+00 -1.683035753996686523e+01 1.876758425168113220e+01 -2.571609113198429952e+01 8.358172615876662270e-01 -4.603129409111125625e+01 -9.991715352412701145e-01 1.938027065304826735e+01 -3.692602290403088006e+01 -4.938388133357975818e+01 -7.258128025047394516e+00 1.821428571258049800e+01 -1.017803192556782044e+01 1.303952816839576556e+01 -3.345081858994695789e+00 -7.870586815066462627e+00 9.347857615447029422e-01 2.151170251220633745e+01 2.360819290028370077e+01 -2.697102436768840761e+01 3.680322515888784096e+01 4.934238312403805615e+00 -4.876663614354040988e+01 2.131928441970937627e+01 4.668645027965908412e+01 -2.341651724023735337e+00 1.904706655792572434e+01 -1.826271199895644060e+01 -2.948134043668685678e+01 5.769400744348067889e+01 -1.465598102338162612e+01 -1.384884898662528840e+01 1.386064030429096405e+01 1.670795495601853986e+01 1.230332801123928377e+01 -1.533942313039157312e+01 3.221100354361248463e+01 -2.047735033630987544e+01 2.308522054137851853e+01 -3.192379837124776998e+01 4.581020799845295421e+00 2.257845445856387911e+01 2.775566868333138260e+01 2.534691743402399311e+01 1.768349922266405416e+00 -3.029171850049166181e+01 9.396116589374370776e+00 1.213269404357188552e+00 -8.442479654948334300e+00 9.336049501997207400e+00 7.638810870560365451e+00 -1.079755271283565321e+01 -5.770609006007152431e+00 -9.101439374926625803e+00 6.248140305066626432e+00 6.220521943106405161e+00 -1.797753441688446685e+01 2.627712714357432944e+01 2.222339939267692444e+01 -2.310696232865361210e+01 9.172576995960762147e+00 9.674607905423314946e+00 -7.056130287081802122e-01 -2.762339700845333201e+00 3.357659275614673788e+01 2.117169249506380879e+01 3.025905249699804500e+01 -8.693319639384798236e+00 -2.121322202864764606e+01 5.448532252922932279e-02 -1.595421374647893842e+01 -1.739785068365331000e+01 -6.491284061990834076e+00 6.360423971013635658e+00 1.418898288768222571e+01 2.008833918077190361e+01 -6.104199278115649108e+00 1.552231585912440082e+01 -1.985024080535904645e+01 -9.505490276351777013e+00 3.106935371470558493e+01 3.927279969719223374e+01 -1.564372978521371493e+01 4.664839121427059254e+00 3.345781875837484876e+01 5.168056691537021408e+01 1.567703952304671589e+01 3.350422641389876333e+01 -2.597963295605751100e+01 -5.708542550663992188e+01 -1.816597695565917903e+01 -1.847558373753158989e+01 1.249706929562875324e+01 -3.292709898382085054e+00 4.090425951044000641e+01 2.282249103803309609e+01 1.482193344568993609e+01 -2.007394360332738970e+01 -1.788923385747329231e+00 4.112872979262314033e+01 -9.443658547248860557e+00 -8.139468723835257435e+00 7.002858867178522573e+00 5.472934450578437193e+00 -2.179446519741993171e+01 3.813856768736786762e+01 3.345135516633150274e+01 -1.234649913901457552e+01 9.008179478426725950e+00 7.105057287791332499e+00 -1.702790638006147272e+00 -1.021189347078479415e+01 4.856055625176962565e+01 -7.803035315704766717e+00 -1.102933363905568243e+01 1.359525685206721235e+01 -3.460004992765578891e+01 2.277175140911655760e+01 -3.135242404274650596e+01 -2.278485630458383593e+00 5.493101511104407031e+00 2.287131802990115759e+01 4.073222290007524293e+01 7.493512572733115107e+00 -6.229554490303267578e+00 -4.969458441525006487e-01 -2.449357353568744955e+01 2.809037289268628257e+01 2.851210438798684743e-01 -3.980186489596776056e+01 -2.465921739990831085e+01 3.664780812991865133e+01 9.729062064674101507e+00 -1.555044102047239818e+01 2.590254583069514283e+00 2.214585974662734458e+01 -1.733894434456927058e+01 2.499220296855851586e+01 1.823555171526212160e+00 -2.693774112500144469e+01 2.027283317999735246e+01 1.695833146418605608e+01 -1.350922506828365144e+01 1.053859504427419580e+01 -2.356814438425536906e+01 6.568098792975460398e+00 8.181024972980601717e+00 2.420947162256457474e+01 -1.665495516137784549e+01 -1.419598477408945669e+01 5.629919155276212450e+01 -1.474234731751878691e+01 1.992234697233334728e+01 -1.036042298908339809e+01 -2.688966078333848486e+01 -1.753929606020204801e+01 2.388424008982745050e+01 -3.859066703445228175e+00 -1.737970975619345992e+01 -1.946104145729445278e+01 2.637189210791358818e+01 -4.737405100246325773e-01 -1.508555673497580507e+01 2.081127554324453399e+01 -3.302796585785372940e+00 -2.409814579652391231e+01 4.178688052498867656e+00 -1.021488859234766844e+00 1.459413283232889214e+01 4.105210889009445907e+01 -1.750966598220107073e+01 1.096620946278818742e+01 -4.724675318280462832e+00 -1.480759621402084569e+01 1.792381215850353016e+01 4.231770179944351185e+01 -7.353946170276786098e+00 1.113733802614173385e+01 6.928530500981066709e+00 2.527388681835438433e+01 -9.686632184975850990e+00 3.966382995532922706e+01 -3.562145729709794040e+01 -8.860115423958994540e+00 -1.266741177086361958e+01 -9.299133869407144815e+00 -5.621964188237495108e+00 -2.424042764057982424e+01 1.701997676423981787e+01 1.055060310197110596e+01 4.249769072487356247e+00 3.403827892957323087e+01 1.440455268916707787e+01 -3.260964247383920878e+01 -8.843466633261808596e+00 -3.711500578852741228e+01 4.690612853555046513e+01 -2.369930883758548390e+01 7.061900909520497649e+00 4.529633089713574634e+01 4.008715038530750618e+00 3.725915528373701591e+01 2.963208382359794513e+01 3.570308168440680419e+01 -2.792601250078281794e+01 -4.827450953748600782e+00 6.051867706011380577e+00 3.926074603671060004e+01 1.520325984822517640e+01 -2.760069290888263360e+00 3.835047998668091651e+00 1.758654172705128005e+01 3.311094785261061268e+00 -1.313783580527766404e+01 -2.096675286645280778e+01 5.189292460723281764e+00 -2.079302319931521836e+01 -5.207570789432328873e+00 2.176152203045735689e+01 1.855629376439346245e+01 -2.411581901502095704e+01 1.370107289144006479e+01 -2.330223589082155655e+00 2.435989223936452230e+00 3.274606187804854329e+01 2.834293736802752761e+01 2.688396441102042544e+01 -5.034226892599908076e+00 -1.046405824275149321e+01 1.587119869996367783e+01 7.314218691448987286e+00 3.354220509673898221e+01 -4.090760698328778311e+00 -4.604375074630570275e+00 3.922914638628060668e+00 -6.322780038725031027e+00 2.461898433871114733e+01 -2.618303568467904441e+01 -1.158143923898735039e+01 1.093903636817613823e+01 -1.177464642984989318e+01 3.130173062799892136e+01 -2.900805847802722326e+01 -3.728259068189788472e+00 2.572577294723310359e+01 -1.288309437643233935e+01 -3.298134822200398109e+00 -1.923127013141501607e+01 2.306128714805334656e+00 -2.715257016856034156e+00 1.813916827715605251e+01 -1.500763490746170881e+01 -5.893858250113732655e-01 1.940854638033876700e+00 -1.535475424345513673e+01 1.490834585213480423e+01 5.319770863440445030e-01 6.624035204709524116e+00 1.086601218982779571e+01 1.125426761267980424e+01 -6.458479614517469436e+00 9.677308325103028963e+00 -9.936397920515513960e+00 5.025532288682751592e+00 -2.482023494091203375e+01 -1.156766492336790364e+01 3.956286712812030970e+01 -3.259064511990441115e+00 4.822544957981515168e+00 2.927573085288249777e-01 8.600689889832967339e+00 -1.020850697263676832e+00 1.196920491033039013e+01 -3.180961719501419793e+01 1.664405708860396516e+01 2.567701047776017020e+01 3.289701535767832041e+01 1.836856626760979339e+01 1.032953319544108339e+01 -1.083250902216664757e+00 9.200459356272716605e-02 3.650253210311173291e+01 1.805312949483641205e+01 2.995928242867151781e+01 -2.029396195769157529e+01 2.604467773544202558e+01 -2.749886438192300275e+00 -1.685491599284634745e+01 -8.361952725286197818e+00 -1.692158099260073101e+01 2.408002908024526434e+01 -1.018838607447069444e+00 -1.356086004641513298e+01 -1.075777515153577113e+01 1.466632181198324325e+01 -9.569067121569984735e+00 2.268449042165418561e+01 7.913245375724123676e+00 1.244787525084743862e+01 3.066684793245517326e+01 -5.022634973158960570e+00 1.405695619512007255e+01 1.434513736603726741e+01 1.045580423400716796e+01 6.347551620746243461e-01 1.108320313522678902e+01 -5.130706242226569458e+00 1.457459489988872647e+01 -3.085873437031964173e+01 -3.176359619495122644e+01 1.414444581417060043e+01 -1.969934071794488517e+01 -1.641213126961613611e+01 3.314831860918179984e+01 1.112013289767119772e+01 -1.422826894143857146e+01 -2.081720812929270359e+00 3.498912042648568388e+01 1.833190987565682883e+00 -2.636581748822098348e+01 8.861164525284744187e+00 2.039101346255285563e+01 -1.856800869302272616e+01 2.123772607638839105e+01 1.089476355152711307e+01 -2.803092292504137362e+01 -5.028483717339979009e+00 -7.651894395353306066e+00 4.565708053043391601e+01 8.663492053252227265e+00 7.461822554574592203e+00 1.801105018082605147e+00 3.541764657035912478e+00 -1.025268936826212496e+01 -1.996699764381205355e+01 -5.709380315003214967e+00 4.090077948770734828e+00 1.127819540048109026e+01 9.136237720943793050e+00 1.274424425943228201e+01 -3.142056331603478014e+01 1.998702151769002811e+01 3.065793904283014015e+01 9.097281376108380613e+00 3.017690898629838081e+00 4.416334890521920187e+00 1.724469316771105909e+01 -4.140188832794693852e+00 2.763869482261988608e+01 -1.914328108709404619e+00 2.068987137566774948e+01 -3.820405522646046848e+01 -1.049649486784552010e+01 -2.304650665991928093e+01 -2.966094460824961843e+01 1.078606236685258679e+01 -4.028802586758313709e+00 -1.363260170351121836e+01 5.367607948446874389e+01 9.817519563283518380e+00 -3.080070994296299958e+01 -8.724910295913663738e-01 -2.758603506329036392e+01 8.747109107284639862e+00 -1.003322441716487923e+01 1.213674474375713253e+01 6.069705115518363669e+00 -1.635256388803060190e+01 3.531127241450904108e+01 6.543914486904386152e+00 -3.143991930404852919e+00 -2.722022283123468611e+01 2.578530250607680330e+01 3.669614199466231952e+01 -1.125832118669860193e+01 3.053436188907515891e+00 2.289776994381213626e+00 -8.842845394310398177e+00 -1.005268662643884703e+00 -1.659689845508341932e+01 -1.809247232405614625e+01 -1.410254524195844539e+01 -4.798629374137470194e+01 -1.271568038571348813e+00 -3.181986550585119389e+01 -4.569805463325538497e+00 1.388937189740006906e+00 -6.000508243011083209e+01 2.707444061206130215e+01 5.141302638841706596e+01 7.435022164459491378e+00 3.311894011068324772e+01 -4.265205787346204858e+01 3.352980831154495522e+00 -2.419238826258650832e+01 1.318687013571923572e+01 -4.293139719796593567e+01 2.813393274317444792e+01 -4.549851672216094656e+00 -1.618507614460864019e+01 1.092072539368807327e+01 -8.714703177683077229e+00 4.505701131889640720e+01 6.546148903712553313e+00 -2.011686804429488973e+01 -6.940060040722205947e+00 1.484509621594238027e+01 -4.498757270887236537e+00 2.094734775111411551e+01 -5.840188269782125907e+00 -3.585703936090363975e+00 3.496795962064281582e+01 4.385266491740368622e+01 -5.057433833473659490e+00 5.934210676190302536e+01 3.127338388526492352e+01 1.198066286767923483e+00 -5.130173102831834342e+01 -2.921309333991481338e+01 3.487042782852805090e+01 1.542694061201870026e+00 -1.373601527266232836e+01 -4.749921954194798346e+00 1.882277644411761841e+01 1.558904787039742246e+01 1.843503556510655983e+01 1.515569685492956609e+01 2.782803552172771333e+01 5.539964483033980258e+00 7.322828040986295584e+00 1.427644194397581856e+01 -1.371597682506316218e+01 2.781015382862582186e+01 -2.668357696779089849e+01 -2.583480217878635798e+01 -7.756389928377183551e+00 -2.105418191852025700e+01 -7.239730360985316082e+00 -6.529053251339109742e+00 -1.796948216309347757e+01 2.288137978296798281e+01 -1.310844873757321949e+01 2.777970834217540741e+01 -1.547768681713896477e+01 -1.757678114901369781e+01 -4.888466807303909434e+01 -1.062232923305449006e+01 -1.190732184803248828e+01 3.770365289370005701e+00 -7.078027428652053921e-01 -8.977420487939220539e-01 1.198065071143394666e+00 -5.262370502344795753e+00 1.926766216303719403e+01 -3.685698068277164907e+01 3.652551041531620690e+00 -2.596012380178310508e+01 3.258970733953601950e+01 3.557831312921697986e+01 -2.099232371876972181e+01 1.150119337325429569e+01 1.213635969508212398e+01 -1.422882897267341029e+01 2.281974822117818746e+01 1.907427632209830293e+01 1.547751164638755661e+01 -1.870573772067763985e+00 2.911316584941118180e+01 9.790557650679081902e+00 4.092721498544437120e-01 -2.108178835867224521e+01 2.873737282059576903e-01 2.085362967460211081e+01 2.775121416820376385e+00 1.585718041524248667e+00 3.920157846853064854e+01 -2.050991884833827683e+01 -7.863345460271783161e+00 4.011805339877604126e+01 7.953082144139385079e+00 -2.555703938985212886e+01 -2.534460834657799033e-01 2.735915593872408902e+00 1.105598346973262736e+01 -4.430936559414344611e-01 -2.034297177526010003e+01 2.305031939314973499e+01 1.901337701222425736e+01 6.594925858343384739e+00 2.913699114492199271e+01 -2.292912423109279274e+01 -1.144560661277540747e+00 4.900955616196736586e-01 -3.898070971640873461e-01 -9.212255605497391642e+00 -1.176515954722305324e+01 1.533451224275330205e+01 1.587818354946238841e+01 -3.511911290680751474e+00 -9.963468257626917790e+00 1.089605148984053251e+01 -4.170207640208979605e+00 1.728783698539426439e+01 -3.875449044221599593e+01 2.242792253749716380e+01 -2.266328580250031166e+01 7.688215329522705588e+00 3.554194840416818657e+00 2.153329699176079615e+01 -9.191207130554632343e+00 -3.076984772054137096e+01 1.526820978662916062e+01 -1.100465720664742264e+01 2.603378406775618714e+01 8.379610147319663582e+00 -1.151935753391033224e+01 -1.187210476323553010e+01 2.884139195014147727e+00 -2.787123374334527881e+01 -1.516513449365298882e+01 1.633870481189626744e+01 1.292836347357973281e+01 2.258739714159998968e+01 2.364367879877677936e+01 2.126736746513039833e+01 2.357583900043963610e+01 -6.160073766380888216e+00 -2.221603236916795154e+01 1.708690723270770562e+01 1.115859248370665746e+01 1.308898156776842070e-01 2.214005712540080140e+01 1.191540294528630284e+01 2.293027560058265024e+01 -1.823707266254018133e+00 3.226331834052012226e+01 -1.033091975202142976e+01 -1.701592676102016455e+01 -1.746240762697332372e+01 7.135788980472743681e+00 -9.618191516451972234e+00 2.415803635895247048e+00 2.775753481892818120e-01 -7.322743946389942415e+00 2.568866468140880599e+01 6.848793634076368875e+00 -1.736750395238747657e+01 1.121331689359833028e+01 -1.636392589102300343e+00 -2.494693042028714203e+01 2.770363349362011363e+01 3.937518214071260303e+01 1.860532201681472131e+01 -4.076168083860482128e+00 -7.179477044339382275e+00 -1.238282179038494135e+01 1.141145394680195269e+00 -2.897937225408726647e+01 -1.253852167932955908e+01 -2.278389672913274566e+01 -4.776401877395349160e+00 -2.928518557895750973e+01 2.037831248317124988e+01 -2.530780410558190141e+01 -2.630496482574471884e+01 -2.011273418178779337e+01 -7.378360003134841527e+00 3.753296761700150341e+01 -3.261999497623881084e+00 -1.077026114028999615e+00 -3.001667023355732056e+01 4.615063129604970982e+01 2.053306360135728070e+01 4.263958071370595349e+01 3.120174658792552691e+01 1.472127906136315278e+00 -1.930206782439647739e+01 3.972717214710153399e+01 -1.655022967706657866e+01 -1.524446057024285750e+01 -2.639770553154117749e+01 -4.401727962420074647e+01 3.077065667672356852e+01 -1.527954008800470831e+01 1.589839471119170256e+01 2.030166451723932397e+01 -1.931336811220874239e+01 4.480466320948398362e+00 -2.098589395083331510e+01 7.400248805163689880e+00 2.062213910366399361e+01 -5.294498119605100861e+00 1.897430288765670880e+01 -1.928682335562039996e-01 1.714052925839243713e+01 -1.021047734099833093e+01 -1.013971421014786323e+01 -6.205958825168263360e+00 3.888960263052341215e+00 -7.966377953364758291e+00 -1.359654444983018351e+00 -8.820599744100718453e+00 -1.651228061660734170e+01 -8.827578561004516544e+00 1.004376103363762773e+01 1.760840901738598774e+01 -1.229803832859017909e+01 -1.072404940660210215e+01 -4.761706542188975710e+00 1.879466260757312313e+01 1.032507456279182456e+01 7.360972854476552030e+00 -2.328037990984556416e+01 -1.879399402754155446e+01 1.785309348564941834e+00 1.602548113277764141e+00 -4.774478013662117326e-01 -2.449193562181802619e+01 -7.688390648110235759e+00 -5.643528918337946010e+00 2.737874314473766191e+01 -4.948712035004335874e+00 -2.176344202955899476e+01 2.849288617330726225e+01 -8.109905946964058643e+00 -1.640610247381165365e+01 -1.859583042751347648e+01 -3.188369131228610542e-01 -9.660092316634706577e+00 -1.237865978792407873e+01 -2.478715449307888008e+01 1.936949477961525190e+01 1.269318112564489276e+01 -1.076973698905035137e+00 1.980196118880813927e+01 1.974220632535298492e+01 -3.062789625720339970e+00 -8.727903437178664348e+00 2.538660844450159360e+01 -7.938577266367295771e+00 7.582604080557835857e+00 -1.074787648502525883e+01 -2.155454736618801803e+01 -7.245043216416101328e-02 -1.404086304796816620e+01 -5.044620649037351079e+00 -3.421064008086668906e+01 -3.392440257723951635e+00 -4.009813569757665164e+01 2.708719855148867239e+01 2.843565775071053991e+01 -1.865187868443085817e+00 2.292332291949995238e+01 1.177846459707241056e-01 -4.853709216962797512e+01 3.435183889008350810e+00 -1.894821244784879788e+00 4.787884027936017972e+00 1.347962538181156233e+01 2.214746930314361428e+00 -4.670996976777408882e+00 2.179302459227143629e+01 -2.423206047325389889e+01 1.045797706181258446e+00 -3.715329150339650255e+01 -2.817292260754905797e+01 8.256533056833600170e+00 8.215377041644657652e+00 9.782566253277215296e+00 2.257275469618872066e+01 -1.725952563281020247e+01 5.669919262196311038e+00 -2.276712795658311705e+01 -1.565765261229864702e+00 -5.311461909410985172e+00 -9.369573845319367322e+00 -3.130799593973854211e+00 -2.224058810241749029e+01 1.202564461280230468e+01 -3.076774564036515969e+01 -2.231586596862383232e+01 1.890660459694870354e+01 1.287590429274350790e+01 9.454030632987221239e+00 -2.851058281096164393e+01 1.193346482095885364e+01 1.453886321919770630e+00 1.353638351703464870e+01 -1.449895298824643319e+01 6.767230085185781618e+00 -3.050152132206838118e+01 6.555192961433293775e+00 -1.280863523585251462e+00 -2.435314194530150900e+01 -9.133849394476026617e+00 -1.964455995179698178e+01 -2.438012067419561646e+01 9.843372031444893366e+00 -1.222423724553862101e+01 5.823749348666261705e-01 -3.210300540014974047e+01 -1.468025624031554521e+01 4.116664946590500307e+00 -2.995965628962253646e+01 -1.087798313208486078e+01 2.077764825408749516e+01 -1.344698193735579572e+01 -1.426958496403606880e+01 2.851577933013373922e+01 3.959793286451283478e+01 -1.628158227026680560e+00 -2.426757610439218382e+01 -2.798945780203026423e+00 -1.926460965334104358e+01 9.304617861245823462e+00 -5.016218382497031669e+00 -1.630822785131724117e+01 -1.660808302121346358e+01 -4.601310675711299147e+00 5.815375054280911726e+00 1.521167355457893677e+01 3.887564366585021958e+01 1.235912129535342530e+01 8.003388160339197199e+00 1.103617855841466877e+01 -3.227068130615896990e+01 4.455166842374537417e+00 2.334411679991584165e+01 -5.142518331774687823e+01 -3.354635849329515906e+01 3.055384662164787990e+00 -1.496025014510242457e+01 2.976288184468963038e+01 -1.248333257168149046e+01 1.936549954969210319e+01 -5.896480524656540823e+00 -3.299324569134566332e+01 1.693548586859843041e+01 -3.834344425832376224e+00 1.593700409676126029e+00 1.225420384149827946e+01 4.349693278971119348e+00 -2.685829371411719180e+01 -1.136368425115491831e+01 3.521262719705242006e+01 2.229071865197856184e+01 -3.342608153229874546e+01 -7.567657594396518306e+00 -2.453104977992807889e+01 1.572299811321802920e+01 9.183999848232158314e-01 -7.710809910324954330e+00 -2.371166539950533547e+01 -3.057943977276343261e+00 1.953397893587896839e+00 1.957547093367261226e+01 3.752765523177365736e+01 2.061282129233243499e+00 -1.431985066676674379e+01 1.164817552312875648e+01 1.093953683414331479e+01 1.996009159296164981e+01 2.098275781736894174e+01 -1.955920499056839645e+01 1.709834248345077867e+01 2.612793019085257740e+00 -2.183862714383321801e+01 -1.064230012389739599e+01 -3.956894843523154748e+01 1.339948323714054723e+01 2.537708933329702177e+01 -2.540095134333063953e+01 1.727460652705899236e+01 1.855335732002912075e-01 1.635132738291345333e+01 2.460170543384278830e+01 2.535704416797995009e+01 2.063367796738102111e+00 -5.674556247925503172e+00 1.660964143748675070e+01 3.064004079791898150e+01 -1.927364774113289769e+01 3.846475337696379881e+01 4.245413153422155972e+00 2.515838402601400681e+00 1.617863421166626026e+01 7.017218873542291568e+00 2.744646690751196516e+01 1.408780760294594359e+01 8.349200679590675023e+00 -1.295638432449277744e+01 1.491715508055251505e+01 4.078779973277125492e+00 -4.195618266517858075e+01 1.421748105634408432e+01 4.606851347793203821e-01 -1.291003638052897529e+01 -2.139212177757669764e+01 5.422958483550434750e+00 2.067162257477039589e+01 7.454574372021865791e+00 7.266538005037306291e+00 2.627317848894733743e+00 2.226333005507355978e+01 3.347575005095435330e+01 1.170230479100585796e+01 -1.665016834058113204e+01 2.777635555776257803e+01 -1.879519605231361723e+01 -2.317516345449716653e+01 -1.323132686199961583e+01 -3.706300559308091547e+00 2.858065518941103722e+00 -7.076293860971213157e+00 -1.672556475723542491e+01 2.045493723011868159e+00 -1.888414589009676092e+01 -9.836059404300733888e+00 7.972959663709336731e+00 -2.441228112802121331e+01 -1.210798165865321518e+00 4.242264950795538780e+00 7.254866948330382037e+00 -1.824581970940558051e+01 -2.020824905608900934e+01 8.035978906845169689e+00 3.865777253129979663e+00 2.897769828004409298e+00 -3.120869207845421656e+00 7.778101800724801507e+00 -1.859813970871472577e+01 -1.321322731275020601e+01 6.639715710462472664e+00 -1.669321287676960708e+01 -9.647688837374547299e-01 7.910504001438972921e+00 -4.726365807442874711e+01 -1.506544357424859193e+01 -4.675162408895558452e-01 4.649130338055421419e+00 -7.989450054941257484e+00 -2.726424536931094522e+01 -1.268968574055371157e+01 -2.908319145092676195e+00 4.353156579951998673e+00 -2.051109116377473640e+01 -1.711112398192398487e+01 -4.303345427771962051e+01 -9.404477129119843681e+00 1.532296262830982592e+01 5.841195078424759046e+00 -1.317967250016167213e+01 3.613978486863637585e+01 -3.813063304739237935e+00 -2.521512808319440246e+00 2.778624211916100961e+01 1.215126818388210062e+01 -6.960014671477795289e+00 3.204973919335267851e+01 3.559692703009094128e+00 1.677552785681239556e+01 -1.700942194905135807e+01 -8.436790077994597681e+00 -4.476618415693614850e+00 -2.236151302912961825e+01 1.000950869021106193e+01 -3.137434199877912722e+00 -2.264108287154232624e+00 1.087867972300309560e+01 1.713780287075188014e+01 1.061800913535199520e+01 7.694799649345156922e+00 -5.237749598851316790e+01 -3.540618468082075587e+00 4.205239903609214025e+01 7.227878341029535747e+00 1.067044271218023610e+01 4.326553315621565865e+00 3.885429179557405632e+01 -2.137733045885975791e+00 1.140496214030474853e+01 -2.651450359748162011e+00 7.332296601780847745e+00 -1.732957709099766763e+00 3.570063745859247017e+00 1.516650047109770583e+01 1.744948556849404397e+01 -2.488850389736784408e+01 -1.073812666971180541e+01 1.007008651624477480e+01 -2.077653257877773640e+01 -6.662085377717386336e+01 -7.007178242615877295e+00 2.570987426536035514e+01 -3.105488158058199133e+01 4.195302369140801346e+00 -9.614375065907257323e+00 -2.153483569384023966e+01 -8.742383859438271898e+00 -8.135658216099933782e+00 -3.063303892922794702e+01 -3.200345825243139153e+00 -3.605341090540609805e+00 1.762864873546351419e+01 2.834201579711473684e+01 -6.369866674615940028e+00 -1.608262579717666796e+01 -1.173779621793907069e+01 -1.907177869394426040e+01 2.453195720950374437e+01 1.324098727328559599e+00 9.002714773487669575e+00 3.532808510066173824e+01 -1.020721209777252270e+01 -3.579221596466596367e+01 1.606704817325459445e+01 3.722386107534143562e+00 2.471126063480380353e+01 3.111771085737518661e+01 -2.884419583605880177e+01 -1.044018904251118940e+01 -4.194602520128469791e+00 4.935999401616769866e+00 3.620218046342904472e+01 -4.431143245516010687e+00 -2.542807932376351232e+01 3.226886292264439504e+01 -2.748461381292052863e+01 1.238532685016490476e+01 -5.171912340704842137e+01 1.480469429877643961e+01 2.291219396392835250e+01 -2.209576115999251300e+00 -1.086297321644305569e+01 8.979575064949376184e+00 -8.951470352322184354e+00 1.602900182711449961e+00 1.700865683000306205e+01 9.449215567561864759e+00 -1.262312368691257092e+01 -2.781312073801248630e+01 -2.115268632725963016e+01 2.338505649824702992e+00 -1.393223846780893638e+01 -1.946595477343775471e+01 -2.906130398411079696e+01 6.208760638035590418e+00 -8.490764607653163765e+00 9.301171377139185736e+00 6.239298932178644286e+00 6.016397091216442172e-01 -4.103858375370105449e+01 -1.590739789298564943e+01 -5.378265779856907614e+01 -1.701077897333374267e+01 -1.996760279216427136e+01 9.809684704850019088e+00 -3.931041536731363917e-01 -1.702791411813378453e+00 -3.286848745558289542e-01 -2.108329286056643070e+01 -1.767494098888913712e+01 6.320057377571108859e+00 -2.713035437379203074e+01 4.689429485313279855e+01 -1.491097252618091673e+01 -9.121502175632205223e+00 9.674463474363966142e+00 5.045911779995416069e+00 1.638962378371818929e+01 -2.075093300679098007e+01 -2.308898778524159923e+01 -2.402472433898305226e+00 1.465238194615269052e+00 2.493843304541986772e+00 -2.411069038796141228e+01 -4.324306303463370860e+00 6.183348005829238048e+00 2.244601311696312607e+01 -1.577376982515375836e+01 8.124809255652833073e+00 8.952139104433054939e+00 2.442149678760578269e+01 2.512522816983791074e+01 -2.057622019084380582e+01 2.432835147235332585e+01 -8.329819831705044919e+00 1.983256826853689869e+00 -1.677663068875642338e+01 -1.147809392678166240e+01 2.761354758513176222e+01 -2.109518588766436409e+01 -9.502091871830163683e+00 -3.360022679783094190e+01 1.139715472017510223e+01 9.897392260002176201e+00 -2.165507197983743382e+01 -1.418928146231184328e+01 4.918039510932754155e+00 -3.490828693620799328e+01 -6.612360253452575165e+00 2.572736651716626000e+01 -4.669969936942835176e+01 -2.343652372034263109e+01 -4.235590053487506168e+00 8.854072455579155232e+00 -2.116377683739933069e+00 -6.456351660299723960e+00 -8.074432006643224469e+00 -1.598528697758223771e+01 -1.504296044836601887e+01 -3.170129883862754738e+01 -1.841679429949712699e+01 3.476661540520539972e+01 -1.565460921306309139e+01 3.191234865824103295e+01 -7.761347254983088639e-01 1.791071641206732679e+01 -3.849878490558500843e+00 4.869304862922804844e+00 -3.008928877786776113e+01 -3.170876647863049413e+01 -2.636017776749665842e+01 -2.331920626488824411e+01 -6.304856683101887960e+00 -2.862957559602437918e+00 -1.233771700378396297e+01 2.765876084006218605e+01 3.496471303571300204e+00 -3.020263421855060137e+00 -2.136747503949967353e+01 -4.972036588798778922e+01 -2.178904199492582094e+01 2.788924056378793637e+01 -1.694126764635519677e+01 8.876897418905965509e+00 -1.326484742384818105e+01 7.269750855026399172e+00 -3.575594217300786415e+00 -7.606849395356565680e+00 -1.116802364366500200e+01 -1.018439192068820276e+01 -2.237773031230990028e+01 -7.065647391259224364e+00 -1.697701614084577670e+01 4.354534035607622400e+01 -2.926662844596452828e+01 1.532862153961515261e+01 -1.312250466385079406e+01 1.890779551966959104e+01 -9.750439352159464335e+00 -6.843289429704334736e+00 -1.930853457688774810e+00 1.774755547833033242e+00 2.185712056603885856e+01 2.946247355757308029e+01 4.442096438938818892e+00 -4.364664778876394280e+01 1.753542247883138838e+00 -1.595555781956392583e+00 -1.972296122736977608e+01 -9.992206485386050829e+00 1.850899077029577899e+00 3.523697971842341570e+00 3.161404391281902448e+01 8.468478077830981832e+00 -1.923960598976471559e+01 -1.750519432943595177e+01 -3.064037206288275428e+01 3.978747302838048938e+01 -5.164034495418524884e+00 1.196840704511194531e+01 -1.994791046407791058e+01 3.709019419689010988e+01 4.162374392176413807e+00 -1.847865459352246376e+01 5.563905902644131762e-01 -4.072731076562987607e-01 -2.885832394198401651e+00 -2.352271450449527634e+01 7.345061483916323297e+00 -2.100187308283620879e+01 -5.146100915098853257e+00 -1.187462094243172395e+01 1.348270405550103490e+01 5.044586213817472853e+00 -7.057410567768508614e+00 -5.076543342225177113e+00 -3.158800044792586359e+00 -6.360546178132610251e+00 -1.283201327553065596e+01 1.256810551917988050e+01 -2.687759646510623668e+01 1.285887088326777494e+01 2.230937397639728559e+01 -5.998447609686619941e+00 2.978907902995659107e+00 1.368559794319019574e+01 -7.147223737962025147e+00 -1.939471723462416008e+01 2.080173269332742692e+01 9.963074551574852222e+00 1.218383012365243800e+01 -1.930468219523165629e+01 -1.003525417157011823e+01 -8.630546458049368042e+00 2.106023491593322916e+01 1.639292488686619143e+00 -3.592627780211132915e+01 -7.132502922811282176e+00 -7.220623308655842010e+00 1.181845370879063939e+00 -1.423952016503911011e-01 9.660512459725609347e+00 -3.466477433590374346e+01 -1.083449604693257839e+01 -1.078779551924957758e+01 9.016982851457816750e+00 3.057912924667764898e+01 8.045502917659739239e-01 1.032072835019441825e+01 -1.862616405523119134e+00 1.328030346515183702e+01 -2.603604137191446100e+01 -5.535206374599129120e+00 5.022898057405470951e+01 -4.943458394838341485e-01 4.819797631884854994e+00 3.602344035984676562e+00 -2.411705222060776777e+01 -2.414237838558925020e+01 1.106869213078604908e+01 1.475910477147579059e+01 -1.871612282667390303e+01 8.683181476276725874e+00 1.274544510620119908e+01 7.747529120949102399e+00 -2.274080725076314735e+01 -4.861078727417010725e+01 6.682606778877206111e+00 1.522030583835302764e+01 3.396869651578825966e+01 5.888979939247961148e+00 2.382070573406947389e+01 -8.747267860350245172e+00 1.196639970973375711e+01 8.660279415054951357e+00 1.834128604118215833e+01 -1.592114338253632511e+01 -1.911333846117718593e+01 -8.681953188955116474e+00 4.592592699738682427e+01 1.536559737065923059e+01 -5.161454988166997992e+00 5.891317930021401139e+01 1.153027002195739925e+01 1.464491154671237538e+01 1.063250979958247910e+01 -1.653487001063858131e+01 3.404902441652549072e+01 -4.044604160104831436e+01 -4.309247391418896456e+00 3.443031027735754179e+01 -2.777531007824759968e+01 1.015108286497934031e+01 1.231792562780966804e+01 -2.987054823048133745e+00 -9.443426546078516282e+00 1.921478500869768791e-01 -3.879085738648868897e+01 -1.422068644995031406e+01 4.470559641249865490e-01 -2.309521848833774627e+01 2.480955519492696659e+00 -3.221999308484420510e+00 3.009812945893631664e+01 -1.017344652572891661e+01 3.144893079126845592e+01 -2.180298371254666279e+01 7.878231064694269037e+00 4.138021366016949365e+00 -2.590527604114054938e+01 -2.046463394624825582e+01 -1.491167729112615703e+01 -3.255708507709202593e+01 2.596126727288620017e+01 1.748835035772338742e+01 -2.687453463669045561e+01 -1.191050318008889164e+01 -4.707334905409073400e+00 2.682333349195631200e+01 1.344447502791459570e+01 -1.206913414965750064e+01 -9.012726344742619133e+00 2.626775208718404286e+01 -4.059946286746868083e+00 2.399855992585654008e+01 6.977978022065121522e+00 -1.460210652850555124e-01 -1.070002391704327316e+01 7.401023998125964454e+00 -1.371424009752810846e+01 3.717474154501201777e+00 1.271519936245545424e+01 -5.195709310706356554e+00 1.575139307677274836e+01 2.757880316127614151e+01 1.218524155594947977e+01 3.200642768677673189e+01 3.525905503966344412e+01 3.450929948432153793e+01 2.813453817870398055e+01 -2.111124208098870980e+01 -2.985001037799185042e+01 5.170469210225218148e+01 -9.956819320175343435e+00 3.283432241712759492e+01 4.909443281912909463e+00 -1.793243464887517291e+01 -7.377547515499474073e+00 2.122547898770070418e+01 3.354114477393003169e-01 4.315426305002493912e+00 3.975802407414320072e+01 1.244905026479892385e+01 2.220582087277957939e+01 9.601341770058990477e+00 9.022511801725290326e+00 1.685629315368893089e+01 6.652657612328308545e+00 2.250736117877894316e+01 -1.323404988888976774e+01 2.677943907373597199e+01 9.150690887079996116e+00 1.737523203360843205e+00 7.157164050921982934e+00 2.243720837947727631e+01 -2.836836820967804229e+01 -5.987865940240553186e+00 9.811558247383430853e+00 1.097004597989859498e+01 -1.964274234780800299e+01 1.498624249455156132e+01 1.949509883212104056e+00 2.132481614200540943e+00 2.418119193946319356e+01 -1.679152591437195952e+01 -8.517679025062562248e-01 -1.231947024288885828e+01 -2.529576759860908197e+01 -5.324664952270866891e+00 -1.271224180144426086e+01 3.463464114598964727e+01 -2.471794995588905408e+01 4.138320608939242362e+00 -1.059573610908054953e+01 -1.498339457415307052e+01 8.999764044163795162e+00 -3.444534544793158659e+01 8.529184733123130968e+00 9.292558148112835426e+00 4.258677602280858565e+01 1.641971976940667233e+01 1.075794119012642014e+01 -2.434685847776977274e-01 -5.952945122391969157e+00 2.533032903993821527e+00 3.554540099493812022e+01 -1.343757093511267797e+01 -1.166699070972496921e+00 9.754786436005616679e+00 -7.138942987977983989e+00 1.619063930049284838e+00 -4.401798834049634124e+00 6.055751196279222093e+00 1.666025051015333602e+01 1.774541867885638524e+01 1.287221490773611876e+01 -2.198343765550689444e+00 -3.030791247740073402e+01 6.295047988302233222e+00 -5.144464301306887144e+00 -2.736625281470895743e+01 1.931447203807591251e+01 4.503413128483258276e+01 2.114561567426175515e+01 3.456578484988519762e+01 5.493371740617679855e+00 1.118118117142173773e+01 -1.844895548509567007e+01 2.326146265097799759e+00 -1.184272577603876542e+01 -3.965872303383109809e+00 -2.303279441492810165e+00 2.201680975591017031e+01 4.272234813081029259e+00 -2.054441512450390306e+01 -4.564782590433874354e+00 1.423441378681411251e+01 7.339247021793392278e+00 3.806056983727436460e+01 1.822514271283268528e+01 2.673400073957535206e+00 -2.501021477153659589e+01 1.821401583525742163e-01 1.422434381551187599e+01 -4.126514852813379264e+01 2.356434370233093212e+00 1.754928538911222580e+00 -1.468030102835574391e-01 5.612282817721165884e+01 2.451091405260078204e+01 -1.516710562073884105e+01 3.674710626174113592e+00 -1.245250910035409042e+01 3.299153349161665716e+01 -3.015347949601282096e+01 -2.623483878768564370e+00 -1.699163974313842829e+01 -1.131532176637160703e+01 5.038875264213901417e+00 -3.448208895562116627e+00 -2.121537568688953002e+01 -4.034408004333272402e+00 -7.991960040309223245e+00 -2.714091279124164924e+00 -1.755560897331305981e+01 5.583578323620334238e+00 1.707508246041903321e+00 -1.330106701632387711e+01 1.166484393893791882e+01 2.762456226606619580e+01 8.433319848550212328e+00 -1.462405500530340952e+01 -1.823086220917744171e+01 -1.373175924853649121e+01 1.107146463386796498e+01 -8.564641147469394866e+00 2.040275809159298959e+01 -3.257687482780573518e+00 1.833199521555631506e+01 2.009686130968952966e+01 1.262026879215060049e+01 -3.657209397405298290e+01 8.560237096109611699e+00 2.665679976851240340e+01 -1.070432095685077023e+01 -4.354901766786693607e+00 -1.679025169307264065e+01 -3.014520257008184245e+01 2.852084129817088254e+01 2.989960400288605058e+01 -3.973416542605156820e+01 3.077391988853296922e+01 2.118829166999840891e-02 -2.370249231083662256e+00 -1.231769348296534972e+01 -1.169622229238536448e+01 1.001447220757474277e+01 1.947076392020144198e+01 7.101848638645065215e-01 -3.044233345736363816e+01 9.052635600999792587e+00 -8.264917560488607151e+00 -1.558942450341463726e+01 1.086120790084179433e+01 -3.300462967751447430e+00 -6.255727077209479958e+00 -4.539321948786632532e+00 -3.043269881951744438e+01 2.737447089529055688e+00 3.631310727328533883e+00 -4.635277964366886216e+00 -1.120840184217003532e+01 5.143126140437341842e-01 1.720889773007888479e+01 -3.321204020296223192e+00 2.866246355388064515e+01 -7.460911642115847897e+00 -1.080826397746457346e+01 -1.891041611887102292e+01 1.459066769614051351e+00 -3.341120073434119320e+01 2.133594079727268777e+01 -9.598369593037288539e+00 1.068148344000152017e+00 -1.183776447108557761e+01 5.718957894507572526e+00 -2.845845232037531147e+01 -5.373483049414813806e+00 -6.168836628079824180e+01 1.824925634501179061e+01 2.638363917785815715e+01 -8.521459973472907734e+00 2.393700161309787333e+01 -7.473354648984066095e+00 -2.799501744464753727e+01 -2.241028727519136510e-01 1.381923822686677994e+01 4.675321636092359512e+00 -6.556108381152254694e+00 1.055482341334371021e+01 1.545499746817965914e+01 -1.667059096751395586e+01 -7.995184582336204215e+00 1.550686895583436531e+01 3.431891006807771305e+01 6.452659245352664108e+00 2.037606118416821488e+01 -6.178273711175163108e+00 -3.946604408275592846e+01 -1.468308481044686475e+00 3.142780655054838945e+01 -2.956489570620339435e+01 -3.549152330305222591e+01 -9.852995264210880677e+00 1.293414151616086016e+01 1.775982850596567886e+01 -3.857873201260978391e+01 2.076838693291419702e+01 -2.680537641048488240e+00 3.575146874629253180e+00 2.821212137525686003e+01 1.958504497952184309e+01 -2.289318909465389495e+01 1.230366979921557480e+01 1.393656006844541606e+00 -8.189785669198558438e+00 6.187407110041264424e+00 -7.645630960561903500e+00 -6.144694156173718724e+00 4.489446737197543058e+00 -4.115185559073982091e+00 2.050168621949441672e+01 2.168209943110459648e+01 -2.904187970821492470e+01 2.229402369080541568e+00 -2.614022644863354827e+01 -2.326026304146146373e+01 2.667469498380169668e+01 4.133387630560677195e+01 -9.992215391194642748e+00 9.473604085696383237e+00 -2.697831738899528098e+00 -2.270030777031001890e+01 1.131943804114359509e+01 -9.719188928504445713e+00 -1.471806037589073135e+01 -2.446751742471311886e+01 -1.999758971989150069e+01 -2.384898997722680747e+01 -1.181327330795175712e+00 -2.065903112447995937e+01 1.416458399470083407e+01 5.948228503218453422e-01 1.603623207596562494e+01 -4.206811835966081503e+01 -8.008494101732823722e+00 2.433591545439034221e+01 -5.168126002139099562e+00 -4.588769443192664887e+00 1.602350834322054141e+01 3.930755100814931779e+01 1.298547591412599900e+00 -7.697906619191178024e+00 -4.790071282234404748e+01 1.358117817777576564e+00 -1.583411442602297825e+01 2.455444509397046460e+01 2.339080482363973701e+01 1.096383856524759892e+01 -5.833548305404194778e+00 1.366334359848088909e+01 5.030836932413011553e+00 -1.678719808570236227e-01 -1.932478298947789597e+01 3.363534811193420015e+00 -7.133080748578822572e+00 -8.804094187292712093e+00 3.935785636902091600e+00 1.010202926575874471e+01 3.942960316130925946e+01 -5.517604690816745716e+01 1.064142657002502190e+01 -1.079268024609597632e+01 -4.971534951296971983e+00 1.967379915056448425e+01 2.400453188698064366e+01 6.914625579473950623e+00 3.287264123292992934e+01 9.638475695390859244e+00 -2.925117537522900690e+01 2.027855886020941156e+01 1.716982927233793088e+00 1.857403968446030262e+01 1.468683270053261580e+01 3.095681029650247851e+01 -8.474682351006819658e+00 4.429855157988345837e+01 1.557257447225754632e+01 -6.579463661623440984e+00 3.004661421266822430e+01 -9.304558394808505994e+00 2.384535835146271765e+00 -9.213331144775684933e+00 3.336083778229032504e+01 -6.027197288053554303e+01 -1.961609366130828702e+00 -2.221640784381444966e+00 4.193803432526256536e+00 7.586999442814082784e+00 1.687732377585154353e+01 1.034350005996499178e+01 -2.671384077628989218e+00 2.501297318999319286e-01 2.218037170406448766e+01 8.397269131958639221e+00 3.567278674196890620e+01 6.204830122083306421e+00 1.906102851748192251e+01 -1.930459509396263229e+01 9.645748040330255346e-01 -5.901700195209501842e+00 -3.509706861209018758e+00 9.201823054967001037e-01 2.701842086277074895e+00 -1.415678302846547254e+01 1.055818147107627958e+01 7.465811444669525621e+00 1.522282379405701036e+01 -7.416758057369475798e-01 2.921886373599271991e+01 -1.020789160989614430e+01 -5.182350699152028284e+00 5.253468939312877506e-01 2.972257387530298800e+01 -2.529022893155406848e+01 -1.566405586235488423e+00 1.037484543658433189e+01 -2.094917220310993144e+01 1.575776526622550300e+01 -2.491967759799141291e+01 2.002439937033832251e+01 -1.007054183098986044e+01 -7.309888729211301950e+00 2.248007301394251556e+01 4.838473407890574229e+00 -4.805658296172541810e+00 3.136790437587808178e+00 -2.636455885382154207e+01 -9.471734738027722145e+00 -1.620339277303816417e+01 -2.872328800336948973e+01 -2.145681489085157420e-02 -5.746288074139311419e+00 5.793125936039691837e+00 1.083039273410283165e+00 -5.014164326738637101e+01 -4.552302318462015940e-01 -1.210836492503886141e+01 1.204980692421202804e+01 -1.341824844641516634e+00 1.768507857753320067e+01 -4.208345455315968309e+01 1.678500189532914533e+01 -2.232117024441497222e+01 2.527944128338592389e+00 4.180296972182041060e+01 -1.906458880830011893e+01 1.280263551760965690e+01 -3.313020724202104361e+01 3.979196738600421224e-01 1.225115266303885164e+01 -5.009052245362846634e+01 -2.919390236452020204e+01 2.021351292857589499e+01 1.658046284080171850e-01 -3.309718424959609706e+01 -2.592905714679821116e+00 -8.451586632104139962e-01 -3.051218758136863052e+00 -2.049774764791158788e+01 5.802713765640086230e-01 2.362350593300293511e+01 -1.763203572149090403e+00 -2.387191233427126136e+00 1.728911136771264623e+01 -9.318017789330376388e+00 2.488384549803323154e+01 6.470721704117845530e-01 1.482198065752195149e+01 -3.250576997615815600e+01 3.290163479707680949e+01 -2.117910906538774540e+01 -1.066030161285893030e+01 4.525015029931157073e+01 8.539077172742095101e+00 1.285843059411174671e+01 8.559591128101924795e+00 1.212300069227607757e+01 -1.247130909258489950e+01 -8.945439414558824964e+00 9.299521079738905627e+00 2.170286327857989761e+01 -1.340081503782639949e+01 -3.544394435841238078e+01 1.191657308338275101e+01 2.208013615859715895e+00 -2.651532331220158412e+01 -1.071899222031851018e+01 -1.929893342964419034e+01 -8.831591888971107807e+00 6.683230966763176184e-02 3.407380220561860540e+01 -1.914708106259269016e+00 2.383182363494685774e+01 1.087690543352835348e+01 2.904304033456623468e+00 -1.614712041226179196e+01 -3.336378137549588274e+01 2.073796380820109775e+01 1.833172982841139032e+01 -5.181724986888092133e-01 1.582739342751746925e+01 2.493139218733398721e+01 -3.465640600754627343e+01 -1.527557108130390517e+01 -4.857800459983329766e+00 -1.121306889431853904e+01 -1.239373678656418321e+01 1.793573909392116050e+01 2.443124969110402223e+00 1.628927332002483297e+01 1.178187768426527526e+01 -5.199550471547217612e+00 1.332753937912470121e+01 2.427570554487273569e+01 1.385579843937699707e+01 -3.181444041263273181e+00 -4.655415384783611721e+00 -2.326391316091237282e+00 3.194889867018463292e+01 -1.840342546820192737e+01 3.616331100784495600e-01 -7.171310716769485616e+00 -2.524428981759168522e+00 -5.033690120116723676e+00 3.333437306941057443e+01 1.224153648338596412e+01 -3.149676556991175147e+01 -2.372647390585037375e+00 3.297949874961297212e+01 1.812588481249908767e+01 -3.309210762244512694e+01 -1.255784675684014751e+01 -1.585738413302358296e+01 4.448604576219154438e+01 -8.098180676591834271e+00 7.696121583748540829e+00 5.453883818247011739e-01 -2.267811034954447358e+00 -2.894098055987723939e+01 -1.494538188952129865e+00 2.374039777492029657e+01 3.558182185014856458e+01 -1.131389358911703891e+00 -1.824170736247016222e+01 5.945653832028737762e-01 -4.525559698696211797e+01 3.693047001610680269e+01 2.372588123492298529e+00 8.376463647222257336e+00 3.323557402146334994e+00 -2.331214501671354711e+01 -8.238841971425143740e-01 2.909223507660600916e+01 -1.582409618507398008e+01 -4.013711888998879829e+01 -2.504689515453716453e+01 3.268436089018727841e+01 -1.613391480653503152e+01 -3.337704255408507237e+01 1.399297838215914425e+01 -9.388587616387990664e+00 3.300434030662188434e+01 1.257091480508315584e+01 7.954728725443656501e+00 -7.305519239198686066e+00 1.238786748166829277e+01 2.944044845967810886e+01 -9.060433566853150822e+00 -3.334225711206441645e+01 7.336986384376343651e+00 2.815168036949163977e+01 1.237104871424958219e+01 1.420769142214242997e+01 2.079801878552792616e+01 1.178383691371335118e+01 1.899092174701878477e+01 -2.304808783479523981e+01 -1.022049092914302459e+00 -6.539448132095540700e+01 -9.018923447797366322e+00 1.059603522165558420e+00 4.774550262016240332e+00 -7.682774220987007574e+00 -5.894384944346694688e+00 2.090939672780233849e+01 2.630163582465819161e+01 -5.969773445611084917e+00 -1.777727288877503398e+01 -7.167095831550279961e+00 5.690353477957597939e+00 -9.390303037896387650e+00 8.712112953797340964e+00 -1.429828075116843245e+01 1.502464358134954825e+00 1.051774689379215921e+01 3.170866957243327899e+00 8.998607176532507523e+00 -7.230569817491387941e-01 -3.902324014450945810e+01 -5.837515039922211102e+00 -1.983441773736666081e+00 8.008410106890034186e+00 1.609657380677875338e+01 -1.212327004428931154e+01 1.676485864160078165e+01 -3.262134169004345097e+01 -1.518094133160821535e+01 6.860538504638143742e+00 1.664977932988428666e+00 -1.719553677538225855e+01 3.944972992914994592e+00 1.407307661821590372e+01 -5.476208999109401176e+00 -2.657803970673848681e+01 -1.104248704560431449e+01 -3.236516835750186516e+01 2.604773479059051056e+01 7.977507606618879699e+00 -1.792139255164297040e+01 -2.636039904148576696e+01 -3.491299531238494680e+00 1.274855026658347512e+01 2.367770514993191000e+01 4.792493775028348502e+00 3.015822548191770380e+01 -2.993398395673319001e+01 -1.342338338814773202e+01 -4.052142363063566677e+01 -3.710331752544143313e+01 2.860261302850589260e+01 1.998221351952098956e+01 2.532985036852156036e+00 -1.780409470076859080e+01 -2.338724082500996104e+01 -2.662167013808062421e+01 -1.294579472452738678e+01 8.023531766432919099e+00 5.137094356854863975e+01 8.641589603801936192e+00 8.582303211343333516e+00 2.970610214571762242e+01 1.782376254396371706e+01 3.684286899196318021e+00 -1.598150233458481217e+01 -2.055060106831269451e+01 2.683520629872896990e+01 -1.954013111001702718e+00 -2.167580484597367629e+01 -1.158801899940597480e+01 -8.529187101681106498e+00 -2.145574241032928242e+01 1.387141686856775413e+00 2.009812121723901157e+01 4.940156590807006864e+01 -1.714628170581866584e+01 1.504587532901734903e+01 2.402896122537400814e+01 -1.533095687528571460e+01 -4.464179332652550158e+01 2.721480453219048634e+00 3.371342646980415481e+01 2.176849231669551443e+01 1.002341912852977046e+01 -3.648263924916493295e+01 1.053974508674501642e+01 -3.133574395609754148e+01 -3.236679378236267723e+01 -5.351713917372534546e+00 -7.841101057743365743e+00 -1.502468865957603583e+01 2.906089589694891373e+01 -1.826134485119779072e+01 6.942283625064357366e+00 8.340811671158821383e+00 -1.498011111052562327e+01 2.954258708786631615e+01 -2.387018761555888346e+01 1.269559551800438335e+01 2.164631575314071910e+01 6.141311524539402100e+00 -5.107427453132472372e+00 -5.211098052054462926e+01 -2.997914677632339320e+00 -2.945520944399302010e+01 2.371819381482342592e+01 9.469979425463929346e+00 -1.207995806021853902e+01 1.774496807718567482e+01 2.209879232465731747e+01 1.864451995690421882e+01 -8.418050384308870093e+00 1.257219088252606642e+00 -3.730184074370435532e+00 1.247897201294958514e+01 3.282333556068550151e-01 -4.715648064128054529e+01 2.933070620713306909e+01 -8.243795701638152451e+00 3.305519407613176242e+01 -4.242502156956611259e+00 -6.083031444482477568e+00 -2.328200411126812863e+00 -1.019360140983342866e+01 -6.248216205671779377e+00 -1.319232861007013824e+01 1.451707269377338072e+01 -4.905467547956067875e+00 8.734649874168592731e+00 -1.303272612753238491e+01 -5.600012666470052025e+00 2.414568847238209415e+01 9.695820970032105635e+00 -3.179151322359520915e+00 3.475225766475774236e+01 -2.880996060561917815e+01 -5.613700370002456808e-01 1.214812631018193478e+01 -3.533994058998714216e+00 2.016801582112465496e+01 7.824548911610964552e+00 -9.024651427328247877e+00 -2.776028772350743523e+01 4.677842317018968465e+00 -7.188578348369592419e+00 -1.690123544549074452e+01 -1.519637276228858802e+01 -3.288203073824320199e+01 2.723717356481346030e+01 -5.533365579091984898e+00 -1.843059577135613836e+01 1.299291002012792084e+01 -6.764991555285360114e+00 -5.495283677109966192e+01 -1.015038254730099965e+01 -2.237897628020247609e+01 4.409328193156250109e+01 -6.959955845067204550e+00 -8.610449764948706175e+00 1.730931341496060227e+01 9.937334462759409348e+00 1.127900729903620736e+01 2.146412078534183365e+01 2.417000395138549607e+01 -2.474183647980952827e+01 2.226893370555505314e+01 1.063074376150296985e+01 2.256803813104785839e+00 -4.773807150445669834e+00 2.371577839750931727e+00 -2.066986746155851318e+00 4.807399801304817544e+01 -9.953394756152777134e+00 -3.438805414675145045e+01 2.991770029029125766e+01 -8.865431407560889099e+00 -2.289974528494823858e+01 6.743519380903284954e+00 1.739378472500498063e+01 -1.126446537640260992e+01 -4.869412212797390005e+00 2.119914357584666220e+01 4.416853325803410613e+00 -1.107490805738579720e+00 -3.748686596167224394e+01 4.059334087700500504e+01 3.434660430925089969e+01 -9.941992259864593784e-01 -2.471310560127680134e+01 4.490998472365292038e+00 -2.958150733891819595e+00 -7.774910837525434992e-01 -1.476281476797475278e+01 -3.593931182808367542e+00 -1.869091967547897326e+01 2.275685881960900048e+01 8.840808770929742266e+00 3.701212158045467771e+00 1.702788174472458138e+01 -1.461652379956582593e+01 -3.102706360484726034e+01 1.193274206036308627e+01 -4.261574964639539331e+00 2.263458072513790942e+00 -4.667543159300491595e+01 -1.010151904370932741e+01 2.934871576668385984e+01 7.357859632752258072e+00 -4.167066798054242516e-01 3.092119625086290569e+00 -2.196345622008243126e+01 -1.819460027264562640e+01 9.422876763046419413e+00 -9.365667081851617226e+00 3.780570807899892571e+01 8.761431330292632325e+00 4.083174867071561920e+01 -3.621201545235791031e+01 2.845630316716599140e+01 -2.589279835977800204e+01 2.685123184720534351e+00 -1.680508178821718346e+01 1.299239448308533440e+01 2.805518182088901114e+01 2.923922051554417312e+00 -1.699248958564361445e+01 -2.410335380631406110e+01 1.033325943082836496e+01 -3.364285272163607843e+00 2.959691215494986949e+01 2.704222748906241947e+01 -1.127209323721997158e+01 -3.021465885585669398e+01 -6.834252576804282775e+00 -1.842453820914138873e+01 -2.071176271069466779e+01 1.115951712515368222e+01 -3.608889842301963569e+01 -7.929157917286838497e+00 -2.422274666698506440e+00 5.729618416977558581e+00 -1.220773689096417591e+01 -1.711550421053015469e+01 2.889800350329350120e-01 1.424776900854362438e+01 -2.368555935770309162e+01 2.615281794870714194e+01 1.053256134122826637e+01 2.509200546674165366e+01 1.985549571640800792e+01 -2.099823297254038934e+01 -1.726519002373657941e+01 -3.006111736095167686e+01 -1.292967080269665203e+01 1.855926475943700282e+01 3.335353938322108291e+01 -1.370872776996234599e+01 1.598644913828520764e+01 -1.576569472654995607e+01 2.729097289531048887e+01 -1.368989147953303842e+01 1.347138982966549037e+01 1.627708123502327808e+01 1.040164188004924029e+01 -5.829806703939675927e+00 -1.268138559740038218e+01 2.563974665265059372e+01 -4.032084730370755210e+01 -5.309456340227994176e+00 -9.234803247184053987e+00 -1.085636406177757252e+01 2.395500697206919227e+01 -1.290693977893587707e+01 -3.351004850507850819e+01 -3.808558019111266013e+00 2.074670364404382639e+01 -2.355038769285481948e+01 1.412191488637907000e+01 7.731724908384292050e+00 1.916715201426000448e+01 8.654342253693409148e+00 -1.328210759525866891e+01 1.748947653786303391e+01 2.809873226001320390e+01 -1.908123246953835661e+01 -3.389916501203145316e+01 -2.682136604358358056e+01 -5.250400871494687038e-02 3.645920886410184636e+01 7.131759133888202484e+00 -2.402884076484108178e+00 -8.879126935156790523e+00 -1.241220368452183642e+01 2.875525088431721699e+01 -1.137534597683809601e+01 8.695910723824470168e+00 -5.591739153760498127e+00 3.346138998709962209e+01 -5.385072978597365889e+00 -1.302649205671467669e+01 5.247792829067505238e+01 -7.502607093144580963e-01 -7.275086430184427577e-01 1.620518630177002706e+00 9.314616287091510571e+00 -2.654174302851145839e+01 1.214654992324953042e+01 -2.059398711301137297e+01 -2.691009879809973881e+01 1.032443913111160860e+01 -2.449600447176813489e+01 4.031071226057135704e+01 -1.236955462624885271e+01 7.708397233661536951e+00 -7.006566224999800419e+00 -2.115442288200114618e+01 -2.080356887885073114e+00 4.804444882802974881e+00 -3.519683083142194846e+01 5.407746115108150953e+00 -1.256339163191372243e+01 1.777659095487144736e+00 -1.312176697192409947e+01 3.932936652946110456e+01 -2.274117511882507614e+01 -2.619534310809480182e+00 1.727984327394088737e+01 2.759070507590096533e+00 1.339079702731417498e+01 1.909849349592592205e+01 -1.127139114971931422e+00 -5.257456972409442209e+00 -5.489817667993598604e+01 2.244859710431018840e+01 1.012194421416681323e+01 -2.109790706673773641e+01 3.397719844457673943e+00 -1.055182498835587346e+01 1.663718352902888853e+01 -6.889202173946552321e+00 -6.628776977144324789e+00 5.517721086475402714e+00 -4.816868738791000304e+00 1.063241413495360721e+00 -4.445537891735123992e+01 1.891736497582876986e+00 3.007668376160693668e+01 2.508785958889885137e+01 -7.556046330389246890e+00 -3.322579988409228857e+00 3.748305052009679628e+01 -3.101864214663692465e+01 2.799404179362966261e+00 1.752112531129915496e+01 -4.831538284798052307e-02 1.619484755372833096e-01 -5.746350239949885363e+00 9.528011433116358120e+00 -4.866172403864042906e+01 -3.160458896091887482e+01 1.440561309008669610e+01 1.546967504319405506e+01 1.461219193321186793e+01 1.122423044169106632e+01 2.364057839068038458e+00 1.003399010252075385e+01 -6.805034824783690262e+00 1.545535363190517764e+01 -1.159356776055243188e+01 -3.021364530336638765e+00 2.095626040131039503e+01 1.264774607985821042e+01 1.213133769133616013e+01 -3.048995737464184685e+01 1.034988842682845700e+01 -1.742303042906626231e+01 1.397700983299065847e+01 -2.306083663263759931e+01 1.673283108321034973e+01 -4.149245572655366310e+00 1.228581277116523829e+01 3.808487762748457683e+00 4.210687376797211101e+01 -4.847744598317744291e+00 -1.646001884507502311e+01 -4.981500111786331120e-01 -1.599638665944789651e+01 1.764897507837072510e+01 -2.377698710062091081e+01 -4.068111055264932929e+01 -2.076336782414041693e+01 -3.059008776451074141e+01 -3.820499924258575764e+00 2.418013254363232534e+01 -2.995133745316019613e+01 4.670907326295413498e+01 -1.852452290225439313e+01 1.725469739321779628e+01 -2.406803007718541920e+01 6.874309701120520089e+00 1.215342989497351311e+01 -2.196687649811365972e+01 -4.179577709256839801e-01 -2.148898974152433539e+01 -1.091005586419450069e+01 2.146838757783378071e+01 -5.383388091490070693e+00 -1.181149125353439189e+01 2.779780432826345127e+00 -1.263431476588589675e+01 1.681178235199219273e+01 2.968163554668999282e+00 3.301272568374518812e+01 -2.892127099454235761e+01 3.041004832917198542e+01 -1.054763070507462608e+01 -1.304218671094951709e+01 -1.919057706630021443e+01 1.504925215518354875e+01 4.730517882666655183e+00 7.748576914910573876e+00 2.223513717183325156e+01 2.255083037695287729e+01 -1.991190914246039867e+01 -8.565321377618327903e-01 -1.537499711948747905e+00 -2.591731157166787369e+01 1.349356754835398853e+01 1.468216513337487861e+01 8.696470471751487352e+00 1.066227727450298701e+01 -2.202929336801066285e+01 -3.299395411484639595e+01 2.252359519166133595e+01 -6.473202038351938414e-01 7.144159548812577754e+00 3.564810943042472502e+01 1.446238514835745015e+01 -1.128393744750604455e+01 2.108877559520560396e+01 -1.392478579834438790e+01 -4.584271512508832913e+00 3.368830977263405657e+01 -1.746855556934270837e+01 -1.139899501226063538e+00 1.281069204258658090e+01 -1.521609353353460214e+01 1.972854290625129625e+00 1.993382018518465060e+01 -1.187408752985591315e-01 3.280357069546035831e+01 -1.607419667759920756e+01 -9.356219826946783336e-01 -3.876888955045134821e+01 2.260397698806466960e-01 -7.441927388541536459e+00 2.715197740742028998e+01 -2.610841408141568820e+01 -4.491154752497414648e+01 -4.314575139733643816e+00 1.867631049129277798e+01 2.061471415719754319e+01 -1.853520188896639809e+01 1.269893820515812521e+01 -1.385713198992158723e+00 1.345701167510728169e+01 4.854132765571989694e+00 1.481096429424828642e+01 -1.889834156010898658e+00 -2.403342195919013236e+01 2.170196535375441993e+00 -2.560550474695602219e+01 1.879801471575038008e+01 -2.444606470854881763e+01 -6.485188399643419643e+00 -1.421277996877133631e+00 -2.372663828632316552e+01 2.741556756552455454e+01 1.349428189193118044e+01 -4.913309934343342178e+00 -3.445383023767277564e+01 2.128895045442660816e+01 2.889554358376626197e+01 1.315164966992633566e+01 -2.124756109613050370e+01 -2.767256948757076529e+01 1.405361178811950662e+00 -1.619093381170630863e+01 1.771558826045581725e+01 5.044108008426142220e+01 1.578127906428516525e+01 -2.185073239135659762e+01 -3.108126432646866988e+01 1.711112563839999012e+01 4.245950390703331578e+00 1.022034321087895137e+01 -3.462572512707033212e+01 1.061880823190079148e+01 -1.663713538258723545e+01 1.675980772493219106e+01 -4.173276172452972332e+01 4.782373851343939464e+01 -1.052478028917538388e+01 3.324604920608808811e+01 -1.232620235078237769e+01 8.765833162804485212e+00 2.269620682595260419e+01 -7.984212548994976899e+00 4.990438970659477036e+01 -7.115663006596717466e+00 7.943582667239129869e+00 -7.952521989905534383e+00 8.245497614099086547e+00 1.561195957009289970e+01 8.340321917105232297e-01 4.060666670032111902e+00 -1.245429028662961812e+01 1.592944973434550882e+01 -8.409969298537825821e+00 6.068937075615230547e+00 -1.260537465603976059e+01 -5.897874581667292837e+00 -3.084637595166480395e+01 -1.652993776633005041e+01 2.511712158924450122e+01 -1.237706179578962384e+01 1.510914367304919637e+01 -1.095514897833599122e+01 -5.487635392379517896e+01 -9.698736044819991520e+00 2.067741331943785621e+00 2.778746351855158281e+01 3.020381218295452186e+01 -2.561710276561349175e+01 -1.775346005669142002e+01 4.168421572766710881e+01 -4.941187090682511496e+00 -2.288202958896265926e+01 2.045004817677461872e+01 1.617738364191757583e+01 -2.345814591090557677e+00 1.006110722855019013e+01 -7.726116685757369318e-01 4.708148662953585806e+00 4.589373761895706672e+00 4.195505774852390068e+00 3.843839344300443717e+00 1.653134041496477380e+01 2.997028677614850523e+01 -8.701612673930016584e+00 5.616090099110325085e+00 7.584823554707878834e+00 -1.428775204500039209e+01 3.409784289553141612e+00 -3.912142326371127865e+01 -1.620760651959894383e-01 8.689409697785908548e+00 -1.202598309915198627e+01 4.980614242771585487e-01 4.292447434920086735e+00 -9.157664256031849970e-01 1.735260280047224990e+00 5.040950544404694256e+00 8.025643470794758372e+00 2.265887792517898447e+01 5.766088518369317129e+00 -2.443936496459146923e+01 -1.424546740366416664e+01 -2.906854613431259082e+01 -1.278461874534218268e+01 -4.065829051821598483e+01 1.148677007147116313e+01 -3.228310817250359399e+00 2.884147246983922663e+00 1.001557233922262924e+01 3.777930603585600622e+00 2.172453175744848153e+01 2.372871559161751520e+01 -1.725872868236321134e+00 2.256278969785545740e+01 -4.425899581113156955e+01 -1.482577625821286205e+01 -3.557542929920561869e-01 -2.059661732849068017e+01 -8.240562308433720062e+00 2.824553204870406731e+00 7.556963466233509230e+00 -3.808840616700573634e+01 1.435697885650233196e+01 -1.537507562353020774e+01 -2.968169125138889797e+01 1.095497430930713634e+01 -1.638696498176561533e+01 -3.573394062370930380e-01 1.979627428963474856e+01 -1.874586187753255917e+00 2.233726866657892884e+01 4.106608407888818135e+01 2.953778905441899383e+01 1.964497576176852078e+01 2.040820492865763924e+01 -1.767357027668126435e+01 4.202893676747091689e+00 1.947693092894560252e+01 -5.396061634815749741e+00 3.322331871708750128e+01 1.960212245176133194e+01 3.491537364756894846e+01 9.140690791969019457e+00 -3.796148389068553897e+00 3.134440448041076621e+01 -1.492243281867606353e+00 8.107237653234651731e+00 6.011198357177653051e+00 -2.155238544952977975e+01 -1.510250877889219900e+01 2.492088085789035290e+01 -4.568836509398038537e+00 4.761500569676172034e+01 4.532430153607102108e-01 -1.718621872447405252e+01 -1.658620536208714213e+01 -2.011253194188994797e+01 -3.485844945360462077e+01 -2.445329068922376337e+01 -2.950936933042499533e+01 -1.488889454792557032e+01 -4.789073524208025567e+00 -1.745231287565989575e+01 1.231748352855836615e+01 -2.745866168397682472e+01 -3.157293542675348164e+01 -1.852738441856248386e+01 -1.301651673798610354e+01 -1.505185136441314020e+00 -2.971933287113463606e+00 -1.157337344898892034e-02 -9.506531282084523582e+00 8.296760083500419825e+00 -2.839973482674407990e+01 -5.219011701638886791e+01 -4.024947237329181249e+00 2.137676860135403345e+01 1.706808762367292687e+01 -1.461671312560995917e+00 -4.459098332763821304e+01 -2.111695344644943617e+01 3.920838104807393165e+01 -4.321690922254290967e+01 -2.291532124596299269e+01 -2.111880377439080192e+01 -3.081120556287435530e+00 -2.810013905814819246e+00 2.251627666799198835e+01 1.543852030584999646e+01 7.233142778461358890e-01 -2.033715148845748644e+01 9.688867922090537377e+00 3.942699842644374453e+00 -2.458135682461957927e+01 3.799776753648458083e+01 -2.324531295836101741e+00 1.565901353568514232e+01 -2.993066310870038382e+00 7.452333977735152715e+00 2.050211528115335469e+01 2.648076500755146867e+01 -1.720056312687221478e+00 1.401917912127739640e+01 9.656190289666451321e+00 1.198380271917628015e+01 -1.907797535252104026e+01 6.694219091602308325e+00 -1.943956749235778769e+00 -7.849614649026413815e+00 2.972282151357369173e+00 5.632113872150488021e+01 4.695440852192575565e-01 -3.291236068376692003e+01 5.596512870963358033e+00 -2.775817620436846411e+01 6.602990943551052538e+00 7.628122573300794684e+00 4.137739349316152726e+00 -2.183598977570702715e+01 1.447747737983801031e+01 -2.482710833711188414e+01 1.200188416050530194e+01 -1.528357764891139681e+01 1.034313269527651791e+01 1.031392856488363918e+01 1.121586336339921530e+01 -1.952119139303274764e+01 -1.702148412598856453e+01 -8.797714563109721553e+00 -2.111780020857159457e+01 -6.212545152771398627e+00 -1.392951619073683744e+01 4.677843044673323902e+00 5.397548668157255314e+00 -3.102066583693952140e+01 1.130573395279288640e+01 -3.644544407029880517e+01 -1.123007159137212341e+01 -1.895563465158543792e+01 8.771394958168121647e+00 -1.564957113874854366e+00 -3.773725302958588212e-01 4.688748637206956715e+01 -2.445090946332762982e+01 1.301212546406716442e+01 -3.627723540587014739e+00 8.582579909012782338e+00 3.020747592358144828e+00 -1.940313484200812510e+01 1.315941183945028037e+01 8.912279019037837813e+00 -6.550577232718428622e-01 -5.046283379580943773e+01 -5.368028536514639626e+00 1.781826832619361412e+01 -2.137089912811151748e+01 1.907499559414837620e+01 -1.953012912904366161e+01 1.024867046479030108e+01 -1.772554854243434264e+01 6.004253704911229228e+00 2.146275850171818789e+01 1.648038547942005749e+01 2.275610022716815450e+01 2.707962814450759836e+01 -8.061700283082320340e+00 1.490335426290738674e+01 -1.252461397263321174e+01 -1.287504252230282731e+01 1.528075874502967002e+00 9.037427951072215748e+00 -1.471364766389158341e+01 1.967104906753839444e+01 3.647294483381732988e+01 -1.971630860468266988e+01 1.250404046385536105e+01 1.632727298860571707e+01 -1.054684112566101284e+01 8.779336559381343719e+00 -8.200719946508275626e+00 -7.890508671284412578e+00 -1.317759453633400568e+01 1.453592470481560994e+01 1.208824270234541132e+01 -1.356313886997066831e+01 3.568483243282104755e+00 -2.629609599012837862e+01 -7.572325055073091171e+00 1.295632628090728922e+01 -7.708224458703190507e+00 -2.016589881392176409e+01 -7.390961921048742056e+00 -4.998690517170374825e+00 -1.441621105451657492e+01 -2.165734805468477830e+01 -2.149009533735317490e+01 -6.348652025804303323e-01 -2.244186002461384888e+01 1.469378559783125482e+00 -1.031438655754708478e+01 1.537518470535979631e+01 -4.194516808021607801e+01 2.030783705466923195e+01 -2.095660455411867673e+01 -1.253880991975657899e+01 -3.532643326420494390e+01 2.129249617150506424e+01 -2.459779679205658809e+01 1.149246972579357973e+01 -2.488514169676394605e+00 1.256497479101681769e+01 7.773683196805236228e+00 -2.190744924147536565e+01 -3.678681350643430381e+00 -1.016298709111757681e+01 1.179764939525502854e+01 -7.929711157377717257e+00 3.473432374279795454e+01 8.624002030136159291e+00 -1.258845415453911931e+00 1.859749442348434201e+01 -4.763366792818163020e+01 -4.333306318039932492e+00 -2.688726596983740080e+01 3.966422550551425452e+00 2.474905152111042028e+01 -2.799673706238727888e+01 2.328830544838166361e+01 -1.748608231486152409e+00 -1.210712781814387995e+01 -7.231403222109182849e+00 -3.263174630443999025e+00 -1.990876173330018872e+01 1.029126783881230978e+01 1.123119939228210562e+01 -3.119835336943137527e-01 -6.516474046831759459e+00 1.372370538636160653e+01 9.851312452523480090e+00 2.965807745234702253e+01 -3.733469614235659151e+01 -1.547163521635550865e+01 5.160480840205145192e+00 2.832773542621953666e+01 8.392581427878946343e+00 -3.247649195263173993e+01 -2.659879912428531057e+00 -1.263479832161609018e+01 -1.569254272531144778e+01 -1.545591508660675650e+01 -3.010032132726130349e+00 -4.161313760995714262e+01 -2.100001313137224912e+01 3.595139068711398522e+01 -5.460034459053369815e+00 9.726793122625929655e+00 -3.504754215263774597e+01 4.589333438704486845e+00 3.425503310944044699e+01 4.226731511074161318e+01 1.615308553867095753e+01 -1.752515596859103519e+00 -2.014734183323115957e+01 -5.134608290858277968e+00 -2.407102907334417452e+01 2.214514028555229430e+01 1.213155332654788943e+01 2.434962999114146598e+01 -6.009607285397289722e+00 -9.117642374713435416e+00 3.107704694789176969e+01 -1.487816037922160106e+01 2.595475436388201373e+01 -1.797857577413604746e+00 1.141568903765958609e+01 -6.272540451994691679e+00 1.013301431532609342e+01 -3.166739142168372823e+01 2.732367303763917477e+01 -3.634097767641515020e+01 8.017095237231375293e+00 -1.461759351181011368e+01 1.412061111207765229e+00 1.580234031554363483e+01 -7.692722515785619386e-01 2.409176148966811226e+01 3.164355790957390724e+01 -1.420680992486527217e+01 -1.734747748206313167e+00 -1.348215374061338778e+01 -1.682184007992795571e+01 -4.185976639502350594e+01 -1.788729608274125971e+00 2.752336227983782635e+00 3.187525505724632424e+01 -2.162950327378753457e+01 1.434458700766646899e+01 4.544752309763788745e+00 6.220473971435714589e+01 -8.898571014567838944e+00 -2.253141640827792003e+00 4.565300946019958417e+01 2.379066858238757121e+01 -8.237617122291537086e+00 3.114004233486451056e+01 3.461705254719832592e+00 4.881462544165961503e+01 -1.210818663326664968e+01 -3.672293178039827666e+01 -2.073444954037792343e+01 -1.141836503179492146e+00 4.096197940297635398e+01 -1.353042931439027541e+01 -1.938409944223042025e+00 2.409125966167139765e+01 1.858440551565230026e+00 -1.324455016023631337e+01 3.244321028935005558e+01 1.644473409174926815e+01 6.530252812494583559e+00 3.626470266590725799e+00 -1.799244640405103723e+01 -8.757620406780508571e-01 4.390185393713091599e+01 2.537435139009424390e+01 -2.745823789904619261e+01 -1.484946851188867534e+01 1.278852583810293453e+01 -1.519757413227259590e+01 -1.368113404239671915e+01 2.986619778773878409e+01 2.908265599039306437e+01 4.289271367011730973e+01 2.806882985532504904e+01 -1.211672712330787505e+01 -1.626351147389194907e+01 -1.147567070027262126e+01 -1.648729370404769412e+01 2.253403952349103623e+00 2.085409244597869005e+01 8.379292545058110164e+00 -1.081378411265653483e+01 1.064869838891361908e+01 9.128782289658293081e+00 2.748303474776939126e+01 2.332154022905891821e+01 -5.172759140466554939e+00 1.576561116252624295e+00 -3.125943366244033683e+00 3.868537772523618656e+01 -3.602451355339037598e+00 5.081080768930193337e+00 1.906418592102651743e+00 3.359944421326701125e+00 5.880126602913305689e+00 -1.075018769817850384e-01 1.744155977976939909e+01 3.349287229150377687e+00 -1.581133277775045975e+00 -7.482951350984581751e+00 -2.042791230102270816e+01 -1.391376888419878988e+01 -1.160251488005288145e+01 -7.062769629665477389e-01 -2.323218263450441512e+01 -2.647992346005560904e+01 3.133319363757282705e+00 1.063554758385482657e+01 -1.172539206316278459e+01 1.049425125766681255e+01 3.710088219395301223e+01 1.260183135851004188e+01 -3.014997397570264326e+01 2.204131015871386978e+01 -2.226729378038901919e-01 -3.743897309428460574e+01 1.340986473490988651e+01 3.744338655766011215e+01 1.531331994645917227e+01 1.085729858763064826e+01 2.304228965257183859e+01 -3.546408913430383336e+00 2.809979368498758845e+01 -3.381841366168467289e+01 3.894602118913814337e+01 -1.213617308083123270e+01 -4.237282829806814277e+01 6.567240833482433260e+00 1.000736089302269960e+01 -1.957098108333004127e-01 2.960193787735153848e+01 -2.238527012507253744e+01 -2.106811831563910786e+01 2.989856191279908515e+01 -4.563954764359173311e+01 1.815665138635309006e+01 1.162269280501562285e+01 -7.115111433425927778e+00 2.437168528172879789e+01 1.498752884694735599e+01 9.641976805598286848e-01 -5.885809502789144609e+00 2.531381489455206690e+01 6.441881173096600577e+00 -2.638167990904496207e+01 -8.390483449962450990e+00 1.304510979832666706e+01 1.376083712893218447e+01 -2.170431972463619630e+00 2.406373164867515513e+01 -3.423077761760663407e+01 -9.246437618516424095e+00 -1.067003773412723788e+01 1.442122125428289081e+01 -7.288459794679768677e+00 1.367696234517703502e+01 -2.568618357148482545e+01 -8.782490690662671184e+00 -2.037551577884654819e+01 -3.106268907167898874e+01 -6.900098016166577253e+00 -4.313369861932270233e+00 -2.117169663172161620e+01 7.069279078718312626e+00 -7.124188027581802807e+00 2.664250353504517221e+01 2.025620878397915448e+01 -1.822361431557290601e+01 2.295767462917273960e+01 1.872699770127802310e+01 -1.133015428326865148e+01 -5.760316096919876117e+01 2.842272334003285650e+01 -7.263936635477721282e+00 -1.160081099005751781e+01 -2.396747103070402574e+01 7.030033388109806047e+00 3.543249208034377062e+01 4.878247777941784591e+01 4.745799734124428682e+00 -1.719773954161688678e+01 1.697799183454968386e+01 2.439501026514786375e+01 -7.451663746256579124e+00 3.397735797055734963e+01 1.869204660074812097e+01 3.435152215272078280e+01 3.016584652173190406e+01 1.598532664365239953e+01 -3.748575099636126851e+01 3.882631393840296141e+01 3.908805689554062468e+01 -6.749896694897932647e+00 2.376168508404782287e+01 3.113984402494946835e+01 1.131597448885597856e+01 1.509600104877256932e+01 9.617341696909180726e-01 -1.578027109124944616e+01 -4.625319504525901948e+01 -2.806405345710700061e+01 5.232449526631746295e+01 2.563285849694119278e+01 1.144579920979651888e+01 -3.166257812866245658e+01 7.328727761328567070e+00 2.107204502988593120e+01 -1.392995796933369945e+01 1.195098076251725061e+01 -9.731595766546528026e+00 -1.694894914925367368e+00 5.953152942637886724e+01 6.155950362704433410e+00 -1.213447160298969507e+01 -1.975568390965020171e+01 7.411513720077295808e+00 1.460025387879687386e+01 1.697393495517156836e+01 -2.927701614433240351e+01 -1.040988449753143641e+00 -9.201132619308946659e+00 -7.648194039632802976e+00 -2.075021996861232676e+00 1.297724632373518006e+01 2.913737126240414366e-01 2.165623237137898016e+01 -3.958894690567839092e+01 2.451542166014628421e+01 1.139609887999981197e+00 -9.572370601097031084e+00 -1.143312643820029351e+01 -6.235850018354105018e+00 8.686100353952923570e+00 -2.104092721261934074e+01 -3.403425479561828837e+01 3.990823032842080664e+01 -1.737325203278018648e+01 4.866360175969877133e+00 2.214610519036958536e+01 6.700658029572008623e-01 2.594941379238604906e+00 -2.561175733321247705e+01 1.600251205661261977e+01 4.585731796227400281e+01 -1.305448024029904097e+01 1.023328440446871035e+01 -8.809831921531946719e+00 -9.764974012623428123e+00 -2.044086346637055485e+01 -9.090980700813791060e+00 3.264065478055151903e+00 -7.942330964819215744e+00 2.862736033048467021e+01 -1.861356397957314357e+01 -2.603246004182805962e+01 6.595042715781909592e+00 -1.236618369285233054e+00 2.288121419412560797e+01 -2.243692799000299587e+01 -7.075954469699498262e+00 7.653125259017935278e+00 2.346162984548777786e+01 2.188271042199269711e+00 1.084744558233334821e+01 -3.163082025692385280e+00 -2.885808535535701580e+01 1.635700324979880049e+00 8.741050209343196542e+00 5.754884867080504840e+00 -2.643246172353614298e+01 3.288891313879153699e+01 4.409771424745053281e+01 -6.664438062329601786e-01 9.014574177251571285e+00 1.004832536820076250e+01 3.696800646674866897e+01 2.071639782337062385e+01 8.181778686445785098e+00 -1.666154162618350654e+01 2.295128371827301894e+00 -2.959611860373702719e+00 -2.875505558603170542e+01 1.665520503666907715e+01 -5.931722195047579582e+00 1.514679763902617360e+01 -1.512424030334409153e+01 5.474537949911578494e+00 1.142050355421239161e+01 4.640334725770778590e+01 4.356585088753598711e+01 -3.103160918216851361e+00 3.771500035040223686e+00 -6.585895784002208098e-01 1.873842108669086670e+01 8.310211708651992879e+00 -2.495059884807702844e+01 1.517975158385828749e+01 1.011285467451196141e+01 2.269491275645969708e+01 1.146646150076397319e+01 2.208152892709869519e+01 -2.203477242840410799e+00 -2.538322306409288132e+01 2.873325796625932682e+00 -1.560381213743213458e+01 2.250690174312308223e+00 -8.594005636938291559e+00 7.515677562299869940e+00 5.611757019373999178e+00 -1.055318944475172049e+00 3.758991864847669717e+01 9.271237097946437800e+00 -3.445250133166307194e+01 -3.359411692874769262e+00 6.976610501083353455e+00 2.456123992873105166e+01 2.639448077439453044e+01 2.024772844770714997e+01 -1.378254716327068863e+01 2.296256760707980149e+01 7.805528433640927410e+00 -3.576985976619099006e+01 1.737301644532628941e+01 6.072385435867939663e+00 -1.206553871975285075e+00 1.502106919396849172e+01 3.211808177607958470e+01 2.173845167235678133e+01 2.796932682991122832e+01 -2.810228074700586376e+01 2.628908845266217043e+01 3.202280249351117192e+01 -1.463908006395425510e+01 1.218954046259069557e+01 -4.892464809836711837e+00 8.702230700893258231e+00 -1.206390152486313028e+01 1.056909084432109402e+01 1.825766781639474345e+01 4.362402640354233085e+01 4.503667631347918032e+00 -4.326176925387834160e+00 -9.895279861860755588e+00 1.522662608665473982e+01 4.185439295105533830e+01 -5.315692846504661340e+00 -1.110740827860671409e+01 -5.945388899092055368e+00 -1.494156603217720480e+01 1.529808833993115158e+01 2.067072889781940148e+01 1.088526303973808318e+01 -1.837774188624625893e+01 -2.893771374938505669e+00 2.417028055078193916e+01 1.404786191744456847e+00 -1.474519820905589640e+01 2.298019270973209416e+01 1.777394814607110618e+01 -5.716993740381139943e-01 2.442527989533851240e+01 -1.628631898348238494e+01 -2.086439741473343901e+01 1.498126612239157218e+01 9.035616273785958441e+00 3.703401245852553103e+01 -1.410499517478081888e+00 -1.802000974602550087e+01 -1.642324658804214721e+01 2.634642097238333314e-01 -1.147953115542387437e+00 -6.576230215363085385e+00 1.704538126137753551e+01 -4.268710330355545324e+01 2.619470380115513919e+00 -2.801460215212366656e+00 2.768083681003404806e+01 -5.629201605226884508e-01 1.897867199079879796e+01 4.342411033416299304e+00 -6.316730991018126851e+00 -2.981368585268551641e+01 1.954420931776714276e+00 3.262307789078086984e+01 -1.736907684113838002e+01 -1.721894950610513320e+01 -2.845918691406285728e+00 4.557843564182605434e+01 -1.180891643271052693e+01 -2.975024748399767383e+00 -2.703071252923377443e+01 3.441840586853320616e+01 6.338882319411033706e+01 -8.047575877406817568e+00 -1.597554854153713855e+01 1.224684844404145245e+01 2.216429747154651864e+01 1.479004540196499917e+01 -1.584920882169216583e+01 1.403188085555527564e+01 -6.926362487093925324e+00 -3.254092571634159725e+01 -1.366074970811366107e+01 3.528239983667952373e+01 -8.481782125127222960e-01 3.641091962269914006e+01 -3.041827053796931857e+00 8.768060661916575071e+00 1.191021017155718731e+01 2.503522834249872275e+01 1.016029015532185298e+01 -1.554966048726225480e+01 2.179088417322019211e+01 -2.294848927354507140e+01 -3.228969568780834187e+00 -9.212041508269464885e+00 1.629300422878667121e+01 -1.908182719007736594e+01 2.240376962127580640e+01 -1.931323880659809422e+00 1.843663337945860903e+01 -8.397274511944242903e+00 3.053595197500795222e-01 2.273718319716036262e+01 -2.786064298845460385e+01 3.612451182760148427e+00 -4.140952247471192038e+01 4.158678748601824182e+00 3.172134307671538167e+01 -2.383102319999566454e+00 2.257739295376308064e+01 3.265787195438154544e+00 -1.789228390021188630e+01 -1.345934357756052080e+01 -1.450368029832860906e+01 -7.091204522290670553e-01 -2.710138736662212366e+01 -1.180339773891309463e+01 -1.317331482002395138e+00 -1.021756345582313763e+01 -1.394124514777607260e+01 3.750278945744511372e+00 5.921837280593468478e+01 8.494641943531437533e+00 -2.271407522038008509e+01 -1.454308228931027358e+01 2.193039941201173448e+01 -6.640527618628661699e+00 -4.324273450348563586e+00 -3.354429321693306321e+01 -1.047468607112864447e+01 -9.294277938950784801e+00 -1.855237477573784943e+01 -8.291566209940188781e-01 1.219686749411229698e+01 3.139220657401678771e+00 6.691995739144402933e+00 -1.851682578345047148e+01 -6.329169559352076924e+00 -1.360370058545793803e+01 -1.134082253874061053e+01 -3.244039248744729065e+01 -9.964717671801185617e+00 1.318648513096621455e+00 -3.278199160043057780e+00 3.055192528817701358e+01 2.353845469317185390e+01 1.444302076992437733e+00 -2.644964911715766576e+01 -5.176585659145591656e+00 2.626937577410372260e+00 1.311544709569496270e+01 3.496927057621250867e+01 1.901272063070667429e+00 2.924803256640635851e+01 1.554679137972363012e+00 -1.139872367966194178e+00 2.135734531616337506e+01 6.176549538289797248e+00 -2.856793192341012855e+01 -1.704666959770263901e+01 1.115868453149741590e+00 2.518317080411126785e+00 1.463303113390282206e+01 -8.502048555445023581e+00 -1.971626958131354002e+01 1.965600652467233900e+01 2.768452927453122925e+01 3.979074018475355246e+01 -2.867511304454600118e+00 3.044985321438091930e+01 1.696056420996264302e+00 -3.575528731048377651e+00 1.134428387497657198e+01 3.178574780912790132e+01 2.634124905285769458e+01 -1.821745896234734019e+01 -3.225666581242657571e+01 2.156042539342001518e+01 2.405063371551048768e+00 -5.372155596230839159e+00 5.329047495640676146e+00 3.301787622087186236e+01 -1.020001040923036228e+01 -1.780030114385374063e+01 3.440901711569467381e+01 2.936673388310897082e+01 -6.913346159607599573e-01 3.548297053507663446e+00 1.240564559778030862e+01 -5.489584051222688998e+00 -2.642248816194263128e+01 1.658714822629101704e+01 -1.188836405521620954e+01 6.629028827323150352e+00 6.203754176643609064e+00 4.182047408559105506e+00 -3.348942057763041547e+00 -1.526168252115227908e+01 -2.335194447290868780e+00 3.465306619640750085e+01 5.662424584020460117e+01 9.264366427466365295e+00 1.611147689545315842e+01 1.578620367969580407e+01 3.119650701993121444e+00 2.774902646024403552e+01 2.406861083698540682e+01 1.861824572548697487e+00 5.084726014888682144e+00 4.673822755838597409e+00 3.048542366605413889e+00 1.566396053857254422e+01 -1.691598858008186568e+01 -1.775684880738390348e+01 -6.201525840780870880e+00 -8.248740438822144583e+00 -6.092371393239327526e-01 -2.784849198932227665e+01 -1.576212650632418821e+01 -4.042674625933304355e+01 4.056768921044310972e+00 -9.479938887981498752e+00 7.931771047983903422e+00 2.179996092670146268e+01 1.200500355648149764e+01 -2.426501210065171943e+00 -6.175992328962895073e+00 3.946270207049855117e+01 5.289929752738633972e+00 4.635825300994473253e+01 9.659510359171846972e+00 1.266240845168039009e+01 -2.147867472645387821e+01 -2.415894212927678808e+01 -1.260109005568116203e+01 -6.350427390507866754e-01 1.963648649444313321e+01 1.626495800418350157e+01 -1.109281466065008459e+01 1.107102497962857690e+01 4.228929915056259858e+01 3.789106183056669863e+01 2.944416076245624847e+00 3.151006247302096241e+01 -5.682531996877142610e+00 8.407108785785808891e+00 4.376086310701674620e+01 1.473846473989931027e+01 2.390041238794033163e+01 -2.570872853392252821e+01 4.483215402222564983e+00 3.764764497562867973e+01 3.673998634666664032e+01 4.387680780371100653e+00 1.808929525101185831e+01 6.549512949470976508e+00 2.739159338870192428e+01 -1.402820730667559346e+01 1.121567175146117634e+01 -9.424141617807251237e+00 3.169221155201248052e+01 -3.722467115889567424e+01 2.482608118179032530e+01 2.658883758537598396e+00 -1.043815165418600266e+01 -2.575417925396538976e+01 -1.507453920085888299e+01 9.041519247073953380e+00 3.351758741513328754e-01 4.725182293574423653e+01 -2.751523710642397447e+01 1.859571154558003059e+01 -9.194322912936188530e+00 -1.516452770084040758e+01 1.745433795376853681e+01 3.645657415566255111e+00 5.575662921340728273e-01 1.818578034288485057e+01 -2.880112686134117794e+01 8.014589322170406760e+00 2.383086283493354074e+01 -1.639237597341064046e+01 1.981091173562647612e+01 2.002285512360387543e+00 3.422586136611983409e+00 -2.498967231768117614e+01 1.914394468910162672e+01 -1.699853714342420119e+01 1.683887155698256066e+01 -1.367341175485598725e+01 1.824251808000094499e+01 5.276690183053096206e+01 1.220916570816616531e+00 3.886673745257937185e+01 2.317178981302330243e+01 2.700540175822862210e+01 3.011906449334674818e+01 3.074209943579204207e+01 6.054567941683454357e+00 1.603973489544063113e+01 4.876025267376451211e+01 4.439900530198907624e+00 -2.078383859493300179e+01 -1.243695293650771561e+01 4.376248480480387393e+00 -2.543258180418592307e+00 -1.725485341036432274e+01 -6.329065301098131258e+00 -4.080653879887249502e+01 1.440291353334173508e+01 6.853850144908166797e+00 -2.611025174956754924e+01 1.591090160276303678e+01 -5.076077338409946016e+00 -6.869915126725444132e+00 6.854509202520283395e+00 2.034926668027648233e+01 -1.983508973737054504e+01 -3.197992347505401867e+01 -1.122583832031252271e+01 5.954610781209561665e-01 -2.007524631354977984e+01 3.545025462468933242e+00 -7.463910561372864017e-01 6.724845158745258900e+00 -1.136602031656279976e+01 1.455481268170953157e+01 -8.878399465555299130e+00 1.921606655074144498e+01 8.830178140172938228e+00 1.964113224307313033e+01 -1.257686755002834644e+01 7.260868864259998334e-01 6.544699805512129842e+01 -1.537944148981195269e+01 2.336269925420859650e+01 1.813707913289553630e+01 -7.881036009136620502e-01 3.616070418916172424e-01 -2.377671115385335554e+01 -3.006949352403294640e+00 -6.329908026798863219e+00 2.692662256057269587e+01 1.087292634996580576e+00 2.350817702575871238e+01 -1.928003876460305355e+00 5.312379247425023010e+01 -2.965714004319738528e+00 9.233281797945652514e+00 7.003151379795077291e-01 -1.601708588451890014e-01 1.591364019709761912e+01 -5.246990710232067201e+00 2.944904256838295353e+01 7.262085068797655474e+00 2.847076040842191347e+01 -1.329614711280421879e+01 -2.059775228567774508e-01 3.739723764067247203e+01 6.842654229023635848e-01 3.730201711630525097e+01 -1.448026612419032055e+01 1.127377790912088251e+01 -1.094115267485488019e+01 -1.147222579151300792e+01 -1.031019583976538989e+01 2.346507467011789316e+01 -4.405572767225040209e+00 7.661024358053096783e+00 1.206131681309622783e+00 2.493001405867574150e+01 -3.382562233124800866e+00 1.475600506122702882e+01 -3.333903679404149756e+01 3.084426060814425163e+00 7.770528599545147408e+00 -7.989594053933876339e+00 1.792975278681328533e+01 -5.341601539159460899e+00 2.306912316398185059e+00 2.252540005529300871e+01 1.002323411419928867e+01 4.824927390570272223e+01 1.189518146861558989e+01 -2.087092145174189728e+00 2.116084744983676558e+01 -7.203943099347617895e+00 3.211221404773905874e+01 -6.524080389729902674e-02 -7.689693643552526492e-01 2.698685280207557469e+01 7.383530916632742525e+00 -6.420032868038564544e+00 1.323970805883108959e+01 -8.229265243135039043e+00 2.968681617626758396e+01 3.448964505939056124e+01 3.383400439137740356e+00 -1.255314382391830463e+01 -2.082288008175998684e+00 -5.020772369534652668e+00 -1.772381731504267321e+01 5.759601994336748021e+00 -1.004574342569908829e+01 -1.751012071083991017e+01 3.124769450187933373e+01 -1.019583301555153865e+00 8.209381027694256261e+00 6.407159228993758404e+01 1.767435629087528426e+01 2.403911550011539333e+00 -2.114562700505795689e+01 -1.037190206989460783e+01 -1.056270131273845836e+00 4.121192254475284367e-01 -1.961790618148530285e+01 -1.540936846438928498e+01 2.820604978099273197e+01 9.983498720720902497e+00 -3.741377901282515239e+00 -6.525280701240649961e-01 2.444647423132211728e+01 -1.377756330695499365e+01 1.565690494337684591e+01 8.383795891538053269e+00 -3.103732202393325590e+00 6.634831248544204030e+00 -2.118450660733887325e+00 -1.652937427036250284e+01 -1.212815422734068882e+01 1.044674682483046269e+01 1.954388773000459523e+01 -2.286058239215631360e+01 -7.785528152800960555e+00 1.742778374765711291e+01 -6.738097922024167685e-01 -4.977766807786651704e+00 3.339419374671316376e+01 1.155935898724258770e+01 -1.265380857311974871e+01 -7.409738896965141208e+00 -7.677149590883515451e+00 -4.113431172332930430e+00 -1.200984975420622902e+01 -1.136132017211091494e+01 3.839043863699813652e-01 1.646200587797011039e+01 3.399054252112622976e+01 -2.047889824631930811e+00 3.616635645209275651e+01 -7.881167715031742738e+00 -2.106794404065613335e+01 1.563764111608292673e+01 1.882709736052925242e+00 2.532690195315986514e+01 -2.084047443006252465e+01 -1.674323370899709218e+01 -4.494272894098878979e+00 7.392047165604178183e+00 4.466247514087021031e+00 1.244461909884210904e+01 6.144506921724753212e+00 3.118920592618273702e+01 -5.300887550775836843e-01 -5.408857877714954299e+00 6.644818997106767711e+00 1.948899679407635332e+01 1.485639743230053078e+01 -2.682125147357539063e+01 -6.784444353981895937e+00 5.751615603793143627e+00 -2.199105533117857902e+01 -3.176262359673234315e+01 -1.515943560977555116e+01 5.565125007608207497e+00 -1.640642802609825779e+01 1.352629439267410483e+01 -2.258806876017734222e+00 -1.943222403693950184e+01 -5.578757898052931985e+00 6.662773287654109922e+00 2.423338902102362269e+01 -1.246796023405632425e+01 -9.586101250713385369e+00 -2.250657374715244075e+01 2.147292392200888145e+01 1.624826381388190200e+01 4.779117045566631639e+00 -2.505702310524444343e+01 -1.657298119187112562e+01 -1.271606742071984186e+01 1.434756558513111280e+01 -1.396958099160830180e+01 -1.757054385130664542e+01 1.784609007173174788e+01 -3.653194278186203547e+01 4.761856767147298442e+00 3.559171937234811622e+01 -2.027066613576036680e+00 1.328518517860670300e+01 2.003181747664916657e+01 2.565275014441608903e+01 -2.953521243476041391e+01 8.605293962894192461e+00 -6.254762372671994086e+00 2.189127509210219102e+01 4.384159882967588118e+01 1.062259677856563300e+01 -2.026494771004829687e+01 3.296318511083639180e+01 3.454591322647954144e+01 -8.889911648289783308e-01 1.870817388555959582e+01 -8.255389447764891031e+00 1.590512353937870493e+01 2.348732230329511594e+01 -1.212417726296570297e+00 2.017834747804090867e+01 1.672744835433385902e+01 3.819922840551952703e+01 7.863686147937758442e+00 3.721549675456646833e-01 -2.249320684744748178e+01 7.996686755871407204e-01 2.168151613234518038e+01 -3.023771363913599686e+01 -6.539244135194070218e+00 1.280257471782627476e+01 1.897308499030510243e+00 -1.058547661546580443e+01 1.710747230288552956e+01 2.734889631674773725e+01 4.872459016925269992e+01 2.448589884385258486e+01 3.284017784192865719e+01 5.452138367536802477e+00 1.206469267827028879e+01 1.136208857654090076e+00 8.734284657069970592e+00 3.543021362528087792e+01 1.553126847962935031e+01 2.773635315956446590e+01 -1.062797360158353221e+01 2.472100621931171816e+01 -3.877403927404639905e+00 -5.547822256950689734e+01 3.698327893639040553e+01 7.149107930562350610e-01 2.242162508272308230e+01 2.049003053374313055e+01 1.564548849878060111e+01 -3.191462611767730806e+01 2.111583344552264663e+01 7.093949564388474016e+00 8.593827182647835627e+00 -9.648086403340041528e+00 -5.030041011656482652e+00 1.931887874244303305e+01 -6.179785869240955742e-01 -4.027541524284846020e+01 2.475693773744077930e+01 -6.523872997502959237e+00 4.041878547598343374e+01 -1.803168919700113193e+01 -7.466036343219651705e+00 -5.412235391752542313e-01 -3.863285565707443858e+00 4.301167333071803967e+01 4.576665111108002115e+00 -3.488989363013522027e+00 -3.840382509924700116e+01 -2.589834650731607368e+01 5.145551646413993296e+01 -1.224527107151388883e+01 6.343720667945614622e+00 -1.012195872858689949e+00 2.829795104911232428e+00 -2.332358243464819481e+01 6.612249468125735774e+00 1.335698876440847904e+01 1.184181501634498801e+01 1.077412779780179264e+01 -2.851342552037511968e+00 1.658751521600998302e+01 3.170604243259897359e+01 2.259989724182906201e+01 1.540968966253598360e+01 4.346984589725308012e+01 1.119096409889061228e+01 2.426623732906996267e+01 1.085374957169680243e+01 -7.344829698782694649e+00 1.734138938405721575e+01 5.174872627297967931e+00 -1.175132502735615248e+01 -2.725620059045863020e+00 4.276591839503765158e+01 8.977294277593202310e+00 1.519876627983820327e+01 2.808223759932426589e+01 -8.872254941490357538e+00 2.609921219682999549e+01 -6.064472356638911599e+00 2.057448880544588121e+01 1.137869873141818111e+01 4.964418099289006570e+00 1.662434642421672848e+01 2.453234693827215551e+01 -1.543844838642014272e+00 3.007123061326085534e+00 -1.288348502451981226e+01 -3.544128087665450977e+01 3.533537561713547603e+01 -2.059199902449552155e+01 -1.336599651120887167e+01 -6.423285092037479771e+00 3.629344602544189513e+01 -6.066646425010418398e+00 2.717502501257365211e+01 1.989211429605652626e+01 4.186126715552740962e-01 5.533606729831909377e+00 -1.867588209122963860e+01 2.399924329574098536e+01 1.365551748940752397e+01 8.677629192689536808e+00 2.035426581550593639e+01 -1.257211609761079707e+01 1.558053094574599307e+01 2.812519728977810374e+01 7.440083942101561876e-01 -1.163062849063434179e+01 3.307197534777794345e+01 1.123291084927765660e+01 -2.547207631888552726e+01 -1.320281111372706917e+01 2.498733374165356835e+01 1.872261577736313143e+01 -6.925422744282500709e+00 2.837121141829528526e+01 7.689394195239302121e+00 2.936262872589769657e+01 -2.054383199176489327e+01 -2.123937268736383288e+01 1.901191042317322655e+01 1.794693396604265700e+01 1.647431281205929920e+01 -3.131608154365514540e+00 2.239313253264526438e+01 1.803828195329696982e+01 1.328055482328941750e+01 4.436676916594190168e+00 6.133607715103195801e+00 6.389527209328388579e+00 6.877873232091572753e+00 -2.112002571884841196e-02 -2.139747627212666004e+01 -3.578060754619883710e+01 -9.603645064188171432e+00 2.659328729885225329e+01 1.220024149549647241e+01 -5.342312542618390836e+00 -6.072654657481161067e+00 1.742238159460279689e+01 -7.494076485530570153e+00 1.310186279575452239e+01 1.377398228153179005e+01 5.485781961896383052e+01 -2.196226224478789568e+00 1.378475936622842468e+01 2.707288393122787440e+01 -9.718397433166579447e+00 1.744759655316723723e+01 2.796025812859060267e+01 1.205361743530845464e+00 2.464731547163918179e+01 3.432284184972005647e+01 -4.427611713720429165e+00 1.208097215970661509e+01 7.045351969455242447e+00 -1.362608455668528862e+01 1.362571757703417497e+01 -4.638098943314368228e-01 3.747146976173818533e-01 -1.282399417424342225e+01 1.084890725473578321e+01 2.614075611600413040e+01 -2.054831388699136951e+00 7.457975153689490710e+00 -3.093371870135288138e+00 9.392020508720311245e-01 1.690096522289974601e+01 -1.206620185563947789e+00 1.645606101087860651e+01 9.997669984107410812e+00 3.256799653829219920e+01 -8.756615053295240259e+00 -9.141522036053927991e+00 1.104767536979939813e+01 5.613039940706286046e+01 9.240969789555775193e+00 -1.828991997432977001e+01 -4.156730655078757941e+00 -5.631021734953518987e+00 -3.536079638244256529e+01 2.224482467932999530e+00 -5.834554404389701077e+00 -4.412482234336443554e+01 -1.794463301980648140e+01 1.133430265114015434e+01 2.820317313327525000e-01 2.455303491204238497e+01 3.166716383564990878e+01 -1.391789050497213331e+01 8.539723087735811013e-01 3.762718240634922040e+01 9.528408177623876041e-01 1.894108396709503239e+01 1.671879962443413703e+01 1.671838002291721281e+01 1.125505544867380436e+01 9.725367961755971180e+00 2.559272498186603784e+01 1.599316841716512450e+01 -3.763857776891061491e+01 1.155667269999450042e+01 -3.075220426577550725e+01 2.133432041095911202e+01 5.326311589395301027e+00 -1.936320001207569419e+01 -2.922228152312407801e+01 -1.214552619475805173e+01 1.333615177461031642e+01 -4.274414118007660690e+00 3.099440575384268115e+01 -6.918807186967336875e+00 -1.184150707362241128e+01 1.606862707440769356e+01 1.892576960402847419e+01 2.814294011541587182e+01 -6.923217396397212120e+00 1.561782705760344925e+01 4.527715028828591670e+01 9.590891537734890449e+00 3.032512554671596305e+01 9.851385416354094815e+00 1.866751207389172151e+01 -2.668924989155449623e+01 5.627648169062054784e+00 -3.652735174455256306e+00 -1.508128145551216015e+01 1.058324477838457511e+01 2.994401756991833707e+01 7.300889455400989547e+00 4.393877567116229699e+01 2.550153625740232854e+01 1.837569903137690375e+01 2.269218190707291782e+01 1.651263522899344593e+01 5.754022261381887660e+01 1.607432967625940989e+01 1.978909750077237462e+01 -4.735748676080382857e+00 -8.746805800963640465e+00 1.345917776014411871e+01 1.970237323356577619e+01 -1.149510225132828900e+01 4.862020686017363147e+00 2.092808901337196659e+01 -2.644515301765743231e+00 3.264438410346072317e+01 2.006381694523506010e+00 2.655539546345817126e+00 1.054752872110023665e+00 9.322154683889140259e+00 4.443002142503239327e+01 2.536661982087829514e+01 1.139035796109454779e+01 -1.930637104407288263e+01 5.107903286871213311e+00 -2.469215232603590238e+01 3.973541556992586266e+01 8.780684544090748389e+00 -7.735615684771850908e+00 4.124112243157832580e+01 1.540314058125042296e+00 -1.062398273065124066e+01 8.459089030769456841e+00 2.339942281162023008e+01 1.278949610666174408e+01 -8.870392626756146370e+00 1.879027385757145296e+01 1.739316800353730486e+01 1.660218595884948556e+01 1.097338766961169654e+01 3.827422426293561220e+00 2.414042857943124432e+01 4.391132487619600067e-01 3.666412941174062468e+00 -3.223019758405501278e+01 1.021613051445595310e+01 -9.357187739245139468e+00 2.868618798734722475e+00 -7.300444292589211237e+00 -3.197142821969858772e+00 1.568014207826315953e-01 2.208635151248128281e+01 1.401900707427610371e+01 1.599239226372124900e+00 9.538125655063700137e+00 8.337248406077661045e+00 -3.219531625466437674e+00 5.853409303920931173e+00 1.776898940942734839e+01 -4.925396194401881900e+01 -7.841591161791702902e+00 2.458083918660776135e+00 1.291982066352072422e+01 -4.460738534728720062e+00 -3.611498987127441751e+01 1.042301908249191023e+01 -3.271371018683328913e+01 8.528826549209988173e+00 9.174190193343040534e+00 -1.365492552621004663e+01 1.332223093619541210e+01 -4.236621900666400764e-01 -3.027841978155235481e+00 1.043355771613490468e+01 5.467415075486883325e+00 1.602352120412428604e+01 2.098992637360063185e+01 8.122122096753447096e+00 8.016780499862518283e+00 6.796059390728511396e+00 8.906425497771207844e+00 3.736500060596279482e+00 -2.405525593828622632e+00 -2.294174075148580272e+01 8.848095815418265175e+00 -1.088081326961280126e+01 1.256522777959466097e+01 2.060538518873854841e+01 3.664510668515799541e+00 -2.209977533570988584e+00 -3.587401257124556153e-02 -1.207076921777310297e+01 -8.197255159520972612e+00 4.485664977465137149e+00 2.716206306482782940e-01 6.250111247272418069e+00 7.713302433797254665e+00 3.943577503703640730e+01 -1.235934628964476900e+01 2.323552962543831768e+01 -1.181883039436998928e+01 -3.266826729186995948e+01 1.554640404396490894e+01 2.489873766532476651e+01 1.661022604392041302e+01 -7.146732550071831724e+00 -4.063177570749813583e+01 -1.242856915016087704e+01 2.434030731791850855e+01 3.397785565383488660e+01 -2.430128995544562542e+01 1.891444334298623176e+01 4.396142219611421709e+00 -4.553632669706034086e+00 2.673598116411876546e+01 -9.082636344321395327e+00 5.769008345814546246e+00 4.880591779253519746e+01 4.689406799322901520e+01 -1.023426949808320252e+01 3.487225236006577944e+01 3.540783660391232379e-01 2.081087118847773976e+00 -6.713830772642399580e-01 2.088361650130913816e+01 -2.282763450582832832e+01 1.413606061108494671e+01 3.651595263723723406e+01 8.393658546420446953e+00 -2.183793634665006422e+00 -2.569751395791400128e+01 2.392247350332552358e+01 4.444728486905277975e+01 -7.117142182964982799e-01 -1.170035288326744904e+01 1.116050342616431124e+01 -8.508236905995719468e+00 2.430645382817484990e+00 1.072251401997552556e+01 -9.632255584402833470e-01 -8.327601961921947904e+00 1.834235066737369380e+01 5.109665761931746886e+01 4.432772172022715296e+01 3.268761027187842672e+01 -1.137845157694457932e+01 1.067162620776820070e+01 -1.588748476732742887e+01 -1.884177026775048347e+01 2.912307066284405721e+01 2.986009126473217989e+01 1.423407209950238439e+01 3.654345617753014253e+00 3.733987970644642473e+01 -5.857477245491070406e+00 2.726389632325765078e+01 -1.344139862395862828e+01 3.698628923213937547e+00 3.676927584167342644e+01 -2.093373080727161550e+00 -1.400313223059070467e+01 2.580997318171346144e+00 1.330990245687691953e+01 3.394304996285055154e+01 5.864821185653648961e+00 -3.180608843223721394e+00 5.449637244372529388e-02 -1.081676090075136543e+00 -1.019220003177066181e+00 -1.088678987998789793e+01 6.800843738508676850e+00 4.362758557281075156e+01 1.066411170929812791e+01 1.057584572173795934e+01 -6.890391222463187582e+00 3.037151634180816373e+01 1.133333805040125952e+01 2.763952584839411841e+01 5.154368169695536039e+01 -1.141378399361042817e+01 6.543347034047607202e+00 -1.610817939873329152e+01 3.320471315903100873e+01 -8.635661159915542839e+00 4.546398943868567954e+01 1.092691854452773903e+01 -1.571511922679716022e+01 2.003307495751544920e+01 1.815084202644822753e+01 -2.618467942131565707e+01 2.519835935195412446e+01 2.524245886704490971e+01 1.053536653476857232e+01 1.652081529742741850e+01 3.792343525588756847e+01 2.080622240211352647e+01 2.781560133713718841e+01 4.863750666311731585e+00 6.107875389440291514e+00 3.518757008138679865e-01 1.999462413269073835e+01 -8.026259985286719356e+00 -3.455700284114979759e+00 1.721905243126086660e+01 -1.257764469541745367e+00 8.957043386584814471e+00 2.776156146644193257e+01 8.382550234271255007e+00 -6.768155623320505576e+00 4.592146251957823999e+00 3.392804181179370460e+01 2.887501975168231283e+01 -7.975038768447747728e+00 -8.843307135615708248e+00 -4.022631409082433329e-04 2.362299199761997759e+00 -2.148672473174360675e+01 -6.677419667309751894e+00 4.578824719017171674e+01 1.557666194492568712e+00 -1.238238975365007732e+01 -1.695697002413332299e+01 -8.584500468847881649e+00 -6.318483255154666800e+00 1.524679708876017870e+01 -2.009629792819957572e+01 9.081183547428393510e+00 1.682120908073890320e+01 -2.254648119194381550e+01 -1.085248468603806593e+01 2.139181902245095745e+00 1.392976352707221999e+01 -6.038357879039319087e+00 1.422721071047786445e+01 -8.174362215935943032e-01 8.859335384565261151e+00 1.669669837165453430e+01 3.256427746004752066e+01 5.245476951242737940e+00 -3.641780639237911732e+00 -1.602266931698715879e+01 4.715798194517144992e+00 -8.236421085658705010e+00 1.477335727807888688e+01 6.015099730722103244e-01 2.388467587011191995e+01 3.416909927572041283e+01 -1.290243999888357607e+01 3.151667963958830398e+01 2.392752722921686370e+01 -3.071810203667248551e+00 1.252331026437549077e+01 1.314066205741788096e+01 4.935739630387480048e+01 1.024583469296539917e+01 -2.841857664186091270e+01 3.228073733188703187e+01 -4.515114104709272880e+00 -1.659939592663044028e+00 3.991442697932380668e+01 1.225438243893493073e+01 6.524312507256506244e+00 2.978163348878494432e+00 1.072977919232886101e+01 -4.239865954727261510e+01 1.652969365571892979e+01 -1.981197187675258675e+01 2.892995354950976861e+01 3.346032689448620800e+01 2.936577524688344809e+01 1.851879986339313078e+01 -2.681045071370832034e+01 4.151929286180433110e+00 -2.870082487055055642e-01 2.470662344819874789e+01 -5.194861765036008450e+01 4.539134769976664074e+01 -3.878659831844135653e+00 1.360896357422417502e+01 4.849976022479026483e+00 -5.545015143757416887e+00 -7.705755914886708524e+00 -2.072594745816666162e+01 1.219715834254667186e+01 3.444626385794173018e+01 2.156146775939604510e+01 7.831451248904963691e+00 2.617370652793516683e+01 -1.548699807724029398e+01 1.902334519498955956e+01 1.466545357092569901e+01 2.647791672519057116e+01 1.050958775162946779e+01 1.085857510103214807e+01 4.301511554238020807e+01 5.023661628160895454e+00 2.014957198474312960e+01 -1.624507565207172988e+01 4.333362202303088395e+01 1.232997048932408468e+01 -3.763588546199175600e+00 1.839490599971206208e+01 -1.421811436825626096e+01 2.629782483595173659e+01 -1.191113119710360024e+01 -1.077856747570167784e+01 2.789790025921737282e+01 5.276050091420423804e+00 2.189200247077063821e+01 3.869750381045735566e+01 3.076299157423234831e+01 -1.566061917759747324e+01 3.085249507015116421e+01 2.487544192291726475e+01 5.119439943675169857e+00 -2.304502758069053669e+01 1.792799554368819770e+01 -3.867935526967043902e+00 -1.110024972459718651e+00 5.482875543035599719e+01 -7.856483637505888851e+00 2.185072746736337734e+01 5.519238287058586323e+00 -3.529614372896087104e+01 6.891882557511384455e+00 -1.203350842748645233e+00 -1.455963849720460956e+01 3.774740579046655142e+01 -1.353652701276675696e+00 1.449965910007372472e+01 -2.539290037978496617e-01 2.821650609291561551e+01 1.667724084561675824e+01 1.380402095935538087e+00 9.955663500452320847e-01 3.410019526149648872e+00 7.217165451501061924e+00 6.523933909674404674e+00 -7.690119866107683499e+00 9.323044468411518793e+00 7.080728560933576610e+00 4.187524070066173465e+01 3.540903278276681831e+00 -1.071409684287342579e+01 1.022430299465285586e+01 1.427138825414312251e+00 2.737725695975121454e+01 -7.352633734560794387e+00 -2.752840311948440810e+00 2.058679898648433237e+01 -4.180061760846051300e+00 -2.399082086760861188e+01 -1.008337643243219794e+01 1.738216805933775477e+00 -2.337531607207614925e+01 9.943292684607410337e+00 4.917974481125098052e+00 1.272947694838696187e+01 -3.074172939934626214e+01 2.544196014124329253e+01 1.819545865202993440e+01 1.691907629583055339e+01 2.487245665586842946e+01 1.651824728328800873e+01 -1.918071324690385282e+01 3.906730901844815973e-01 6.774063525827526355e+00 7.685050215220559089e-01 2.328633332327615335e+01 1.789617680411943823e+01 2.560060764850662807e+00 1.497830246236723717e+01 1.582010845965582746e+01 -1.164668834094312189e+01 -1.765948201358676428e+01 6.094162767220434596e+00 -1.587802332728601584e+01 2.699545830058297113e+01 2.492020046436890368e+01 -2.285142510113855252e+01 -3.170068249978957908e+01 1.402788103961407984e+01 -4.374331223838809901e-01 1.960922882993073557e+01 1.936765388540621302e+01 1.417612185795105262e+01 -2.336837713940071559e+00 2.718351293531478419e+01 1.696252345563134867e+01 3.404422085815252075e+01 2.688838174343700516e+01 2.057076387335878209e+01 1.178903846052342175e+01 3.171467111411537587e+01 7.742702890945743377e+00 1.303197996489437926e+01 -1.011758692659991254e+01 3.038922418017081384e+01 4.905350717679625916e+01 2.339615732836060147e+01 8.497738675473119230e+00 2.698459415336505884e+01 1.689823373850138921e+01 1.098351536755963131e+01 5.069072545627951065e+00 2.543540033537150435e+01 1.804553919429935860e+01 1.114013090769082837e+01 1.012042103685484840e+01 -1.692113654254442423e+01 -1.605312420234671222e+01 -6.580457534044222179e+00 1.453339446165414195e+01 -1.968081906604049180e+01 -1.256902841286578543e+01 -9.631071373236180122e+00 -1.573919061025268640e+01 2.758533172033259362e+01 2.429546434175751202e+01 5.344461997561581690e+00 1.357848854466959487e+01 -2.083196351661278456e+01 8.537077388200614791e+00 2.104789360492650729e+01 1.656750150569741731e+00 1.032441620110500935e+01 2.845164338531204429e+00 4.549860341665586816e+01 6.510788988666911692e+00 1.815935869485197074e+01 -1.902421552489343881e+01 5.735755820096303026e+00 1.760951927641319248e+00 -1.632984297239966054e+01 -2.144849226844270973e+01 2.786651444170840719e+01 -7.589651225271750512e+00 1.482100910411296368e+01 -3.191753696591047351e+00 2.378884604623360843e+01 1.626263740660069601e+01 -2.017044285720992747e+01 5.628628017389454641e+01 1.100945008755983956e+01 -2.032014311578099708e+01 5.340500324704207991e+00 -3.191832841100439211e+01 2.005625097743138241e+00 1.919345229481593407e+01 3.040898465050439370e+01 1.426227459937840791e+01 4.877237442756709562e+00 1.759272680081919660e+01 -1.806655958587319866e+00 3.200606297092355135e+01 -1.517290080766357363e+01 1.349113334977745104e+01 -2.489965594740993104e+00 2.874729970013978075e+01 2.389811976674864979e+01 -2.600041635821763464e+01 -2.766155542216462138e+01 -3.031274332586490061e+01 1.832191883216245643e+01 3.406074096065266588e+01 2.882414279369276855e+01 -1.485639609755704171e+01 -3.202768389125465909e+00 2.743738364810726083e+01 2.555230311562639400e+01 3.776225794528630075e+01 -1.567155139651101692e+01 -1.571518342775006261e+01 -1.125529320003798794e+01 2.382456023470763018e+00 2.352222669857956561e+01 1.954877857300984445e+01 1.049385607980770807e+01 -6.751628931992288862e+00 -8.705943067406854752e+00 3.609089420649758040e+01 -6.853995492146831126e+00 -8.598006919468557996e+00 2.308898610424754594e+01 -1.025896785431706881e+01 1.125941652340480736e+01 1.024776650145060763e+01 4.076354097391934772e+00 9.742129948061322153e+00 2.674386268807650424e+01 3.274147565500100399e+01 2.075612860788069369e+01 2.797613326437862824e+01 -3.557084385282491468e+01 1.026971411073114915e+01 -2.649125230431012223e+00 2.041939550196373432e+01 -3.114194420352001202e+01 1.674250339527369036e+01 -8.549883396423506809e+00 -7.020199245976836089e+00 -7.919956794310318848e+00 5.340794431765474748e+00 3.988099430111391008e+00 -2.249844909801650772e+01 -6.220548669312808698e-01 3.024274242187373218e+01 1.252978511983488907e+01 -1.872738732315825061e+01 -4.136691390249115585e+01 3.059725814785945275e+01 7.702408944457298290e+00 1.119112092453151419e+01 3.359634437018151232e+01 -2.916760552336706169e+01 4.152961783884600777e+01 -3.540583905103049744e+01 2.444794079977626211e+01 3.002028151894529273e+01 1.144856051142853026e+01 1.154996590082668639e-01 3.805918527977020460e+00 -7.302862883407452710e-01 1.540306069615525075e+01 3.829675342522520065e+00 4.457436941585014800e+00 3.082058856939536895e+01 -1.278924509011811672e+01 -1.466355636933385753e+01 2.635455105371557849e+01 2.125675951917187589e+01 4.656024120750064554e+00 3.364153507007547894e+00 9.222025551828769707e+00 8.156364128521166990e+00 6.038971793090367690e+00 4.016032812898336601e+01 -1.299700851419643222e+01 -1.280987720238452710e+01 3.310846030369494031e+01 -8.069744501152946725e+00 1.600659888269719744e+01 4.184810861383210678e+00 -4.995859523638895294e-01 1.544662328049989775e+01 4.666342081874413594e+01 -4.097570205468370474e+00 8.393547300607988149e+00 3.009111652323623787e+01 1.275538530482231003e+01 -1.570523212341355901e+01 2.262054250416988932e+00 1.880147782531299683e+01 -3.223940345691408638e+00 3.251362879335292888e+01 2.549751894989478984e+01 1.102958714666669593e+01 2.970911792849419442e+01 5.848376746634744716e-01 -1.755421530000838359e+01 -1.749847270193762583e+01 8.697540065961391065e+00 2.112339463884875457e+01 -3.406734900025065294e+00 -9.009747774032133449e+00 -5.372216115851459861e+00 2.756926390086918843e+01 2.965669200461369570e+01 -8.046681096418783596e+00 2.798016949524586039e+01 2.516461987461365268e+01 4.702454114368111959e+01 -8.938512248587130671e+00 -1.731942825592126756e+00 -9.970786177640990289e+00 3.425099446102004563e+00 2.142133712664619694e+01 -1.169903668977975464e+01 1.589999550127636496e+01 2.987820654432275180e+00 1.990814947098897036e+01 3.372642434378287390e+01 9.226642794210095033e+00 -1.166227280475837702e+01 1.068383998415199798e+01 3.019684142776037206e+01 4.884859827569588475e+00 -3.504161968020924167e+00 4.205691894390751884e+01 -3.076847761352773247e+01 7.671348231003380924e+00 1.433442288700752876e+01 -1.685970098672187234e+01 8.748040191756574657e+00 -2.131571987494639586e+01 1.374698344345862822e+01 5.006862279366553992e+01 2.605502056493935470e+01 1.514132317345348788e+01 8.730331456439760274e+00 -1.671931210147746683e+01 -9.896624884267515299e+00 2.536897269401937649e+01 -3.479346368212976870e+01 1.409756859169442578e+01 -2.584449606666800392e+01 2.465671698512370469e+01 4.117451808338910269e+01 1.644283923791526192e+01 -2.545355981106909482e+01 1.366784351055715163e+01 9.581675388055838738e+00 6.790962168342861816e+00 -1.981917647267113480e+01 -9.429115818422206807e-02 4.648169107676412892e+00 -1.380733317463483090e+01 1.944066932433819872e+01 9.045047439723189475e-01 -9.172834763677618852e+00 2.871442820784113437e+01 1.807043184813955605e+01 -1.801644764343600968e+01 8.376003818073492369e+00 -1.534287113144297798e+01 8.225381619184435777e+00 1.137031699979330668e+01 5.510378665063190340e+01 1.053295976756548846e+01 -6.277347971174895847e+00 5.370931118166125628e+01 4.121124010890392242e+01 3.603591836174762619e+01 3.825383224329291210e+01 7.111736658447671111e+00 1.701248381268857912e+01 -8.894038052736643607e+00 -3.358426168804267320e+01 -2.218019552980952014e+01 8.621459628897239824e+00 -8.535126707160198833e-01 2.534135133346836710e+01 2.108688558621101450e+01 -3.895794119879202100e+01 1.938233342351770361e+01 -7.898260326751114668e+00 2.906617956634827138e+01 3.119466239334928659e+01 1.278070432276264690e+01 4.283207774525495282e+00 9.967872995066837660e+00 2.391766667131049573e+01 5.008389998127162102e+01 -3.657428815913718267e+00 5.702176860462591179e+01 4.538115214059604341e+01 2.404667684972247343e+01 3.948990323923163004e+01 3.390358229545879709e+01 1.182568680166714969e+01 -8.710924537155708691e-01 2.926232900681662485e+01 -8.062939502198259945e+00 2.785872466914985779e+01 1.919246104226137462e+01 2.865688030373358064e+00 9.571022507356904185e+00 2.570983287982901544e+01 -8.070223086692251968e+00 -6.833892126088644048e+00 -1.984171847166265046e+00 2.092820912353775498e+01 1.418252451683481041e+01 4.233408075291087158e+01 2.176894385108330354e+01 -1.204790741876436577e+01 -6.071429874323437392e-01 4.011324452088547154e+00 2.337882526244482762e+01 2.205998313042753267e+01 2.765168772639633588e+01 2.991561698049526896e+01 -3.216699196813553385e+01 4.867237172720845706e+01 -2.131423919981924087e+01 -1.103839788540217981e+01 6.300643683989044952e+00 -3.149757185595093656e+00 1.491305581328511920e+01 2.730327611543349242e+00 5.899108678644760317e+01 -7.881502890223418767e+00 -2.432572823918002669e+00 1.940112902628020208e+01 3.672414149439080067e+00 1.687954385990817929e+00 -1.548820609099715462e+01 3.877186680080675529e+01 1.480353148679545860e+01 -1.642135154359776905e+01 2.164498438732912078e+01 2.423479460707576649e+01 -1.954615664594961544e+01 -9.498097737547497310e-01 4.680536854364311239e+01 -1.581383876088086993e+01 -2.708675340900512651e-01 3.033414538551947359e+01 1.069916726283927488e+01 1.363151726344785430e+01 4.097145548807979765e+01 6.918208134026282430e-01 7.758429252690014266e+00 -1.096094803579223154e+01 2.506764658320096828e+01 1.734507360084126404e+01 -1.384562298460705243e+01 9.710650314500599123e+00 3.449194483558181368e+00 2.793987738836599632e+01 3.472997076285711415e+00 5.355466054666420561e+00 1.420423793651720246e+01 5.535915090095293323e+01 8.084594370692137488e+00 -1.015027187217521565e+01 -1.222432744038625074e+01 4.157347358767765400e+01 2.148023755731809459e+01 3.142883513668006756e+01 5.669457043812234076e+01 1.185679043449133374e+01 -1.375516171589227099e+01 1.608625814908898022e+01 2.609264783575122237e+01 8.603648872131872238e+00 7.411412301501914435e+00 1.558324743929149570e+01 2.354775866085783065e+01 3.799221614210131825e+00 -2.322096494214705587e+01 4.767562501777410366e-01 3.649159756273912336e+01 4.668486313643441576e+01 2.089986788479505009e+01 9.601971031443412130e+00 2.937024963288824964e+01 4.171226332550689619e+01 5.328839011295583816e+01 3.574357976885033850e+01 3.007688136543575297e+01 1.585656224131822967e+01 2.554640056343787080e+01 1.883315772626865225e+01 1.193037099742944385e+01 2.725108291106815273e+01 5.224523053234798375e+00 -3.282845228759659229e+00 4.795624922293340475e+00 2.303846329140996474e+01 1.094982419040676902e+01 2.378293689972354485e+01 3.223135440797877038e+01 1.682043485078311207e+01 4.239210133217268606e+01 8.093657407163174611e+00 4.578278186188186716e+00 8.157947768981614445e+00 3.507150385991069186e+01 3.447341692429678517e+01 2.375984081479229459e+01 -1.645217906854556844e+01 3.289838208268963626e+01 3.445811123332325820e+01 4.184381368469679785e+01 -1.014684335329602582e+01 4.222935048673907232e+01 8.971742042620242330e+01 6.436633351999195618e+00 2.404990258108421131e+01 -2.195946037856534261e+01 1.126754655061261801e+01 -4.417723590407205414e+00 -2.696857283124077753e+01 1.669283066812161209e+01 1.105216512532480522e+01 2.145879235068606228e+00 3.227490243629225120e+01 -6.158556399468999132e+00 -2.376304685171054132e+01 1.792744755948990942e+01 2.910737570151895071e+01 -2.913791353982624344e-01 1.936060734889051815e+01 2.591191238001567143e+01 -1.126177899488827183e+00 -2.291735412256028326e+01 -1.202620285744958650e+01 -1.236784100130604802e+00 1.437254382175567535e+01 2.827572406968688412e+01 -1.275613073244997331e+01 -6.441772097672058273e+00 6.284191321260352403e+00 2.549911816793331099e+01 2.011642750219827391e+01 -1.050478212957291291e+01 -1.067529569760198749e+00 4.252078830529754327e+00 -3.966762826817374332e+01 -5.596050842335322351e+00 1.579654706219647409e+01 -1.521157035332261032e+01 2.080396427424815897e+01 -2.730745555663181001e+00 6.245983191874050711e+00 -2.018198295851610924e-01 1.272419571092988910e+01 1.142352477275889200e+01 1.636867301275082909e+01 2.422793712561439960e+01 5.893112512074388798e-02 1.415216150206361601e+00 1.180008607675040544e+01 4.502552295245018144e+01 1.927188648766818346e+01 -2.153848820089946869e+01 1.685168462946732504e+01 -1.499874833850455058e+00 7.734216208648762247e+00 2.104448297766856157e+00 -6.728133233109583777e+00 5.593346967186847429e+00 1.415289948134700992e+01 5.065417673344803084e+00 -3.149797278782111931e+01 1.322539191585155116e+01 3.924737108198534941e+01 -1.306423803050983956e+01 2.476070392206250759e+01 -2.243003838079954182e+00 2.733242104844802256e+01 3.459184716521406955e+01 1.575907293143651877e+01 -5.990377017386285807e+00 2.699767307819693229e+01 -9.919078047302427592e+00 -1.771649769290455012e+01 1.347136264674927375e+01 3.537985042802360169e+01 2.733294671634184070e+01 2.911732060160171187e+01 1.169436026524692274e+01 4.571522758448410428e+01 2.452802016475455815e+01 -1.011754560955734128e+01 3.635419525095202431e+01 3.205665921937718821e+01 1.955684510098895856e+01 5.465472561748939739e+01 1.950191634221451764e+01 2.454781164331311771e+01 1.295671322572903250e+01 2.603281247587495528e+01 2.073026751107122223e+01 -1.540668854786340525e+01 1.594059560849146528e+01 3.384408579284900753e+01 -2.981392052842588569e+01 1.887693641973749337e+01 1.532057173304878184e+01 4.034595222070116449e+01 -8.405196257234463175e+00 3.166005762132387957e+01 5.129272248836772263e+01 3.458151378212185278e+01 -2.640904591230535114e+00 -3.106222008613825469e+00 4.414330713065977818e+01 -1.538083705127829148e+01 4.363242545659922200e+00 2.268149877669488035e+01 2.356378269736446995e+01 -1.251435926546815836e+01 1.620310167851341632e+01 3.274184618629363719e+00 1.384191854601357363e+01 3.897187800103392874e+01 4.731500554246345303e+01 -8.619463264736037189e+00 4.178379038445000049e+01 6.941256972582728224e+00 1.768406732183793295e+01 4.717186951763417291e+00 4.211935350402782063e+01 2.788569386580169507e+01 -3.233936383787190838e+00 2.068899341661247249e+01 4.989125784983764689e+00 -9.496894791967456229e+00 1.155079461503348170e+01 2.167915675369736661e+01 -2.063855224072842987e+01 -1.715778688106469119e+01 2.817042783838445175e+01 3.646166115156152188e+01 3.064609690091725014e+01 -7.463498583587990787e+00 1.739087172083312893e+01 2.823977247936606005e+01 1.892399982022131510e+01 3.098381371465870160e+01 1.087111291239655309e+01 -3.951783534156533761e+01 2.322565066281428159e+01 -1.459552916742309669e+01 1.036735636397722615e+01 2.838475504058372323e+01 -2.936952153303216662e+01 9.139293860918469292e+00 -2.422181645687928153e+01 3.141206044402872521e+01 3.430005868789216095e+01 4.049529430540480490e+01 5.125847177982271319e+01 1.845894175620511612e+00 2.842729602485729501e+01 -3.011275755893629835e+01 2.729820420138234383e+01 1.481868161664137240e+01 2.990591703348975372e+01 1.862194703444048827e+01 1.855049208411025319e+01 -7.193800410634663578e+00 2.312546387894388289e+01 1.458254843921017851e+01 -1.190611217729403037e+01 2.226743743187766711e+01 2.682129298156088737e+01 3.618856091547624665e+00 4.536980154082969108e+01 2.542617001886553396e+01 2.924838675108504660e+01 1.388510736141919111e+01 2.319871652302882126e+01 -1.504556143021752668e+01 2.249668450318466384e+01 3.258569019646763820e+01 2.157743780822781687e+01 1.541759686130431817e+01 4.473390423902326063e+01 7.907185692997033222e+00 3.178290994390372859e+01 9.190496536670213601e+00 1.160829469625014987e+00 -7.199039916782683513e+00 1.597288404731357403e+01 2.666170270621951843e+01 2.579892178437175332e+01 4.961136242755752157e+00 -9.634150565953278900e+00 2.166389525202248123e+01 3.885837515439365575e+01 1.855841019381737667e+01 -1.233673221606176895e+01 1.962704330223945348e+01 1.245958783998177744e+01 -7.392494929518247382e+00 4.608917914681212125e+01 5.021219473948710998e+01 1.316374005343206832e+01 2.945613363093357151e+01 2.305195922554233334e+01 2.177644708493476600e+01 4.783534909036550431e+01 -2.846336837802156960e+00 1.229342811304985084e+01 4.383240332048513466e+01 5.227155068665564386e+01 -2.823055924552442697e+00 1.469402492638925217e+01 1.794641046716726862e+01 8.216949958925212627e+00 3.718295784273911941e+00 4.041839060717779830e+01 1.462251749787662014e+01 2.246164866192143705e+01 2.555875474662335733e+01 1.141374050616192903e+01 -8.591207155359025904e+00 6.600248040059623733e+00 -1.335507796169536121e+01 2.093910014572013267e+01 1.124588518580279128e+01 2.317438602632284272e+01 4.322513473933582162e+01 3.481535310163312413e+00 2.589897650931557216e+00 6.513476218431264453e-01 -8.113599998004895397e+00 1.192863127464400153e+00 1.256126655298752048e+01 2.332490918359303933e+01 1.097382655267628948e+01 -2.534396185819144165e+01 3.216190065214878047e+01 1.859121168171681404e+01 -1.408662932179758087e+01 -8.089826988994616386e+00 2.286946053893229447e+01 3.121580707158394929e+01 6.507265384623411641e+00 1.904632134381001762e+01 3.460255352577419785e+01 2.168523992858310656e+00 3.267771264172138501e+01 2.217920664395519026e+01 -7.439097223695030348e-01 3.857588682858329321e+01 1.225288270426830861e+00 -1.180857239917287949e+01 3.327421385404367271e+01 -1.716991837385594977e+01 2.019397268433277404e+01 3.735486494296056748e+01 1.679610806899739828e+01 6.288558858881168945e+00 -4.248374769208335344e+00 -1.363132184296968319e+01 3.587925329447227085e+01 1.032009676020705413e+01 -4.713223248895307194e+00 -3.596744993537564383e+00 1.872434879790001716e+01 7.591903871660590220e+00 -3.939072566504628981e+01 9.126710857191220327e+00 2.354583350617151538e+01 1.334870400743624153e+01 -1.211773527949890195e+01 -4.451630729746208104e+00 1.797400545385789528e+01 3.598699881745345408e+01 2.453233776947202571e+01 1.266478281479530921e+01 -2.707193922149007115e-01 7.009676563614270606e+00 2.719993956007966673e+01 8.262198303692704471e+00 2.585225614912340575e+01 1.516149345117784009e+01 -1.192489013968038591e+01 1.255119827836884205e+01 2.156326260333574396e+01 -3.349596113626488147e+01 2.890023558297030348e+01 4.207664332188935319e+00 1.795762780323411079e+01 3.905888393482430843e+01 2.294000701173006718e+01 3.666360628195126026e+01 1.163567993487459340e+01 -7.098960399940595245e+00 2.868271300520192923e+01 -2.729151956482666108e+01 5.996367218342879113e+00 -1.173818695468995443e+01 3.116740971067903487e+01 5.624746664589634904e+00 8.955494990747030926e+00 -1.369056575915463725e+01 -2.669117897674144047e+01 -1.740876168543332270e+01 -9.935104985517203557e-01 3.323459846815881491e+01 -5.723962950508852288e+00 4.777312545092686236e+01 2.153577221546772691e+01 3.699461935426479187e+01 -1.748531624212399649e+01 3.256491684903093642e+01 -8.654222949031655787e+00 -1.616453437983924823e+00 -2.217515320837296411e+00 9.945575588695191982e+00 9.245157520259217776e+00 2.264158206476551083e+00 6.013594091712015199e+00 3.181000779925690480e+01 4.052879204480236552e+01 1.387504963889720244e+01 2.173629430873772961e+01 -2.505381003390840799e+00 1.155586332009860406e+01 2.590493995989017861e+01 3.514038626934714671e+01 2.079601104201942263e+01 3.383268627382246763e+01 -3.539492975280223774e+00 3.509449038351463912e+01 5.817367593946468673e+01 2.807636873625817842e+01 2.208350806857696824e+01 5.453321228346840144e+01 -3.861683185697241072e+01 2.232899865413719809e+01 1.572160350640638171e+01 6.191670089452038894e+00 2.442032146818922911e+01 2.032192160952578064e+01 3.073137157006402020e+01 2.898040660348044639e+00 1.302329916431342482e+01 -4.068923188257580037e+00 1.013059597561071890e+01 1.113651476363667747e+01 -2.459162994657895140e+01 5.241674805225306599e+00 -6.729796770092590030e+00 5.771180854122280124e+01 7.306982040636667008e+00 2.819566795483865462e+01 1.610116523061682869e+01 1.552415373782938701e+01 1.067092454669963431e+01 2.483316999875579256e+01 2.390007785731306456e+01 2.704081059204874649e+01 1.817788640018316570e+01 1.895393704910191701e+01 -2.787517619875996289e+01 -1.479144040888262879e+01 2.161119475776154530e+01 2.896166247402346627e+01 1.972530241148863439e+01 3.370595323004648947e+01 4.094323017447185187e+00 1.886664453346089587e+01 -1.496110006317752372e+01 2.631012295030775050e+01 -4.149656504185591288e+00 1.746471537402571172e+01 6.542538534898040270e-01 8.222955842128296666e+00 1.042744598717807492e+01 3.073723439302222360e+01 2.962872574554957694e+01 -4.690379932187360268e+00 2.957834863965469907e+01 4.668014872581865760e+00 3.468495045422817213e+01 1.983890164354601637e+01 -2.747290430576265763e+01 2.060045650856428878e+01 -6.377032644160374630e+00 2.147636269343691851e+01 -1.206951884136143072e+01 6.858360479425158474e+00 3.316618416519717982e+01 6.289896881846990695e+00 -5.986317847428812122e+00 -9.450437331587526302e+00 3.098028704467590799e+01 4.219121263972906100e+00 2.343447234961603343e+01 -8.184970686659468697e+00 1.546080026211491187e+01 4.002022037719385139e+01 -1.498168778845999149e+01 1.991762439587352418e+01 1.624237254748693360e+01 -2.233900620181250574e-03 1.708323884445924890e+01 3.208027879533177895e+01 9.253599420644663454e+00 -7.278798551757021951e-01 3.966306394075145292e+00 -2.253942361993315657e+01 3.313694672695984167e+01 -3.106955098930666459e+00 3.140279433961307376e+01 -2.670920573136374987e+00 -3.430432029350829737e+01 1.121334638412031914e+01 1.599636448826386115e+01 1.297136367263738421e+01 -3.134844808407696970e+00 5.690135135236063846e+00 8.749414733944091083e+00 1.642439635364559791e+01 -1.336126514868528226e+01 9.126566084030610426e+00 1.606631044827342336e+01 3.094049190886035205e+01 3.553993328108204253e+01 -4.789227751548259526e+00 2.857602108365788496e+01 4.994819932241927063e+01 2.673505376132463596e+01 2.221482610785335510e+01 1.636879043341468432e+01 -2.154080257867716508e+00 -5.173720934630728685e+00 5.145471070046160378e+01 -2.232063782423522724e+01 7.138850626886378947e+00 3.537735522211979600e+01 2.486258496909434257e+01 -3.725915020930273869e+01 3.075951619357907063e+01 4.678103556872836322e+01 5.040280571824479239e+01 4.595650536231107530e+00 1.734868205757837956e+01 9.989884893826902257e+00 -8.737072821013589063e+00 -3.691248842040715683e+00 2.395790819019249440e+01 5.960341334008661285e+00 -4.886516825769765759e+00 4.524039445178716257e+00 1.952704999937231278e+01 -3.408140899305500682e+01 2.928175471187895340e+00 2.092886067830750108e+01 5.068475930677125874e+00 9.495270223328423853e+00 6.004940505655068650e-01 1.081250924291494719e+01 -1.804285347469201994e+00 -9.050424179045062800e+00 -1.123406504567656938e+01 3.545510583240265845e+01 3.373892092199056947e+00 -2.079668116780769438e+01 -1.380053300296759033e+01 1.692951774849750635e+01 3.849147881954442596e+01 4.807129493988595570e+00 6.502573296687359061e+01 3.438843848629685507e+00 4.339105519115420151e+01 1.258940072821993184e+01 -4.263778214874514916e+00 3.303206063197331677e+00 1.445179173218912005e+01 2.611339252246410325e+01 2.069568983590959377e+01 1.126140807940734589e+01 -1.171682903417453403e+01 3.619049656075830068e+00 4.346919342102859929e+01 4.059902184173063944e+01 4.979228887701567885e+01 3.130312672171724131e+01 1.223044806135886375e+01 2.078504646683534673e+01 1.998576792198949548e+01 1.140998637212740263e+01 -1.063761143418312960e+00 3.524203382493399772e+01 1.244087970209318783e+01 2.824905909671695081e+00 9.892296148212508911e+00 -2.429380555040776102e+01 5.254678478373960182e+00 -4.290292502425904431e+00 3.006197403628756604e+01 3.299637816179587446e+01 5.321433324732598891e+01 2.144857807704205310e+00 3.477441438651573691e+01 3.741907105139973932e+00 2.331701052841032862e+01 2.526016348446814064e+01 6.588742542480646947e+00 8.761439832684233764e+00 -4.394803914437513725e+00 1.938091513354729756e+01 -3.141430512674232567e+00 2.701390192312545935e+01 -7.848349664475297693e+00 5.265962916721379372e+01 3.035357627674080661e+01 6.411624666128928673e+00 1.578267530009387265e+01 -6.425695456568392139e+00 3.241202457444735785e+01 -9.005350100172758943e+00 5.011167378083379731e+01 1.238122402922150478e+01 2.598541284050649836e+01 -2.005729838951630484e+00 8.908231735994473155e+00 1.793626528143045107e+01 -4.191194906720616586e+01 3.795781851873793045e+01 3.102514794226049233e+01 1.145065111246417189e-01 -1.701993224943065997e+01 2.432802021227719536e+01 1.762105575244311950e+01 -7.988482930745534283e+00 7.415836061861231343e+00 -7.930629398354147597e+00 4.057308160168343392e+01 2.472481685482619085e+01 1.583963460433660941e+01 3.579801288990626063e+01 -1.377848335390959278e+01 1.511096503305470584e+01 -8.761392056199717171e-01 -9.803988502034961527e+00 2.892386922456891440e+01 5.345557277089589121e+01 2.328021252120765183e+01 4.919135139810077817e+01 1.096423426856036620e+01 -1.777075303183482546e+01 -4.646647240936664147e+00 3.896682870523062547e+01 1.740457660351216873e+01 3.601180284934284259e+01 4.688233152032123030e+01 4.144987344524083994e+01 1.256637550599223374e+01 1.689342544689900905e+01 2.584743358711839578e-01 4.608653765066621588e+01 -2.389526077802452519e+00 5.192316272391359178e+01 2.664600904343551946e+01 4.531663995762936104e+00 3.924817079093681116e+01 3.885069489326349412e+01 3.873551117503939878e+01 4.733309054016157091e+01 -6.247624518171516428e+00 2.017793766431354641e+01 4.882292927899098345e+01 -4.818479878555396723e-01 8.746069773460106944e+00 2.498854674776051965e+01 2.572822856641688460e+01 -1.032553592258510511e-01 5.377515370430632657e+01 3.365726821167996263e+01 8.832265363846415696e+00 1.843631482072617445e+01 4.724534892461664981e+01 6.369060828195673096e+00 -6.039966635743250212e-01 1.768433859426940913e+01 4.790301799086481793e+01 3.030901002249162701e+01 1.609387120765498835e+01 -1.319170631965487139e+01 4.726763056047990119e+01 6.048383828477049207e+01 6.239505872101876349e+01 4.230903807112031245e+01 5.029418830435098187e+01 -1.543455593785353486e+01 2.448371984134967860e+01 1.308023790670021747e+01 3.124450484411888951e+01 -4.503425865930178240e+00 3.634726578600196945e+01 2.754538460399537314e+01 5.127943403525718225e+01 5.222833420356679568e+01 1.538109588258444482e+01 2.355885302991950780e+01 2.983380456450876039e+01 2.959323979583237829e+01 5.406944554498425148e-01 3.725500400604783380e+01 4.929278874788149523e+01 -8.753754544555899741e+00 3.489798134340333036e+01 -9.170469618872479245e+00 9.767645217174786509e+00 7.777111355759631195e+00 2.365211744987838927e+01 1.433323262415233934e+01 8.967902727387119910e+00 2.883785870092095749e+01 2.008304141072497551e+00 2.387297367780574930e+01 5.382408948250370884e+01 3.462306096112257592e+01 3.535559486045541178e+01 9.133445862548065008e+00 3.753064458471163789e+01 2.081577222188247234e+01 5.214008462405796962e+00 5.165713141534997277e+00 -2.389092654314896436e+01 -2.001175647576868855e+01 4.477082353633500134e+01 7.044575762200631530e+00 1.971977162818197016e+01 1.357219109252064548e+01 4.637430535810395327e+01 1.490401929335804354e+01 2.319437819353150587e+01 3.166920081897277939e+01 1.803586282986997702e+01 1.723765512206502137e+01 2.720551118252076250e+01 3.554387042081113890e+01 1.631549473920246740e+01 2.031034471949642040e+00 1.067091186753447651e+01 -4.229299617388102916e+01 4.108593599180379385e+01 2.727857876072938836e+01 5.357067176292998312e+01 2.535087342734984972e+01 2.080986846716266214e+01 2.144849656560317896e+01 2.176847997788585332e+01 4.176128683567677058e+01 2.806926641142392143e+01 -4.001926574348847510e+01 2.681919232503718220e+01 2.249943406648258559e+01 -1.183365928478515272e+01 3.289024804999078100e+01 1.469217458679343480e+01 -1.502367730823001679e+01 9.536036399261892171e+00 4.331065467907892241e+01 3.186781987847976616e+00 1.684302371184420011e+01 5.497552268118367635e+01 2.749350155523663375e+01 1.331639277835178881e+01 2.875810181103711827e+01 1.522006925101539565e+01 3.932964875033727026e+01 2.538933354500498751e+01 3.093623029645980083e+01 -2.415947925866524404e+00 2.994000780610666368e+01 4.741629544898449922e+01 2.039464090100766924e+01 -1.260700761297287542e+01 1.703502433502224989e+01 -9.858080024869292357e-02 1.957823294573780615e+01 1.587715388970939223e+01 6.153562987227864056e+01 -1.930599080412049418e+00 2.941567287294624933e+01 -1.851423152165535324e+00 -9.736926138605040748e+00 4.244793041621626628e+01 1.717909749101472627e+01 2.158569524184298061e+01 2.881746618454577202e+01 3.118173770837784531e+01 2.971200550094011916e+01 -8.662218384944960548e+00 1.548738351690110981e+01 8.524672316326862287e+00 9.874096508444161202e+00 1.915092482557370346e+01 2.445154025202425530e+01 1.225443263706195829e+01 3.110773426841053180e+01 -1.717370423403042778e+01 -2.201437738561699220e+00 1.155114149333289042e+01 4.868422413402853088e+00 2.928709350165221181e+01 1.387911320967036310e+01 3.047767857758669763e+00 8.334519081439963895e-01 5.281724240307256224e+01 4.155194188778718711e+01 3.893515224087906734e-01 1.539265733061829700e+01 3.835980291444324841e+00 2.014282368547041457e+01 4.816310850940340060e+01 1.104972360097997264e+00 3.876388350479393807e+01 5.014787168968602771e+01 1.424225616043939979e+01 4.781041912174740816e+01 1.346138716541667435e+01 1.257904983618509753e+01 2.577518819759435686e+01 2.161192227850632364e+00 1.984982995664293881e+01 1.353288454130399110e+01 5.063634416779369474e+01 1.493892563606455148e+01 2.046185988106234177e+01 1.514928339947668334e+01 8.703204971523672384e+01 -1.319233655641450298e+01 1.190568520533561703e+01 -1.185032771214233893e-01 1.861504926044574404e+01 3.146909127057939415e+01 -3.489623510005150919e-01 1.474774165980375606e+01 4.543855645869185622e+01 1.900282796314904843e+01 1.910235325582343080e+01 1.658819843785741099e+01 -1.347136153327593533e+01 3.542939893859453804e+01 1.730376055855317219e+01 3.818044529090443717e+01 -9.619266208304386723e+00 2.538027292767870335e+01 -1.453916815938181806e+01 8.406526271316455023e+00 2.116546220005721679e+01 3.028310020116358814e+01 1.507239421405499158e+01 1.859948898938355200e+01 -6.414047485373594704e+00 1.907768114176962015e+01 1.694293855675136484e+01 3.049148357059585379e+01 2.321688155485488636e+01 6.052273828693761004e+01 1.320072314664929714e+01 4.462992072356436069e+01 -4.711594370007501809e+00 1.649168622913204985e+01 5.832237052415958090e+01 2.116248292031500000e+01 3.187386953564147873e+01 3.441134691379868116e+01 2.090567575229598063e+01 4.499984366720579487e+01 5.799556175423280990e+01 1.566007725101995085e+01 1.877814715596182182e+01 2.431239005675036147e+00 5.037929551573995468e+00 -2.309171679167137015e+01 4.142431988551749100e+01 1.654512715047419702e+00 2.531304550368464135e+01 1.441642625340238659e+01 6.902351768188600545e+01 2.857690973144061175e+00 5.405147924604912646e+01 2.868665839538897089e+01 7.500253773491568410e+00 3.912209049449412390e+01 1.927064746540116147e+01 1.596592242231934478e+01 2.229657934674042963e+01 1.853173179863531317e+01 -4.957097557300345514e+00 2.419828667629884578e+01 -2.993853216133964157e+00 6.279187117086847181e+00 -9.775164137574652301e-01 3.341239126474843601e+01 3.367557109586577724e+01 -1.532634724109994018e+00 1.698979034837599045e+01 1.353091332227249133e+01 5.606742086879722820e+01 9.819659513097155568e+00 -1.537133055303730345e+01 5.082277312103062883e+01 2.036954338187866043e+01 5.262908529880414221e+01 -1.503627071836307216e+01 -6.172893907769409161e+00 1.295770095923332477e+01 -1.925790357961971466e+01 2.286271272985236891e+01 1.159588189947795733e+01 -1.679135257888538746e+01 1.481450338103447883e+01 3.656085410260176616e+01 -1.684046183704708000e+01 1.926121157491242997e+01 1.442497936218674148e+01 4.052228278812515327e+01 1.867062350512473401e+01 -1.147483467848584304e+01 3.943649130246019041e+00 5.473291833219595048e+01 2.288796347746269078e+01 3.919899728902143465e+01 -1.554130272172555749e+01 1.605361518500400431e+00 6.187726356017439144e+01 2.122839788748568779e+01 1.258762969509520602e+01 2.393134643388709648e+01 2.780575927731709385e+01 -2.571736310579474249e+01 3.214897033167398632e+01 2.254779419939228902e+01 2.167711093533407762e+01 7.988415593193805364e+01 4.836018554934597091e+01 2.178490141116629175e+01 1.015371823182029676e+00 2.877775043769454300e+01 3.948020769471747826e+01 3.473242723204140248e+01 3.002831368630106823e+01 4.324678484819351354e+01 -1.046362066751224695e+01 3.074695619313561679e+01 2.643368168508051497e+01 1.893159668794725636e+00 1.317820373951369106e+01 5.217009972120233208e+00 1.710105057503966242e+00 4.524423831067294088e+01 8.196246069855593674e+00 2.509089790752284799e+01 1.560686453922277295e+01 3.930132578251785702e+01 -5.211136299865154697e+00 6.334361242094510658e+01 3.664093175162038563e+01 3.550471833415231515e+01 1.950901413371924775e+01 -1.965458207686391390e+01 -3.287855372526216513e+01 6.272839051026606327e+00 -1.203228347449363334e+01 2.306577826340602755e+01 2.419604315852030396e+01 7.195306602631429627e+00 -4.760396532949118686e+00 2.156867304526841878e+01 -1.843761626629565997e+00 4.730111597612045671e+01 4.211171588926119824e+01 2.647222577090494156e+01 3.077428283674079168e+01 3.443674551799516337e+01 7.476388107114795289e+00 1.819915499497304978e+01 3.640430263926829468e+01 1.785813093986238798e+01 3.260930815253146164e+01 3.410689151787278206e+01 2.895090935380152430e+01 1.486598450696730023e+00 2.602989845960184567e+01 -3.009451441619003020e+00 1.496694067098861325e+01 -1.911745335691681902e+01 4.110692662982576451e+01 2.961395874472894363e+01 1.694022281641635530e+01 3.582425305611745436e+00 4.461090598002138563e+01 2.736103248151664857e+01 1.200946888000428103e+01 1.232572949047185773e+01 -1.443332753774346955e+01 6.570862660032206293e+01 -2.758291914102279208e+01 1.496624305753500295e+01 5.246211186653896874e+01 2.551003890721204215e+01 -5.596710686705168136e+00 6.561959978518926206e+00 3.017140473486110608e+01 3.636767207161462068e+01 8.743178850808664748e+00 5.477597390456599413e+01 4.107895721193262517e+00 3.229633003122144075e+00 2.696474503480317253e+01 2.384057572504766753e+01 1.585188464510208206e+01 1.370174556996158266e+01 -8.421164563162772509e+00 4.096175272229636022e+01 -2.155930380684907632e+01 1.556978138580887716e+01 3.358538197260875791e+01 1.778631968876378977e+01 5.123601309748941901e+01 1.710613549810544143e+01 -2.324735444621471192e+00 -1.374091039291024252e+01 2.878515255897104907e+01 2.636484683736332002e+01 3.331814927790205605e+00 2.504932260345081474e+01 1.440050348555657500e+01 2.060475250240615708e+01 6.315146132327154760e+01 -1.337602982654359174e+01 2.022849724712413533e+00 6.173918689481299538e+01 2.637517520483937616e+01 2.107611657874531019e+01 1.174825010334375186e+01 4.110253412283232421e+01 1.917240900187557173e+01 1.604068046919075385e+01 2.976745067937957856e+01 7.052707485862708126e+00 -8.485551812639386071e+00 4.234943757072586124e+01 4.403930986856009611e+01 -4.945180307802324648e+00 1.234088777896419131e+01 4.199163587023775079e+01 8.845979309148850689e+01 1.378346695507698527e+01 4.104187283992217061e+01 5.852149876539051832e+01 2.769098797771927778e+01 2.384016493193892572e+01 8.039175660441399529e+00 1.029761002613354215e+01 1.426527984404382821e+01 2.566080127485925644e+01 2.110671617868875583e+00 5.132675610578592540e+01 2.620911558040093325e+01 2.916346168537728989e-01 4.190720464560104119e+01 4.343724569942494895e+01 2.177424629931744349e+01 -8.871723178545927624e+00 2.228514506965707298e+01 6.583335391917620960e+00 -1.404761821973384706e+01 4.325255801496720665e+01 3.010274499276340876e+01 2.171574650396727790e+01 3.946540172916916589e+01 -1.020314692643154686e+01 -3.476501296334856050e+00 5.616381607256373343e+01 3.854729650249138473e+01 1.712383565853566481e+01 -1.439224114231638874e+00 3.101491204581331473e+01 4.717671625806699609e+01 3.086300578536337014e+01 3.709335968241910564e+01 4.662656477697879609e+00 4.853916217507273956e+01 9.586180983039607639e+00 1.172141687930509413e+01 1.132269452009298938e+01 2.453493244640147708e+01 3.745534867223583575e+01 1.512073068765538331e+01 1.425221468227323740e+01 4.916270730964409097e+01 -2.828205306110453066e+01 -2.711442473597841385e+01 -3.231480767909795659e-01 2.313473540621087920e+01 2.202116692889725869e+01 1.066410019443271651e+01 3.499351177095171295e+01 2.069138147189995536e+01 -1.164326800359533465e+01 4.891830163214402916e+01 4.227345933587932336e+01 1.286635747970959187e+01 4.329725685003279523e+01 1.295210785198976566e+01 3.293089124071594398e+01 3.414130786764235381e+01 2.079873473471359446e+01 3.496586667104605084e+01 9.890879029792445820e+00 3.343534900680148780e+01 4.784797253301642428e+01 2.723610533122551303e+01 3.424167718408090622e+01 2.496110080402474729e+00 2.773109068879103489e+01 4.576167228162189105e+01 3.165661055702987170e+01 2.106909735705483655e+01 2.329056145251384535e+01 -5.904217778630648894e+00 1.076254090881425540e+01 2.781791240577134872e+01 2.600334952026548407e+01 -6.875221730573279011e+00 -1.307104061760152902e+01 1.459491801198401362e+01 1.951362545382533398e+01 7.016388668021830810e+00 2.796439501858666432e+01 2.596017608947652988e+01 2.590944972745320030e+01 3.512008546200158321e+01 -2.919378234677795447e+00 3.773557073256675665e+01 4.827538993817793056e+01 4.185709798418837835e+01 1.544707396466242422e+01 -7.959644177088414096e+00 5.082312030990301821e+00 1.041378817031919546e+01 4.177606545315493491e+01 -1.502272751308156451e+01 -9.729956148970153151e+00 2.114245199199539726e+01 1.060352941053881537e+01 2.311726983351293185e+01 -5.695345553631835145e+00 1.251709708831602264e+01 2.402500895450180973e+00 5.436967602822903700e+01 2.765733563719379617e+01 1.336329481974614453e+01 1.009281904813959763e+01 4.213171144156270920e+00 4.142848588873999915e+01 3.390264154680410513e+01 1.394282183956114629e+01 2.825113924135121479e+01 1.705431708908961141e+01 -7.933228050018324318e+00 1.676130508797105634e+01 2.942234704503189491e+01 3.112907430784222740e+01 4.422764234668266070e-01 4.220618892201799355e+01 3.933896139352838617e+01 1.270222735512394863e+01 5.582203380054489372e+01 2.024552470281920868e+00 6.385255887345769565e+01 3.282028849774029311e+01 7.102406511360989327e+01 5.652983134596013315e+00 3.439562840638969021e+01 4.749156606775172662e+01 4.901699282301763816e+01 3.538450472792388979e+01 7.628388781235571514e+00 2.503748050872260933e+01 1.124587250286747109e+00 2.425674496780374501e+00 1.815688336641144573e+01 2.035474695828637692e+01 2.761163952004561040e+01 2.033186376269877726e+01 3.311422985047881440e+01 1.642084932611057368e+01 2.395856573938090506e+01 2.698830546558892252e+01 6.467988263574376617e+00 1.617673033388570403e+01 2.483884764973570114e+01 2.387431770135307474e+01 3.224048718880126074e+01 2.086955635071793225e+01 4.803265340276909257e+01 4.449023641253319283e+01 6.437059094489159250e+00 7.439398879933492026e+00 4.851965338222599655e+01 2.513672964444258895e+01 1.919029071245965667e+00 2.368536688914834443e+01 4.334047006894240894e+01 4.936877960007428356e+01 1.863383410496695092e-01 4.442905845509011797e+00 2.167426671638641622e+01 3.570681198992031824e+01 -3.123898012159338933e+01 3.656034784750822553e+01 -3.727386697519014191e+00 2.073434411758280049e+01 1.044981433033880691e+01 6.181938859706129819e+01 -1.647627017191495469e+01 2.092251437088847155e+01 5.839752745025534431e+00 1.836211290987577849e+00 1.841383236555048697e+01 6.261840899723564391e+00 5.822063290423470505e+01 4.576054025557580474e+01 3.872678078487119535e+01 2.988865213635943707e+00 2.579845227297012755e+01 3.639488417623935845e+01 1.783121488452168535e+01 -7.421187495177220761e+00 7.745577319443773590e+00 1.379963502753522953e+01 -2.976801359943745950e+00 -6.178266456144275942e+00 1.747150482813838934e+01 4.371591542034592948e+01 5.155720372707101973e+01 4.928159672604337516e+01 1.782353468271406882e+01 2.227766689022978852e+01 2.863407615894145053e+01 1.532561729841405729e+01 4.473486536434364780e+01 9.327304960746813478e+00 3.599267556064530993e+01 2.216465508455006272e+01 9.776443699367552753e+00 3.066697485528595379e+01 -2.855857574437392898e+01 7.937945787923392515e+01 1.037309480188583954e+01 2.181050461040153721e+01 3.236559005178413884e+01 2.743551258856175323e+01 1.353466536493128203e+01 2.389732962651266490e+01 2.194303304458696147e+01 7.190821155712908030e+00 -4.318290981490233715e-01 5.317288326244461238e+00 5.322478933357808728e+01 2.249349958738897115e+01 7.729379697717583930e+00 7.646476473971306476e+00 -2.164966812625672787e+01 2.464301328950435988e+01 1.034786372729803006e+01 5.014835999537135081e+01 1.888145583026991536e+00 2.720280371461153024e+01 5.630191303858537566e+01 5.749223166651479033e+01 5.307244975635236273e+01 1.911996444658358385e+01 6.780430609539565978e+01 1.668598653075860128e+01 -1.177261145874682002e+00 2.095811461335884474e+01 3.765098731821476008e+01 -4.929057897175193048e-02 -7.218682125882495804e+00 2.665097534782296407e+01 2.023587933590812327e+01 2.209713985009440407e+01 1.997691895965708042e+01 -6.384118490124293999e+00 1.831827617290193899e+01 6.903598269066694115e+01 1.767823619210007280e+01 3.368138154026965592e-01 9.925025185631591640e+00 -2.473582266658171491e+01 3.564244379615129787e+01 2.099380521351700324e+01 1.583944748090172538e+01 2.607696514398702092e+01 1.282198249529050393e+01 3.994625399985603309e+01 -4.050696789477384208e+00 3.766495394716621092e+01 1.116633661829397006e+01 -1.444026378414011935e+00 4.098956579887847340e+01 4.577608745149953862e+00 -6.456322379014405310e-01 2.200610828782904349e+01 2.825365772775083073e+01 2.796294592214561803e+01 3.085265259924138803e+01 1.504679423812763694e+01 1.157277155388970868e+01 6.852797596246122680e+01 2.558369659744306190e+01 1.283918073302367091e+01 5.395322213247661836e+01 3.829121831682083865e+01 4.173881507072725583e+01 5.035906186278246821e+01 3.267509420308887513e+01 4.866419483923971967e+01 4.882268020539564191e+01 3.587353800806137372e+01 2.275250349450601206e+01 4.979365153219828244e+01 1.343861020585475785e+01 2.558567847461588585e+01 1.757615440907246196e+01 2.073472963798989355e+01 4.331090256700076857e+00 2.333019574124024054e+00 3.687044012478752464e+00 4.988167865915816179e+00 -1.776207865871134217e+00 1.720210515530882489e+01 -1.957328330934324967e+01 1.296291579536764615e+01 2.990368011615817778e+00 1.128131030004272439e+01 5.670955099215836981e+01 9.978824568949731244e+00 3.109571674849758338e+01 9.470898153489264448e-01 7.261809976038073877e-01 3.101991567577035269e+01 2.173220861676765026e+01 1.784242837288111971e+01 2.358428658199851924e+01 -2.446961823942671899e+01 3.628939081989823023e+01 4.263072745577048295e+01 2.628709016038729729e+01 3.081397408719870867e+01 1.333057716582864316e+01 2.573017507736626852e-01 2.451638039008911107e+01 1.370916047147077599e+01 3.699755824581649222e+01 4.542364961443207250e+01 2.908400816060464322e+01 1.970812018207010397e+01 5.869079417691047951e+01 3.649776076133787228e+01 1.480074141232265639e+01 2.541373710714821854e+01 1.061420695611335230e+00 2.400006805060693083e+01 6.224451595277429305e+01 2.635878819511499671e+01 3.938730460526259236e+01 -1.131148597724787042e+00 4.319771447407219256e+01 3.421123851265589622e+01 3.198989701380167716e+01 4.455437176988060344e+01 -4.042596307322421367e+00 2.794157097882548868e+01 3.757550216244771590e+00 3.883704564924754798e-01 2.421485512879472424e+01 3.534072068406657507e+01 2.278169911157147709e+01 2.265414158551334367e+01 3.502571696106072885e+00 6.953384267369831839e+00 5.263905269323828406e+00 -6.147706163441389648e+00 3.134193671303358464e+00 1.602823996580669430e+01 7.270329533823526447e+01 -1.226758782180953666e+01 4.446413602049535996e+01 2.163337095727247217e+01 3.581436088704388965e+01 6.794659780624859025e+01 1.904491795484724648e+01 -2.356871553543525266e+01 -2.181670536466398858e+01 3.751221792256163212e+01 3.133885302929592243e+01 -2.812112418222714894e+01 -1.026734968977647178e+01 5.056728114690060494e+01 3.496004569080605506e+01 -1.040811050817143446e+01 1.720159677391751174e+01 2.382863498266028657e+01 1.732467892025747247e+01 4.207558503787357296e+01 2.071717314947426303e+01 3.193750575565226235e-01 6.083617231679593118e+01 -5.771996261719939625e+00 2.934963598367916759e+00 1.778167825756413123e+01 2.293339361754418704e+01 1.539555087545804923e+01 3.828764858278626448e+00 1.295042518500515527e+01 9.990682538762968079e+00 3.745899669110043817e+01 5.106254938399871435e+01 3.121930712620786963e+01 3.540258732439944112e+01 1.508415369134646689e+00 2.239717484049844032e+01 -7.860529879043736123e-01 -1.941147643165713976e+00 1.726664766775294169e+01 -3.235561898953644544e+00 2.005903900219360381e+01 5.987893204736332819e+01 3.673772217709662868e+01 1.752174053890443872e+01 2.727496401819740157e+01 3.756469979599198439e+01 2.705842699153407338e+01 3.167307802424638652e+01 5.065336104467490941e+01 2.382584162943614814e+01 3.874191571034064907e+01 4.575984486399272555e+01 5.460310330493172160e+00 5.663765915680449403e+00 -7.402834450887316287e+00 -5.913428542161035750e+00 2.064414796775778527e+01 3.134054683367674699e+01 3.344726436429159122e+01 -1.751257850199595012e+01 2.971408106416615169e+01 4.247677401973861322e+01 -2.503753227082271593e+01 2.320301971332017743e+01 1.323615706295326078e+01 1.893864775387248756e+01 -1.709298716924622141e+01 3.174535962074273243e+01 4.571721621538829083e+01 -1.898044865433333683e+01 3.069476479098572241e+01 6.929258060840578715e+00 1.950563245110795663e+01 3.736924713168488665e+01 1.189149005682329197e+01 2.204023409600385008e+01 2.364545615512540522e+01 3.563814216645904054e+01 3.821518073627326118e+01 2.380788192765635358e+01 4.300018007627006966e+01 2.753214981721614762e+01 -4.558038401048550625e+00 2.259138761664266681e+01 4.167976955809283623e+00 1.821561555831482337e+01 3.106258453387206586e+01 4.614226389214137924e+01 5.851924671553949509e+01 3.384695244694322724e+01 2.573372830398000488e+01 2.846432478206452643e+01 6.691987177685241761e+01 2.941623289629718130e+01 5.471453951630340384e+01 2.695244122394257857e+01 -7.573621182884051173e+00 4.458079289215894647e+01 -3.506938314943715440e+00 -1.649419746041863988e+01 3.472978785168800897e+01 1.850052686616422548e+01 2.387859370391016256e+00 4.560260958257984498e+01 1.241408090911831152e+01 3.863672428524306213e+01 2.204324553329425740e+01 7.577321930684505213e-01 1.896172192610667295e+01 3.067241834947991208e+01 1.491391657832943629e+01 2.617562574177571122e+01 3.839283632743206454e+01 3.154776462358397993e+01 2.089498219905253507e+01 -1.388734994985695970e+01 3.732112241557273791e+01 2.460600724912989534e+01 1.247776741523482258e+01 1.270632956153779247e+01 -1.342937660421963830e+00 2.707722398959419863e+01 2.649037552694093378e+01 2.027355717223163367e+01 1.638758395042241389e+01 2.139380318456669627e+01 2.310379628766622417e+01 9.252548173538313492e+00 5.658076717873743178e+01 4.720948876986876286e+01 1.830800047391321073e+01 2.095644547806115909e+01 2.280684665057045590e-01 1.603832719744574575e+01 2.658784527074963577e+01 3.334653239910394262e+01 3.375957610332473280e+01 5.333927646817603829e+01 5.133727339937799172e+01 -2.765429276703002159e+01 2.189003414505119949e+01 9.839934939716552975e+00 -2.198232882235507901e+01 1.607189300896837025e+01 6.839191197675691569e+01 7.580853729740558933e+00 1.605612268475457327e+01 1.405527842450650056e+01 4.394285198101980683e+01 3.697157962883154880e+01 2.063278736791433587e+01 3.169807116067811847e+01 2.090275418501174443e+01 4.481993565881546182e+00 -7.763325486897961092e+00 5.203617707644808021e+00 1.932178299056106852e+01 2.656119946099074980e+01 9.724822909888141353e+00 3.717324557769526905e+01 2.199250921938755710e+01 2.813186030968153517e+01 2.000282486210025468e+01 5.018192082748102578e+00 4.104722655909765194e+01 1.894165181980367407e+01 5.533487534344864400e+01 8.414115723561163662e+00 4.518758050004501925e+00 2.549346565799123354e+01 -3.784450158664744990e+00 2.554470454264929202e+01 1.216298808974910983e+01 1.098822877795115893e+01 -1.065363097014863980e+00 -1.012070540382935135e+01 4.461202942046161013e+01 8.583411275437816457e+00 2.250146543439223024e+01 -4.314892953035392442e-01 3.381301102689909754e+01 2.720813384409659363e+01 2.704060914732102816e+01 5.513357428179892850e+01 3.643104922545058599e+01 3.082742938487615092e+01 5.231381016000895556e+00 2.111198565490995804e+01 8.201772387035399348e+00 1.358757972112696777e+01 2.650278566372091049e+01 2.049460212042402318e+01 -1.304564199642744704e+01 9.845067356998717045e+00 1.967464146440965322e+01 3.899178657710555740e+01 4.936745244596131243e+01 2.405815201459715169e+01 2.263761616390015163e+01 4.741737156310826862e+01 2.289938807908494312e+01 3.318279273948643038e+01 5.111760954662766210e+01 1.132526255304881957e+01 2.437826551429468580e+01 1.485670527183346401e+01 -8.696670050042650146e+00 1.794546915024084655e+01 2.150789505550689640e+01 2.443529370276995394e+01 1.192789321992794527e+01 1.208570452643623305e+01 1.181842250924699833e+01 6.082596652679593774e+01 3.406053781123345203e+01 3.448557795431566042e+00 -1.017938025699915983e+01 3.011542010397269209e+01 1.795061181533241168e+01 5.236164357646667611e+01 -8.925569671633095226e+00 3.530224525545781233e+01 -1.399678289150765131e+01 9.142892639711668323e+00 -2.047351517860785286e+00 6.309303851356043680e+01 2.166188508344989927e+01 1.760900934921847139e+01 3.861229041626018699e+01 5.501833989549078296e+01 3.854526926631343997e+01 -3.178699664290997262e+00 1.727111914121126190e+01 3.675415135863852356e+01 1.388495805977465380e+01 3.694742933240964078e+01 3.418136599188804325e+01 3.827634389746608434e+01 6.435546420743980534e+00 3.631304084347331695e+01 5.127169428745730784e+01 -2.190203165391041651e+00 2.003800666303086331e+01 -7.678219208486809499e-01 7.088815463808444406e+01 -1.496925539293723695e+01 3.688313455750797942e+01 -1.277748385807512932e+01 -5.858422853970104427e+00 1.314432353143689269e+01 5.104333450714453591e+01 4.999903707390107144e+01 -6.737631685257728265e+00 2.733068580108277601e+01 8.130122429096751091e+00 5.558641402126882980e+01 2.940492616401643033e+01 3.021430746888485075e+01 4.199610557418150592e+00 3.612603194684337637e+01 3.449524714508219603e+01 2.723139902967443504e+01 -6.210315275068653662e+00 3.117157067514348157e+01 -7.217057775575184131e+00 -8.144669420998194909e+00 2.459620762001098271e+01 6.388963617049756749e+01 2.765873683105238001e+01 1.931857166727154151e+01 4.464880721243375206e+01 2.484451459458652778e+01 4.498314938723519418e+01 2.901190726802420627e+01 -6.456680311936462413e-01 1.107628058769270218e+01 2.363319819530951094e+01 3.583986065109336039e+00 5.727646383812399655e+00 4.955491827805840899e+01 2.895224830059382271e+01 -1.596879962123778807e+00 1.954473464960167561e+01 4.551569948674516297e+01 1.809993865189564843e+01 3.662984019315804574e+01 2.141827818049998555e+01 2.330027856123100261e+00 1.978524947817102131e+01 2.793682661786033705e+01 2.586019816904182278e+01 6.646902067196680086e+00 2.297560011950780634e+01 -1.813512754161472174e+01 1.648827226425150982e+01 2.285792985353505458e+01 2.602095737994607916e+01 4.324608433622674397e+01 3.062680957972364837e+01 3.327420784431678413e+01 3.819759478622115267e+01 6.284277395763384177e+00 -2.166147357536563334e+01 3.127753718685332274e+01 -1.739744244262909234e+01 1.540418782789684471e+01 1.879029948195397637e+01 1.995604789446413108e+01 2.795975017730935974e+01 3.129883377669351319e+01 3.690526354010420107e+01 1.510128640947330858e+01 3.289253203139590909e+01 3.359314669626769501e+01 2.350238202922934150e+01 1.334100365893815976e+01 1.906260604588118923e+01 1.138801500400498945e+01 5.218001763187449171e+01 2.226782114556502279e+01 2.328852471627056886e+01 4.101782669110176727e+01 6.978949402313777739e+01 1.802076133906326660e+01 -1.140021087656265664e+01 -1.524440914110136713e-02 2.618031003293344483e+01 2.246120484463086697e+01 2.637145657909060148e+01 2.107190194924798377e+01 1.031200005554731725e+01 2.540645231314455899e+01 5.891389691375265869e+01 3.662822814368276170e+01 2.491333751595089296e+01 3.642829223425332685e+01 4.954009962231634034e+01 2.554390903047089978e+01 -9.901242745943573453e+00 4.810407688672788140e+01 2.367701633898906977e+01 5.292368029142545538e+01 3.712854361245472745e+01 5.565295093920598291e+00 9.994258171536282376e+00 2.155778954422320837e+01 2.430599266181055995e+01 4.323138630051222009e+01 2.892492125453802743e+01 -8.581271495286467044e+00 3.513013319531857803e+01 4.729889097738033144e+01 3.687210826469114267e+01 1.587022753986495793e+01 7.800838056062430859e+00 3.253214048157053639e+01 6.206830382601028617e+01 -2.186776624937071034e+00 1.989720294559855773e+01 1.742920254384847922e+01 3.899714052570466549e+01 6.027611346057231145e+00 3.730888492022667258e+00 3.219677547068257439e+01 -1.770920745221899040e+01 2.691263503167368043e+01 1.550265719762517236e+01 8.641865430886866761e+00 3.988310398194885664e+01 2.759684328758369176e+01 -1.060530100445647861e+01 2.567661279623863280e+01 1.100721837897015831e+01 1.071756903732208777e+00 5.099746797679583921e+01 4.948814316685036374e+01 2.619469819239274244e+01 -4.779256791355189549e+00 5.179007337668712552e+01 -2.819540439896272233e+01 2.414845095404797704e+01 2.756391850946894806e+01 7.305903554186307325e+00 4.424691317513929079e+01 3.423358494468492808e+01 1.352872894680697513e+01 3.030253308799787249e+01 3.413682708510106067e+01 2.851518602228956212e+01 1.343251397057956709e+00 -1.075399397331102946e+01 5.456788552246135993e+01 8.001024690273119688e+00 8.119857645969076998e+00 2.678844241245488078e+01 5.754463267142510219e+00 3.363321396542879427e+01 3.170740052949708243e+01 1.072220954250826885e+01 4.028195975683998853e+01 2.087761938893753388e+00 6.148371367719299485e+01 3.463234440395075353e+01 2.552038223245322968e+01 3.774294626940845632e+01 2.170942662697943959e+01 -3.700778991417648545e+00 5.096494109830781127e+01 2.894257908060103190e+01 -9.151123975542237332e+00 8.091847756941103142e+00 4.516048528511075233e+01 2.186020613321960226e+01 3.431487307700882639e+01 5.042957195547069205e+01 2.381275789394136311e+01 1.637985778027703532e+01 1.278976032846847666e+01 3.777004599166779997e+01 3.529278633459087189e+01 1.745500053614239278e+01 2.502154188176964666e+01 4.408935956436362602e+01 9.546685531554944149e+00 2.545693177977410926e+01 3.697984827623429283e+00 5.024160716223762790e+01 3.598673218833689447e+01 2.010172925526947907e+01 3.135391444116963200e+01 1.332544974977693464e+01 4.906525545312772607e+01 -2.174437599276203503e+00 3.814897900337005154e+01 2.364116268615507721e+01 2.815825098202762433e+01 3.657950064795446821e+01 5.271156233925337276e+00 6.917983510518840262e+01 1.178977905426708617e+01 1.627808213913493773e+01 4.698160728295033550e+01 4.051221251123172351e+01 2.911223660653995182e+01 1.086679341094236051e+01 4.517580541599872390e+01 2.304844372670134334e+01 5.183589500526632321e+01 4.338517940177193566e+01 8.192805890593702145e+01 2.272124054195912279e+01 6.452753809272425656e+01 -3.679800633028366974e+01 2.413278798446247819e+01 1.566997862097440297e+01 2.498517968250068222e+01 -3.245651582660307355e+01 5.085337502108151142e+01 -1.830328621525942978e+01 1.786196553234578133e+01 3.702788635356367930e+00 4.585148552653645737e+01 5.023300758995645054e+01 2.424741835992050909e+01 4.824308998506915458e+01 5.623105825930831081e+00 3.005581313204561056e+01 3.834092747338852547e+01 -1.366012981243176583e+01 -1.867295422302638030e+01 -1.208953686387050652e+01 1.878672204150386449e+01 4.260744564422483194e+01 3.626044666329428168e+01 4.373753842818690174e+01 -2.813085805079545976e-01 3.165373700213705632e+01 4.336506059309797223e+01 3.445891925419500978e+01 2.604272800796261578e+01 -1.467758780062258239e+01 1.795959739779532072e+01 1.366077225394917782e+01 3.140691869406002468e+01 -3.281362653067920743e-01 3.527825593192148546e+01 3.434662849777884475e+01 4.256129227570438900e+01 5.629059270619449507e+01 6.335102155561157744e+00 1.072933446454661244e+01 3.246164824523993531e+01 3.186285562147321215e+01 -1.256320705876316390e+00 3.425168366907504591e+00 4.119974795958427904e+01 3.777679427323065653e+01 9.219597990165686596e+00 2.688350791506527315e+01 3.036584860549185549e+01 8.994750411572690396e+00 3.476716477979472586e+01 -3.668021489255011147e+00 4.791221248926161991e+01 -3.811553652419604532e+01 -7.622764307975399056e+00 3.411505279952957892e+01 2.552570927430509329e+01 2.061226272133792037e+01 3.370591049249332372e+01 2.256603072539713040e+01 3.086067696806341942e+01 3.412018830623556198e+01 7.123075069388679026e+01 9.992796590760816500e+00 9.037352822857569024e+00 1.229561465508621332e+00 4.474988039924419070e+01 3.467896980168603704e+01 1.147779070584661731e+01 2.556941589220544842e+01 -1.312084754959855459e+01 2.313393827439593409e+01 3.998716291004793533e+01 9.061474975232790996e+00 -5.384904513818970173e+00 3.700585534854297265e+01 1.973789237346854009e+01 8.718584750576340525e+01 -1.580942907013750620e+00 1.622052364322585660e+01 1.206886541050334571e+01 8.212478252848531834e-01 -9.912407668829620988e+00 2.373177616088231545e+01 2.121521137782145416e+01 9.219273940366585762e-01 1.651001243217831060e+01 -2.255548955050791804e+01 2.656222075845217034e+01 -1.535334651344955947e+00 -1.056863803622607101e+01 4.166122331993071981e+01 4.281148391026987809e+01 -2.632297288975519578e+01 1.214795389864990938e+01 8.362392021118969510e+00 1.093525644481061043e+01 7.034381051335723001e+00 1.086134151117833291e+01 -7.331603721552728103e+00 2.754279487426785522e+01 1.382833463467587798e+01 -5.217007489543384224e+00 -2.050900229402802211e+01 5.692719969306072159e+01 -1.100540660724263198e+01 4.900389927135179846e+01 2.813172992309380405e+01 5.067141108642172753e+01 4.578514566644037842e+01 1.174921555083389180e+01 4.453741789650430860e+01 2.998173467507338152e+00 2.074088103287990137e+01 2.547025504564504672e+01 3.485343330064390699e+01 2.289417371487125408e+01 4.100096340939952455e+01 3.179320989119270635e+01 3.207371571515975006e+01 2.913357353415502615e+01 3.039658821113077636e+01 3.241862940843118679e+01 3.033828479134111689e+01 2.370365183295436395e+01 3.636322154645526439e+01 2.319245806772200424e+01 4.096400262121135682e+01 1.651504692661951168e+01 3.044877716554306701e+01 4.088417136531785445e+01 1.783507593146236658e+01 -1.264276578368879456e+01 -8.919412333210545718e-01 1.869449795779696188e+01 2.979845185054688628e+01 4.859372199892705169e+01 1.619923204994842791e+01 4.788758779845435498e+01 2.389451513254538639e+01 1.523966282194649224e+01 1.942599384002726026e+01 1.757763793565552035e+01 2.563057157057955493e+01 1.477619988211703728e+01 4.504542706041996070e+01 2.308272566624716404e+01 -6.271527214114997584e+00 3.284151531094530441e+01 -4.074720423274231784e+00 3.031599783284827510e+01 1.102665709781665626e+01 3.194007524043181689e+01 5.297607951128740211e+01 7.581692230340429717e+00 1.171908670118706830e+01 3.917593892705385628e+01 4.428155998109392755e+00 -1.638762237556065671e+01 3.189552558390897019e+01 -7.046456361104522337e+00 6.385115151286623103e+00 2.017600431979061071e+01 1.188163742018422475e+01 3.513994748631291132e-01 4.262656338853092564e+01 -3.305355352960199156e+01 5.204696637544153504e+01 2.185786568865940538e+01 -1.473098226582361336e+00 -8.494364789975630270e-01 1.175998064848849722e+01 2.313056559287874592e+01 1.643724978836637618e+01 2.852442865892787793e+01 1.014907694099825264e+01 -1.586231993896684012e+00 2.999309950221375232e+01 2.263230863697973216e+00 -2.084101702302619685e+01 3.839878251094904726e+01 -8.781942940481130222e+00 1.058315719409657163e+01 -1.046272168296721006e+01 3.692356590442116016e+01 4.062587731026212623e+01 2.897333061074232496e+00 1.941716471240181008e+01 -1.005576235989714995e+01 2.144717977443003853e+00 1.095753332813072056e+01 9.932522582835334291e+00 3.051548975617239634e+01 1.793141711019006213e-01 -9.451107940804478469e-01 1.675982297415860245e+01 1.365199304102024058e+00 1.405638431787362386e+01 1.623831486837869420e+01 1.879368449186182843e+01 -6.853778402645390955e+00 5.613997460449279231e+01 1.889341575541661555e+01 1.357475670455518646e+01 1.166109346522998891e+01 2.241339507694286226e+01 -6.482482581000846622e+00 3.023478437532745389e+01 1.035737426053742460e+01 1.769035574902778407e+01 -5.281504676073117688e-01 2.440283645962783865e+01 2.128130574867203961e+01 2.113086683346931594e+01 3.791636057637139601e+01 5.879315496806704999e+01 2.860870160981114463e+00 2.566907897940650685e+01 -1.207914454736080323e+01 6.839921824501703895e+01 -8.189128657823868451e+00 5.210328528267918102e+01 1.773975040119770341e+01 5.358979552857248763e+01 2.350259163314128230e+01 1.988292492929787159e+01 1.071621729460427730e+01 9.667962944904836542e-01 -3.829844195331612156e+01 4.334901974873185537e+01 2.492457701590581820e+01 5.084283339757433851e+00 4.994080277760862430e+01 2.909264961997258681e+01 2.547395855089676364e-01 -8.627823667243008643e+00 2.525535421307548489e+01 2.436461149042226637e+01 2.188523429170886381e+00 -4.115037521335248272e+01 4.392857402171801340e+01 -2.004399361072191965e+01 3.211451295680083007e+01 3.756310270119115557e+01 -1.737214886829211125e+01 -1.898505317746750976e+01 -1.445249785088595473e+01 3.193393115943893079e+01 -9.002689058778774012e+00 2.348484598209691754e+01 8.235429492229958726e+01 1.576668691063735039e+01 2.883111115598048002e+01 -1.375414758756305478e+00 1.403813318284121436e+01 -3.926285907913452000e+00 2.027693738791638012e+01 5.018186933083030965e+01 1.069801021679036346e+01 1.813119257664711981e+01 -1.181354514345623663e+01 -1.263747428039825493e+01 -8.647881847469824024e+00 3.023301319918582664e+01 -3.739883920671421436e+01 -1.980836767647781826e+01 5.997088753655778426e+00 1.824791698027088316e+01 2.754597000066070223e+01 3.660227091728793880e+01 5.010770044478385898e+01 3.757944437195286724e+01 1.967881562998567757e+00 4.298904981899428712e+00 3.102111680022456142e+01 2.170650282860479052e+01 1.351662308887024899e+01 -7.673139402222771466e+00 4.751749800963145987e+01 4.655690291360646604e+00 1.628843017355864120e+01 -1.799036566349287725e+01 2.531201201632273801e-01 2.632091298686216163e+00 3.853650221041471724e+01 4.053433190642004291e+01 3.435074713761398613e+01 9.278846883890834008e+00 4.477576360707080028e+01 1.499459747888019656e+01 3.291571023329813528e+01 3.561045829115746297e+00 2.389106968561979016e+01 3.981252837102878317e+01 4.649889016262575225e+00 1.713117702598047387e+01 1.419893661574441701e+01 2.387907298078838281e+01 2.349195565862763857e+01 2.381730328137363983e+01 3.095735367940936555e+01 -1.053220018148641302e+01 3.524934404535130028e+01 6.476916301084516192e+01 3.768972918373397540e+00 -1.155958249412556249e+01 -8.153834429036725950e+00 -1.687983606290376581e+00 5.641346577681844110e+01 2.482425383426805610e+01 2.494247493016539607e+01 1.847993850757971401e+01 4.024456468691420952e+01 3.882939246025188140e+01 3.274803627108153847e+01 4.225799122906342120e+01 -1.127603017250452311e+01 1.442209046009219620e+01 3.207998640156430525e+01 1.221115522874730708e+01 2.363988757143227559e+01 4.192169395555522016e+01 -1.128601359835151285e+01 3.167584315615240564e-01 -1.258237006189206397e+01 1.938599771595886878e+01 3.372310817695699825e+01 1.723379011737673139e+01 2.406121645189548630e+00 4.070071195768368000e+01 2.978581298035325275e+01 2.208587833920403654e+01 3.837159168776988594e+01 2.668395821941706103e+01 6.053999522823449553e+00 3.537676275955262017e+00 7.396013554086859898e+00 1.675970282148840340e+01 1.626522624513926729e+01 1.911559232225450700e+01 -1.423376782670269236e-01 8.289903343259302559e+00 4.352341048965262615e+01 -4.642650895930715116e+00 1.244170513230793951e+01 1.988555781748344842e+01 3.758850844324567930e+01 -1.774038516308744207e+00 3.119537842511766002e+01 -1.739389564652852771e+00 -1.265464999926411416e+01 4.359286461060448659e+01 1.774441434416528196e+01 -2.920529311794235028e+00 1.893713465540343677e+01 1.576332826697237799e+01 3.231477275752013156e+01 -7.440407484058459531e+00 3.303011741762840359e+01 1.331131243698195554e+01 5.475915437826529342e+01 5.247178037905653269e+01 1.080322202763081840e+01 4.037420865813445658e+01 1.165476345886810527e+01 2.709574919015032179e+01 -5.335089414894737203e+00 6.419219384523779581e+01 -1.375386193139886615e+01 3.885374067627343209e+01 1.516797139516382131e+01 3.024229147604659929e+01 4.603884535985547188e+01 6.424828018040038558e+01 1.450061431217611840e+01 9.579931102273777643e-01 3.001483619378010914e+01 3.341558530872324440e+01 2.726309622434075663e+01 5.416769368126533379e+01 1.547618072915536303e+01 4.431465668044997841e+01 1.539279772039575178e+01 3.455847733559490109e+01 8.826148460635188542e+01 4.621461711145777684e+01 1.041480246906500184e+01 3.236985692147827365e+01 1.509099487825583275e+01 5.453704521151724549e+00 1.213311875227775793e+01 2.631057338165814485e+01 1.929391267034337076e+01 3.180014906235819083e+01 3.880704783054370921e+01 1.973708231399380963e+01 4.117860934050177946e+01 4.006923295002233232e+01 5.796024884052744852e+01 4.489137572973092016e-01 5.351829098896176617e+01 2.052035750987356266e+01 6.663885652177630448e+01 2.096069857121229774e+01 -3.656094240581269972e+00 -3.145099892691155752e+00 2.777601058987935900e+01 -3.878646203021420824e+00 1.458790110858521416e+01 -7.493729052688022030e+00 1.480126509792293987e+01 1.767937721316358690e+01 4.112802571770062343e+01 2.937012820569130866e+01 1.895424041954767347e+01 4.126910591419335361e+01 -9.727527079631981266e-03 1.832580754069501694e+01 1.739216403405710665e+01 2.006308513676131611e+01 4.870431171728948527e+01 4.623723250320444578e+01 2.007227555679526176e+01 3.612789289012631855e+01 5.674866194795541219e+01 -1.987472567306290516e+00 5.004391540239539182e+01 -3.984206791927555447e+00 2.052559355645466965e+01 3.279795698916697422e+00 3.505409091622379236e+01 2.321172667190579375e+01 6.269636444950903353e+01 1.968911322184377255e+01 4.485997492580085577e+01 2.571146516175690167e+01 2.715844494364446504e+01 -9.015797900962921219e+00 3.069261212839493780e+01 1.842606560630138901e+01 1.791222168614620358e+01 4.916459778864560803e+01 1.822234288938273394e+01 2.960690322005032371e+01 6.282943234874262828e+01 2.541196766595263057e+01 2.460560322835418390e+01 2.926633489372565933e+01 1.685817643582091208e+01 4.972388495768134931e+01 5.293493524177176823e+01 6.645310704950460057e+00 9.797332824642859705e+00 5.230901403228387636e+01 1.648926934154851409e+01 1.920755853552492098e+01 5.195365825857371789e+01 6.952492805549545096e+01 -2.729500617880848967e-01 4.233963057795403984e+01 1.250807307228324383e+01 2.817683867338442738e+01 2.788532862577248395e+01 1.696970166636031152e+01 3.489884528729216129e+01 3.448543003239398530e+01 2.762503877262676877e+00 4.865978525110824648e+01 1.351819032982131574e+01 1.461932674120611075e+01 6.815072754830653423e+01 3.138958953698932675e+01 1.462745247382149216e+01 4.414376856233356250e+01 1.304056974327816865e-01 2.873939041081309043e+01 5.416989956579941889e+01 4.498654571272438574e+01 2.878305229465083315e+01 7.074171946194012150e+01 2.063730635292094817e+01 3.351512182066700518e+01 1.925497713175563064e+01 2.832598684320496218e+01 1.747383354542398592e+01 4.895454618068589525e+01 1.281955556162176890e+01 1.859934422900369455e+01 3.856221896402022509e+01 2.549033735754712637e+01 2.429769987139997411e+01 4.639390883773003083e+01 2.385040693546802970e+01 2.748593520466999252e+01 4.808670607442878264e+01 3.869927132231013189e+01 5.791824273683206314e+01 3.313426689965884009e+01 2.708220550162106832e+00 3.912464916133171045e+01 6.706574497623650188e+01 2.980803356134205728e+01 1.683262698845197747e+01 3.967516639892489394e+01 1.762330868088061209e+01 2.685690551355288491e+01 4.250955267790484271e+01 3.540916471032610957e+01 3.081634127835030412e+01 3.647203281455525570e+01 1.712529022156867242e+01 7.146025971142726085e+00 8.617177871059272576e+00 -1.006810674567117481e+01 3.392328874794655036e+01 3.193148523309271525e+01 1.968691905806517894e+01 4.309474194083816911e+01 2.455176102087811074e+01 2.216432836072261026e+01 1.520925151761250316e+00 6.196654148614871360e+01 2.264692096015022926e+01 3.543599702099076865e+01 7.809596402987462938e+00 3.707541249371375613e+01 2.376866793136454703e+01 4.534631759055061195e+01 5.764195426957759594e+01 4.180081691531102450e+01 4.838440959441027900e+01 2.882369266243707884e+01 4.947910703916053876e+01 5.012188243629116080e+00 3.965722516034228562e+01 -1.965379899061905888e+01 2.218571060273089302e+01 2.447976198830717820e+01 2.621111942353162050e+01 1.032399082916340127e+01 1.588311480045580870e+00 3.924743034896084737e+01 2.302142267871797898e+01 2.706579122387064729e+01 3.183224409579792535e+01 5.689664827607471054e+00 4.249963981857059991e+01 1.935481367858667312e+01 6.748878713022568832e+01 7.010354309959219599e+00 1.280613280852304570e+01 6.074233347447494324e+00 2.580516320146933396e+01 1.292670851041306612e+01 1.869421189268166117e+01 3.319944300294483952e+01 7.946383261286674937e+00 6.328030365847816086e+01 -1.064805407998202647e+01 6.384303992880528256e+01 5.944623985311893399e+00 3.238909346330696337e+01 2.705963156941207970e+01 4.649208879997311783e+01 -9.392553553417135603e+00 3.276585564620072688e+01 3.413857086533327845e+01 -5.474825544790141052e+00 2.526639322643732655e+01 3.788136822109579782e+01 9.997352775310174522e+00 6.699319602027793863e+00 4.115749590508671929e+01 1.996015546731025836e+01 4.665788216527534615e+01 3.712583984448355068e+01 1.752819764436992500e+01 9.358116867030334518e+00 5.022345064829588068e+01 7.960120664951075753e+01 -5.071230121624846987e+00 2.530818717632346448e+01 2.915736945724875540e+01 4.476213107262564250e+01 6.841663809841467980e+01 3.639030703109149556e+00 -2.591239990338604304e+00 2.005194846269038322e+01 -2.117994045152566507e+00 4.479876182194885814e+01 -8.227475341869698866e+00 1.733924783951781023e+01 1.194310775114815648e+00 1.332723269519024889e+01 1.631593947981457049e+01 6.628910404569900550e+00 3.788138371627623968e+01 -1.421922666689368064e+01 3.528446694642710924e+01 2.741798714887682120e-01 3.266433983892916615e+01 5.859016200143184250e+01 2.973275329539985634e+01 2.660389257239622651e+01 2.721427649756314793e+01 4.405365491749795837e+01 -1.000813270888131878e+00 2.918673226862663128e+01 4.127597359872167004e+01 5.344013496468988222e+01 3.812700807908844070e+01 2.875803159536572728e+00 4.211526695438067236e+01 5.268070221978798884e+01 4.440330352491207577e+01 3.234461353900169911e+01 2.498303051277818909e+01 7.595010457539403959e+00 3.408626220336243762e+01 2.931036750318054729e+01 4.679655227344461821e+01 3.292296350750154232e+01 2.946469604048538926e+01 1.154457093048285898e+01 -1.273157721874128256e+01 -3.902432127036910892e+00 2.469788341467365456e+01 4.575866354829113192e+01 2.745285622235818224e+01 3.028164468468145287e+01 2.292564697962181697e+01 1.429581073926693158e+01 1.914427875671618651e+01 4.700272475524978688e+01 -1.817747293204615389e+01 -1.013510721269754944e+00 7.224964740149298237e+00 3.371009599325224571e+01 6.696998491858006108e-01 4.310262628957284647e+01 6.488627337976805620e+01 2.666247324949449649e+01 1.104312058751153991e+01 1.091036514797551860e+01 1.723680226418735018e+01 1.418465130175917110e+01 2.175487798380320115e+01 4.424694548412966810e+01 1.642565087589849870e+00 -1.317070558927617263e+00 2.925590738628044107e+01 1.753810864757972610e+01 3.218926212177374424e+01 -6.231956256991431076e+00 1.324883418453380202e+01 2.338659064606209270e+01 6.415529845812561405e+01 5.979503305489654252e+01 3.005316492294438291e+01 1.944809786790602857e+01 5.403350133048142823e+01 3.021467206227169200e+01 4.281931734389743838e+00 5.002849177774202616e+01 3.072038176298936207e+01 4.174380129453367516e+01 2.042230925271465836e+01 1.515483894643876361e+01 -1.100685751041853422e+01 6.693562180534289041e+01 8.818145470906241457e+00 2.698426380190725382e+01 -1.922578705269979871e+00 3.847695044209703497e+01 5.074879415371437830e+01 5.595379007402402749e+01 3.109644439407884775e+01 9.694934238401888393e+00 5.578856309243754907e+01 1.839175761382844954e+01 -7.603629378920303772e+00 5.697730538291896352e+01 5.544996871449558284e+01 5.367392898065858020e+01 2.644778273843605376e+01 1.286608112652713665e+01 1.970209481840771915e+01 4.853683656775321431e+00 2.793283254802380000e+01 3.627443224517108433e+01 1.050182035420801574e+00 3.686094172313476491e+01 -6.310098970877915825e+00 3.518737512348555185e+01 4.275356258491891026e+01 3.562569182118066635e+01 8.706875460339646988e-01 3.009092288836214024e+01 6.001269607260249472e+01 6.341700359030785705e+01 -8.741425811082761399e+00 1.983178634114790739e+01 2.293083622133317512e+00 7.019602590740886683e+01 3.015262450272968664e+01 1.210711794101977823e+01 2.080578081683569636e+01 2.457063854350251475e+01 5.526133730506392538e+01 3.469955717434891085e+01 -1.158549269973399021e+00 4.418638680952192743e+01 1.711934679762760680e+01 1.088471171004558968e+01 1.057692469311786354e+01 2.328835071685476166e+01 4.151211433916784443e+01 6.633511172357295038e+01 1.394280157953516230e+01 5.750462647194873256e+01 3.254437163828757917e+01 2.764987042530128747e+01 9.649186007826100919e+00 -3.202146066816774717e+00 1.989787763931499587e+00 2.896509257290544426e+01 1.525008979662449349e+01 4.319679866770881915e+01 5.788448482802476036e+00 7.757189612608287987e+00 1.208144878987437743e+01 2.524736173544635420e+01 1.514364655963524520e+01 1.029356915787046667e+01 3.278678156750517303e+01 2.513100235243032721e+00 2.189593409099262544e+01 1.064419770522298414e+01 2.761126322456273741e+01 3.780938628804783974e+01 1.584635851268638618e+01 -2.241748418432944590e+01 2.505723167817248509e+01 5.112479253619161312e+01 4.469592928681003485e+01 3.262434109180072994e+01 4.775861360252017818e+01 -1.364844956486553018e+00 1.955062880077863596e+01 3.747135953882869330e+01 2.983512995411210511e+01 9.444639802717645694e+00 1.826491439388722782e+01 2.245444865888140029e+01 9.951899370273320500e+00 4.925595762763135355e+01 1.393676492985185966e+01 -1.283216901623476858e+01 -1.165413046225400606e+01 1.093116619646566257e+01 2.354620247194134208e+01 3.740284814566044247e+01 3.649130516136253988e+01 4.687374490081011658e+01 5.180423922309953078e+00 7.473644455272942189e+00 2.881086774711020482e+01 4.800416764144164006e+01 3.074314341019080388e+01 3.042570714791176556e+01 8.239257988809743694e+00 2.265108827422163174e+01 3.046782590640091115e+01 9.125386158765412148e+00 3.670499670529439840e+01 7.690408949629132351e+00 8.015500234359089760e-01 7.233618458682141927e+00 -7.136347598005728265e+00 1.102588868585577941e+01 2.528138490122529447e+01 3.288651545944009058e+01 -4.064083458433449536e+00 2.964180655686033816e+01 2.896881197503945060e+01 2.476972661471481985e+01 9.476996173854088212e+00 1.762365051633283386e+01 4.475695905497234861e+01 1.810883887065300613e+01 3.464786021412736261e+01 4.547754540695284398e+00 4.782570603203213011e+01 1.652657741763221466e+01 1.802548359746084117e+01 5.546277985857491544e+00 3.810446996554753696e+01 3.307975844243858177e+01 5.052051901673773671e+01 6.819769670953101937e+00 -8.992839684885986173e+00 4.660416835070807196e+01 -2.666384342749051939e+01 -6.244719837559021158e+00 5.445614393314796331e+01 1.576137095628371121e+01 -5.802106374405971323e+00 3.976210861458976353e+01 -9.813020081892044999e+00 2.869130443051068724e+01 -1.999694773990845942e+00 1.652527049443613905e+01 -6.696145460804700633e+00 5.968711604780712499e+00 1.076679927948015170e+01 2.492055406083144931e+01 2.634429057787834694e+01 2.324494761412061905e+01 3.161288701314086680e+01 1.693844405083135030e+01 1.314919349503667867e+01 1.058547689655489421e+01 1.128645114546255179e+01 2.349016404612145781e+00 3.073216299380984751e+01 5.447487468150450951e+01 -2.630877647469752034e+01 2.957196507496550097e+01 4.386210623831505018e+01 4.836586320658699378e+01 4.780390424201457478e+01 -7.547627155375062458e+00 4.332326596910828442e+01 2.051495437301429448e+01 2.493150450432020193e+01 5.169791326810696752e+00 3.039390283922865921e-01 -4.844279052765362081e+00 -6.977376408699776711e+00 3.423020178389758428e+01 1.654536551163875879e+00 -4.478212885743427130e+00 -6.138937869509878631e+00 -1.417162723810400493e+01 3.352665634087988877e+01 1.741682590738722070e+01 -3.478594372761315334e+00 5.927639532061967031e+01 3.262460583839379069e+01 2.505331840141061406e+01 2.481567124483877507e+01 4.287763871289183726e+01 4.212204405109789462e+01 2.677027261045962803e+01 8.541605897949521875e+01 2.352887982899807895e+01 2.986070858057332700e+01 2.680658214361964298e+01 3.050120480073669782e+01 1.231304493584642223e+00 1.404786364126086440e+01 1.778273848244468880e+01 5.103218060421688307e+01 5.756390331780622205e+01 2.105865283033859114e+01 2.017439028700426107e+01 2.469567980248086769e+01 2.234543379365523208e+01 -2.972278697724694041e+01 3.866128748501443368e+01 7.331316476223523004e+00 3.636387245130930523e+01 3.950331845254643781e+01 7.985614365654532421e+00 1.320344500549622069e+01 3.615577657893702224e+01 5.196884213744504422e+01 2.514414156102319353e+01 1.519077584609149234e+01 3.953606380100173112e+01 2.759781246520678266e+01 2.112734888122234622e+01 3.554988309694363124e+01 9.260086143775280831e+00 5.119689524282669169e+01 2.868165968036195324e+01 4.697729229036723808e+01 1.611323511340674841e+01 1.768478037196938146e+01 3.583613302729450822e+01 3.913784887554232483e+01 8.865196405781325950e+00 -2.909409721081460010e+00 3.779973452677138113e+01 4.484116470993413373e+01 6.030084512708338451e+00 2.769537865511891184e+01 -1.051498561800464415e+00 3.717110461301901125e+01 4.185717370733148357e+01 -3.137750762910453872e+01 4.309659410545759783e+01 -2.165981380095514996e+00 4.817971127404603493e+01 1.198739996305642030e+01 -1.422738461261533160e+01 1.715445527347750687e+00 1.303081952883418815e+01 6.070862929362430549e+01 3.157869863517361964e+01 3.569566277609468585e+01 2.014519960408076216e+01 -3.164841167232600450e-01 5.454107649527507817e+01 1.928083136715426704e+01 1.909011567889769623e+01 6.460571514086498723e+01 1.823566586541070933e+01 2.206365770642141655e+01 2.916887681026535617e+01 -1.220417884820269094e+01 4.224470222245292206e+01 3.483872817006471223e+01 2.585590308038792173e+01 1.578522625954727232e+01 4.488845980889934140e+01 -4.208949126760430204e+00 -1.823720387040910751e+01 9.476768589723937097e+00 2.207066485402781097e+01 2.096522315113001511e+01 6.330918492877920301e+01 1.380479083970098308e+01 1.057494984218662060e+00 1.980306764948719689e+01 -1.787375378384442115e+01 5.368737337003135224e+01 1.924066115953223388e+01 3.542946300735951581e+01 9.423127564778322807e+00 -8.966529677572415480e+00 2.974794725507353021e+01 2.134501637013876163e+01 1.896511582457613443e+01 2.785595161917244766e+01 1.814039268001229033e+01 4.147584963494298904e+01 5.274957546048258905e+01 -2.115888059764417850e+00 7.483384368367254069e+01 1.806461715186120998e+01 1.688249719020522477e+01 3.410283639691792246e+01 3.352153925641957954e+01 6.502121264260046019e+01 -4.956598277188077883e-01 -1.330414909179010063e+00 4.078595437615391717e+01 5.266986439868878023e+01 -6.263519128656474422e+00 4.925532807853023343e+01 2.072587661681577842e+01 7.558658159755733408e+00 4.012491055168168508e+00 2.741040749357024708e+01 3.756638774370207301e+01 1.101023266868140738e+01 9.996249511987947756e+00 -9.106888943788201018e+00 1.586445481557463566e+01 7.082248787133284651e+00 2.343189531012554383e+01 7.420938878515973158e+01 3.040552885344741796e+01 -2.425828564939595822e+01 2.725244197420316183e+01 1.564718029042033898e+01 5.975711663952437647e+01 -6.346757014935390018e+00 5.731150627286550758e+01 6.490122861821862443e+01 4.528832721379352932e+01 6.390366481292361556e+01 6.348437766355035450e+01 2.000711370797678867e+01 1.471015300243497315e+01 3.357923887894320103e+01 3.135899789337329935e+00 3.688171781095225299e+01 3.673085923489110627e+01 -9.181683471988000278e-02 -1.330434886990672538e+01 2.111337310745854623e+01 2.445841381406158987e+01 9.639123826996300437e+00 4.025174261762520445e+01 4.430173991740513628e+01 3.226879503581394459e+01 -1.604674751654902565e+01 3.893669245072069884e+01 1.054791966419958626e+01 2.109812267926563223e+01 2.313792166850924659e+01 -1.229916914197346145e+01 1.462738954876679642e+01 -8.386086304368964406e+00 1.949743102688116281e+01 1.682899145705430044e+01 1.521836350760407086e+01 2.413181681725043859e+01 1.531465239421883950e+01 3.450056607198860092e+01 2.712058762133216305e+01 5.037583038697190041e+00 2.240097782459195841e+01 4.058387953319574848e+01 5.350286014094569254e+01 3.063756821913928263e+01 4.870118295486302173e+01 3.083775064233309493e+01 2.671503126949529872e+01 5.286628846220827960e+00 2.811738960070662685e+01 -5.159723989658323795e+00 1.635706775354675102e+01 2.622007048124903505e+01 4.761561852229313985e+01 3.884587216380470664e+01 1.758346619793487520e+01 2.836930622556781856e+00 -3.118104494086345824e+00 4.227646302077968699e+01 2.513074664495179178e+01 2.204173513624921554e+01 4.091934864796049709e+01 3.984917503264072991e+01 2.798476972410647967e+00 2.887963086430744397e+01 4.288330168781247664e+01 -1.685254281164705548e+00 6.976317314805940839e+01 2.094234575404495402e+01 3.174632808354923341e+00 6.191898208487207711e+01 2.363450754326326120e+00 -8.180606004572565482e+00 2.750538899936860560e+01 1.614981472135395535e+01 2.566333942240388666e+01 4.419753012193039154e+01 2.627294158159275383e+01 1.495508227020616232e+01 3.738248865190244175e+01 3.775606409947627640e+01 1.166616699288314862e+01 4.585990105989328924e+01 1.150850480947668686e+01 2.941811857406593944e+01 6.472619121350756188e+01 3.643259256269533353e+01 1.895369233546066923e+01 2.459217200505411682e+01 1.745716947788052664e+01 3.745760543668183118e+01 1.886475110184964166e+01 2.771689406835990255e+01 4.180912179209295942e+01 -2.124504682842698244e+01 3.384871967854374475e+01 3.801640631066567977e+01 3.283896556652567966e+01 1.942624087471040539e+01 -1.004120933737851118e+01 4.666848966387917841e+01 5.813726861305266880e+01 5.243891687894996778e+01 4.126244440882758546e+00 2.681533634344161143e+01 1.600823128296458009e+01 1.183808779549442747e+01 3.601514554280745983e+01 1.108923112860864535e+00 1.520509604293114769e+01 7.875599797418875170e+00 3.355393414172247191e+01 1.284444345923711239e+01 4.656188204518937823e+01 2.502930272812890422e+01 5.290096825960267068e+01 3.433777281880120569e+01 1.535381923395668302e+01 5.616777129763353571e+01 -1.630273624788754105e+01 4.443603470903338604e+01 5.933719447326740237e+01 2.204847610770056932e+01 1.001298639109029054e+01 1.292749281446314669e+01 4.744505398833126009e+01 2.709685263035999014e+01 3.658850613540749208e+01 5.233318545789400034e+00 -1.247795291210819535e+01 -5.270494977974488293e+00 5.742168070813237790e+01 3.877039941448944660e+01 1.613030484800278330e+01 9.413957221395236274e+00 4.851605501254982045e+01 1.811781824696834065e+01 4.519346670240339847e+01 4.922611194299697246e+01 -2.013569518827731741e+01 6.608199907595060374e+00 2.625664969992902442e+01 2.969337781984538793e+01 -2.278318465010367611e+00 2.984072127276352759e+01 3.210738792228871041e+00 2.898753326265499553e+01 4.155991457680678280e+01 4.116717631927271981e+01 4.260168369033625169e+01 5.924921657081852366e+00 1.187436665272386627e+01 2.844170979950544265e+01 2.380057703305818251e+01 1.414616571270830825e+01 5.494926421462811739e+00 3.582062763982983000e+01 3.019690227989345033e+01 5.236803718860539192e+01 3.048750898547694987e+01 3.626771378079412500e+01 3.118150190822387913e+01 -6.752555367334488245e+00 2.743264296493399002e+01 -1.560799704548335498e+01 7.809152609372446818e+01 -2.053913246074837318e+01 4.307176668052063206e+01 2.959783513217250572e+01 4.466036826262551784e+01 -1.884889021413081345e+00 3.822231078059459009e+01 5.353224695132775679e+01 6.082467645191871952e+01 5.350306378320151168e+01 2.966421361748432872e+01 1.480863187495181599e+01 1.964018370603610819e+01 1.613069397542290062e+01 6.479841463384195421e+00 -4.132056365201552950e-02 1.246629176524507443e+01 1.159031525290837727e+01 -5.785722823073629062e-01 1.230663075397846740e+01 2.608760947181534107e+01 4.793130960061932910e+01 1.557355136606363999e+01 3.523817981295152890e+01 1.888003759038728901e+01 4.352398119850967362e+01 3.951729814800059870e+01 2.961697018979017315e+01 2.690857384366132266e+01 6.987275670984425258e-01 2.802023281192367321e+01 1.571784504416385708e+01 4.706318875020136971e+01 3.924386074881396524e+01 5.034905174458239152e+00 6.453639696640136947e+01 4.040819104474002188e+01 3.748917961692735901e+01 2.379115490810441713e+01 1.442153837074540412e+01 2.888362492867291209e+01 4.031701866159067293e+01 2.464261085704269405e+01 2.872563828945859754e+01 5.315069182119362523e+00 -1.373451439724616474e+00 2.099229316437597248e+01 -1.410599322951226497e+01 4.330919494960195948e+01 1.075101070035954187e+01 3.961702270897253442e+01 3.051922765678266103e+01 5.286605139252339569e+01 2.012709038320434374e+01 6.242131090291299955e+01 2.693826976132352513e+01 3.387123512974564221e+01 -2.302808813934822840e+00 1.305426768140254623e+01 1.204701601769274433e+01 2.353573436717333323e+01 2.728032417729179571e+01 1.581665617345085018e+01 3.077028135716524915e+01 1.887717671947686426e+01 1.930985721307185088e+01 2.315657915752849760e+01 3.038843729848641573e+01 4.605286177801013991e+01 1.550060014874864045e+01 -4.269712685314200229e+00 2.840503706593459299e+01 3.027120715760297642e+01 3.143373255656531473e+00 3.144466935622748593e+01 3.310483859807091278e+01 -2.230623912589762625e+01 3.681440322057341064e+01 4.253285202223136707e+01 2.145788015316346531e+01 2.940110871115032865e+01 -1.470835745054385058e+01 3.075550821996255380e+01 2.002576781072027146e+01 1.338741122499916258e+01 4.671589752687891917e+01 9.355062647844443191e+00 2.416699113907741037e+01 2.345438070709825595e+01 1.761485919253842525e+01 4.789361595688906448e+01 -1.426689470249629288e+01 3.702816983455367961e+01 -1.897896692488612302e+01 2.299848525369795738e+01 1.355918011706677717e+01 2.157803538188639791e+01 -6.028453208910715677e-01 8.287910077285403077e+00 -2.142182195041379522e+00 -4.663567260463943320e-01 2.236543245304623539e+01 5.336849427546620461e+01 5.931254851849478626e+01 3.163657240518854863e+01 5.383119711280857089e+00 -1.880883299621661120e+00 1.344265704257821348e+01 7.062558788653818809e+00 1.029549352687793373e+01 -8.360553511520407710e-02 -2.506712903835362027e+01 3.398061935879741213e+01 1.903502651622966724e+01 5.653140402425412248e+01 3.320604572053253634e+01 2.188912800383907964e+01 5.579406557309294357e+01 1.860251562717009932e+01 1.669834455570189391e+01 4.651122997656133151e+01 4.270150853618687137e+01 -5.712831755948877266e+00 2.889809823882663409e+01 4.972036713180862932e+01 2.079187203420257291e+01 3.584716052441706324e+01 5.389857691331515355e+01 -1.296444715089764621e+01 4.443599111071326746e+01 1.592847746584997637e+01 2.189508399081789847e+01 3.391531978224839605e+01 3.434670963321625692e+01 3.883395776527342491e+01 4.873531251999885683e+01 1.723316693405560329e+01 3.056980866980893552e+01 5.534523178857917713e+01 6.760880079368590145e+00 1.996037884832891862e+01 3.693127117250400460e+01 4.006971008450388183e+01 2.541997701112281050e+01 4.373344000652325292e+01 6.291010108262362621e+01 4.520838771414878465e+01 1.868277798189280858e+01 -2.281713894087375749e+01 3.831996472001232945e+01 -1.076719347386783099e+01 2.927405651496004424e+01 2.565797171547471933e+01 -4.114132757482461500e+01 3.686308259494764883e+01 3.496726691472652249e+01 3.041207764192073171e+00 -4.063612861760802275e+00 1.690166427184612274e+01 8.791633994170142685e+00 1.139031169623028283e+01 4.159586015583198559e+01 6.822143899572319015e+01 7.653872936069997301e+00 -1.284230914148374580e+01 -3.392902194487789558e+01 6.329770357498166078e+00 4.690167583113657201e+01 1.472227288919722987e+01 4.232132011639951941e+01 -2.132196547363712114e+01 3.987145404633535861e+01 1.910327457169142562e+01 3.685394791214113752e+01 6.147826961637674970e+01 1.636160975758981095e+01 5.106777492739478674e+01 -9.800441559584276874e+00 5.290495511595339906e+01 2.393563688227793662e+01 2.349735146870300539e+01 3.992196205914056151e+01 4.086793108393022322e+01 3.423972615095616234e+00 -1.704125377063001778e+01 3.872699923156964985e+01 6.604387462498426942e+01 5.193180449279920197e+01 2.547080878992440134e+01 4.005008793880607953e+01 4.786515825375003885e+01 6.390363817005169977e+00 -6.244878195684492317e-01 3.275565001104491358e+01 -2.316651070175078075e+01 1.732940246396929851e+01 4.137500421751903446e+01 5.573913196426192940e+01 5.768473009344305069e+00 8.038557243265271879e-01 4.589693645604879180e+01 -7.710547419533032354e+00 2.544307156417739080e+01 7.605200285032255181e+01 7.505799040696960844e+01 4.368704888205211034e+01 4.040667730149220915e+01 3.767135539655789245e+01 5.413100649945227616e+01 4.814217432672366925e+01 5.116146321603664404e+01 5.352754737705350863e+01 2.209052508615662802e+01 4.397763417638464034e+01 1.036988180506513935e+01 5.439956723828231588e+01 2.317585550186991128e+01 2.832983450609352261e+01 1.390501784605259417e+01 6.153166518380748329e+01 5.303084133356267671e+01 3.839847605787694107e+01 4.807471404751560584e+01 5.731133427270657421e+01 4.987424305807377323e+01 5.851708353427896725e+01 1.334021381546366669e+01 1.717424862765981430e+01 4.292133553617178165e+01 4.886749290801817835e+01 3.229968004293424144e+01 9.906554659813039621e+00 1.471328338500823385e+01 6.734293638563197248e+01 6.584182695296831866e+01 -9.358545669083763840e+00 -8.647168923471227231e+00 -1.676685243300084238e+01 1.066663477274106597e+01 2.471420053844654419e+01 6.551616320657169013e+01 3.045273360396527096e+01 3.638047898315638662e+01 1.861312336664754241e+01 6.477149348732226031e+01 3.108668696700817691e+00 3.644174514379728436e+01 4.664459278211991133e+00 3.309763023918622338e+01 9.859928877204493958e+00 -7.897032421084581699e+00 4.674526346252034159e+01 4.387607100616895650e+01 5.227968227582473304e+01 7.182737664375441966e+01 5.081883285287417173e+00 5.196327734079120830e+01 1.030943939988341995e+01 4.969831879038830635e+01 3.117749296225876776e+01 1.866302181841133745e+01 4.638536058429838960e+01 6.948208884282577458e+01 1.976625052632835633e+01 2.006639882512879680e+01 -2.900207092113460394e-01 2.314335117291647492e+01 2.844543979556019764e+01 2.956983162440549862e+01 4.061564187559958583e+01 5.798842841297420136e+01 2.821472686868240487e+01 3.093093141838996019e+01 -4.993376324266050936e+00 2.860712513540491031e+01 6.281243724962278208e+01 1.591802122108327566e+01 -1.010592375908420415e+01 3.952513975727905660e+01 -4.930493609791227527e+00 3.545907544267721789e+01 2.025560006199173912e+01 2.408040564225390057e+01 4.270760032494755620e+01 -1.163550853459920376e+01 1.453886939259123778e+01 7.489777289927937431e+01 4.020790707715166690e+01 2.941629509846450574e+01 3.001418773937505335e-01 1.338044502427408133e+01 4.630371227991680882e+01 3.527629075677293002e+01 2.875276535068901751e+01 1.775038518227960793e+01 3.783536713621813163e+01 7.031470091104002051e+01 2.378911802628654826e+01 3.811702684326051127e+01 4.340410964118875370e+01 2.167450669762582294e+01 8.512141106339560892e+00 8.893580939343206637e+01 2.659400824499364191e+01 5.138009226910727989e+01 2.943674611069562275e+01 2.207145076527269012e+01 4.933580990359231322e+01 3.186064070669586457e+01 4.780032382111789246e+01 2.668373473185791411e+01 2.298993679499806220e+01 5.180987154157739383e+01 9.052202113951279827e+00 4.546598408505980515e+00 3.768404150932191499e+01 1.318603605629875553e+01 -6.160853030162977362e+00 5.462844910729140935e+01 1.327999269694505102e+01 9.946247048719726536e+00 8.487282248529542272e+00 4.890223396165554703e+01 3.914594419425474570e+01 1.774872864706339826e+01 2.641584652263686550e+01 3.262434416703737838e+01 3.061048881566375712e+01 2.632173178214804921e+01 1.835091476839118840e+01 2.109152512096234844e+01 5.346870350061772115e+01 4.694016065871642951e+01 1.825287482721293841e+01 4.400012816079671651e+00 4.420802799564749108e+01 5.717619038447487867e+01 -4.345663222082646548e+00 5.294333041642467919e+01 4.085301454059356274e+01 3.440276048815108290e+00 5.936618370139261458e+01 6.509175780268947165e+01 4.930956800224118552e+01 2.781828402013681867e+01 3.229436695726471385e+01 2.407485671405272853e+01 5.428752522690243865e+01 5.130940783228578539e+01 -9.598571466752803261e-01 9.807473235551402269e+00 1.886605836593125574e+01 1.818916913515074185e+01 4.157909291755331083e+01 2.246592212997192917e+01 7.603591258841831291e+01 4.522208078540226950e+01 6.028647386047554591e+01 4.729138432975221207e+01 4.895219653211844246e+01 2.758274624062787694e+01 1.161998630249240172e+01 9.933455663891292531e+00 3.765524993702513257e+01 4.454010157294761285e+01 3.249869143278964145e+01 4.249957219362114103e+01 3.881655313740705537e+01 3.630061674653036619e+01 1.798985720310216152e+01 5.252101070399671556e+01 2.987373511623445310e+01 2.890637955887301658e+01 3.997699961695118986e+01 4.156753102968003155e+00 6.095163030136152571e+01 8.769477549728591725e+00 2.411153824493267805e+01 3.808701433540451120e+01 1.474916750489739670e+01 1.269506708813185725e+01 3.545419698313445167e+01 7.247915637769787622e+01 9.407316973082807010e+00 3.909822819579635933e+01 2.587424933125038606e+01 3.510773056593014019e+01 4.055643411985143842e+01 8.822006669835646520e+00 3.893044619845572640e+01 4.535551460946876290e+01 2.132877840215812526e+01 2.188406529824826663e+01 3.061079492821505710e+01 3.860032463636567002e+01 7.923361577336115147e+01 8.284730343138873465e+00 3.648481561650935134e+01 2.830930587222690065e+01 8.159919781766738822e+00 1.347479733394593815e+00 2.745730137697874085e+01 5.037884168087828840e+01 5.040826676867746414e+01 2.345383456255112264e+01 3.685773811732676108e+01 3.951558400755268252e+01 8.761249184903562082e+
[truncated: 39,949,982 more chars]
