# Supplementary material for: Bayesian inference of kinetic schemes for ion channels by Kalman filtering
Source: eLife. 2022 May 4;11:e62714. doi: 10.7554/eLife.62714 (PMC9342998; doi:10.7554/eLife.62714)
Supplement: Figure 11—source data 3. [file elife-62714-fig11-data3.zip › current_full.txt]

-3.264948415593251951e+01 -1.233053539188299652e+01 2.448381584774054076e+01 -9.915206961958171306e+00 7.988552817086490287e-02 2.367748162033846882e+01 1.907961442726541179e+01 -1.733735568074843059e+01 3.308978588836546919e+01 -2.415664638167639566e+01 -1.150970367754385038e+01 -2.375732113808297896e+01 4.840328947877206467e+00 5.551801203985768041e+00 -4.375137886048723601e+01 3.567723700260553699e+01 -4.570971482217360204e+01 -1.685500197469431782e+01 2.730339629222097031e+01 2.587784348180021254e+01 1.474032803553755855e+01 1.052407661942520178e+01 4.389336474290836065e+01 1.000868609918696528e+01 6.820158314066638638e+00 -2.728414242330494943e+01 3.116922507388690633e+01 -4.235820417671362748e+00 1.020210898915568443e+01 -3.716240988233813169e+01 -1.042257940099573510e+01 -2.527880949565902036e+00 5.300299112013821201e+01 3.305229249186494300e+00 -4.553766801164655931e+00 5.670735843376640162e+00 -2.586262247589464991e+01 4.412998295848255026e+01 -2.172710428124653248e+01 -8.281793824265825776e+00 -9.190528251381609337e+00 -1.520308922538776031e+01 3.041859544947925187e+01 -8.098931946859170949e+00 1.435072478773782079e+00 1.206810766193907369e+01 -1.509912300530692164e+01 -1.048598504885117855e+01 1.144612859821359763e+01 -1.081731117423043997e+01 1.614330009010820177e+01 -5.650775514648933573e+00 4.019659989461236194e+01 -2.368383635878932836e+01 -1.200329191028552955e+00 -5.983108732419014864e+00 2.044266920386979791e+01 -6.685587519453535243e+00 -2.029189706961520656e+01 1.204306849382866140e+01 -2.791416278414956054e+01 -2.387285828172197810e+01 -8.870844767973087741e+00 3.352572494882898990e+00 -1.549857510399610661e+01 3.084947653406793666e+00 -3.000273308692008811e+01 -2.172398177099378458e+01 -5.471790098398629176e+00 1.376210398779056376e+01 1.901326806168640715e+01 2.454096687433727197e+01 -5.118195311968412042e+00 -3.126458582889223514e+00 -1.320269014032952715e+00 1.887218532563183171e+00 -2.014058981107359259e+01 4.210514895136898694e+00 2.846156703632048313e+00 2.156397189689135985e+01 7.719923044027961367e+00 4.070953629227832771e+00 3.199646992299298276e+01 -2.398045722325221263e+01 -7.590773303932022209e+00 2.188595134018248700e+01 1.729284648012638570e+01 -1.010551603663946807e+01 1.071548493218040754e+01 -1.329938446378023187e+01 -5.985409195814193062e+00 -8.778944390830641709e+00 -1.042950004043612822e+00 -2.560172756787040171e+01 1.766273489674686781e+00 9.490926267805528838e+00 -2.887625963761754733e+01 1.001653595730111590e+01 2.195298918068912286e+01 -1.451813957160386259e+01 -1.853281994150237111e+01 2.705121310154721570e+00 1.416841989744911423e+01 -1.204438766458554522e+00 -4.065197910639117396e+01 -4.910964017714260166e+00 7.768127811162962360e+00 -1.308764282873323026e+01 4.094903209163657465e+01 2.357879685306740747e+00 -1.777944228206370880e+00 5.869285912016942497e+00 -1.106879048376399055e+01 -2.358562346654675679e+01 -3.431349600302146285e+01 3.494661387700578103e+00 5.520932295752746022e+00 5.235375789462302087e+00 1.552412401699490196e+01 -7.401775227859683781e+00 2.385773428699644683e+01 5.065630282825645203e+00 -1.319671080742092606e+01 3.732434347201933456e+00 7.120803210384540449e+00 -4.460166615062783002e+00 6.601146686017607124e+00 1.478403328860615318e+01 1.981553405463724937e+00 -2.344034462668785324e+01 -5.160680302351695614e-01 -1.805187816196239581e+00 1.626899645590328092e+01 -1.296782503997689240e+01 -9.320694560745860002e+00 -2.122061762510884719e+01 1.135681809048200464e+01 -3.239435617895647379e+00 -1.570510150010303008e+01 -1.581338180970760288e+00 2.313728640081881505e+00 -8.197028769055862085e+00 1.003298786786726282e+01 6.852236545470357321e+00 -2.384396013489327615e+00 2.610752418888553805e+01 9.821433616915747677e+00 -7.260757558195112260e+00 5.881909454210489940e+00 -1.548290080939247559e+01 3.279984036731298858e+01 3.985526208562123429e+01 1.523642235197884887e+01 3.309961571553688309e+00 1.365931814286144075e+01 -1.543541647829261176e+00 -1.228632543381914388e+01 -1.298486260648412127e+01 -1.913200283512832911e+01 1.220690003347417729e+01 -1.502689562777489440e+00 3.130896985122139320e+00 -2.287337455409999443e+00 9.250829889724981214e+00 3.219382301262033508e+01 -4.743566042651237069e+01 -1.605160024066400126e+01 -8.239566762150687396e+00 -9.841688679169951826e+00 -1.663699743831711686e+01 7.489791586448034444e+00 -2.672998248808745814e+00 -1.065178305751896382e+01 5.762208098832553027e+00 -8.489470983673346183e+00 6.491919731501778479e+00 1.731909791826654299e+01 3.029446707175727482e+01 1.695612479791384430e+01 1.100839691982586288e+01 6.787957739930664758e+00 1.974292700098826003e+01 -1.097806001250020813e+01 -1.895377018385049439e+01 1.519519182147771552e+01 3.187084542125623443e+01 6.833083951866539607e+00 1.565624486718147246e+01 5.391406710191285256e+00 3.529261369664074266e+01 3.144617662305492445e+01 1.236954113028156144e+01 1.812491613988280648e+01 9.588910019433376064e+00 -2.303606153854612160e+01 -5.785753876838239940e+00 -2.673925918797446855e+01 1.822376919302783094e+01 2.127657446053801493e+01 4.420509519739093207e+01 -1.349719614238980725e+01 -1.681309858092749465e+01 -6.913823456138505463e+00 6.150281719094718991e-01 7.623507008783998451e+00 -1.396778744605958700e+01 -3.334204137713081195e+01 -1.535573739059934795e+01 -1.479348754460129101e+01 1.521993510804429128e+01 -5.547896509988775371e+00 -5.921356184237454912e+00 -5.784646180376603297e+01 2.616667415360161542e+01 -1.160932020353099325e+01 1.339700184316797049e+01 -1.545099832871922096e+00 -1.689842454569490826e+01 -2.004187644818020786e+01 9.762734991488702718e+00 -2.258188388169206107e+01 1.457267707195544837e+01 3.521054096093615193e+00 -4.458447498634273032e+00 4.840244089140972150e+00 -2.745758371859407987e+01 1.467725587663197651e+01 7.988902680067132778e+00 9.883375998867290235e+00 1.498710312266544165e+00 -8.677621605840414531e+00 3.042665782302686495e+01 -1.411856370953995565e+01 -1.595340982445582156e+01 5.395406120955016149e+00 3.816510876025724031e+00 1.316663716127811057e+01 -3.577490541191333806e-01 2.500216432973571656e+01 1.952247421546868722e+01 1.740207376978461085e+01 -1.659557291524435652e+00 1.345881392938442778e+00 1.000556166399510438e+01 -2.961450396472132152e+00 -3.553932066916193833e+01 -2.404247283541995017e+01 2.294480999709267977e+01 1.064257245960761367e+01 2.578310051559292759e+01 2.021256798253725862e+01 -2.575257711517317460e+01 -1.533120120790857754e+01 1.049216629144793700e+01 -4.595180916747129807e+00 -1.439735790234033885e+01 -4.294574701704658537e+01 -1.616235943481393278e+01 -3.815818768467267308e+00 3.748679903325783158e+01 -5.200292191499805483e+00 7.260198866017091746e+00 -2.100447607033946085e+01 -1.963608674632618190e+01 1.543545444580239234e+01 -5.183838224938567407e+01 1.465269995556771931e+01 9.405147253592767598e+00 4.093919269757390289e+00 -3.154551262386620181e+01 -5.892037970954118187e+00 -6.837704938234984375e+00 -1.190149865603716961e+01 2.074515951107521872e+01 -7.588142323405734579e+00 -3.077283462120930935e+01 -2.284828222069383408e+00 -8.145880457372493666e+00 5.317862115966633496e+00 -1.921062525069565297e+01 -6.469853039914560178e+00 -4.987539800640220733e+01 -3.180421358789513420e+01 2.192061760291234407e+01 5.035083585249261695e+00 -2.899156791586222859e+00 -2.885144495145168975e+01 -3.953596453827947332e+00 9.680525938585844870e+00 -5.378366204094092495e+00 7.031113851957707439e+00 1.215768885477642414e+01 8.074321136310993463e-01 1.704351958762841335e+01 1.036260421052252312e+01 1.161789608576400390e+01 -1.620160773522696473e+01 -2.116793791876730779e+00 1.564072065661880906e+01 5.002429845162924948e+01 1.307918948283637306e+01 1.805677476564792716e+00 5.321622591635131982e+01 2.057062853641476252e+01 -2.857075854017146810e+00 -1.170237043328091975e+00 3.027522508626330122e+01 -2.281564980539644960e+00 1.306170609024685092e+01 -2.243170738744490933e+01 8.265830256573954316e+00 -1.498309279328162091e+01 -1.669197055967990906e+01 -1.138612857854008098e+01 -5.006315921396695678e+00 -7.570217418607518844e+00 2.510574482010051867e+01 1.125885233331520041e+01 5.066834337504668717e+00 1.041160811859321811e+01 -9.588333631088319819e+00 3.165600283065200138e+00 1.921280486534405441e+01 -2.968577037202152269e+00 -1.820739418732904014e+01 5.539963214749285214e+00 1.065436715978578697e+01 -7.946807651956691920e+00 3.976925103768839342e+00 2.719741514427668250e+01 2.279648147322694030e+01 -1.312519665089471488e+01 3.876798200717932730e+01 4.010232187179754604e+00 -1.956690566552188670e+01 3.748278772367912381e+01 2.996773454388803515e+01 -2.264029629263670884e+01 -3.073108556444434214e+01 1.335255332540462092e+01 -2.000501662362623989e+01 1.542056831493638569e+01 3.981755069335655861e+01 2.109605802205143377e+01 -4.545601006199475336e+01 -1.205656927964133374e+00 1.533085238821946739e+01 -3.280042112669914189e+00 1.148671071535175336e+01 1.263688817131112252e+01 1.966859598311227231e+01 5.893506135791887202e-01 1.608570023247895886e+00 -4.011633382880379628e+01 2.236945617463059222e+01 2.644083611087910413e+01 5.591376273503035677e+00 1.915207792250875585e+01 2.856343576872968271e+01 -8.710157058968574784e-02 -1.477129287768943477e+01 1.315601049624696017e+01 -7.896660261773382317e+00 -3.998978004413617171e+00 -1.492383662416611134e+00 6.031744220654864819e+00 -3.242904489043664285e+01 2.992722429580982446e+00 -9.396868953727118168e+00 -1.173831190703993599e+01 1.079789133138512369e+01 -3.278228614902331373e+01 3.241864926125107615e+01 2.431264157954692084e+00 -2.718010848408546565e+00 1.636604644266338937e+01 -8.642253449219230887e+00 2.549805761699669659e+01 1.285499686226663840e+01 -4.480547704763825578e+01 8.946895572205852076e+00 -7.972670583437263758e+00 2.935299825239094496e+00 -2.386262325033716181e+01 3.353499867579385896e+00 -2.066263841676563739e+00 -9.249973322323208791e+00 3.160740068418283144e+00 4.676591639300270664e+00 -1.781465168299233426e+01 -9.932989042008294689e+00 9.878608399556773279e+00 -6.365469974920574536e+00 -1.974069511596764670e+01 -2.414987686118887211e+01 1.344576058457650269e+01 2.974250249783487021e+01 2.646293425768905649e+01 -1.548372786709700399e+01 -8.546879318485078869e+00 -7.790169598880737567e+00 -1.550548444606344667e+00 1.491419143064609543e+01 5.902139608061772513e+00 1.337687584086816628e+01 8.028500453995961905e+00 -4.244755950193371596e+00 8.332166997868539760e-01 -1.285968550885997530e+01 -1.721341129346311893e+00 2.908332573932064236e+01 -3.993294729729468884e+01 -2.910289173418510700e+01 1.260733448031459369e+00 2.086242334847334234e+01 -1.683162292824735617e+00 1.655027307018751159e+01 -1.521554127272753298e+01 -2.466045140864456187e+01 2.502851216408114610e+01 4.697974436464543935e+00 -2.719272556057774892e+01 1.332323871015856298e+01 3.320466745207457393e+01 6.469738434159265417e+00 -2.726551543034323899e+00 -2.317783492604664630e+01 -3.573268924319377149e+00 1.664473818069480870e+01 -6.368529344556881355e+00 2.375471291583822975e+01 -1.696284851940632876e+01 3.042723848423029764e+01 6.062675168990746322e+00 -3.227067820290394184e+00 -5.890511243102287153e+01 1.331835962969462983e+01 -4.278135412949810146e+00 -1.121469948059861110e+01 2.721009956800214979e+01 1.773175421361235138e+01 -1.486079222338340777e+01 -3.581073547028506709e+01 4.484971609012250227e+00 -1.457065482962189584e+01 3.060860519591248163e+01 2.605099048518174243e+01 -3.151950899842942988e+01 -2.430802368634507360e+01 -1.102409782590518361e+01 -1.968824827326730809e+00 5.219382347476447137e+01 -2.538776883311073362e+01 -2.159501406029197312e+01 2.577151575101492398e+01 7.362890756578695850e+00 3.074867907264108524e+01 1.799070219159822681e+00 -2.463316145571144844e+01 6.767046801414497104e+00 2.845511758333103547e+00 -2.505506225298636735e+01 -3.834041234202920201e+00 -1.111060096789140772e+01 -1.377793480075585997e+01 -1.673058068324986181e+01 2.431685968139322540e+01 9.118582756640790654e-01 -5.170814863308637932e+00 -5.032484284769963523e+01 3.462723756234331063e+01 1.798634045843706986e+01 -2.227075920033310563e+00 1.164614084017360796e+01 3.173857746545742842e+01 6.262586587299777685e-01 6.122934325072596273e+00 3.090448192912388237e+01 -3.177541056921014828e+01 4.322916334285516804e+00 -7.105957910765003938e+00 1.161161715745897105e+01 1.159839374822935198e+01 3.520220710657231677e+01 -1.886292141340349815e+01 -8.620899133191230135e+00 1.618360020541172162e+01 7.493323489053729247e-01 1.547752239720491829e+01 -1.089883030021549892e+01 1.460368814354520417e+01 5.303466723418540418e+00 -1.474272403084886562e+01 -1.199522540510278645e+01 -1.654486293829996457e+00 -3.452606094823591487e+00 1.988644993588379961e+01 -1.598496485412794144e+01 3.598753866753072828e+01 2.836601996228316214e+00 -8.964256960893518311e+00 -1.225667751740972911e+01 1.631430256116850686e+01 4.066738165119396342e+01 1.647865977484174493e+01 -2.386660648124331630e+01 2.492277601230252770e+00 5.768997956351279655e+00 -4.280073166330396361e+00 -1.593885583701064235e+01 -1.209726908597941986e+01 4.400803183627612469e+00 3.111653030291913780e+01 -2.369748834841478669e+01 -6.193431007127529142e+00 -3.434007799753902646e+01 -4.731226071820300305e+00 -1.064069023816088766e+01 4.716376667289071123e-01 -6.063505478867801113e-01 -7.745438222689609908e+00 5.691957753160343358e+00 4.381035134072671156e+01 2.020472940632132453e+00 2.209474033244543989e+01 -3.066843656536705254e+01 -3.184270785500206458e+01 1.646964546524277395e+01 -1.651086378586412717e+00 4.183157512011216994e+00 2.655871928301342777e+01 -2.180134783207101279e+01 1.907326257345866694e+01 2.690124945175089710e+00 -2.325574459546146144e+01 1.199795213971070496e+01 -6.665824985399723346e+00 -1.214819010352712603e+01 -2.999463275287412856e+01 -1.900478177557968351e+01 6.689793788580018497e-01 -1.945664380846842434e+01 -5.481929614105228943e+00 6.347695786168237042e+00 1.798388456598338436e+01 4.288985861182780468e+00 -1.998269416129504350e+01 2.297651830475304280e+01 -3.419032631744983064e+01 1.486019344928775965e+01 -1.653999299236672771e+00 -7.170577647930509002e+00 2.551975537423514595e+01 -7.012397583398101375e+00 -2.095915033133513461e+01 5.629777902530401335e+00 -1.665352848022536847e+01 2.347976313408594962e+01 -1.692643005066625150e+01 -6.652102203575612549e+00 8.670310244964261059e+00 3.304319956148767545e+01 2.319316378442792725e+01 -1.580755982921810743e+00 -2.456840329501728704e+01 5.655558767717873359e+00 3.519603151618145631e+01 1.090065496517669530e+01 -1.032051212962501552e+01 1.981420913587913901e+01 -1.205279594537999266e+01 2.857681841830644665e+00 4.616325064009777890e+01 -8.648982511196738443e+00 -2.592716575264284273e+01 3.744442419954589241e+01 1.889952521779346029e+01 -2.414304995061964387e+00 2.701532810251445760e+00 -1.004150017483639701e+01 -3.049549407461198403e+00 1.345806246953985053e+01 -4.564055354526940889e+00 3.631110392839858747e+01 8.051593334943426328e+00 -3.812214030839068180e+00 -3.274469866060448453e+01 -1.897285618938645158e+01 -3.223129990019847924e+01 1.254798070430268453e+01 1.278187434448928528e+01 -9.426434661720832775e-01 4.409372397641948993e+00 2.898860595217225011e+01 -1.558809967556532605e+01 4.998432724164743490e+00 -7.917132545108329644e+00 -1.884320263649334137e+01 5.895918347208660037e+00 -2.371257545296472813e+01 1.957672819206478465e+01 2.009031326216655344e+01 8.740859125566966981e+00 9.934889011504182577e+00 -6.287749400769345520e+00 4.224561782482681593e+01 -2.558948424904248498e+01 2.986769933341478556e+00 -3.540030129196387065e+01 -2.258685174118779670e+01 -1.789227728462607359e-01 -4.610699212261585700e+01 -3.396508925178010507e+00 2.528365935942718412e+00 -3.379142130332211735e+01 -2.043626869289246173e+01 1.709260495983349415e+01 -1.975171076884547361e+01 4.769811576041757206e+01 1.023344467142178887e-01 -4.773713943201191512e+01 -3.014506291791713366e+00 1.892304907203545739e+01 1.172498895472948277e+01 -1.455292495567566569e+01 -2.013449413782694819e+01 -1.924494703442693222e+01 3.282844511109645591e+00 -1.965600774429542241e+01 -4.794040249819127908e+00 5.193500720829179684e+00 6.257882788788196926e+00 -3.584556470592077382e+00 -1.639896006413077600e+01 1.292069589249001105e+01 1.317758837697766694e+01 2.258816901534479626e+01 -7.543355560041725916e+00 -3.045160715277258134e+01 6.418431907407296855e+00 -2.191662160298296058e+01 1.376373610443306461e+01 -1.236815819372907299e+01 2.548570282998110770e+01 1.686043383905854753e+01 3.017097399172390482e+01 -1.721646367870091154e+01 4.693217827872036452e+01 1.095173182060841555e+01 -1.601064155842850667e+01 -1.686768343236651546e+01 -4.532892147054567999e+01 8.263577553729197334e+00 3.265239433600204677e+01 3.040486327699145619e+00 -6.488643680792096191e+00 2.030172440402265632e+00 4.687890189979569300e+00 -1.178335612406684385e+00 -1.910820652351971916e+01 1.264791357092791735e+01 9.393475316595884195e+00 -4.543678798686813280e+01 -2.738228962933805022e+00 -2.863880007193279909e+01 -1.461513088855072873e+01 -9.911664635664235945e+00 -2.054214863574742722e+01 -9.512543610373482394e+00 -4.535251254735666038e+00 4.577103845116430314e+00 4.706678991187358463e+01 4.292479256668582543e+00 2.813453878920907059e+01 8.808147184299567556e+00 -1.920121993757911838e+01 6.370475640242107218e+00 5.464059517691219892e-01 -1.485322086339143688e+01 1.310992454241758054e+01 6.032346083970220318e-01 -1.582354007624525138e+01 2.292792136121329349e+01 8.268232073327775211e+00 -3.316380114824182357e+01 6.031282103026689434e+00 -1.501527788041517297e+01 2.396781484992562028e+01 3.576914248763014559e+00 -8.386655884868169153e+00 -1.825522997138850556e+01 1.863430229208468702e+01 -1.026037138422064743e+01 -1.635724942299515305e+01 1.585124782063215676e+01 3.524502125945762288e+01 4.002096691210595480e+01 2.857308564298072184e+01 -3.980385013950078132e+01 -4.886255080343266854e+01 -2.015672540309368799e+01 -4.202122547523225116e+00 -7.495874201431385941e+00 -1.323620099716150733e+01 1.774490401232568004e+01 -1.590082072227175303e+01 6.450687197790044847e-01 -4.316748252377939354e-01 1.325943137787905712e+01 -2.608349824661183902e+01 2.844278814818056134e+01 -7.215843322782376390e+00 -1.772558392693217044e+01 -2.289512583277275226e+01 -6.716868701102097106e+00 -1.577885631109829845e+01 -1.210609740766355635e+01 2.597062315400686217e+01 -1.475649456690115535e+01 7.518875161891189762e-01 -4.453894179133325082e+01 -2.723941051366853827e+00 -1.722394478442718224e+01 -9.917711389258107246e+00 1.135139383466229113e+01 8.831773807618057859e+00 -7.027687703978815037e+00 -4.834483418531018373e+00 1.679605521604799279e+01 3.628662013937157838e+01 6.828262497461993874e+00 -2.485094194012552382e+00 -4.319672860984166363e+01 1.780316136217422596e+01 3.146465428960120292e+01 -3.646964066680740579e+00 2.323449990428453660e+01 -7.490862004475925318e+00 -8.484681787572856848e+00 -1.853498685363287990e+01 3.477072865782093292e+00 -4.612285394311417264e+01 3.934612590040101221e+00 1.127515753926516240e+01 -1.971936018232684518e+01 1.494974962462734780e+01 -2.503183049436326257e+01 -1.671169322812311009e+01 -1.040933114620225197e+01 -1.120920673764859643e+01 -1.239185248652791849e+01 -3.838114084523825964e-01 -1.088393314178034998e+01 -1.875589674385359018e+01 8.671172152045368620e+00 5.446027259017398592e+01 2.525744758259949041e+00 4.780307557473947355e+01 -3.780795954696006156e+00 9.250244331594718261e+00 -2.653795431055806375e+01 -2.756663250444981728e+01 -2.472710167024919770e+01 -4.111701262292356773e+01 -1.444900953036435176e+01 6.957550079969641921e+00 -1.770753743955638271e+01 2.189401827681974222e+00 -8.990106770764126898e-01 1.053426662138491388e+01 1.384907107213461508e+01 -1.138061570471969830e+01 -3.443986611389414065e+01 2.330722070961167702e+01 -1.252709230388870765e+01 -1.193420275106384487e+01 -1.769091813061529450e+01 -3.215289025667185996e+01 2.965173549566577549e+01 1.091614915458478802e-01 -5.320882022571987946e+00 1.033154538686760482e+01 -3.676949952112276776e+01 -2.113039737042035071e+01 -8.720709591742918931e+00 7.803038840113380559e+00 6.753615251595009639e+00 1.758890304647653169e+00 2.651547956288847629e+01 1.669973826485161439e+01 -2.836537649534713879e+00 4.939420599121903344e+00 -3.402320719481447320e+00 -1.120447729760949862e+01 3.590470983978567787e+00 -3.451853344743191609e+00 3.726526261530994333e+01 4.253403679945948568e+01 -7.266757873009316526e+00 1.410870741585250165e+01 3.293032826427475612e+01 -1.603303010417253915e+01 -2.334878643040663171e+00 1.850476232727320891e+01 -2.062559021597738607e+01 -7.770546155077552086e+00 2.773762194634310418e+01 1.068642438616349288e+01 6.112637590694611767e+00 -1.428812942431206823e+00 1.540945381853575658e+00 -1.027749249152172029e+00 -1.732666026375484059e+00 9.845360514874421654e+00 -8.986177113723890386e+00 6.813810214655839026e+00 7.750105676140975675e+00 -5.849233083839898484e+01 5.444995674800642504e+00 -3.679810798755446655e+01 1.140822796291654484e+01 -2.577092917746032441e+01 -2.242044766924866295e+01 -1.670920755768257848e+01 -1.070772643035534699e+01 -2.559848999015013504e+01 1.270250135769993294e-01 2.186760778129541194e+01 1.769300604759593298e+01 -5.500461359953367158e+00 3.747287031796677770e+00 -3.252724640540481715e+00 1.902212371119878043e+01 1.951995353023566082e+00 3.072366803091473919e+00 -3.989740912923116412e+01 -1.700939887881991908e+01 -1.610387345194298803e+01 -7.180854458578926014e+00 -3.661346181950280165e+00 2.004762244978698504e+01 1.160990056178926366e+01 -1.371049511626148965e+00 -6.972750381949477827e+00 -6.263282663557432350e+00 -3.483568650020946933e+01 -6.997669054675197842e+00 -1.178823888917704288e+01 -1.366127364888159335e+01 1.548722383912977740e+01 -1.804594691456241629e+00 -2.507753272755186913e+01 1.670290538564082539e+01 -2.994399971901478441e+00 4.819040843876814506e+01 -2.597457277107672269e+01 2.591220313924930707e+01 -5.223460353895565333e+01 -2.051034721509561365e+01 1.131106235161872142e+01 -5.067259080605808208e+00 -4.490678564929769578e+00 4.398379908106531566e+00 -3.176591696739421167e+01 -5.458760844316913330e-01 -1.007008499274910207e+00 -5.698349169687535465e+00 2.800730127286364635e+01 2.581603920202128588e+00 -1.753436893396962404e+01 -2.755825473416768645e+01 -7.573539842688922441e+00 -1.514719716929290527e+01 3.257876273494476749e+01 -2.390443942451478421e+01 -1.594617288692478851e+01 4.903087455426722840e+01 -1.643067784546971666e+01 9.647337571549329027e+00 -3.176048605826626314e+01 -1.386985758281358372e+01 1.889797622585907533e+01 -1.824611418770619720e-01 -1.243843216917065497e+01 -9.987352246854916515e+00 -1.133822475890202464e+00 1.016778656348810728e+01 -1.115439779117688168e+01 2.946236935977921689e+01 1.046770504205028374e+01 1.671830662732052630e+01 1.810162907960458156e+01 -1.109378223304768873e+01 4.461651209038990373e+00 3.928481274815053936e+00 1.983926414955510253e+01 2.390730781548318973e+01 -1.045994346757346349e+01 8.037349745694061909e+00 1.538839140389510618e+01 3.357255734873081110e+01 1.186890755954163978e+01 2.549391755566437379e+00 -1.294536269171051757e+01 -1.943272142800934077e+01 -1.401920067013715965e+01 -7.297619917872573581e+00 4.736848044327972218e+01 7.601582048542693038e+00 -2.721808146645777526e+01 1.040083838366115465e+01 3.558596306429139133e+01 -1.573214963302771663e+00 1.132986244924606467e+01 -3.281017250061342594e+01 -2.784191570571724839e+01 5.851775009416778417e+00 -1.706883553929973152e+00 3.472092552595885007e+00 -4.266332252558497373e+01 7.151588968213109965e+00 1.291953521972701857e+00 -1.422242763008212663e+01 -1.184784070791850930e+01 2.704515235532851136e+01 4.521334821081184430e+01 1.052720487603628285e+01 1.795739467508024489e+01 -1.997105858385525323e+01 5.727198902940619618e+00 2.387125220952319271e+00 -6.478115803453939670e+00 1.492051739713801117e+00 2.017171861894738427e+01 -4.053098840335300679e+01 2.565979904154346514e+01 -1.300101151694831358e+01 9.881611054017525930e+00 1.066242899640526609e+01 2.139260006153871529e+01 -5.938503668809631542e-01 -1.278228172716570654e+01 1.427206859626413049e+01 -2.505166356452975052e+01 -1.500002151825305319e+01 9.655217192241668300e+00 1.305849427610693070e+01 -1.974056025364310329e+01 -1.541886892130519726e+01 -1.013950561500514524e+01 4.321729964456936912e+00 -1.813279002483077917e+01 2.195440830836293244e+01 1.473170818540987170e+01 1.572924550373940455e+01 1.460806157887445877e+01 2.445576713193333163e+01 -3.023243244846060307e+01 8.643329210297073573e+00 9.209402380821599010e+00 3.836460993509189876e+01 9.570090617324018112e+00 -5.357907629008890282e+00 1.281651158197331775e+01 3.551862822478500659e-02 1.935754443149602011e+01 -9.123907584080981792e+00 2.237402948218456800e+01 -2.565199730890747531e+01 4.680303301765957436e+00 3.154115192540007939e+01 1.697004064759643782e+01 -3.893271706763938855e+00 3.127581371785081643e+01 2.672778169088747902e+01 -7.408945598303740887e+00 1.682298406481402253e+01 1.948131241812326442e+00 -1.112972998411157766e-01 1.156501729274773460e+01 2.404481167976907585e+01 -9.042808612665147905e+00 -2.653480000159328256e+01 -1.228559187092958993e+01 -7.958320782636399748e+00 -1.572770457064403971e+01 -8.681601313685284538e+00 -7.198124221185650540e-02 -1.998105833975187906e+01 -2.060387947977512013e+01 -4.312717564805042869e+00 -4.057399232702487701e+00 -4.797279713741150431e+01 -2.049477610542245642e+01 -2.958596047489920977e+01 -2.260364697525887223e+01 1.138804488343131638e+01 3.908985930190225133e+01 -1.165606269429349418e+00 5.197678995230478272e+00 -2.833056620972426387e+01 -2.768874083759867322e+00 1.169986964050069922e+01 -5.474551239201133068e-01 1.560707998776001693e-01 -1.120380435776343120e+01 1.694138402959721956e+00 8.397237126755481285e+00 2.029157950964938806e+01 2.528009655632909691e+00 1.092738292149136647e+01 2.236692272363637393e-02 -1.783578793571628296e+01 1.369947829634321934e+01 -9.258580566853497729e+00 -1.817757268378307245e+01 -2.561001149770915220e+01 -4.373740975406775533e+00 1.749813450006584858e+01 -4.471986048711463546e+00 -1.997721530194623085e+01 2.764915976915475859e+00 1.414745478571603954e+01 2.987791182463163864e+01 4.763855387608082026e+00 -2.959016018282739680e+01 -1.576612180072102376e+01 1.223714250983501373e+01 2.008470572826402289e+01 -1.430312248275478026e+01 -4.695393368549899415e-01 2.153293384897822094e+01 1.230481678804173917e+01 4.034576769875316771e+00 3.282021473899026098e+00 9.602867053563771904e+00 -7.031407126377885675e+00 2.731504400455561310e+00 -1.815310199308323291e+01 -8.143640969134429142e+00 3.501657033388223095e+00 -3.444574447091323766e+00 -2.724850101756253551e+01 -1.001483574219274786e+01 -8.927761681151135775e+00 -1.406510451891345603e+00 -6.450649292462679263e+00 2.381378350496009233e+01 -3.015637851153210480e+00 -7.301216315171338067e+00 3.441578226952994157e+01 1.543308644791657791e+01 -7.762323096803883438e+00 2.532512984835264991e+00 -2.697410666588027794e+01 1.317013787575585404e+01 -1.845958129683695148e+01 3.917653122639632723e+00 -1.573866659720292560e+01 -1.117023972780430796e+01 -1.431918160443762922e+01 1.125221767395574268e+01 -4.847117107612520570e+00 1.609363331587594104e+01 -2.505678240512895893e+00 -3.390533942038338466e+00 1.639284715855271912e+00 3.480995664355147312e+01 -2.968936442482675986e+01 2.142788318379496104e+01 2.630679803376686721e+01 2.586859495287796662e+01 -1.676438694917658623e+01 4.718644732915889506e+01 1.971014897929266141e+01 1.848410735127607651e+01 -1.328874219672467483e+01 -1.568136409892758820e+01 4.075779993215562058e+01 -2.328701899699760602e+01 -1.028930248861222907e+01 2.719831682494405101e+01 2.920337268734574998e+00 -2.798878603735350268e+01 6.241466450540777977e-01 -1.442707840748444070e+01 7.073169842371499705e+00 6.432985557670049814e-02 -3.163934107134521945e+00 -4.049261353310381395e+00 3.578808075005096789e+00 -2.692484444405378241e+01 6.336847630492861150e+00 -1.558203249628368603e+01 -1.631988989372240439e+01 -5.349079960280755941e+00 -2.067793657919123618e+01 -3.836074336125605999e+00 -4.436472487455652924e+01 -2.396099579587740891e+00 1.171254236256954684e+01 5.913879668838434966e+00 -1.433469171021474509e+01 -7.180658657793911104e+00 4.288465252622123813e+01 2.443640806813396349e+00 1.779088201605716080e+01 -4.860537285928096907e+01 -5.670930660184035332e+01 -2.528513210731624383e+00 1.850645939702350518e+01 2.290411843113089674e+01 -1.961415592109544193e+01 6.632338715611474811e+00 3.392453827840637359e+01 -1.318615739162572353e+00 -9.476034570933573598e-01 1.916658820740178371e+01 -3.864433536534015445e+01 -1.491491803954192896e+01 2.130717959658259630e+01 1.195261688518618648e+01 -8.697050804882321628e+00 3.881570877910797179e+01 4.788343569409426692e+01 3.351477182368972052e+01 -9.550712807381668057e+00 -1.174018155843947397e+01 -1.966823450944891860e+01 1.570103388306341330e+01 3.275337711241859040e+01 3.364842913011963788e+01 -1.189269916819861450e+01 -9.065283899515020893e-01 4.934943397974458179e+01 7.369510602351584616e+00 -7.343620503111169207e+00 1.641628843105410240e+01 2.351122092134461994e+01 2.911358326931763330e+01 1.559706825139353725e+01 -9.363802710906265148e+00 -7.057403938883353156e+00 3.552762175039532622e+01 2.347511411162077621e+01 2.720069251366157292e+00 3.903382980022492887e+01 1.646648483513776995e+01 1.421675351349471050e+01 -1.710752784467033649e+01 -7.401611820835252153e+00 7.904563082017538989e+00 -1.166442908213691965e+01 -2.284927091302492741e+01 -4.653580337264576983e+00 2.717242836401851136e+01 -2.555940713450594259e+01 1.130128960330545951e+01 1.267349656159936266e+01 4.401116670065915670e+00 -1.403484029518275733e+01 1.100717539883710216e+01 2.728471070622813244e+01 -1.082764624580207524e+01 1.321733459574767444e+01 9.155342429062937271e+00 1.102520941414216082e+01 -4.898159474831665916e-01 3.853037195543532079e+01 2.298977195813566021e-02 3.398544227801098572e+01 -1.102363553494276260e+01 -2.894995377862515795e+01 -1.870549985281278893e+01 4.051489002941097795e+01 4.559959009832695642e+00 9.286584128322616039e+00 -1.078017554441602499e+01 6.352166334334291564e-01 -3.163219064385175194e+00 1.126696162181477767e+01 -2.876670878170821055e+01 -1.886385407212393162e+01 -3.079668559791311822e+01 3.166231962739455597e+01 1.386282917783276503e+01 1.850157899023667341e+01 3.904874232920670707e+00 -3.440284892754912960e+01 -5.826045885140128888e+00 -9.437320954558813924e+00 1.585613597341407832e+01 2.183412048655637960e+01 1.144872124395681645e+01 4.872895737764409319e+00 -1.215798098244706971e+01 -5.176670738745066558e+01 5.029826229833958706e+01 -8.568673561758572532e+00 -3.008508488886585042e+01 -4.743180470448943531e+00 -3.106651342104645153e+01 -7.677452026820369646e+00 2.470319627074908908e+01 1.690126683078386449e+01 -1.545888375940791803e+01 2.762868362270513245e+00 -1.422611653345961180e+01 -1.690547595269678993e+01 8.778168245231954714e+00 -8.682463953631247122e+00 -3.044978834023868686e+01 6.045867958884574733e+00 2.375733325063193746e+01 1.012516229515729727e+01 2.396516149221397995e+00 -4.253614378228278525e+01 1.121290992131868780e+00 8.427465019141452629e+00 2.577792007244446992e+01 -1.441942446884338480e+00 1.597807428767217885e+01 -1.587657569862686557e+01 -1.379415650911663960e+01 -3.099431688687143804e+00 -3.548538306492112770e+00 -7.178679625248294727e+00 2.681596932410641898e+01 4.307625691378216715e+01 -1.121680757151345631e+01 1.485096356754260505e+01 3.845113272983890340e+01 3.872638265655087508e+01 1.098922867027243910e+01 -1.038109554554591973e+01 1.424534338531957545e+01 1.177514574313867257e+01 -3.788985274901055078e+00 -4.885409875631264720e-01 -9.811459369465881153e+00 -2.350516881514580803e+01 -1.152164870265657015e+01 1.993550195625144905e+00 2.087749750552386629e+01 -3.033739081729618370e+00 1.815931157114434313e+00 -4.236621278063380913e+01 -2.949021234614471965e+01 -5.733711705838646644e+00 -1.318853773367560045e+01 1.050637801114501002e+00 1.084200462940706799e+01 2.113813546673593180e+01 1.321114265874090699e-01 1.595547347576400554e+01 2.969707952087249225e+01 -1.570971767783701978e+01 6.888526913926559025e+00 3.068187606515598986e+01 1.166657122727769824e+01 -1.492570648258342558e+01 -1.364673621682917215e+01 6.204561665916155988e+00 -1.424790652143417047e+00 -1.790632872361229477e+00 -1.597028210105237278e+01 3.546791129241368967e-01 -4.583395499128402939e+00 9.273160402230459454e+00 -2.954848220328601371e+01 -3.727374222562018957e+01 2.404942003580181265e+01 3.155485499022834400e-02 -1.318229280340779397e+01 -1.520241124220348361e+01 -8.033446295063278342e+00 1.262466528926118592e+01 7.381985645646839345e+00 1.903991963781358621e+01 -2.716087636320184018e+00 1.609268447309359829e+01 -2.028528506981614132e+00 -2.893461497433078122e+01 -1.451099377234131893e+01 2.385311206729849420e+00 3.278621035832973152e-01 -3.664616332253140740e+01 3.905192156718655938e-01 -1.451840917029649347e+01 -3.532936860551737368e+01 2.375999397429172788e+01 -9.546761602666469670e+00 -6.144964638497648401e+00 5.638808936306628494e-01 4.308908792443267544e+01 1.718285629539945347e+00 -6.374183745740864826e-02 1.595490829453057025e+01 1.571111252930386393e-01 4.167498336314645258e+01 2.675877123876377794e+01 -5.212358604766516912e+00 4.210738807793688210e+01 -1.579932777682244449e+01 1.992533930467870107e+01 2.938307001084549697e+01 2.074270289072197215e+01 -7.043861741884521521e+00 -1.951644649913194840e+01 2.413975463824125001e+01 3.278501804871294922e+01 1.329392772140757906e+01 -3.019822738001269435e+00 3.713002752238896420e+01 -3.382427924580557033e+01 -4.892808955345365085e+00 -1.284655778087674882e+01 -4.167516356428238922e+00 1.763503816401247448e+01 -1.245075350415152116e+01 2.943602967734524256e+01 2.511009173564795560e+01 3.310045879118513223e+00 -1.729977214740131686e+01 4.573024150509332308e+00 3.532524200286235594e+00 1.360868839179121714e+01 9.883012649508540193e+00 2.938230505905970702e+01 1.211879880498884532e+01 1.152232283512187827e+01 -2.461680046609085792e+01 6.638748576963616976e+00 -2.745217804664958905e+01 -1.283699714979531770e+01 1.331117198143949665e+01 1.938757937147336108e+01 -1.099641571829014275e+01 2.409092946090517273e+01 -1.527179882808282319e+00 -3.545347020705195007e+01 1.747359883779378453e+00 -5.567499474071170340e+01 -3.168670971543733472e+01 8.777081112171828181e+00 9.277496921724630141e+00 -1.673649026312555321e+01 3.681994229348055203e+00 3.100649824360147733e+01 -8.627009200629153440e+00 -1.288782393415918115e+01 3.074125102449704272e+01 -8.798744751168642297e-01 -9.010483415053315071e+00 -1.259480440071134799e+00 7.915835880963319582e+00 -2.767860264873044684e+01 1.986046630042265804e+01 -2.916935127122852123e+01 -5.681195117992374755e+00 -1.015603692542186209e+01 -5.295295700573619513e+01 -5.365132250095424382e+00 -3.292491945003118303e+01 4.159153680976273471e+00 1.150125366438857810e+01 3.656979577725411268e+00 -2.754778382632003808e+00 5.566667289802337493e+00 -8.025103009643262952e-01 9.247497564688474725e+00 -1.306467452324580591e+01 3.486570635600392709e+00 4.862671785487283671e+01 -2.553196296714455826e+01 -2.737305610566731673e+01 1.566803229794090591e+01 5.187336805752415181e+00 -2.857652053997607311e+01 1.109234868569458493e-01 -3.338055771362882673e+00 1.798697344649574603e+01 -2.805929432056131745e+01 -1.849946002508909260e+01 -1.848932901757660119e+01 2.043647316270214986e+01 2.244106756066544861e+01 -1.950567448371739943e+01 -1.063128716401178053e+01 2.218301161291707047e+01 -1.072727019006931926e+01 -1.032531190314438341e+01 1.502374093841682345e+01 -2.387668827098120872e+01 -2.471254785778564411e+01 -1.913337565202950685e+01 -5.232091987116351817e+00 7.158950539468166951e+00 -2.742475336411258624e+00 -4.358670287832968171e+00 -1.793023379825161001e+01 1.767431429687416511e+01 4.347996764337577424e+00 3.032664112077127072e+01 4.462905943435743694e+01 -1.149681037650895910e+01 3.118074140324604571e+01 2.429704967481662692e+01 -2.673918900701756485e+01 -6.559755740404633606e-01 -7.008734158558079130e+00 3.311407701828239425e+01 2.798479301319210855e+00 2.393411193046960150e+00 2.964015055198936466e+01 -1.251892563567319172e+01 -6.982921454264707783e+00 -4.386420538638506450e+00 3.760954710841124182e+01 -3.981611705965581310e-02 -4.759375363628367772e+00 4.166421535241106255e+01 -3.775062197347395454e+01 9.811415539299167321e+00 9.672621548831893179e+00 3.744492377662069060e+01 -2.046405315407471903e+01 2.913906983947494922e+01 2.153484273988859243e+01 2.683912684598914744e+00 -8.511215514016148731e+00 1.480112207599315788e+01 2.533984245346834641e+01 -2.968164380702715732e+01 -3.903670431562252929e+01 1.308245492252174103e+01 -3.516752816494611977e+01 -9.818715119514004996e+00 -8.785275818573122564e+00 1.389925756882555419e+01 -3.644973964684483292e+01 -3.243220002388264334e+01 -3.064158226486325631e+01 1.453842340569612368e+01 -1.346192236367279982e+01 -1.739586909618441624e+01 2.381193855852048102e+01 -1.065571859845186253e+01 -9.299197206847800601e+00 3.252737324299850741e+01 -3.613534869298222763e+00 -8.681302214705419829e+01 -2.077575684966658898e+01 1.199226978454604797e+01 -1.849998389379910435e+01 -4.441516869535337975e+01 3.655591964170067598e+01 9.347281226443771018e-01 3.069351082836202949e+00 -1.807328732092440404e+01 2.267522936061314454e+01 -7.301737317963998919e+01 1.137174475869073387e+00 -1.075341461210198801e+01 2.709863199284360036e+00 -1.729824503560466198e+01 1.328629393186824270e+00 2.209543388949364839e+01 1.303252045429234052e+01 -1.153051186441959963e+01 1.006749989814757207e+01 3.982570708970054052e-01 2.783003946548323881e+01 -2.639299851225186089e+01 -2.907110707431776930e+01 -2.932663977842729963e+01 1.653667222285000804e+01 1.258542649679201730e+01 1.300706255599991534e+00 2.061551583046718150e+00 -1.713712093760936739e+01 1.580630264598047452e+00 1.370848764733830771e+00 -2.635783277464911478e+01 2.220185832707891382e+00 -2.214087508395468262e+01 3.648333661304657305e+00 -4.171960896261766294e+01 3.123890903492085869e+01 -1.864162870521897730e+01 -1.627887085726170113e+01 3.650653489650596661e+00 -2.430037285176954143e+01 1.374077768699424595e+01 -1.581613706530700103e+00 -1.032361833387111716e+01 -1.195441660979920506e+01 -3.462265423476125648e+01 -2.227408979823609059e+01 -2.336259250416464539e+01 -1.247077646436193632e+01 1.536167505131759192e+01 2.922330418750513559e+01 1.602298789885703201e+01 3.352159826432200163e+01 1.229482554712922848e+01 2.071210432209085539e+01 -1.887690839028424383e+00 8.128723214570618083e+00 -1.071188595014809763e+01 1.054848238554305162e+01 3.128520712646207613e+01 1.224941329546124003e+01 -3.706672876318639709e+01 1.797547475613468171e+00 -8.805238789487541240e+00 2.636653119779042598e+01 -3.792878276371606239e-01 1.482521465757961066e-01 2.320649492666836622e+01 -3.183248932381162888e+01 -6.656451218622089216e-01 1.551995725446363217e+01 -9.397394523612001560e-01 2.448578204275659687e+01 8.742544516578714564e+00 1.303056234779090161e+01 -3.004610382809395830e+01 2.759787843700043375e+00 6.223917509964767447e+00 -1.973946821466753221e+01 9.453564308146907180e+00 1.126262486749016567e+01 -1.077777292650680252e+01 1.740218489918002476e+01 -2.421222224169764559e+01 1.641833459171731402e+00 -1.916168892323679529e+01 -1.117225075246786492e+00 -8.762377841979167581e-01 -1.407451637867452865e+00 1.816215125604274050e+01 -2.351886912125983997e+01 -2.885354046760316393e+01 3.247787047612852973e+01 -1.297552671816533376e+01 7.545488911063288562e+00 -3.043938694333496287e+01 9.700571108115187968e+00 -6.877386885529822358e+00 2.296794554936436306e-01 -2.235757015123384406e+01 1.333018955778907255e+01 1.038376629913455673e+01 1.891001974830597732e+01 -1.273495688156112493e+01 -2.183139031877889025e+01 1.978599077471486822e+01 -7.587258818161792817e-01 5.834616310129368877e+00 1.665370157391301831e+01 1.740135071986604842e+01 1.289403476503957080e+01 -1.574508528693452369e+01 -2.183528759274108921e+01 1.065583283681329974e+01 2.140680096383686148e+01 1.367646499901513479e+01 1.011308354610999594e+01 1.120851369392792307e+01 1.731933367301292437e+00 2.544007907654617640e+01 -3.242203982384674443e+00 2.914872072941145476e+00 -2.812479194699695206e+00 -2.537033942136208964e+01 -2.031656215607386073e+01 9.661248946897789125e-01 -5.166236249169982031e+00 -4.663992359404991461e+00 3.190831158244684573e+01 1.562091881752242450e+01 5.893165779511202462e-01 -3.389943377529816360e+01 -2.245789561566446579e+01 -3.551233183427460460e+01 3.199924527251730044e+00 -3.473226978809201171e+01 1.473485113870408370e+01 2.850115707365368323e+01 1.207070286979445228e+01 3.098781206732707183e+00 -2.483754235415494005e+00 -7.904882747142303323e+00 -4.892205626621334957e+00 -2.126231460950349827e+01 -2.183686504319873478e+01 -3.795962178931365827e+01 2.815464831871963369e+01 -1.094041987218914613e+01 1.206296823034471011e+01 3.282059968055499866e+01 1.531224914892288069e+01 -7.431632030685726420e+00 2.145649127403352097e+01 7.387809236943888358e+00 -1.508966357960261107e+01 1.324551454168801889e+01 1.528499032032893012e+01 3.063196031345455239e+01 9.039928527761222909e+00 -1.545992698308837010e+00 -8.786504260023246360e+00 1.902968122038654641e+01 1.581963807343382200e+01 1.102535816452673956e+01 -8.579156900983122114e+00 -1.105020477574603888e+01 -1.258503137245829606e+01 1.591599839040742737e+01 -1.572297964197247033e+01 -1.885488482795230425e+01 -4.048224241184691152e+01 1.915488672790746705e+01 -1.227493934488372318e+01 -2.904921380081639359e+00 3.726350557937089469e+00 -1.918681608085045509e+00 8.958793065695365598e+00 4.095473505832494965e+01 -4.432086746283566470e+01 8.101625890779423855e+00 2.331760521972882572e+01 3.167606768630243153e+01 -1.048963175114626978e+01 -1.408846745124590294e+00 1.583577130939910482e+01 3.444005743109157436e+01 -3.981224496381667866e+00 -1.294979349167674432e+00 -2.165589715615523492e+00 -3.150488552499003703e+01 2.973017531424220650e+01 7.724295870732024838e+00 1.248462735839342841e+01 2.001367122806814791e+01 2.787274457122178717e+01 -1.508617620631430789e+01 -4.186863803160797914e+01 -7.796890976142558216e+00 -8.804538847020896952e+00 2.055649054015375299e+01 -2.081062537951567748e+01 2.715588770315777367e+01 5.203578604572030031e+00 -7.597940067774089812e+00 -2.007795407505566787e-01 -2.989073116650735784e+01 -3.525668923026950452e+00 -7.045932309788280001e+00 1.118168781190424355e+01 1.472119078365503597e+01 -2.679181559901712362e+01 -9.420439441400720870e-01 1.720093880214464832e+01 5.691141341279117860e+00 3.128753481576167417e+01 1.415506557404496313e+01 1.403638258037027953e+01 -4.134486144421713760e+01 -3.198826184147998575e+01 -3.877665052506138910e+00 2.424876101483217994e+01 3.923473074878266686e+00 3.774602651563697897e+00 -8.495631230409159684e+00 -1.600629605743815276e+01 3.080315949668403874e+01 -3.408370325342745133e+01 -2.301889293267286618e+01 1.136390664188730248e+01 5.571507357505559810e+01 -9.394943896680597817e+00 2.901265197439687427e+01 -3.271569850759071585e+00 5.970071987885948062e+01 2.331861819460161556e+01 -2.235751169637153168e+01 -3.026465776059541568e+01 -2.430431084009487464e+01 -1.261007148985987669e+01 -2.543314809532273557e+01 2.069547344813173240e+01 3.809817022312142853e+01 -7.090411313954724015e+00 -1.874631988829852247e+01 -2.905715563454026906e+01 1.643196379888050984e+01 3.500813469901223840e+01 -2.295573228627284124e+01 -8.592367803982279284e+00 8.028062464377033081e+00 -3.544422599366235005e+01 -1.627674368861271370e+00 8.336825908202342816e+00 -7.599054773494837711e+00 -7.993239559726710297e+00 1.345098731701298789e+01 -1.743277693789952920e+01 1.334364310172284007e+01 -2.183702195755250486e+01 4.161641028715686019e+01 -2.797265683482328846e+00 1.560526446517163635e+01 -1.570491197830681962e+01 2.396618649771541953e+01 -7.218379796294805750e+00 1.525334410793119844e+01 -8.701966635507098147e+00 -6.053792243356975078e+00 -2.445514211702032981e+01 2.897125543127028990e+01 1.692199528464949054e+01 -2.740983107555742393e+01 -6.039811537734168212e+01 -5.301169311636499959e-02 -1.451300340006386413e+00 3.961908429093754513e+00 -1.005389850279363984e+01 1.657197182864329221e+01 -1.795628603914199672e+01 1.045823150874815610e+01 9.141311224654256051e+00 -2.002687081535230362e+01 -3.872351215663225044e-01 5.311378043608837807e+00 7.235198340046952836e+00 3.880482383089734810e+00 4.504370541224679414e+01 -2.652133857270236916e+01 -1.116780841238316846e+01 -2.422024516018104201e+00 1.527701445675834258e+01 -1.406449426381096046e+00 8.250150343536269304e+00 -3.893450961599610594e+01 1.549783599862935901e+01 -7.101225078440579708e+00 -1.659610514182916319e+01 2.227702481185162497e+01 -1.331272355374826466e+00 5.367863605130820304e+01 3.848270521579209458e+01 -1.561455396594073619e+01 -2.229361480743921931e+01 1.285181794965661695e+01 9.023967442943453321e+00 1.559402290667574675e+01 -2.082909253266298322e+01 2.646589872665438037e+01 3.706192056373615884e+01 -2.646610940258012334e+01 -1.300798746747268630e+01 -3.342608510056519044e+00 -2.598524270827447680e+01 -4.212427457500805872e+01 1.083430350950070498e+01 4.751799577891307536e+01 1.069994524158892801e+01 3.110744573184280171e+01 2.226283254860851457e+01 7.400792261740267719e+00 -1.404706568998273397e+01 -2.234111162401534045e+01 -1.263075895149271766e+01 -1.041251138999478965e+00 3.047183616156138974e+00 -4.483376756252511086e+00 -4.960077029818431349e+00 1.818813929529146733e+01 1.262246381797855044e+01 -3.854003594069416838e+00 -9.455880932443056608e+00 -3.563286877835247779e+00 -2.550211402249498960e+01 9.254161732378465288e+00 -2.175913587345010924e+01 -6.136212307751507389e+00 -4.302464945949525088e+01 1.591500504297649243e+01 2.893928371226665774e+01 -6.643662403099392932e+00 7.132486874331299909e+00 1.932313514768847540e+01 9.148512260634188431e-01 -2.891420064582003135e+01 1.844195140724108839e+01 -8.451908281829044967e+00 -1.642431148901759741e+01 -9.687876460363050057e+00 -1.413599891258897223e+01 -5.144449642401768052e+00 3.732253452993077047e+01 -1.078022934172721037e+01 1.562717454597723687e+01 -8.335484607826934678e+00 2.050069954469836375e+01 4.303278438826836805e+01 -1.491410087764413639e+01 -2.865101279726471972e+01 2.436749910948571518e+00 -5.055812231091090680e+00 -1.332468306701157701e+01 5.094452254653348433e+01 4.485798005576311809e+00 -7.812062634678174078e+00 2.946836062363503927e+01 1.204807935667833263e+01 -9.955010558293203360e+00 -1.776025737387289283e+01 -6.331495687461496935e+00 3.057095233927896771e+01 1.230230993498676817e+01 -2.602540196380292770e+01 -2.944013673785201490e+01 5.086240818385215690e+00 8.368911165630185778e+00 -5.893207063470025986e+00 -1.454341234720610565e+01 3.133432773713614949e+01 -1.185421641237669199e+01 -4.764685219268270089e+01 -1.077401959636790529e+01 -2.356595050545770320e+01 1.514493155695147486e+01 -7.877468687049409723e+00 -2.121687498037771036e+01 9.287141712581291841e+00 3.269301203087751162e+01 1.843792355864472299e+01 -2.710674006069416109e+01 2.327866701893276513e+01 1.110131310900174739e+01 -3.879636375098306722e+00 -3.263285095608473796e+01 -1.491137563722582371e+01 2.214430082601172955e+01 -1.986211693325540040e+01 2.874930596497503821e+00 6.780811536084961233e+00 7.164400629848822533e+00 2.831305633384873488e+01 1.341948221005718622e+01 -1.200902095523273161e+01 -2.972341884488290020e+01 4.006283170223721157e+01 -1.593539027730267499e+01 5.031935750961223697e+00 2.401175843052385162e+01 -4.226551471959771789e+01 2.997747385892422400e+01 -3.219204164264727552e+01 8.650422595535046000e+00 -4.199751027723820584e+00 1.210191381053700432e+01 2.061625580438289518e+01 6.413178448697054890e+00 -3.288345099957553863e+00 1.307964937203820099e+01 5.941047036972837425e+00 1.382233836687697881e+01 -9.053291135834781400e+00 1.614907981979947138e+01 -1.049399394076057490e+01 -2.815245717917736812e+01 3.708574915448248532e+01 -4.349963552662490684e+00 -1.340760521733126431e+01 1.580896444656365363e+00 -8.512248057493838616e+00 2.175055364516737555e+01 3.249228767962539877e+01 1.444590137723635337e+01 1.542309676948510777e+01 -2.556935717322202706e+01 -6.689764911213686105e+00 -7.114454554850598633e+00 7.411820000547003850e+00 5.443342724578339187e+01 2.017840437167748036e+01 1.910698288276033940e+00 -9.475943088298816264e+00 -3.244316685563432667e+00 4.684909892754729910e+00 -8.705920695197079340e+00 -8.275299891622424298e+00 7.190558806189613961e+00 -2.799872791943330697e+01 -2.268093480047056332e+01 -7.524800496190918508e+00 -1.687350028556845771e+01 1.639302091782727189e+01 -1.070504434269478899e+01 1.791374277278310956e+01 -9.285936464369422438e+00 -5.013647181507538519e+00 -8.762195160857238818e+00 1.529346622848455794e+01 -1.445056839516094804e+01 5.348210739902302890e+00 -9.550881671737347034e+00 -1.816458839027118799e+01 1.077631810864738782e+01 2.620633584668838267e+01 -5.467909335256599945e-01 3.673979040186513778e+00 -4.821519813283243749e+00 4.663888286124173987e+01 1.270030038896742752e+01 1.461738564931286355e+01 5.601855092499908650e+00 1.134357608918510785e+01 -1.774444386077224678e+01 1.866448220648044298e+01 -3.131573262484649511e+00 -8.107133688680193018e+00 -3.457411017303515166e+01 -4.101376041654263815e+01 1.326637239468403351e+01 -1.427018871678316536e+01 -2.275743731114066293e+01 -1.711135120005842936e+01 -9.645569522579755528e+00 4.116637404354521124e+01 8.554842013894429442e+00 5.278871668310260112e+00 2.299901384529022863e+01 7.465727720699906200e+00 -1.438492460433946629e-01 6.507835383969748366e-02 9.313490381945362273e+00 -7.469402922859563532e+00 -1.502227556191796509e+01 -1.789156557389183888e+00 -1.176509572378979485e+01 1.450132964555761461e+01 1.784566817631307245e+01 1.643457450811335363e+01 -3.387618940924762967e+01 -3.923850290496621263e+00 -1.119512694890204330e+01 -3.387070121069002226e+01 -4.300934390567654475e+00 -4.952516922925668474e+00 -1.067697375725298947e+01 -1.769341888342884062e+01 2.573019903117787521e+01 1.802854795841280833e+01 9.174024620690895304e+00 4.356890445220963670e+01 -8.416640026142191644e+00 -1.348966901242742988e+00 4.279295980371618846e+00 -7.362887982797423625e+00 -2.269184039521488927e+01 1.914644623033095172e+01 1.272639116921603630e+01 1.067289645407506526e+01 -4.097002038042452909e+01 1.998993602122966706e+01 -5.144952880693281827e+00 8.542361127087714223e+00 1.137474862060594738e+01 2.587197935662288728e+01 1.524199801415669064e+01 -1.000595880060212295e+01 -3.530622466786140112e+00 -2.762881573710345862e+01 -2.535893266305609473e+01 -3.700309797891671337e+01 1.277622600072768344e-01 6.625710662659519912e+00 2.156038515118118681e+01 4.082053052544618765e+01 -2.263759611325286869e+01 1.729196759683174278e+01 2.223823635399339693e+01 -4.425796533145248191e+01 -5.960245759824996270e+00 -1.205328363451651441e+01 3.388804574675609160e+01 3.030782016741910390e+00 1.167898667214452679e+01 -1.565453301028283173e+00 4.498338433141360326e+01 -2.380940617713392626e+01 2.339905825047335952e+01 2.304719284199921958e+01 4.309262042362652778e+01 3.235517672136214884e+01 1.689284846792181494e+00 -1.646939349975634315e+01 -3.982956234917785565e+01 3.181609296612102256e+01 -2.159829761344367682e+01 1.919286545443940639e+01 -2.502581492982096734e+01 -1.140298770026480568e+01 1.563666275419246743e+00 -1.274172587592259731e+01 1.525562203009518392e+01 6.678997771192181077e-01 -1.367271028346110362e-01 -3.696863169437968055e-02 -2.196251106785982898e+01 1.945908752915682172e+01 -9.098356555253735323e+00 1.760406087534462571e+01 1.812815700653936091e+01 2.481247143652463905e+01 2.186627804660711405e+01 -2.389316788181183870e+00 -1.344100000006577922e+01 -2.349625779629052857e+01 5.699197470344861571e+00 5.939630594423987020e+01 -2.270880306193340914e+00 2.497245612377711410e+01 1.010651616311790058e+01 -2.147616539523493984e+01 -9.682482638454569468e+00 -1.561355874057537818e+01 1.882945031748671028e+01 -1.366860158397689595e+01 -9.614123827971721159e-01 -1.169590780599557078e+01 -1.745248062177069182e+00 8.636101750599642912e-01 -2.770232592634751256e+01 2.856803283459117893e+01 8.525971801340479495e-01 -1.292051491147244668e+01 3.161165664644062900e+00 -2.111357674216341707e+01 1.257780125350332945e+01 8.622387388634493277e+00 3.595022904963121491e+00 7.733472813141134772e+00 1.770953435802356779e+01 8.556691729619549491e+00 2.702496265460932889e+01 -1.212518691084178535e+01 -1.532257624322531653e+00 -4.413331834335726178e+00 -1.590926077459960020e+01 1.890302112714775662e-01 -3.525061004137252496e+01 2.821190724584817389e+01 -4.260278704254752569e+01 -4.146507613417239391e+00 2.347234367796011156e+01 -1.711800435838941681e+01 -1.479022107765926286e+01 -2.737881906519176844e+00 -2.256444257173772527e+01 -2.757510759137072398e+01 7.104309713171804930e+00 -9.370832670786050755e+00 -3.844252352861482791e+01 1.264367319716672000e+01 -1.021618375691474689e+01 1.786363339352306312e+01 1.125614605440259375e+01 6.391265756556156141e+00 -1.028592896120105848e+01 1.175911401737434581e+01 -3.393287466480713555e+00 5.263868744761194307e+01 1.890013197113395194e+01 -1.240206663038769008e+01 2.846771578083897580e+01 6.206779743359133406e+00 -9.858187892315047662e+00 -5.425426316182092989e+01 -6.974978598748363012e+00 4.484435529785185004e+00 1.136395366407337093e+01 1.550368009304813199e+01 4.293885484959084842e+00 -1.775418397263814674e+00 2.481629296448078037e+01 -1.535326883689331368e+01 2.271287803936847283e+01 -1.731146777866484143e+01 -3.745809358029462999e+01 1.464730630564573133e+01 2.497418685369124347e+01 -4.013058563547950541e+00 3.667108408311144530e+01 -1.969318694181162144e+01 -1.030981401000339126e+01 1.822742357276890957e+01 6.200605518773338432e+00 -4.607713575411093387e+00 3.551788263862791784e+00 6.161222878009020576e+00 -1.575788623643707353e+01 -5.231020145891662310e+00 2.979922437300115234e+01 1.238497681543130335e+00 -1.614134702364857787e+01 3.773580197042011264e+01 -8.424655112998735262e+00 9.551468956021818002e+00 -4.140506871840882397e+00 1.003051354791731420e+01 -1.321245541539586732e+01 6.168999534638518867e+01 -2.867722214640518463e-01 2.301516522528151398e+01 -2.703413555698039872e+01 2.780016285734913239e+01 1.847119860411045522e+01 -1.017683666091392425e+01 -2.885896990092050629e+01 1.662569731310430754e+01 -1.445414113167550596e+01 1.960203561415301010e+01 1.461321690684214758e+01 -1.536028174044361272e+01 2.814056621078410103e+01 3.882523794700929454e-01 1.282886826293986715e+01 -2.689702961599704789e+00 1.729069390040692156e+01 1.274153456173120880e+01 2.286226204808823681e+01 8.658794118065786805e+00 -5.974536529320309874e+00 2.759460296349641339e+01 -1.265599483731930164e+01 -4.057307427804718536e+00 2.614392920996979797e+01 -4.961310451200779070e+00 -3.047885379099811587e+01 3.020285506182792901e+01 2.010668905464890344e+01 -1.581872367905280008e+01 3.416128145210132061e+01 2.264978618809596256e+01 9.083606338573419592e+00 1.950554639748797214e+01 -1.397833682695967639e+01 -4.284616585429223967e+00 2.457677337577631604e+01 4.611544206754325970e+00 -1.373785486089686003e+01 -1.780203904559933648e+01 -2.984393963579794473e+00 -1.900043194440759198e+00 -9.904903739140760166e+00 -2.919683633970608927e-01 5.026791498096010002e+00 1.641123146480595807e+01 -1.272694672760949830e+00 2.728036257039232471e+00 -4.506001934580113222e+00 7.093477458687800663e+00 3.937513168649070394e+01 1.676689856458284922e+01 3.776872824348180302e+01 2.423390369157608504e+01 5.328121392177922466e+00 2.497652959518728721e+01 1.743068496844260018e+00 9.393058729110711269e+00 -7.041108138288025842e+00 -8.957672416604889776e+00 1.214775872830468728e+01 -1.220360571150943585e+01 -1.211004768373922147e+01 -2.394962393201534212e+01 1.721618298201090980e+01 -9.809454009974601263e+00 1.245742275913859132e+01 -2.646567004217829222e+01 4.537644885158899355e-02 -1.979629200082939278e+01 -1.732175147908917268e+01 5.487552518631092724e+00 1.264726493621946091e+01 7.244014815712453093e+00 -3.554004354872407845e+00 -3.759711004014140823e+00 4.949420291942754346e+00 -1.986574359574012849e+00 2.968640779806389318e+01 1.610979455308955721e+01 -2.165231465920419396e+01 2.868812758895598058e+00 1.175065901591379536e+01 2.769786170463560637e+01 6.453167571411769998e+00 8.763713439424426710e+00 4.219396488661011801e+01 5.224991987311465635e+00 -3.775120597595913097e+01 -1.163344509516298686e+01 2.039908849119327527e+01 -1.668998883456975690e+01 -2.034152666695930645e+00 -3.981549523800189672e+00 8.136484173271062659e+00 3.163829102990717601e+01 2.517348334219374806e+01 6.352774905643405745e+00 6.854104785033961811e+00 -1.514678979511681511e+01 1.437944482235093702e+01 5.701583332550761440e+00 3.267052569603319512e+01 -1.947874157417976804e+01 2.426564255039567541e+01 -4.110415551206702389e+01 1.595675205316169709e+01 -2.937223548352934088e+01 -1.987711111064958658e+01 1.392652248601984333e+00 -2.922706995523645546e+01 3.436271142105348275e+01 -2.836620441653123237e+01 -1.012088587786509342e+00 2.947302043077483447e+01 4.362732322529601703e+01 -5.304078355168795333e+00 1.385479028183021555e+01 -3.405181715197475700e+00 2.876083359179865795e+01 1.811621272109973591e+00 2.856036204752470553e+01 9.665839615692529918e+00 -9.815003426984414858e+00 1.991190161970101968e+01 -2.579778532290632853e+01 -1.181801288004492356e+01 -1.344768574749617152e+01 -3.699197849842272845e+00 -4.550546506486153930e+01 -4.226549133470351194e+01 -2.472112326949554273e+01 1.254820016006016914e+01 1.966230055459169535e+01 5.885553058859363418e+00 -3.766551934898931808e+00 -1.306513701453305032e+01 -3.319635686656286566e+01 3.879682681014294143e+00 -5.112451721453396658e+01 8.951482929010181167e+00 9.127748345040431754e-01 1.156844471876114255e+01 -3.285257362152244553e+01 -3.755774698569234182e-01 7.200037907423332939e+00 1.341943459676612704e+01 -1.327567742094158909e+01 -5.042988936939333255e-01 -2.540580721370302086e+01 -3.649441376557576611e+00 1.769478751662131311e-01 -8.600714147150918976e+00 2.448650300747834052e+01 1.566537009059788765e+01 -2.530891038795029502e+01 -4.174050116053037129e+01 1.238713393782293615e+01 -2.169749477905148183e+01 -2.261878205541127507e+00 3.142050870309016375e+01 5.196904003277831308e+00 -3.771254891467955161e+01 1.617033746764928503e+00 -8.045355874420863529e+00 3.547525984499879659e-01 2.166411028292973029e+01 -1.300780039200971316e+01 -3.536217253420747664e+00 2.338826259849632905e+01 -3.638803652152035539e+01 -4.421602307868785608e+00 3.417757423433678809e+01 -2.943680883542892701e+01 -1.683202414452418028e+00 -1.981901093916270185e+01 1.388874071888077566e+01 -3.852307612217254018e+01 7.579531239492992789e+00 2.956670441803542460e+01 -5.409563460333419016e+01 1.051009181544835513e+01 -3.203598109447897713e+01 1.369753495253048126e+00 1.031183111972556077e+01 2.092215641070321652e+01 9.553049969643012673e+00 -1.510003542492692752e+01 -1.248650537719504294e+00 -4.949784279997646586e+00 2.399266427040556948e+01 1.433522733586965536e+01 2.094525646442342648e+01 7.790025693275840268e+00 5.697875329443210290e+00 -2.953210216748785655e+01 1.044832660381694822e+01 -1.129836977022045019e+01 2.395278884806166531e+01 -1.635700716902458751e+01 1.232581933027385901e+01 -9.835923172680749005e+00 8.168692487995826923e+00 2.416172993464554608e+01 -3.174002288168999897e+01 -2.409178637708771831e+01 -2.593852971812923158e+01 1.029172817863913014e+00 6.539568931482459213e+00 -1.281672087269769555e+01 3.769198090580765381e+01 6.142305741457052193e+01 4.936874161215242474e+00 -9.875249698891860106e+00 1.011675799370172513e+01 1.446691680109041922e+00 -3.649211595628368343e+01 -3.020953058066849195e+01 -1.911423382509621405e+01 6.978363882815035169e-01 -3.906805636724041619e+01 5.174332416144959979e+00 -4.028762009522297660e+01 1.472150601627338240e+01 -2.884923823834362722e+01 7.765775348201476191e+00 -3.987137396684769186e+00 2.522584512691562963e+01 4.192749257634071114e+01 2.114534012203625224e+01 1.901774493247104303e+01 -8.777029343401810735e+00 -1.065813756570102022e+01 -7.592392756757738503e+00 -1.831885635665342704e+01 -1.259707293056654720e+01 -4.972454340213189106e+00 4.233879686462671543e+00 8.728453263447439880e+00 2.375797609526650689e+01 4.603840356953329049e+00 -1.860746930008671640e+01 1.543366367583382370e+01 -3.573996166332125135e+00 5.540159931163851859e+00 9.339628026476663791e+00 3.855040730944232941e+00 2.380229562196129933e+01 -1.850452075892677328e+01 1.905370167524779035e+01 2.850181509928211199e+01 1.003123356407536981e+01 1.465290496175949642e+01 1.748876149852098649e+01 1.329916439148338014e+01 -1.148982909397625107e+01 7.473733843767450757e+00 -3.813932432936036676e+00 -5.973745194221833366e+00 3.298463074010692964e+01 -2.633283110749488287e+00 -1.427704035620604994e+00 3.065303000853992899e+01 -1.665213294356331275e+01 -3.674437449103260178e+01 -1.140672188893972994e+01 3.935320649008846772e+01 -8.379609346991724550e+00 1.406168809924904650e+01 -8.886780549979862442e+00 -2.945920714565016496e+01 1.513442777584791621e+00 -3.406556221851521826e+01 9.681231033241175510e+00 -9.023476761898006515e+00 1.642154897683723291e+01 2.418408224467470546e+01 2.899185027134858572e+01 1.316750865653053104e+00 1.807841803924155499e+01 7.624016857360996546e+00 -1.550779879843585718e+01 -1.613500704738190450e+01 1.596105678031247699e+01 2.928264636676953803e+00 1.501340303096271356e+01 -4.928479120629496446e-01 -1.303889713524659655e+01 -1.267203330019526852e+01 -1.968795979160589482e+01 -5.230068930748927158e+01 1.620676534723848405e+01 1.651417483954175225e+01 4.881155484505215192e+00 -1.718678948161874231e+01 -2.110984388368046183e+01 4.081107928783816341e+00 2.310972311649632260e+01 -1.120558462507697861e+01 -2.349763939809153612e+01 -2.224904890906701382e+01 -5.534087851820252979e+00 6.528496408248239291e+00 9.774787232035002660e+00 2.864744115372324984e+01 1.056712947985735118e-01 -1.301771468848526503e+01 -3.041305361338618596e+01 7.520247020392969439e-01 -2.368361405125797070e+00 2.076871605252236108e+01 -4.013446701851268017e+01 -1.246831585388442321e+01 2.775518911369714203e+01 -1.631190169156192837e+01 1.446496284009317179e+01 2.294146079811583405e+01 7.217621930260904151e+00 -4.809323740920329548e+00 -2.445917164987885428e+01 -1.501140333964223217e+01 5.132710437624002919e-01 1.688045701854734659e+01 -1.786572125399888966e+00 -1.786286032450163219e+01 -1.135439601922558062e+01 -2.782672200830940312e+01 2.149460073642039148e+01 1.705042035219720375e+01 1.110232863890716182e+00 -2.233614204822715887e+00 4.540214907618328688e+00 6.239809686179771830e+00 5.846813069417486020e+00 -3.296363216667719698e+00 -4.901098224974213480e+01 1.226634162786238313e+01 5.191678364758494268e+01 -3.556409681898699660e+01 3.483637905776586496e+00 9.458799898418554619e+00 -4.818377778522447308e+00 3.421495481306871511e+01 8.627394654332769974e+00 -4.206795843175389393e+01 -7.732517760165846354e+00 9.191271486687092818e+00 3.222922089869077578e+00 -8.691983915614153844e+00 -1.359942359970524883e+01 7.640704129039400883e+00 -4.127389164974685798e+01 -2.049683975699296923e+01 -2.362093431400047194e+01 1.318688103156745051e+01 4.738393010076678991e+01 -3.843381343427853203e+00 -3.002971165906002327e+01 4.467636015364214508e+00 1.676962062955804811e+01 -3.370192371940941456e+01 4.838763995484226754e+00 2.191570172080744072e+01 -8.104529133198414836e-01 -9.112406551755519502e+00 1.070914256502481177e+00 1.009064835412020855e+01 3.581888574781413759e+00 -2.386143768068926008e+01 1.391882801128982905e+01 2.542845291011326836e+01 1.007144981997065969e+01 -3.136090377805675455e+00 -2.055860682479471180e+01 -5.058219504315706772e+00 9.008375215257325763e+00 -7.419964229376848408e+00 -1.611896975314338576e+01 -2.814556065298572918e+01 3.303987284870278529e+01 -4.173207868824583278e-01 1.787641512636475838e+01 -2.649316634583250263e+01 2.245247497786049706e+01 -2.715201266361132326e+01 -9.009489752540842389e+00 -7.483787729817729328e+00 -1.080914935161429824e+01 -1.279883373553153447e+01 2.936483985754567527e+01 1.689781116489281843e+01 6.741874578739068369e+00 4.675858028590294424e+00 -3.426129555391602821e+01 2.402150640185698904e+01 -4.641473991939363275e-01 -4.630542153614014111e+00 -9.738867081885123511e+00 -1.453914489309835290e+01 1.118548291193754984e+01 -2.401549835077463513e+01 -2.705327075068102971e+01 -2.052223021229533018e+01 1.451812925486277095e+01 9.460218434773544516e+00 -7.856565935562897174e+00 -3.193161612207392608e+01 1.274553914165998059e+01 -1.834989694238355540e+01 1.238035393999230749e+01 2.169337473234022795e+01 3.398864077233493930e+01 -5.006434256657108506e-01 9.354504280648207271e+00 -3.991173557874072131e+00 -7.877594770157493320e-01 -9.118798695975742774e+00 4.343593609270738121e+00 -5.875858525266623111e+00 -3.764877110388455606e+01 1.852557346451042974e+01 -2.262209538993212732e+01 2.940401867940525715e+00 1.127786698424309897e+01 4.780205167797539190e+01 1.881701925618129678e+01 -5.272324978286082597e+01 -7.024489201117423143e+00 -2.157209558983786479e+01 -2.589837518317639109e+01 -3.620159094316222070e+00 1.021388908924090089e+01 7.639371134363216242e+00 -1.968175715195165054e+01 2.312531838174286314e+00 2.719957600739109083e+01 -3.798744750936423387e+00 5.733217514752628752e+00 9.200471850062401202e+00 2.619177926073620988e+00 1.015781486850539928e+01 -3.576351946977879059e+00 -3.027161258484989403e+01 -5.784695702834330433e+00 -1.651514828507717070e+01 2.906024414887443186e+01 1.227053849354707360e+01 3.812122668298302930e+00 5.505330877139059664e-01 2.249798612814453946e+01 1.490334002592338791e+01 -1.107704360751092132e+01 -9.142857290281924065e+00 -2.128471220979096756e+01 -1.515656042272378912e+01 1.882172025386711312e+01 9.809554276833857500e+00 3.877662056238825272e+01 -4.631725898851327372e+01 6.153027069928067583e+00 3.569295632841790678e+01 -6.385101377681322354e+00 -1.419908248944153861e+01 4.586281053407635255e+00 1.720421186145514980e+01 2.446851655609712139e+01 4.284552061661730527e+00 1.203962458954745252e+01 -1.777999171282523960e+01 3.650514764842664306e+01 -2.699977418825229680e+00 1.229149755528696986e+01 8.767661788734693928e+00 -2.337609186665865124e+01 2.254365528252454709e+01 1.765406790085255295e+01 -1.440391389120254395e+01 5.574958153405110473e+00 4.032438489702656881e+01 3.478910848788682841e+00 -6.993042071270530791e+00 4.408013624324701674e+00 2.356706612958382863e+01 -1.967653270051547221e+00 2.324453983960427905e+01 2.559210737789218015e+01 1.399355587499174369e+01 6.390523917905124307e+00 -4.506917633988507532e+01 -4.805060580974164886e+00 -2.365189174360415425e+00 -1.268286566828862938e+01 -1.265640050496772417e+01 -1.760229713551212427e+01 1.894269981390634427e+01 -1.920310037726456187e+01 3.720878876704983895e+01 2.275952766796913096e+01 9.212187398497214019e+00 3.617705653453394454e+00 5.771837613385104149e+00 -3.905235319781580117e+00 -1.446760380938946255e+01 -6.762501372699517788e+00 1.546876619200831726e+01 -1.977695760237649125e+01 4.631372769955265767e+01 -1.215377639047138913e+01 -5.945604549342711920e+01 5.957596983288949488e+00 1.018277381002050497e+01 -1.799061498726501673e+00 8.517894007821858793e+00 3.435676994204023060e+01 2.852605825647772519e+01 -7.178404774081829309e+00 2.601253292332093281e+01 -3.730853276326436685e+01 1.973657007702658817e+01 1.310991689479568301e+01 5.422936395778279461e+00 -2.242936976342560840e+01 -1.596468770540187876e+01 -1.506044567821714963e+01 -5.617091992374007248e+00 -1.172303668206114757e+01 -1.574841929257797535e+00 -3.804697835090090408e+00 -1.144257340518425892e+01 1.901294169184769700e+01 -1.730150399360119806e+01 -3.169325036210511826e+01 -2.819181052448792713e+01 1.718034218202361174e+01 2.841365731573194608e+01 3.055184727962980418e+01 -2.093878025724062297e+01 2.648111846359395116e+01 1.438133907248761822e+01 1.446319637373038347e+01 2.167748896993109042e+01 5.755256678537695514e+00 2.024755039613117091e+01 -6.347559185870470522e+00 -1.126706827858060578e+01 2.243890466630159253e+01 -1.870499261962014970e+01 -1.054224935885245173e+01 -6.754393834152695675e+00 3.656118936358804206e+01 -1.592689255274578564e+01 1.160991115293798437e+01 8.453629380216055367e+00 3.956011185431249633e+00 -3.351654396204013509e+00 1.158454712001871378e+01 -4.299688090480407965e+01 -2.856631405133333246e+01 -1.043903628213273471e+01 -2.413635171034172089e+01 9.128705473426229844e+00 1.222838421222677319e+01 -1.242315947011156041e+01 1.032685096845549566e+01 -8.314501538827153482e+00 1.216282143363004842e+01 1.799411708934802334e+01 -5.113319507997027280e+00 -1.118274425952543716e+01 -4.245404949825624996e+00 1.938652718129902297e+01 1.441846676718965270e+01 -1.085178541596825558e-01 -5.473182925410120525e+00 1.952172347843638534e+01 -9.121437685936419015e+00 -1.103023198105578295e+01 1.806742740815129622e+01 -2.683013636506363042e+01 2.646670476946778194e+01 2.562509289934879675e+01 -2.041395466578335771e+01 4.895512025048620330e+01 -2.265144640447668678e+01 -2.147038928443602401e+01 1.563097597351639045e+01 -3.954657954851491297e+01 2.851122948488468722e+01 1.807140695956662313e+01 -1.185213058527919028e+00 -9.872954600351770083e+00 6.450545615412542233e+00 -1.184163016529132584e+01 -2.167970580666248992e+01 9.618138536830757701e+00 -4.070567998786351893e-01 1.625164763483336472e+01 -6.653376696481071662e+00 1.375680974670817136e+01 -5.333903237516816276e+00 9.446873307261111075e-01 -4.033354178897450026e+01 1.283982269400261877e+01 2.945728800222151733e+01 -9.926094880195083903e+00 -6.039460430055386686e-01 1.873498893336017490e+00 -2.599444528132051602e+01 2.008721517314068450e+01 -2.058015847088786821e+00 -6.810905977838826786e+00 1.952335283614100447e+01 9.474249427104306065e+00 1.093353378061808989e+01 1.639276915713542593e+01 9.710457574679253412e+00 3.223235042595588595e+01 5.427555027477497518e+00 -1.199574085328557516e+01 -5.731196527289085907e+00 4.728710237185834941e+00 1.140915098339821476e+01 2.783750284589665469e+01 2.716537054746902768e+01 2.335545664582313918e+01 -8.229953604223116947e-01 -1.528101866613020832e+00 -1.619153108371614280e+01 -2.869852609672985011e+01 3.086754434440087014e+00 4.948112002214403837e+00 1.173169874006500990e+01 -3.481752470222618712e+01 7.858236532519007334e+00 -2.349255466492033761e+01 -2.580819783659859112e+01 2.109439210031458600e+01 -7.998530355947216286e+00 2.133976489930697440e+01 -1.791622908102312905e+01 9.530861421996425165e+00 -2.408602801216208533e+01 1.779357093810780199e+01 1.533025569741241512e+01 -1.056852046089588981e+01 1.621304963644725206e+01 -2.053824212021050499e+01 -1.671398153618756055e+01 1.492047158118156247e+01 -1.354298318395243328e+01 1.430215317138562536e+00 -3.807857351802648171e+00 3.820914869055741292e+00 1.813178322753489624e+01 -1.817503597280082372e+00 2.335499222803693264e+00 -1.395187390835559782e+01 2.055489131326470797e+01 -2.645725902607297897e+01 -6.032582343647996836e+00 3.999300298897741079e+00 -2.842351648873165715e+00 -2.063475086117158241e+01 1.355366243600116860e+01 4.163622402387080967e+01 -5.759825456929950072e+00 -1.403285080261133189e+01 -1.477356530750460450e+01 -6.371812630707558434e+00 2.520831801292485608e+01 -1.261622815720993174e+01 2.384288564020718315e+00 -2.245999549894655800e+01 -1.123018711102926304e+01 6.192585930799520355e+00 -2.432755013410057288e+01 2.119437206971316456e+01 -2.805980850434806939e+01 3.398211421210816496e+01 1.881047355487045492e+00 1.774978030546376573e+01 -1.067063646172654856e+01 1.119957569291306143e+01 -4.750758227768733910e+00 4.164345858186890581e+01 -2.836737131379762467e+00 1.039778215885284407e+00 -2.884352127821928491e+01 1.519892618920343708e+01 1.132159667971579964e+00 2.408889971246447104e+01 9.346838743710625397e-02 -2.753585655910525176e+01 2.848821483760080042e+01 -1.873345415454400253e+01 -2.010630685760049374e+01 -2.043461178939887901e+01 -2.266030172216468941e+01 1.693013939599454432e+01 1.395682352495015266e+01 -3.001167758180414324e+01 1.652943885232564725e+01 1.627722250797010872e+01 3.875946426410645529e+01 1.608603801598169269e+01 -1.335801810166513448e+01 2.332662847029959963e+01 -5.532068361908674348e+00 2.733905810245163082e+01 -1.214887473916584248e+01 -8.907735841304711855e+00 -8.599672216301716965e-01 1.338766110284249145e+01 2.364837765319603591e+01 -3.395830868024829474e+00 -3.568318504345256326e+00 -1.831422420356801339e+01 -1.710095561320098057e+01 -2.606410929301309132e+00 -5.706854267488703059e+00 -5.366359377322693192e+00 3.706106130376133478e+01 5.854696770270980011e+00 -1.063004771290946771e+01 -2.268825978037979141e+00 -4.467960392018585480e+01 6.123793442372399198e+00 9.640100736200237108e+00 -1.235810979991194714e+01 6.787376941625982596e+00 3.271041467974697525e+00 -8.994053336453053937e-01 1.619006004715137337e+01 -1.225377944213079040e+01 -2.877238096360728292e+01 7.905139056737125358e+00 -2.262587186277985296e+01 2.062645712932440034e+01 5.368285143902959966e+00 2.299055641718303988e+01 2.231804991287578233e+01 -9.783226219655912104e+00 -1.922489301394946537e+01 -5.403841086046511144e+00 -3.079786303788951241e+00 1.683466722666537763e+01 -5.349940869529557119e+01 -9.936937676838251576e+00 -1.960678331814369812e+01 1.344372409663874102e+01 -9.795093350629739959e+00 -4.517116219545998845e+00 -7.037190627892167427e+00 3.531766431582950450e+00 1.374779107223180974e+00 2.713339140140839234e+01 1.726464679689543402e+01 -2.702283348491683057e+01 -1.091597081083172149e+01 4.061686010339981223e+00 -2.052210143697712041e+01 -2.676767830087284139e+01 2.937627820106622778e+01 -2.437832624234303580e+01 5.681213646753990432e+00 -3.682936176402225925e+00 -1.686272839209115659e+01 5.769598758961312690e+00 -2.389041912881342267e+00 2.348521023280328279e+01 -3.279982216529957917e+00 -1.100898788160806951e+01 2.130472902084712672e+01 -6.405425459149500966e+01 1.708396418465151356e+01 3.154890403100957030e+00 2.463310833428300484e+01 6.792309001281839009e+00 -1.616664371092009134e+01 1.428602981359976454e+01 -1.251846438459852351e+01 3.426083459326042657e+01 -2.801317134206285786e+01 1.328853593884183049e+01 -3.006829619327073999e+01 -1.783035671979381931e+01 1.818329092710667183e+01 1.926414966432638209e+01 1.496746160928369207e+01 8.722430729358510604e+00 2.748699278563563997e+00 7.128164285923512367e+00 -2.220076948524111771e+01 3.446286674985477561e+01 -8.216541267843654239e+00 1.632324680561334951e+00 7.352650432737900310e+00 -3.306864650661247396e+01 -7.888310446967227385e+00 -1.494772996173020552e+01 -8.801921400370648740e+00 -1.887441230587398167e+01 -1.858112242969701899e+00 3.450630992900416771e+01 2.079944861276320722e+01 1.031052509015137275e+01 3.124286834639406152e+01 -2.228626114170430128e+01 -3.809523716565003326e+00 -5.072973067582723594e+00 1.069580840496826002e-01 2.035519716940418888e+01 -1.263986949156317863e+01 -3.740261460490436463e+01 4.702519480889593595e+00 2.287348649040351845e+01 1.211455824891774569e+01 -1.713948875200335209e+01 -6.157594788932991392e+00 -4.122965617507149716e+01 -8.315393472223732152e-01 5.198062390972991054e+00 3.650984587484728650e+01 -2.269696142775372039e+01 2.816063625880161680e+01 1.570213145393719145e+01 2.339646548503015921e+01 1.089901230073471794e+01 1.743289224193518905e+01 -2.704521175739831662e+01 1.099455065159103917e+01 2.352356611183790491e+01 -1.980973185501069489e+00 -1.784119718344688721e+01 -4.196829126904651730e+01 -5.357726191219247980e+00 2.735213828805665059e+01 -1.357896471896715918e+00 4.503065401243551591e+00 -1.659575932841174861e+01 -2.585716453078070387e+01 2.078369803505249891e+01 -1.464604706310878512e+01 -1.491654596900596097e+01 2.845146759957940219e+01 -1.186998674940268295e+01 1.020137745630140635e+01 -7.673964958848679352e+00 1.698975545300345047e+01 -7.453618454891653977e-01 -5.701746405690347963e+00 -8.464715623209158935e+00 -2.885956089612809450e+01 2.953690263105032798e+01 -1.169502298549857144e+01 1.131573149096762876e+01 -2.410707633887457746e+01 -1.557999959341522178e+01 2.529952458454814845e+01 1.115007874441684166e+01 -2.889098936299458842e+01 -7.823625158926473588e+00 1.485927455118519980e+01 3.878944045865228674e+00 3.709682112961243838e+00 -1.324213629685598903e+01 2.909768212156274103e+01 2.967595865913795095e+01 -1.996697022785807363e+01 -2.137126461243823172e+01 -4.507914496379978431e+00 -2.139121881651253432e+01 -2.136142976663552773e+01 -1.027812371437840255e+01 -3.112043817716109118e+01 -1.190072730938459555e+00 7.999523061060790141e+00 3.298615484229380002e+00 2.903658194994596542e+01 -1.012204925732014438e+01 4.649761070612537850e+00 -4.979855491296863335e+01 4.314230535374001363e+01 8.428231344006915648e+00 9.958687527226127045e+00 1.442803826104863418e+01 9.287735238560637097e-01 4.158761774302912784e+01 3.265704078096938634e+00 6.646705466246945804e+00 7.757000041307887450e+00 -6.266677068290695374e+00 -1.316489984622362819e+01 -1.530079526814600399e+01 1.316720663960608917e+01 2.982533163019979838e+01 4.173212939572474411e+00 3.857982257353303623e+01 -2.032484010137166308e+01 1.976088642612016244e+01 1.319745925426491162e+01 -2.948297268366815871e+01 1.936578398177102400e+01 -1.929023559667500040e-02 6.378630554599827640e+00 -3.824054877712502787e+01 -1.173214450114957508e+01 7.589938715432595018e+00 1.212392673509562258e+01 1.349139852385717120e+01 -2.921485634322653180e+00 -7.021994363329461031e+00 3.467169698870896655e-01 -1.381701315148168518e+01 3.257382049053111928e+01 1.403265432114683797e+01 -2.557724912474742318e+00 1.527376015756471528e+00 -3.985731261961202865e+00 7.264266904476082587e+00 -8.965986340840798263e+00 -7.356288420192080846e-01 1.921823162841841182e+01 1.255494878708332429e+01 -9.206216498068712895e+00 1.654293233806658137e+01 4.109399981335102758e+00 1.953125109151632799e+01 1.670965280949619114e+01 2.586286150391904570e+01 -4.680649830966085445e-01 3.442980835001209883e+00 -1.848905084505862462e+01 -3.505165971049538598e+01 -8.168172393292296718e+00 1.414768028821956070e-01 2.950431180088383698e+01 1.289951396979762421e+01 -1.145105882027666500e+00 -1.697405407815393730e+01 -3.610587755077964545e+01 -3.600796781679351000e+01 1.801487046893384658e+01 -7.137818259670392962e+00 8.812288907922386727e+00 -4.888557081578513319e+00 1.438396434675978242e+01 5.803267830896578161e+00 1.179847899155087987e+01 1.356845642175528432e+01 7.336341396708530915e+00 2.175824331758441588e+01 3.552729210761562939e+01 1.887111466327637288e+01 4.670961757652499102e+00 -2.390277764593853327e+00 5.726299087195457105e+00 -4.023769975267395438e+00 -2.323681825171576065e+01 1.592967334238563026e+01 -3.119428923700044720e+01 2.235667840405422879e+01 1.152054984776769331e+01 2.404943501560867336e+00 1.102887411390956807e+00 -1.797337727187827738e+01 1.877615813485894947e+01 3.081625974405477919e+00 1.339759730196925069e+01 -2.393824507604085383e+00 2.370420238090179410e+01 2.581342260727838678e+00 -1.067048476727960349e+01 -2.229071127943939956e+01 -8.857115234331759623e+00 1.576453544575141663e+01 -6.849912746030274668e+00 3.933253202384825453e-01 -9.469791066201654672e+00 -4.767680926087400906e+00 -3.675888375354146032e+00 1.724585324960651889e+01 1.656220522529937611e+01 1.165954334419540411e-01 1.431321249816184604e+01 -3.322923275385144848e+01 -1.649320785805980805e+01 1.001375746543163459e+01 -2.305670450211042066e+01 4.066307800120100957e+00 9.372128467437558896e+00 -2.118245183026355960e+01 1.629077268633488274e+01 1.479314616269040528e+01 -2.037505896383012782e+01 -2.279907725227935344e+01 1.565559548259865252e+01 1.231700166911800132e+01 4.077966748741784997e+00 -2.519603929187523050e+01 -2.763015355075296497e+00 -3.240770925069044495e+01 -2.462815087820634119e+01 -1.084747081551949321e+01 -2.873445131862726498e+01 -2.096432002020892327e+01 2.372501239404914841e+01 -1.753605300614378493e+01 -2.249783559749254280e+01 5.871281718102666858e+00 -2.388026517491148226e+01 -1.242529050702255766e+01 -2.867602656581293630e+01 5.072640458531124352e+01 -4.748917963807630827e+01 2.134668324405663142e+01 -2.089555975130345633e+00 3.774962696485817837e+00 1.351550601166853660e+01 -1.858503909964583301e+01 -8.443467356822180747e-01 -1.217677593481109888e+01 1.996006344970179813e-01 4.892634327658360860e+01 1.169928669746686190e+01 -5.458325900152770416e+00 -1.628322788329949478e-01 9.745395825384516542e+00 1.582270462379356246e+01 -1.021730842611410139e+01 1.845750932660554966e+01 3.515884246341375530e+00 -1.602255919242942284e+01 -2.598379935911858496e+01 -2.567756003003884757e+01 1.468299731642032135e+01 -3.662824305119419677e+01 -3.669199597219395059e+01 2.675430524074231542e+00 -3.135777094285387978e+00 -2.489735326239783664e+00 8.099592802562424865e+00 -1.238848230424071595e+01 2.570134410533978198e+01 1.469631617127130596e+01 1.816145380732541614e+00 -1.387922370377940418e+01 -2.049246290676501658e+01 -2.794528573070333533e+00 2.454381134654880725e+01 4.091983951379068785e+00 -2.652154129470199351e+01 3.424732520535265667e+00 -2.109715843208960706e+01 1.767857001146643015e+01 9.336935578673097424e+00 2.124101367041317800e+01 -2.511524744078476701e+01 -3.324872964513396312e+01 -6.501830431342043859e+00 1.211202791314527261e+01 -1.521822152066576628e+01 1.280692092503729107e+01 1.376060775566107353e+01 -2.576663721261258999e+01 -3.299807162291374940e-01 1.600935888645815908e+01 6.116031599025541610e+00 -1.522338175213870937e+00 1.193016452097172042e+01 -1.030375847843567172e+01 9.936924530694899005e+00 5.228468123300427983e+00 2.536022896181810182e+01 4.168650003659656100e+00 -1.824075536489106852e+01 4.194032864509330949e+01 2.904487273081649334e+00 1.121838851173809104e+01 2.871089428946769218e+01 5.491363918275544265e+00 -1.975308060453946624e+01 -3.453978793590851382e+01 6.948447185126177317e+00 2.008924589056298871e+01 -2.516807646057916870e+01 -2.372252957657963179e+01 1.686359640780522895e+01 -5.058690766408101069e+01 -2.193250561839728974e+01 -4.675593255122640457e+00 -3.954873819351482922e+01 -1.632835951018156706e+01 -1.445651289006441864e+01 -2.499000213791356373e+01 -9.163190165033052281e+00 -1.258860081321972757e+01 3.608729627997739442e+00 2.565148814645129960e+01 -1.798715197889786310e+01 -2.189546613148479182e+01 1.075135089122972687e+01 2.291227435941609158e+01 -8.114265610914305205e-01 -9.739166355970947819e+00 -3.190736374066390013e+01 1.363696691943571082e+01 3.046800165325613463e+01 -9.116381132855316594e+00 2.546799345392434688e+01 -1.030716423360793499e+01 -2.194251505260087853e+01 -4.235711827744946589e+00 6.193938055192535153e+00 -3.511269548003302265e+00 -9.302897516818179113e+00 -4.536594478461754676e+00 1.667993358301718487e+01 7.136187140525630745e+00 4.221715305502645066e+01 -3.275572055990667764e+01 3.007797335811084594e+01 2.357854831682406882e+01 -1.923399144691448726e+01 -1.134304571128396155e+01 2.600301443175284533e+01 9.025493305871849614e+00 2.593208522990417819e+01 -2.057067602260331896e+01 -2.510177233526210472e+01 -6.929519117418835528e+00 -2.077055210423008447e+00 -2.042907743037188695e+01 -1.462259234611995851e+01 5.888054738030200630e-01 1.872897345791025714e+01 1.190510080880626376e+00 -2.667989903746276870e+00 1.309268090870332202e+01 3.189270829972420174e+00 -4.528999580801933433e+01 -6.400941687432308846e+00 -1.391631040551147080e+01 -2.230308240926684960e+01 -9.300505189273376994e-01 -1.524513423711941940e+01 -7.523266007401471001e+00 -1.333475847269504300e+01 -2.288113034176479488e+01 -1.285593787086664008e+01 -1.298927776817525093e+01 -7.015903557533379242e+00 -4.244741158167294692e+00 -1.161571042283075883e+01 -1.861565446178366301e+01 -1.343287745852054726e+01 5.268439233491416518e-01 -2.504414202293735769e+01 1.899748559833470196e+01 1.313463434205763569e+01 -2.846702211643600577e+01 -2.440999002955284425e+01 2.053623629938819306e+00 7.433439002678717600e+00 -2.473150594783539802e+01 2.131029696710307064e+01 3.689563456829902321e+01 1.672359736663339980e-01 5.046773094980501639e+00 -3.711918245827379792e+01 -3.836007581291949720e+01 -9.242841150979992371e-01 2.120208905903890440e+01 8.422300008588514686e+00 1.840867078085565112e+01 3.329377422227592831e+01 -3.100098496873101439e+01 -4.378510917495032295e+00 -4.142049485046877422e+00 1.557691530075938502e+01 -3.973395277055789876e+00 -4.348778824223632000e+01 -7.014512472710044966e-01 -5.095833541080878604e-01 2.679217610878088518e+00 4.549333284714560222e+01 -1.629912920070756854e+01 9.396488030689788218e+00 -7.406789650862179997e+00 -1.242749437680830837e+01 -2.449473542094493972e+00 -3.434054964696640866e+01 7.187009189378777307e+00 -2.654772202639358092e+00 1.240155429225873718e+01 3.518870518281968884e+01 -8.611211895761545776e+00 -2.215193027459130803e+01 1.991071369837584726e+01 -3.124517488768871587e+01 -2.055524677243373333e+01 -2.561291046955621198e+01 -1.699497486923104361e+01 -3.606510604471868220e+01 -4.414310383631898205e+00 -4.778198566168878614e+00 1.003990735441396964e+01 8.862996355255640779e+00 9.265209692064578562e+00 -2.674098399948215743e+00 -9.856903781064323411e+00 2.393102964413422029e+01 6.300128740781517855e+00 -1.062952625740544832e+01 -2.609671224440549508e+01 1.913755079909164047e+00 -2.319596259743991418e+00 2.852846158607587057e+01 -2.556555349294701784e+01 1.555885896555616910e+01 6.846393038813789467e+00 -1.458825656020503025e+01 -3.093972144720140705e+01 7.241353179047552047e+00 3.100750295504084519e+01 2.789358276268922054e+01 1.566604198702577833e+01 -1.054279978664155415e+01 2.697562491721370304e+00 -1.884858662722573541e+01 1.589526157496612058e+01 -4.483203785846295375e+01 8.867455672611811224e+00 4.239085309343070485e+00 1.576396434964913951e+01 -4.314485211195858483e+01 2.390728334029439495e+01 -1.042839501901589117e+01 -1.883126674102526987e+00 2.245829099778022453e+01 -1.620052967523282916e+01 -1.026184032853036499e+01 -7.868629157168744115e+00 -1.766694031550079202e+01 -4.275949440451149997e+00 -2.456296644790911188e+01 4.743956221008165386e+00 -6.144281071677770711e-01 -1.814255514952441573e+01 5.011053468719060433e+00 1.482859311597688468e+01 1.056135243025743975e+01 -8.037765958622342666e+00 4.103244693592414727e+00 -3.201024802744023390e+01 3.026866569467442147e+01 -2.139235224906538946e+01 -6.095550097213868312e+00 6.881718112626396433e+00 -3.101193524896955722e+01 1.870808376792663807e+01 -3.926259451797821498e+01 9.695561818534430998e+00 -2.972544848101343717e+01 2.107647926638950509e+01 -1.144011797897658411e+01 -1.647615785298675029e+00 -1.260737912137684713e+00 1.407788394577017499e+01 -2.474224302260417563e+00 -1.273530847106734498e+01 -6.187857876119408296e+00 -6.924758738424965365e-01 -1.665383594855894267e-01 1.296877555339233012e+01 -1.932901061583764601e+01 -9.052934496455270619e+01 3.667538704516879022e+00 -1.441890883921274735e+01 1.845964070339476848e+00 -2.668663397931373282e+01 2.732562332792888782e+01 -1.331499241375536435e+01 -2.981421165008728735e+01 1.976005262451607081e+01 -1.593824601865886770e+01 1.450344843748258672e+00 3.006114910228568249e+00 -1.065848832295918669e+01 1.383739516791845325e+01 -1.517838559260153708e-01 1.636373356091031894e+01 3.816879172116085073e+01 1.323725412164171189e+01 4.061891044924170302e+00 2.277949779672307784e+01 4.565803473887989838e+01 1.948642270314546110e+01 -1.300984297700227188e+01 7.661387189036610312e-01 -3.481251909174317039e+00 1.146003516391776600e+01 2.345659471112571737e+01 1.273742126966756771e+01 7.123263380919020449e-01 -2.111946440941430581e+01 8.743042095543025027e+00 -2.749215396537628209e+01 -2.747221362098461128e+01 1.348008138082186846e+01 -2.237041150220327879e+01 -1.390254324120592244e+01 2.487519025640295922e+01 -9.502979646423089122e+00 -3.033720073086633562e+01 -1.243067984273992366e+01 2.449886662035141438e-01 -1.488560068013127236e+00 -6.042737854971318434e-01 -3.066400572917372891e+00 -2.780422516517951692e+00 -1.016913167180068811e+01 -3.154175199515152350e+00 9.007447361134593322e+00 -8.935904074772073713e+00 -2.951631892431236803e+00 5.111805011045440494e+01 3.398309602816698316e+01 -8.625832108003994136e+00 -8.875989553695641021e+00 -3.205009808745140276e+01 7.348496820635848970e+00 1.570399758094239573e+01 1.090180684478498563e+01 2.387819580396957164e+01 2.659064160875417215e+01 3.760854615175456495e+00 -2.125634457163774016e+01 -7.959743589110531481e+00 -1.266046837851074969e+01 -7.084338347160361593e+00 1.983369885112245612e+01 -1.803701063210384348e+01 1.467460490662356953e+01 -7.449772060047873623e+00 5.950349925492709247e+00 2.496944932630177050e+01 1.180060688485578879e+01 9.297379966221626102e-01 -1.939302241863314080e+01 2.569960286122318394e+01 1.839082975151231025e+01 1.516718483269061224e+01 1.066181837359639850e+01 -2.229343806744019929e+01 1.506703243269741144e+01 2.015822448390618860e+01 -5.132379307609341801e+00 -8.926958970998764842e-02 8.362188764448266198e+00 3.387371291725229838e+01 -2.694993267040654672e+00 1.149248123608525063e+01 -5.388138983706824092e+00 -6.958726971761487468e-01 1.718559506012393712e+01 1.265776217863337116e+01 -7.614026268821259436e+00 -4.104175619094799110e+00 3.448789422559890028e+01 -2.813592678220163990e+01 -1.506833551225544854e+00 3.615608965294987343e+01 -8.193297151222768804e+00 -5.584506721573340826e+00 -3.110019545832086507e+00 1.810165851189904362e+00 4.275247862151783806e+01 4.777975163771236566e+01 1.638575047311973165e+01 -8.243118865545744356e+00 9.899870158526088204e+00 -5.273838447336440538e+01 -1.138846626444130594e+00 -1.176889240920204749e+01 5.078220859877163207e+01 1.060132267361983338e+01 -6.191992493065750836e+00 -2.257184490976149149e+00 -2.411225655368204457e+01 -3.737090444926367550e+00 -1.112666850495372728e+01 -4.490360150114864446e+00 -7.359733055338408825e+00 3.134815516681761594e+01 -1.202755437080129752e+01 1.072752367222370395e+01 -8.655258954767687030e+00 1.520385853603007753e+01 -2.705890558109327415e+01 3.291202635630148876e+01 -2.431603049471210909e+01 -1.077434710752639901e+01 2.683960957862255725e+01 -2.193584114400768836e+00 1.931260269591379952e+01 6.926643586570206956e+00 -2.271460694084093035e+01 -1.218393710114962403e+01 -4.220902740122755858e+01 6.998176856680253799e+00 -1.558001907078868342e+01 -2.339531653107187736e+01 1.378461492025024882e+01 -2.989981831951129720e+01 -1.213825100818451297e+01 -1.720812359586362206e+01 -1.449564944424025903e+01 -1.019698578056032900e+01 -9.403621999065268966e+00 -2.937751519338704753e+01 9.165287995983099734e+00 -2.226654437094087413e+01 -7.513927391490162755e-01 -3.820518265726486362e+01 -4.980613732965679219e+00 7.454589032992304354e+00 8.809620569157598780e-02 1.434281051695949438e+00 -1.042257736454658712e+01 3.812503148769259553e+00 -2.960166948984988000e+00 -1.591519767833140753e+00 2.932543668261521219e+01 -2.334997096321166765e+01 -9.157496848796615296e+00 -1.898879142490662986e+01 -5.154730766287729082e+00 -2.624113174247151647e+01 6.650197036742763856e+00 -2.020249927502952403e+01 9.168308823799179663e+00 4.173157836392724818e+01 -3.655152842614867836e+01 -1.944253917007281274e+01 1.987946089875612188e+01 -7.011322866764416517e+00 -3.842695619471312085e+01 -1.068907176689628002e+01 -9.840111983079204094e+00 -1.480840043340952406e+01 -2.499656550685511291e+01 -2.542580558688846537e+01 -3.484313052653808285e+01 9.579026434318434369e+00 5.363830287396128549e-01 -3.195199319464138377e+00 -1.779219703653460627e+01 2.741916719429828220e+01 -2.304098558908337679e+01 -4.665071844273277435e+01 6.166645471323771233e+01 1.159815652466960145e+01 -1.805972496508814018e+01 4.588456571810471729e+00 8.871402535049954352e+00 -1.430685860825098743e+01 -1.194529822684212306e+01 -1.000393451011446011e+01 -1.675059559897598405e+01 7.524210362229840854e+00 -2.813831816191814994e+01 4.822843407426923079e+00 1.497630851722452405e+01 -2.400531901739761498e+00 9.427557259030361791e+00 3.368633468865478875e+00 -3.756349553609158676e+01 1.504749664830723965e+01 8.139271347483656882e+00 -9.475091867840221838e+00 -5.506077709342307447e-01 -1.868803793363243670e+01 1.228658424855019859e+01 1.362039818669239288e+01 1.312018976138790372e+01 -2.545459101889610665e+01 -2.430698573275464369e+01 -1.851611849220115502e+01 1.427495270438363839e+01 -3.558285005888564001e+00 -1.764192917304569974e+01 1.299008804323768196e+01 3.390934380852023811e+00 -2.616935028345748293e+01 -3.458138548529818479e+01 8.955301926723764794e+00 1.935668298041779067e+01 -2.351594505777370969e+01 1.778457189649083858e+01 -2.727538095430626441e+01 -1.843336557085923033e+01 -3.393454910177436279e+00 -4.395858540425429339e+01 3.295176483161997849e-01 -1.745139108461661337e+01 -1.498965312536702577e+01 2.650782008700196712e+01 -1.299201533738431280e+01 -1.211522497084095384e+01 -4.088654693020565389e+00 -1.699663352148553486e+01 2.455112970791103066e+01 -6.387320057262086692e+01 6.644077858888463695e+00 -1.152958483432255754e+01 2.122004942958130158e+01 -2.364402926379687386e+01 -3.582137663711083064e+01 9.993262655661071747e+00 -4.147415084909268579e+00 2.670394614414143497e+00 3.040162543724359523e+01 8.731861634679759732e+00 -1.714952863929763893e+01 -1.173651586196083052e+01 7.769510402559903994e+00 3.179500446256444235e+01 2.600960084018420915e+01 -3.763657886910013417e+01 -1.459454350854114679e+01 2.727877279678927636e+01 -1.308924804734855663e+01 -3.687549042491613704e+01 6.582654050723462547e+00 3.432329821542667858e+00 1.852136347548080408e+01 4.225234758113026956e+00 2.339331154828898462e+01 -3.981786537759809619e+00 1.737698746457750687e+01 -7.760460552297705483e+00 1.813941025924738781e+01 -1.449877524741049939e+01 -3.769612451501251371e+01 -3.178316001009223513e+01 -2.764776155377883349e+00 -4.509948398755032173e+00 -3.985874686677933454e+01 -5.847889485772967078e+00 -6.598754472887164013e+01 3.505097796867280380e+01 1.913221046570988015e+00 -5.869999600720430255e-01 1.792920171672677920e+00 -2.032361488570202468e+01 2.089709636442714924e+01 3.446368558116677150e+01 7.717579084368486164e+00 -1.834138874937887564e+01 1.847099862493815436e+01 1.027610924095277412e+01 -2.903673851695081076e+00 3.033012761131347190e+01 1.844381628180129695e+01 -2.689188955277233006e+01 2.460633377066471894e+01 -5.217881186867715115e+01 -2.281401001136728723e+01 -9.917291804889515561e+00 -1.154883693442999792e+01 -1.342356571482216376e-01 -3.515007862712273123e+01 -1.552974158872795218e+00 -1.309007419875430855e+01 2.513605758619496555e+01 -4.611331909776214211e+00 -1.756111899692626466e+01 -7.942681463652005114e+00 1.534033492592780590e+01 -4.617399244183152973e+01 -5.396793014712275571e+00 -4.201513339199341601e+01 2.061378451471068018e+00 -2.007248700594687563e+01 -2.241709310680116918e+00 2.881814900863857787e+01 -8.485713881417023430e+00 8.613040367451919366e+00 5.898465446127866940e+00 -7.001242269213291181e+00 -2.180232383194265822e+01 1.490161863317085889e+01 4.704045529614137244e+00 2.658877567487322846e+00 -2.332138999387610312e+01 8.448447679908250407e+00 1.489425121282000930e+01 1.163156647023546952e+01 1.331453468994120648e+01 4.593608759478353676e+01 1.995345897759399634e+01 -2.252318501211216528e+01 -2.134164303189675849e+01 3.949672406111555123e+00 2.712388375674146346e+01 3.765799138933860490e+01 -6.798522936217413104e+00 -1.698769159771769921e+01 9.344483668502883589e+00 1.046224055784425389e+01 2.208539063763408805e+01 1.463162953268252231e+01 5.749065737699260659e+00 -1.056205116742096983e+01 -3.930768997318062929e+01 5.245115809498569703e+00 -1.742255528495178041e+01 -1.475548046703801219e+01 -2.876229707942345470e+01 2.694512481363156464e+00 -7.062367924399901575e+00 -2.852644946036823370e+01 1.219202353703819064e+01 -1.865106619820509293e+00 -1.016688363271039819e+01 3.235674352319985125e+00 -1.047390637290747151e+01 -1.941075970114362548e+01 -1.963072088808203475e+01 -1.437805176270151186e+01 2.957409437835287314e+00 1.628105788086565298e+01 4.547770152059293025e+01 -2.054890555656210438e+01 -1.264312964651811200e+01 6.294873558052296758e+00 2.837228965322035279e+01 3.538472861090167498e+01 -8.078399082730904013e+00 -5.312656342871254367e+01 6.813944651383636142e+00 -4.020626314372451304e+01 8.798981745663432719e+00 2.826467025511215780e+01 -1.196006099237922271e+01 2.605545945271041219e+01 -2.234961112258938698e+01 -8.699563837390000387e+00 -1.955151388145063152e+01 1.355571464577458807e+00 -2.071534862389367504e+01 4.889763709579001727e+01 -1.491359534604713488e+01 -4.505087837891688984e+00 -2.360277419598023485e+01 7.637185270963731121e+00 -3.011700848520489870e+01 -1.169411891299986728e+01 4.631671270259496986e-01 -5.684728757266289456e+00 3.967766166279168338e+00 1.277228669955977125e+01 2.894517901114678793e+01 -7.048142933568715129e+00 -7.882722513961716082e+00 -2.710838774910345705e+01 2.758931227590963875e+00 -1.124602889136965045e+00 -3.351053935924479532e+01 1.270820042656380444e+01 -4.233215819436221494e+00 2.174677528461443354e-01 2.513080562724445244e+01 -1.041968405339864390e+01 4.299460664684070821e+01 -3.395396644349042958e+01 2.345465165135304897e+00 1.546081826430302009e+01 -6.107876817581227158e+01 1.377021410145095537e+01 1.656480083140497328e+00 1.223399530435454174e+01 -1.044085388110632451e+01 -6.865327053657068745e+00 3.292535842786369216e+01 -9.088648039950670832e-01 2.437307463415126918e+01 -5.914963096060800396e+00 -1.179529131103620543e+01 8.538404731833592720e+00 -8.377811553840091463e+00 1.277269331364549032e+01 1.713317648379207725e+01 1.065219676608418986e+01 1.325697458735002776e+01 1.863719950204782094e+01 -7.291201786725648226e+00 2.369909512006491070e+01 1.922128434761343740e+01 -2.123123466981820329e+01 -1.682558241227783746e+00 7.050104999434058106e-01 1.456460682830836184e+01 -1.251706541597507183e+01 3.069488974426104466e+00 3.732473170428977483e+01 -5.756910401665407129e-01 2.423857659989084201e+00 2.393411764040343392e+00 3.154418081365713533e+01 -1.809805530534002216e+01 8.905201499231202078e+00 1.645440102242690728e+01 1.677824325866239263e+01 6.615917007326776123e+00 4.762957618248062075e-02 8.411700380070350036e+00 -7.987893770025266349e+00 -6.905600767829264797e+00 2.908859627157481142e+01 -8.012326688046201184e+00 -8.986106303692324104e+00 4.132001586343506006e+01 1.489189082237952100e+01 4.331115078831466292e+01 6.052746851925708427e+01 7.130925225041504945e+00 -3.232737845433671708e+01 -1.092723137483392648e+01 -2.730670070411606787e+01 8.327289033256541018e+00 -8.573044309676639330e+00 3.298946274472307039e+00 -9.201211245781887982e+00 2.783899083569782462e+01 3.707032210032291886e+01 -1.820952089883299507e+01 -1.025439017426269084e+00 -2.618720219485117795e+01 4.686748877844038041e+00 -6.273565306819250509e+00 -3.745923318316134498e+01 -1.029137598402220277e+01 -4.238918490752094925e+00 -4.352366679462302557e+01 7.574840804937115202e+00 -2.201112864632992938e+01 1.810691190406569362e+01 2.858222851203600090e+00 -3.567390465040900960e+00 -1.103100097546355585e+01 -6.588894961408264805e+00 -2.516570557120598739e-01 -1.644131142384470579e+01 -1.026706505779147527e+01 -1.575940851743729887e+01 2.914350010710891326e+01 -6.148163571680712813e+00 1.737507822703724969e+01 1.817449709014914205e+00 1.249864476924784817e+01 -5.391729386997431206e+00 -1.621648554214016658e+00 -1.772578498957794180e+00 -1.337925635301981053e+01 2.957838603590224658e+00 2.221429948722311476e+00 -2.423064928428167519e+01 1.966336449261224573e+01 3.256030644689518994e+01 5.009248730257568560e+00 -8.455325658202433203e+00 -3.727249599611516828e+01 1.648242886276033659e+01 -1.065752280170185529e+01 -1.365448223719314846e+01 -1.201654936931260964e-01 -2.711632449296805802e+01 -3.289889716998597891e+01 -1.638707340919355815e+01 -9.253722885098849549e-01 -3.845444710197407634e-01 -1.722988850015767071e+01 9.632301251068644987e+00 -3.341907068785600732e+00 4.094976767681488639e+01 -8.990885720002646408e+00 2.639446385055782329e+01 1.818937455357793453e+01 5.354277057794939232e+00 -5.709451395261799789e-01 1.649469669344405176e+01 1.975145488857604192e+01 -5.526790565540752098e+00 1.162858333981730752e+01 -1.941155901588923882e+01 -1.577582309176614928e+01 7.219530414889119285e+00 -2.227187082065194002e+00 -2.144204159188809555e+01 -1.263207946960869066e+01 -2.199383889593482522e+01 -1.239906481660414528e+01 -2.150167823416691437e+00 6.982890169969771854e+00 5.172362921196739904e+01 1.321363625851380874e+01 -8.216169952527849318e+00 -1.092289728518263736e+01 1.325888914945182684e+01 -1.913932572473402161e+01 1.980808363034891784e+01 -3.352435436404333302e+01 5.191926534857380204e+00 8.928311019339673749e+00 1.839070070458642903e+01 -8.467391780744653929e+00 2.884772565304976411e+01 -3.015358526380092741e+01 4.878896398902371701e+00 -1.774578464189349702e+01 8.526702340681026726e+00 1.798976694209629912e+01 2.999371580470031162e+01 3.533739204790751653e+00 9.973393934298865560e+00 -4.323602467085547119e+01 1.563872487510156439e+01 -1.060907400870565098e+01 1.234425677203162941e+01 -1.011170306210287073e+01 4.012536262368361406e+01 -2.772806067525456797e+01 -3.733833416021477003e+00 -1.157720693735224948e+01 -4.768072732341625652e+01 -2.198926571190061452e+01 -2.013313515023047984e+01 -1.343583987161113313e+01 2.766448913262407672e+01 2.037519806757480012e+01 -1.743461200112144738e+01 -2.154568683080188229e+00 -7.039848354020659116e-01 -5.368243258796422879e+01 3.474056673364957959e+01 8.029033255302680416e+00 1.039059881024530085e+01 9.096841092287293762e+00 -2.496100233625228171e+01 1.357792650517331268e+01 5.230983267620977983e+00 3.349518962068419370e+01 -1.270365021227814140e+01 2.350051537424302595e+01 6.813083966730407504e+00 1.212240514221079701e+00 -4.644555968530463019e+01 -1.729781797920232478e+01 -3.806500359335620942e+01 2.018223501080273596e+00 -1.856855327968705538e+01 4.311045614857385289e+01 6.194599951805150440e+00 2.379662711609766745e+01 -1.906521634887270267e+01 -1.680808340357175723e+01 1.392686135914413537e-01 -1.082335679171407961e+01 -3.064914040497727754e+01 -3.158576414501453655e+01 2.513236557136755778e+01 -1.134225314253746397e+01 3.411978400607280548e+01 -1.749736923452356052e+01 8.967688124676378436e+00 -4.477855077876454004e+01 -2.579704724663445603e+01 1.022025042178692900e+01 -2.269004302038957732e+01 1.409097845748051192e+01 2.149054675328581610e+01 1.027247165773441040e+01 1.904261496125619502e+01 1.065430159757750772e+01 2.242923836703777951e+01 -1.101887448666688840e+01 -3.829615237800495464e+01 -3.079157298350740035e+01 1.750906058375467111e+01 -5.244140490137126420e+01 -2.180506512248356543e+01 -1.301343249799697332e+01 -7.150517952611311401e+00 2.509684018571854835e+01 1.933045980057944391e+01 -1.022880123469381886e+01 1.177217187295892309e+00 -3.579197343026356037e+01 -6.208209645672759791e+00 -2.181537007973438591e+01 -2.502944926918168989e+01 1.671609801630075864e+01 8.104496932945021825e+00 -1.020409347159366220e+01 -2.883602063393598591e+00 1.201884124307320278e-01 -9.959913005438947309e+00 -2.257577762839218494e+01 6.495152586717121146e+00 1.551171741222601952e+01 -1.658345450472770466e+01 -1.855531174135702699e+01 3.347435057795661351e+01 -2.215432040626662058e+01 -5.311852717823187575e+00 -1.014569293305479292e+01 2.430623627702732392e+01 5.148640900559634304e+00 2.862234626023130701e+01 1.045157171099252835e+01 -2.397716970070650078e+01 -5.080217546217479452e+00 3.647813975267879538e+00 7.448807956315793177e+00 2.485356590382178155e+00 -1.668856258042450591e+01 2.606365224065620012e+01 2.999771302686685104e+01 8.844657030511880791e+00 1.759318438953791031e+00 4.243391232906287058e+01 3.998693063307848128e+00 -2.945948201635516028e+01 -1.159047358404550820e+01 -2.749614151581623922e+00 3.789750543893061518e+01 -1.584095666414487269e+01 1.990992209706164928e+01 -2.550405225719604374e+01 1.366729869474703207e+01 3.851271606155636107e+01 -6.531139911442319423e+00 -2.872714341635685997e+01 -1.793714099658419769e+01 8.289072081168542550e-01 2.861022184959185921e+01 -4.062659152675553109e+00 7.256587701409600299e+00 1.732839392776356391e+01 -6.662293018313381054e+00 1.431848922793334467e+01 -1.117414692658370612e+01 -4.386627689079765702e+01 1.985048658279896117e+01 -3.909907520979882367e+00 -6.497589709185232820e+00 -7.527589567682408500e+00 -1.706512267680076800e+00 3.082939993783019972e+01 -9.061319221552215808e+00 -2.021922538646055756e+01 2.293183723945520569e+01 -3.992129010731840566e+01 3.237656454031771602e+00 7.270214826338301961e+00 -2.130267580954217621e+01 -1.352506914469282684e+01 1.264749280404203979e+01 -2.405665494872037868e+01 1.667798490645367693e+01 -1.036028838371289496e+01 2.106184643472651530e+01 1.354041301862790903e+01 1.801761287146129931e+01 1.019063875813182740e+01 -1.838040531808929146e+01 1.089023401932914359e+00 -1.175225163675781381e+01 2.716314478432434498e+01 1.206444674090695734e+01 -2.156903442432284379e+01 4.380005699105908690e+01 -7.875079733546908045e+00 1.008095301090517282e+01 -3.899124027830236816e+00 -3.405887667021098508e+01 1.768373177562245990e+00 -3.457474122715810694e+01 -9.468086554568708735e+00 -1.804763106540429263e+01 8.318302729128436823e+00 3.494893876822833256e+00 -8.340032248608393317e+00 1.307079986402339422e+01 5.080599737619873046e-02 -1.451065384738803843e+01 1.457892925331634437e+01 -8.563627851936271185e+00 1.851645766107998270e+01 2.338910890651359598e+00 1.457854835089086976e+01 -9.436424083376671490e+00 1.947558401718575993e+01 7.799491204421827639e+00 -1.886237310328209205e+01 -4.380030057082208117e+01 1.076257390118011159e+01 -1.015475402991403264e+01 3.026298737476422218e+01 -8.940430618249338934e+00 8.815855612019504406e+00 3.264513633262958514e+00 -2.023032477176239041e+01 -3.331694494064463719e+00 -1.448108202920571941e+01 7.733005099941973270e+00 2.343121089767452503e+01 -3.784939783060139717e+01 2.135702095137514789e+01 2.346469546401312911e+01 7.941538410496393752e+00 -1.617291274215421026e+01 -4.418607735361544542e+01 -4.821547487122731290e+00 -4.564013018485620421e+01 1.152976952039099068e+01 -1.897691917650411142e+01 4.155518037233284723e+00 1.202943267657771109e+01 -3.203076780118077949e+01 -4.830250976428419385e+00 5.583718919783450474e+00 -3.906351934158999484e+01 1.247318513389890704e+01 -4.089764901891369675e+01 -1.322637402286320807e+01 1.916455657269490587e+01 -1.931980943922878424e+01 1.112751622733009427e+01 -1.013074287270621809e+01 -1.775497624177461731e+01 1.062255451815515617e+00 -2.332666156466996910e+01 -4.869483137025271446e+01 4.029324577832065302e+01 1.555351984736031135e+01 2.637222233372423830e+01 1.946336126957163870e+01 -1.073925789598309422e+01 1.403689932809682261e+01 -4.191714694753638781e+01 -4.138142472689906981e+00 1.647194303616618072e+01 -2.839941467270712039e+01 2.343056520777428098e+00 -1.872455802609620434e+01 -1.839454513348417208e+01 -1.876083386589810686e+01 2.183718362691441683e+01 1.419357852745149096e+01 -1.075828830460284991e+01 -1.995564261886117663e+01 5.896299429168381678e+00 -6.154401993412422556e+00 -2.085354869485776774e+01 1.136863610378504141e+01 6.872848391373778121e+00 8.531766975984769630e+00 1.765782545066814890e+01 -2.857604171436810248e+01 1.108622240770281309e+01 -1.717508656612001250e+00 1.161689016661775220e+01 -2.941424655200873595e+00 -3.798049910708520827e+01 -1.861699682958254698e+01 3.927762934037666298e+00 -9.136007675500616543e+00 -1.124135624671896849e+01 -5.128626543189848341e+00 3.731700103020490350e-02 4.301913025755496278e+00 1.800633848306706852e+01 3.773762197123400597e+01 8.031269500873195355e+00 -4.071714506804044120e+00 1.637841817520209631e+01 -1.223230301321030566e+01 -8.245246917022095445e+00 -2.368177754085920128e+01 -7.579294833360650685e+00 1.590793079894386786e+01 9.701292377291382607e+00 -7.735734639064084650e-01 -5.017647080204894650e+01 -4.359890813421140265e+00 2.399785234703007575e+01 2.234548619209240172e+01 -8.190491532034304356e+00 -2.545023107876552615e+01 -1.330151675234214892e+01 6.429848453436415312e+00 -6.801392751458482877e+00 1.853261745327043997e+01 5.445774064694591798e-01 9.752512415448746808e+00 -3.031116412635348922e+01 -1.476353407950050212e+01 2.039336604563850841e+01 4.323371377003955907e+00 5.412345211857113370e+00 -1.242530336309888028e+01 2.491842131682219019e+00 -1.898585014359425571e+01 2.513635349823676179e+01 1.637668038056279940e+01 1.593922725551785824e+01 2.905543211624008748e+01 -1.998248902948210315e+01 -1.084608936457120976e+00 -1.809283585851687093e+01 1.709305187309136187e+01 1.600473693632536154e+01 2.017950598950996977e+01 -1.350935475395812091e+01 1.474490400688527325e+00 -9.055935310346843181e-01 5.835434533020833925e+00 4.701224788361383844e+01 2.654549173999424028e+01 1.847443568063863140e+01 -6.030654966108261128e+00 -2.703732594612457518e+01 2.623625901677463546e+01 -3.084292228372880729e+01 -1.172213935034825738e+01 2.258788218541242898e+01 -1.105342228848163799e+01 8.880299702818410523e+00 1.151502670632058134e+01 3.606557983599828709e+00 3.278084787625135021e+01 6.333865585516102570e+00 -3.009796921587563290e+01 1.229714473200526825e+01 -1.707413817668596012e+00 7.291723957408556833e-01 -4.363194810572555582e+01 6.100210236526787355e+01 -1.774397966872319188e+01 1.420297401449611385e+01 2.632243076822759065e+01 -1.112229946532306002e+01 -8.687820900566277649e-01 -2.412785362834013014e+01 4.412931639590516042e+00 -1.770248951286487227e+01 -1.324548886292208572e+01 -1.104153150954512697e+01 -8.939716989908543354e+00 -9.469314059614053036e+00 1.299877077031741024e+01 -2.421232869375817742e+01 2.441202388081876506e+01 -9.234347468563877115e+00 -2.114755545378685397e+01 1.516998575874089106e+01 -3.138915583362553274e+00 2.063659390771572433e+01 -3.376943228613300363e+01 -5.939035610316136804e+00 -6.149922850832379773e+00 3.072308073490155778e+01 4.259327810233688183e+01 -1.331274203665732969e+01 -1.019860035588559910e+01 1.988958574478587948e+01 -3.194290866018619823e+01 1.302125289027892663e+01 -2.033519913684699176e+01 2.413310568443361248e+01 -4.697616139545367986e+01 -1.459205420698945943e+01 -3.449665463184193648e+00 2.857369935082135015e+01 -2.726593035140935939e+01 4.199056680876996239e+00 -4.683595928168690747e+00 -5.834184596636070808e+00 -1.983814780810339684e+01 -1.422740842809857753e+01 2.568847182480287117e+01 -8.794056124714760614e+00 -2.676536860466203649e+01 -1.264153411333487043e+01 1.133679650993987487e+01 -2.878170084981372412e+01 -1.382866443210009422e+01 -3.156964273708168989e+01 -1.464933747044520551e+01 -8.993884145220359727e+00 -4.798177077163343540e+01 -1.196926056902237967e+01 1.839493076206374411e+01 -8.352758938089582585e+00 3.819823444652208622e+01 2.523094765294646891e+01 -2.498545011350780332e+00 3.106742383950640729e+01 -1.570316005020040961e+01 -2.307071299759766347e+01 1.500918664685754322e+01 1.100167450817597192e+01 4.020261111309309854e+01 -6.822766934228425839e+00 1.098274689789609404e+01 2.779339800326937476e-02 1.486410254667761599e+01 -1.675762899005477591e+00 2.715521892374504276e+01 -1.482280104176106228e+01 3.305294878815081461e+01 7.287287335539357258e+00 -7.701767295162502691e+00 -2.462854082000102807e+01 1.740634468550114278e+01 -3.896471978542352499e+00 2.442237809517831426e+00 4.248930240276339809e+00 -1.827560171950263879e+01 -2.231817366016814574e+00 -5.750678868105745067e+01 1.764201878259325085e+01 1.944989463891439030e+01 3.125085607625047146e+01 3.228665662724474572e+01 5.835764890762704660e+00 -4.323297004368860996e+01 2.035382968319744990e+01 -7.637932040506367759e-01 -3.309922002676005803e+01 -2.840955349270713270e+01 4.446426303266045821e+00 2.116883150126123603e+00 8.639568764908544196e+00 -2.101013492482267253e+01 1.257716097465937999e+01 2.063351596490598538e+01 1.204496923173101486e+01 -3.071826931181630016e+01 2.072350086056298224e+01 -4.208926363147722327e+01 -1.804933274642569430e+01 -2.141924296275132278e+01 1.528242811070681029e+01 6.222204858178893794e+00 -3.373098603468316981e+01 -8.031413067211923718e+00 2.340968833620551948e+01 -1.083526808591350488e+01 -2.733405732811473499e+01 -3.098628041892038354e+01 6.423403213901296427e-01 -1.750877822417174912e+01 3.979640966914877964e+01 4.644391334610328492e+00 -1.165079235828573978e+01 -5.235126127996623246e+00 -4.361894389311628650e+00 -2.183699667384740195e+01 -2.898695890984815193e+01 -1.903588472730012526e+01 2.727292924904800131e+01 -2.355501034536384708e+01 2.269251420002649677e+00 -1.223606229621057473e+00 -5.156607654813790020e+00 3.647490813151489597e+00 -2.029948007951163902e+01 -4.872424369211495687e+00 4.947632112580174990e+00 1.661638259499849468e+01 1.247928109860517232e+01 2.032629752164508474e+01 -6.192252780625334907e+00 -9.083447542864973911e+00 2.633403847803583631e+01 -1.048956000876913919e+01 -1.871935771482490907e+00 2.155264470113367992e+01 -7.866301064841193735e+00 -1.629846266389599663e+01 -7.248416402502347644e+00 3.227852974018898813e+00 -4.576976803463352006e+00 -7.640134875823587635e+00 2.397683057357156144e-01 8.513588810551317110e+00 -3.226069137014928145e+01 -3.864271469219218602e+00 -8.594342950317123808e+00 -5.401909346884475660e+00 -4.625327729925093223e+00 -5.871941708954782513e+00 1.316035871572649008e+01 -2.987493097916702922e+01 8.494428211721229971e+00 -1.018832217540978391e+01 8.749163954024965051e+00 1.316626252588040735e+01 -3.443935674278958459e+01 5.182203335164723867e+00 -2.082602241607399662e+01 2.292315283410022175e+01 -2.928777116267204050e+00 -4.220019133753292628e+00 7.640076880643932533e+00 -1.708162128148302017e+01 -2.176835429774681785e+01 5.438170950763868916e+00 1.706473204141871136e+01 1.944053590862784375e+01 2.823151429375767574e+00 3.341409465050989525e+01 1.487898904306115000e+01 -4.502600037609096439e+00 7.041412609702799585e+00 -9.389161581218827379e+00 -2.351710612667401890e+01 3.719664359238280760e+00 2.759000279580763504e+01 1.559161741418962066e+01 -2.573654500932879952e+00 9.061063129693685880e+00 -3.847923644631691076e+01 2.324462947380218358e-01 -4.762137350517997447e+01 1.172405304455572406e+01 1.126320763571276728e+01 -1.988075925525362209e+01 -1.591765028080244271e+01 -7.777326983264941873e+00 -2.754384198779523452e+00 -2.918805231774686959e+01 1.415604525885768794e+01 7.773180579623337749e+00 -5.017639419689812641e+00 -4.820251416699739000e-01 -9.454060761567241400e+00 1.309113275378985364e+01 -8.682395966185826097e+00 -2.943324980614796615e+01 -2.746544322547597972e+01 3.136637037601522238e+01 8.230028733571144173e+00 1.055240949990626298e+01 -1.430612051306274335e+00 -2.715985150796568348e+01 -1.582262840784859392e+01 1.798553523238306084e+01 7.378000859726333793e+00 2.203883524780609093e+01 7.904395308865489689e+00 6.134701724921080235e+00 -4.485416086121296053e-01 2.358165765172865491e+01 -4.102648991135744438e+01 -2.740729956006310175e+01 3.308380606220279674e+01 -4.005604218365917957e-01 6.480465951949654357e-01 1.649496859723018360e+01 3.338183256002698585e+01 4.910905047715567129e+00 3.129633890385246175e+01 -3.608874307703261053e+01 2.890334362734101958e+01 2.054564585168877500e+01 -1.788750009984020295e+01 -4.932279747626584054e+00 -5.201393289495692684e-01 5.012977779335056283e+00 -8.929642049780925461e+00 -2.713674544134299538e+01 7.790792892409774240e+00 2.951974586690188218e+01 -9.540214996081599619e-01 -2.815661252745787380e+01 -5.056389373354022609e+00 8.666250686151050431e+00 -4.583476774238197038e+01 5.372490608623888164e+00 1.482015238482621733e+00 2.119212490313828212e+01 -9.578836126634138637e+00 8.975991619966331214e+00 1.142070741321727034e+01 -2.535155812169698919e+01 -4.516073986836947718e+00 -2.233412829342535488e+01 1.419734968348408444e+01 1.379310469702406827e+01 1.515057236672071994e+01 2.940766575391776172e+01 3.112175533743265987e+01 1.520907532400966033e+01 -1.516906953403723790e+01 9.716499102112319264e+00 -9.680668919566125297e+00 -1.199368963680201361e+01 -4.550379619252005625e+00 9.394470722439482446e-02 9.495038764082426752e+00 -7.446447721262915209e+00 1.147261473404971355e+01 -8.418532829885932989e-01 1.823371458551400082e+01 8.052594602011030389e+00 -6.654365607882032130e+00 1.998835362790072168e+01 4.392209507868826357e+00 1.812259304230728318e+01 -1.613961234325480110e+00 1.901752476731585517e+01 8.465366026673198263e+00 -1.409896422018646511e+01 -1.083096647363373322e+01 6.610536902914015300e+00 -4.171179960505565276e+01 -2.479612014332060355e+01 9.614654948375070398e-02 5.279512468045618334e+01 4.239468620704638369e+00 -3.547704331737926964e+01 1.022002065719204644e+01 -1.395271381997109206e+00 7.363740320448889598e+00 -1.046578067775397258e+01 8.104817056871985059e+00 4.235511066890405019e+00 3.246177080797754400e+01 1.207775028045485755e+01 3.150829963132186773e+00 -3.542778361783870622e+01 2.172664060203023695e+01 -8.462793239482980567e+00 -2.262098788557852913e+01 -1.789528154954982853e+01 6.443016795630251536e+00 8.720463229777315473e-01 -3.470278454701641380e+01 5.614334419163897749e+00 -4.349704401301390355e+00 1.082515762245524016e+01 4.486080179661346534e+00 -1.873932473593707959e+00 7.748499967663789789e+00 -1.666557627069056480e+01 -2.730982137415966804e+01 6.386667669335457376e+00 -7.008191278885145259e+00 9.074367297168835833e+00 -2.484463577819539193e+00 -5.163656332084437750e+00 -2.619299690491244448e+00 2.669944249760930788e+01 -1.388749223003921962e+01 -1.242518230588565409e+01 -3.204325561445608628e+01 1.055694077818750287e+01 1.231394518238923297e+01 -1.672607926112715049e+01 4.703080057959427407e+00 -2.361220490789682991e+00 -1.503580452825587699e+01 4.219384262763331606e+01 4.338628172580750686e+01 -7.190866780944555892e+00 1.301220893432604164e+01 7.298250556753833607e+00 -1.735475876324407096e+01 -7.475957375341268474e+00 3.900910688933405535e-01 -6.164347958465032917e+00 1.733476096710450776e+01 -9.336947143459486398e+00 1.293397751587674804e+01 -2.085080024904192442e+01 3.428042261762649900e+01 -2.943883619923228423e+01 1.539874562757697518e+00 -1.534958085286166174e+01 6.261997950204076346e+00 -1.196217645196819745e+01 2.300603798231601971e+01 4.745313988655448156e+01 -1.468914055491043058e+01 -1.019015474473499694e+01 -6.530657402591297789e+00 -1.595623911803883388e+01 -2.651347605165078392e+01 -3.430993440126289329e+01 -8.324999715791328470e+00 1.096221024708978575e+01 -2.273332260481696565e+01 1.871128043852235123e+01 4.118404248214632801e+00 -1.578095550249586587e+01 5.730485222699513770e+00 -7.228039546334534826e-01 -3.370364519156478167e+01 1.078571566017488159e+01 -1.221291837756161236e+01 3.003902339981844705e+01 2.412456908970586866e+01 3.109838905946233467e+01 4.626805869872855581e+00 -2.164811540333447937e+01 6.582508717260635578e+00 4.783402479671551966e+00 -4.745220786494067866e+00 -2.142372568454429782e+01 -1.775955434318558090e+01 5.958788109126201604e+00 -4.355343009700344226e+01 -3.377572960638153710e+00 -2.460487264772321936e+01 2.232366660698920313e+01 2.214149183306572510e+01 -1.491254567130121700e+01 3.215361220805560549e+01 3.527771990943401548e+00 -5.436851751334029537e+00 -3.769883558448270122e+01 -2.901838104712915367e+00 4.273539408966556152e+00 2.739011860662305509e+00 -2.067681349463740492e+00 -7.220124045500218912e+00 -1.767486148122425149e+01 -1.770890827938338408e+00 4.550216342735421193e+00 1.397950044782433743e+01 9.050334718478090679e+00 -3.718433052647788628e+01 -3.540156944061807476e+00 8.773591162797032439e+00 1.316661984375664574e+01 3.628244466874863861e+01 -2.428407509915988882e+01 1.981166020074171286e+01 7.294328934927357011e+00 -8.969547023652884032e-01 -6.510193423782161481e+00 -1.020496011426468286e+01 -3.702500928990881590e+01 6.690366981294820770e-01 -2.934905223117908690e+01 -2.801169052757569489e+01 -2.000862823050057138e+00 -3.289178931455062127e+01 1.450629717443388422e+01 -1.827503976314569201e+01 4.077576548698823800e+00 4.671235305553450345e+00 -2.507269127626263128e+01 1.979906715716511911e+01 -2.193819325596662395e+01 -9.347724773515874830e+00 3.517430889628283808e+01 -3.088263331709590531e+01 2.657272439079677362e+00 2.530597291354071299e+00 -7.281436002146404185e+00 -7.596891265551083627e+00 -3.833718844487139510e+00 -2.292323368979749176e+01 1.140710443195384372e+01 -6.286238264607124648e+00 -2.120415687137417393e+01 5.770623469726100296e+00 7.715731088440593410e+00 2.561494274733041010e+01 1.633365113225192511e+00 2.135795933094321342e+01 8.959047474290835922e+00 -9.761141840937145986e+00 2.657480505325172437e+00 -1.302402164357605763e+01 2.440000546805502069e+01 8.786086743116777953e+00 2.718152866642635246e+01 -4.135661975348929771e-03 2.648673421649608528e+01 -1.358528053113709078e+01 -3.690688911415760032e+01 9.057124570358025650e+00 -5.298785791992563077e+01 1.817608111755161815e+01 2.258693258106582036e+01 -3.346059600297677861e+01 -5.808477531469817379e+00 -1.758592391484330264e+01 3.453879040324139282e+00 3.402105445481472401e+01 -2.471518379012134670e+00 -1.665460765712059299e+01 5.990419205617566689e+00 2.561587543688265356e+01 4.508967878556173758e+01 4.169954225720506003e+01 -6.861736408300905588e+00 1.152785793121626412e+01 3.790680882643187033e+01 1.340621266010135315e+00 3.002783850870337190e+01 -1.857064182995443247e+01 4.223952770027660786e-01 -7.591786642197345003e+00 1.814181947008383844e+01 -1.338628346200857955e+01 4.892706716078047968e-01 6.563679861082548861e+00 -3.120495455248796790e-01 -2.223814438142158423e+01 6.488310599890563246e-01 6.703345723179207738e+00 -1.652773343847485776e+01 -5.719956508812177987e+00 -5.612918472434918371e+00 4.484480614261554088e+00 -3.024559102060323568e+01 -1.403263013865896269e+01 -7.440576008097100846e+00 -2.535050487705684930e+01 1.086239826641723027e+01 2.551483290260850723e+01 -1.000345915904976835e+01 1.839660602749745877e+01 -1.206450312264669478e+01 -3.119122230273451279e+01 2.135877606487238456e+00 -1.597649762705557563e+01 1.475805847290274997e+01 -2.624508048342332955e+01 3.230346694671845853e+01 -1.433322209825256266e+00 6.375452015660084903e+00 1.704673155360204362e+01 -1.937393917630419082e+01 1.787742108870044433e+01 1.102464291190401902e+01 -8.182712955301685298e+00 -2.033450752645033077e+01 3.453994229366700353e+01 3.172380482565562687e+01 4.508750552723575389e+00 -2.004926720345300595e+01 -3.543527923949133651e+01 -2.527706927323828623e+01 -2.385627884619256989e+01 -1.026002182432378618e+01 2.926574744751982315e+00 1.294614395081676506e+01 -4.768824502124161535e-01 7.081989150551383005e+00 8.393334405977773471e+00 -1.336054229731594312e+01 7.935547524536421538e-01 1.389988238560923151e+01 -1.914979761998360530e+01 -2.941446197273537067e+01 1.632502123434461883e+00 -1.087105723960850767e+01 -1.017187287739308665e+00 -6.250550463857220684e+00 6.048507710024978223e+00 6.088448136297992974e+00 -3.201263371613828213e+01 -1.568248822269354648e+01 1.130286399290732824e+01 6.686806363441255563e+00 1.401476806140353659e+01 3.738104732901038574e+01 -3.656722011566787245e+01 -3.070563863349327605e+01 4.392051395395046143e+01 -1.859024475872272220e+01 1.227044084210042918e+01 -2.169023171774897207e+01 5.223819371040757664e-01 1.106187607634956294e+01 1.992702058749434357e+01 1.309085565218683200e+01 5.793701731104874852e+00 -2.055143453599015402e+01 2.239085550735625674e+01 9.978788124458917608e+00 2.355405349101896917e+00 -7.458827129325139360e+00 -2.038070559828230444e+01 2.387720923368885551e+01 -7.114092296967879037e+00 -6.712416294808898343e+00 8.007547090930991374e+00 4.001239200119193762e-01 1.312021493005205208e+01 7.107437974890042920e-01 -7.324359799131565651e+00 2.346933369562127947e+00 5.159356858047690508e+00 -1.128646107788353170e+01 6.096128851995349152e+00 -2.456001856326665944e+01 -2.482679327605307851e+00 2.760416614606556607e+01 -1.379622572265865443e+01 -2.188707470274282141e+00 -1.442764239728881570e+01 2.587433353358573385e+01 -9.430597077162284236e+00 1.644283469114878571e+01 1.530829355857512120e+01 -4.903702880933082930e+00 1.435394343292054398e+00 -2.574222396184668860e+00 3.880654313072528794e+01 3.910310559218262938e+01 1.170540734217624035e+01 -3.329714488381418036e+00 2.429875032295241155e+01 -7.243344845087005268e+00 -6.777701278203489110e+00 -2.663332472355601510e+01 -2.850503702098617964e+01 2.654544936772848018e+01 -2.239424262333892912e+00 4.341312739213768879e+01 -1.064579837417888264e+01 -1.867557782487170925e+01 -1.116608890712226554e+01 -2.473356604910601675e+01 -2.063394726236698062e+01 -8.526011704953621262e+00 -4.078436327977406961e+01 -6.404607563876361098e+00 5.311283597145703972e+00 2.898065883944046206e+01 5.433634725748957450e+00 1.422405202746309705e+01 1.635978006219631453e+01 -1.062616337480895368e+01 1.157996233801476826e+01 3.159133852735946490e+01 -1.587678844840173120e+01 -1.281141962353114216e+01 -7.197073805388476408e+00 2.152220056345583643e+01 1.803147968256139677e+01 3.236686981750560221e+01 -1.512621374059653512e+01 2.561132766813136641e+01 -1.319575489471060337e+01 2.311157172669844684e+01 -3.319296865894744819e+00 2.944998873096448921e+00 -2.740648277444316605e+00 2.572462173643785022e+01 -1.797725975915948382e+01 -5.728619294179190291e+01 -3.413333518762247110e+00 -1.298379083706512738e+01 -5.671677059781046637e+00 1.318942912992397609e+01 7.324922629832974152e+00 1.052872719642955524e+01 5.926349578871511703e+00 1.131721967422161157e+01 5.220707460582598713e+00 -1.827680608099826998e+01 -1.702014192455618247e+00 -1.375450808940336955e+01 -1.592750636543780196e+01 3.986276764472019352e+01 3.178038226465776717e+01 -3.877746001149431354e+00 1.380385911413083910e+01 2.803346698461149344e+01 -1.481556944538984233e+01 -3.728625221491332553e+01 -2.867225656924736299e+01 -1.373252771829955421e+01 -2.637916616994293406e+01 1.533062186648415270e+01 8.988708812208981769e+00 2.582756851826935218e+01 -4.192526355200910615e+01 1.138614906118246672e+00 -2.804353279707892455e+01 1.086847459007918104e+01 2.029308862949086389e+01 -6.664285424314692285e+00 1.596517164972931546e+01 4.105916070222598080e+00 -2.649313075924461458e+01 -1.306792819872071831e+01 7.468270662863799814e+00 -1.620706745809838978e+01 1.399103390748221987e+00 -2.650431829505558667e+01 -6.652523181442299149e-01 2.177341435798289204e+00 -1.796659446068351684e+01 -2.744869467974641708e+01 1.887395824506311470e+01 3.432216749227227748e+00 1.523528110542215863e+01 -3.970048041563608798e+00 -5.001593525784180372e+00 -2.377534698657906009e+00 3.777839241849979146e+01 2.688680153756966451e+00 1.917737256470534035e+01 -3.231364810689313316e+01 1.619090354344132976e+01 -9.147189580215469462e+00 -5.229966474777056007e+00 -3.122926326160143518e+01 -5.255653981182877743e+01 1.072404268852850606e+01 -4.569177772331688203e+00 8.484222599826152234e-02 -1.645701697894816817e+01 3.749601408688313597e+01 4.285127632137115938e+01 -3.618221980396194226e+01 -2.143537552827095993e+01 -1.543046264148029145e+01 1.791146785492321314e+01 -6.069301772798253225e+00 1.061222868836058097e+01 -1.777586018379211907e+01 -1.338086588905220253e+01 -2.248543812744347647e+01 -2.542416366628127733e+01 2.589638169644582710e+00 7.155411230110756193e+00 8.311236373013773715e+00 -2.185541963577361457e+01 2.687934420691247439e+00 2.039917380733650987e+01 1.808398881479816112e+01 1.710552878929965548e+00 -3.955529866013540730e-01 3.328871891316233445e+01 8.671990973750080656e+00 8.655028241124831823e+00 1.056927373313506280e+01 1.217838635872676534e+01 -3.775938266459999859e+00 -2.914116050700336302e+00 5.867543129438650418e+00 1.398976762400433493e+01 -1.560120365255575514e+01 -6.984211094731490377e+00 -3.343986054942920561e+01 6.517247142698034068e+00 -5.738330366353482148e+00 2.116020114361810978e-01 -8.770096389437448181e+00 4.552073785448421006e+00 2.277917717127314390e+01 1.331152204137318229e+01 2.167588002172612605e+01 -3.656220332456791056e+01 -2.412166939873472415e+01 5.124788423792908532e+01 1.796295110823378138e+01 -1.736053911084812640e+01 -2.889675309057306407e+00 1.676873382099341470e+01 -1.700889821243705669e+01 -1.411602463973957455e+01 -2.774414335136139087e+01 -1.521676304107071154e+01 -5.891138585513790993e+00 -1.526675257643377748e+01 -2.125321164805487939e+01 1.052363045263690111e+01 1.003782281602113713e+01 1.619143464600670157e+00 -1.655127251928070820e+01 1.645788233977950910e+01 -4.912791523833345764e+01 -5.331633670173278006e+01 -2.784347763175451518e-02 6.657596603949103020e+00 1.574455718912309976e+01 1.221072936403461640e+01 7.121053097791408826e-01 2.200975570539500836e+01 -1.645045194396062982e+01 -1.471359604205177973e+01 3.965617976360896080e+01 -1.460097499663246978e+01 2.452880420771986891e+01 -1.401103457694494914e+01 2.713949505258003470e+01 2.083991070935103096e+01 -6.041482563036923992e+00 -1.745372089497841728e+01 2.602323379563604533e+01 3.589399194968179785e+01 -1.307144553399738029e+01 -1.284774103526179445e+01 1.621236565461618184e+01 -3.563216108727442588e+01 -2.654815812686092791e+00 -1.272300925106540959e+01 -5.244086173525300154e+00 6.845928091182510222e+00 1.853491095522891285e+01 -1.912317621435832393e+01 8.181316291267439311e+00 -5.682365155188886519e+00 3.507105020631895087e+01 1.743680515672075515e+01 -9.465615996026361501e+00 2.765409306827566027e+01 -1.837491583114615779e+01 1.393010943964530135e+01 9.769754191954586275e+00 -1.675012897062828898e+01 -6.833392750501738000e+00 -5.104018662520473093e+00 8.199315268976363313e+00 1.243322895322195620e+01 -1.862422835230010421e+01 -2.869376113040214804e+01 -6.894560708747664357e+00 -2.054803478711538567e+00 1.255969222776012728e+01 -7.088004271803713507e+00 1.468461311665538283e+01 -1.999788221796773868e+01 -5.102808343672778335e+01 -2.698459187040785778e+01 -2.095165466506735186e+01 3.640792140381564401e+00 -9.184896195754379988e+00 -3.799688800940586031e+00 -2.724884530970114405e+00 4.315787349376584814e+01 -3.271612765025342640e+01 2.968388877394649294e-01 2.797422185831732122e+01 -6.695748594454148162e+00 2.969090000204433011e+01 2.638428478111898201e+01 -2.131719220114921143e+01 5.515833172727529821e+00 2.714224577101123614e+01 -2.521689225533725320e+01 3.611694369517352010e-01 -3.253416319861442307e+00 -5.049208192743761714e+01 -1.892081517886868625e+01 -6.933105956921773227e+00 -1.706589901982067303e+01 -7.682292970950425293e+00 -1.515514775747823961e+01 -1.962366680999508972e+01 4.088363460543757810e+01 -1.812506698450708242e+01 -1.320276471114066652e+01 1.494802449780372555e+01 6.318271222465763337e+00 9.354249726996069825e+00 1.850025123303829488e+01 3.311329553377901358e-01 -1.688763584305094057e+01 9.086941448955151657e+00 5.535567801899853535e+00 -9.119286323813822648e+00 -1.022456684137370431e+01 -8.998275804228276442e+00 -5.421025131181165690e+00 2.720287633902645830e+00 2.776169702973914610e+01 -2.131677102745241825e+01 3.073137072566092343e+01 9.544837866443851127e+00 -1.136573010480175050e+01 2.146893909642052378e+01 -1.352981811148295854e+01 4.909793859276712524e+00 -1.490673984187604972e+01 2.868879153288496742e+00 -9.443289091636202226e-01 -2.092476048456799376e+01 -6.277297280423473680e+00 1.641620354044622809e+00 -1.702077746916605250e+01 -3.424874224540456424e+00 -1.723117380354741357e+01 3.401116017379939294e-01 8.908655002015931856e+00 -1.279178265052819796e+01 -1.262198721216021546e+01 1.229483399049245484e+01 2.639524854602505144e+01 2.018569651711452551e+01 -1.171876761469218309e+01 -3.240791897473061400e+00 1.532549895568127241e+01 1.683006393600741646e+01 5.976986574982422695e+00 -7.846330885435325087e+00 3.309865916993808721e+00 -1.877979300944010532e+01 -3.161259851541081023e+00 -5.247115275405565171e+01 4.362440271299687033e+00 2.122999505904101625e+01 2.802184768180085328e+01 2.986394365370342285e+01 8.642147131518508330e-01 -2.714263741162531218e+01 -5.831755371023872314e+00 -2.397576667497313796e+00 4.519380757967552853e+01 1.318460561835266276e+01 2.831536952416901087e+01 1.958231899639856266e+01 -7.781108425062738476e+00 -3.638550044344837087e+00 -2.853488011892218346e+00 1.480825451305970430e+00 4.299625709496591952e+00 1.142870850366384516e+01 -1.760758592986183757e+01 2.619455529450502951e+01 1.536959457949610375e+01 3.155569472885727578e+01 -2.275623239448874457e+01 -2.074279272895959991e+01 2.207349413812956129e+01 -5.215953565881712578e-02 7.325089196015042603e+00 -1.318835399217460136e+01 -7.098990688239047664e+00 3.167248775757645074e+00 3.688166017491325416e-02 -2.295962986209211465e+00 -3.559536664787639637e+00 -1.571070137349713236e-01 1.917780734442673918e+01 8.904473051221700075e+00 -1.502134120693477293e+01 -1.860569937196047618e+01 -2.581370446163343502e+01 1.200300013213357708e+01 -2.131601239296473693e+01 -3.846498631916252009e+01 1.414550682286501271e+01 -9.358450668481703261e+00 4.221239572751873226e+01 2.851501585305294384e+01 -2.300798390569267937e+01 -1.403205102586619724e+01 3.272795920022251437e+01 1.537619322897890495e+00 5.546384977327490873e+01 9.667453608229973128e+00 -1.112412563041918290e+01 -1.735141186245008882e+01 1.103044216079893047e+01 5.911202264642051674e+00 1.910967725051777677e+01 4.297058411316426962e+00 -4.860477993262945517e+01 -8.838001325354740700e+00 -3.979337256966704039e+00 1.355236598991431229e+01 -1.552767759600011388e+01 -1.676110962770788504e+01 -3.638855891731134307e+01 1.955428952483779881e+01 -1.994774369484303023e+01 4.811597131620221290e+01 4.147067026853662952e+01 -1.755669489111969028e+01 -4.079276788548762056e+01 4.370824879877034164e+00 7.370180787383691090e+00 3.477276567258181217e+01 7.815679013583940460e+00 2.163707869514304249e+01 -9.511460453960435046e+00 -1.200506029025426713e+01 -1.117757908223756758e+01 1.505821274012198341e+00 -3.029824186400562525e+01 -1.530160885916883196e+01 2.078179696853686309e+01 3.819937407331836621e+00 -2.258154272335120538e+01 -2.569072031617870877e+01 -1.082673011911455418e+01 2.462948210373874147e+01 6.241013763842348183e+00 -6.683804372743198385e+00 1.441585168799800520e+01 -1.911463799523659901e+01 -3.170732693560545101e+01 -3.870241230398106858e+00 3.679541125619299746e-02 1.087573004229941548e-01 1.728131797977222561e+01 -1.529557369385727394e+00 -2.049991503051260011e+01 1.133900526533033748e+01 -9.645356885343250752e+00 1.361211990695937679e+01 -3.389963198178832471e+01 1.928064649928946039e+01 -3.369365393954837629e+01 -5.170520894153301583e+01 -6.231852755885300077e+00 3.308150051839404426e+01 1.017849135335465860e+01 1.597236572307227220e+01 8.403341545504886767e+00 1.662147253880395859e+00 1.732761635508565234e+01 2.087997936184666514e+01 -2.964224062622296429e+01 5.427206794307056548e+00 1.330803521993740191e+01 -1.860062892498742215e+01 3.960009009096348453e+00 -2.389513556069267519e+00 9.861948971150921395e+00 -7.897275986976036499e+00 -3.232569420479702416e+00 -3.882666612421397190e+01 4.356713609656669206e+00 3.512600237643422929e+01 -1.328777622428961180e+01 2.301654660829809274e+01 -3.430419709294204722e+01 -3.509112995056560180e+01 1.047036708282575823e+01 -1.767337019812183740e+01 -3.707671904803808616e+01 -1.092306480124237567e+01 -2.140396070651818050e+01 1.658399924438546780e+00 2.165285210675340011e+01 7.593715645255318059e+00 -4.997248074825599673e+01 4.027447157237545383e+01 1.609323786926619348e+01 -2.215613410447614839e+01 4.282153073012782585e+01 -2.212244814716580876e+01 -7.253356191409976361e+01 2.968553776659117016e+00 3.121250061318871971e+01 -4.357999184503072776e+00 2.280329389431866716e+01 1.453416200666969260e+01 4.387219835773515797e+01 9.857736995725844054e+00 -1.728705566203888822e+01 -7.685896611467527784e+00 -3.298533623502665080e+01 8.572553933845419749e+00 1.957493553565227984e+01 -3.473336549594072231e+00 -5.747673762181061186e+00 1.238300492622825544e-01 2.852783821335210490e+01 -7.957581727348484790e+00 2.994347163219272545e+01 4.143955940579390074e+01 -9.490976826674629052e+00 -1.324987962659467655e+01 -3.291740992519814224e+00 3.305846781610182195e+00 5.579922929369906193e+00 -1.966284787340654461e+01 -1.445996067224602122e+01 -5.628302210155214880e+01 1.633475631820436647e+01 -6.953667281966126268e+00 1.737449688828672123e+01 3.209422912446684961e+01 -3.812997032242399165e+00 -1.748769363424079160e+01 7.519601317225673043e+00 -1.387224438654944825e-01 1.984444032098804200e+01 -1.429490499440867701e+01 -1.356546859971904873e+01 1.998320447175525061e+01 3.894153233859259444e+01 -1.157042351225864962e+01 1.828663567710829696e+01 3.253454747838204497e+01 2.117730896291636711e+01 -7.244067703350597354e-01 -2.349144952610813419e+01 6.505015370206132630e+00 3.044028311056942471e+01 2.842082672327350323e+01 1.285972943319812778e+01 4.567844644083391081e+00 1.668935106468843088e+01 -3.418573670407193532e+01 -3.017593162337758983e+01 3.613177916340885076e+01 4.899966760794236542e+00 2.191400853089227052e+00 -2.191168698514427504e+01 -5.124321594929452317e+01 -2.920927980223024800e+00 3.911533262064637029e+00 -5.618553411124224128e-01 1.295061278796934268e+01 -4.562630980101837430e+00 -5.784040147421297462e+00 2.188094632623051439e+01 -9.761775318463119078e+00 3.660106158824307787e-01 -2.358401138868261526e+01 2.453784718791350272e+01 -4.253838730211553454e+00 1.016465798114811747e+01 -3.382002380241380735e+01 -1.710841998808630393e+01 -2.507123697615130098e+00 -2.865875164750399939e+00 -1.677768621729618559e+01 -2.703114480842030876e+00 -6.341491833010636014e+00 -1.316861230948068595e+01 -1.007773700678859186e+01 -2.682997603841305079e+01 -2.844267927733523660e+00 -2.304894288700392480e+01 6.366721760698822230e+00 -3.397163873621866781e+00 -1.667473319905837670e+01 2.370883778086639282e+01 8.096406503239386154e+00 5.104950448027334176e+01 -1.275018041514222844e+01 -2.217103293495553373e+01 -1.886666671343432355e+01 2.639290197463833465e+01 1.704928717135202021e+01 2.244806640686175214e+01 2.755401217811374703e+00 8.843673187354150755e+00 1.685901563827446381e+01 2.235371399709461571e+01 1.116012032077524552e+01 8.460987316210093923e+00 -1.746881059610629450e+01 3.597130263367436953e+01 2.292528734010272018e+01 -2.759519119756999572e+01 -3.739078041937977215e+00 -9.445395158186574491e+00 -1.895565771168294589e+01 2.750899050833395876e+01 3.607798348989069126e+01 2.329963025774715391e+01 3.867038060589699455e+01 -4.920654141609065446e-01 -2.391628567300882224e+01 -3.083416392665548234e+00 -2.489644297489387625e+01 -2.736660294722351949e+01 -1.074932465846125496e+01 5.906145184128344106e+00 -2.293554024973147776e+01 -6.387076039152820073e+00 -2.022602769381539645e+01 -7.808039840121489661e+00 -4.174504477754864240e+01 -9.745784821844702961e+00 -1.334669725289523257e+01 -2.687414809273247052e+00 1.576072005410318777e+00 -3.162285576261571407e+01 -2.776187288480543458e+01 -1.275997736400080562e+01 -2.663459734014624658e+01 5.494657662242557805e+00 2.204234745336025014e+01 -1.164470908511431801e+01 1.954666456675545305e+01 -1.689616175735335801e+01 9.764543450823992998e+00 8.157527301304497769e+00 -1.472409263442125038e+01 -1.112416615577540391e+01 4.404842281970205775e+00 -7.626371238303704558e+00 7.536548216249339127e+00 9.355147925460547853e+00 -6.827678884640948631e+00 1.283052114451952619e+01 -2.610171684139006132e+01 -6.069913210224147093e+00 -1.478785320475790321e+01 -1.409295816874000806e+01 -2.805040946449338080e+01 2.841091123603659341e+01 -1.216652756928157153e+01 2.255913819054738667e+01 -8.957580326271047610e+00 -1.076225378220584439e+01 6.530698935564522856e-01 2.098933214119571744e+01 -1.368331145429597662e+01 3.536381252951552057e+01 -1.580413385450614072e+01 -2.214613625677959874e+01 -3.603382468155092333e+00 -8.247496588784402505e+00 1.792896375069822668e+01 -2.489015776802732560e+01 1.210493731025613329e+01 -4.866012074397891851e+00 1.820784945850863146e+00 -7.722996194893506861e+00 -1.877458326255684540e+00 -1.941919516675449486e+01 1.456897224491323328e+01 -7.458649477539346151e+00 -1.519436840077010942e+01 1.055236573140628664e+01 1.653328432158409100e+01 1.167278929756122796e+00 1.582507167039771723e+01 -1.889855531445881454e+01 -2.851376411134190825e+00 1.876535874938408677e+00 2.071417279795933553e+01 -3.201087529956011224e+01 1.067657272068094443e+01 -3.604846965713364426e+01 -2.071946756298315595e+00 4.507091149218855008e+00 -1.851741899101549266e-02 -5.947391571373124464e+00 3.346760780309407934e+00 -1.264782138595685979e+01 2.907558041255599690e+01 -2.428335677358036904e+01 2.571142376209164837e+01 -3.377581640359893100e+01 1.025811080565892652e+01 6.474625754878855943e+00 -2.321123630339641153e+01 -5.644407712932910215e+00 -5.774518663673367769e+01 -6.140572318374308836e+00 2.543301465061705713e+01 9.795420938357688456e+00 1.185333106295556860e+01 2.221213088728890739e+01 -1.643374576327879311e+01 2.570671979435093846e+01 -2.126968310437104748e+01 -2.907317236592945164e+00 -3.731047627736033689e+01 1.179954808015720502e+01 7.523087344285578126e+00 1.692170866486809588e+00 4.852034531997332145e+00 -1.514561318016475511e+01 1.366728237918402478e+01 -1.446531336857729499e+01 1.259007507578670371e+01 -6.920036598250387527e+00 -4.623171538713150852e+01 8.606563033889761627e+00 -2.782700636445838427e+01 -6.193997808697203844e+00 -3.363169684929569137e+00 -1.076266631068861912e+01 -2.818395033380407000e+01 2.629805777784658005e+01 1.480087413173068356e+01 -4.787138268505167993e+00 7.370055787209608411e+00 1.345537230453061106e+01 3.088718523893005496e+01 1.672249188598011926e+01 4.140767488530495477e+00 3.172902403926382320e+01 3.303814145965385585e+00 -4.481013267574802228e+00 -1.243224453299119858e+01 6.432499283190429296e+00 1.713794313404098091e+01 1.038598220761745461e+00 4.287409898591803170e+01 -1.195408711056855644e+01 -1.070566788445749751e+01 -1.930537665301383754e+01 -9.721010694382632877e+00 -3.066864530515232090e+01 -1.848605958128932159e+01 -2.330630570009787661e+01 -2.829488274621274968e+01 -7.155241140529456700e+00 1.168136314576683210e+00 -7.040721438077532923e+00 -1.437825717836728856e+01 1.024055255605716930e+01 6.911726338793895863e+00 -1.054255269087552094e+01 -1.350728250302082323e+01 5.279387320330474864e+00 -2.594685367086863437e+01 3.276698519424090250e+01 2.153191353646885631e+01 1.674398996073378498e+01 2.429602194611545229e+01 -1.549709820773395919e+01 -6.696971188561313681e+00 4.216517390335906001e-01 7.069712873857032787e-02 1.345260157175665272e+00 -1.237866586661813706e+01 2.408037644915882680e+01 3.536450426796337698e+00 1.468520188278626737e+00 9.881080200746803488e-01 -1.744266302803669511e-01 -2.077238305684499764e+01 1.399529769189087780e+01 -3.436585276104221265e+00 -1.044592883955725426e+01 -7.538546779473097814e+00 5.372916748911204188e+00 -1.340652066065123993e+00 -2.058737934005739589e+01 -4.246703456809258093e+00 6.331932102393947659e+00 -1.153640276995730218e+01 -5.261588623612772864e+01 2.472540795868958696e+00 -1.365238935249925412e+01 3.456275696044143331e+01 6.962294109230473538e+00 -2.057583580110614463e+01 1.712190817256869835e+01 -2.480566040414918660e+01 -4.203468331240718214e+01 8.028952974800127151e+00 1.166546904989796074e+00 -2.306259128742318154e+01 -4.675658638181353410e+00 -1.254744047732424761e+01 -1.316042016176300677e+01 3.231707285695198806e+01 -1.043329992600010314e+01 1.498354161111274951e-01 -1.724883572809464383e+01 1.214485012333040626e+00 -3.077625681308136407e+00 1.645232332995690072e+01 -9.979412749640923508e+00 -3.838940692303619073e+01 1.008183720014568507e+01 -2.959404498820038754e+01 -1.774498598495845414e+01 2.580966608284409247e+01 1.969362069585408292e+01 -3.301591126998864922e+01 5.522726595558223650e+00 -8.155729263820393982e+00 3.334232095038186117e+01 1.619453291377242721e+01 2.381672532891377259e+01 -1.104539539504286960e+00 3.370358795383674533e+01 5.538806955391494569e+01 -2.711454659297584868e+01 -2.545110997423607557e+01 -3.448662261234917281e+01 1.514466646182432896e+01 -2.346527438957127742e+01 2.824220188856443770e+01 1.177756243325598007e+01 -5.540959689037640246e+00 1.428616622809093073e+01 -5.120902712898413256e+01 -1.664036695578258929e+01 4.819049115821269424e+01 -2.757427123232788091e+01 -1.801878196208575034e+01 5.690590011021853201e+01 -8.275604651929677757e+00 1.062758446564847148e+01 -1.247723262170683789e+01 3.064778912044088699e+01 -4.415377356812544463e+01 2.001571063202801781e+01 -5.719857842721423058e-01 2.939719382317091512e+00 -3.276473894135006049e+01 -7.075754853989618454e+00 6.332412400662912333e+00 -1.063816701012185462e+01 -6.140149577417273186e+00 1.204817615246599516e+01 -1.120488905877734309e+00 -1.636791540738034101e+01 -2.856184124444661077e+00 1.358925466429193385e+01 3.440450215498424313e+01 5.380460760745497062e+00 -6.329260163163310082e+00 -1.535652118409534594e+01 -2.502783900821961893e+01 2.940133317017603609e+00 -1.724378857758235029e+01 -1.445173692112163266e+01 -3.490117820272909910e+01 1.217225822867885654e+01 -3.010073610311015102e+01 -1.848669422544831775e+01 2.455963956149227556e+01 2.355883914336017426e+01 -2.189442809241123555e+01 1.465320773130356580e+00 1.316729141254542057e+01 3.459256452034708929e+01 -2.812319717377445016e-01 -5.316399773364138603e+00 -4.456886723143436768e+01 -2.069523586381041724e+01 -2.417650114550538909e+00 -1.967219863615851594e+01 5.967554484427722628e+00 -2.605101198724844380e+01 2.698850604154539212e+01 -2.220121069943781578e+01 9.532797371488731519e-01 4.278393720473777861e+00 1.044592594379832384e+01 1.490347024692056088e+01 -1.821281449766997684e-01 1.194326245269134290e+01 5.048996039735710539e+00 -3.512840937423344023e+00 -3.376613637996970141e+01 -3.144496533038068087e+00 2.158032205565911710e+01 -8.149770903856036197e-01 1.106545840334666764e+01 5.982670343659965972e+00 9.265857111587010309e+00 -4.990777505137936387e+00 2.563749674014244562e+01 6.356819172518020089e+00 -4.729298966257135817e+01 -3.077712110919097466e+00 4.222868124741711426e+01 -3.350678488490633811e+01 2.329135590430329827e+01 -3.183163807602594986e+00 1.565728850437354680e+01 2.763655504974401111e+01 -1.137526460040917176e+00 -9.126306576749239063e-01 -6.453793676714424166e+00 -1.483331073113367893e+01 -1.381630723519491122e+00 -2.454463385392595853e+01 1.181477029308752202e+00 -3.597158146917374211e+01 1.611207161372404073e+01 -2.798028969450779968e+01 -2.380143100562667513e+01 1.991770473469239278e+01 8.519809350754673716e+00 -2.851181007308951365e+01 -2.082880307402809805e+01 -1.039660553262216069e+01 2.383087419342380642e+01 2.428161111144747508e+01 8.894548818008324531e+00 5.546268250990242166e+01 -1.456551335424515514e+01 6.423941472709175926e+00 -6.199898674038100133e+00 -1.430764924035107732e+01 -1.071283232369525962e+01 -1.340698879446781788e+01 -2.458782349302524395e+01 4.359620851371962758e+00 3.007577154704279110e+01 2.848746026842275114e+01 4.687278716450219207e+01 -2.806229498516180954e+01 -9.670034861085520461e+00 -3.911499491812195917e+00 2.336969468458811505e+01 3.696270806694163014e+01 -3.531354749946460814e+00 -4.512374676941885099e+01 3.938943520157677369e+01 -2.267781566885643585e+01 -9.255148230215315408e+00 2.013497306125671571e+01 2.338850083842331617e+00 4.790012796395901162e+00 -2.323913991117322908e+01 -1.911765085945251386e+01 -2.244660080928879253e+01 2.544147797462375138e+01 -3.599011769066068211e+01 2.395689479545115574e+01 -5.662469370956182857e+00 -1.433423296629876376e+01 -2.842214319185908167e+01 4.119468126007383546e+00 2.284125583983975716e+01 1.568921041374226277e+01 -1.167989230641544651e+01 2.791122192702766114e+01 4.025409469674864127e+00 9.214925593824593975e+00 -1.901034454969401599e+00 1.033340160126282825e+01 -9.935536806594353010e+00 -3.609317027504878382e-04 1.939896587671693950e+01 -4.600361793914296982e+01 -8.757854114389871825e+00 2.009243614224124741e+01 2.146592834125356930e+01 3.608435683782398318e-01 3.351108731035560595e+01 7.585093725030266576e+00 -2.960306903156511460e+00 7.411593077519145201e-01 2.619908530835910909e+01 7.166064451320494300e+00 5.017281528205705854e+01 3.097891448721568963e+01 9.365336389265078054e+00 1.588686671794416760e+01 8.771847973457959080e-01 1.539711834516660360e+01 8.101451025995821453e+00 -3.913907958197900427e+01 -2.931961311398435299e+01 4.979473312791861339e+00 -1.953928377433126862e+00 -1.283984772367668548e+01 3.102094814093103281e+01 -3.684586466000304483e+00 -4.872647728725206662e+01 1.010871572860704148e+01 2.271388933127362009e+01 2.779560685735791026e+01 7.674853870342944973e+00 1.761497005886827338e+01 -3.430349109549558762e+01 1.372266808185467646e+01 2.531979324630366435e+01 -4.324045753691209804e+00 -2.842146768237280696e+01 -4.661185170027818181e+00 2.143390410541515578e+01 -3.539694454571815641e+01 -2.792447993711034471e+01 1.470716826713049130e+01 -5.899737955874893913e+01 2.618596917060325069e+01 9.306324421524946544e+00 -1.196363660292228026e+01 8.093782088779050810e+00 8.298288375006249495e+00 6.619756390660550771e+00 6.317168417221685672e+01 -1.666493703953404903e+01 -1.552894825084586650e+01 4.410690710114455904e+00 -2.172863507088976576e+00 3.052755622620581200e+00 3.096477847415764373e+01 1.088885537132152237e+01 2.180609246626362818e+01 1.746684614728708596e+01 9.358423060862436360e-01 -3.361354095534390574e+00 -4.186295803181690367e+00 1.927948378410280839e+01 5.992341307819398777e-01 1.842003160699698583e+01 -5.732293362286807969e+00 3.200482353312623651e-01 -1.413463409472052490e+01 1.469238698658902109e+01 3.480748931944069113e+01 6.832634989546775728e+00 8.640565827804833177e+00 -2.788396191906076993e+01 -9.693297581967497578e+00 2.978996543559934906e+01 6.024987687281936566e+00 -9.281841821171241236e+00 1.533284518202767188e+01 1.748804638523978738e+01 1.646242337304329340e+00 1.999746700710569058e+01 -2.949681829340734751e+01 2.111896074266691414e+01 -2.073208304169405380e+01 -8.115659203206176642e+01 4.446609689233255835e+00 3.372208354027218746e+01 -9.983560260449568347e+00 1.886830810870298691e+01 -1.164615920152195905e+01 1.473105833889130523e+01 -4.561609456906243310e+01 -2.151198220568383945e+01 -9.888320443768517265e+00 -2.392488890060705842e+01 -5.281985084010822895e+00 -8.958989976689743173e+00 4.591598583555573043e+00 3.753322813330363772e+01 -3.742634013484842370e+00 7.579991542397560345e+00 2.407192536444407338e+01 -3.688037697618056776e-01 -1.023936825614848090e+01 -3.147851140707002315e+01 -2.809589620492116779e+01 1.741388691354266172e+01 -1.634534825114758405e+01 -1.648126021085846915e+01 9.926349861311434708e+00 -2.379584637674987846e+01 1.993149182675898601e+01 -2.077338718892714553e+01 2.577123916194096509e+01 5.534329485898318524e+00 -6.847508139284615325e+00 2.516837518497154313e+00 2.036321388619413497e+01 -8.419168828907517721e+00 -8.156140033246254362e+00 -5.958877382475366247e+00 4.497316436425455777e+01 4.056637987536238832e+00 -1.642233508125854513e+01 -1.854651730594796888e+01 -1.464815902945274040e+01 2.023239465047119978e+01 -1.164409663093246650e+01 2.217053090025702744e+01 3.249707965838353374e+01 1.106526155506957032e+01 -4.553734442628660339e+00 2.283196511241430748e+00 1.673954619400553412e+01 1.133229990424469769e+01 1.523481946829785016e+01 5.362241192266817791e+01 -6.873196653757053909e+00 3.468522737964154601e+01 1.339053630297164688e+01 -5.133580525802818428e+00 1.964156873130140424e+00 -1.781205358124701021e+01 1.628045830660340343e+01 3.034672386949304634e+00 3.933142108138778514e+00 1.779331621235558103e+01 -5.692039126367541613e+00 8.265996846759419370e+00 1.543941398427979195e+01 2.485522804739953351e+00 6.613265049508596505e+00 -1.069607889681396529e+00 -2.211909350411338693e+01 1.561154239594035786e+01 1.212248292840473241e+01 -3.870079993822866271e+00 -4.371810515438838252e+00 -1.114030122696321179e+01 1.420853031016760859e+00 -2.324992487654854045e+01 2.181345763008176419e+01 2.274623817825428773e+00 -2.455085194733740206e+00 1.921236616387422202e+01 1.141602322546826187e+01 1.939144675590598865e+01 1.310809384785093812e+01 9.871556107867046848e+00 -1.569970712441134175e+01 4.629691842685735637e+00 3.052311008336305065e+01 1.993708118477693958e+01 -5.868147845087223757e+00 -8.839232180322323273e+00 -1.869775467142271808e+01 -2.874181020933062314e+01 -2.016059349326049954e+01 -2.308851988716935466e+01 -1.377590381407605236e+01 -2.999675645290471948e+01 -1.003176801605973978e+01 8.198424208213879183e+00 -3.471237569785963473e+01 1.142804598192147081e+00 1.092180959934960072e+01 -5.820599383022473816e+00 -2.849680093156170102e+00 -1.803111251117138636e+01 8.500516478305013557e-01 3.544224570338836600e+01 -4.097662838151330078e+01 4.937739928931797806e+00 -1.036397136192415580e+01 1.898901202419287060e+01 8.866769645301088687e+00 -2.289047440699089719e+01 3.034037325653282124e+01 -9.717391342310296665e+00 9.709567386633244368e+00 -2.809987991945530439e+01 -1.374442009165365342e+01 4.976957166667756383e+01 1.428105487389165162e+01 -2.973821728402375797e+00 3.003436934654418522e+01 -3.215946549134968357e+00 -1.200843365384072925e+01 -2.248352624771049335e+01 -5.357263232434760170e+01 -4.658950688549693808e+01 1.794893175849420075e+01 -4.104053821429536697e+01 -2.540673548710462626e+01 -1.481687574506929295e+01 -1.477978126150974525e+01 -5.055118799344385572e+00 9.497430784957030525e+00 3.208409304946307827e+01 -1.665635474074503719e+01 -1.697793175028430568e+01 -1.500284774675871802e+01 -1.581841766469271660e+00 5.867575007714660451e+00 -9.225094546238656434e+00 -6.101598627205170544e+00 4.078737086533649858e+01 -1.669770699624161381e+01 -1.429460893152742074e+01 -5.748519630467048280e+00 2.284163604994901675e+01 -2.408741027927081291e+01 -1.510925239750886817e+01 1.821660134583628077e+00 1.447242972883237933e+01 -4.329840463092073044e+00 -2.996326041455934064e+00 -4.443156604251384323e+01 -1.471381010832616631e+01 -1.970312085623264764e+01 -2.860776001843602501e+01 -2.009812646862668917e+00 -2.245844379676241509e+00 -3.386185222835856656e+00 3.567340862308900284e+01 3.543702208385096242e+01 -4.083630944307728328e+00 -8.798753639496512235e+00 -2.070348447800689584e+01 -9.143406010822186403e+00 2.275766632798761790e+01 1.925502809168590090e+01 2.816413308168392504e+01 -7.469887728824856410e+00 -8.078796157255849764e+00 8.929264421699766530e+00 -1.351282179146806683e+01 -1.798578128896371364e+00 -5.175479606296539359e+00 -3.316867049475016760e+00 2.448622876925523073e+01 -1.181017135079594205e+01 -1.776518501980881837e+01 1.553800793592293061e+00 2.295254646478739602e+01 1.931644971151563750e+00 -3.719376005134872543e+00 -4.363464800710719516e+00 1.035652081733455532e+01 -8.480642801649015183e+00 1.591183866805496727e+00 -1.913045898718920768e+01 1.858085735660601046e+01 -4.293156715972179960e+00 -6.698582120782768712e+00 2.649813957938477671e+01 -1.219234639257040342e+01 1.686076561416361086e+00 -1.603968839724675410e+00 3.260443164389642590e+01 -1.321509722621309280e+01 -1.713409697559110256e+01 3.851640739407382608e-01 6.910565688244474813e+00 -1.771618420017924223e+01 -1.946281115045337984e+01 1.284540641351974877e+01 3.557480370321441931e+00 -1.227293753043943880e+01 1.600220497595964275e+01 8.804413686318140364e+00 9.464827341952963380e+00 -1.657411029092594035e+01 3.917849561800122160e+01 -1.388975261546279372e+00 -6.280293348089900363e-01 4.806565340205172454e+00 -1.400113153644640285e+01 -3.562385334859464070e+00 -1.963239819802654296e+01 -2.167337884806595127e+01 -7.457027769010449170e+00 -1.299299377806906364e+01 1.660064021222035535e+01 1.515924870079741993e+01 -5.405856864614118962e+01 -8.164320965449093137e+00 2.905314522235109109e+01 1.521767156006199606e+01 1.589273241065793130e+01 -2.420533658660722764e+01 7.434011516327654334e+00 3.636779062098253235e+01 -2.690824257758756488e+01 2.168557576219182081e+01 1.513823670496239115e+00 -3.392861614342699994e+01 -1.117025655039947551e+01 -1.616006898200375730e+01 4.196464257380039697e+00 9.334104347344730712e+00 -1.782500746261794689e+01 4.431727720693297101e+01 9.148083610266100507e+00 2.622009828396683062e+00 8.521569487778995367e+00 -6.987246968341557007e+00 -3.135766319746592146e+00 -2.835060488258629441e+00 -1.621848694016830450e+01 -1.972188238291820639e+01 -6.360527726164701967e-01 -1.098967096896906348e+01 1.428693162890256119e+01 6.525083227516423889e+00 -1.597522675632655442e+01 -2.630895843648207943e+00 1.212210433026950085e+01 3.166577799615833300e+01 2.218943724882393553e+01 -1.244364897589182384e+01 -3.546362130240149346e-01 -3.214488278743093730e+01 -5.021509316638769604e+01 1.152349378438244898e+01 3.628831453937004348e+00 1.493920281008820616e+01 4.756841687935840923e+01 -3.568061970038855435e+01 -5.867597397422648076e-01 7.649022947218187873e+00 2.027054115821579572e+01 1.481186545680680311e+01 -8.950282694060522459e+00 -3.589774124143031742e+01 -8.809754098058029115e+00 -5.521967384633343556e+01 -2.411990179710803983e-01 8.057450359490763603e+00 6.562425300322726196e-01 8.794986845516762131e+00 -2.287422896926295124e+01 -1.096120058766016037e+01 -1.707787200118736592e+01 -4.000362455585435129e+01 -2.117167027801313139e+01 1.201230464651237639e+01 -5.381067387946085745e+00 1.632138493998652251e+01 3.563745662665724012e+01 3.924534827819094573e+00 2.038618528160208498e+01 -1.630038308058501428e+01 2.371284628085211921e+01 -3.702100005747940292e-01 6.211001148051174425e+00 2.339029616173867865e+01 -2.930553597193122251e+00 -6.892956973606761295e+00 -3.015395119428960413e+01 2.902178988478738564e+00 6.269481479209236596e+00 -1.317147392929051009e+01 -1.457896687149871973e+01 2.786792653102267892e+01 -4.401530929507061529e+01 -2.453490885863714510e+01 1.379756856078813598e+01 -2.844775244229956002e+01 2.889924207473433704e+00 -1.406445046438205004e+01 -8.918410748197873161e+00 -2.825107709335090700e+00 3.396065553848779217e+01 -2.676263546969056506e+01 2.704813473311712713e+01 9.971070453446968074e+00 1.229969853474283781e+01 2.028515810124883600e+01 1.146860273206071135e+01 -1.730852982461741618e+01 -3.188109136962285817e+01 -6.629101221063826710e-01 -1.282975060906298204e+01 7.088063644371153771e+00 -6.691266607483483675e+00 -1.128904737372403844e+01 -1.619567721745646693e+01 3.085131696097303333e+01 -1.735158321636187040e+01 4.115758126662075966e+00 -9.422100309915176553e+00 -2.813807879646248011e+01 -1.427451409519859382e+01 8.513791937014284272e+00 -2.696097871295355941e-01 2.652559993958338325e+01 -1.066059924624966726e+01 4.026112907266464447e+01 -2.617230363912969437e+01 8.885497042092362074e-02 -1.347081887604073769e+00 -2.206692072910698599e+01 2.305936980063353658e+01 -8.798940880952876853e+00 3.277822353736614502e+01 -1.147311130505844190e+01 -2.062243887500006256e-01 3.234238714804993009e+01 -6.934172644531805041e+00 -7.030066106331092968e+00 3.537293029806646416e+01 -1.423279567128590095e+01 1.794627998984561046e+01 6.983801104107109303e+00 -9.156074421903074523e+00 2.491407409618421998e+00 -8.014562809727269865e+00 3.504401012136273152e+01 -2.346756791255698360e+01 -3.551043267702802808e+01 1.998078612887067251e+01 1.780953874490431588e+01 -3.657504637806693992e+00 8.623929014231014989e+00 -1.185736307070896878e+01 -1.148614127306550614e+01 1.767340552741772086e+01 -2.907458617070675544e+00 -1.668075440565970524e+01 6.383916224951473595e+00 -1.269336432770689349e+01 -3.191713120449679142e+00 2.804795859136558533e+01 2.721180230083652063e+01 -4.523415182531685730e+00 2.523833200445331926e+01 1.908245572820393576e+01 2.247773187057752864e+00 -1.054965272416178479e+01 3.486458590736085661e+00 -3.783230415308380401e+01 -9.328766734953417128e+00 -1.010925821213821685e+01 -5.767175085540627855e-01 -5.880194692649793886e+00 -1.334285890778565964e+01 -2.540465665409583806e+01 -1.544251924715679536e+01 -5.877528822614769055e+00 -6.247218881452703876e+00 8.257950743890265954e+00 -2.291796985543908960e+01 1.221229877637966865e+01 1.365195575441864939e+01 9.616931613197897022e+00 2.280431371959318199e+01 2.522443521559100787e+01 -2.824004447424749031e+01 3.408318215974396992e+00 -2.559380768876371093e+01 3.321364525719268102e+01 5.087261417984304046e+01 -1.964769349094270368e+01 3.445313958873307314e+01 5.369452510378369681e+00 -1.082940649381027676e+01 6.217083799757779694e+00 9.431718354046756403e-01 7.029764207871177284e+00 1.477546588241778025e+01 7.849636573410323948e+00 7.332295194965623986e-02 -1.394981031870825205e+01 2.364940281069343087e+01 1.846054780900387726e+01 -6.564946688387579776e+00 9.763272684136532931e+00 -1.260259276461397171e+01 -1.969904357760900027e+01 -2.177134612927323687e+01 -7.510164109556235701e+00 -2.043907466955487706e+01 -1.801911031088676562e+00 -1.361951541487990980e+01 3.268090415306063701e+00 -9.798270537228037647e-01 3.470014265001385212e+00 1.691316188323062875e+01 5.277477488255514437e+00 4.989805630523139968e+00 2.301102008245133845e+01 3.434247712782583761e+01 -2.441874665337904560e+01 -1.046624953417413906e+01 -3.760023779307796854e+00 -2.521533787812948191e+01 -4.861797926833436811e+00 -2.077852228842439697e+00 -1.436840162006652477e+01 2.142573207934209734e+01 -2.744236516905292689e+01 -1.280624309813412021e+00 5.408067461231981454e+00 5.615364091257201373e+00 -1.869853762424531851e+01 2.407501318667885748e+00 -4.049390633785878890e+01 1.597376513533875730e+01 -2.488583490179900792e+01 -9.489083996954539302e+00 5.140134866497864330e+00 -1.790959436299856478e+01 -2.250320510760139570e+01 1.244946203718895639e+01 3.590511524163876089e+00 1.265609295092590791e+01 -1.671247487565924317e+01 -1.599224987798674569e+01 -2.481327998433411608e+01 -3.396146827061350137e+01 -1.263759659376392719e+01 -1.604185029063000556e+01 -2.269014539279427822e+01 -1.918152499122859922e+01 4.169090990947212916e+00 2.862125618865096310e+00 3.024610984635096500e+01 -4.791819996405600079e+00 1.264659319381839886e+01 1.387090417248539609e+01 -1.543295509100381580e+01 -2.217181610083627774e+01 -2.637926662466635719e+01 -8.896496025281201980e+00 5.504852030870161173e+00 5.146179075991421215e+00 9.297560146311026230e+00 2.608473715951206628e+01 9.040149320831982749e+00 1.100118894796314706e+01 -2.694848334999748118e+01 -1.202236301711810995e+01 -6.918381466788504852e+00 6.453815240074630921e+00 8.802664436820579752e+00 -1.015306663041216417e+01 -3.085174017896239818e+01 -1.263511905121153589e+01 1.312621511158562626e+00 6.270227417059015096e+00 -1.092533844484340122e+01 -1.813580496703811917e+01 -9.236319013640340359e+00 1.613416979043006094e+01 -2.683656335571938811e+01 -7.997003376540511965e+00 -1.841697446186172016e+01 5.565254511115012903e+00 1.979062323069689100e+01 -1.698781584150060908e+01 8.023849165745936318e+00 -2.260731309714224579e+01 2.917244646715332124e+01 -2.716773477236789081e+00 -2.445772832940494368e+01 -2.095138990394355361e+01 7.512716947310826399e+00 -1.369646597058377147e+01 1.150717676531901112e+01 4.869949314659524298e+00 3.083323737604131587e+00 8.417351252730632893e+00 -2.672181508481025958e+01 3.386432611405032844e+01 -2.241492002667865790e+01 -4.211096924083141069e+00 -7.923660366367043295e+00 1.905164682935632925e+01 2.466217582162365218e+01 -2.023113762505575153e+01 -1.267591309610365258e+01 -6.014150573079724005e+00 -3.270874108145179093e+01 3.584869191205896755e+00 4.239469781619613187e+00 3.414385354342272638e+00 1.813740190162473098e+01 1.614175890966565419e+01 1.739848077936981596e+01 2.017631062268866771e+01 -2.711333185869987616e+01 3.073391166625995297e+01 2.367215017722724113e+01 3.033934845436721517e+01 -1.478240698144455934e+01 2.391917435382010737e+01 -1.388028808503819000e+01 -1.848068047353708465e+01 -4.740024419240198128e+00 -3.211123117625063372e+01 3.749050153424150977e+01 1.852304360843106679e+01 -2.684832035631959002e+01 1.204303911359462376e+01 -4.044897781741104481e+00 2.056161762210088995e+01 -1.588241984385653183e+01 -1.324533124353568070e+01 -8.673073203245579066e+00 1.298793658022617770e+01 1.498537127441003136e+01 1.158734892000305905e+01 -2.827674137038444258e+01 1.854998034275130436e+01 2.061813285547838248e+01 -2.391634489506894568e+01 -2.340919541720127395e+00 3.492020716786293377e+01 8.908649547718303641e-01 3.561903393605867763e+01 -1.116553369720907973e+01 -3.556615581826754635e+01 -1.249860646912653372e+01 3.884327907729792884e+01 -3.378984371324713010e+01 -3.138445037605320564e+01 -2.008315645211285272e+01 2.121989116058333025e+01 1.824482985548889769e+00 -8.753375116361317154e+00 -2.911505241318649961e+00 -3.820426936481695179e+00 3.206735174789498188e+01 6.464568038666119953e+00 7.788394709767803903e+00 -3.316004404621054391e+00 1.458877304734322600e+01 -4.270714703829623815e+00 1.330957377092429894e+01 -8.732619133883229523e+00 6.775774680851114340e+00 2.452417337374327744e+01 -8.965749283493154587e-02 2.066444464584093055e+01 -1.898228667351681409e+01 -3.499912095448237892e+01 -1.670472566924073021e+01 -3.660671473428298839e+01 1.493008708497041859e+01 2.691162289938819896e+01 1.676572856231197051e+01 2.373622065279118232e+00 -8.610593151132278633e-01 -1.336641702178626723e+01 1.077711147857020535e+01 -1.419580852107688074e+01 2.476035550165047994e+01 2.554114525037284622e+01 -2.197763560382789905e+01 -8.218283170132495430e-01 1.158602245121383234e+01 1.052204272295848142e+01 -9.082104972079758198e+00 -1.339058128932784264e+01 2.795395701467896643e+01 7.579080730653480202e+00 1.462590980152156916e+01 1.104563790752347963e+01 1.242477853224965578e+01 -1.319524388198789255e+00 -2.122768439632656623e+01 7.071380511110608502e+00 1.328609307685761465e+01 -1.038470265582425833e+00 -1.576691442886829275e+00 1.099678698451809922e+01 -2.753144982952221298e+01 -6.980734042039925313e+00 -7.555623020999503225e+00 7.983549488341801226e-02 1.543903981588695018e+01 -2.528829372585579804e+01 -7.050145115924295602e+00 6.523491707509794679e+00 7.719508654663068015e+00 7.016714174936087289e+00 -1.194465024776050655e+00 1.417098118565078124e+01 1.858801248818693796e+00 9.384441878316291508e+00 1.247347265420060136e+00 1.086184567216625041e+01 -1.899337897482471949e+00 -1.770439605962004492e+01 -1.274420013302211530e+01 -2.228529366826871438e+01 2.670855247220958972e+01 1.062291986487330320e+01 -3.564444461088140059e+00 -2.790823336263390431e+01 -2.756697933045682447e+01 -2.288800661114003532e+01 1.389191778086371798e+01 2.900365372780735385e+01 2.750424566588194608e+01 2.011020750696140880e+01 1.500640786485567268e+01 1.696136784491234195e+01 4.484790615415158044e+01 8.243205192750242105e+00 -1.690534039257550347e+01 2.167301620688161279e+01 -1.984187223464720873e+01 1.448362415811235770e+01 -3.977980034673572751e-01 8.686139975077484365e+00 -2.086391669786514314e+01 -2.909329003386072365e+00 -8.610991430942473102e+00 6.427594975579063785e+00 -9.646390084154311817e-02 1.666671101798324628e+01 7.820999471413307091e+00 -1.419870968591408200e+01 9.970235921724857064e-01 1.442595262062379469e+01 -2.099167111078763881e+01 -1.522316145739259952e+01 1.301339901007444411e+01 1.110225045883227502e+01 -2.581148370381388446e+01 -3.584749898811019619e+01 -1.380082804599868851e+01 -1.244528946750001452e+01 -8.440774945973538834e+00 2.451688443638549320e+00 2.831928877985641968e+00 -3.408447824147297212e+01 2.137713446627703462e+01 1.717837392868472790e+01 -1.626879347586529434e+01 3.508621890121755182e+00 1.275131644611878556e+01 -3.905496281247106793e+01 -1.818996370423374742e+01 8.688968115954866178e+00 4.898234227031979415e+00 -6.602995618717969251e+01 -4.162841418670876692e+01 -2.605054135782427061e+00 6.782959416715841350e+00 2.543668337375554955e+01 -4.156891288219938474e+01 -1.416480876152826518e+01 -2.562022696681970757e+01 -1.452795656626273191e+00 1.348901445909842245e+01 1.890093573013789996e+00 -3.253312555956315322e+01 -4.189763413256197566e+01 -3.579860130413138108e+01 -2.956635085881100622e+01 1.375292127745751358e+01 1.371018593999036739e+01 1.806163097875035461e+01 -1.309716434588988498e+01 8.104499792906857181e+00 -3.806303576554910961e+01 -8.822059494153771553e+00 1.701349711180781910e+01 9.244757875909591860e+00 1.847622084535240816e+01 -3.261416261060538346e+01 -1.750594488002287719e+01 4.514906449825864421e+00 -2.641689941792758844e+01 5.661737867833278415e+01 -3.143818921013894041e+01 2.777122766864969705e+01 -3.246781734094015093e+01 5.900390316610383046e+00 -1.922375310552722638e+01 -3.246047127998565429e+01 1.935641292139915137e+01 1.280215206795442739e+01 -5.776699932784421065e+01 3.002968338948072802e+00 9.832793106933909399e+00 1.866413997551043735e+01 1.932209223515996399e+01 1.744350072756204995e+01 2.065335307413385024e+01 -6.469364814274585207e+00 1.649782044763508537e+01 -1.121303269526303659e+01 -8.913486513696540214e+00 -4.921910918414485536e+01 1.546776484965992893e+01 2.714937404434633605e-01 -9.467704201601511826e+00 1.355541303558899280e+01 -6.313693031520804411e+00 -9.764215857892926564e+00 4.488681897571394686e+00 -3.401238832424989056e+01 -3.975960168051125176e+00 1.111061767261946898e+01 5.479911616448206502e+01 3.437267068387638957e+00 2.680281120428504238e+01 1.187811655293866409e+01 2.898294222958290423e+00 1.860346913268044844e+01 -4.376861803212030111e+00 -9.702892765449918855e+00 -5.200430652258639697e+01 2.254278689675127367e+01 -3.112036187419323419e+00 8.868401698379035025e+00 -1.024016039221001328e+01 -2.156088910584187701e+01 -5.524265206535546646e+00 2.369327620735832696e+01 6.241659978840232270e+00 2.322082862926940550e+01 1.717501849113001100e+01 2.182177650421569837e+01 -1.318732078087999326e+01 -7.250052040174571388e+00 -2.443842655457276081e+01 -3.141452075799584520e+01 3.388476100773908684e+01 1.049468552270274735e+01 -9.785042621553385889e-01 -1.444104355219607960e+01 1.523809141416083257e+01 1.654257455724550629e+00 2.386196841326966744e+00 8.575768660212492733e+00 -8.816809168483782599e+00 3.638727409714125116e+00 2.482696498677917418e+01 -5.828840845670722359e+00 -1.257211905273595498e+01 -2.578452249354986492e+01 -4.103606328513782842e+01 -8.982732353354768051e+00 1.034264175435146704e+01 -2.809815999095571115e+01 -3.070199151551902705e+00 3.961969630740317605e+00 4.827762591850479623e+00 1.705747446182064664e+01 -1.184360040422783555e+01 2.690184749279897858e+01 -9.485503997422316536e-01 -6.603989497528423236e+00 -3.498983045479087650e+01 3.604177618734391331e+01 -2.184416998847150015e+00 2.126916575979138102e+01 1.257083801085919816e+01 3.492830082879163633e+00 1.343482464531776621e+01 1.991137843325942924e+01 1.049898111756225383e+00 3.309883583047686706e+00 1.181144591850885917e+01 2.650581356616685369e+01 1.630334792668556432e+01 -1.842741570632850667e+01 -8.258173192378933436e+00 -1.023036966035892625e+01 2.794387097964663269e+01 -3.084531784528903131e+01 -9.864800302223311945e+00 -1.386989640910768262e+00 -1.034525700109742807e+01 1.564719226704054833e+01 1.242867862741221074e+01 5.618927704405047407e+00 -3.355614760390287898e+01 1.511617644043258935e+00 8.552919097237239754e+00 1.709058815203539439e+01 3.826352892798027483e+00 -4.302731280515249779e+00 -1.688016020354015723e+01 1.972009824048158322e+01 2.298597749838270232e+01 3.600689193388093567e+00 -1.123580921931218057e+01 -5.267800092859467043e+01 -1.029144466663682422e+01 1.924044213309412754e+01 -8.152873915130330218e+00 -3.096775015107886730e+01 -5.848469391705442888e+01 -4.687635816328477589e-01 -9.723164218483113075e+00 -3.705386570286752779e-01 5.322796617884283599e+00 1.206545279461954889e+00 1.954563978528796042e+01 -3.995753044748649074e+01 -4.494285855146647357e+00 -5.116442070237845030e+01 -1.900936314305014463e+01 1.231576787640145376e+01 -4.707001488374928044e+00 -2.514372326306327565e+01 9.099846450336807280e+00 -4.490880429554064790e+01 3.625289268145104327e+00 -1.050347801050987862e+01 5.391519545936091617e+00 1.332705407419483912e+01 -7.063050729197493105e+00 1.576688808914352080e+01 7.580408289226728158e+00 -6.707807663530465092e+00 8.897301691674593727e+00 1.507345985196919314e+00 2.784154889340054950e+01 8.565283181425677128e+00 3.167508012780153148e+00 8.482608772097934846e+00 2.335245802910655399e+01 -3.038200719577013764e+00 3.766218820938416201e+00 3.151167851143312770e+00 -3.710285250571906168e+00 3.167145257612924869e+00 -2.461286244336215567e+00 -1.638061666246149528e+01 -1.425957364163309471e+01 4.551931994308635154e+01 -1.996051657124549195e+01 7.085262585661751267e+00 -7.315486625370331453e+00 4.095040696581364603e-01 2.885198902409467525e+00 -5.856584236616249939e+00 -3.414691382527690777e+00 4.143297423646236655e-01 -2.678986360588385907e+01 2.935852579892360836e+01 -1.694117844236260950e+01 -1.436900798917118038e+01 -1.430942551650607975e+01 1.922281531342738958e+01 -2.424887062901739654e+01 5.565338385256407561e-01 2.003266804933178236e+01 1.783557309696486826e+01 1.315517776192964128e+01 5.312067984730190062e+01 -2.293660533099087928e+01 -9.646844104141139020e-01 -3.383306339726360790e+01 2.434015369085940605e+01 6.024926469552229946e+01 1.750465316999821042e+01 -2.843957930643302134e+01 -3.552213495577480451e+00 -2.109706216123574052e+01 1.999223629304852778e+01 1.978138948362481386e+01 7.128788707717666817e+00 2.197863554110561424e+01 9.717410746419615108e+00 -1.323145840319192912e+00 2.295531904984027349e+01 -1.861563364752387884e+01 -2.831226162977454308e+01 1.270456436896514596e+01 2.192373248254256168e+01 4.087823232966104570e+01 -2.588316936511214550e+01 -6.403911285657720720e-01 -5.138320929196764197e+00 4.692709397759806933e+01 -2.065523859673017526e+01 5.740326751046948672e+00 4.823099708539706398e+01 2.329253639322711233e+00 1.698715676472355085e+01 -2.197980812461128508e+01 -8.437412750559914798e+00 -2.440289678942988871e+01 -4.926528399783909329e+00 -4.938688019158473885e+00 -9.735101052875052563e-01 -6.041740636354996141e+00 2.113207111423369611e+01 -1.193791786961268286e+01 9.294487709683400212e+00 -2.841537044291163383e+01 -3.415714154343655906e+01 -5.025703773154609699e+00 -1.025634114058055424e+01 -1.239448854529537014e+00 1.620984458173153797e+01 2.711342738133724950e+01 -9.116329556387722022e+00 3.173802629122217667e+01 3.091905538004228404e+01 4.721423160133352503e+00 -2.498900117965928303e+01 1.052745699696485460e+01 -2.478274656208446558e+01 -7.699812847670331806e+00 3.200797246568102139e+01 1.735180584240710200e+00 -2.018653667501072135e+01 -5.058107183577168264e+00 -2.129967350499355661e+01 -2.843442277101208049e+01 -8.981667678290282453e+00 -4.192705737852545411e+01 -4.178039590859140162e+01 -1.326263030438540014e+01 1.316535876906245406e+01 1.225445537667062545e+00 -4.386322684975549335e-01 7.522216564712232767e+00 -9.577582156963480031e+00 -3.902793331474493499e+01 1.955914380659993412e+01 7.733022067729526938e+00 2.986911457186090502e+01 -2.351294539918903226e+01 8.182258234205618264e-01 1.850115458861876450e+00 8.209772046536299328e+00 9.394931683583777726e+00 -4.347771127695870064e+01 -8.572279603598104813e+00 6.284956531262102075e+00 -2.381072378759543540e+01 1.070931729395586984e+01 -4.021536298190455483e+01 -1.851281339931029946e+00 6.139825746666428330e+00 1.170678724855960340e+01 1.040067166601947868e+01 -8.420442166878526535e+00 -1.295411065592104283e+00 1.003357463423298235e+01 -3.835574273553992164e+00 1.716651649070842112e+00 -1.349253841479319149e+01 6.600440494575460448e+00 -3.235454364550188977e+00 3.040710344114414543e+00 1.164289796595138782e+01 1.119910933223842303e-01 2.363689125430165916e+01 -3.367875906830435184e+01 -1.231127388560240565e-01 2.012242314996258585e+01 3.230414853048118573e+01 1.235863182383241821e+01 -1.292457566586190509e+01 -3.431607343862053483e+01 -1.633142906701247554e+01 -5.205277729540355836e+00 1.378872861969000141e+01 -3.417739135913667781e+01 -2.401883659140889193e+01 1.451434334170862250e+01 3.897053962634763735e+01 -2.824692715346257543e+00 3.389429315842833290e+01 -2.720857709017543424e+00 1.076706454182562922e+01 1.012935375048820852e+01 6.314260451768247684e+00 -6.777653304167045256e+00 -4.446373166970115420e+01 1.761917752297782158e+01 2.366828058774033039e+01 -1.030024035259310722e+01 -2.958755741576231557e+01 9.869793965857745377e+00 -2.329544599731558474e+00 8.249946430156633426e+00 -4.264148231704654179e+00 -1.696541306016229456e+01 1.539837023151128470e+01 2.038585321347387946e+01 2.117240112705109567e+01 2.845646571177620388e+01 6.212315092693470042e+00 5.776290842206972087e+00 6.497394387179491915e+00 -2.790064945786547312e+01 1.389514012894268546e+01 5.815678666482057935e+01 -1.304629657506337992e+01 -1.153841445570768087e+01 -5.133024638050642352e+00 2.768716590002995304e+00 2.804519046953210548e+01 -2.926974832447169383e+00 -1.825930238705932140e+01 -5.762824969679324560e+00 -2.733512977933317245e+01 -5.357972537038914851e+00 -6.332405650529947749e+00 -3.070566169601459094e+01 4.782308105358764294e+01 2.596823873552298778e+01 1.021678600635284440e+01 5.924638143324976625e+00 4.203470653998856221e+00 4.781810206811294428e+00 1.457646088266378648e+01 6.527031185505051347e+00 -1.427892524814366837e+01 -3.580255507347889221e+00 1.170804366604402125e+00 -4.636465711925514199e+01 -2.330060146115756226e+01 -3.948321718902001720e+01 1.887388643082937989e+01 4.353859571522736616e+00 2.468019321027125557e+01 -2.164297477045352380e+01 1.914012688272871898e+01 1.680188317462505054e+01 -1.308251733709961673e-01 -5.339689143770458557e+00 4.273627239123974419e+01 1.858815579273917962e+01 1.326394726951233594e+01 -5.072962036199607283e+00 -9.488184050328364094e+00 2.213667560556512726e+01 -1.153492672833431953e+01 2.401341216325885952e+01 -2.230041446574055186e+01 -9.364399504299296240e+00 -3.796260626594528276e+01 -6.362202772199885281e+00 -2.279209477736182876e+01 2.584639839108925585e+00 -4.441809265673084539e+00 1.482793563563353700e+01 2.104826801775838163e+01 1.659635226397870511e+01 -3.092218498149024697e+01 -3.606935241378524282e+00 -1.787857454968485982e+01 4.989977080902106898e+00 1.071206241793608527e+01 -7.431065986388405431e-01 -1.138641629166368396e+01 -2.147101424534135816e+01 1.112605015891649529e+01 -2.204182564192272054e+01 -4.777421738472585666e+00 -6.774202963543197953e+00 3.444131158008626237e+00 9.632593309899575296e-01 -2.105900060109210870e+01 2.314892017165022153e+01 1.510342151192493709e+01 3.936309494760136474e+00 -2.070999283019946802e+01 -1.773564670258811660e+01 -1.922755686309182366e+00 1.711020771351913083e+01 3.126752422106160889e+00 2.383168257748481267e+01 -1.460535694854091027e+01 1.084793791348011993e+01 4.367407906289442199e-01 -5.640450982481995723e+00 1.134164076901958929e+01 8.471083569105175570e+00 -5.010406810683885048e+00 1.932638749187421823e+01 -1.393109378172390400e+01 1.554344304961396084e+01 2.696742870921545432e+01 -1.464222732145383077e+01 4.769224821344865362e+00 -7.168425849190861676e+00 1.170917299564204939e+01 2.301863992564987882e+01 1.993300256594603326e+01 8.123888303719732917e+00 -3.229550123025373409e+01 8.482409240521283422e+00 -3.884764096200914452e+00 -2.583446017401827888e+01 -8.875890508016059499e+00 2.619419223781063621e+01 -1.942191587272078479e+01 2.375120100521694866e+01 1.618749285616127054e+01 5.800766344645381878e+00 1.624460178477585259e+01 3.650199632874810973e-01 -1.025250680712378043e-01 -1.237803858301495197e+01 -2.545477318884240248e+01 -2.939981128487759499e+00 1.962108153244698983e+01 3.269952697237978878e+00 -3.219188650547006425e+00 8.579709483593632724e-01 -1.402068868360153209e+00 1.794337661157531016e+00 1.581133003637538614e+01 6.409319731332471015e+00 4.107144233391494481e+00 -2.110824674303805892e+01 -2.846836624518973480e+01 1.194104851365086972e+01 1.971002655222358069e+00 2.581584530968044788e+01 8.949685120359944790e+00 -2.097573666184244701e+01 -1.105846478899118956e+01 -2.345156483316870322e+01 9.906072452087618885e+00 -4.820592206204759123e+01 1.467027149906439121e+01 -2.340720964542147442e+01 6.863355328438613512e+00 2.993829640142534032e+01 -1.716172051370638840e+01 -4.280138588874520700e+00 1.088040267715274512e+00 -1.852983579435327766e+00 1.155343981388537244e+01 1.533443660533523989e+00 -7.284219470100491201e+00 2.144818614558017700e+00 1.141281930483108198e+01 1.168911173377787804e+01 -6.583025832852758441e+00 -1.234639029140179645e+01 -8.985424353132708930e+00 6.697605521904080206e+00 -1.291580425133896703e+01 -3.367885605702349494e+01 1.660513298286614514e+01 -1.231747299384064398e+01 4.132773374254055665e-01 -1.931202979991630286e+01 1.082951798976414182e+01 4.482022894445495353e+01 -1.390472407854153047e+00 9.867177964483257568e+00 -1.692687405872070627e+01 2.201121925214537001e+01 8.982418023420503772e+00 1.969074949173188571e+01 -1.627620630407071189e+01 -2.002071268605469356e+01 -1.436724564906209523e+01 4.671413538529509424e+01 -6.553957513343606323e+00 -3.542174255358904844e+01 -1.169440197317232233e+01 -1.246610774175422698e+01 -1.739256378949703929e+01 5.030433089057922302e+00 -5.993986598935543419e+00 -1.863190761574816534e+01 -9.148478954157187815e+00 -1.573013617043331180e+01 -2.973040796158593935e+01 -1.417241381450978466e+01 -1.950971900621266641e+01 6.365822710118663963e+00 6.239591928837815438e-01 1.753927254982994199e+01 -1.841902427103490680e+01 3.235563683021951853e+00 7.533273696306398648e+00 5.457987906234752273e+01 -2.740136600664142463e+01 2.795646831363560381e+01 7.648659946098804951e+00 4.377410491480497257e+01 2.232492513220438457e-01 -1.551904952119529213e+01 3.963673841970292600e+00 -1.718762617290039074e+01 3.625979469473174177e+00 3.822689065265278430e+01 2.912820516491735390e+01 -1.121074091258613414e+01 5.049491141293646734e+00 2.391734684272476485e+01 -5.690890583227825594e+00 -1.611888244508781298e+01 1.936900695282736962e+01 -1.414218951671719626e+00 2.391078098076188763e+00 -3.880717163719347607e+00 -9.460273816990525830e+00 7.781917068901442747e+00 -1.986610017745184820e+01 3.607126140081744836e+01 1.751079974469642053e+01 -1.389195976622070994e+01 -1.238948790131005140e+01 3.141901793354212202e+01 -1.410756628157288617e+01 -1.360705618583094179e+01 -5.278742412315443389e+00 2.231597924140992006e+00 8.918730676929891743e+00 2.714212121040903014e+01 -1.420213265852654949e+01 -1.470915612785429261e+01 1.596946457584013856e+01 1.473409604956188268e+01 -2.742547553493670520e+01 -2.672484569022721246e+01 -2.684862286060115011e+01 -1.272798965636814117e+01 4.349362542726481706e+00 2.258335781830183464e+00 3.161473785039830009e+00 2.284381738538974815e+01 1.394754541619009203e+01 -5.815346553487716896e-01 2.820656216901754831e+01 1.001405995361156975e+01 -1.527516683410915022e+01 -1.620104943718922286e+01 2.915295017839814307e+01 -6.630031441812245241e+00 4.221858088976903289e+00 3.514142475703297741e+00 -4.394952626549252450e+00 -1.674863921548352863e+01 -2.725365520627460114e+01 -2.515623194668193818e+01 2.880231555876319050e+01 -1.102790078715809408e+01 -1.153781132723153924e+01 -1.390010365513720370e+00 3.658996819579630255e+01 -2.694687987118997796e+01 3.075307941029744541e+01 1.067813111187039077e+01 2.109081889453179315e+01 -8.630387449470234174e+00 1.568067878704355422e+01 -3.423780078284681139e+01 -1.433910354916184282e+01 -5.114479464782897722e+00 2.539510714933043811e+00 1.539503678087025662e+01 1.844528520355152068e+01 9.797602156846870969e+00 2.263675964817129938e+01 5.621339588641979468e+00 -1.237980620682133381e-01 2.717463837873219035e+01 -1.248760585127073952e+01 6.084874472109881083e+00 1.550348148119038783e+01 -8.695958039557750041e+00 -8.068627038361880111e+00 -1.056765675302863983e+01 -2.671190159298454603e+01 1.223798025166192360e+01 5.237226397523592425e+00 1.307895304639218104e+01 1.941314551625425100e+00 1.399594798104906168e+01 -9.220119051385983866e+00 2.050536259791974913e+01 -2.856823775418146916e+00 -4.208830681575745025e+00 2.902960313003362547e+00 7.884880133548110237e+00 1.079491429712152240e+01 2.152550816679800860e+00 -7.246544475400793495e+00 3.157961755562919848e+01 5.822507694920277288e+01 -3.935783601747910865e+00 -3.750547092434813123e+01 -2.565245934256719984e+00 2.203241933370860295e+01 -2.322569150165261220e+01 -7.579505693397070587e+00 3.343051892715712370e+01 9.717151175298253563e+00 1.089190630075053079e+01 1.530257031554682357e+01 1.446525069211977765e+01 -3.850243879379874334e-01 -2.870769375672025348e+01 8.096477799107477225e+00 7.709951268554596560e+00 -7.292211720414227827e+00 1.206887000410492128e+01 -1.184803530136255567e+01 -8.779042767236134637e+00 -2.991820412719787825e+00 1.878713998343857128e+01 8.510644170313803158e+00 4.207150575569296791e+01 2.175628282054592688e+00 -6.091104359580765300e-03 -2.453949058442926656e+01 2.393314368439219919e+01 -2.354351513134113727e+00 6.688153103277515221e+00 -1.533485342203104018e+01 -1.013868993250044204e+00 -1.017622846176729468e+01 3.003311353492631142e+01 1.098792633300756982e+01 3.013529664920844287e+00 1.058632828454216757e+01 -9.153336655971088476e+00 3.872014065110314096e+00 7.466853287172016351e+00 1.319305528950295958e+01 2.976966416640384949e+01 -2.324469149028429626e+01 1.524440946301846189e+01 -9.106437297498899852e+00 6.124604112153257951e+00 1.103628365657760746e+01 1.419450843797236139e+01 -3.837066882935955903e+01 8.411483808058841660e+00 -1.807897527808620808e+01 9.925706702811568860e+00 -8.097756561524194652e+00 9.271414280115662265e+00 -5.647489350824315579e+00 4.908424411049849567e+01 1.481387353068317125e+01 2.735486506812552321e+01 2.966902742253832770e+01 -5.013138483361709419e+00 -6.369494803707388186e+00 -1.433921599198169261e+01 -8.203301789290439183e-01 4.265245579752053118e+01 1.375339541970832302e+00 2.855668851559686416e+00 2.796564899216814837e+01 2.296582911656565784e+01 1.437323438172654377e+01 -4.225148292659749671e+01 -2.064772396925318532e+01 -4.830723864106168719e+01 3.595720073540699246e+01 1.310477608700758267e+01 1.686751269139269738e+01 1.917209644702163729e+01 2.438841756541820871e+01 -5.376258922230350734e+00 9.612360276052068775e-01 -1.337199351089704003e+01 2.441604784723824917e+00 -2.350364914813453865e+01 1.582227064370549741e+01 2.387924276740693585e+01 -2.387798303172811387e+01 -3.144169036952598972e+01 -2.958004825432493767e+00 3.708889609703874823e-02 -1.622126200642171767e+01 1.058297970374515984e+01 -5.796333600398455133e+00 -1.653450615996523609e+01 -1.520996871082892099e+01 -2.469182014596634644e+01 -2.719732922279784759e+01 1.098435195428093536e+01 -5.701279806201550393e+00 -1.490638351102445025e+00 6.329718766118734408e+00 1.710034376384390953e+01 1.188532451117783317e+01 -7.496905031543668940e+00 -1.406167281309880934e+01 2.579624133185025059e+01 2.991049898241912075e+01 -3.331231038592205351e+01 -1.038596875163857902e+01 1.395039861617886956e+01 -2.465168403447567869e+01 -3.725901753380687520e+00 -2.506672984419803640e+01 1.112952663640654816e+00 -7.048477388319900783e+00 -2.942465328050317552e+01 6.644342945645215215e-01 6.525311378633490200e+00 -9.297873859531129881e+00 6.649200734536280244e+00 -4.366551742768490563e+00 1.734750364410694345e+01 -1.087022478843234907e+01 -1.448099149777287309e+01 3.626230660203732725e+01 1.579298712519705461e+01 -1.505923314926441137e+01 7.689231312554812847e-01 -1.104989078181254136e+01 3.409369661480703417e+00 2.093531960460221342e+01 -5.435201631367383612e+01 -1.440488355900997419e+01 2.147155870739426931e+01 3.699219210754322695e+00 -3.410919150655118859e+00 -5.009144543150226170e+00 6.064859748588746768e+00 3.493183450583754990e+01 -1.457339873249283357e+01 -2.080919316025116217e+01 -2.560512370855963482e+01 4.019091952066494855e+01 1.239749886798069056e+01 9.333306872453912106e+00 -3.704339876416661781e+01 -2.049408763510653841e+01 -2.942852468859170401e+01 -2.063078724351574067e+01 -2.791815576515379504e+01 2.922209381301081521e+01 -1.653959125523708451e+01 5.928499719119727729e+00 -1.152821274683405051e+01 -8.632900580630129994e+00 -2.946625259837342692e-01 -1.414197701260568607e+01 1.757155013440129210e+01 1.728164740002622324e+01 2.337760756153525676e+01 6.240190793595528973e+00 -2.122209955682515670e+01 2.686540484514262772e+01 -7.085691887355739516e-01 2.258560587591095370e+01 -1.473585373907381246e+01 3.390577342780869685e+01 -3.499797523516861020e+00 3.307794836207819600e+01 -1.440318190993228775e+00 2.371075108531348974e+01 -6.039255886581033295e+00 -1.305258745916055929e+01 -2.144945402693570813e+01 -1.368419824856696998e+01 2.255005393839623906e+01 3.376392292774305748e+00 -1.173934356128292933e+01 -2.084292846088951379e+00 -4.117215488930367151e+00 9.737525010321418151e+00 -8.516626061206339360e-01 -7.265582072170980510e+00 -1.001741903012534074e+01 -1.235927476813314385e+01 -2.301483011416808466e+01 2.838424790607878379e+01 1.164761347805496072e+01 1.407183751395519877e+01 2.240059885675552209e+01 -1.762613691449934850e+00 -3.054380085401131595e+01 -2.621916250516663638e+01 -2.971002414492818389e+01 -1.105312755020037585e+01 -2.243622874325703975e+01 -1.633023368123326335e+01 -5.212071432666409265e+00 -1.662439072866079925e+01 7.364220147495535995e-01 2.823137442375029060e+00 -3.225432868289242094e+01 -6.913590159935384172e+00 -2.551949161334475136e+01 2.217720709654392941e+00 6.580664951724873868e-01 2.249768511172882235e+00 -1.544494505184139888e+00 6.499190691074190340e+00 6.952321596803928472e+00 1.187070419268747123e+01 -7.583803527817164714e+00 -1.396882655606685120e+01 2.421774774137082531e+00 -1.564839087661283212e+00 -9.474754092636171521e+00 -1.509615893184873592e+01 -7.454773897686565398e+00 -1.930109993877950103e+01 1.243697410281310534e+00 -1.162139752804285564e+01 -4.616713297313141950e+00 3.246656568505416729e+00 -5.153258535476424385e+01 8.452785512327494644e+00 -2.729183873096580371e+01 1.187147450515094960e+01 -4.288412688247711912e+01 1.353871801440639011e+00 -2.513718705120159314e+01 -2.625371828566578358e+01 4.473551437920257889e+00 -1.769073820891732396e+01 8.193782197948030088e+00 1.613007825406469564e+01 -1.284675775990875302e+01 -4.912024325448159701e+00 -8.711986159335907587e+00 2.940074803184595709e+01 3.565128668586284988e+01 -1.687622828924029506e+01 1.331413591353655512e+01 2.759366789081647653e+01 -2.024309802264734870e+01 -2.841178243840193218e+01 -4.019895673412767678e+01 -3.585301925875464235e+01 -1.804805965245283517e+01 -6.076633374370981500e+01 7.162434089226072054e+00 -1.273334247796301355e+01 8.922163437419982301e+00 4.070324333817912077e+01 1.675728089971222445e+01 4.059372375030422120e+01 1.453019738168380570e+01 2.528405307738028185e+01 2.842442540875395718e+00 9.623405758189161219e+00 1.005580944521471842e+01 -3.784618207322545658e+01 2.794393861697578529e+00 1.078341089646909623e+01 -2.474634724020219423e+01 3.036671384028544551e+01 1.662311309751012800e+01 -3.800848368372544428e+01 6.869279125822619347e-02 -1.369363403021729475e+01 1.035149160605891616e+01 -4.087655006476800423e+01 1.474046852582725364e+01 7.167313967406878206e+00 1.390925036549582572e+01 1.339083789375786715e+01 2.650204071015017426e+00 6.120868960423599958e+00 -9.143910867008798959e+00 8.658584431128723224e+00 5.531199615134988790e+01 -4.969114146364931095e+00 -1.553953613235927911e+01 -4.074501419844777672e+01 2.803392253432544834e+01 4.128117662445527003e+01 1.624399808584229055e+00 -9.388866918291933317e+00 4.548251032769980995e+00 -2.424683666601213261e+00 2.185271133953379064e+01 -6.841341928759017144e+00 -3.235311370692021349e+00 1.043654391322940178e+01 2.120661120925083054e+01 5.056511950627948337e+00 -3.589281150752716343e+01 4.733684091458795251e+01 -5.541858918023803149e+00 2.740627566838902496e+01 4.112239978813182262e+00 -1.132834042775377803e+01 -1.142222203144266324e+01 -3.076504377600605267e+01 -5.981630419636837281e+00 1.275193946674196166e+00 3.874846723924524339e-01 -1.553404796847477165e+01 2.292821579157150325e+01 -2.138569881477039658e+01 1.781188935952695829e+01 7.624800722114874141e+00 2.551904920806086219e-01 -5.584394112460054904e-01 -3.674541775347360151e+00 -4.210701779268592126e+00 7.512230009961432309e+00 -2.170839427735252514e+01 -1.064326774570247025e+01 1.759423830543114420e+01 6.208222025915540954e+00 -1.858449737224125187e+01 1.523082734065858146e+00 -3.196345158604691150e+00 -7.062359687605487935e+00 -2.312321829677940954e+01 1.939658035111175494e+01 -8.176068968066266152e+00 2.751664062135186661e+00 -1.717754090713019721e+01 -2.313634596076946082e+01 -2.400850690292960721e+01 -2.938593438339719199e+00 4.144123058908649959e+00 -1.540145220666516579e+01 2.616669032802797190e+01 2.491170077204549926e+01 -1.716753525576211103e+01 -1.420909884058683836e+01 1.753893808910521912e+01 -1.250774780655738772e+00 -9.489219282559201440e-01 1.840988238364283802e+01 -1.350144641798568657e+01 -4.653316114210073628e+00 -1.073995423009733230e+01 -1.825449278536708775e+01 -2.743331028665396687e+01 -1.489841404767118682e+01 7.418352571091746839e+00 -1.073926411353093080e+01 -2.223888893083565321e+01 -9.692080800377288696e+00 2.346309126624702701e-01 6.876182925395988299e+00 5.871533942585051236e+00 -1.450710909403549742e+01 -2.439761003023451114e+00 -5.942062106912509911e+00 -2.140557506823632394e+01 9.472622554819455587e+00 3.282997608238301979e+01 3.823871879958352871e+00 -1.312943345845210708e+01 -2.087530750582186734e+00 -1.686637196422407925e+01 3.857602847578383631e+01 -6.514618467520491230e+00 2.077172062433455579e+01 3.392470945122109072e+01 7.455826496077024856e+00 -1.478699683132306752e+01 -1.198968452393805961e+01 -1.000932202841888063e+01 -1.722483939494031446e+01 1.225892636739916064e+01 -2.974137218752698075e+01 1.708003556168638681e+01 2.185189589289123546e+01 -1.806657163047017889e+01 -1.180085598502918742e+01 4.690282015388679504e+00 -1.981981389624061052e+01 2.506488893392770834e+01 -2.329635336340588836e+01 -2.699025737119167712e+00 -3.105514157356671134e+00 3.841672443835609840e+01 9.721885496240481928e+00 7.744431050409237294e-01 -3.877458552908348111e+01 -2.736036982699862108e+01 2.889801354118873178e+00 9.061603881421170570e+00 3.777750979243255358e+01 -2.401158672758174362e+01 -1.508620549106693431e+01 1.050408090496726743e+01 1.367917271680675562e+01 -1.324094699923848495e+01 1.219892103035240360e+01 1.488403978743950162e+01 1.902531797624888554e+01 -5.544328397949548126e+00 -5.228117592802250968e+00 -3.869311625826266265e+01 -5.429450908563154599e+00 -2.288350129091465845e+01 -1.005549757520180876e+01 -2.596205930609309576e+01 -7.256407676195816059e+00 3.035101276655295521e+01 -1.974872211163887670e+01 -4.725776735428209463e+01 -2.366719204763207784e+01 6.620720533769414828e+00 -4.686175361777257464e+00 -4.637682905149061341e+00 1.459259032943901602e+01 -2.191338071213163374e+01 1.950281627712157118e+01 -2.212816184042222289e+01 -4.004540231676335438e+00 -5.432887718384309039e+01 5.091352352511639090e+00 1.143898146258086257e+01 -2.349815258377329386e+01 2.010022448742369150e+01 -1.142332313607902705e+01 -1.097326810084497239e+01 1.994911649762391193e+01 3.600289475342290757e+01 -2.369858152517869598e+01 6.414850876649255795e+00 -2.847844366743972699e+01 1.063170751866627839e+01 -9.040288530359033459e+00 3.421909558021531694e+01 1.601087802270118132e+01 6.068751966787941932e+00 1.113055799668540047e+01 -2.224918839456945108e+01 -1.045659775512703860e+01 -3.988389296365426606e+00 1.762506130316417341e+00 -2.292049837366366560e+01 -4.403268206292524667e+01 -3.282869665596864195e+01 2.707359950515952818e+01 4.336640112924267498e+01 7.320786626637256767e+00 9.778186708354265733e+00 -2.990137155413495762e+01 1.087323545573027062e+01 -2.871897235558938277e+01 1.828206111204518436e+01 2.640334361982108646e+01 -2.948310123994152576e+01 1.356185033449401267e+01 -3.740803142097717426e+01 9.216595489183323053e+00 -1.967690564382832719e+01 -4.031403161414981895e+00 1.220678907548636438e+01 1.156035801919969863e+01 -3.958016446713542535e+01 -1.905698035125603873e+00 -1.742319083038135830e+01 -3.429038536953439120e+01 5.133686917756945434e+01 -2.895053083900544166e+00 -1.424579951769812070e+01 -1.567970473589317670e+01 2.070031160605601173e+01 -1.984480452879921941e+01 1.430912855090711844e+01 2.313399047122015162e+00 -1.598802301766947664e+01 -1.833377691754825634e+01 -1.374802474848732636e+01 -9.489029203950380964e-01 1.100584637865577697e+00 -2.358993023922451826e+01 4.831880019446614938e+00 1.475211252113882487e+01 -3.083169317692751932e+00 4.584822267455304967e+00 -3.568759523036946035e+01 -4.607010594726056674e+00 1.777098451212175467e+00 1.900295703984964391e+00 1.308333393482875984e+01 -2.921058196321249056e+01 7.144028961961247370e-01 -9.991807501544990089e+00 -1.965587458069678384e+00 -1.504926377701129914e+00 -1.495564710205609948e+01 5.352874415322191659e+00 2.297051383885990816e+01 1.300326734016211283e+01 -3.836655593674263010e+00 6.875690024336346795e+00 4.841920177367285305e+00 -2.347218757254518451e+01 -2.498055352394321460e+01 1.150645459679121174e+01 1.077216890394835858e+01 8.610812921702052591e+00 -3.439709574579200080e+01 2.498564603042371246e+01 2.811833381395495479e+01 -3.169117134101479394e+01 -5.383733181453784766e-01 -3.277337128155338775e+01 1.871759329772742220e+01 8.286112003822411864e+00 -2.923456923781349559e+01 -4.452980962013420196e+00 4.472188365000839383e+01 8.146070069912783040e-01 7.347144964760124353e+00 6.607090262739299946e-02 1.454541776893219129e+01 8.717946155848368406e+00 2.574770891660394412e+01 1.778678938317286651e+01 -2.756271917081443945e+01 9.251172262522397105e+00 -6.039165170456558762e+00 -3.303849512794274546e+01 2.490243098439626834e+01 -3.429669776770955991e+01 -3.529355007587691517e+01 6.279392712508657937e+00 -7.357428324790515894e-01 2.763657886961350840e+01 1.436914723480093414e+01 -1.266765280439827457e+01 5.492194317283147775e-01 -3.152627719325737843e+01 -1.023804331551183466e+01 -1.512903077899579118e+00 7.671653971267085481e+00 -2.549562770315859694e+01 -4.642325050555331067e+00 6.248418291106771605e+00 -7.195134033461615175e+00 3.852110569026886644e+00 -5.393031443389083357e+00 -3.005547742900316166e+01 -2.060904805262267558e+01 3.972790371383324270e+01 2.227134502734340060e+01 1.687072713649341438e+01 -5.843520644845488832e+00 -7.035179504579205378e-01 -3.716068580394795262e+00 3.405322206393133211e+00 -2.218399098346542075e+01 4.945760116734462031e+01 -1.183527812399904278e+01 -2.735027628357263652e+01 9.762673777360587835e+00 1.557596419085751904e+01 -1.467939720439753515e+01 -3.745265421810177742e+00 3.649920807946203638e+01 1.654146983091795420e+01 -1.981779455669024159e+01 -1.156295109214524608e+01 -3.823456802325771342e+00 2.028816018745601824e+01 -2.215278799967476786e+01 -4.146162662984433211e+01 -1.349587275165555056e+01 1.963871121628090677e+01 -9.641032442803094682e+00 -3.663870053495471346e+00 1.877937619387540025e+01 1.876600898345317292e+00 -1.399870050672895339e+01 1.452758844653117976e+01 -1.174407661362933064e+00 2.564846420737934096e+01 -1.603962678660494490e+01 -1.734778763328959883e+01 -1.052072001298916204e+00 1.712676720775509764e+01 1.017863996486120648e+01 3.557854325602213663e+01 -1.245417816055163840e+01 1.458089605343317885e+00 1.157523964692119200e+01 -1.203830884232354670e+01 -1.221827602561020143e+01 1.847108626782898355e+01 1.559666946173724256e+01 4.154845413883164440e+01 -2.474444714331679052e+01 9.804879904831123483e+00 -3.797264974416517447e+00 2.269818599594989550e+01 -1.041496336729560390e+01 4.048316068136021073e+00 1.155604422959189037e+01 -2.406196778523383095e+00 5.949307106435651527e+00 -1.933495661675652855e+01 5.462456256461033499e-01 -9.464442719626962486e+00 1.951794635176299053e+01 -1.599489535054793343e+01 -1.377882337778545718e+01 4.386582278269901281e+01 -1.828634780472241061e+01 -1.933844394560459179e+01 -5.426763506501113277e+00 1.894788354811430153e+01 -6.753806364602600532e+00 2.169272532576190571e+01 1.500476661460452021e+01 1.131580348630932598e+01 -4.323172677492329363e+00 -9.960066679584191007e+00 5.722054405841597635e+00 1.712421969770552366e+01 -1.638255952690690620e+01 -8.664168730128588791e+00 5.921140600659362541e+00 1.038733742565405960e+00 -2.487518513990297464e+01 -7.110281980444272953e+00 7.933085840928770338e+00 -8.314745309876547807e-01 -1.909505065699568238e+00 1.866444007766135016e+01 -3.903945986426436576e+01 -2.682942535336530376e+00 -4.310577436216263436e+00 -3.463878535840024142e+01 2.068574988705341866e+01 -3.806331762405171304e+01 -1.337887929199188264e+01 1.079212221425737184e+01 -5.157337840362950843e+00 -3.908357781536274000e+00 -3.442907891299023504e+01 -1.557022293180120265e+01 1.110512400191819360e+01 1.157681144677587248e+01 8.076617609586465463e+00 -1.082963291127626171e+01 -5.033942759213280382e+00 5.852219322074834196e+00 -2.358411507441514843e+01 -2.175649748728172739e+00 -9.997352983595426679e+00 1.195148804486323968e+01 -3.803735589801904382e+01 -2.421569148324822152e+01 6.741892483801832370e+00 6.047608681998292823e+00 -1.744968502787309461e+01 -2.078019936841029924e+00 -3.689704241552382058e+01 -6.382172102346304499e+00 -1.483115359477676698e+01 8.642273512465948215e+00 3.189251542922662885e+00 1.807108804489502418e+01 -2.094959816825825882e+01 -2.838019179615692167e+01 -1.592747220659807716e+01 -4.314217226782496084e+01 -2.506586049007170303e+01 2.026801165234687474e+01 5.958309960087091461e-01 -2.516067846202116343e+01 -1.627867959369493889e+01 1.056025398583176411e+01 2.494798825060966863e+01 -1.235825964398253163e+01 -6.108225238563251835e+00 -4.191282717055307216e+01 2.304606465373677082e+01 1.467008763078774258e+01 -3.349329567045257861e+00 -3.249515803758188781e+01 1.631342087125018026e+01 2.196944546032346324e+01 -2.560376738539962815e+01 -6.838522503675260822e+00 -1.781325621626116407e+00 3.158310370745895312e+01 -2.676618987950627115e+01 -5.061602403167816533e+01 2.326609651705887671e+01 4.401382807155728472e+01 1.157682377206081803e+01 8.931478926867329804e+00 3.424163541794571586e+01 3.299827351564372790e+00 3.049572321387341134e+01 -1.089634941539911317e+01 -3.350381547376736080e+01 4.507103765860786204e+00 -5.197404781613671254e+00 -8.957206298241269238e+00 3.254386646507821723e+01 2.895606054304074917e+01 2.044796782647772204e+00 -1.895625794044676127e+01 1.563053866318175444e+00 -8.091015498430165209e+00 1.531125853614232035e+00 1.320505391384075722e+01 -1.861981359773594846e+01 -2.248669828902588463e+01 1.647368250345916252e+01 2.845605713757260347e+01 -2.727546266407603426e+01 -2.353777166581900104e+01 4.654579557998517636e+00 -1.621873492867148414e+01 -8.031271587900324249e+00 -6.405306265010600519e+00 1.136583545363376047e+01 1.203196152869222324e+01 -2.423384673990643279e+01 -3.478526910970498420e+01 -8.410569800144864772e+00 3.379437425461864564e+01 3.320389816528454929e+01 -2.941346306396937393e+01 -4.195825265012927474e+01 2.833086409947112827e+01 -3.692238543375239601e+00 -6.569417101128147252e+00 -1.018587195933721290e+01 2.977575112035473737e+01 -2.413661050696369514e+01 -1.529109644741145679e+01 1.104883680093577958e+00 -1.334076489609630656e+01 9.623322854381377578e-01 -3.475224532538381084e+01 -8.831335385635110669e+00 -1.034609011352989327e+01 2.327257284469611776e+00 4.471722258521484150e+01 -5.663325748109180324e+00 7.408397210741640038e+00 1.298502314818590087e+01 8.680899356780381382e+00 -7.739324171415969289e+00 7.892177848519689398e+00 -1.128623990709764868e+01 -1.044371631187574323e+01 2.803932594632243092e+00 -1.406535853206518993e+01 8.008283683296276934e+00 -3.143553251319656994e+01 1.197384857968639871e+01 6.106078046788985247e+00 1.203267920181763806e+01 -5.170889757533633002e+00 2.210195818543893864e+01 -2.199596897837102460e+01 1.492640362940068854e+01 -2.108983670732632731e+01 -8.932997012448511853e+00 2.429262581140101673e+01 1.067834490743214104e+01 -1.270713497749037479e+01 -7.865772568105168006e+00 -3.116621541816618546e+00 -4.331247738971698880e+01 3.690434297133654695e+01 4.557804379606565703e+00 2.165794028330636056e+00 -1.486528522930567675e+01 3.712831413807041070e+00 1.159215024651070358e+01 1.118428573863059583e+01 4.952761440405132021e+01 -6.511807276379609988e+00 -1.881945500592253495e+01 3.648404876180548762e+00 1.623416388461627236e+01 1.299171631587001663e+01 -2.378809400887787007e+01 -1.359658993648463099e+00 3.306375101093048841e+01 -7.852016134219615751e+00 -3.426615766637669225e+01 2.471762394436635191e+01 -6.308029080183336745e+00 9.799790109932306592e+00 9.380196081301992450e+00 -1.117786339210099200e+01 8.997478286439367423e+00 4.505341965452013042e+00 1.668904841430316699e+00 2.123913952663987637e+00 -8.067208546791293955e+00 7.027180870854799366e+00 3.154199698260767804e+01 -3.813375866656038937e+01 9.849000543104310168e+00 1.918695601569044129e+01 -1.159893477257893490e+00 -1.056848265001181453e+01 4.106769643716551066e+00 3.977679432672183157e-01 -2.323662531843406320e+00 2.839236355332056760e+01 1.872405618478349609e+01 -4.015788637635565550e+01 1.619823274748678799e+01 -3.413731643688763029e+01 -2.490733847322960770e+01 1.920778245733785283e+01 3.679534332343300918e+01 5.748420664162265936e+00 1.613758926833813945e+01 -6.028769767916615230e+00 2.096238355356883520e+00 -3.641197071011412589e+01 2.056974350307450550e+01 -3.084607450584822530e+01 -1.803437179937411727e+01 7.130934088596166731e+00 -3.710490939892235329e-01 2.595241534763281344e+00 -2.433598332370023876e+00 -1.399376028064063426e+01 -8.963512908147414748e+00 7.362399133861358358e+00 -1.003407287518375490e+01 -2.135335091266399132e+01 1.069728963482831752e+01 3.556056707934818917e+01 -2.540419974363274846e+01 -1.348044726864772969e+01 -1.100602953439789200e+00 -2.273688292001984834e+01 9.725550845820736257e+00 -2.521714237048151830e+01 -6.410563955259966917e+00 -4.088928822654576578e+00 3.987222770236898839e+01 -1.969744574376414548e+01 -5.850980938535608189e+00 -1.678304746418200111e+01 4.519125554196220307e+00 -4.836602083215424130e+01 -2.967343170120070539e+01 2.332803923332807372e+01 -8.457478448539486493e+00 3.898611350958630339e+01 2.042684348202238453e+01 -2.105651391058220057e+01 3.011590963943202226e+01 -2.422437899114714188e+00 -2.971580235133885850e+01 -1.977728408598749965e+01 -1.935733799929853305e+01 2.875226690168712551e+01 1.821922525636223256e+01 -2.202975877414028449e+00 -3.435284437933172796e+01 1.517735090137690435e+01 -1.866500104971572593e+00 8.920383508223453717e+00 7.275440755207136512e+00 3.012383002338418692e+01 6.704761096582346980e+00 2.365643151711518044e+01 2.966320206960130790e+01 -3.918810747458901123e+00 4.647554623497147652e+00 -2.464231399581650805e+01 1.541268567270084588e+01 2.762523020720679057e+01 4.826484339189487827e+01 1.367671288875983038e+01 -3.689760761965837244e+00 1.824508324910233270e+01 2.009007911771339749e+01 1.951368538706901035e+01 -4.918018629149626619e+00 1.128362004020584308e+01 -4.344539318342361867e+01 -4.433248132635222660e+00 1.391068764221401288e+01 -2.572671168193117808e+01 -4.072419811345731944e+00 -1.421927098534977496e+01 -3.836126277321429079e+00 -2.070302989220918732e+01 1.514044753189628167e+01 -3.555722027658734419e+01 7.407381043163950851e-01 2.643853280146202422e+01 1.703707687968217499e+01 -2.017685451361474946e+01 6.409719709113818276e+00 -1.945425576556880287e+01 -2.339341615063970892e+01 -9.063431599837860730e+00 1.922227559326376678e+00 -9.948180028525157592e-01 1.205710905180180426e+00 3.009267232333451858e+01 3.362365157808927307e+01 1.353118146601773830e+01 -6.330507370154566438e+00 -2.802159225825075595e+01 3.542564039054723679e+01 -1.294500831544631581e+01 -1.954318069680823200e+01 -8.360170424993594862e-01 -3.247319710310517848e+01 4.056531329598275448e+01 2.122989205225630371e+01 -1.029502200487390695e+01 -7.239151153702111152e+00 5.855885034510499310e+01 -3.904459492452214686e+00 -8.613141302205342242e+00 -7.404578707009832783e+00 1.185532702462347387e+01 -2.141850829731812311e+01 -1.577084352648810928e+01 2.812199012256897035e+01 -7.895101896360254834e+00 -3.116505524243257952e+01 5.956365285377415830e+00 -3.571141282565173469e+01 -1.235084954280175396e+00 -4.034082970190807771e+01 -3.987855662726563821e+01 3.535505981911639140e+01 5.515702272659925853e+01 1.759852673691392866e+01 -3.060396377702219439e+01 -1.364743324640615185e+01 1.089723831434875656e+01 2.683396975434628828e+01 4.219259062581865294e+01 1.922312293184897314e+01 -1.413973489081045143e+00 2.197930601131186634e+01 1.948822651338502077e+00 2.801809674508866266e+01 7.091897690716592706e+00 -2.598339770861313980e+01 3.872887640190287328e+01 -1.060962405921748841e+00 1.777647440651967514e+01 -2.607990359350460352e+01 9.242528607707674482e+00 2.887368764353976758e+01 -7.736261356300588865e+00 1.756012857190397680e+00 7.304010023169374755e+00 1.073225983656354998e+01 1.799690874249795769e+01 -1.837976890932354124e+01 3.368428441743620994e+01 7.508955207780923402e+00 1.909201045832647026e+01 2.731547440854640385e+01 2.083005035829687301e+01 -3.353970921540646088e+01 1.064110566748393438e+01 7.261741683547038306e+00 1.992797127952808722e+01 2.203775990805384666e+01 -1.166922431225081169e+01 -2.188597682187820581e+01 -1.422594987458477789e+01 -2.170967682787615871e+01 -2.374705110887490278e+01 -1.907455690075044430e+01 3.890487111334845594e+00 -2.577837240751859937e+01 -5.126380796435469023e+01 9.706689258619189076e+00 -2.342777845149516480e+01 -1.869557555301368268e+01 1.567133355021093344e+01 -3.137945792252803301e+01 -1.515061159331924090e+00 4.475957430723772390e+00 3.825533353191949715e+01 -2.739771722604040338e+00 1.369809392231247713e+01 -3.824246471886453236e+01 -1.688606186357472438e+01 3.306663655535235335e+01 3.725604358932625537e+00 1.237551014208714228e+01 2.036906249193417651e+01 3.424002532669808829e+01 4.673438560879599746e-01 1.247641735315405143e+01 3.349097452477706849e+00 1.938919756157215701e+01 -1.661890710423670470e+01 4.577864936753441327e+01 -1.262824240429728917e+01 -7.338792498622021299e+01 -2.159248770810815543e+01 2.907327803736047045e+00 -3.267007982107246633e+00 1.360437040865312142e+01 -2.853510677038365806e+00 -5.485340125021696878e+00 -3.149122312358113618e+01 -2.908967751243221755e+01 -1.554667841423217389e+01 -2.342952611403607222e+00 -2.550464851528903765e+01 -4.181648274781628771e+01 -4.444837454315078418e+01 1.504228350930526581e+01 1.903754762098712305e+01 1.794783729814027851e+01 2.031515508477388821e+01 4.659661864997611147e+00 -2.340061808517621600e+01 1.570103849062545009e+01 9.653496584144860559e-01 4.701146425214808033e+01 8.667788481113752885e-01 -1.247799885235657769e+01 9.504154396173484898e+00 -2.379617305199747790e+01 -9.439246779559217870e+00 -2.385677463962480260e+01 -1.806813763310278542e+00 9.570684504525500458e+00 9.655785709144771189e+00 1.021328886642974787e+01 -1.421121723352418975e+01 -5.395155193704803054e+01 1.511066873597209970e+01 1.165409757217385156e+01 1.938817105766387172e+01 -2.847176027926915154e+01 -1.307415596111867373e+01 1.753701058601444274e+01 -2.872352548096969471e+01 2.384776305585252487e+01 3.498344949422148176e+01 5.028086864965825953e+01 -3.688390107933034123e+00 5.332939960364775800e+00 -1.968210171850762435e+01 -8.558843783058563304e+00 3.519047565523971688e+00 1.053499198304105100e+01 9.858750261442550400e-01 1.972394169119923157e+00 -1.010394687376811973e+01 6.942459610655596691e+00 -6.365214148515729420e+00 2.019573060500278672e+01 3.200225958173904672e+01 2.862408831625709027e+01 -1.165814545372954480e+00 -5.139447546831596725e+01 -7.776984320336021383e+00 -6.669627280491998711e+00 -1.314261834006011398e+01 -2.063331971352485894e+01 -4.499405585545267883e+01 -3.829384733251256279e+01 1.991911809557876367e+01 1.614545330811104762e+01 -3.264526270288031640e+01 -1.260557779819778723e+01 3.374950418220282700e+01 -2.483409123050117984e+01 -1.543856271547462811e+01 1.956897228789822307e+00 2.786131784140852474e+01 2.160964482633672024e+00 1.813936334223472358e+01 7.642906440230365028e+00 2.457552068173942672e+01 8.708351487303889193e-02 3.330725563380349996e+01 -7.283377697235990933e-01 2.851717269670394828e+01 -3.456884169703717191e+01 2.827514674239296255e+01 -1.912180148067821861e+01 -1.450463366326129933e+00 -3.596396718439296425e+00 -1.069767621334162533e-01 7.210768858894391009e+00 3.239025575754900643e+01 2.474253622394983410e+01 -4.675272331875081022e+01 7.078247314150864611e+00 1.886586851640067763e+01 3.297140474314081082e+00 -2.879349721716829436e+01 -2.793805932940109571e+01 2.077597318146417393e+01 -9.731415681174414800e+00 -7.590641073233271641e+00 -3.328067966991909543e+01 8.312041176164419731e-01 -1.131211218471327484e+01 -1.685792184734258825e+01 2.904131094556698933e+00 -3.476288501572950906e+01 -8.795212849050891180e+00 1.256220204963933540e+01 1.140722217846908926e+01 -9.355907941252834537e-01 -5.395436087343750131e+00 1.045339385596679982e+01 3.012645660226922928e+01 1.419379525155936150e+01 -9.199514252521831636e+00 1.356767953576316543e+01 -1.075446580128458329e+01 -1.299248513554054085e+01 -3.884563766277317143e+01 -5.731029725666090258e+00 -7.478060249205846333e+00 -2.808024319701970839e+01 -1.677294267380639425e+01 3.143233809239923460e+01 -1.959782267712507320e+01 -1.182294641069057661e+01 3.418055876744807620e+01 -5.509557459541877478e+00 7.736985627369986629e-01 -3.892611138108699009e+01 2.498072953617101355e+00 5.207006400353142439e+00 1.517251856798631593e+01 7.586481194573980957e+00 -7.826553445779721230e+00 4.986723979444035137e+01 2.848734113110322852e+01 -8.716192790584715411e+00 1.135499348536106190e+01 -1.013084960298367587e+00 -1.655034686461443982e+01 -6.587293532121690554e+00 1.565618076073940657e+01 -2.356377846799845521e+00 3.273347332324038916e+01 -1.723469114201892438e+01 2.022743747267337611e+01 -1.361515135984834934e+01 1.926520402780926133e+01 2.579343433291514387e+01 1.047924117995317772e+01 2.741890296374957714e+01 -2.887233003062578263e+01 1.554510764149592816e+01 3.706389376590078655e+01 8.130847496054862233e+00 1.498808002238283166e+01 3.187824257470915512e+01 2.607146694664030373e-01 -1.962765262216833051e+01 2.130891400558328819e+00 1.347111454778344530e+01 -1.670292162516594736e+00 1.794322485748731566e+01 2.314090812646984574e+01 4.960404127541162111e+00 -2.128460277016046831e+01 1.527833842942302311e+01 -3.429952143657071684e+00 1.877274118391799718e+01 4.965906470830026009e-01 7.098551987782508732e+00 3.973401765970693056e+00 1.430172641366321606e+01 -5.187661318386689757e+00 -9.359462506022504513e+00 -2.691690846863265563e+01 -1.853932839319971937e-01 -1.320001183506856357e+01 2.366879373157262823e+00 2.657651191653461353e+01 -1.300650976208452825e+01 6.657484174351361972e+00 -1.042099269641572690e+01 4.423039954648082528e+01 -4.127436012894079198e+01 -8.931154682663269284e+00 1.771865306369227344e+00 8.927416428982898333e-01 -1.683106502061502363e+00 -3.527902212036683238e+01 8.311598278059046052e+00 4.611206260793461809e+01 2.316238166902753903e+01 6.350014280935848632e+00 1.738191623757663251e+01 -9.550668147824787013e+00 1.281468595178454528e+01 3.302706292001496280e+01 3.295840666362032101e-01 2.914571266419184781e+01 1.519456610700706811e+00 1.380671044303154638e+01 -1.858994394566071051e+01 7.479858471732422132e+00 -3.391139546596347198e+00 -1.994641546274189281e+01 9.819209793209161319e+00 3.399150102478378788e+00 -3.894802796067267536e+00 1.752773975029091957e+01 3.647880528997860239e+01 1.872214994192685467e+01 1.637116458780495165e+01 1.122629859462164958e+01 -5.506083389227521607e+00 5.925362957620231796e+00 2.807591048334592898e+01 -1.660283045189337514e+01 2.193542411907320400e+01 -3.658154169521978805e+00 -2.239562231676730875e+01 -6.031489148643177423e+00 4.112043977546113638e+01 1.941697636289034534e+01 -2.191579820449647720e+00 -1.929153626482394079e+00 -2.395752244376058826e+01 -1.953953473922749140e+01 -1.181563252841875800e+00 -2.200434862108322509e+00 9.235909130471746664e+00 3.251832814268810523e+01 -1.450314160133918051e+01 2.799998088608279545e+01 2.082387832893729751e+01 -3.509731202745890499e+01 -3.813474237574288495e+00 -2.180838110958472953e+01 7.916480440469175761e+00 4.205152894426863242e+01 -2.299299857805256053e+01 3.541651017559383519e+01 -4.529622740739974773e+01 -1.676535675897701338e+01 -1.034206605289540448e+01 -1.006448627039846144e+01 -2.335406974125751844e+01 -3.266102273444590764e+01 -1.108489560454923151e+01 -7.093404985546366781e+00 -2.040430398109348786e+00 -9.717754940320679324e+00 1.149302345391511260e+01 -4.164960635909580766e+00 -1.358184535657582614e+01 -1.098104443449703638e+01 -9.786552715519663437e+00 -2.073245400915995162e+01 2.567549410226142825e+01 -6.193315274029802531e+00 -2.469005891144950837e+01 3.999609523999993854e+01 -5.749968431244384170e+00 1.401582514919088496e+01 1.098949249551943952e+00 2.500238114723355665e+01 -1.983709907249318150e+01 -1.382569076716705858e+01 -1.563567234673686634e+00 1.455631929747636377e+01 4.397955858043072652e+00 -2.398019790996777445e+01 -1.955874634722795946e+01 -8.273472285793658898e+00 2.662639693171109379e+00 1.241097349902284996e+01 -4.357652569521292918e+01 -2.739359075972298285e+01 -1.408678296386954187e+01 -2.135508150790901283e+01 -3.648518949922868737e-01 -8.712068990560899451e+00 -2.020547598717639204e+01 1.073669121475537835e+01 -3.141306776696044167e+01 1.391005050212180194e+01 4.010567405979416833e+01 -1.778700153904922132e+01 9.854375559276418173e-01 -8.938770810540347389e-01 -1.353493611746734437e+01 -8.420440568065370002e+00 -1.050805766923772211e+01 3.061678266630374878e+01 3.403520911743152411e+00 8.670749660020861782e+00 1.188284843285824799e+01 9.772424284853112653e+00 3.982418906520752255e+00 2.697636460468110187e+01 -1.001966836926585458e+01 -1.195256819915940305e+01 -3.805994842953474233e+01 -3.016781904132010084e+01 -3.183300336462350888e+00 2.973682318082427756e+01 1.890351528186079832e+01 -3.110794255786903051e+01 -2.066422453113758717e+00 2.851211049703582390e+01 -3.422631721538429161e+01 -1.120664138364973894e+01 -2.114208509714082496e+01 1.922770726557407883e+00 8.713795861948593569e+00 2.436513751814152329e+01 5.386759938424737548e+00 1.202050103965551386e+01 2.507175119274605013e+00 8.898058182710699704e-01 -1.093289808328577450e+01 4.399251954844012324e+00 -2.617317358643852998e+01 -1.270896319454946877e+01 1.453699755367393109e+01 1.010959139150787500e+01 2.480074178339542712e+01 -7.543970531231526166e+00 -5.052877124887226179e-01 -1.870354247072319787e+00 3.717315288378146843e+00 -1.736858804124416622e+00 -1.426994346559514248e+01 -3.434287100807321025e+00 -1.203928323708022319e+01 -3.089836691683770908e+01 1.342402937218262338e+01 1.066499587100891766e+01 6.125922447272755811e+00 9.865750734135682265e+00 1.487380655450611755e+01 3.853358581737202915e+00 -6.720180251458706344e+00 -1.243680485056057883e+01 -2.174743871196558231e+01 -7.926744403547275830e+00 2.142338946383448217e+01 6.126272715160650861e+00 -1.969676286394009068e+01 2.386746459628783867e+01 1.347156324717128761e+01 -1.897810499446201149e+01 1.843902304264441483e+01 -6.329959660765811513e+00 -1.760035921613771848e+01 -1.741374941688996358e+01 -3.157271363900264305e+01 -4.196281254986480747e+00 2.434257142292739928e+01 3.563495411514648481e+01 -9.279111027950843749e+00 1.645708478369406436e+01 1.089783987749321881e+01 1.120406417452637982e+01 -5.279817593006330689e+00 6.241491519075792027e+00 -3.876035282332719589e+01 -1.923781979634065920e+01 -1.179875294887435189e+01 -9.916798980537631536e+00 1.697819938778139814e+01 1.546779726975969105e+01 -6.758832957551559772e+00 -1.134787508841453274e+01 -1.754551106650216497e+01 -1.295071392391185516e-01 1.407020182470199643e+01 -1.700014031208294529e+00 1.319366827708544854e+01 -1.167994655598488407e+01 3.223846800740938878e+00 9.263065478818543141e+00 1.658764815021462624e+01 3.394819136068295506e+01 -2.250661425974651664e+01 4.111618392959569945e+01 -1.037960604739172155e+01 4.456732609371446330e+00 7.485006180630985995e+00 -3.153768611293949586e+00 2.752851081398371846e+01 1.180083122758331449e+01 -4.036289933491595860e+01 -1.247407518819116845e+01 -6.969982153172474604e+00 -4.262587439909538034e+00 1.499240944937346143e+01 3.730235649230714046e+01 -2.680126424459975709e+01 7.712133911992848034e+00 7.529958281874576720e+00 4.181884669925403131e+01 -7.681434110190407338e+00 -2.875961305840034399e+00 1.355361895753648582e+01 -3.150833943986367203e+01 -2.069249986270845199e+01 -1.489147289110455930e+01 1.912033214304273532e+00 -1.891314781925357025e+01 -9.459621478295799690e+00 -1.737956884739826080e+01 -1.064517072260578345e+01 5.116688775327553174e+01 1.098056616898366578e+01 -7.283243260995905466e+00 2.517814180696424842e+01 -2.141608042730066330e+01 -7.299077798908894188e+00 -4.177936750598587423e+01 1.425420657539892666e+01 9.544636756943308598e+00 -1.111124188773828969e+01 1.019850423369708814e+01 -1.645594958336150526e+01 9.276334271935729348e+00 1.263896187828751749e+01 -1.473161488600599256e+01 1.485520308496974984e+01 -3.610639214349675541e+01 3.441953850479595900e+01 -1.733762755016056190e+01 -2.559780805537410586e+01 2.784682178919180462e+00 -1.342566768872061722e+01 3.138563261801483506e+01 -1.356901795243816444e+01 -5.499780205694969837e+00 2.746200500557092283e+01 -6.201370728302759261e+00 1.841926755466934296e+01 3.479915013630285614e+01 1.600638886110852610e+01 -1.882580828556358610e-01 2.342936775044472064e+00 3.715989372714255978e+01 -1.524954544953750357e+01 3.007317828536584159e+01 9.619055967404658958e+00 1.721605153278574107e+01 -1.802215590026445469e+01 8.595667298214427987e+00 7.434844473209507143e+00 -3.615141734201874613e+01 3.266808344112765439e-01 -1.600192850931992439e+01 1.316255606643308695e+01 -6.876935296866952818e+00 -3.267599410541129856e+01 2.771966732330108840e+01 -1.185331381416002117e+01 -5.533794376651595570e+00 -1.074251121769914263e+01 2.931716792231367918e+01 1.561355003348623072e+01 -5.973294211465312031e-01 -3.276012739987488942e+01 6.072024447990128238e+01 -2.090367664863020636e+01 7.750720579736894322e+00 -2.091636025844686131e+01 5.618355654570251767e-01 -1.952129838056250577e+01 -3.209121665085976627e+00 -4.566099823162553251e-01 1.812202443260068208e+01 9.070412775254379056e+00 -2.064622637030951946e+00 2.803662683787745280e+01 3.712072675721345405e+01 6.086732947540448357e+00 2.724999170877522303e+00 1.639371732874990428e+01 -6.192154036571164255e+00 3.885956227750428837e+01 2.289821981805532647e-01 2.565324760202817345e+01 -5.430270867297122273e+00 3.299872209297192427e+01 5.601570872893393727e+00 -2.341572627237837523e+01 -1.938367528637532189e+01 -2.489958236776796507e+00 4.199613130656492999e+00 -2.910292540912889336e+01 7.477038011690200214e+00 -1.982485010849559615e+01 -4.405021876680315640e-01 7.176562320984568366e+00 -1.069705379279640667e+01 1.785550640187758731e+01 4.145016675097074454e+01 6.910645943414396086e+00 -1.464331167960670577e+01 1.787297787616044786e+01 -2.578607098029820577e+01 -6.731474497842492966e+00 -1.823810493273899880e+01 2.988326441720579041e+01 6.507922549488586172e-01 -1.115518747480246375e+01 -1.527947833638963537e+01 -4.074593920424548266e+00 8.600945775165019569e+00 -8.251279230605394588e+00 1.012066416465747665e+01 -5.513969212317994817e+01 -1.180036995485368045e+01 1.132215105059300164e+01 -1.932349496286897050e+01 3.815861166898768175e+01 2.091663018285018794e+01 -1.429304974585553012e+01 1.496781756250213746e+01 9.075989486364722802e-01 9.216541175241410144e+00 -1.433489673276216347e+00 -6.297667960428325884e+00 3.852142957535907186e+01 1.431727193136779697e+01 1.225281351286506748e+01 9.753017068987286819e+00 5.227543835093847946e+01 -1.620981510706333495e+01 2.561602524505211420e+01 -3.379962049236476140e+00 -4.639067365847594715e+01 3.270089429988597374e+01 2.606195244516341347e+01 5.172001107939002473e+00 -1.996927569805336233e+01 -3.191013066115083774e+01 2.880855731254257890e+01 -1.676095512687787448e+01 -6.741540838552236181e+00 2.323173105503824587e+01 -8.488718800220331318e+00 6.613457813753472969e+00 -2.098792200519138973e+01 5.556585054803911738e+00 1.754168528875250432e+00 -1.003723785609632557e+01 7.255862565328484948e+00 2.889797648287762977e-01 2.798736439332726889e+01 -3.189574230252310016e+01 -2.780747414650944194e+01 3.393900175860802904e+01 1.218551332878574556e+01 1.659394028187360370e-01 7.236265390422569332e+00 4.864652461348065060e+00 1.364136503116944965e+01 2.094425406232138798e+01 8.512833787696557408e+00 5.152268668999268186e+01 1.824327288289665461e+01 -1.414252528065731207e+00 2.302460397823415406e+01 -1.795285439869251931e+01 2.322443671545276445e+01 -3.009381825228435758e+01 -1.834058085390459070e+01 4.235066475428685351e+01 -1.015882597290991640e+01 -5.926737653974017306e+00 -9.616077272878932547e+00 -4.005520938423681621e+00 3.217918245337932603e+01 1.291786320873607785e+01 3.381968286694065995e+01 2.344322119943848648e+00 -7.669761540179837134e+00 2.406050342447920087e+01 -1.507838922720378960e+01 -1.271956748622610078e+01 -2.033244877529571504e+00 -2.243973569367786070e+01 1.841624995865442926e+00 -1.467353263407947495e+01 5.536239268375887868e+00 -4.288930529616740372e+00 -1.853642459454481539e+01 3.120397790954276473e+01 2.014970215603481307e+01 2.544928518085541569e+01 -4.278613018203440005e-02 2.306003477786284250e+01 -4.667144339312186929e+01 -1.956572424424720680e+00 -1.079287247384906889e+00 3.566498608462373454e+01 7.667205563148852931e+00 1.044568378361739658e+00 -1.871690146414992739e+01 1.511331764599455285e+00 -7.412932374207498398e+00 -2.536736686797165419e+01 4.007290931465690761e-04 -3.085968673326095058e+01 2.468819340895655468e-01 1.907535944504208913e+01 -2.666547461175836631e+01 5.351317321008874472e+00 -5.408525511667972019e+00 3.155915533298673381e+01 1.479786605802168920e+00 -1.700903792144958970e+01 6.364885152720081152e+01 1.851768041422553779e+01 9.340084400454909286e+00 6.150488314907020637e+00 -2.117023498139893323e-01 -6.761552151818013279e+00 4.532005151858218284e+00 -2.967931451312381697e+01 -1.564813324827434826e+01 -5.525478597413881587e+00 3.956885046989920163e+00 6.435876509621930808e+00 -1.234368490844449262e+01 3.173159162195893757e+01 6.139237180997479726e+00 -1.729714089060036741e+01 -2.929085464335462774e+01 3.930667700285570110e+00 1.145711964767485647e+01 1.068931731484049408e+01 2.450955945075569886e+01 -1.016918587870853052e+01 5.344923703295610729e+00 1.406067336981415394e+01 1.430196404602057925e+01 -7.679419717662280931e+00 -4.710762667892724131e+00 -4.565497492123574830e+01 -1.602534378091027278e+01 -8.529088564456849042e+00 4.797779233313877967e+01 -3.975730051760886674e+00 7.304705223734547559e+00 -1.002436259344779934e+01 -2.514373903842351510e+01 2.283542519684830907e+01 -1.266648781555927528e+01 -1.029511216117567329e+01 1.568020578354889061e+01 1.611956843866371969e+01 4.878179842490441231e+00 -8.219917164397681830e+00 -1.684803790513678345e+00 7.326555704759173615e+00 5.956249267091705268e-02 -4.266643450027713413e+01 3.997187379874975299e+00 5.054522124301551678e+00 -3.052068736123525916e+00 4.936761313404707607e+01 -3.315825322915811313e+01 -2.355131480854327464e+01 9.510262600956427281e-01 -2.954773097018581041e+01 -1.260965637420073193e+01 -1.459313916671559497e+01 1.288599001510577935e+01 -3.182997254542750909e+01 1.892451517346931311e+01 -1.953494475834354560e+01 8.619377871290687665e-01 2.360626896342907699e+01 -3.128138029135280362e+01 2.388503913439394211e+01 -5.784111481208881855e+00 -5.075004199446495612e+00 1.231146783416721391e+01 1.797271355089995737e+01 1.187640573039994152e+01 -1.731284425404447447e+01 -3.298442993801411038e+00 -3.713923852269731185e+01 1.738393018681731661e+01 -3.871705182012948399e+01 1.422001520270537256e+01 -1.247066925065378484e+01 -1.930214390461508245e+01 -7.444243559285494527e+00 -1.639669918715941677e+01 1.666286110292868727e+01 -4.296960794992926047e+00 -2.051973930264949431e+01 -3.478628299941863844e+01 2.289190445909234484e+01 1.535132207528847559e+01 1.994977253418606011e+01 2.655643154162381947e+00 1.471833699519043748e+01 8.214668622222729866e+00 -7.569729164887383233e-01 -1.169900862585180690e+01 1.261993261079356277e+00 4.299440000427948050e+00 4.954204257363270081e+00 1.179593746132506382e+01 -1.264097611658748477e+01 -3.607380608344778583e+00 2.435279746053658556e+01 5.090000037217845552e+00 2.381498827963807852e+00 5.547642228628200556e+00 2.172512140949569570e+01 -1.189706282739589582e+01 2.084716436449189914e+01 9.415909718997173883e+00 -1.405581452421676936e+01 -1.626269284115115354e+01 -7.093065409999254278e+00 -7.003708832743177126e+00 -2.542483334181501320e+01 -3.193044573370460171e+01 -2.669253567885893119e+01 -1.752967368488452848e+01 -1.010603637539617949e+01 -1.019045454238462511e+01 1.340579291877610402e+01 -4.726376518657050774e+00 5.197495914172804987e+00 -1.869292833217911110e+01 -3.127120189628684699e+01 2.747303249100375155e-01 3.433643139808547851e+00 -9.424264676300776244e+00 5.593454618454634542e+00 -5.528393058375833391e-01 2.746662620123355225e+01 -2.005253490139500716e+00 5.262234092287544129e+00 -2.555518655950266282e+00 -2.366074551395123038e+01 3.450508543160704988e+01 2.963529486281250058e+01 1.936229769891163954e+01 -1.216585015961534211e+01 -3.923942970782574147e+00 2.484172129867963719e+01 -6.893451673177844796e+00 -1.403884379742343036e+01 2.630506569272818496e+01 2.014292977286119424e+01 2.712407714566178640e+01 -3.315769724258262841e+01 4.920568891789466548e+00 2.690930117135819977e+00 5.262795613297249275e+01 8.300201133791677677e+00 -3.515311486580210953e+01 -2.299696089680974609e+01 2.992719470159236295e+01 -1.384466890779961545e+01 -4.139200194232513397e+00 1.028515173384888826e+01 1.025839897441280080e+01 8.531621765254001843e+00 8.895762805228121906e+00 1.307948307978880065e+00 3.457000036206743943e+01 2.592334060140534246e-01 1.669224028534857496e+01 -9.579343210221470173e+00 1.832904171961950013e+01 -2.042377669424588049e+01 5.507829711099389236e+00 -3.484672353256353006e+01 -1.328873460887984237e+01 8.930921419432849007e+00 7.364197371248764057e+00 -6.164807547203400517e+00 8.926841219855560894e+00 -5.147005098237350751e+01 -1.634298090589170371e+01 -1.977487920288778867e+01 -3.793933410614926771e+01 -2.267781946581279939e+01 -1.815319027958915044e+01 -1.621360183567123769e+01 3.554414709301190101e+01 -2.890186518922117287e+01 -2.478459282670954167e+01 1.862956409979334182e+01 2.861970951705401234e+01 1.493802734985944802e+01 -1.244784986193250376e+01 6.676710996885740990e+00 -1.351303164663594814e+01 1.245315595261244113e+01 2.613802098368095983e+01 2.640466225784151888e+01 3.387183133998009055e+01 1.253657192342422455e+00 -6.283622360373607663e+00 -2.678857215861338403e+00 1.046933401427887844e+01 -4.905156900104405082e+00 1.102980088697244554e+01 -3.342088219917573610e+01 -6.619489913232023071e+00 -1.445701926177284236e+01 -2.504238338264370611e+01 -1.196210803546312107e+01 -5.098413365019267474e+01 3.620580278526360107e+00 -1.197663603601288429e+01 8.502980097135733217e+00 -1.036446208415652848e+01 -1.374165326596187953e+01 5.670833272971407268e+00 -1.660265166291672401e+01 2.009679914147112001e+01 -2.983884680901364828e+00 1.120467214216323981e+01 6.490025288174186002e+00 -8.288688144050353479e-01 5.199441680115293174e+00 2.224898007247502818e+01 1.192392022201657653e+01 1.149071907844701457e+01 1.237996285870791091e+01 -8.385421623045054673e+00 -2.035170441822717535e+01 2.693516621806725198e+01 1.465980090510892175e+01 -1.809314074794888327e+01 -2.270114384259395734e+01 3.282506584904875524e+01 4.192339015789293910e+00 2.096624569516626480e+01 1.143933378415454349e+01 -3.797123334857310084e+01 -1.069561374543250665e+01 -1.223970277171367194e+01 9.004649934987060789e+00 -3.573372477857245144e+01 -3.862366751261506082e+00 -8.864491207232553904e+00 -1.568651423768139708e+00 -6.714178313162424416e+00 2.623586429184790703e+01 -1.615662689835583876e+01 4.052600527416519327e+00 -4.332946593978712069e-01 2.593717576804253078e+00 4.156763827133884703e+00 2.815000174909810582e+01 -3.334639899276583552e+00 -2.693657510874978200e+01 2.048763726840783672e+00 2.581795195405507570e+01 2.402376283190933748e+01 5.870400336731258051e+00 -2.225365447453846812e+01 -3.162139987447816125e+01 2.698770327947694891e+00 9.382598209123287347e+00 -1.031120471087857737e+01 -2.002179648081937913e+01 -2.800170925844891556e+01 3.732599932150093558e+00 2.497144747282227328e+01 -1.348631567788035923e+01 -3.641235827599079755e+01 -3.479601669875116876e+00 -1.547819134587251710e+01 -1.254806156766410297e+01 3.103945386335027479e+01 -1.926402205903394815e+01 2.353798414154588770e+01 7.024029507163610297e+00 2.352050086745602187e+01 3.155348937496433948e+01 2.283723122865670696e+00 -2.135851912013910692e+01 2.324303827258898991e+01 4.804675872570667861e-01 1.169126090552445518e+01 8.017861690098849081e+00 5.391533851870860161e+01 -3.757263784365558479e+01 7.899200091773074917e+00 -7.118062382005323485e-01 8.251476894893350789e+00 2.788647317343048826e+00 5.177266581953425817e-01 1.255626057202881896e+01 -2.767875783793748212e+00 -2.226603536936988981e+00 1.492935133759822675e+00 -5.264788809609769693e+00 1.420568011343463333e+01 -2.180971491962979059e+01 1.614447733963515219e+01 -1.402398480335218700e+01 4.715267387555670098e+00 -2.162967783440755909e+01 -1.271304357371423421e+01 -2.294663972579104438e+01 -4.786398481539319505e+01 -1.128649684715291990e+01 1.218344119334467024e+01 1.426421152961381367e+01 2.830926824905171912e+01 -1.444218306585428380e+01 1.733242322891782194e+01 2.820465467926967307e+01 4.488252694699057521e+00 -3.166910612722869800e+01 2.618173664008158319e+00 1.892291629132849451e+01 1.791336460799315944e+01 5.596308643079883183e+01 -8.127065879254256053e-01 -4.589932783081806633e+01 2.359202436057043428e+01 -1.032776922316536528e+01 -2.994624834659689228e+01 -6.549255337932163634e+00 3.374461507821913120e+00 -1.420660430396747387e+01 4.023134263023591473e+01 -7.238657336416580712e+00 3.769664712698316578e+01 5.342196246573076124e+00 6.243240772789468984e+00 7.739878873385542590e+00 -2.998655673553246714e+01 3.839499478250525399e+00 4.212800004655210273e+01 -1.045755242319932599e+01 -3.953628676304460754e+01 3.261488205382961247e+00 2.002555025745161288e+01 1.492681134320540615e+01 -1.740608722026584587e+01 -3.430070385096271224e+01 3.746762256072586617e+00 -2.762354544787943400e+00 2.350721360856061537e+01 -1.176519324932881361e+01 4.890951992179449803e+01 -9.112350559653837223e+00 -3.722095059883984813e+00 5.982743613242047509e+00 -1.847992099481973938e+01 -1.389099671426001770e+01 -1.987845855689673424e+00 2.431263469058345095e+01 3.798544162853123130e+00 -2.942036691355657041e+01 8.417117318451230901e+00 1.905992598407178207e+01 -4.023393510943061813e+01 -6.709275071259289902e+00 -1.758378337185671825e+01 -1.640952961260747500e+01 -2.513653251512302944e+01 1.610762351325335118e+01 7.507782073014205082e+00 2.166280204413634536e+01 2.418824260476661880e+00 4.645562896772407413e+00 3.939704611449421634e+00 1.358695158979203299e+01 2.943373075911670966e+00 -3.391997636830807750e+01 5.101708203825764087e+01 -2.973278021862429288e+00 -2.907742118307711365e+01 2.223649790087478451e+01 -7.041526630229187234e+00 7.918264000512767353e+00 -3.057747277497528415e+01 4.474771383608852915e+01 -3.576431645137623150e+01 -6.154786950364847797e+00 7.893759741862684365e+00 -2.968507163654749803e+01 1.853853779391041101e+01 3.539640573043639904e+01 1.555988380616751598e+01 5.793224141649286452e+00 -1.490333943786185777e+00 1.469075364317017351e+00 -3.508371621232364390e+01 -2.025572417074169351e+01 -1.442564185621623984e+01 3.855237608984587450e+00 3.070471019709493099e+00 2.060410555457862358e+01 -6.139640883867349963e+00 -5.093465404290027365e+00 -2.627087408950669811e+01 -2.005103091629385403e+01 -2.053353585218959498e+00 4.365308783445962604e+01 2.968198784299310233e+01 -1.030709270534990729e+01 5.606627658871379261e+00 3.570117283466282210e+00 -2.624768014527368365e+01 1.402081819051094769e+01 1.680847567844346813e+01 -4.488234479617936046e+01 4.260909268767879610e+01 8.780445349980292136e+00 1.121454854435121007e+01 -4.686183477838497424e+01 3.018267241325775174e+01 -1.443392655146679360e+01 -1.306656771949046814e+01 -3.001850672950046572e+01 1.996280402231383277e+01 -2.573140884339519729e+01 1.867003519511070309e+01 2.499101250716379141e+01 2.936453274573620931e+01 1.432952263745931099e+01 3.445025374664205486e+01 -4.082014821103820168e+01 5.405076755082963480e+00 -4.517326368584231489e+01 1.508667211363885308e+01 -1.463545868389697624e+01 -2.592940156186657319e+01 -2.843694827291749760e+01 6.302525478290009531e+00 -2.741790017594349038e+00 1.908094466432258685e+01 2.818577399772290448e+01 -8.400277453067488409e+00 1.965088066088966912e+01 1.328595361163385569e+01 -2.970435009770205781e+01 3.959543324926009689e+00 6.422423053948639549e+00 1.372308918561711977e+01 1.033138894141510500e+00 2.222042397795672741e+01 -2.139402145931429544e+01 4.318058772566989167e-02 3.014533565450711605e-01 1.474033795240339906e+01 4.978552570617980066e+00 -7.066852649422133759e+00 -6.575307458760212498e+00 7.728541447832477651e+00 3.730664821188224956e+00 -2.481486888906541211e+01 1.520973410802144343e+01 -1.449825087708341798e+01 -2.206071365970941756e+01 -7.324349292952359036e+00 -1.547550776818328977e+00 -1.163879978197373433e+01 -2.296828759347252280e+00 -2.250644002811500144e+01 8.391545663282977685e-01 -1.518687386402620909e+01 -2.021186198671998824e+01 -1.097591108932633297e+01 3.270141089724265093e+00 6.092228672418375623e+00 -1.201142271321568344e+01 -1.909967328283621768e+01 -1.721218870531620126e+01 -9.143275139935674645e+00 -2.503904271596923437e+01 -1.361089422015611916e+01 -1.171036867918170365e+01 1.149980043129005658e+01 -1.767265374768458130e+01 2.398088924862540949e+01 -2.088040374146577705e+01 6.152937059780726470e-01 -2.399468298787645537e+01 9.868763635925692057e+00 3.164294385220139816e+01 -2.372694833365892464e+01 -2.887473505519412598e+01 3.193186585602586547e+01 -2.533102562397472468e+01 -5.410604209512014506e+01 -1.583504864532104506e+01 -1.760135780261279947e+01 -2.894097246346798968e+01 6.765625867896375212e+00 6.821570417738980652e+00 -1.137045710542348154e+01 1.813791149940317737e+01 1.653703305879185592e+01 -4.780687819453824261e+01 2.261712060580089201e+01 -9.118993509860921165e+00 -1.275346673138459508e+01 -2.734869518634957331e+01 -8.844020308125099206e+00 7.061883398853538996e-01 -4.276990390978639311e+00 -1.462027161961457367e+01 4.911468316543783352e+00 7.117307487112308984e+00 -2.340132733423566691e+01 3.211241659862395625e+00 -2.396830399643301490e+01 -7.827490867352152826e+00 -5.940294411920508111e+00 -1.309013427083739955e+01 1.872608911452006808e+01 -6.788104664777140584e+00 1.484232831857298507e+01 4.983112137856213053e+01 -4.505640459163682721e+01 -2.205309327897348481e+01 -1.031696414563142028e+01 -6.040513498926145530e+00 3.366934042721452869e+01 -2.182611952126828569e+01 1.736675021434262689e+01 -1.319854883212610730e+01 -1.237351936511267247e+01 3.449663879190790206e-01 -1.757964678709450368e+01 -3.390034387845383179e+01 -1.029053014404203203e+01 -5.756792072266950555e+00 -1.085758303862707663e+01 2.728770976583648888e+01 2.978988035648050570e+01 -1.409685073254194165e+01 7.804399571664519808e-01 -1.057113769816387006e+01 -1.027534193978966393e+01 8.404531739051178008e+00 -2.003110170877580742e+01 -8.119608605589972328e+00 2.921383769505296968e+01 2.303850261979088376e+00 2.077923693183479159e+01 1.447889873989818277e+01 -1.299851999775402156e+01 -1.434237171936802469e+01 -1.876730714783088061e+01 9.739301016548640888e+00 1.772741918584029008e+01 -2.176692643705171548e+01 -2.130813227493664641e+01 4.720094968498749766e-01 1.293051384853247399e+01 4.494151679618743955e+00 5.616031163818652416e+00 -1.019366400891287583e+01 1.435190143435715626e+01 -1.475387000850687080e+01 -3.698969300854690445e+00 -5.938941237296569753e+00 -2.239765528556369567e+00 -1.272350462383924530e+01 -2.738044223948252309e+00 6.582188985909636081e+00 2.171835823099988971e+01 2.241579639696067439e+00 -5.323220104191369373e+00 -1.035939516849759556e+01 -1.261353461651201258e+01 1.659031842899424092e+01 -7.889160495062522926e+00 -2.367745528812735145e+00 -5.155255303739711081e+00 -7.140468707965576201e+00 -2.290795531706097066e+01 -3.297171905315114770e+01 6.255963371058637090e-01 -1.095186118083600135e+01 2.415044614033622139e+01 -3.557792280079814873e+01 -1.235939361774288159e+01 1.448357210715544241e+00 -5.006085662754717447e+00 -2.966966923478630491e+01 -7.712855613102821195e+00 5.687305044555293954e+00 -2.191540720950336052e+01 3.262802535450470742e+01 -2.734958535949541769e+01 2.865779785797494839e+01 -5.288083476585651033e-01 1.269694281966902771e+01 -2.220900083725992147e+01 8.847530809574955413e+00 5.882139602274023105e+00 -2.715677204505246412e+00 3.787048356127365345e+00 -7.685097623716293569e+00 5.709384155129113125e+00 -6.508266770066272855e+00 -3.147014029377175603e+01 -2.418097376390537434e+01 -1.606399249565568610e+01 2.908726011598714578e+01 -2.975559864118348585e+01 -3.777504520202941762e+01 -2.475438758001368456e+01 2.459316100826765705e+01 4.129186957403017288e+01 -3.024565257935462625e+01 -1.603662098800402092e+01 5.219115869903573923e+01 -1.944712099753661860e+01 -4.078301311819082287e+00 -2.292972224258384983e+01 -1.889743016197745362e+01 -4.392394050961121010e+00 -2.092816510238648675e+01 1.567816444689396294e+00 -3.376523390054068585e+01 2.286749844038514468e+01 2.381474113936270953e+01 8.333258784044281775e-01 2.111667980322062377e+00 -8.042866425153768262e+00 4.797987139253688582e+00 2.130396906219776554e+01 -2.175426291536237500e+01 3.151023617555705059e+01 -6.359506943420766945e+00 1.280466318373688672e+01 -3.063224808248222075e+01 -5.765339321829046959e+00 2.592047575843707463e+01 1.875592813883032406e+01 2.767304052728437824e+01 1.841972297364882749e+01 -9.197509518052132904e+00 1.252469198031304742e+00 7.118848379102833412e+00 2.948059348352648357e+01 -3.145611086355117436e+01 -2.361672085034388857e+01 -1.041286350825997431e+01 2.255319065156033531e+01 -2.507241799247170633e+01 2.485280030421132835e+01 2.496453171826747308e+01 7.237801447485239237e+00 -4.299875796351890322e+00 -4.075865116042253433e+00 7.827929424890199606e+00 -1.642743134916683445e+01 -1.851325771001281151e+00 1.078007269398112555e+01 1.804431924362544493e+01 3.881892277381732015e+01 -3.294441787312254633e+01 -4.208567294446908136e+00 3.085177238781529496e+01 1.324615831975966529e+01 1.829574683793687040e+00 5.998337545221284373e+00 -5.865393582007550322e+01 -4.231974949343310755e+01 3.769348124213804851e+01 -4.329808431212690323e+01 2.047173085419849059e+01 6.746537725906161853e+00 -4.013810225170892210e+01 -1.040988731645109588e+01 3.223827304451242526e+01 2.779531781742099383e+01 -2.992791145007810627e+01 -1.465933032783161671e+01 -1.506505795991597019e+01 3.995581891370931515e+01 -9.684991052458286731e+00 3.008511479520840748e+00 1.546808464640481873e+01 -3.364963695396110666e+01 1.400776558724041010e+01 7.069729429021275102e+00 -1.799786000334975711e+00 1.986545030873295659e+01 1.969073828419216454e+01 -4.454954544566275487e+00 -1.592890589060072770e+01 -2.469251741118569043e+00 2.405502055282392693e+00 -9.404092205926037451e+00 8.178182323273773591e+00 6.384553644850705645e+00 2.840821417298644569e+00 -9.828729614594863051e+00 1.786023802959886808e+01 -7.676616646463615190e+00 2.888779719324205431e+01 2.592662350708788566e+01 -2.481408600154057709e+01 1.374639651677741981e+01 1.124503191393468171e+01 1.581562972057551697e+01 -4.722418533662921902e+01 7.880114487418151015e+00 1.829693109941672091e+01 8.674581592764482707e+00 1.570986116067636162e+00 -2.921314097977157243e+00 -2.472544397977159747e+01 1.810862084840357600e+00 3.601113433690632348e+01 -1.406411928421460900e+01 -2.043824212028953013e+01 6.518753415979260168e+00 3.904364606974164786e+01 -2.775015415145260533e+01 -1.119483391941772865e+01 -9.453565930606600887e+00 -3.205850146717863680e+01 -2.027189628934493371e+01 7.226650621243683403e+00 4.551303269260969131e+01 -3.113956611009044195e+01 1.497068470581357857e+01 -8.016490907480978478e+00 -3.153167143572748188e+01 4.445339272010421894e+01 -2.413012207403212273e+01 -1.601013610974339807e+00 6.196459854390274913e+00 1.777341835763191469e+01 -6.728296983974337842e+00 -2.117266290574111665e+01 2.456771666039863788e+01 3.294101904011721160e+01 -1.435106809573556141e+01 1.421395442445021651e+01 1.486797588717068352e+00 1.651126099402505654e+00 -2.184095023254437606e+00 -1.589385202171783185e+01 -9.153626508610148704e+00 -1.961196045455405468e+01 -1.796620318062507238e+01 6.499961632203785200e+00 1.216320677687235730e+01 1.957089809879805387e+01 2.517138761108638789e+01 -2.257022965595260189e+01 1.616722180196999759e+01 -2.445761139013579921e+01 -1.176282774203950332e+00 -1.474181663019584931e+01 2.967845634637270891e+01 -3.310139078986429695e+01 -2.176241955396632477e+01 2.867903187478054861e+01 -3.072981606545329036e+00 -1.241036616464248077e+01 -1.415234596423808711e+01 -2.124058853115488432e+01 1.021229130662369400e+01 -3.555984076294973928e+00 -9.037795938733360401e+00 2.235429445928463110e+01 -5.882218165089395434e+00 -1.600197013206573482e+00 -1.404914616623184287e+01 -3.168256217353220272e+00 2.200189386548273873e+01 -2.319973154853731145e+01 4.163910002251231646e+00 -2.131150538085646673e+01 -1.361822673860723754e+01 -1.210962768192569605e+01 -3.435271214212341384e+00 -3.405622029011792762e+01 -8.599643627486323882e-02 2.097691484094646341e+00 1.973181639405337506e+01 5.758820969309913274e+00 1.706821958682792584e+01 -1.998350385205287338e+01 5.987883563221839678e-01 -1.262625141450955368e+01 -1.170912946718461534e+01 -6.493713182285954844e+00 2.365897862147808561e-01 7.871970979043538819e+00 1.019670982377151924e+00 4.326664878193727581e+00 1.506128877133932953e+01 -1.409656759928585679e+01 -1.239097964134892704e+00 -1.860576231960691995e+00 -2.370317184994443238e+01 -4.490273475926811031e+00 -2.893203627164304681e+00 2.585211677810338671e+01 -6.595360936023098475e+00 -1.020810264351070806e+01 -1.871366732889987006e+01 -1.120111419546603315e+01 -4.084364140420309930e+00 -1.557310676127964300e+01 1.199019888255377353e+01 9.928945129821393323e+00 -1.484393453532762663e+01 5.384002128998814385e+01 3.575829951956927033e+01 -2.998908282116476087e+01 7.597554265730779299e+00 -5.272534855394088282e+00 -3.116422995792007100e+00 -1.221229540814906578e+01 4.107140612322483619e+00 -8.746639916642268142e-01 9.473716142958418018e+00 -8.029713664551509922e+00 1.156887042547131372e+01 7.008121090557079214e+00 -1.701377812471071138e+01 1.532498728598562465e+01 2.599504682767625141e+01 1.113150670513270768e+01 8.509180367490420949e+00 2.605478726567195125e+01 -2.487881676091611283e+01 2.139526072979522553e+01 1.049868679349517286e+01 -3.585669921313237296e+01 2.530106051854371096e-01 -5.022053913245693169e-01 -2.913724620847319535e+00 2.568250065418331474e+01 -1.399208351490787705e-01 -3.655805732220275672e+01 -2.050442973157775484e+01 1.131474408179387225e+01 1.583297775432424181e+01 -2.024787688808043384e+01 2.279872465072152465e+01 1.630240981704302428e+01 1.722268525519996629e+01 -1.670600648028596780e+01 3.162646181642187670e+01 8.823602075960891966e+00 3.409670246773984559e+01 2.106745483693238796e+01 5.461317306903295332e+01 1.900572519206052391e+01 3.986837401921602009e+01 -6.012739572263416044e+00 -1.757132424894105682e+01 1.876348738090252866e+01 -7.539453903511920352e+00 3.618678545266214464e+00 7.575665440641127901e+00 -4.278922986385064187e-01 4.245152583746379094e+01 1.521221091398594183e+01 4.125774500755470697e+00 3.550397867400172913e+01 7.826722180724426714e+00 -6.155094094295635188e+01 -3.920434838886734941e+00 -4.231864926603556398e+01 1.840161401485628900e+00 5.121968203888441451e+01 2.067175045010834111e+01 -7.961238757618479767e+00 2.533325186867387302e+01 -1.818242494934825615e+01 1.917695853597644273e+01 -2.291893370009478303e+01 -1.762056690918020863e+01 -2.614230835433986044e+00 -1.718343465957511995e+01 4.136303505250503498e+00 9.138832365459947482e+00 1.101343804782889535e+01 2.246105826339747580e+01 -1.856628245751442563e+01 -2.603134456748282588e+01 3.441928228877949181e+01 -1.419937473015752616e+01 -2.179204210116633078e+01 -4.031571122023137121e+01 -8.356701694299095706e-02 8.144286051547050542e-01 2.072244742252950545e+01 6.077593047447037655e+00 1.599071664644803370e+01 1.987201322716293106e+01 -1.093998676266308223e+01 -8.540564183451039071e+00 -1.576372987166354811e+01 -1.598259474885402831e+01 -1.362493263874774918e+01 -5.013894723076925963e+00 -9.020798046877754217e+00 1.690129760293642036e+01 -6.414431158200304850e+00 5.568431432690676974e-01 2.154564214638245545e+00 2.632979072200030402e+01 -6.316292285460210820e+00 2.894757424239420729e+01 2.939759301452955853e+01 7.078666972066250729e+00 2.019058303748302752e+00 1.158116786634225015e+01 4.559846501499340121e+01 -1.081954778073414047e+01 3.560188628917187259e+01 6.143163152116263070e+00 -2.407939886995443501e+01 -5.815251192682987735e+00 -3.126446957480538913e+00 -8.893974767338262311e+00 2.233057372663326490e+01 1.085352106973531860e+01 1.359312509018517012e+01 1.479061170769548017e+00 1.953349868010707624e+01 9.105465924600552041e-01 2.354008859589172165e+00 2.286293781107509560e+01 -4.103588597785011949e+00 2.972816629352736584e+01 1.682920811534010852e+00 1.635634387507477783e+01 1.621346712380825750e+01 2.036536793752020813e+01 3.728521663160424282e+01 -2.178002669558019466e+00 1.020499511990519892e+01 1.217248614705099108e+01 5.024348808098637598e-01 1.222365290019647688e+01 1.458875605200020331e+01 1.010711615661625551e+01 -8.222034998223769264e+00 -1.246959677198318417e+01 2.080744342153091253e+01 4.654841774299878665e+01 -1.789276837280695887e+01 -5.419827664057762506e-01 -1.660696682720044004e+00 -8.655750912960799681e+00 -1.871274437431783255e+01 8.915137476996800814e+00 -1.597870166929130242e+01 -5.589413075141721698e+00 5.971090402343104842e+00 -1.243359233903226269e+01 2.046417574396314620e+01 -3.076255454119164234e+00 -8.267547377702282319e+00 -6.770112591868153729e+00 -1.032235501795042865e+01 -1.305216569825514483e+01 2.418548304103963176e+01 4.673903267857543731e-01 -2.905899372301741224e+00 -1.055321352443300498e+01 3.226582147846214355e+01 3.282777569794037476e+01 -2.496785449412973090e+00 -1.980297903619389999e+01 -3.879557342983434687e+00 1.778642140640815228e+01 -2.063467593254038235e+01 8.657257271178263380e+00 -5.900568560163431675e-01 1.726791817335449863e+01 -2.545287749067878380e+01 1.583000790508117106e+01 -1.049544319764971867e+01 -5.382323727886642217e+01 3.470464879564580940e+01 -1.138487391995134246e+01 -9.167701291056224999e-01 -1.752374509323914609e+01 -1.996304731089994533e+01 2.766078549200734926e+00 9.274122852705552589e+00 1.363670813105400725e+01 1.093355229495767489e+01 1.679098915929563418e+01 9.990397057634913480e+00 1.715327701105173475e+01 1.726967216885032030e+01 8.185791652802748786e+00 5.750868932753347096e+00 -1.456844553029214850e+01 2.044210132801779878e+00 -3.340647810286539965e+01 -2.401432973196234055e+00 7.092141083648895616e+00 2.200686617789900268e+01 2.971389863404624965e+00 1.120047450110730258e+00 4.907567766771977702e+00 -2.216140810368234071e+00 -2.855688191101013018e+01 -1.033908730978605028e+01 4.382443391434814828e+01 -7.800942248749906938e+00 3.203730579691991487e+00 -3.294788451332690471e+01 1.536318114337310448e+01 -9.297902758170621951e+00 5.758364118167093437e+01 4.427140916527026349e+00 1.152902907063991123e+01 1.539511771693259234e+01 4.555699175374985543e+01 -1.008707864219706885e+01 5.695561384863667698e+00 -2.745003062423134210e+01 -2.310101201256954795e+01 1.537315065331365638e+01 -2.234136205703621414e+01 -2.287662624677766487e+01 1.109840288211522719e+01 -3.073130271095436683e+01 -3.457159354887721747e+00 3.786924759955222441e+01 1.914411964684374823e+01 8.348644982495326161e+00 -4.056939559654690441e+01 -1.450494053308783826e+01 3.147383575511759091e+01 3.586478935364723064e+00 -1.975880559916387824e+01 1.984582407323689779e+01 -1.279712718661912874e+01 9.407721037720666146e+00 2.011156769383473630e+01 1.282408914087246998e+01 1.885401109672730868e+01 7.237656300045627233e+01 -8.595667131286703011e+01 -2.571924845707830443e+01 1.087514917496910982e+01 2.936433108366964717e+01 1.555830659631587842e+01 -2.167711933987673589e+01 -5.333158889033946082e+01 -3.249223433624841562e+01 8.956785392789889499e+00 -2.068580794710190407e+00 -5.925477110179232731e+00 1.582231674544150124e+01 2.614039277494097391e+01 2.599561245405194754e+01 9.373701370159666979e+00 1.998443988486191758e+00 2.056901304998082480e+01 -1.236002541560291945e+01 1.486965079104024312e+01 -3.680583151656056540e+00 -9.528696065969322504e+00 -2.233418979105751134e+01 -2.390618096696339379e+01 1.065608879931416908e+01 1.852967023699548577e+01 -3.860576616612916290e+00 -1.685951745840934635e+01 -1.727660929674242496e+01 3.623844418129027645e+01 -1.620606979674449377e+01 2.853292030213993513e+01 -1.121345097441655270e+01 2.971910978155832694e+01 -3.656489653775745552e+01 1.241785051909486981e+01 -3.623289262479249651e+00 -3.992588445763438632e+00 -2.336794001459336911e+01 1.184121046663760612e+00 3.562347507232686006e-01 -2.374295152826084276e+00 9.646105691701862384e+00 5.101038090949111314e+00 -3.142648711753473734e+01 -1.053230893651226685e+00 -8.548734256950689669e+00 -1.305410888404398762e+01 -1.326960860313061730e+01 1.614749209219754533e+01 1.147836078542451332e+01 -4.591100756368659574e+01 -3.402772191660660894e+01 -9.821495649867834743e+00 7.439863461039485593e+00 -5.669740791202069197e+00 5.803243271433997208e+00 -3.055620283139097282e+00 -1.776716346803475588e+01 -3.090754685886944131e+01 -2.868875613714060435e+01 1.637190980680596297e+01 -9.390809063816732305e+00 -1.837381592191047730e+01 1.656567075815755885e+01 5.207979276082054021e+00 -3.045176740261812043e+01 -1.636531026081735973e+01 2.171986764000787673e+01 -8.217922886928763049e+00 -1.569401127576205646e+01 1.488592973104584605e+00 -1.661697399691541222e+01 1.472729100689519655e+01 1.452753853538463424e+01 4.324840193067997518e+01 1.970405996932161941e+01 -2.029401642914900350e+01 1.602312401111109175e+00 1.095464710317667789e+00 -1.501067554398559878e+00 -2.112973484527795520e+01 -2.108079000443279583e+01 1.292003308442103204e+01 -3.173961047925240031e+00 -2.655718967216138893e+01 9.949566914069382761e+00 3.469072239934565971e+01 -1.428269556719916622e+01 -2.193283822478033773e-01 2.831643575792564604e+01 -6.322967323808378559e+00 -3.396822218657041503e+01 1.245477548403072277e+01 2.924108620746287812e+01 1.022787551575256160e+01 1.780119225723447585e+01 3.416411772224716259e+01 2.671309558207980572e+01 -6.765105963862529492e+00 -5.207506238134230747e-01 -2.014592739395931886e+01 3.833820630584477129e+01 1.802141277781319273e+00 -1.912585778353453669e+00 -3.565976423436073617e+01 4.217660219495432905e+00 2.704068697085989825e+01 5.427076343666035640e+00 1.711096638793693359e+01 -3.292296131700173589e+01 1.247137027373467433e+01 2.143499702882854052e+01 -1.224207516085448866e+00 -5.052020123996642553e+01 -1.883059227332163488e+01 -1.517840539507875786e+00 -1.007930700412067715e+01 -1.353095402206875697e+01 3.803029470463612505e+00 1.263822276868540762e+01 -3.952695710673608431e+01 2.011500409784785859e+01 -2.996566715241664980e+01 -2.588528116984340599e+01 2.625121044067250153e+01 1.179588652657452608e+00 -1.138327984272276439e+01 -3.538819969844486479e+01 6.815754039524287933e+00 -4.038025756650847597e+01 -1.857617242724522200e+01 -4.522908508195445876e+00 -9.867763000522796091e+00 -1.435909772598511491e+00 -1.307075693711130704e+01 2.991786985560576895e+01 -2.502445611093431310e+01 -2.380387270617394080e+01 8.557032632237826508e-01 3.755334054977423452e+00 9.775452515869053727e+00 -1.737101557061351542e+01 1.381863360861602441e+00 -9.936755588773406700e+00 2.635680916927315209e+01 4.138761810545961595e+01 1.090989952195909329e-01 -3.623749066747657821e+01 1.173711140312372692e+01 1.722983387467513694e+01 -1.216765774619884555e+00 1.110792039919870966e+01 -8.266924538785465515e+00 1.508833176298344375e-02 1.902181100409575976e+01 2.258352079651142930e+01 -4.681812172454657528e+00 -5.308997607518561779e+01 -1.906974898939815422e+00 -3.198108558803042456e+01 1.643022456876526505e+01 2.759017555473785421e+01 7.103347545580557920e+00 6.490429760604531140e+00 3.689270501329497165e+01 -7.404129608864263190e+00 -3.171293841816904191e+01 -4.175833536412841163e+00 6.507101883124115638e+00 -4.593440088861183490e+00 7.382678594301043340e+00 -1.636333837660961166e+01 -7.295549171740245420e+00 7.728100416197714928e+00 -1.161882303370723318e-01 -7.595667667036880566e+00 -2.318034113306590704e+00 -2.493894139987494984e+00 -1.456311571732508625e+01 -1.905126845035220029e+01 -6.591047726066375567e+00 -2.022209130425120094e+01 -3.403724560521889231e+01 1.141318867864261222e+01 3.275043958023462487e+00 1.436769853287809795e+01 -8.037252840051737124e+00 -2.753116399342399134e+01 1.446868736054597271e+01 9.116224148076451428e+00 -2.000020241049963232e+01 2.663981772427208483e+01 -3.458031576031619370e-01 2.322734110340183733e+01 -4.908463619553126378e+00 -1.461148798250301972e+01 -7.246834477154666665e+00 -2.354926273161858319e+00 5.612845332148431510e+00 1.661083287747971227e+01 2.013029860496247636e+01 1.386896808267355397e+01 1.775621173101051609e+00 -2.900785864583571438e+01 4.757266652658765693e+00 8.086632996417994490e-02 -7.770422996494983359e+00 -2.055224182912237296e+01 -7.363625864583260849e-01 -3.843376510353213860e+01 -7.798661379796628879e+00 1.053022630404163706e+01 -4.277578780644809342e+00 -6.922652523557451865e+00 6.729252401860959409e+00 2.604128603830917932e+00 1.294164935156355334e+01 1.165264635509576790e-01 -9.767797499163261676e+00 -6.329820461168545798e+00 -2.317119057248132208e+01 -2.392491435210555295e+01 -7.543601422349381913e+00 1.949871037164623511e+00 1.050998174026327803e+01 -1.183435810521108955e+01 3.892914465561310156e+00 -1.112355553942526676e+01 -7.306461589256577405e+00 -1.355063500391647935e+01 -2.427022122006301963e+00 -1.942102053709919574e+01 7.112279565412261917e+00 -9.478972706018433669e+00 1.983802679950246883e+01 2.839533618557924655e+01 -5.638454128730926662e+00 -1.136782763810142427e+01 2.174722510631735872e+01 1.033295157185000157e+01 -9.235911463846179004e+00 1.444486645377434186e+01 -8.753632058632024315e-02 2.034638606368034175e+01 3.618702951189649752e+01 1.443871985599860963e+01 6.960009802497111764e+00 3.224116339831488887e+01 1.643026754348045060e+01 -1.866029925295143332e+00 4.653844314187334241e-01 -3.734184365428271091e-02 3.278850652112821340e+00 -1.166584978111834303e+01 2.389040044119857598e+01 -3.122910751059071455e+00 -1.551504269412027348e+01 1.026752954770440951e+01 2.922842891539561450e+01 1.190481881617604154e+00 2.543105908832659079e+00 -4.220784895675652137e+01 1.945055307641827369e+01 1.892329207498306687e+01 2.400069772124334921e+00 -1.678209715607075481e+01 -1.228816807389573107e+01 2.662249768965424579e+01 2.210465032925738704e+00 1.660541057194654258e+01 -5.945059256311785667e+00 -8.443704058956706504e+00 3.117260149646597611e+01 -2.127464850136749774e+01 1.787589077658025261e+01 -3.539319861475588880e+01 -1.093010167103081010e+01 -3.674567208745575186e+01 3.439395903160327173e+00 1.188643538432565983e+01 2.423105983282983544e+01 3.003963097066963961e+00 9.024115973805589164e+00 7.509554688093143859e+00 -2.437007692894568578e+01 5.534816215498626235e+00 2.826876262915286731e+01 1.627494555674417143e+01 2.331840388678240394e+00 5.202093747120572154e+00 6.658960514498327932e+00 -9.276183915772055144e+00 -2.272116365490407830e+01 2.724711973249963037e+01 -1.108048832684756668e+01 2.936090149571041863e+01 -1.273388940522610824e+01 -1.335445241998238686e+01 -5.658551424168342336e+00 -5.445000842236612471e+01 -1.084913895275592788e+00 -1.298472278361500543e+01 -1.116375586394732444e+01 -2.642646955549862753e+01 -1.763067965251681635e+00 -5.925429591223178249e+00 2.468649867569503442e+01 3.694640113491602307e+01 -2.899891835653045646e+01 1.495670982363375501e+01 2.400609805109979078e+01 2.375807040239116041e+00 7.394871050935803325e+00 1.381891663416497273e+00 -3.415760572556854058e+00 -4.630333965663524509e+00 2.408621165929370811e+00 -4.241102469301345224e+01 5.682034380938788765e+00 1.960121267691841140e+01 1.174982690577147437e+00 -1.648982067387160466e+00 5.568991993342336144e+01 3.043244179174994812e+01 6.739453325278991436e+00 3.729661072925113952e-01 -7.915471745238701118e+00 -7.429809469905334085e-01 3.038993643796078814e+01 -5.238911008682137549e+00 3.826308302110434933e+00 2.925078421668631634e+01 1.409730267658584779e+00 3.319331704128668736e+00 4.034929484911891961e+00 -2.153738203001547902e+01 -2.434578337188383124e+00 9.708272406604548266e+00 1.424593376071989681e+01 -4.902929118090144200e+00 -3.366984280730875412e+01 7.095216366575360212e+01 -5.969282296253625830e+00 -8.934658255571006791e+00 1.891379391663635445e+00 1.649407526037037997e+01 2.790936896219243479e+01 1.215342777526474238e+00 -4.581843045373798162e+00 -4.839333281173411550e+00 3.948713643473529711e+00 1.592805665285930061e+01 -2.033343396626773369e+01 -9.318657002811514545e+00 1.150515413885274185e+01 -2.039420706075006917e-02 1.387613075389706685e+00 -7.396781665459644550e+00 -2.480536374197332705e+01 1.659708799687583536e+01 -1.593184767708637217e+01 -4.169686812560100719e+01 2.899517055514088426e+01 9.230888552258326385e+00 -2.914713271377354697e+00 3.489729104442755414e+01 3.013252590564676936e+01 9.806404126314973269e+00 1.656724673522947100e+01 4.085433957909302194e+00 -1.131032168403876170e+01 -1.668773436042603464e+01 1.719532887158002898e-01 1.747845005435099353e+01 1.509311472098058537e+01 -7.313135387723107783e+00 -4.119668040479993465e+00 2.876247081036711606e+01 -2.079231365029015066e+01 9.623394870871788243e+00 2.406561314904676863e+01 4.278112508328799635e+01 -2.427905646946062745e+01 1.578094121046379072e+01 -9.995744059641591406e+00 1.024190623248849086e+01 -5.586904080869594225e+00 -2.864100386318582636e+01 -2.427871429698968697e+01 2.395137446857050545e+00 -4.949929846691354385e+00 -2.841792914520086644e+00 -1.728838012735779195e+00 1.493439024061929743e+01 4.307337520507317663e+00 -7.860878363272369107e+00 -2.291962218581034705e+01 1.078359429218537535e+01 2.232289986051747732e+01 1.605018406849372425e+01 -2.501452360798414887e+01 1.331546637627513086e+01 7.027364112555424036e+00 -2.569242196572485870e+00 -3.896373517709784551e+01 3.594776177758434699e+01 -5.795279956623919482e+00 -1.771000400424277998e+01 -7.197884193505852402e-01 3.876875121601973007e+01 -8.095438281114073931e+00 1.101637713833104293e+01 -6.357950778234075173e+00 -1.297556522970833726e+01 1.849831825747872216e+01 -2.244870593826091820e+01 6.059358379178307885e+00 2.047553400750791042e+01 -1.511632490404856366e+00 -3.330041547200934815e+01 -8.360490012961388828e+00 -3.622310477407865648e+01 2.642408531279751926e+01 -1.775580870122950472e+01 2.408378491181427350e+01 1.469416496648272918e+01 8.713208328231095479e+00 -4.575956468247789388e+01 -1.398253064227208853e+01 -2.032876412094009666e+01 -3.019856873660645391e+01 2.066369761494850366e+01 -2.956908543438673931e+01 -1.690675424809627359e+01 3.735363658401179787e+00 -4.251939069386975234e+01 2.230761396956941667e+01 7.409055483259947561e-01 -2.362641676965398840e+00 -6.786170936326664460e+00 -3.038904486632868540e+01 -6.289951952084535947e+00 1.889489865973895277e+01 1.464885655587513469e+01 -4.652224723986637667e-01 2.031340274883868702e+01 8.258832445969444436e+00 -3.871242980739278039e+01 3.316965344022793638e-01 -1.417304120351494667e+01 1.081626756960255564e-01 1.585162240909062525e+01 2.389059327011549172e+01 -3.285383435015261711e+01 4.249216864297582497e+00 1.523421662998050374e+00 -1.396005346008817583e+01 3.022486300672105841e+01 -1.105428463411681861e+01 1.342818270802822456e+00 3.102333355324745412e+00 -2.552381120625364375e+00 6.534016017010913835e+00 1.060789261637068570e+01 4.539442682293456954e+01 1.798700228421359881e+01 -8.581072560032284358e+00 -4.547927474416367133e+00 -1.280965704936212113e+01 2.174692053474854703e+01 -9.093510350682898036e+00 1.174241016321452591e+01 2.986976734164156255e+01 3.244287831598667182e+00 -4.606760252680513368e+00 2.156300454726074900e+00 2.747225431408317320e+00 2.506978103121499402e+01 -3.149941299645298187e+01 -2.087092925139911959e+00 -9.484195897563722610e+00 -6.979455952436564914e+00 -2.135726179683080872e+00 -2.494538130772713469e+00 3.361641322637860441e+01 1.436966737804696059e+01 -6.825931653350510331e+00 -1.338663172875351570e+01 3.324277987976770277e+01 2.078567815006671982e+00 2.111130753632639312e+01 2.477744730759473768e+01 -1.908782292194432273e+01 2.829577729755686022e+01 1.892519235235259334e+00 1.022327322521560156e+01 2.965233888233444759e+01 2.878867636101599459e+00 1.152529349092245603e+01 -1.973219549976218801e+01 -1.574480368323359869e+01 -2.380046969114359701e-01 -2.362703356225470230e+01 4.601015861887827185e+00 -1.805201344209884873e+00 -3.973714838399636307e+01 6.185641294558342551e+00 -3.724232181827719756e+00 -8.273860672094405233e-01 -8.298376359161180105e+00 1.503314190375543014e+01 2.259196391015043659e+01 -1.728392445813734568e+01 -2.769142956603402084e+01 -2.414824792972310874e+01 -2.710018794795610475e+01 2.105144796362194626e+01 -1.746165568794780043e+01 3.186777128966342332e+01 -1.792979419447439682e+01 -5.274613868563508667e+00 1.632956403841915005e+01 -7.777000005218689616e+00 4.210228563408513480e+00 -4.562155037934160440e+00 3.978633954974481668e+01 2.624610728323981590e+01 2.773293010700766459e+01 4.043155046930922758e+00 1.552319643465341237e+01 8.933533415869680638e+00 -3.698935354200132974e-01 -3.413537405184819962e-01 -1.696256271407852267e+01 -2.490639085683772436e+01 -3.671598779691795045e+00 2.296945675862798808e+01 3.636170908199520113e+01 -2.263998410948558870e+01 6.214684529589256989e+00 -2.535179503557672120e+01 6.899608401132177882e+00 2.146671108474879119e+01 1.277830202450880215e+01 -1.117369074878839896e+01 -9.381121670619007702e+00 -1.455257060984161299e+00 -2.143665244251393531e+01 4.263514543635120191e+01 2.024787916005965371e+01 -5.810726344961000045e+00 9.367206168468825922e+00 -1.796047499385854351e+01 1.399615889785590284e+01 2.465729250559754604e+01 -2.871328615554214281e+01 4.346606987631453478e+00 -1.342320119210630480e+01 2.882046609302640405e+01 -2.345363606009901858e+01 -9.238465624999994574e+00 8.111966208838223835e+00 -8.939111039681355564e+00 2.658926332827543426e+00 -6.863988413301197689e+00 -5.254193562189382050e+01 1.864414698432385364e+01 7.578322849372979952e+00 -1.823177400341856158e+00 2.142527828200910278e+01 -1.830238490267930729e+00 -4.916313908407366817e+00 2.491522869035590304e+01 7.640907681960729114e+00 -1.526130140307142291e+01 -2.882506700499663310e+01 -1.396565927145607233e+00 -3.767560939627271921e+01 6.660725096649231958e+00 -2.480543787118798349e+01 1.244806796931007575e+01 1.065406247656456351e+01 -1.425044079025137300e+01 3.721068745312552295e+01 -1.094706500866294174e+00 -2.093393924170833742e+01 2.451123804487382074e+01 -9.433974369002475768e+00 -2.171322376494387196e+00 -2.618726713024377517e+01 3.546417394570600123e+00 -1.857759407123081274e+01 2.912541866470720819e+01 7.824762672235549665e+00 1.967658017600072284e+01 -5.120094408486782100e+01 2.821441447131484370e+00 1.639467346450143737e+01 9.415378542462095268e+00 1.821571062953010767e+01 1.914406722721130905e+01 -1.439462903143080785e+00 2.460194827554484220e+01 -3.338178303344651709e+00 -7.108656121093448910e+00 6.556399321023077320e+00 2.757185146363528716e+01 -3.780214027161078150e+01 4.786595700805123954e+01 -3.199211333582796080e+00 -3.712991127294906768e+00 1.146202743848734507e+01 9.702837962300442598e+00 -1.434415092085714050e-01 1.136954251916732872e+01 -6.088618014233795783e+00 1.131253486858935631e+01 -6.602556311031217540e+00 1.165037127835705988e+01 2.487903494084142508e+01 1.426310596012933907e+01 3.502206722833759045e+01 -5.239639871888462253e+00 -1.856634918601497830e+01 -6.275706438565334722e+00 2.639123923539987615e+01 7.022856300261825169e+00 2.580685264982965776e+01 1.410732283518968444e+01 -1.600813785018486479e+00 3.260438721140113927e+01 -7.065827458267714967e+00 -2.635105615402027368e+01 -8.419016165497961168e+00 6.055144536037799341e+00 -6.350783868313500946e-01 -3.636354834613538145e+01 -2.078987890441096198e+01 -1.340325217479595032e+01 1.891002738935324601e+01 1.340870014909659780e+01 4.927452158929901849e+00 -8.034967261879707445e-01 -1.132034555790091268e+01 -1.045783849750745453e+01 3.300231580175941559e+01 6.032805496300126080e+00 5.315892624486673412e+01 -1.690742666353722257e+01 2.996360033958159974e+01 -3.298326395258295207e+01 1.626507006027790858e+00 -4.041817764097120147e+01 4.855773784350860467e+01 -5.624246294026455928e-01 -1.374090754462666375e+01 -2.417339784880013220e-01 -3.490093417235225370e+00 1.536478810716557142e+01 -4.994219195371248254e+00 2.257681469944543196e+01 -4.887926872891244834e+00 4.426665078395938480e+00 -1.074317123001082308e+01 -1.511140614608495092e+01 2.761902067305021902e+01 7.192425426169959835e+00 -8.563961232056927386e+00 -4.302320778869227524e+01 1.961177018678443673e+01 1.184481209774225441e+01 -5.151523630946162058e+00 9.532991562992632950e+00 1.630201833031234315e+01 4.606163232057016721e+00 4.303451518360969175e+00 1.583352977772623937e+01 -1.073190819746865188e+01 1.905976454611029425e+01 7.556832950824129647e+00 4.776445181865632272e-01 -4.393376655668076225e+00 1.339851777782369524e+01 2.220251973331630424e+01 -1.799531617049310972e+00 1.126942954648714057e+01 3.247070549705252773e+01 4.418414685562092714e+00 -1.385606214812147385e+01 1.257018522637775026e+00 3.979433245967115340e+01 -6.097994793372865097e+00 3.062172357353155405e+00 2.276839787062289844e+01 -7.631754899014562277e+00 1.728216943807154848e+01 2.290184295775522116e+01 -8.551945326430425709e+00 4.033500142631275764e+00 -1.378652681157630333e+01 2.365763592106710078e+01 -3.053351629547602286e+01 1.817602939361983694e+00 8.768668133347912175e+00 -1.142283446429355614e-01 -1.905337558730937886e+01 4.424439478998830388e+00 -3.148285491843247019e+00 1.780591400176800221e+01 -2.022320594334529886e+01 3.983103715278499379e+01 9.687277925461987849e+00 3.570454835287212525e+00 3.084796015067284003e+01 -3.635281764370995816e+00 -1.547619409932018186e+01 -1.385041772290649620e+00 1.645774833462388287e+01 3.726651005440692899e+01 -1.105322169999029924e+01 1.528904488845818399e+01 1.732184483583665724e+01 1.743512797198770725e-01 9.557955740881954654e+00 2.404633322920410876e+01 3.401586389423518852e+01 2.878088254677131630e+01 3.223726244594178336e+00 -6.560459840160037359e+00 3.243902577388270458e+01 5.607153637815532221e+00 2.278663060160823406e+01 -2.400602455274889024e+01 2.492777178283169448e+01 -6.136922105325115950e+00 1.870608150277889337e+01 -1.137574352408461387e+01 1.111541762005772704e-01 1.325359116414579574e+01 -1.846258688029775996e+01 4.655695648568028311e+00 3.214323584181085103e+00 -2.496557466577655049e+01 -3.517830409663083913e+00 3.969644562553714451e+01 -1.241137199614852094e+01 3.035292237751735911e+01 6.075271706053395171e+00 -4.156347421722503555e+01 1.298051835185516190e+01 -1.176884202460295015e+00 -2.533444551113118948e+01 1.729675083307634154e+01 1.276490637945186712e+01 -2.689098922265516833e+01 -5.950573273870598534e+00 2.817159727740436281e+01 1.458324029895375595e+01 1.365035653431715179e+00 -3.411907324575399247e+00 1.448856015225680061e+01 -2.792703608415022032e+01 1.795388788931944202e+00 1.703790300847294503e+01 3.228698219143540937e-01 1.637786750835431704e+01 -2.323028840575550902e+01 5.355554893379186332e+00 2.231547547950076194e+01 1.963837159806766053e+01 8.841490784829019844e+00 -4.914371052426590580e+01 1.613309579014132744e-02 -6.148647084463299883e+00 1.993483498719159996e+01 -1.181395519428726537e+01 -3.736846415708726443e+00 6.113342864649285247e+01 -4.023771421271872129e+01 -9.547549945089295775e+00 2.076747135621288010e+01 -6.843292871318022108e+00 2.139518858135960855e+01 -3.540743876392431488e+00 2.520113092990600023e+01 -1.861127600477458799e+01 1.012745180783563015e-01 4.525136014068526613e+00 5.163720753911201555e+00 -2.873826260615452810e+01 3.348126840568647111e+01 1.451737614449494629e+01 4.747472138528256380e+01 3.088443671338131580e+00 -2.079335344317082779e+00 3.355256164266282326e+01 9.066465781100154331e+00 -1.551703628166190896e+00 -1.403958197662926999e+01 6.062973939544696655e+00 -6.724830912775259684e+00 4.264126442109876791e+01 -1.887005077948096243e+00 1.878720549268999918e+01 1.849388199193604265e+01 -9.223361933990677386e+00 9.539706899365507198e+00 -8.332269226330369705e+00 1.304644164947055351e+01 2.721073996882944002e+01 2.937671911450725304e+01 6.411769295690631587e+00 -1.496956435521204476e+01 -1.529278745261736638e+01 -1.687175306005123687e+01 1.383962272382815151e+01 1.292927374371888050e+01 -3.585223661264647177e+01 -7.898582311698020275e-01 1.502158504296886932e+01 2.752317724023033563e+01 -3.670954030285011527e+01 -1.887213786271593463e+01 1.540400409166108808e+01 1.418901087250771731e+01 8.143906747344255237e+00 1.571439150252971428e+00 -2.145902879661246843e+01 2.460134722246683836e+01 -6.885589303646949766e+00 -5.817205603581822970e+01 2.569710615227790740e+01 7.102928364566598596e+00 4.137943327202387422e+01 1.910413368372137555e+01 -3.085891387246041973e+01 1.741866734280498363e+01 1.668277119853992829e+01 -2.114528102148800315e+01 9.121316536873202097e+00 -2.492166014672968544e+01 -7.911341037608231375e+00 5.587979486483333424e+00 -2.564478730199940060e+01 -1.195302875858516245e+01 -1.046267443826011245e+01 4.400090119745274642e+00 1.062747906166631751e+01 2.036831645733404628e+01 1.156545554077844962e+01 -8.252218818158731040e+00 -4.731705614507674795e+00 -1.213536735425248025e+01 -4.531227832514331810e-01 8.435421732963156671e+00 1.615938336287376265e+00 1.255234275462170368e+00 -3.798833759324696757e+01 -8.166895598427442948e+00 -2.320372192107716813e+01 1.679777353019997221e+01 -3.861845240067111718e+01 -2.861913000581626676e+01 -3.708525204068769199e+01 4.454944875162844653e+00 2.435203253536085555e+01 1.513299659377651452e+01 -3.661042317816257441e+00 -4.032004508066316384e-01 -2.601521677193672133e+01 1.164170990609251710e+01 -4.602428161198246492e-01 -1.541207672482974012e+01 4.652175315292841162e+01 -1.981120706705681300e+01 9.838807730226610815e+00 1.464776740658950693e+01 -4.012787051289956608e-01 1.744898833097837709e+01 4.862421254739867749e+00 -3.400717111916358171e+00 -1.837126969898207918e+01 4.711554419681112549e+00 -4.428650999613162753e+01 9.312418470406694793e-01 1.707220268893832271e+00 8.495912027120358090e+00 2.147442445515758358e+00 2.109128401001499142e+01 -3.540590417731301187e+01 -3.146577289824470469e+01 -3.933339696858667800e+00 3.089217682953169586e+01 6.930309648012452861e+00 1.663094380767385161e+01 2.144699828764722582e+01 2.419090642881669417e+00 3.844755965225255068e+01 1.011017845662575532e+01 -1.890172005706673986e+01 3.913046028733421444e+00 -1.302707123870044192e+01 -2.398024598549945985e+00 -2.186959299820286873e+01 -2.308149364739466236e+01 2.603668663402519456e+01 -7.010018235794897024e+00 -8.567051586850309874e+00 -2.442941481511826396e+01 -9.301852071384496767e+00 7.383580988364230047e-01 2.346301515723590025e+00 -1.555988195559776521e+01 -2.964264060691297331e+01 1.612954201044264346e-01 -3.226731927967176716e+01 6.998513302141599723e+00 -7.678998793737193296e+00 -3.074576395294262809e+01 1.305910904097353153e+01 -2.293758239978147273e+01 3.580406466584854286e+00 4.489152955804926393e+01 -3.302521614763686841e+01 4.968789491772451328e+01 -2.035296028589701578e+01 -3.029628258400223761e-01 4.928510167380919516e-01 1.008571983364517344e+01 -1.688368065349569136e+01 1.679615399126566988e+00 5.080239011120137427e+00 6.451488892117641427e+00 -1.139928944722971238e+01 1.143004697925759849e+01 7.224522661686637370e+00 4.174936040384726965e+01 3.146575909992197495e+01 6.206006862762494691e+00 -9.230988842421883334e+00 -5.119125732842426224e+00 4.007027857984773789e+01 -5.928021094875480124e+00 -1.402690413470378772e+01 -4.112419424528674927e-01 1.866332093779734791e+01 -4.168201959393710965e+00 -1.712660573360998839e+01 -1.656459021918292152e+01 2.687624637516480774e+01 3.149655869831083166e+01 1.089678285361161514e+01 -3.114667886916920647e+00 2.493128059388697437e+01 -3.790727360867363060e+00 -1.192732209173364488e+01 4.413162786468752152e+00 1.153050619013971989e+00 1.517441422542216145e+01 1.803153402534478200e+00 -2.461351758225615782e+01 3.095928941335540330e+01 -2.564123553932114774e+00 3.607352893725737975e+00 1.743402633533281332e+01 7.568938470729784207e+00 3.570180334567716329e+01 -1.514741367373400593e-01 1.210987379350523874e+01 -5.679827584639648208e+00 4.282711279616657407e+01 7.239833824740735224e+00 1.115544941605438112e+01 1.476672091094113348e+01 8.568827692625843540e+00 1.437455333808551394e+01 1.173647384496486801e+01 -1.631622482822598386e+01 -1.732876466801881676e+01 2.408129925708473351e+01 1.102540786067904577e+01 -6.602494775410804095e+00 2.071085581253202790e+01 5.419686664219774030e+01 -2.268113282251298934e-01 6.047134317378484170e+00 -2.382888726395253798e+01 2.816064863796020390e+01 -9.829262634168888013e+00 -6.958000352033148594e+00 2.831509229312184672e+01 3.865676100656936143e+01 -1.700672264782635068e+01 1.260180650819629555e+01 3.286789165538894508e+01 1.960167306201585191e+01 -8.610164006689295491e+00 2.024031512401013799e+01 -3.174572445854844549e+00 -1.631923958809297748e+00 -1.371292001317543452e+01 2.668412070060360719e+01 1.729038418218859263e+01 2.280242087126494965e+01 2.403869425561654438e+01 -1.469163962432429393e+01 -4.814864036743464304e+00 1.219933037988026570e+01 -8.449698170897981697e+00 -4.626007479511872411e+00 3.507024461619808164e+01 4.710677507403137554e+01 5.429175077565369101e+00 1.796086547423161761e+01 -8.093434449584774981e+00 1.204667362333903258e+00 -9.574398087260889145e-01 -8.599852243191044465e+00 1.483396536950537303e+01 -6.382745246514185844e+00 -2.022470645259371036e+00 -5.086692789816186000e+00 1.290087651448592077e+01 1.137613363670092959e+01 -1.288358457631700915e+01 3.067564286125493567e+01 2.784817320975719568e+01 4.081966204007502874e+00 -2.277754250994220087e+01 2.928361751833327986e+01 4.746348833018117830e+00 4.092086176227621053e+00 1.169533736014339276e+01 -2.733690967258216364e+00 -2.830045784644740436e+00 7.629041897456597887e+00 3.436415538857296070e+01 2.429378976952221691e+01 2.485161069593973693e+01 -1.034220793884535539e+01 2.576181243805858045e+01 1.200729383979548359e+01 6.232898375765641319e+00 -2.686832209827557350e+01 3.255310270885222845e+00 1.618422616681519344e+01 -3.373551509433338680e+01 2.076792415948847648e+01 -3.216428894108413061e+01 1.012939522471081411e+01 2.207526099948739162e+00 -1.325180121590042503e+01 -1.188918236829696218e+00 1.165343839351867317e+01 1.023634182247809399e+01 1.526667367854789248e+01 1.480931176854237030e+01 4.068484006670015418e+00 1.608335957260355897e+01 6.216242271570741051e-01 2.756085796582994618e+01 -5.642129368579822568e+01 -7.947795042714078662e+00 1.686373260864109724e+01 -4.678675033839918562e+00 1.375537445727428532e+00 -2.387383886923835519e+01 -5.410951401599698452e-01 -2.748940828475418030e+01 -1.415052282289375007e+01 1.773661287503165696e+01 1.748463771424381719e+01 -1.310185809272138080e+01 -2.750002801810094155e+01 3.220908747291969121e+01 -2.959011948691157556e+01 1.718127844979778374e+01 1.125404275210232186e+01 -4.414921279701005119e+00 3.800609748261700105e+01 -3.024003923119762760e+01 8.027475649516260248e+00 -4.832343903679940489e+00 1.903543676330610168e+01 -2.188226491594595924e+00 -1.370127122613654080e+01 7.697106007219852941e+00 -1.652188577803530833e+01 1.956615144005070661e+01 1.125550446195055443e+01 1.084994054017430720e+01 3.932751166476410987e+01 -2.236220031863155100e+01 5.312882616824716742e+00 -5.104893174524382182e+00 1.142271701716747501e+01 2.627090400745834842e+01 3.516507913870996305e+01 -5.625611334612407255e+00 -2.026771972867873117e+01 1.352110887345799428e+00 1.015122978945543863e+01 7.699026463388824126e+00 -2.845211187282228327e+00 6.336241319066432176e+00 -2.921402390055741805e+01 -3.434788817003021855e+00 3.144036821709160545e+00 9.554340966739847119e+00 -2.307517908541328922e+01 -2.034646805599289898e+00 1.485681468302028030e+01 2.161761819778438110e+01 1.169997696723044989e+01 -1.017755205484544412e+01 3.350878428365069883e+00 3.932484925657840691e+00 7.884240826883584852e+00 -1.540994278566648390e+00 -4.659054299987049674e+00 5.736457998876201003e+00 -6.301736103420106261e+00 2.146865685472678820e+01 -2.042893155184399490e+01 -1.681658780338433345e+01 1.444852095891609700e+01 -2.209709913514780766e+01 4.028234680108568000e+01 -2.833391873498066005e+01 1.857441689398871532e+01 1.718252769108370259e+01 1.676989675195303420e+01 1.267867010854945242e+01 2.718376650096058711e+01 2.538297487415582765e+01 -1.940272187892112754e+01 -9.026879806407754003e+00 -1.362794520162855960e+01 3.227881806428997802e+00 -3.587628705090153147e+01 -6.233846545818094143e+01 -1.495445786247152853e+01 7.506863811525707142e+00 1.720580744255845840e+00 -6.511282073691548433e+00 1.482079958527770636e+01 -5.534105798082761929e+00 2.833811620620098282e+01 -2.134985646129573666e+01 -1.203222229438269686e+01 9.491944061618045936e+00 2.613816796805702225e+01 -8.368508108501114151e+00 1.764977065715626026e+01 2.086917582886783507e+01 -2.679387542755904406e+01 9.230696256665318344e+00 1.198745003494209982e+01 1.803429878034041423e+00 8.041366517414088477e+00 3.867738452718349862e+01 -3.004104997899522900e+01 -1.547962723744827507e+01 -1.654535382874043137e+01 1.036458993004078621e+01 2.812406240016138170e+01 2.249641689428346325e+01 -2.707276238576785676e+00 1.220095218861051833e+01 1.506381636988546191e+01 -2.207238002566799295e+01 -6.298234757731137279e+00 -1.578576901442234259e+01 -2.991778533203102608e+00 5.787307090188430259e+00 -2.696094140449679433e+00 -7.410562132044320016e+00 -3.726930426060937940e+00 1.706382638428121989e+00 -8.725211550925928705e+00 1.833100089377584396e+01 5.652055224792855270e+00 2.253088729883918262e+01 -1.633756223207084091e+01 -2.288253816170110966e+01 1.431621564553903525e+01 -1.196319317993379094e+01 -1.320260029057542006e+01 -1.926632760468363514e+00 -2.857388803742916750e+01 -8.137394156999544492e+00 -3.396326447793817493e+01 2.372665798944417759e+01 1.916836089822188560e+00 -2.455513616302167890e+01 -7.097303473117834827e+00 -1.583897900921953195e+01 2.931011211078455858e+00 -2.654726578587929708e+00 4.764838199328207935e+01 4.741214836039294056e+01 2.331670371066479319e+01 7.533199790919113958e+00 1.264036175550583074e+01 -2.577468319933418961e+00 6.246370895192793427e+00 2.188268192928796818e+00 2.272124567303567488e+01 -2.468049063058997739e+00 -2.133235999040247677e+01 -1.738369489312582949e+00 7.307112080826893674e+00 6.036476898437888039e+00 -5.316539442928470471e+00 4.327556246592069833e+00 1.645152360903574262e+01 -1.970821791651989008e+00 -2.111249181856667079e+01 3.215819624090368478e+01 -1.123169813494249425e+01 6.630657722111073404e+00 5.336911595393193863e+01 2.678749984527432915e+01 2.046212872454392695e+01 4.506813342609819983e+01 2.689303812266253857e+01 1.401181419410696094e+01 5.206820084015161854e+01 -9.828727614477863028e+00 5.891433447084669872e+00 3.354524890824599481e+01 -2.372409945037191825e+00 -2.249420839444830289e+00 2.021805089644497500e+01 2.300404348387069220e+01 -1.654404702256979220e+01 1.837220918014780580e+01 1.693205547862986649e+01 -7.191206163369701088e-01 1.303885591522920961e+01 3.499401034403379640e+01 -1.115132945389960817e+01 -5.903075569754265928e+01 -2.718507507995596129e+01 -3.678728551631462285e+00 -2.110409984716873666e+01 2.055397320695417918e+00 -1.669289879772165719e+01 -1.324866563458232172e+01 1.979945247617519399e+01 3.423690445048836750e+01 -5.457293084952177686e+00 1.110138416152270402e+01 -3.454278586142599750e+00 2.001609545850221750e+01 1.490273819490463891e+00 2.393876004217445796e+01 1.757299155273737057e+01 1.288702215593857581e+01 2.648351017014009656e+01 -1.545507026669159067e+01 -3.506327784031041972e+01 4.605609772110322631e+00 -1.569527553189299063e+01 -5.062503696107355289e+00 1.153734962354844384e+01 -3.341516914762872048e-01 -2.845467516205363978e+00 6.958305538740762586e+01 2.341748034234163711e+01 1.638086218536059846e+01 8.087358809789325420e+00 3.121864744133705472e+01 3.410770516711836109e+01 3.579304782110153127e+01 -6.934460610710881490e+00 3.030635066607213801e+01 1.864910300241491825e+01 1.970811402661752609e+01 8.584606207641912734e-01 2.100870447448969358e+01 9.100976958854840149e+00 -2.748531514923266172e+01 5.292574886344700857e+00 1.143588353438809690e+01 3.669651978270647419e+01 6.714390662449799763e+00 3.507420396874906743e+01 4.368570891415285473e+01 5.738608997275903789e+00 1.555044663390886051e+01 -1.057169033168776551e+01 3.520048472613340351e+01 1.917991685108849964e+01 2.242433013597216274e+01 1.452600241636578993e+01 -2.124362194377063062e+01 3.098087335649067597e+01 1.655550025635789879e+01 1.389190472667355358e+01 4.352770473892984882e+01 1.274288496982299890e+01 1.268125136008328724e+01 -5.235749213079505360e+00 7.509721640878955995e+00 -4.841205800974180740e+00 7.195023836860322319e+00 3.116857285740790218e+01 1.378945987844378074e+01 -4.071411244134899299e+00 -2.104372869600346263e+01 1.911692044094078113e+01 3.642720901078396167e+01 1.971436117927528286e+01 1.534811324649732711e+01 -5.193467418830880256e+00 2.209324152548429865e+01 1.470665767044193473e+01 4.617277632683348898e+00 -2.594596516911002482e+01 2.395471997523792851e+01 -3.328703877184943138e+01 2.704816300879226887e+01 9.327564778582347671e+00 -2.926108158262643855e+01 2.718397804826720776e+00 -3.815224521091187881e+01 4.311286859483018219e+01 2.414621853071286850e+01 6.965634196675096312e+00 -7.859683900826193614e+00 1.141065016168349722e+01 2.117529465997977667e+01 4.643081655152940357e+01 1.393749587209382135e+01 2.594461496460176519e+01 4.747598131265250743e+01 1.555780851791656616e+01 -1.521122091469408844e+01 -1.607333820257497825e+00 2.071035952409134850e+00 -3.184356003244209532e+01 1.452112945829408730e+01 3.175860218587952133e+01 8.835687976370925067e-01 4.808115719782241726e+00 -9.095336637872117436e+00 -1.108287286631130542e+01 2.429428256601205760e+00 -3.180797640064526810e+00 -2.467581494700870071e-01 -2.639657750912328016e+00 -1.473131663876298525e+01 2.405637271290952128e+01 -2.388845912207341726e+01 1.915823991636113632e+01 6.986791224841317316e+00 -2.717944992163344176e-01 4.127254103504617433e+01 7.859662968891586665e+00 1.474037611380749846e+00 -1.314977962950255730e+01 3.474835707530885553e+00 1.367883357742125661e+01 1.726051166412224802e+01 -1.132409710085158494e+01 3.497384004741476105e+01 1.520744506085873082e+00 2.376819387595919864e+01 1.170460662465911739e+01 -4.581474165651232333e+00 1.407085302927759507e+01 5.710663208890204068e+00 -1.050398469016313641e+01 2.593839633988060456e+01 1.839802953356671722e+01 4.526722571095623238e+01 7.741640330093606970e+00 1.602885999244107129e+00 1.878505806313015469e+01 3.735566520805758017e+01 -2.643965743844711014e+01 -4.913590255182075595e+01 2.296074754737525581e+01 2.792504157484105320e+01 1.513084102533215969e+01 -1.214738908770850934e+01 -1.238411270960330057e+01 -1.861722570882651695e+01 1.332140372728007627e+01 1.034371800210038828e+01 5.957585571690596105e+00 1.734678634254700214e+01 4.295640057784057220e+00 4.306338110664258423e+00 1.141115763017699347e+00 1.007355054531970318e+01 -4.314248389259324412e+00 -5.195429682803591476e+01 2.640787686620017638e+01 2.296051437560940656e+01 1.511783803149398331e+01 5.500035963238207870e+01 -2.458133468321710779e+01 2.296875297442409813e+00 -2.561709819297504609e+01 6.109108838152096155e+00 -3.429034226214229619e+01 1.237189896013893531e+01 4.421820588221437198e+00 2.241197725972632426e+01 -6.888899429909886685e+00 2.142972127687652772e+01 1.479078300816721736e+01 2.265600963012003533e+01 9.750143284799419163e+00 1.183215529177890701e+01 -8.011103710906541053e+00 2.695304063558430840e+01 1.394151803850435201e+01 -1.418262111753970345e+01 1.484415261089216287e+01 5.631882170928188991e+00 6.979819968272240605e-01 -3.649233088649192602e+00 1.168259750744650383e+00 -1.121745164955530427e+01 -3.095889056593805932e+01 1.676350199548465625e+01 1.685708662429614701e-01 4.112598320311170674e+00 3.525283346062403211e+01 1.481187607128186912e+01 -1.211150207434324955e+01 3.623111741177062139e+00 3.877209606164741018e+01 3.760200911848184546e+01 2.155138990485991890e+00 -2.990227308773239656e+01 1.275561197222366872e+01 -3.235095186852673610e+00 4.361796060097936589e+01 6.032388625199416765e+00 7.564222490316394598e-01 1.556128586760581278e+01 2.703127923476187533e+01 7.654254346082884908e+00 -3.123909217503927138e+00 2.407273575880272354e+00 -1.481016361933820136e+01 3.095054110429564176e+01 -1.649226150179154970e+01 2.167226355521087555e+01 -1.458475016938275814e+01 -9.826757826498436543e+00 6.591363735697129300e+00 2.838816153586921942e+01 1.029207920838967816e+01 3.096183583808891981e+01 1.897582837547316359e+01 1.775620690205335706e+01 -6.094462543844311853e+00 5.437285580960715947e+01 -2.123389771488412592e+01 2.589873914537537125e-01 1.083286173973111843e+01 4.243496529974536458e+01 4.714290252549834470e+00 2.806698548381072200e+01 -1.565378603687544867e+01 -2.189699194931455040e+00 3.451110548827927005e+01 3.216616309452548705e+01 -1.980814878297267612e+01 -5.872403110446620111e+00 1.675232005429311855e+01 2.235390246837568817e+00 2.424258493118925628e+01 -1.804015394856184340e-01 4.137164080367076835e+00 7.335505920496866672e+00 6.821423021457022173e+00 -1.788801225752334467e+00 5.719398041773616370e+01 1.527266705853440243e+01 1.855717297727613868e+01 4.514597602604847282e+01 3.509326852395568608e+01 -1.185515718717316958e+01 -2.734842578745395869e+01 -3.796635819596647643e+00 -1.789549810855908873e+01 -2.957522651741175324e+01 2.265440446584261025e+01 -2.660846742966902667e+01 1.650765992866682197e+01 2.618262338673291367e+01 -1.173614261641539258e+01 4.665635737050589427e+01 -3.925849907963516294e+00 -2.219294170101816732e+01 4.627128938725579843e+00 3.169663644174238293e+00 3.172046235609932552e+01 4.926976846517552389e+01 1.876325438239270937e+01 -5.457097266435385841e+00 3.308580619123500099e+01 4.399149757678353012e+01 -2.483651532671611761e+01 -2.819204929576564211e+00 -1.243636614972276178e+00 1.750397878261259521e+01 -6.201852506836164736e+00 3.494672632048459349e+01 -3.878028610365271689e+00 3.647722996824425934e+01 3.545232902964518473e+01 4.093119628653371223e+01 -1.027689174976181619e+01 1.497830511205399873e+01 -4.385842434580751181e-01 -2.508004626556149574e+01 3.366282081622823341e+01 -1.531244233355861084e+01 1.420528727781418787e+01 1.954070401469736140e+01 7.489280768559026136e+00 -1.369557390457788237e+01 3.285057500543354436e+00 -4.263543149612045369e+01 3.905166241772946734e+01 -3.625155011247424142e+01 2.921867807591338817e+01 2.363344817462424174e+01 5.470266295315147431e+01 1.378882114003404880e+01 3.893111405182656881e+01 1.068158611259822699e+01 -5.162006566913215799e+00 1.153894736894454986e+01 4.104453424041538234e+00 3.032957601664867298e+01 3.246051201987543777e+01 1.496474149241960205e+01 4.930312958693593117e+01 -6.111960913844225907e+00 -1.994995551218611141e+01 2.264460663998568268e+00 4.311487443676300302e+01 -2.853497550771203706e+00 1.161297693982538348e+01 1.073374106888803081e-01 1.617735973606903244e+01 -8.984006158622250382e+00 1.265627931755747326e+01 1.780075330416984514e+01 1.475609215451739509e+01 1.421135073206454713e+01 -4.329570964000038380e+00 -1.500239438358288435e-01 2.121455899754230501e+01 3.018871355542722057e+01 2.490869042944511591e+01 -1.293652650439630492e+01 1.793826165978532217e+01 1.220369182130635721e+01 1.538276548968115165e+00 1.672575254246853760e+01 3.522050596881460649e+01 4.374529405154265049e+01 -2.592447970508105826e+01 1.593714443595758468e+01 -2.122994031301330153e+01 -1.320178374941261978e+01 4.774921884760503943e+00 2.244936352152643266e+01 -1.412657238886080080e+01 1.217564651351996119e+01 1.670402846960146093e+01 -2.043608280291914525e+01 8.208194374803690962e+00 6.398812950425872614e+00 3.844957228399190541e+01 -8.711451573880349741e+00 -1.784018824287170402e+00 -1.718846848503909897e+01 3.636433011261105719e+01 3.588649900124909919e+01 1.025655800739330381e+01 -4.466127183239466802e+01 -5.765470147808000156e+00 6.846647684478682550e+00 2.462358390345710291e+01 4.152256561205652474e+01 4.074452814847198567e+01 2.880427031573817587e+01 1.935519075540413914e-01 6.450666242256566818e+00 -1.114578404865944705e+01 1.432653686921864988e+01 2.110175512297536571e+01 4.958379321729935896e+00 7.452172056726987792e-01 -1.699904476741935255e+01 -3.291152613824384510e+00 4.282027726947087665e+00 -1.718798401574730406e+00 2.013158969287019673e+01 3.341552924525278456e+01 6.827931414615319383e+00 -3.347005643697796273e+01 4.062491261649303453e+01 6.484261977578380076e+00 -2.411758030058269853e+01 4.735672845069672121e+00 -2.351259703342948626e+01 2.064565519637423918e+01 4.847863375098052074e+01 -2.819892003847128947e+01 1.178300480831744501e+01 2.519417961920079918e+01 6.236751575764870381e+00 1.210778717928515213e+01 -7.702953633830448510e+00 -4.024945896902821119e+00 3.818943887091283074e+01 2.487616078415009113e+01 -9.324173569946061946e+00 2.533101114586493097e+01 -7.973526396710699515e+00 9.909572047856968879e+00 -7.054827196915249843e+00 8.036071749224101168e+00 2.979035394965416472e+01 2.657184849808681903e+01 1.714144791729947936e+00 2.283520744381559453e+01 4.969252529208334579e+01 -1.471668890052611189e+01 4.393965968462635985e+00 1.164650635343845586e+01 -1.229461253587078584e-01 -1.519721073192180683e+01 3.224250566482147207e+01 9.428734101362486797e+00 7.176854763116270464e-01 1.246566526545015918e+01 1.396265032990219801e+01 1.769756858371977870e+01 -2.568283337349654971e+01 1.447239466005142106e+01 5.183608738819719974e+01 1.613625803926961666e+01 1.887647651601750809e+01 -8.766049757010966559e+00 1.645529355450040754e+01 2.661200088389391993e+01 -3.530541213541967593e+00 7.158542375120710233e+00 1.410177790812938881e+01 -3.124124166875058961e+01 4.023653734240623692e+01 8.222512899363242411e+01 4.442095818527207030e+00 3.047047918057838345e+01 -1.132612153488491735e+01 -1.429852387008124381e+01 2.175337796072230656e+00 -1.296270537078913776e+01 -1.175965964094264349e-01 7.216533507809230308e+00 -8.975794445107794672e+00 9.144822366093809052e+00 -5.242721988667060629e+00 1.336556134557125119e+01 -3.270707105610575205e+00 5.775918787307027458e+00 9.052875303130889506e+00 2.230337898276244069e+00 -2.264574070331714140e+01 -3.900865794251717489e+01 2.594502327714581114e+01 -2.004285217414192299e+00 -4.904632493941979199e+00 9.473025130438388786e+00 2.947069867989110392e+01 1.017058675785426658e+01 4.121357628759111691e+01 -5.103628914226263902e+01 -1.196397083337668477e+01 2.883910064826484998e+01 1.248872504722468868e+01 3.857329935443244295e+01 4.981523865081324942e+00 2.120799678848774406e+01 7.410156333319275745e+01 -1.496005156264427249e+01 2.431092667286746334e+01 1.281214527364781297e+01 1.564214142634095239e+01 4.940073420949617145e+01 2.341950701577281180e+01 1.088145248117390018e+01 3.125648346789027343e+01 -6.144987820163029468e+00 -2.892969319559237817e+01 8.192805889365880390e+00 3.301462865871536678e+01 -3.450101743330168347e+01 4.920830220229242258e+01 -2.615797270702517330e-01 -3.155213430668641550e+01 -1.229510373137045143e+01 7.808391359666833509e+00 -7.306883586780355877e+00 -6.736308844985327227e+00 1.388897313278704893e+01 1.367938130950996545e+01 -1.752282661786877327e+01 -1.447488015626220381e+01 -1.066447570279748547e+01 -1.019643773019196686e+01 -6.278823019315593612e+00 9.624030192210460299e+00 4.948609982993890100e+01 4.038553039554322766e+01 5.946932370084399899e+00 -1.536493044671882657e+01 2.890260853012101450e+01 4.508351688188576389e+01 1.804973582983313563e+01 2.116192175208231419e+01 1.079252187208116709e+01 1.920762597375134462e+01 4.490532667940788869e+00 -2.884014451408014779e+01 6.209184368160807210e+00 3.872755785328861222e+00 2.927324834447048474e+01 -2.418009065673337510e+00 -8.202488471990584173e+00 -1.078102061316258187e+01 -3.088230370228131072e-01 3.846937931682315792e+01 4.185765566726915665e+01 4.476530622090626821e+01 -2.051685655422983423e+00 -1.855556854133445199e+01 1.956405875227043367e+01 1.168429660624362043e+01 4.515661159792236035e+00 -1.289462063094635980e+01 7.127805520230240610e+00 -3.498759044685822062e+01 7.017757330358429968e+00 3.768811130106563212e+01 4.461795697718454079e+00 3.995915679957970212e+01 1.780378810080966190e+01 1.667559639653601877e+01 4.178440359371538904e+01 5.775131277574246269e+00 3.594683386435317374e+01 3.287855802285791640e+01 1.542723630211825991e+01 5.768850095528177846e+00 2.756731103513030590e+01 -1.635437110661824178e+00 -5.366678188369772506e+00 5.017677563149078424e+01 5.728699282725915332e+00 2.247154269106414759e+01 3.005364598412036514e+00 1.291742925426968291e+01 7.161451902985064955e+00 1.052130347420705014e+01 -3.402890106435288331e+00 -2.248312333008414043e+01 -1.189461492190311809e+01 1.659358461240516647e+01 -1.551306265941453377e+00 9.027611512402410554e+00 3.263160525640598220e-01 -1.228929316252727277e+00 5.639147087708125561e+00 2.795309723378201028e+01 1.532767021259901696e+01 -1.146814470552753384e+01 1.564298533452683770e+01 2.483382787362496202e+01 7.270751064664167096e+00 4.100030382721509881e+01 7.506412720126638405e+00 3.047925939278559326e+01 -1.516122925328840765e+01 4.635440010245856968e+01 2.571212190533297459e+01 2.031563748044391815e+01 -1.659538221581575712e+01 1.861911642561077684e+01 1.962491985131680394e+01 -3.667816450222169511e+00 6.988899510401525106e+01 7.775579110402110139e+00 3.676440906365161965e+01 -9.898463464934293299e+00 -1.347571849128083166e+01 1.681496131621065704e+00 4.311854292945150213e+00 3.538811278584051756e+00 -2.980657754494193767e+01 -5.661399302781629395e+00 -1.978575536600774143e+01 8.332018272606940457e+01 -4.649230587210967158e+00 2.804221971006974101e+01 3.907680014992288875e+01 -2.855613089313985853e+01 1.270609931015951766e+01 4.519845561563099778e+01 -2.169626929411566962e+01 3.658552686406312660e+01 1.870833309711080972e+01 -4.296314641135102086e+00 -2.411687668159399323e+01 3.071986794334606330e+01 -6.252673412337077519e-01 2.357178448096625800e+01 2.567220993562003883e+01 -2.155122042271665350e+01 1.054885197765754157e+01 6.271813658207719300e+00 4.204366066089616716e+00 3.746248293195013446e+01 -2.842107748206781359e+00 5.159145122222237489e+01 3.158350024087947716e+01 3.568743346515022097e+01 5.523677400772137247e+01 3.249093661555863832e+01 -2.456215557000548344e+01 3.721205263358589832e+01 8.321127001088280295e+00 9.960733173109932892e+00 2.210452226769444906e+01 3.442634503133705692e+01 2.927355380766365300e+01 1.900261600292425257e+01 2.592885359522576749e+01 3.402426721528175335e+01 9.646685980337464272e+00 2.076771177233849386e+01 1.435595229575155729e+00 1.232605629389803958e+01 1.219746837998870070e+01 2.616189068132016970e+01 -2.072569547176273375e+01 3.323066090313417931e+01 1.040908511246684931e+01 -1.530085887317927629e+01 -2.590339768173833690e+01 2.935562610849261844e+01 2.376407429704120489e+01 2.464351032925376828e+01 2.897978692166837789e+01 9.972150385836096476e+00 6.003762214285881527e+00 1.890128985248196614e+01 -1.909722491255107713e+01 -9.502622260859970638e+00 2.387976250326088845e+01 2.130955244581901908e+01 1.406183858296252254e+01 -7.077469092456227351e+00 -1.821666415830667063e+01 2.763268250059405418e+01 2.406717345316138079e+01 1.264121335582345296e+01 2.419216226318640750e+01 1.138225828479829715e+01 -4.458674775785326894e+00 2.530992317397005920e+01 -1.705918062825968562e+01 6.856112874159345338e+00 2.036101407379898198e+00 -1.192482491549354684e+01 3.280911201735077043e+01 1.571489525217279670e+01 3.027031830487117858e+01 -5.490444750879217573e+00 5.153432157939245428e+01 -4.747887582401840945e+00 5.587438896779639919e+01 2.631428161103742980e+01 3.518911308149754547e+01 1.768732414739701042e+01 2.350676337864780052e+01 -1.642243608967380197e+01 4.406464559987310992e+01 2.332005400382963956e+01 6.127657406452602373e+00 -2.201758503911604770e+00 2.243463035706598419e+01 -3.017877582625152755e+01 3.927426326548361146e+01 -1.267384623490801765e+01 4.027750960886105958e+01 -1.370488974861175357e+01 5.612765879509580458e+01 5.506142656979982952e+00 3.632581617285686182e-01 2.933940288343737546e+00 -4.627693412859723576e-02 -1.480631018160896595e+01 -2.235677556403656041e+01 -3.880637618563513858e+00 4.448728376724164768e+00 6.656995979499319205e+00 1.975680186370781755e+01 1.662655698017432826e+01 5.242025086160072789e+00 5.218909572436926325e+00 -1.438218688678829960e+00 7.957953864796879273e+00 6.507087212494160333e+00 1.184848969686240494e+01 -6.100949890502693762e-01 2.550119542437667519e+01 8.389650298337500978e-01 1.407689974022251000e+01 -3.618800626264058451e+01 -2.807867956850057745e+00 1.170381011262504600e+01 2.347478414671700264e+01 2.845755657912047809e+01 1.453617534982379134e+01 1.253022144922348957e+01 5.071187653538901330e+00 -1.513970402295795026e+01 -6.262083909961067896e+00 8.462617182471742439e+00 1.083808751127446435e+01 -1.708184179007885106e+01 3.444293024923041902e+00 2.080087103940359228e+01 2.468057918321160926e+01 -2.143975220377731361e+01 2.940089194930925842e+01 -8.361883148812678357e+00 -7.070893121310832363e+00 -8.803813074416813933e+00 7.822821893109187741e+00 5.342492110327629717e+00 2.862559569231570578e+01 5.715157019434319530e+00 2.354421304199625453e+01 -1.965239590661039415e+01 -1.581280428727864518e+01 -2.584972960957428612e+01 2.159648133191859998e+01 2.152148210287203156e+01 3.200509546576419240e+01 3.467665654937756869e+01 2.581029665541774420e+01 1.081360992416106548e+01 2.059190325188791348e+01 -1.128558296025625118e+01 -6.997998317362249310e+00 -2.025057215997078330e+01 2.084053287668815102e+01 3.709584940226909655e+00 3.612976017694723652e+01 5.850119333170484026e+01 1.644692156884184797e+01 8.133312225995659617e+00 3.232401789347558285e+00 4.684501792219465699e+01 1.860906553021389698e+01 -4.044745171924088112e+00 1.530468812345567997e+01 9.897116208858495412e+00 4.628492852846220806e+00 4.390825471479143971e+01 2.788615012695843731e+01 4.383392292760336773e+01 3.538235776442628122e+01 3.214922587083758287e+01 2.681325840642458047e+01 1.356131095007865106e+01 -7.031145288379038405e+00 4.149702340125551814e+01 1.699815721073919761e+01 -1.720837991210853701e+01 2.978486425221386114e+01 -2.036500781277716143e+01 -6.607363634659961349e+00 1.638605156191671597e+01 3.167542945476272109e+01 -1.891373134338727624e+01 -5.079692143087506828e+00 -2.263912082715852314e+00 3.280357409369631227e+01 2.576817357587604462e+01 1.139370831726222733e+01 1.716160826478957446e+01 9.267278771758300948e+00 2.630639853244862891e+01 3.015505050755449279e-01 -3.981165304958141604e+01 4.978868089716961975e+01 1.324727397583568056e+01 -3.915204539743852052e+01 2.132237731254091528e+01 3.438303791311629709e+01 3.499989727803384909e+01 -2.967885151266536781e+01 1.474008160091910469e+01 1.597050689195848250e+00 1.046665590331127405e+01 -1.658436471995674566e+01 1.516767389782531339e+01 -3.049275161571388892e+01 1.574410461059676081e+01 2.465210560729272249e+00 3.383850538092710281e+01 -7.977318070556301599e+00 -2.412113490002785809e+01 5.833376969057801631e+01 -2.985777678610647357e+01 2.470960429860493246e+00 1.798715504951093536e+01 2.533909267198985660e+01 1.769334762452189125e+01 1.451777396015332622e+00 1.649882410568346103e+01 2.548676909270711732e+01 1.728819656310477182e+00 -1.032004634287567590e+01 9.255105212403909931e+00 2.857926708649890912e+01 2.064211472595169283e+01 4.682307013548128793e+01 3.056953286571686590e+01 5.611875576467102889e+01 1.958254499604797871e+01 9.821247062443738685e+00 4.410518684547448665e-02 1.212557565942579174e+01 1.025640675545755442e+01 2.397724203383848263e+01 -2.349744115922241861e+00 9.077400442492464805e+00 -2.739327746194657465e+01 5.138489499341751099e+01 1.531670589366223822e+01 2.164627747953346670e+01 3.259635958197565486e+01 6.069053524077939521e+00 1.926846233025589328e+01 1.667322985781728306e+01 -2.545267741884791235e+01 4.816804991818077752e+01 2.766827894386171849e+01 9.771934841194722665e+00 1.417070501121049020e+01 1.500135147873847075e+01 -8.078260048777082147e+00 1.309667855397958469e+01 3.214845160934013180e+00 8.858625089049699142e+00 6.246261774750152540e+00 8.623165375045026337e+00 9.049727665965658474e+00 9.202813310329114316e+00 -3.690083110622398355e+00 5.985532080097805130e-01 4.256510440099840764e+01 -1.093948891131344325e+01 1.321932468157437413e+01 1.431545860854757990e+01 -2.592879365288447424e+00 1.287161805547933291e+01 -4.612577481299004134e+00 2.774799516330134441e+00 2.491493276689842773e+01 7.427949326803132912e+00 2.787996694348967353e+00 -1.189353292430382858e+01 2.034602451759564001e+00 3.508414887663127502e+01 -2.315548214407362471e-01 1.676431728083457529e+01 3.423042744643361601e+01 2.637652484381411355e+01 2.069005290068500713e+01 -7.272758486111212672e-01 8.239077971162739544e+00 3.706355027109171640e+00 1.472916534465168681e+01 -3.692497586131476339e+01 4.261095157339362771e+01 1.541102962466761284e+01 -8.330108418883142463e+00 6.143852505837694267e+00 -8.997099965833891488e+00 1.320947399220303886e+01 -7.061495026662562013e-01 2.038539267652908293e+01 9.716277962932413637e-01 -7.118361054478148375e+00 9.413280197603015154e+00 1.329999736902172103e+01 -2.049660040408577966e-01 1.105616067831152982e+01 2.590473604614539482e+01 2.102852949876412225e+01 7.521237547353982222e+01 2.908650329325107720e+01 -2.898736684635257888e+01 -6.195799548574609794e+00 -3.232496521243602672e+01 3.647859031239190841e+01 -1.664193580743819112e+01 -8.472524088078625226e+00 2.867917557516966554e+01 -1.276950330820862156e+01 3.534385047248070322e+01 1.166435336053440430e+01 5.960465973416523511e+00 7.906479553293270790e+00 -1.595517197652210406e+01 2.934578245574617483e+01 -2.889479453906595552e+00 -7.262259300085338598e-01 2.006394546318005823e+01 9.253957040430002223e+00 7.682769993087610771e+00 1.339953943418383453e+01 2.685858658363752127e+01 -7.591032670585358133e-01 1.323393581759688509e+01 9.831558090661864924e+00 2.936803324516606750e+01 1.678168550569502671e+01 1.469289904149394843e+01 -1.825564184629729247e+00 8.028317540864303936e+00 1.032095819371159706e+01 -2.719997414354092768e+01 1.490495876703125111e-01 5.554736027386391584e+01 5.387950846849869890e+01 4.275673269058820125e+01 -2.351187603339676713e+01 -1.914068927445276813e+01 4.771509761723391563e+01 -4.005813872683133781e+01 -3.726804098879304306e+00 3.045234084378453687e+01 3.505770439368381730e+00 2.733637139242294900e+00 -2.988535007210701977e-02 1.599446329511282983e+01 1.999900171560612838e+00 -1.184826295960897546e+01 1.733605643997367096e+01 1.657997898123085534e+01 1.045736427624484932e+01 5.112905003692064554e+01 -8.362864009057375814e-01 3.676813718716783086e+00 1.468017921454786823e+01 3.760464860129005871e+01 3.023065786111853015e+01 6.753047576178147438e+00 -1.221227141098343694e+01 5.866114767119389839e+00 5.463569255697777294e+00 -1.656492649921715099e+01 2.132501556040243429e+01 1.735876436504940301e+01 -1.000686609970760088e-01 2.405607332324419190e+01 -1.495021783700341667e+00 3.605449193438017286e+00 1.738707274410397741e+00 1.150686762930465434e+01 2.706055552366793293e+01 1.295259668538418119e+01 -1.321065460030912497e+01 7.746506950083050569e+00 1.112112083493751058e+01 7.968110934181075855e+00 2.654187431279740750e+01 1.081886590883362409e+01 1.955850007941775459e+01 1.733883641349094162e+01 -1.087950738491727165e+01 2.137995798562297978e+01 2.143429408052836038e+01 5.706919213747779906e+01 1.363118122006139821e+01 3.262698559404378784e+01 1.280774248903464851e+01 -3.190960284931364654e+01 1.878098670873417575e+01 1.250013811293477772e+00 -1.391597883967672145e+00 -8.070975974508861839e+00 3.216237220712080358e+01 3.991058851629515658e+01 5.059624549214458256e+00 -1.054586239185683993e+01 2.283738365500052936e+01 3.177787656458472387e+00 1.343682979746194306e+01 -2.971690562895565790e+01 1.980103412627900283e+01 4.009924296919783160e+01 1.215181890737300741e+01 3.727359980916796545e+00 -2.809833733226965435e+01 -1.798524780016917513e+00 4.948967989090034081e+01 6.078080315751391183e+00 -2.837863947619255001e+01 1.783156881664288207e+01 1.527217048859666981e+01 -1.579971285032950590e+01 -2.192730382317202853e+01 -2.888070659749665481e+01 -2.468150095763365925e+01 -1.824841777386317432e+01 -7.184207457769542948e+00 6.312612287028700919e+00 3.953225697720570864e+00 4.244410962404128185e+01 3.469087161261222008e+01 2.345313786241150567e+01 -1.317023845072287536e+01 1.617090303605989376e+01 2.465105309367511666e+01 -1.130994297719906783e+01 2.732969890753614806e+01 -1.047336719818192030e+01 2.773358148043077165e+01 -2.230675328670751867e+01 4.258075345678855150e+00 1.514302221099376666e+01 1.676316328627263275e+01 4.302872777692579831e+01 2.224001001255853538e+01 2.098258897108142840e+00 -2.329704046305879128e+00 4.976345085911582089e+01 7.857616984328954501e+00 4.511277492419491608e+00 3.164670951429686241e+01 4.591257919120446473e+01 -2.001109665085365208e+01 4.105546535516916862e+01 7.662071123306440690e+00 7.191656872578748860e+00 4.692735527886700453e+00 2.148887445979477917e+01 2.720329250499625573e+01 -7.192509963688049623e-01 5.593788202917977515e+01 7.209039936024310702e-01 2.608250393544952672e+01 -2.589967095795649854e+01 2.777142558223544810e+01 5.965812293193124560e+00 1.127963205440637395e+01 4.159157626914927874e+01 3.142324994152058082e+01 4.347395562261104374e+01 -2.381508539754911169e+01 4.687345158361441166e-01 1.603832286225994608e+01 -1.557288040059759382e+01 2.952635739699981610e+00 6.372839994927021579e+00 8.074207555590529495e+00 5.433096685419124050e+00 1.427203059375242589e+01 -1.851996264790403757e+01 6.402472574084433710e+00 6.274470626982152410e+00 5.343890266218001273e+01 1.388423934811796912e+01 1.321812417272924201e+01 3.930952486807287816e+00 4.382324232280399912e+01 1.761174536847212124e+01 5.026532380831117308e+01 -3.461930834099447907e+00 1.248796027065088232e+01 2.043955910383971641e+01 1.532495314188475000e+01 -2.010654366044115626e+00 4.566213470131701513e+01 6.924947017044403630e+00 4.227452780609353056e+01 4.188636065516485729e+01 -2.606504144596847317e-01 1.615716339317768657e+01 1.708923544784310167e+01 2.844709356577607196e+01 -1.439004342557036509e+01 2.976216388388612089e+01 1.130047296496296427e+00 1.672673918348528588e+01 -1.086800291060447421e+01 -4.686239300303861910e+01 1.046278394673442946e+01 3.223208088250494541e+00 7.245622777709871798e+01 2.965886111822624827e+01 1.043545066269014043e+01 1.737134678285433509e+01 6.079066610837787543e+00 5.532769212182745378e+01 1.240345129833070281e+01 1.754246220111880916e+01 2.459240321269844998e+01 -1.687254113014016355e+01 8.106169253401967367e+00 7.152318719701590943e+00 3.615670450287984750e+01 2.956012379610621466e+01 4.538590748272048359e+01 3.918163208112449780e+00 1.853830365526117063e+01 1.460459669018373141e+01 2.899909560940164255e+01 1.091920089667798877e+01 -1.155560852637308855e+01 1.709451407323004801e+01 1.365073222831126643e+01 2.893292538315522222e+01 -4.314779686431616312e+01 8.052423120850539462e+00 3.175283795421225719e+01 -3.308275919102434415e+01 1.736328072031011160e+01 5.002436303655992234e+00 1.806416132460534385e+01 3.060684126766908619e+01 -1.763430708052409646e+00 8.701419019906994734e+00 4.571455056799504924e+00 1.751119107930626839e+01 9.015512091316399079e+00 1.166279024798180508e+01 2.393798130477881969e+01 4.046169814727236513e+01 1.984286021048295323e+00 4.205040555174401362e+01 2.354364824068328588e+01 1.911942589885686417e+01 1.398887895462871178e+01 1.281672166810330182e+01 -5.774159098345922558e+00 2.925987196634274667e+01 3.800628034291152346e+01 1.177705896327316459e+01 -2.561637522045039717e+01 1.541241246575676094e+01 1.369574819880141447e+01 2.622921451961273931e+01 4.172510036038816850e+01 1.532258845361736732e+01 3.536194734211062496e+01 2.147528823689716404e+01 4.024043721055261358e+01 -1.324368393603780802e+01 3.246113236877298647e+01 3.110195659100142862e+01 1.455662170132776012e+01 -6.572488756670080257e+00 1.769537754315157585e+01 3.426728317976724014e+01 6.696371547566555282e-01 3.520363760727133240e+01 -1.124887733813480573e+01 -1.372702148350527551e+01 -1.637616364766512689e+01 6.720696693795454202e+00 9.347214326633588755e+00 4.462208878399646039e+01 -2.487423682857805929e+01 8.333469941854723118e+00 1.268032168948406380e+01 5.856228579721488359e+00 2.167316769158381007e+01 1.734472521702748793e+01 8.258930571099359241e+00 3.168900797615235909e+00 -2.637320379627059452e+01 2.542355286969811701e+01 5.065807569509721020e+01 2.596659925246141754e+01 -2.347996422797669958e+00 1.924204403207112435e+01 2.818256126794821625e+01 1.675198644118201230e+01 3.074291355629628342e+01 -8.450775571368225769e+00 4.039461681387794556e+01 1.775990206633686697e+01 2.249907650179412855e+01 4.730009479649550208e+00 1.073048561154967473e+01 1.263004410898801666e+01 -1.120872285876286689e+01 2.371214371619812056e+01 2.172351299193530849e+01 -2.777619698499862011e+01 3.286470941433075055e-01 2.414648251442394411e+01 -3.252319947667761824e+01 4.390730484181904103e+01 9.839972721424313562e+00 -1.714081751534600073e+00 2.163808009156350565e+01 -6.149443390178892521e+00 1.910622293594109422e+01 2.036763343748857125e+01 1.449296541297833407e+01 -1.004842825330171152e+01 1.312416394569925160e+01 -2.604806565717167643e+01 4.342820856818217123e+01 7.040891752955523941e+00 -1.305280754307314162e+01 -9.328910256290004810e+00 4.289014298052160257e+01 5.699594431921044979e+00 2.204187627141493167e+01 3.986307433803754918e+01 -7.430835510240768826e+00 3.208264618744992447e+01 9.842160158331877184e+00 2.249320449541323441e+01 8.705557464904408960e+00 1.805509136478040233e+01 2.834878925116153070e+01 -4.025370536479151440e+01 4.738230140167457805e+00 -2.116163999598063938e+01 4.195599003824590767e+01 4.805390477902840018e+00 5.300496000272555186e+00 -3.738152239643486041e+01 1.250472225654340974e+01 -1.257313081235657393e+01 2.156150327611058160e+01 2.558862319765726312e+01 -1.175973054731433542e+00 2.381933600547536400e+01 4.818720659927194561e+01 1.030378004512918011e+01 -1.588929362422368596e+00 3.209936133303448713e+01 3.880685336443713851e+01 9.002820985794853570e+00 1.136591232173638133e+01 7.607866250889630422e+00 7.665598872546437903e+00 1.608837876038955628e+01 1.333312061091040590e+01 1.353256115008145599e+01 2.997019977422143455e+01 5.834083703457039860e+00 2.339027288264798088e+01 6.878897694472619229e+00 -7.349892754299032660e+00 2.416624523833967686e+01 2.142387230267321740e+01 1.767601884050231220e+01 -1.504880899726024879e+01 2.067707558197173157e+01 2.446014962420643979e+00 4.859458556802071172e+01 3.028512964537495478e+01 1.294546641191405634e+01 3.232203270318237287e+00 -2.386414179518657264e+01 3.901050958959682191e+01 3.728525542231960088e+01 4.173390253194167343e+01 1.731672094719126420e+01 4.040988428793599319e+00 -6.993108291079127348e+00 2.523409851018108796e+01 2.503591775097891059e+01 -2.162696603450150334e+01 1.880333752897393396e+01 2.031067288829083495e+01 3.743583872999379025e+01 3.355552170130103917e+01 1.392206932727058089e+01 2.224266840982919646e+01 -1.874571706843810048e+01 2.552421460493497207e+01 8.594079053157285486e+00 -9.615889758405182786e-01 3.057493018472534985e+01 1.956238725266405964e+01 1.654920112502372831e+01 9.131903389861554032e+00 2.432874146830671691e+01 9.131136029330022552e+00 1.169147452376183782e+00 1.793612534382202384e+01 4.444093497098775458e+01 3.892361382371611889e+00 1.928554231275247233e+01 5.892682505863103870e+01 1.075736716649865699e+01 2.922710631865815500e+01 1.674884394544744382e+01 1.021593282379681611e+01 2.593757437623436957e+01 3.729128063322215070e+01 2.193620876987170831e+01 -2.899347436523320098e+01 -9.753887364818986327e+00 4.522512226563482329e+01 3.369832459990094264e+01 2.607555599916015865e+01 -9.891642750235307702e+00 2.286913564810512511e+01 1.316329415871840958e+01 4.438429568775983114e+01 2.299027178236107716e+01 3.051576850158916798e+01 1.694459725413832984e+01 3.927266035256496224e+01 4.847366870946695627e+01 2.335082602417246278e+01 3.935586114989365569e+01 5.113017916901981152e+00 -1.820717747653183238e+01 1.827122969561303822e+00 2.737346505052941126e+01 3.718755761732544585e+01 -1.321064300317798335e+01 1.951325940418907834e+01 6.170574787996159927e+01 2.605821036817430425e+01 1.709374875266560778e+01 1.607642744797573187e+01 -2.726522201447852112e+01 9.221600311820310480e+00 -1.021271008390300494e+01 1.161107004253588038e+01 1.757302713594572552e+01 5.601568527503576433e+01 -3.670981752548060228e+01 3.210767460739870671e+01 4.042641237016079003e+01 4.550167421422269598e+00 7.382935298647622879e+00 -9.672489704759028584e+00 3.174688900352006371e+01 3.737086550273333074e+01 1.764315780670049350e+01 1.345675421102679614e+01 -1.639402225349859421e+01 4.797183276534467211e+01 1.994918622513860385e+01 -2.252815611472203372e+01 2.656400101419552939e+01 3.208683682473895971e+01 2.886561678397736586e+01 3.693610451514354764e+01 1.706366101636011123e+01 3.298527643808746035e+01 2.588264625272268304e+01 1.954548957730033010e+01 4.178512335134819722e+01 1.808920692199965430e+00 1.467472165952785090e+01 2.765198912237208262e+00 3.057582484570124848e+01 3.673767744465836671e+01 2.342992631035772533e+01 1.341454992535489410e+01 -1.036672103441831139e+00 -1.341578003273641073e+01 2.702746834038467227e+01 9.279103734666014347e-01 3.276099924007956332e+01 2.871957631368815811e+01 -4.251316555155503885e+00 1.686227267702170707e+01 4.206400950970680697e+01 4.547043230747775766e+01 -9.201560837295796880e-01 2.967610400047085051e+01 9.819503986007253715e+00 -1.754620972627503717e+00 2.227279831671778965e+01 4.506365190570261525e+00 2.374927259758671738e+01 3.280055473798139332e+01 -2.746269802576665953e+01 4.245807925522110082e+01 8.380151403023958778e+00 -2.934531763704035257e+01 2.371930735486136754e+01 3.097013917997414012e+01 7.992434227767080124e+00 -2.735197008468747804e+00 2.237641656581703486e+01 -1.423358423658895333e+01 -4.300556470015715504e+00 7.395483569635376675e+00 2.736068561124518439e+01 -1.335134947498979763e+01 2.647910407809033018e+01 1.619219361816388059e+01 1.797462473949282113e+01 3.164607388176764680e+00 3.286864443206991382e+01 1.922237131146529521e+01 5.214885883959672341e+00 -1.966837409616843502e+01 3.474617029819130920e+01 2.179772760500921081e+01 2.734549616867555599e+01 -7.633115047046789670e+00 4.685691344735914043e+01 8.499352179836989762e-01 1.765273643453924635e+01 2.374077122346110791e+00 1.513610964387466851e+01 1.265533068236963565e+01 3.825698583352046001e+01 1.305221676014557808e+01 1.210795949274181282e+01 -1.167340226930702407e+01 1.720420364891159437e+01 2.050178448265977948e+00 -1.556442478877558244e+01 -1.328318421150400930e+01 -1.047523379349414974e+01 5.175932127744204791e+01 3.762782904156688346e+01 3.114460984210620786e+00 6.569092388936774718e+00 4.657338971222532109e+01 -3.006384643319655048e+00 1.641207561851448560e+00 1.419704564616502829e+01 2.505466262718494974e+01 3.122644044026666776e+01 -1.396769496256012388e+01 -1.952699960612770846e+00 -1.209709406367751150e+01 2.385351050368946701e+01 -7.864158544531995254e+00 1.444005458192009428e+01 9.833882183249274433e+00 2.326505353739119641e+01 4.821933192224075526e+01 1.221699453063475360e+01 1.962707201072370822e+01 5.197922657280194159e+01 3.419912665444312694e+01 1.000908299156436598e+01 1.277147030813508444e+01 -3.320508489836223820e+00 8.320950060931181724e+00 -1.621271697558710656e+01 2.106059458977272314e+01 1.194390798775038931e+01 -9.841746232851658505e+00 1.398619932551639744e+00 2.482902043414359738e+01 2.407728636150743284e+01 4.516757392536332816e+01 2.468166944051212752e+01 2.179372633166710216e+01 -3.537126621972944029e+00 2.225786262300930218e+01 1.613570961745844912e+01 8.831045655242991899e+00 3.797096786274007485e+00 -3.274330104286550913e+00 4.780840671986197066e+01 -4.803919603236124658e+00 3.000555601067152622e+01 1.762157323084707272e+01 -2.052509661368648253e+01 3.424341893870468567e+01 3.414927736075428300e+01 9.303286955951776349e+00 5.057562012693046682e+01 4.195989675442091027e+01 -8.328527711197875050e-02 2.093880283398040021e+01 1.400946432209671677e+01 -1.095112640748273236e+01 3.899275918241332306e+01 6.432875259875962115e+01 5.054594563480754310e+00 5.291938856108082945e+01 3.479247090251772079e+01 1.755142314472986342e+01 -1.734649282437598217e+01 4.398965925631102891e+00 1.018186089066705158e+01 2.668075179063859537e+01 8.780303833172641959e+00 5.184808801595154648e+01 4.207535413160341875e+01 1.602229925141449129e+01 -2.990574452745917355e+01 5.153947256289118428e+01 3.172575897430784764e+01 -1.547878613914117274e+01 3.735366015267468143e+00 6.209656754375146193e+00 7.704407340329322285e-01 -1.518051863756390318e+01 1.290040188363145823e+01 1.742530988001501413e+01 -7.082771657097515217e+00 -5.778576485486565772e+00 1.717872739358785950e+01 5.491765512174919905e+01 1.248739111806826863e+01 1.479423806163175925e+01 1.866222411774896628e+01 -1.649950789189835376e+01 9.972397481944616615e+00 2.652665821784020750e+01 1.300702589011834576e+01 2.054451171164288681e+01 1.418377864843546732e+01 1.578807652116121574e+01 2.862115745080992113e+01 2.519346749341727687e+01 1.555404139667083818e+01 4.037569927624484478e+01 2.849739849907147260e+01 5.220476617713462275e+01 1.139640467858238182e+01 1.466355643028618516e+01 4.187744715670992690e+01 1.307711875102384624e+01 1.058783772460911798e+01 1.467631850520296943e+01 -1.672927754170793690e+01 -7.300531139565818783e+00 -1.803583590863740937e+01 4.811561909994220798e+01 3.497840655729266501e+01 -1.252751664812006105e+01 2.612636051958712713e+01 1.574023451075473190e+01 1.090177589576163975e+01 2.989243354804710506e+01 3.757703382054731378e+01 6.997748676664552647e+01 -1.463844074564921449e+01 8.095631122633781374e+00 4.100492561023155247e+01 7.207914204458808705e+00 -3.190659423458344435e+01 -2.302300346234565698e+00 -1.617189172391887420e-01 2.924106481018833747e+00 4.733860546446112494e+01 9.217026192648212657e+00 -2.106532668995694912e+00 -2.609276686680687973e+01 5.868125246753530178e+01 -5.552381428667457541e+00 2.800088569153665574e+01 2.228674080953734205e+01 -5.463212779535556507e+00 -5.388458481977177250e+00 4.235613781130562927e+01 2.375585717495150462e+01 4.084215136861842410e+01 9.484468803707962081e+00 2.423970794905815396e+01 1.131037901967626880e+01 -3.793796222886852476e+00 2.662882888339841259e+01 3.508591214002746028e+01 2.417644726493359997e+01 1.775263984705409115e+01 2.094363216256011739e+00 1.354964716094422705e+01 2.609057749383217129e+01 1.574274816720224734e+01 2.494197766044736753e+01 1.392505075345548349e+01 -5.019108948022242833e-01 -3.807880968163125601e+00 2.763630200359284217e+01 2.158602261417984280e+01 3.872636207756159621e+01 -4.033293667392330306e+00 2.869188954100008004e+01 -2.512100590771212794e+01 2.443165068001614060e+01 -1.276198178229135394e+01 1.462540927711650696e+01 1.306074046802870425e+00 4.894568935786149666e+01 -3.095342725578057674e+00 6.924940692315529667e+00 -2.052559022183665505e+01 3.034184598101304786e+01 -1.481435593922689264e+01 2.248022302922452553e+01 3.476318727307653944e+01 1.248597791166700866e+01 1.408855064100748855e+01 -3.952427974342352002e+01 1.095540954104310494e+01 4.461617831692760205e+01 4.910459737118137991e-01 5.514569096155128136e+00 1.461836154514634956e+01 2.460808309102952407e+01 -1.522895875520742415e+01 -1.404498067639171133e+01 3.426210325037404658e+01 6.203766003580180488e+00 9.935533714817673001e+00 9.864165858453277647e-01 -1.621660340995372263e-01 1.307167669848507252e+01 -1.572985020756044250e+01 -1.119787794278988002e-01 3.356021064173997104e+01 4.809576669198310839e+01 -1.463437665720449488e+01 1.607379140153226871e+01 1.154920608918834546e+01 1.680054892120821819e+01 1.908566553773461649e+01 2.046605826741762613e+01 5.332853287316495994e+01 3.024307171561418883e+01 1.049940520254243914e+01 1.774365236787863864e+01 1.071990081540817030e+01 1.472597938166329534e+01 4.385229292261261946e+01 -4.667760170057565716e+00 3.151811718768158688e+00 3.785737275444288485e+01 -1.468600738358910540e+01 4.821345596435523362e+01 -1.054053817571002583e+00 2.052323224050770278e+01 -9.149803991766628286e+00 5.691605251216915740e+00 4.333663060650970067e+01 -1.547946246235743750e+01 2.567367220393596483e+01 -4.714955774520537268e+00 4.217417187849972748e+01 -4.942332127134703157e+00 1.261413918549389113e+00 -3.107464787145958890e-02 -2.334689598932509824e+01 1.642599695230463652e+01 3.207258432750929700e+01 1.903176490647438968e+01 1.041950916834628060e+01 1.989782232261702788e+01 4.126280593748227687e+01 1.399646758691049087e+01 6.073525866735317180e+01 -2.427377485286816849e+01 4.388221001128539456e+01 2.580669601275830516e+01 -2.088228534291986094e+01 2.182197708721801988e+01 -3.910263577480500885e+01 2.013015425713174622e+01 1.135713086588827636e+01 1.045794952545899648e+01 -9.880102107694026969e+00 -6.520409831732922434e+00 1.178340022029953893e+01 8.950217232919596810e+00 -1.078784853811639577e-01 8.441332970707769334e+00 2.491225250655248757e+01 1.365263489407269226e+01 2.870348821503344183e+01 1.343108360106347732e+01 3.024561197539467017e+01 2.308749927712102235e+01 1.061068401113438497e+01 1.534266894735004216e+00 1.710953154378788810e+01 -9.705162821235864712e+00 6.167170844413464970e+00 4.104470190678102171e+01 1.514071128282547640e+01 3.734969797573339356e+00 -6.950745206169344215e-01 3.617086198125130636e+01 5.384476036412871736e+01 1.773870016815260087e+01 -9.904736331616369682e+00 -1.414700565117869324e+01 -3.303071637108734393e+01 2.012897108214197317e+01 2.708705827172093805e+01 2.437525506093177086e+01 5.746420109157481804e+00 4.399054563016137109e+01 1.845114781699781759e+01 8.894695155439698908e+00 1.542235452483278735e+01 -2.481958485510031842e+00 -2.883380970753312056e+01 2.804676987771683727e+00 -1.630516619492273378e+01 2.079184646819343740e+01 1.132916527088915792e+01 4.800467856470143069e-01 2.337667595406886889e+01 3.509362668580034494e+01 -6.462129569808432450e+00 2.228577764391707916e+01 2.590034081735623417e+01 2.288658021925225938e+01 2.073412788961746855e+01 1.764604537415134189e+01 2.902925396619447707e+00 8.677977542764025998e+00 4.296584757706593649e+01 5.551361218785072538e+01 2.055305456939749931e+01 2.603076165923480900e+01 -4.571266523994373188e+01 2.732280406940798301e+01 1.386193053073109915e+01 3.269278551076853745e+01 3.064496247046420763e+00 1.518501747865245122e+01 1.288828674240148509e+01 3.290778673766217821e+01 -1.787571630782935372e+01 2.952801976759687808e+00 -1.080490105677244372e+01 3.257031015424631448e+01 -3.272992510032722890e+01 1.275832182360356448e+01 3.694947442500397727e+01 -1.053553452593958717e+01 5.454191731172389979e+01 4.507199561992378989e+01 2.621047338117921299e+01 4.010931369268783797e+00 -7.152456320610582452e+00 6.008703968304889997e+01 2.238641561391199986e+01 2.132082827783811041e+01 3.951517081235400131e+00 9.684687965244718200e+00 3.148362614701849438e+01 3.031948039048819865e+01 -1.229605865231078887e+01 1.413070737198330207e+01 -9.431720099475416674e+00 4.148411605735499386e+00 8.587748512626443897e+00 -9.570267733616921291e+00 1.027831779861357120e+01 -7.212116761424296474e-01 -4.954496746363115101e+00 9.764076332392981783e+00 8.479528409392244725e+00 2.814194462539729713e+00 2.970494784971952029e+01 1.564822604663831385e+01 2.137921124096654779e+01 3.614336574901890486e+01 8.977858979594395272e-01 3.588382153157505172e+01 4.228066826470196560e+01 1.331341113310293700e+01 3.839410511053850428e+01 1.787553335971134416e+01 1.223366691403993833e+01 8.969513274254650170e+00 -1.295341056368015842e+01 1.173215776574382296e+01 7.658847559126092719e+00 5.305193632355926781e+01 6.458468412883961562e+00 8.975679919632415960e+00 1.885111353183441096e+01 3.279534273277995737e+01 -2.640489026160841846e+01 2.111338640795533905e+01 1.759276884579396594e+01 1.709829019097854896e+01 3.287770528519010327e+01 2.491465318901423487e+01 4.215469221149422197e+01 3.419845817002916277e+01 2.961705037386033723e+01 5.816587608097347584e+01 2.207818929159952148e+01 5.049305399014703255e+01 1.835091695287228575e+01 5.544649169654179133e+01 -9.079059177671768843e-01 2.085343085948452924e+01 -2.073046235392013159e+01 6.102935335061907551e+00 3.336618073084009950e+01 2.128659724442028534e+01 3.269372561400648891e+01 3.142836342098463831e+01 2.978288935533479531e+01 5.203275849104835515e+01 1.733262446819804126e+01 7.224892139934550706e+00 2.138259284498804647e-01 -6.353252867183431185e+00 4.882451550548473129e+00 4.996181110129056435e+01 1.529293550784417022e+01 2.237454765474390328e+01 -1.307664754531211138e+01 -6.775650013612715128e+00 1.912055238073796559e+01 4.564950450734972520e+00 -1.234814602088132673e+01 2.210668837891926941e+01 6.057560471014698855e+00 4.397730367412884789e+01 -8.888117232620723840e+00 -1.174210691550429964e+01 3.979676918234288152e+00 1.442657987514129214e+00 -1.806377914600800771e+00 5.875737528435224988e+01 1.446063630750639595e+00 1.885532061440559204e+01 1.986625493054563307e+01 1.044731653442352837e+01 3.273077329888251086e+01 2.043528470252090656e+01 1.902861829725830134e+01 2.789949434022061681e+01 -8.422544554183376775e+00 4.799231455155303649e+01 3.812380580522695794e+01 3.609731486304802672e+01 2.222123080621674873e+01 2.410837424741247759e+01 3.604180197482533998e+01 1.855917932589658292e+01 1.815845628993613303e+01 2.325088651477974366e+01 3.235581159202850898e+01 2.902882240530585278e+01 2.447526188088744448e+01 4.369307444343867530e+00 -6.687325648414044643e+00 5.051439964300057284e+01 1.736805464190353732e+01 6.533630639812701091e+00 2.971296822409017580e+01 4.298088512709956177e+01 5.116753660133110770e+01 5.825383443447805831e+01 4.892332527968921596e+01 -1.315429179011242411e+01 5.170995112897585955e+00 3.610563263438156412e+01 -8.010020351753656342e+00 2.760407623195833082e+01 2.195813004416939052e+00 1.418756832930659328e+01 3.303757155631248565e+01 3.683575449724973083e+01 2.633559825602508653e+01 -2.877282565335404385e+01 1.122353736570258675e+01 1.678969591270090689e+01 3.327965864434156629e+01 1.721882881134760268e+01 4.380208610825670235e+01 1.229143838159637170e+01 6.051449855453628857e+01 1.111557270187266333e+01 6.940924743088856985e+01 2.330868318809524808e+01 1.397605706254447888e+01 1.910477527194917613e+01 4.180663807298950019e+01 4.049809081789174314e+01 4.932360604299941542e+01 7.012843165237163667e+00 3.580775208608813820e+00 2.120987150754416461e+01 7.192660734893864261e-01 -9.703930010287166397e+00 3.694359071697584085e+01 3.431128873323592643e+01 4.561822105556542084e+01 4.442022775784505484e+01 2.637245499617108990e+01 2.084105678307924236e+01 -1.112582515926879845e+00 3.231331035739731306e+01 8.621337466669128702e+00 -9.748327880580088589e+00 4.499468518881033496e+00 2.785723935681068042e+01 2.735189560336113601e+01 2.724961603254710951e+01 1.502449100489181122e+00 1.698325697234425036e+01 -1.920043490601426939e+01 4.681488277114276286e+01 7.024671646816621262e+00 1.377601998685137019e+01 4.292943866242768536e+01 3.086528784606982612e+01 2.528866616996300465e+01 4.080762390451157984e+01 1.513902975256685401e+01 8.842010087339875923e+00 -3.027642760468784999e+00 4.152904110172666918e+01 2.415894508707095412e+01 1.283729828774113102e+01 3.896222200000980251e+01 2.749178259104074584e+01 3.801077750725262661e+01 3.718336447776376730e+00 1.039770534208980912e+01 5.610838264221010618e+00 -1.732427171237776342e+00 -1.552835589845044773e+01 5.005015953057145595e+01 4.333564798975233856e+01 2.376100935211378840e+01 8.587617199662211931e+00 -6.417785631253026146e+00 7.220623406460298099e+01 5.869147931422532594e+01 7.798573937361940978e+01 2.951884294885363147e+01 9.864295842723903363e+00 1.028485685215947676e+01 2.130224343279324017e+01 1.167378681454186840e+01 8.956596479938767175e+00 5.978173213121171869e+01 4.537333033737037624e+01 2.568801010235031868e+01 -1.962407599280784343e+00 3.224793445230212274e+00 -8.129290107439668844e+00 3.437216354197691714e+01 5.131135106465352891e+01 2.038115025014029413e+01 5.870495516764781740e+01 -1.490753194503568579e+00 3.667465693500886914e+01 2.873754634225684867e+01 4.502872023095717680e+01 -1.406911497085217100e+01 2.568254021640733242e+01 3.291039504017347639e+01 7.665813303281431068e+00 1.348593464362974004e+01 1.894833022786944099e+00 6.798275715980034306e+01 2.007019021890297594e+01 2.882348407534257362e+01 4.233198835241168467e+00 3.131381098052736434e+01 3.921295387386589226e+01 5.168820621765406997e+01 1.111078336884891904e+01 -3.750321534655470579e+00 4.623446771315861525e+01 8.367991469804282545e+00 5.883084032641400896e+00 4.213848947780296328e+01 2.705185229160060700e+01 -1.282945798645406121e+01 1.411529060710745576e+00 3.973969462296471988e+01 3.220815341367591600e+01 -8.204680668556509460e+00 -5.364696301802188039e+00 6.509119387794659417e+01 2.463560931370916141e+00 1.457736996494493020e+01 3.123070829306686491e+01 -2.633385019393206150e+01 4.296961838346650353e+01 4.575845416737075055e+01 3.656741395089638047e+01 9.777945279550987578e+00 2.102343119688381279e+01 1.639554323101456390e+01 3.753385673971274628e+01 7.583336941434208001e+00 3.049129204987532304e+01 -3.945358790711884556e+00 2.682845603340859597e+01 1.398829789754793396e+01 -8.737884626891305739e-01 2.779884607122843221e+01 3.417598536976785795e+01 1.330778864952534590e+01 3.417689244287046790e+01 9.031017125044607852e+00 1.507946167652960590e+01 2.132718856247252504e+01 1.608730382309464524e-01 7.150878137282226099e-01 -1.661008794265841715e+01 1.734913927522054067e+01 -3.348496055664841720e+01 1.760936306751103686e+01 1.915431158966399394e+01 1.168588019180360504e+01 3.573195233148342709e+01 1.874371274509035246e+01 1.206364332047636267e+01 -4.569033307207527983e+00 1.093366071734374323e+01 2.431974687618055597e+01 2.445746227421084740e+01 -1.675238997931056018e+00 2.455403077796461986e+01 -9.038002198443647828e+00 1.011974849483314642e+01 2.771908100649347517e+01 4.961353973767608494e+01 2.654432160194477319e+01 3.539492235772441653e+00 4.701026690848459566e+01 2.587876085649605074e+01 7.024595429528051049e+00 8.059446600381983572e+00 -9.032984710304058140e+00 2.867234059160167448e+01 1.162652289910077297e+00 4.436336420111037171e+01 5.390100869843048592e+00 1.320779069694510888e+01 2.594839237758187167e+01 3.816269419377341876e+00 1.365228045237316046e+01 4.099847131706401626e+01 6.664109929648387265e+01 6.256703927586080738e+01 2.221305518813372615e+01 2.581218033127223777e+01 2.521877644832122556e+01 4.137517908120000953e+01 2.875144192851678326e+01 1.014127027517139013e+01 1.536958194182718884e+01 6.642751772204489313e+00 2.450302836544287288e+01 3.816866899295806803e+01 2.634574463297769498e+01 4.124906415258755565e+00 2.496006946507783653e+01 3.740319139610158317e+01 2.600855670502756922e+01 4.172591767994125433e+01 1.405117976563573734e+01 3.033853154987130551e+01 4.682339776735414461e+00 5.651083379355924308e+00 1.869890541857456157e+01 4.049727794464475039e+01 -8.082150407597437081e-01 4.068069968085431043e+01 3.071512711884959046e+01 2.607745892470789428e+01 2.500827185087222304e+01 -2.832971743680489762e+00 1.481079348316298194e+01 6.300227282879616553e+01 3.636602906285656189e+01 1.388043554898357890e+01 4.039900845431215082e+00 3.842232018636919832e+01 5.865034959933287162e+00 1.641947805281297335e+01 1.328746101740052588e+01 -9.620477973615640721e+00 2.923165402203755203e+00 5.456702765796816124e+01 1.895830285498665901e+01 5.233131182055200981e+01 -8.210055376464616472e+00 -1.926138011049344456e+01 -1.160366920215810005e+01 4.045231849999342266e-02 5.347042329320870380e+01 8.609123453285013383e+00 9.757397698501844019e+00 -6.465815270096898715e+00 1.505645090157020638e+00 1.619141359086282250e+01 3.592706033772934404e+01 3.032476685619743506e+01 2.103873777214600693e+01 1.189659157950045909e+01 2.778211699557259706e+01 3.749211834066583293e+01 5.344292151743679398e+01 3.084773905997754184e+01 2.679932180483838522e+01 2.588562322726380316e+01 7.615168023476270420e+00 1.561835384562768425e+01 1.780914786036222353e+01 1.315615465509739579e+01 2.022850877754804699e+01 7.492896045839835040e+01 -3.255612502926338436e+01 1.352498544450535078e+01 -1.454571766019967072e+01 -3.086219118137694650e+01 -5.029538393689303888e+00 2.691320668059500676e+01 -1.532827604282649503e+01 2.740948787029221023e+01 -1.498404340145039448e+01 2.213561371423375501e+00 1.533655456561006147e+01 -5.532440590237344580e+00 9.144696639192325449e+00 6.131312461822700755e+01 -4.350234324444404166e+00 -6.596759026594492425e+00 -2.497667240382293485e+00 4.777017302196789927e+01 -6.444814607891789393e+00 1.232165233540195581e+00 1.863884342178611320e+01 1.802280356411534967e+01 -1.403887146728760449e+01 -2.889102081416726531e+00 -1.790772070362285806e+00 3.912729425407578532e+01 3.701275260755551244e+01 -5.204367029621463026e+00 2.139237471874915286e+01 1.235486639848803581e+00 1.410994112608716478e+01 2.292869963063547800e+01 -9.913969968978641134e+00 2.323932343901011777e+01 2.303509490142619143e+01 2.515818180457833364e+01 5.592663153508339491e+01 -4.481626177357163954e+01 -1.747644399213116628e+01 2.251933794306854253e+01 -4.899071316362055839e+00 -2.881915220720683735e+01 -4.630957723538327464e+00 5.269422664710257465e+01 9.438551709518144150e+00 6.468600632645901349e+00 3.209253178224152947e+01 1.712701366960934024e+01 2.223933112926063771e+01 4.657464083033580238e+01 1.297844968841978641e+01 2.183808500059571855e+01 7.837241443764151327e-01 4.081439502710853873e+01 4.507644089241486540e+01 1.259157826997674867e+01 5.239973907498865913e+01 5.189608201277988542e+01 2.015857339772687951e+01 2.280575299926468702e+01 5.368091512811474786e+01 3.072405684760249756e+01 3.625136995559808639e+01 8.534130545561518844e+00 1.954130346072145485e+01 4.218001792513396708e+01 4.439284810105227308e+01 1.381015838985429589e+01 6.031519663971216971e+00 1.458232656689050799e+01 3.328800974999610673e+01 1.230271386878060014e+01 9.603290600425946621e+00 1.992941564749713379e+01 4.296789965914374676e+01 -1.543105189642169695e+00 9.297278483935922822e+00 -1.085843142208249823e+01 -2.733257838274317564e+01 2.058139962209223839e+01 -1.291631397359588718e+01 3.530403109655437532e+01 6.082685419557509299e+00 2.280680281912608010e+01 3.959849819208061916e+01 -2.120300866782048654e+00 4.908583546991972746e+00 1.737577356086525526e+01 2.756842012605604708e+01 8.403590306689999068e+00 2.869317392394240329e+01 -9.301052720890082282e-02 1.136733302717987826e+01 4.813521921244227286e+00 1.541595233270359167e+01 3.355745813492885787e+01 4.035997475545260116e+00 3.901796715806463567e+01 3.262926930728639263e+01 6.222873259502837762e+00 1.724187240962699041e-01 2.618951527197505058e+01 8.854083107926827623e+00 2.699657387043490431e+01 -2.255681122432051655e+00 2.299585652481374254e+01 3.975136107010971642e+01 -6.675925853537691523e+00 3.686787879986653138e+01 5.180229130247250957e+00 4.267407244589302451e+01 3.347151550198016423e+01 -1.562648560441577850e+01 1.182888501905809875e+01 3.378603286990902888e+01 4.568339956566569438e-01 -1.852062479547523566e+01 3.575088465044576225e+01 4.155869135316258678e+01 2.204292794600386785e+01 2.573066238435138686e+01 1.503300701051531973e+01 3.905487653222605360e+01 6.310277754948130280e+01 -1.391751169989981562e+01 5.112476917334236148e+00 2.728101380031104028e+01 1.868729400208984970e+01 -2.518728985560061862e+00 -1.090088590891131126e+01 1.252000290355002754e+01 4.240308727819829926e+01 1.230104235492403753e+01 4.605789912025976207e+01 3.897752107923229659e+01 1.959901116593115589e+01 3.884373797244508353e+01 5.784951892871460899e+01 1.788521547395498601e+01 1.115205251062952208e+01 2.104879653105816928e+00 2.030855360060894910e+01 2.898296856529750443e+01 3.329663815181073971e+01 1.889014297564233402e+01 3.169627597948635866e+01 9.405688033192809883e+00 4.820635356139481686e+00 -7.398553691326453574e+00 1.863045940615013052e+01 4.771901569130942988e-01 -1.211318598960966497e+01 -3.864632814561891117e+00 1.195070845457433251e+01 2.336661052342687483e+01 1.768484070633305194e+01 2.900110582490318123e+01 1.241850448486339431e+01 -1.012313912179338260e+01 2.340485655970186940e+01 4.206388711879956332e+01 3.138276118798298242e+01 2.403178311839088011e+01 2.739162466427184128e+01 3.830886653626349947e+00 -2.063992992655425596e+01 -6.930584801716308974e+00 1.294585921018899555e+01 2.135425688226036556e+01 1.821699086851744198e+01 4.269396969054478319e+01 4.513909469194103963e+00 3.219417373093745738e+01 4.894900201724011879e+01 2.288855211664368383e+01 4.649155754596283430e+01 8.018226221974569246e-01 1.545853457023512689e+01 1.526380365390530969e+01 1.593001232063577710e+01 9.521832697323301176e+00 3.724472418734636747e+00 2.287121433584165686e+01 1.578020593119078541e+01 1.530042895383563817e+01 2.971186824242872149e+01 -2.743320583847164151e+00 1.517030569446827926e+01 4.766189793176491385e+00 2.055160379271225324e+01 3.741668479012540871e+01 3.173880398007233339e+01 3.484160897816443114e+00 1.557182723175528416e+01 2.746307996303198706e+01 2.610479350787096209e+01 4.660990525870095524e+01 3.463965204875101733e+01 2.432814027387938793e+01 9.716208780268457801e+00 -4.737130023519692479e+00 3.757068165682644789e+00 5.309594131230758052e+01 2.530010510658438250e+01 2.110990505726404365e+01 3.155005460866318145e+01 3.731238629403969753e+01 1.984295776710734316e+01 9.508032885099822806e+00 2.113173797649047003e+01 1.619571223443533725e+01 5.431114806012821816e+00 6.677972810652084945e+01 2.016029649235218102e+01 2.998101593082393634e+01 2.423065801899091198e+01 1.513625098727315255e+01 3.972575868688951850e+00 -1.525240280221574807e+01 4.526796596719159282e+01 3.540191368012130368e+01 -1.199991444117679151e+01 4.605704770352078015e+01 3.586972843080357620e+01 2.381568732940670685e+01 6.617126552293252750e+00 3.589753002907325907e+01 1.886634945900504690e+01 3.289520882604406182e+01 1.658514182348800858e+01 -6.590507980886361139e+00 4.471905521689868124e+01 2.651002163292131186e+01 1.637014192456685446e+00 1.622541836806359683e+01 2.486141297182816245e+01 8.621533843968787636e+00 4.680116152633974735e+00 4.507641014606126539e+00 3.806939367871130031e+01 4.013958876466574566e+01 5.097208916744890672e+01 3.321381303204979218e+01 2.772311408327039572e+01 3.386550485345672268e+00 2.589004892544062386e+01 2.670620069092880300e+01 4.968700451044972510e+01 3.266249236348895835e+01 2.386879522981351798e+01 -4.358529029043660685e+00 3.524769707325138768e+01 1.464155630096092686e+01 2.366727405998302558e+01 -8.875993866142941613e+00 2.715374755960241515e+01 1.496631830031069299e+01 1.181769341287781394e+01 1.286909732282136787e+01 -1.132872166213397414e+01 3.414344292050657259e+01 -1.500883328229243974e+00 5.143379145908126304e+01 2.630690543716014318e+01 1.121297110843745592e+01 1.935090393994687830e+01 5.465513189592579835e+01 2.511490032902070624e+01 2.433451841545604211e+01 2.037932060997137995e+01 -1.728328579965876521e+00 6.995159538859081749e+01 2.772308506132867478e+01 1.154293168675875414e+01 1.432515224769326245e+01 5.776001511346784412e-01 5.394152480684478235e+01 7.993766365761366011e+00 7.051336394790030937e-02 5.364716247482748912e+01 1.017903250694736883e+01 1.742650604287443628e+01 7.886834852968032550e+00 3.401215538501029556e+01 -6.705193387577640607e+00 6.696936065246489989e+01 -4.191757077358206018e+00 4.372102469690192805e+01 4.189951116070371029e+01 6.023326193094601599e+00 3.064862684765525103e+01 4.154693388940566479e+01 3.857294212307795078e+01 4.618366738757428180e+01 2.396770969350681568e+01 4.653455233343922259e+01 -3.712290395307539903e+00 2.385690412469586974e+01 3.473793332444622450e+01 -1.872253935105134826e+00 2.756682582885085608e+01 1.858160341186212250e+01 2.789908995357392030e+01 2.363375589709152891e+01 3.406823201846763993e+01 -5.334769747110739146e+00 -2.327730642904219494e+01 5.185887723813105765e+01 4.433792029632655129e+01 3.355260749893893291e+01 -4.005728013522754871e+00 3.444766319743513350e+01 1.584819611092682834e+01 -3.597168756424496738e+00 3.196766684886996046e+01 9.686525878901250053e+00 1.347267806466204831e+01 -1.423901001796546550e+00 1.804426269265984217e+01 1.262666535378094856e+01 9.388738677617718409e+00 -4.408143625465554294e+01 4.222549619366464668e+01 -1.556742337003220955e+00 4.097490548692732659e+01 -1.566892643666822948e+01 3.422632202262895618e+01 5.559963249994270384e+00 1.501415661437387694e+00 7.052044785749863820e+01 2.636624474079236080e+01 3.574124634644300613e+01 1.730323783760220380e+01 1.106386854903849581e+01 3.342719121080509126e+01 2.016546280780459455e+01 3.442559691929305643e+01 2.485362019537021538e+01 8.616915970874901021e+00 2.866522294700854445e+01 1.958727068910018909e-01 2.695653030177092546e+01 -1.284139637491256991e+01 4.600271549444277497e+01 1.088176176325644562e+01 1.717874068405736310e+01 1.729130821343414226e+01 2.306337458015136477e+01 2.937370891755182001e+01 -1.211230781825936731e+01 3.418841183914922510e+01 1.954744010331985393e+01 -7.730830488670992651e+00 2.055519170045186783e+01 3.861407087496980495e+01 3.020161926034027644e+01 2.502017346971292611e+01 1.401654150777450347e+01 5.198311579113971703e+01 1.967066580157152700e+01 2.416129169483868822e+01 -1.205123725603581875e+01 3.253948386759386580e+01 2.821075258941797870e+01 3.095047522634314774e+01 6.479721887942253566e+00 4.579183691344815799e+01 1.534536707609515993e+01 5.208514754955713499e+01 -1.350065058864064937e+01 1.459161923493625501e+01 -1.686073140644396728e+00 -3.941523149916219992e+00 4.736654114116371517e+01 8.484319489839734274e+00 4.331164674685354932e-01 -1.222000345092868034e+00 2.242234202423885492e+01 2.770358659946651159e+01 7.575889812480145480e+00 -2.402656612210311593e+01 3.432987126038820058e+00 4.140476248431259165e+01 3.322382087277556018e+00 4.052660722532957038e+01 1.566588722256948429e+01 4.861683103500906711e+00 3.057789520628098057e+00 1.785065419094758354e+01 3.786159463368453260e+01 4.589584145168385021e+01 3.323655849169389143e+01 -1.993315600307024837e+01 1.716343349313023126e+01 2.019205676571998609e+01 1.659789280876783835e+01 1.248956327006595979e+00 4.447909008078809734e+00 2.428035343161259973e+01 2.330521819050655097e+01 -1.026217645033916881e+00 7.040129187017027057e+00 2.795020659518223383e+01 3.725563164565437546e+01 4.180795229911322508e+01 3.615894944350403506e+01 4.800018582997264360e+01 1.312808083084049038e+01 9.833394918672382801e+00 1.175252319735131579e+01 -7.646784910469313523e+00 1.676613479999294753e+01 1.532799496072321688e+01 3.006352260263492582e+01 6.683823673319034242e+01 1.229729141274063586e+01 8.815075894550773228e+00 2.956395664746686336e+01 -9.987910471705829352e+00 3.028359754586304575e+01 2.314940427428595626e+00 9.680992738224690086e+00 3.780604448696895048e+01 7.659914869657519887e+00 2.845557247550350333e+00 5.996925622222125440e+01 2.662174304042923012e+01 1.037978477640374031e+01 3.417964452868623937e+01 3.708182774849593955e+01 1.175030788900876200e+00 1.538218014419140411e+00 2.716333752372015198e+01 2.393577232941901656e+01 4.165496796123505874e+01 3.372387805926760507e+01 1.425442512567432374e+01 2.521302803289485439e+01 2.452209552826969485e+01 9.074448522602640566e+00 1.946353363215663634e+01 1.460401619226332492e+01 3.240026066331473231e+01 -2.865444467622384028e+00 -1.434362846544310344e+00 -1.770663077839271127e+00 1.674915868329834723e+01 4.451262786377598246e+01 1.707684806368071406e+01 4.071223954698307068e+01 -6.242727126415414496e+00 4.341892226739997085e+00 2.215331977808740405e+01 -3.077699389755905290e+00 3.487710597306723059e+00 2.964207090295111158e+01 -9.649555348099816854e+00 2.397241254289981427e+01 2.481795870991859942e+01 3.896153383389982139e+01 7.661397796628244805e+01 3.167914405263001143e+01 2.587840621068958669e+01 4.148614751483466989e+01 -1.354493722443648807e+01 6.876406803145721369e+01 1.742556077851769203e+01 9.001561663563647286e+00 2.592222670284568409e+01 2.447345057867917451e+00 4.055602082916998086e+01 1.777442264046101172e+01 8.571948760695301317e+00 3.707407613950661585e+01 2.267610765772561621e+01 2.863472457663008797e+01 3.340384753854071676e+01 3.859128503905863994e+01 5.365551819339059847e+01 4.292990101752546650e+01 4.892072980378514302e+01 1.369871375147467774e+01 3.172202030007331786e+01 1.459902102404924840e+01 2.056525289182090077e+01 1.692114659560422751e+01 5.652073120204546797e+01 6.549182532342484819e+00 5.209318951778362816e+01 1.528652684944221463e+01 2.652005061746610082e+01 -2.516470056935976984e+01 -2.026349063459075595e+01 2.372249022707883981e+01 3.459667634979835782e+01 5.904413708405504480e+01 4.117138674121040509e+01 5.779307914416244785e+01 1.851580384984842098e+01 2.571697943793797947e+01 -2.361865610065490273e+01 1.667098434091251491e+01 4.011248657611645996e+01 2.477249634287290903e+01 2.137609351565013682e+01 8.196383830871308618e+00 4.054266819901138064e+01 1.755059536625201133e+01 -6.048268468558788413e+00 4.346927946013268240e+01 -2.821575792105646574e+00 -1.307439582439039860e+01 3.137838684822436619e+01 6.398058036018053940e+01 -1.546829036888147790e+01 -1.982362167405479525e+01 2.255402423261883627e+01 1.813461353473156024e+01 1.456272462922066779e+01 1.353433341601168038e+01 2.204327114772988239e+01 3.185073120185370144e+00 -1.276453188016235085e+00 5.303362657826101056e+00 9.167061065658087537e-01 3.621805452488843713e+01 1.613600061168445787e+00 9.046749893702145329e+00 7.862740086325139544e+00 8.255281650595764020e+00 -1.800285799396132802e+01 3.362582332943769359e+01 3.117408383987177345e+01 1.107529255647346034e+01 4.674081070013825467e+01 -1.042587423294119908e+00 3.010973740919702735e+01 4.378320534618386262e+01 3.221396182315793055e+01 -9.676558584369198357e+00 9.568631744585909260e+00 2.512533227893450416e+01 -4.393931024622426662e+01 -5.754184584976595573e+00 2.250870465623924588e+01 8.544023192564154101e+00 4.798866200534811099e+01 3.056643597021916037e+01 1.078120269560946554e+01 -1.069303883322351467e+01 -2.075318386566580031e+01 4.723959580293779226e+01 3.385562561268742598e+01 1.491181060776334810e+01 5.129772033044270074e+01 -1.500668083445749623e+01 -1.427142284958885021e+01 -9.208756509165269222e+00 3.470060520363088585e+01 8.434412334747253936e+00 2.206534397621588539e+01 1.526579612535671693e+01 5.789033415899757529e+01 2.363574902984673898e+01 1.816404434917189903e+01 2.084217553416708668e+01 1.812467310163418688e+01 7.859327940891020603e+00 2.462188478287914251e+01 5.749670952273194580e+00 4.585973075891477890e+01 5.512013305997883350e+01 4.600577553886539306e+01 5.255717863987186433e+01 -9.372672322461045979e+00 4.986259199856198698e+00 2.298890834484717516e+01 1.099546916808614760e+01 9.866654306634293548e+00 -2.030610204790083273e+01 3.446344359062096174e+01 2.516384715448150189e+01 1.079676773398443679e+01 3.228105941605253548e+01 5.157169051041512375e+01 5.406293572605905595e+00 1.071604595634932977e+01 2.015719821737989648e+01 2.882012583357631996e+01 1.714287805340966031e-01 2.171965323484356958e+01 4.520333131277042282e-01 3.433223870310913384e+01 3.131996677640288951e+01 1.158672944580518660e+01 -1.511520014919563559e+00 2.173221119791588762e+01 -9.835621817885792595e+00 3.678541662081369168e+01 4.403274793353653571e+00 2.218817249237721612e+00 -6.905101368937497597e+00 1.087135973372203068e+01 3.250783689844909929e+01 2.359494934743132077e+01 1.161448944713182385e+01 4.961377262178309877e+01 9.209524875266801303e+00 4.424574676549951846e+01 3.008907906254576758e+01 3.285088378952475807e+01 3.376617181356863284e+01 3.857764491842160481e+01 3.063895614025444303e+01 2.057000578961256920e+01 3.836311230136723083e+01 4.332778904528345976e+01 1.324721618938124568e+00 2.651901184441604187e+01 1.097208569627483499e+01 4.678439204611816393e+01 2.414496216811911111e+01 3.939444333600138748e+01 1.511420263887774240e+01 5.581412772597985850e+01 -2.006639415734635445e+00 1.641795938075703276e+01 2.981254409661393368e+01 1.979836497477181823e+01 6.748803363955873991e+00 1.742030304381647809e+01 3.300633272607001345e+01 3.028870192886987311e+01 3.073452562536741794e+01 3.469888011556772511e+01 1.608174949133193365e+01 -2.150654565010714947e+01 7.311052636897372281e+00 9.966048087464057792e-01 8.390807245244246815e+00 1.044851309100211978e+01 6.409994441855990033e+01 2.037916848442138473e+01 9.968260564613652619e+00 8.863059336676359479e+00 2.409113457951006509e+01 1.437499216180271944e+01 4.939420769133045042e+01 8.368100454597708904e+00 -1.614917800360877465e+01 6.225336952954797498e-01 1.484683420082080119e+01 3.614894602926877099e+01 1.833991621807941641e+01 1.709877512581839198e+01 2.391320993208666223e+01 3.188649623658023913e+01 2.693545908462933625e+01 1.015792032143271229e+01 3.065787340658563309e+01 3.468622565709721783e+01 4.414469738322586068e+01 2.007312865857346296e+01 4.918221330934031243e+00 1.308663867547665660e+01 3.682525077903579813e+01 3.661796946452751200e+01 4.147260807676061489e+01 2.051382776041313960e+01 2.403526674150866071e+01 2.818869771606692609e+01 -8.748361888360070893e+00 1.107230323810307659e+01 3.821902260068517876e+01 4.250597257357635073e+01 -1.742168377095308429e+01 2.125740349993675338e+01 4.955456676659978399e+01 8.319647402071341347e+00 4.683629226410150181e+01 3.218659564753575353e+01 3.529015137992984563e+01 9.067531190795911300e+00 4.800288504112219812e+01 2.897105186395819842e+01 2.668932192591129038e+01 2.270764353583151163e+01 1.475530319787900169e+01 3.653084646027657811e+01 1.585318061747014795e+01 1.955950797051541556e+01 6.823144203745445679e+01 -1.166782776243308728e+00 -9.459013865590907955e+00 1.838760541751604194e+01 2.509141328445113572e+01 3.459379370489460115e+01 2.529542606042139496e+01 -5.743616332533172830e+00 1.703741989321843420e+01 1.449611259130697505e+01 1.593072280488978620e+01 -2.047528039974403669e+01 3.408759986541960529e+01 1.333285856994095298e+01 1.961103215201402250e+01 3.612491632905098271e+01 7.780666385283350195e+00 1.119584979686137949e+01 3.576625363650535405e+01 -1.291605117916449608e+01 5.477619402506739021e+01 2.120848352501855771e+01 4.627204479755927480e+01 1.641233901990736044e+01 1.983603857225985934e+01 1.676295149823176089e+01 4.621801293918056075e+01 2.040336933526707597e+01 3.238485344307878933e+01 2.399337610150262634e+01 2.902461300698004010e+01 1.252001630068682303e+01 -2.899477115199075694e+00 1.819278784705582908e+01 2.593129517753832403e+01 4.626367618923821112e+01 7.481098891244860383e+00 1.736326916169209156e+01 4.063370860599641787e+01 -1.348054426182307175e+01 1.352722846999917827e+01 2.194906420455480500e+01 1.046545776188335708e+01 4.545619379512158531e+01 -1.944987883649693927e+01 4.321789989521607112e+01 -6.045485916106465574e+00 -1.017005272138656125e+01 5.920862520534824114e+01 -1.053017470162215830e+01 4.083480712024569925e+01 -2.125750188152927045e+00 2.773646650282338300e+01 -2.876306743763374385e+01 5.331950455193599936e+01 1.502626877962259222e+01 1.395624920861534513e+01 -7.398522500579563399e+00 1.034931471582376750e+00 1.113356852290860566e+01 2.892141133706921607e+01 2.057843626486403465e+01 2.752501989156824891e+01 7.159441860207689245e+00 1.103983673258396436e+01 1.489612560603035263e+01 2.028941111879324311e+01 -7.742301792129024918e+00 5.680597241746454529e+01 3.749140887067086680e+01 -2.432807437873060152e+01 1.572357534877377105e+01 4.873207264319983523e+01 2.982810425287395617e+01 4.287117321520020141e+01 -1.592673657635610640e+00 2.182261815079019840e+01 2.120860423806624340e+01 3.034103434445726322e+01 3.209713954407278891e+01 1.473928107255123976e+01 8.829720733209750705e+00 2.323691073330487811e+01 2.107797433280918042e+01 6.758442445105192320e+00 -5.741032667753422025e+00 4.280000047308053013e+01 -2.385748935615951183e+01 -4.583294418063077025e+00 -8.263511717491970998e+00 -2.291306016207259333e+01 -1.896917243504927519e+00 3.362735912111976866e+00 3.063946153451388454e+01 -1.623718631750324271e+00 1.870296510732629969e+01 7.915773775586924899e+01 1.884704653087520754e+01 3.749426815721102457e+01 2.109962616420220982e+01 2.955060526034194979e+01 4.237869476357099430e+00 1.880151727231569936e+01 -2.142643121268053008e+00 4.001330954227460523e+01 -1.686118235519423791e+01 5.925896922175569870e+01 2.541046447739121472e+00 9.077980999245268023e+00 3.162016040460065724e+01 -4.190450792141390934e+00 3.716278648339393698e+01 -9.893955648404786363e-01 3.153086650048943085e+01 3.585073908755486372e+01 -4.700609128152698268e+00 3.947505990555633559e+01 1.010002904997083206e+01 -1.058688488396744987e+01 3.227331114722488792e+01 -7.880749631685501022e+00 2.864711727443360090e+01 1.640121778324540713e+01 5.430850993500104806e+00 3.768882707556932132e+01 3.582227604095895401e+01 3.371263313412670470e+01 2.934801600964200929e+01 2.165952613625337975e+01 4.121404079257533937e+01 -3.055340301495103716e+01 -7.355562256255528730e+00 6.593825234095961108e+00 -9.774140473931844042e+00 3.287835312427313283e+01 3.590239010626034855e+01 3.925166076318240016e+01 6.902648272988532341e+00 2.112323872272065373e+01 5.683876245534328575e+01 -2.295788734249508245e+00 4.549675956638311192e+01 -4.082099458220673216e-01 6.651302521335159312e+00 2.940332983698094793e+01 1.130610453549029870e+01 6.667645954336559377e+00 2.097130221312928455e+01 3.998302248167840389e+01 3.315617753342612417e+01 2.806777354172846017e+01 6.086780070517130881e+00 -7.521329815274407693e+00 3.531323829533654646e+01 2.397182201997652129e+01 7.848641818909293022e+00 1.566185357214771301e+01 4.411254984845536598e+01 6.356283321123466123e+01 3.234921173330254618e+01 4.481231941555159182e+01 -1.099109203802593981e+01 1.662421733508762500e+01 4.878695578144084521e+01 -1.641139458323359435e+01 -8.782641760852840651e-01 1.088999442963532793e+01 1.610364899926818083e+01 1.801988033181606497e+00 -1.113513653404700499e+01 2.436489765678227570e+01 4.751557801727942376e+01 -1.243507002395813110e+01 9.063513109827644243e+00 3.059465487459588129e+00 -4.043265290863735650e+00 2.550453925057195548e+01 2.865099645853304366e+01 2.302278068919522624e+01 4.739225892872260459e+01 3.733591114049056614e+01 4.724001904707520794e+01 3.946049766001591763e+01 1.769002437596887845e+01 -7.228996008049662692e+00 4.416572289903783854e+01 3.665871072280575760e+01 -6.562878043827351515e-01 -4.462953589996478065e+00 1.148135783806268861e+01 4.443349165767497055e+01 1.119711796885581201e+00 1.408959251425140202e+01 1.858561706546670678e+01 -1.204876693645410723e+00 5.240729791736417553e+01 3.549219438162462126e+01 4.315721325487886872e+01 3.416442791000565649e+01 3.394957869187924615e+01 -1.363577402539819872e+01 2.864602175023714281e+01 -6.056217939971201503e+00 2.590286884921471611e+01 -2.751751397653354747e+00 2.443813951286309205e+01 7.164400457102605912e+01 1.759239986686789337e+01 2.390502982885434236e+01 2.568246762810732875e+01 1.175818705537619557e+01 3.170863770473409815e+01 -1.884541096036631913e+01 4.302428107734947105e+01 3.356386827677945206e+01 3.970178817409053096e+01 3.722797869077323440e+01 1.149443014838982791e+01 4.831928359112674798e+01 2.967602213410653533e+01 4.133517340451329147e+01 -1.279478067251741713e+01 4.129777099683642660e+01 2.643391671390633135e+01 1.349306709142904204e+01 -1.106646662410533999e+01 9.131126410802627547e+00 -2.142546892354576826e+01 3.420777518351245305e+01 1.493918308890206070e+01 4.341046459316959982e+01 5.101613338423179300e+01 -1.028407191826784839e+01 2.811103853663652075e+01 1.214852138038913054e+01 3.088944443963947961e+01 3.076376556234866655e+01 3.693828936637017790e+01 1.286200891893102849e+01 4.909286631865226980e+01 3.588419574945568513e+01 1.934620766073698306e+01 2.127289732849421000e+01 3.520131316579838199e+01 2.099385543635974827e+01 1.289795934540159728e+01 1.783584154174014458e+01 -1.006272952435324797e+01 8.250998050235875070e+00 3.917309057765484681e+01 2.760090066955301324e+01 -3.317973379651609100e+00 1.114196407731136240e+01 2.038712531725427368e+01 -1.087344601166753755e+01 4.248979113954878528e+01 2.074655940884094463e+01 7.880618472160450416e+00 3.529018980385455251e+01 -4.720365628658160340e+00 2.790936863807120361e+01 9.853384214881060643e+00 2.319665498863194841e+01 -2.568142518785282746e+01 1.833657934868260897e+00 -1.102296209343498035e+00 2.551663333431947933e+01 1.769227483337099827e+01 3.109802987858155987e+01 2.193642026202390838e+01 1.479948960176728079e+01 4.068822035865101583e+01 1.795267845335096979e+01 3.245248975197713293e+01 2.032666935712933309e+01 1.856895610160899679e+01 2.907868665735970026e+01 4.778554743756718182e+01 -1.446579446547022840e+01 5.186673003285473271e+01 3.748503206643007246e+01 3.480767838083450982e+01 1.685816748276197075e+01 3.090333240221352540e+01 3.281975783393548340e+01 3.165026226149478816e+01 4.490775830234800026e+01 3.970453863705604647e+01 6.180336718236892324e+01 2.933888624481664920e+01 3.435512655328214038e+01 3.687385288566775188e+01 3.255965055102942429e+00 5.055552433006190682e+01 1.418826492027079134e+01 3.323643095396225533e+01 2.571975345084861431e+01 3.775427894275681240e+01 1.801072733000579973e+01 5.402086998414105068e+01 2.241628586302173076e+01 1.926964611459926147e+01 7.492191186159809035e+01 4.327722582759407910e-01 1.657295265356286862e+01 3.104953398854689084e+01 2.509127378794728358e+01 1.126549407964235705e+01 3.637438923309673555e+01 5.786666702238680671e+01 7.590796692174126292e+01 4.785658502051173713e+01 4.947919601631442177e+00 2.203465899719504151e+01 4.546020131254913110e+01 2.231540166748669307e+01 2.644467502363065847e+01 1.241766466923105838e+01 4.699063962617690038e+01 3.426374327961032407e+01 1.512340816207507288e+01 1.896873521414630304e+01 5.041617900249156747e+01 2.743263368054308771e+01 1.973125117157543329e+01 1.314893360067179096e+01 2.214076739503272861e+01 2.716068866748415189e+01 3.809232436562669477e+01 4.392112642455994376e+01 6.726363748737081494e+01 4.037783294193419081e+00 6.030485039542003278e+01 7.458072127557144881e+00 4.929701557493121555e+01 4.709981004372330915e+01 1.657169095239170531e+01 3.234101787227815805e+01 4.693002530356559987e+01 -1.247620383889027984e+01 -8.936090747761914699e+00 1.223238323891136048e+01 2.269792220868399113e+01 9.910670500596282295e+00 3.017271509158783260e+01 2.892731425317409233e+01 1.596107363650864386e+01 2.326827648809429760e+01 3.319285781467455365e+01 3.836573156951545371e+01 1.143827389341529610e+01 2.796052875371816171e+01 -9.480782478533906765e-01 9.140879192615503968e+00 2.709468642722314158e+01 -8.217715218045828607e+00 3.388483894367091409e+01 2.836966212509590335e+01 -3.104309947330919250e+00 -1.682970874258385052e+01 2.279697933838577839e+01 -8.082321688933605586e+00 4.356954900636569761e+01 3.674158281442135632e+01 1.461408261746753290e+01 1.716898685624484600e+01 5.108319389017420775e+01 2.273137060838063306e+01 2.681376794857900592e+00 1.674211304673611345e+00 -2.216173051473661104e+01 -1.669896962872422463e+01 1.976094947864223883e+01 -2.131024220653333856e+00 1.796853248246459600e+01 4.045617913618321637e+01 4.357072623699959735e+01 2.135223859039142980e+01 3.059145421444762647e+01 3.665677497268451646e+01 4.137344570038663960e+01 2.069896998409301503e+01 2.941985574419731364e+01 2.037371046549086273e+01 1.345438640727331858e+01 2.308158125501043401e+01 7.638318574887714263e+00 5.117324195329674552e+01 2.114094783254373056e+00 4.095272944802851356e+01 3.658736543781773776e+01 2.025236667987411820e+01 6.798433070690354896e+01 2.472555427114829030e+01 -4.774674905533210989e+01 7.575715594764862004e+00 4.744931780200208493e+01 2.474007395621038796e+01 2.409593970752375114e+01 1.697682607613530692e+01 3.017211115689610068e+01 3.593248003312736749e-01 2.558543445465683419e+01 1.461546860506679479e+01 5.712764216016488916e+01 5.138525990021294731e+00 2.622967414520097407e+01 2.296027196964065453e+01 3.953040842341044936e+01 4.806232881669514256e+01 2.245739797987254960e+01 1.157296943429244074e+01 1.293293820924997917e+01 3.531209358668126441e+01 3.265736052958450841e+01 2.484045082348496791e+01 -5.046751302904411318e+00 7.478380235069963078e+00 2.837034100012030535e+01 9.108955185954961564e+00 1.270272931916609949e+01 -4.315145373570965504e+00 3.959808069199749525e+01 -2.106137520546958797e+01 -3.469274659467492139e+00 4.383249139721066712e+01 6.253409441182769513e+01 3.009854145852964180e+01 4.982358443229448852e+01 1.261318955044266588e+01 5.566605905351623917e+00 6.083766446749057977e+00 4.894697602123394375e+01 1.939619280200476581e+01 7.202731219757554015e+01 2.436337265824613496e+01 -2.934428226811233387e+01 1.729022791847617668e+01 3.593803979828158646e+01 5.611894083751894158e+01 -6.433585941633451988e+00 4.035457124245834137e+01 4.562002569305311539e+01 2.816042964433219709e+01 1.670353072497799118e+01 1.822037269572237861e+01 7.486653747350113974e+01 3.018106227724476565e+00 3.030358773562205599e+01 4.947976319773756515e+00 4.081960346660998340e+01 1.928589313971959029e+01 3.536205924685068425e+01 2.604888007586497523e+01 2.540342219757921427e+01 9.457390063889814513e-02 2.084099325559867211e+01 4.629454642349744375e+01 1.663352636481319990e+01 9.606164891906157521e+00 1.067495949529397770e+01 4.268785650956347411e+01 2.675259047021154757e+01 5.062747555211689132e+01 9.339962469922364008e+00 2.858841818249636191e+01 2.463355966364419913e+01 4.408865408719452006e+01 3.873785443507789239e+01 4.002765593662876142e+01 -8.124121968445429331e+00 3.038301674020823384e+01 4.096292869452152274e+01 2.415491540882823429e+01 -5.351055219098883597e-01 7.203414548989297117e+00 1.936307450170039246e+01 5.194775795240110483e+01 -1.785263445070216548e+01 1.877008267150063858e+01 5.347284279763223225e+01 3.702922801256663377e+01 1.846874611597728233e+01 2.337088353506075578e+01 4.282535604835559440e+01 6.775415448396670115e+01 -3.832987407979461025e+00 4.186896548438146937e+01 7.171148440084424180e+01 2.906506966611370757e+01 -7.043127184226961823e+00 3.923424304608191449e+01 1.995794526093001409e+01 -3.123334612688666567e+01 4.401058431489028422e+00 3.559481103247528466e+01 4.786178196369986182e+01 -1.288569665296255451e+01 4.403076955891781807e+01 5.229936614748494605e+01 5.642475382552304808e+01 -8.178121152555553053e+00 7.197042901734907616e+01 2.383782920066726874e+01 3.862739764548643961e+01 -8.767672781997303266e-01 1.439935277305340300e+01 1.184776547416462122e+01 6.272838407758864143e+00 2.524378885650483539e+01 8.488537811751463380e+00 2.645280431612922811e+01 3.622879902284623199e+01 1.282686468217887210e+01 4.525906261734490954e+01 4.102098069944263870e+01 3.733268753251989835e+01 5.187847869798975609e+01 2.103861944495845648e+01 1.256880040920035135e+01 2.457875005196998686e+01 2.755159999177795882e+01 1.525208119560013031e+01 1.016558418836091882e+01 3.892545546715140858e+00 4.217405182792161256e+00 2.940137578480313607e+01 2.497779245786546554e+01 4.626959421766506608e+01 1.685412151375029310e+01 2.043191450018110444e+01 8.520548436981020046e+00 1.221060727750902686e+01 1.106032232572403373e+01 8.596889549440081879e+00 2.550279005535669441e+01 3.095766048732566844e+01 3.485020154716621477e+01 4.809432643495624049e+00 1.391281812350443303e+01 5.862804221647662928e+01 4.247993419176240337e+01 2.201804959329962941e+01 3.213925364431992193e+01 1.311316719787395391e+00 3.298233099417273451e+01 2.186684182325577552e+01 -3.260776152806093364e+01 2.408294041789758566e+01 -5.007042279339773749e+00 2.457200982298567382e+01 -6.069212269989605169e+00 1.577472066313514887e+01 2.157027517004878803e+01 5.178698732891852785e+01 3.876318821611884147e+01 2.523126524452069219e+01 1.947946126356273311e+01 2.177384739008503800e+01 3.518374400422125348e+01 3.724759667522320683e+01 3.565670305024384845e+01 2.408894132499662533e+01 1.733058564340874952e+01 -4.143904550158964639e+00 -5.671524845217334132e+00 1.337323695957306846e+01 1.441895305050959308e+01 1.511804514317937631e+01 3.015482753459870224e+01 3.847337643488737768e+01 6.917159849381167902e+00 3.360552552770096923e+01 1.175245327197778344e+01 4.776797482350018242e+01 2.099463108506585485e+01 1.496266795729117405e+01 8.456947150332085883e+00 4.057437863846812576e+01 -8.992790485902999009e+00 2.693762253929295269e+01 4.860625172858267007e+01 1.816592172624895341e+01 5.156627830006442537e+01 2.448198250476934490e+01 1.660045624592643421e+01 4.940756594578790128e+01 -1.497558827490521161e+00 5.576785437457589722e+01 2.504723074034865604e+01 4.241630607856521351e+01 -1.957899364391144648e-01 8.386412744440679967e-01 5.559016892785227526e+01 3.252587855692971175e+01 1.706987241752488060e+01 2.029187555244204333e+01 2.755943527308523500e+01 1.955005304930584442e+00 7.238399673816805269e+00 7.833637449657198104e+00 4.449775754735302513e+01 3.007171502302973209e+01 1.249400393300884993e+01 4.322430766824717097e+01 3.497486115106328697e+01 5.639707048520028820e+01 1.315411610400648179e+01 1.869677241657145572e+01 2.928678205751101871e+01 4.559129317174215146e+01 1.148441461971409794e+01 3.797057731450528451e+01 5.398584062106725412e+01 -1.140592776090551475e+01 5.573764686158011727e+01 6.734437988883736637e+01 2.239009668236872841e+01 5.203083272407501347e+00 3.470150154217331817e+01 1.787722244667159899e+01 3.681285963324759791e+01 2.860272644557267796e+01 1.114508367582787329e+01 3.653800361373465933e+01 4.469956717910649502e+01 3.322843178798610353e+01 3.062275548033297312e+01 1.580179575986220364e+01 2.527718965820989538e+01 2.053382057029611474e+01 4.071946547734829380e+01 6.117074936443495403e+01 -4.309067906609240772e+00 6.447763535724659789e+01 4.436568312175897688e+01 2.071837125600587726e+01 2.374204923133940426e+01 6.331369594546664814e+01 1.584304927490238057e+01 3.901211592698879116e+01 -2.154655518101749934e+00 2.949944448756791715e+01 6.138790953977340337e+01 3.258548975359899913e+01 2.901907820421452655e+01 2.705243061200477328e+01 5.712637380136614240e+01 2.076915656740424154e+01 3.678763220496240649e+01 3.321243875108443433e+01 3.015795373567960880e+01 1.376699004682720329e+01 -1.100674659594828952e+01 3.523602632243945720e+01 2.861338551030215882e+01 6.359577197390072989e+00 6.304993562450802003e+00 2.214537658847478951e+01 5.541567264299924744e+01 4.050324697901573501e+01 1.189911690638228770e+01 4.572401647224667443e+01 1.038694806863406050e+01 4.326403668539857250e+00 8.739020589784392001e+00 2.836921134563728586e+01 1.024429359514846105e+01 4.275204413543387716e+01 4.503981063114802730e+00 3.795392878962915972e+01 -2.423091113045308109e+00 3.787488523422388198e+01 9.930759815517564704e+00 1.111624228462430253e+01 5.022425168002381213e+01 4.382929736937621357e+01 3.893531359799013813e+01 3.517152252304787652e+01 1.363940740340519930e+01 4.688513468431384723e+01 4.765700379601903336e+01 2.064843475194233591e+01 1.532946088726792500e+00 4.463373758626136834e+01 9.834559641892433035e+00 7.209348374361778333e+00 1.112512889195252086e+01 7.658996204626356530e+01 4.166983760082813149e+01 5.842025340496641661e+01 -4.929603317142695396e+00 1.953397176118443923e+01 2.363490757736778036e+01 2.887848396800855966e+01 8.774122248748575714e+00 3.579560409844220192e-01 5.861376676812911768e+01 3.658053017480126012e+00 1.875902906311638674e+01 3.728178570414494430e+01 3.845329623051486578e+01 6.733367374804116068e+00 3.643010427691927333e+01 4.109695661258810873e+01 3.222158312740768338e+01 1.360834375613409186e+01 6.821124737690104212e+01 5.592133979983389480e+01 6.731107921912258263e+00 1.188695458277526207e+01 3.594201179936494128e+01 1.723137448944964234e+01 4.376183693645795358e+01 5.552753512388068202e+01 4.383164511696847399e+01 -6.674324703524625590e-01 4.180955317948767203e+01 4.078302994035232132e+01 6.669184560797537742e+00 4.337308028861944820e+01 3.330836590331613678e+01 7.363625719988804441e+00 4.480420576961903834e+01 3.022304291173879420e+01 2.541752114482438429e+01 3.323425294473081237e+01 5.269033715948307162e+01 5.477800097570210802e+00 2.405426149017561599e+01 4.081103880062330092e+01 7.795398433416438877e+01 5.814690606919798910e+01 3.085979093600199263e+01 3.869921697087997359e+01 4.370001006283408174e+01 1.374267365053220047e+01 2.573989074717676573e+01 3.748326219529938186e+01 6.516962815392916752e+01 2.579197232131452822e+01 3.396795845445326734e+01 9.771276739755885288e+00 8.433602792596650133e+00 3.619863875816000132e+01 1.171922595906577413e+01 1.506305812855932302e+01 4.428919708404683320e+01 1.093451101003954307e+01 3.298542459019728312e+01 -1.501143602745652039e+01 -1.881912633276086666e+01 4.473997655464598466e+01 -3.951547754392048972e+00 6.172147777494270571e+01 3.449993090178601562e+01 4.596311853342783849e+01 5.651070654647909208e+01 6.846268569779326185e+01 5.613275832679802591e+01 4.751918464013656518e+01 -1.176278715852028034e+00 -4.026506204579844983e+00 3.812342434181833539e+01 3.244310208004075946e+01 2.462569353217013202e+01 2.110058502283667181e+01 3.689437571380671699e+01 1.633966738377224459e+01 1.682079297371096960e+00 4.442088511304456944e+01 5.176725412465071230e+01 1.919068650759056638e+01 3.465883519641710819e+01 1.628162597738349859e+01 2.050226627593220741e+01 6.461463994529550803e+01 2.493240169895990732e+01 3.975213718778885408e+01 2.749296482956785326e+01 4.430165753496122250e+01 2.025684537563552112e+01 1.106670167847996034e+01 2.476256812965953813e+01 3.674712124417879267e+01 3.902193093397516321e+01 1.312175792372737426e+01 5.968149662307729386e+01 2.163597106537354975e+01 2.913451525486818738e+01 3.103029953202531033e+01 4.584235969841994773e+01 3.414468308482402392e+01 3.522214108129626453e+01 2.028212595754914105e+01 2.700374005102460018e+01 3.420203163908689703e+01 5.436361171778493429e+01 3.423277040962801721e+01 4.463341480000715933e+01 4.913877171204781291e+01 1.531918748897027882e+01 1.689385447720058053e+01 5.850610295664583305e+01 4.773619139298590852e+01 1.520176037949915582e+01 4.767730543703945045e+01 4.214885927910712837e+01 5.396330045158877375e+00 2.769095376998503966e+01 4.527265507615448570e+01 5.637549317837600427e+01 4.524296705692044185e+01 4.837732006201743928e+01 5.062162510780454738e+01 3.343617887015842172e+01 9.906666347932248096e-01 5.729353530930999483e+01 2.921111087083003355e+01 5.595923682999084292e+01 1.034068196486073532e+01 1.106639253162272141e+01 3.835388091440557901e+01 2.289261479232349927e+01 2.027494157580541767e+01 4.532740971845272782e+01 6.837842812134316262e+01 -3.089508587054774491e+00 2.825610911867239139e+01 9.600251257460184817e+00 -3.761240285241408543e+01 6.026481060570804971e+01 2.617835997961066852e+01 3.097546101725994561e+01 -7.299485983813418954e+00 1.419193437854704420e+01 2.317947005528763782e+01 1.191635420745287455e+01 5.876049927801367367e+00 2.183823602287306187e+01 4.183423481824559786e+01 2.894833555112021983e+01 1.737981289471354174e+01 5.125115312857533212e+01 3.656461060149467812e+01 4.546798993385499088e+00 6.247850034361603022e+00 8.321664074154095658e+01 1.698068356014275437e+01 2.606368866270605622e+01 3.267909383905828236e+01 1.134529648467486496e+01 2.720913044054762864e+01 2.992576491864366162e+01 -6.789299253350558061e+00 4.589754347256351963e+01 5.374612725637712884e+01 1.355836546035165213e+01 1.719508954181193872e+01 1.863988228290475035e+01 5.974280623901004361e+01 2.950617562994015231e+01 3.876925930546799748e+01 -1.126750650884351579e+01 2.964041613337228398e+01 5.643519516501141453e+01 -1.440793986204172317e+00 5.416050342408459528e+01 3.446821277745269185e+01 4.814428494866956498e+01 4.843844054883795280e+01 2.645833397801469999e+01 5.276604520986931846e+01 2.905306483657324534e+01 1.401364415205970992e+01 2.989430064839221401e+01 1.848015913325827242e+01 2.472359470776130053e+01 7.861135496516092758e+01 3.406001684440955302e+01 5.139506300171970565e+01 2.952990514429936653e+01 2.858932339828255209e+01 2.123531442183755047e+01 3.185643128958847115e+01 3.956321990918328879e+01 2.084791968939299167e+01 6.470363558185137265e+01 4.291178155892483659e+01 4.246135450832235136e+01 3.625324367228882494e+01 1.549632283135730226e+01 4.111607093400338897e+01 1.551371675059345634e+01 4.488242286345879961e+01 3.611794738711518704e+01 5.381178888553397854e+01 6.363869976695563935e+01 1.588359756833625624e+01 1.785569971990055649e+01 4.612883620929672901e+01 2.312024954115198483e+01 7.090625244292888851e+01 1.725929034856892130e+01 3.206377743186212825e+01 5.029806349060767445e+01 5.312537459271284490e+01 4.261518432767452680e+01 2.475327190161923951e+01 -1.087518419470026210e+01 4.062164848500619740e+01 1.016028129430043769e+01 -1.848120508679783214e+01 1.329622633100128404e+00 4.048412002203078686e+01 1.608724177113450438e+01 2.942902238987428731e+01 4.713860734469722757e+01 2.605831870772685832e+01 1.773329045340835819e+01 -5.397341845409473038e+00 2.320684446311848603e+01 3.707278203986670917e+01 6.485041735514589334e+01 1.574256356767126874e+01 1.892833417726588507e+01 1.899091115838029609e+01 4.816635584551211480e+01 3.669829377247376812e+01 2.759187843156823305e+01 2.886515093385292730e+01 1.360505257530953926e+01 1.092407721485594507e+01 3.762306535192194445e+01 4.881582071365035347e+01 5.074988139387911446e+01 1.154274934344175918e+01 4.560807070618420767e+01 2.693866656515126579e+01 2.312972683387044981e+01 1.767541451953669807e+01 -4.704957665717140358e+00 6.006462378534573077e+01 6.887742075450971413e+01 3.364472205606088551e+01 3.874278726437017895e+01 7.036158388140242437e+01 -5.014491398306093473e+00 4.367885966785196672e+01 6.800483260005937325e+01 4.153343683855108992e+01 2.963637172833807298e+01 4.060606615892102411e+01 3.793570931197047713e+01 2.955821959454303993e+01 3.574807019970527300e-01 3.431928437570261536e+01 2.687501275943662193e+01 3.488364076560246474e+01 4.869265916162267871e+01 5.901227490918021346e+01 5.600748937264241079e+01 8.138898710771755862e-01 5.572915814829985948e+01 3.948890112430857613e+01 2.604372367442431013e+01 3.420882359447560361e+01 1.355622929119821229e+01 4.201689591019604819e+01 1.502467651246375624e+01 3.502942379030860565e+01 2.250577040073579482e+01 3.085484475626212486e+01 4.528022044359204301e+01 2.770712029445491709e+01 4.828215071661835367e+01 3.641345446156257992e+01 2.054190541768883449e+01 7.698490155229417553e+01 1.276777646926331578e+01 -1.155405663986411291e+01 6.344361178574117588e+01 4.273562513057321155e+00 4.897211714924916492e+01 6.311739822259416854e+01 1.146709826822249134e+01 2.852352835910947704e+01 2.757135889624394665e+01 4.011484977173997635e+01 4.155487742534033657e+01 5.827638590985728939e+01 4.738719025038764698e+01 5.992389121974328603e-01 7.585403834755000219e+01 3.046854952510935277e+01 8.471487266360050228e+00 9.637634589224258974e+00 2.538213364529855909e+01 1.787462768491903731e+01 5.350330571213685005e+01 8.654188813422328153e+00 2.884480264241273240e+00 3.344802528645829653e+01 6.312671039176868959e+01 3.685963263536977763e+01 2.497350099640265597e+01 8.506343073516710263e+00 3.585397054649452286e+01 4.695835200193084802e+01 1.398555029306401565e+01 6.915543136402432367e+01 2.148131787676512516e+01 5.654923427987446871e+01 3.930898195650934213e+01 3.032821465328726873e+01 4.913421922920554152e+01 3.474923421118828237e+00 2.891302261563197717e+01 3.823971630590747139e+01 3.065997915287121245e+01 1.719157509564034925e+01 3.308314325882395934e+01 -2.076722586259534609e+01 4.093477331022089061e+01 3.303584292092021713e+01 3.038490598363290474e+01 2.684247072832354064e+01 1.671158975262707713e+01 -9.615640624388269941e+00 3.863653768840793390e+01 2.545648203860591607e+01 3.850258972189590168e+01 2.956163380405199703e+01 3.647074338528709347e+01 3.653292804901633328e+00 2.458154759785313104e+01 3.493036793479370772e+01 8.072634519315023738e+00 5.158700267024779862e+01 2.456725828727144290e+01 2.627399033698368314e+01 4.904992239950701105e+00 -4.152230467869326702e-01 2.029738370469434372e+01 4.937012553470911769e+01 2.484624416522465040e+01 4.663766807347689536e+01 2.422245141028952986e+01 2.981013170441412186e+01 2.383926830663808261e+01 5.731508036748076051e+01 1.099597947192466307e+01 2.881212004626355849e+01 1.909511746027703438e+01 4.629504214189657318e+01 1.483586663143846707e+01 1.089345923200200339e+01 2.847891942434795709e+01 5.736728483631506670e+00 4.376542934660392348e+01 5.540339432924533014e+01 2.283794412843225174e+01 4.794046291996984621e+00 1.060371411997365243e+01 7.511787290389742466e+00 7.951217427324527520e+00 2.604413803851192455e+01 6.700152489564345615e+00 -3.917910719910087103e+00 4.677160540092978991e+00 5.856104911176907990e+01 4.419539624506234077e+01 5.379865410259495206e+01 1.341416589690788008e+01 1.515447870907249417e+01 2.438402790292238365e+01 3.703221276707883902e+01 4.166720449162501438e+01 4.961549163788802730e+01 2.443906975817491656e+01 1.536240509092117890e+01 3.864732315142354935e+01 4.207722694725098478e+01 2.563305675842732612e+01 5.294245284579413635e+01 6.035107551727456610e+01 2.938771775230379291e+01 4.233914016427387850e+01 4.394653527646791069e+00 5.338897024336069386e+00 4.635792557386143642e+01 5.348699037572111337e+01 1.785859888879635804e+01 5.232158364299697695e+01 9.776777250042803402e+00 3.138515150887693750e+01 -7.158315071344804048e-01 8.563624976898486452e+00 1.559443837127915877e+01 3.876925462275610812e+01 4.841639858098044868e+01 -9.960367181809012038e+00 4.621504859501870754e+01 1.938641344005160505e+01 3.971258576482863134e+01 3.241925237110152125e+01 6.234233296343678887e+01 -2.004994570022375078e-01 5.070312552198862477e+01 3.923194878940533670e+01 1.176031898517804564e+01 2.194500991346531649e+01 4.595684095529716018e+01 9.695264966107117743e+01 1.492265594935249062e+01 5.659992892396537201e+01 4.541432941219315467e+01 2.175372129267118737e+01 4.788564538086970401e+01 7.133502535094274322e+01 3.047748194209014727e+01 4.858110988176634493e+01 1.138716330390780129e+00 2.611317458433688898e+01 4.877149059846590973e+01 5.646503713988855822e+01 2.010295672489357344e+01 5.851960557028267118e+01 4.821070005030225758e+00 2.396569960425923540e+01 4.556105460544854679e+01 7.137921689420971916e+01 3.353670607240881196e+01 3.757779520921472738e+01 1.456722736441405353e+01 3.495075939795054865e+01 2.591596833818744017e+01 3.415999065222575126e+01 5.688538452627389574e+01 3.196151779508905477e+01 3.851190040102085987e+01 1.903858705168615018e+01 1.333203664713549763e+01 7.676522373200479876e+01 4.594908927866783444e+01 3.766329427606225266e+01 5.624864785478345652e+01 5.329497332859728687e+01 1.129918972368454400e+00 4.760707614145965749e+01 4.191556382927915791e+01 4.811649946311894155e+01 3.624422921241657214e+00 5.447640904288480357e+01 1.933196216416266822e+01 1.287534831410329517e+01 2.957399996675669485e+01 5.491882286580887751e+01 5.030514690962052526e+01 6.905336241805508735e+01 4.127082035328108844e+01 2.317132333063502259e+01 3.971923555104955739e+01 8.825290916951248121e+00 3.782934339449862193e+01 6.055430396041559504e+01 3.580796176315055135e+01 4.489092443151175615e+01 3.312447867624433684e+01 5.201707149016706211e+01 4.634595679535163981e+01 3.641210772438197552e+01 5.551278257988375486e+01 9.611564942757839347e+00 1.880031280071230881e+01 1.861502242625087433e+01 1.863324776453493925e+01 2.567949409033935382e+01 4.369614418348529483e+01 3.211201243460389776e+01 4.979393902950942419e+01 3.356171260607158757e+01 4.737441230641184831e+00 1.260964818201756366e+01 6.384596175560746900e+01 3.876110231487338353e+01 3.220800194553172702e+01 4.328453950647849524e+01 -9.989159505281895335e+00 5.145555009695669924e+01 2.636948402092744814e+01 2.986149732208971486e+01 -7.264987039143555592e+00 1.678091988311009075e+01 3.026634780771749433e+01 2.489171882182121109e+01 3.181950169727092259e+01 3.865594501156222407e+01 6.106353798414155420e+01 5.968847759259638508e+01 8.509633963823735314e+01 3.954168133506885852e+01 3.665075848891089727e+00 5.167156398862196909e+01 1.951062192127798056e+01 6.414169797423114971e+01 2.199754076663854718e+01 8.378950164119051180e+01 2.234885452180924048e+01 4.052544059690249867e+01 3.978206194454458000e+01 3.176474877237471617e+01 2.980958104520147245e+01 5.116553506955182229e+01 1.783298217044715983e+01 6.301698638285333232e+01 7.257382555094082477e+01 1.594860009745550400e+01 6.709964995399490206e+00 3.019616817768114103e+01 5.076935962162387739e+01 5.285290001983521790e+01 2.611634020093880793e+00 3.173670579898617206e+01 5.849629293036853284e+01 3.773225789457199397e+01 2.977381222967900598e+01 3.133401532341464701e+01 4.491672336057529691e+01 3.283773161684919017e+01 1.140554269047822977e+01 2.165161190841929439e+01 6.910471456200763640e+00 2.298314370791601746e+01 5.544919780428989498e+01 2.315010359311961707e+01 5.431648268800726953e+01 1.898695565404817032e+01 3.297526346399478570e+01 2.213772293642129085e+01 3.874597244755406678e+01 5.201253615227837912e+01 1.640263441334715111e+01 2.020604717359228175e+01 2.423810853493269590e+01 2.644705090033474093e+01 9.710264079695415163e+00 5.672883874366634416e+01 5.068940845446338983e+01 -5.636693869392348510e+00 5.537938435665916614e+01 4.808090841093022050e+01 2.769861857008479689e+01 -3.325081234283058240e-01 2.932848136838160258e+01 3.782573810161298411e+01 4.525895461652615381e+01 4.304400404424591642e+01 1.476032805061262287e+01 5.671638595108409220e+01 -1.539373484551880189e+01 8.534352417594280382e+01 2.510779744215844644e+01 2.666032001695356612e+01 2.412794975751712201e+01 2.759217966264332134e+01 2.689671870479390847e+01 1.024774657799843958e+01 3.995274204131814599e+01 3.104363027446843049e+01 4.001126376735732038e+01 2.030206437479048631e+01 3.554161367499641955e+01 1.440988108187940497e+01 4.705402462336777347e+01 2.266093720274446710e+01 2.448603131537696598e+01 4.416619071808963781e+01 6.465053976799713098e+01 2.504182607803199190e+01 7.959211872849017766e+00 3.400076995710796979e+01 1.057164247778573696e+01 2.240810189637986483e+01 2.489770149056433723e+01 3.119567953344063937e+01 2.963684404128566996e+01 2.624050821515529819e+01 3.938323456821370172e+01 1.602367082537018206e+01 5.207839561636891546e+01 3.841949480248445781e+01 3.422481200635682796e+01 -1.240788515294648775e+01 2.096288247784912073e+01 4.645549365905274897e+01 3.545864439472337892e+01 6.320184763691599272e+01 4.294912403207366935e+01 1.425586195624559949e+01 4.260837685970631838e+01 3.149010741086302545e+01 2.849562776803280784e+01 2.464965488252918746e+01 4.368348457577868516e+01 4.525127743007566039e+01 9.060233758245568936e+01 2.073962287609265331e+01 1.928810791354485943e+01 4.148199228680370254e+01 3.171844817947864925e+01 4.704237426551110701e+01 3.006082666797981773e+01 3.254240183355997829e+01 7.853412566478891677e+01 5.440121432645297261e+01 9.398260725884151512e+00 5.065863880368277705e+01 4.603711575605802153e+01 1.338503126649309038e+01 3.262055987274532498e+01 5.440106635392454137e+01 5.499535119379585524e+01 2.761261759793405446e+01 2.021552451809971274e+01 4.058038332385424951e+01 3.007561700055941856e+01 3.055573685489124713e+01 1.230963514072858977e+01 5.526030751992333023e+01 -4.322071053680256902e+00 3.335781918869757590e+01 3.855575005911660469e+01 6.013556119279561329e+01 3.761157866797559279e+01 2.118404366958646179e+01 2.662810554079599257e+01 1.673354276793146056e+01 2.717357022085071350e+01 -2.458518553676525720e+00 3.092781209008507659e+01 3.156188761968261147e+01 3.530481834643906325e+01 2.668088393704948302e+01 3.520282745627034160e+01 5.093394079091103066e+01 4.583745808338481709e+01 6.593152903275630194e+01 -2.213693504335989104e+01 -1.436286590945692776e+00 4.288201986719399628e+01 1.778807618359592269e+01 3.468144166479763157e+01 4.152651593567109956e+01 2.917312478049144175e+01 6.184919802859661075e+01 4.297327930584852140e+01 2.361608255982852356e+01 4.027117346346782512e+01 2.229896169209389356e+01 3.418302277302945669e+01 2.875292413269432856e+01 2.974160541525524337e+01 3.540792036842044155e+01 5.027282724082765242e+01 2.098915957141421629e+01 7.180753568286798227e+00 -7.988524773347891461e-01 2.367579054637927172e+01 5.995142025555128384e+01 2.216547824789231669e+01 5.740712484874290311e+01 5.548724553146676186e+01 7.508729585915492333e-01 4.937142250228195195e+01 1.777456517574678330e+01 2.714950036652307119e+01 5.314776350819911066e+00 6.717965639172489034e+01 2.547677132126127120e+01 5.189954005364432277e+01 5.978623298446277090e+01 5.708998210536322659e+01 1.768861900074285387e+01 3.414536417317015093e+01 3.582252794985043209e+01 3.764856321356116808e+01 2.574846599650226153e+01 3.002300359074501301e+01 3.458868440817740009e+01 3.297504020961502391e+01 1.519199295124777827e+01 5.483207473997256187e+01 2.372239570922664598e+01 8.521725651744407770e+00 2.536477251510148534e+01 4.759998560646533150e+01 6.931203258507711951e+01 2.905162401266850836e+01 7.196979867693464428e+01 1.545698880414307119e+01 8.251591141408701091e+00 5.178247516594296940e+01 1.668333765986885098e+01 1.479913679183102637e+01 -1.363998002713894486e+01 2.785306425856430224e+01 2.353842296715830429e+01 3.577000761013622565e+01 3.378900538475103588e+01 -1.252426712500133554e+01 3.311802444127373946e+01 6.645910737562564918e+01 4.113632620388388261e+01 2.895041100898023956e+01 7.047846028601902901e+01 3.985886937841930688e+01 6.583321204007630456e+01 2.528983015004777357e+01 5.800445728528227107e+01 5.515763351971258999e+01 4.761001135084379854e+01 4.755167411179461823e+01 3.448407740595598625e+01 1.936180184963291495e+01 4.579763211148056712e+01 6.090214827693178279e+01 4.277507366782220544e+01 3.732760544708502692e+01 3.178089687120783324e+01 3.874516328423404099e-01 4.321594437284699808e+01 4.757229705362998118e+01 5.323758618641194573e+01 4.999646128223137964e+01 2.925696829805033516e+01 8.093347602357130910e+00 6.974315544098134012e+01 7.223028787642560644e+01 6.108101727688748639e+01 4.537633120461082115e+01 2.788180701058605848e+01 2.342148275041045125e+01 6.257989896875377411e+01 3.916951072675779244e+01 2.519419210655553698e+01 1.532537608963750664e+01 3.182354938452462534e+00 1.218539711167341011e+01 3.891569346627477444e+01 5.679867758983424864e+01 2.793689535842664284e+01 2.996035841349801387e+01 5.532237694470062905e+01 3.379470613016496827e+01 2.057277126335563722e+01 2.063346256221514352e+01 1.819227836837671930e+01 4.951774826394332507e+01 8.635693488461381406e+00 1.843288808162822434e+01 1.755080749472277901e+01 3.246919891776285994e+01 5.756160960851327246e+01 3.051186678061450763e+01 4.047456328065022291e+01 3.711926161521903822e+01 2.651657409718857750e+01 4.792748799505223900e+01 4.146115158685856450e+00 1.418380861991720643e+01 5.970165467817860616e+01 7.308619990211556683e+01 1.944440632028031146e+01 2.543057448982353463e+01 -6.278780420721955524e-01 6.360283174008312557e+01 1.156370346329329557e+01 5.000984244374552645e+01 4.599219217767580403e+01 2.065252514661805705e+01 3.801899642529383527e+01 3.300817649780087493e+01 2.315801090455000733e+01 8.045581146395845451e+01 5.569517996841126006e+01 1.697237314257798602e+01 -3.194686275981573065e-01 1.807938086967616087e+01 3.355343214708955202e+01 3.391832642770081918e+01 2.294413642561763211e+01 1.095328879549150969e+01 5.199612246721667930e+01 3.401987794023391842e+01 3.587115934375271564e+01 3.382090840844278290e+01 4.276916149601838413e+01 3.090731660797300506e+01 2.781466305138656026e+01 7.299592214365506493e+01 3.618716207602259516e+01 3.188516029614179104e+01 7.854978436266981667e+00 2.331090858658247100e+01 -1.234182041412430131e+01 2.110612396130698443e+01 2.573549011185363966e+01 4.820626695012468765e+00 5.411809888452067341e+00 5.231436061458811082e+01 5.171028200562627575e+01 2.102338991348869612e+01 2.817289261940180367e+01 2.093672885019914887e+01 3.072725219267348962e+01 4.657933670675947013e+01 3.382009533739196172e+01 4.554923555580424477e+01 1.002763446923673740e+01 6.859051642633424706e+01 4.257431833587577330e+01 5.220414925617757973e+01 6.193895430999501173e+01 4.475971799841513388e+01 2.381841905655007707e+01 4.763595500494101742e+01 5.549263546986531281e+01 1.232543825188090381e+01 3.606494878074988009e+01 2.230663010100837340e+01 3.523449565185105570e+01 3.474576835057042956e+01 5.454667985163192867e+01 -1.486719075908006538e+01 3.831063534210496613e+01 2.616963938774295784e+01 1.704227263090108480e+01 1.512734537989441463e+01 2.796628347135140658e+01 1.149759304372797963e+01 5.552642838546832849e+01 5.194208278980514848e+01 4.280238341041834360e+01 4.426804655642020236e+01 6.815273465751820936e+01 6.434240698967363414e+01 6.880303587950937327e+00 4.189866423062316159e+00 2.697706391675579951e+01 4.357019790738635123e+01 -1.641920993629772951e-01 -3.122420390354761821e+00 7.524963264298449417e+01 1.837725208762903506e+01 4.876116244991093396e+01 3.147178157587210023e+01 2.787079824235549452e+01 7.412339881703947242e+01 2.449294753611290076e+01 2.685046691901563420e+01 2.623967081719020911e+01 6.527479637388276501e+01 2.156320354579688470e+01 8.409053863649617711e+00 1.407175512503394543e+01 4.101575062901842728e+01 5.948227849045149185e+01 3.713440666046871996e+01 1.644025388507645857e+01 2.921300715731666031e+01 4.210089036847759303e+01 3.545483204724094151e+01 4.110127120648123622e+01 3.681943252422866664e+01 3.077906716125009368e+01 5.939012897893366727e+01 6.534901902436348387e+00 5.257102104861331782e+01 2.790823305015093325e+01 2.774115246750611874e+01 3.916669948968439030e+01 9.795180448193866241e+00 7.918664768885015803e+01 2.924525899246282634e+01 4.887000778136638246e+01 1.032413940719711043e+01 3.185161339100116606e+01 4.076171002472649008e+01 5.205022591715143676e+01 3.496387627948421795e+01 3.635715216102860126e+01 -4.878410203348236607e+00 3.668525139942077828e+01 2.988360431591032196e+01 5.787707648182378151e+00 5.797738593949526376e+01 2.877547062990067062e+01 5.697840499488359711e+01 4.091157576707472288e+01 3.902446136620267225e+01 5.774491286347287655e+01 2.126671600380513283e+01 5.607075759078728794e+01 6.438633705921371586e+01 4.741401475362444273e+01 4.422263830135399587e+01 5.114022400167019811e+01 3.771593891514588393e+01 3.042467161148944754e+01 3.329813552341701666e+01 4.353785899350586419e+01 5.518978751986195874e+01 2.693832725118503646e+01 3.901027600690296993e+01 3.801547975100514520e+01 3.152987510289347028e+01 -6.683280698054823610e+00 6.643768746393544689e+01 4.248409973035006715e+01 4.472731279935491244e+01 2.881477801423855567e+01 3.193304856783736412e+01 3.024996367337058345e+01 1.782782685423248381e+01 6.852057809721607384e+01 2.315614021170566872e+01 1.908408421492556073e+01 5.832260428821044940e+01 7.166157908395921083e+01 3.275147554136423622e+01 2.426893457211194161e+01 3.483593232300412978e+01 3.176163536810430088e+01 5.496026259935450753e+01 2.017731416358606467e+01 4.031501917468404628e+01 4.540979154761649994e+01 9.720568932090143832e+00 3.178060014279860734e+00 3.286016755726017635e+01 -3.468694547567297004e+00 7.695992279943546066e+01 5.316310693654173747e+01 4.934433512510153719e+01 4.137962030418511006e+01 3.823562783832245771e+01 5.843361150408613724e+01 1.969223046169803482e+01 4.670358587492544444e+01 8.750281677699451421e+00 -1.184627321410623502e+01 4.636466603793152075e+01 7.832810701867836656e+01 1.543768154242486190e+01 9.556567828321249625e-01 5.415767400447371926e+01 3.624882176653845534e+01 5.044542815770373778e+01 2.013269382315389322e+01 2.288860441250771061e+01 1.725111356473131963e+01 2.541705182400000851e+01 1.941878879650460377e+01 1.323801076021299572e+01 5.932597859295773901e+01 1.567478350307258061e+01 2.972741226421849703e+01 1.423975901135157329e+01 4.549737499643229910e+01 4.947655454516024776e+01 1.136269374141385136e+01 5.717019493659400098e+01 6.868669442485690979e+01 3.274104663667780812e+01 2.695699088570049540e+01 1.607347832360408546e+01 2.523590868447891111e+01 4.448868996605659731e+01 1.249250300698109761e+01 2.330166090325766248e+01 5.196935800314562925e+01 4.711356866421284906e+01 8.570280037566146802e+01 2.328567542566680615e+01 4.623922025763921795e+01 6.270120159389178660e-01 1.502788328824704145e+01 3.738023041778374278e+01 5.437509000191630548e+01 3.532765475368188390e+01 1.715777201782250572e+01 3.252828392960762471e+01 9.942076856317516587e+00 1.794036744768901315e+01 1.382584989176572954e+01 4.349878720146742950e+01 7.123578518562699458e+01 3.491626199323112445e+01 2.823772196230707365e+01 -6.359373117790946495e+00 3.643117438599820446e+01 3.536208286593321048e+01 8.771935307655493830e+01 3.294614441542054806e+01 4.141323564488538267e+01 8.238446767919083413e+01 1.107241100608535689e+01 5.029766324814841028e+01 5.510233378192213394e+01 -9.479257731356195649e+00 3.129526011404150765e+01 6.586341462030050309e+01 -1.182438546553947667e+01 7.167853363719788717e+01 2.747923143126644874e+01 3.659262868413630088e+01 6.601368068265472289e+01 -1.615734196493727737e-01 5.472618238551159209e+01 3.653161418849644804e+01 2.504453889347269069e+01 4.122481437476560018e+01 2.755434890887317323e+01 1.856660819272090990e+01 3.633446650737569428e+01 2.697756328273526094e+01 6.960043502704701268e+01 5.969473296613679736e+01 4.441516902276831757e+01 3.647199553007057204e+01 6.549098934153552420e+01 3.904915669776974596e+01 4.207939135602782699e+01 2.547103942817358657e+01 1.261624880216562516e+01 5.462346512353501993e+01 2.389923576563671048e+01 3.921459295314426186e+01 4.808285319699888305e+01 4.321051497001028707e+01 3.134532287475677848e+01 4.524976237976284210e+01 4.553081441201367596e+01 5.497509011481000130e+01 3.497859767256555585e+01 4.000534482068832887e+01 2.171204564975343843e+01 8.579421186885079820e+00 3.404242347882355801e+01 9.878102807737519919e-01 2.137531672492814394e+01 -7.974693591647445956e+00 4.958593562282665346e+01 5.247017878686305181e+01 2.813000745546397496e+01 3.748833446091822452e+01 3.993706650985858886e+01 4.554907776673366016e+01 2.431099418879596463e+00 4.751772603431945186e+01 -3.541004829009891886e+00 3.779371610903216094e+01 8.789941375237189902e+01 4.486014876752672365e+01 5.106934788452038987e+01 5.972509209504874406e+01 1.221980327280004985e+01 2.776415146074479878e+01 3.206098307227689759e+01 2.898314010637999161e+01 3.033344860817626554e+01 6.539014155429347852e+01 7.157305304151066139e+01 5.109885528189623471e+01 2.360437481605126209e+01 4.825256883174368028e+01 5.910420774483184658e+01 4.088341971813561315e+01 4.611901258541918480e+01 7.516326247108379732e+01 9.577550290625824303e+00 5.056505815260191383e+00 1.649835134697341132e+01 2.955640179012547009e+01 2.923625275515011168e+01 6.470678139625526626e+01 6.006083963539500559e+01 2.494790201123476692e+01 2.362956639463057229e+01 5.481119035068415002e+01 7.623236873784929202e+00 5.269878906619291570e+01 1.303373691409339763e+01 7.054000931896466398e+01 9.849315638176431520e+00 8.401126620473016615e+00 5.971233563114198262e+01 7.058748693031469656e+01 1.690116186227391992e+01 1.215429037610312513e+01 5.918832144293630648e+01 4.043806038700334682e+01 3.676959421302772313e+01 4.127522063318347989e+01 5.456758247387943328e+01 6.284863059913934080e+01 6.165055172822614793e+01 4.537713951838181714e+01 2.692158403031348257e+01 3.570223632068847053e+01 2.936846465811851203e+01 -4.555351771427376661e+01 2.672925914159775473e+01 3.042939442719539400e+01 1.032437156883291784e+01 5.466720551235486880e+01 4.928608808771831207e+01 5.996541743847043904e+01 2.474885714777359524e+01 5.947915170801646667e+01 3.563578638553175182e+01 1.695065480890018605e+01 3.421635897583239938e+01 2.534163074381114811e+01 4.277474645641581219e+01 2.598398428535347904e+01 4.097097455038615976e+01 6.172813711397730430e+01 2.254687109465604777e+01 3.082804751628755824e+01 9.750302650906910173e+00 5.181428398076803887e+01 2.527507586649204541e+01 1.902430988689036795e+01 4.671245501319072702e+01 5.122719410834454834e+01 2.528201952800680274e+01 5.670617419674080395e+01 6.206989236882630934e+01 5.837004172751722564e+01 3.339042506490699935e+01 5.004932583228232801e+01 1.676536793374854994e+01 5.412373852651883510e+01 5.608560167429709509e+01 5.751640296211988357e+01 3.834048009769393417e+01 2.364840734251189502e+01 3.394548385144434910e+00 5.000158992426104732e+01 4.613982571045205816e+01 3.917042895379331213e+01 2.020203567428605496e+01 5.692313067972805385e+01 2.450046862977358941e+01 3.324454989098916968e+01 3.833403383807656439e+01 5.465007663180228548e+01 8.874810670666912316e+00 2.517656870744873743e+01 6.594322651565929050e+01 4.768781359978373757e+01 3.302039152788220377e+01 8.293702787187120506e-01 6.057054477361833733e+01 3.990200859762053653e+01 3.564745013071976132e+01 6.695877883597778180e+01 3.181769564652672955e+01 1.9
[truncated: 39,942,745 more chars]
